# Supplementary material for: AI-guided few-shot inverse design of HDP-mimicking polymers against drug-resistant bacteria
Source: Nat Commun. 2024 Jul 26;15:6288. doi: 10.1038/s41467-024-50533-4 (PMC11282099; doi:10.1038/s41467-024-50533-4)
Supplement: Supplementary file 4 — Supplementary Data 1 [file 41467_2024_50533_MOESM4_ESM.xlsx]

## Sheet: Tang_Supplementary_Data_1
Name	cationic:hydrophobic	BigSMILES						HC10 (ug/mL)	S.aureus	E.coli
MM	100	{[>]N[C@@H](C)[C@H](C[NH3+])C(=O).[+rn=50],N[C@@H](C)[C@H](C[NH3+])C(=O)[<].[+rn=50]}						1600	50	400
DM	100	{[>]NC(C)(C)[C@H](C[NH3+])C(=O).[+rn=50],NC(C)(C)[C@H](C[NH3+])C(=O)[<].[+rn=50]}						3.1	50	100
MM:CP	30:70	{[>]N[C@@H](C)[C@H](C[NH3+])C(=O).[+rn=30],N[C@@H]1CCC[C@@H]1C(=O)[<].[+rn=70]}						50	100	25
	40:60	{[>]N[C@@H](C)[C@H](C[NH3+])C(=O).[+rn=40],N[C@@H]1CCC[C@@H]1C(=O)[<].[+rn=60]}						100	100	50
	42:58	{[>]N[C@@H](C)[C@H](C[NH3+])C(=O).[+rn=42],N[C@@H]1CCC[C@@H]1C(=O)[<].[+rn=58]}						100	100	50
	44:56	{[>]N[C@@H](C)[C@H](C[NH3+])C(=O).[+rn=44],N[C@@H]1CCC[C@@H]1C(=O)[<].[+rn=56]}						200	100	100
	46:54	{[>]N[C@@H](C)[C@H](C[NH3+])C(=O).[+rn=46],N[C@@H]1CCC[C@@H]1C(=O)[<].[+rn=54]}						200	100	100
	48:52	{[>]N[C@@H](C)[C@H](C[NH3+])C(=O).[+rn=48],N[C@@H]1CCC[C@@H]1C(=O)[<].[+rn=52]}						400	100	100
	50:50	{[>]N[C@@H](C)[C@H](C[NH3+])C(=O).[+rn=50],N[C@@H]1CCC[C@@H]1C(=O)[<].[+rn=50]}						1600	100	400
	60:40	{[>]N[C@@H](C)[C@H](C[NH3+])C(=O).[+rn=60],N[C@@H]1CCC[C@@H]1C(=O)[<].[+rn=40]}						3200	50	>400
	70:30	{[>]N[C@@H](C)[C@H](C[NH3+])C(=O).[+rn=70],N[C@@H]1CCC[C@@H]1C(=O)[<].[+rn=30]}						>3200	50	>400
	80:20	{[>]N[C@@H](C)[C@H](C[NH3+])C(=O).[+rn=80],N[C@@H]1CCC[C@@H]1C(=O)[<].[+rn=90]}						>3200	50	>400
	90:10	{[>]N[C@@H](C)[C@H](C[NH3+])C(=O).[+rn=90],N[C@@H]1CCC[C@@H]1C(=O)[<].[+rn=10]}						>3200	50	400
MM:CHp	30:70	{[>]N[C@@H](C)[C@H](C[NH3+])C(=O).[+rn=30],N[C@@H]1CCCCC[C@@H]1C=O[<].[+rn=70]}						6.3	50	50
	40:60	{[>]N[C@@H](C)[C@H](C[NH3+])C(=O).[+rn=40],N[C@@H]1CCCCC[C@@H]1C=O[<].[+rn=60]}						1.6	12.5	12.5
	50:50	{[>]N[C@@H](C)[C@H](C[NH3+])C(=O).[+rn=50],N[C@@H]1CCCCC[C@@H]1C=O[<].[+rn=50]}						3.1	12.5	12.5
	60:40	{[>]N[C@@H](C)[C@H](C[NH3+])C(=O).[+rn=60],N[C@@H]1CCCCC[C@@H]1C=O[<].[+rn=40]}						3.1	12.5	25
	70:30	{[>]N[C@@H](C)[C@H](C[NH3+])C(=O).[+rn=70],N[C@@H]1CCCCC[C@@H]1C=O[<].[+rn=30]}						50	12.5	200
	80:20	{[>]N[C@@H](C)[C@H](C[NH3+])C(=O).[+rn=80],N[C@@H]1CCCCC[C@@H]1C=O[<].[+rn=20]}						400	25	400
	90:10	{[>]N[C@@H](C)[C@H](C[NH3+])C(=O).[+rn=90],N[C@@H]1CCCCC[C@@H]1C=O[<].[+rn=10]}						1600	50	400
MM:CO	30:70	{[>]N[C@@H](C)[C@H](C[NH3+])C(=O).[+rn=30],N[C@@H]1CCCCCC[C@@H]1C(=O)[<].[+rn=70]}						<1.6	100	400
	40:60	{[>]N[C@@H](C)[C@H](C[NH3+])C(=O).[+rn=40],N[C@@H]1CCCCCC[C@@H]1C(=O)[<].[+rn=60]}						1.6	100	400
	50:50	{[>]N[C@@H](C)[C@H](C[NH3+])C(=O).[+rn=50],N[C@@H]1CCCCCC[C@@H]1C(=O)[<].[+rn=50]}						1.6	50	50
	60:40	{[>]N[C@@H](C)[C@H](C[NH3+])C(=O).[+rn=60],N[C@@H]1CCCCCC[C@@H]1C(=O)[<].[+rn=40]}						1.6	25	50
	70:30	{[>]N[C@@H](C)[C@H](C[NH3+])C(=O).[+rn=70],N[C@@H]1CCCCCC[C@@H]1C(=O)[<].[+rn=30]}						3.1	6.3	25
	80:20	{[>]N[C@@H](C)[C@H](C[NH3+])C(=O).[+rn=80],N[C@@H]1CCCCCC[C@@H]1C(=O)[<].[+rn=20]}						12.5	12.5	200
	90:10	{[>]N[C@@H](C)[C@H](C[NH3+])C(=O).[+rn=90],N[C@@H]1CCCCCC[C@@H]1C(=O)[<].[+rn=10]}						50	25	400
MM:CHx	30:70	{[>]N[C@@H](C)[C@H](C[NH3+])C(=O).[+rn=30],N[C@@H]1CCCC[C@@H]1C(=O)[<].[+rn=70]}						12.5	25	12.5
	40:60	{[>]N[C@@H](C)[C@H](C[NH3+])C(=O).[+rn=40],N[C@@H]1CCCC[C@@H]1C(=O)[<].[+rn=60]}						12.5	12.5	6.3
	50:50	{[>]N[C@@H](C)[C@H](C[NH3+])C(=O).[+rn=50],N[C@@H]1CCCC[C@@H]1C(=O)[<].[+rn=50]}						12.5	12.5	6.3
	60:40	{[>]N[C@@H](C)[C@H](C[NH3+])C(=O).[+rn=60],N[C@@H]1CCCC[C@@H]1C(=O)[<].[+rn=40]}						100	25	12.5
	61:39	{[>]N[C@@H](C)[C@H](C[NH3+])C(=O).[+rn=61],N[C@@H]1CCCC[C@@H]1C(=O)[<].[+rn=39]}						200	25	12.5
	62:38	{[>]N[C@@H](C)[C@H](C[NH3+])C(=O).[+rn=62],N[C@@H]1CCCC[C@@H]1C(=O)[<].[+rn=38]}						400	25	12.5
	63:37	{[>]N[C@@H](C)[C@H](C[NH3+])C(=O).[+rn=63],N[C@@H]1CCCC[C@@H]1C(=O)[<].[+rn=37]}						800	25	25
	64:36	{[>]N[C@@H](C)[C@H](C[NH3+])C(=O).[+rn=64],N[C@@H]1CCCC[C@@H]1C(=O)[<].[+rn=36]}						800	25	25
	65:35	{[>]N[C@@H](C)[C@H](C[NH3+])C(=O).[+rn=65],N[C@@H]1CCCC[C@@H]1C(=O)[<].[+rn=35]}						800	25	100
	70:30	{[>]N[C@@H](C)[C@H](C[NH3+])C(=O).[+rn=70],N[C@@H]1CCCC[C@@H]1C(=O)[<].[+rn=30]}						800	25	200
	80:20	{[>]N[C@@H](C)[C@H](C[NH3+])C(=O).[+rn=80],N[C@@H]1CCCC[C@@H]1C(=O)[<].[+rn=20]}						800	50	400
	90:10	{[>]N[C@@H](C)[C@H](C[NH3+])C(=O).[+rn=90],N[C@@H]1CCCC[C@@H]1C(=O)[<].[+rn=10]}						1600	50	400
MM:HE	60:40	{[>]N[C@@H](C)[C@H](C[NH3+])C(=O).[+rn=60],N[C@H](CC)[C@H](CC)C(=O)[<].[+rn=40]}						200	12.5	>200
	80:20	{[>]N[C@@H](C)[C@H](C[NH3+])C(=O).[+rn=80],N[C@H](CC)[C@H](CC)C(=O)[<].[+rn=20]}						100	25	>200
	90:10	{[>]N[C@@H](C)[C@H](C[NH3+])C(=O).[+rn=90],N[C@H](CC)[C@H](CC)C(=O)[<].[+rn=10]}						100	25	>200
DM:HE	50:50	{[>]NC(C)(C)[C@H](C[NH3+])C(=O).[+rn=50],N[C@H](CC)[C@H](CC)C(=O)[<].[+rn=50]}						3.1	25	25
	60:40	{[>]NC(C)(C)[C@H](C[NH3+])C(=O).[+rn=60],N[C@H](CC)[C@H](CC)C(=O)[<].[+rn=40]}						3.1	12.5	25
	70:30	{[>]NC(C)(C)[C@H](C[NH3+])C(=O).[+rn=70],N[C@H](CC)[C@H](CC)C(=O)[<].[+rn=30]}						25	6.25	50
	80:20	{[>]NC(C)(C)[C@H](C[NH3+])C(=O).[+rn=80],N[C@H](CC)[C@H](CC)C(=O)[<].[+rn=20]}						100	12.5	200
	90:10	{[>]NC(C)(C)[C@H](C[NH3+])C(=O).[+rn=90],N[C@H](CC)[C@H](CC)C(=O)[<].[+rn=10]}						50	12.5	200
DM:CO	50:50	{[>]NC(C)(C)[C@H](C[NH3+])C(=O).[+rn=50],N[C@@H]1CCCCCC[C@@H]1C(=O)[<].[+rn=50]}						<3.1	6.3	6.3
	60:40	{[>]NC(C)(C)[C@H](C[NH3+])C(=O).[+rn=60],N[C@@H]1CCCCCC[C@@H]1C(=O)[<].[+rn=40]}						<3.1	6.3	6.3
	70:30	{[>]NC(C)(C)[C@H](C[NH3+])C(=O).[+rn=70],N[C@@H]1CCCCCC[C@@H]1C(=O)[<].[+rn=30]}						<3.1	6.3	12.5
	80:20	{[>]NC(C)(C)[C@H](C[NH3+])C(=O).[+rn=80],N[C@@H]1CCCCCC[C@@H]1C(=O)[<].[+rn=20]}						<3.1	6.3	12.5
	90:10	{[>]NC(C)(C)[C@H](C[NH3+])C(=O).[+rn=90],N[C@@H]1CCCCCC[C@@H]1C(=O)[<].[+rn=10]}						<3.1	12.5	50
DM:OC	50:50	{[>]NC(C)(C)[C@H](C[NH3+])C(=O).[+rn=50],N[C@H](CCC)[C@H](CCC)C(=O)[<].[+rn=50]}						<3.1	25	100
	60:40	{[>]NC(C)(C)[C@H](C[NH3+])C(=O).[+rn=60],N[C@H](CCC)[C@H](CCC)C(=O)[<].[+rn=40]}						<3.1	12.5	25
	70:30	{[>]NC(C)(C)[C@H](C[NH3+])C(=O).[+rn=70],N[C@H](CCC)[C@H](CCC)C(=O)[<].[+rn=30]}						<3.1	12.5	25
	80:20	{[>]NC(C)(C)[C@H](C[NH3+])C(=O).[+rn=80],N[C@H](CCC)[C@H](CCC)C(=O)[<].[+rn=20]}						25	6.3	50
	90:10	{[>]NC(C)(C)[C@H](C[NH3+])C(=O).[+rn=90],N[C@H](CCC)[C@H](CCC)C(=O)[<].[+rn=10]}						50	6.3	50
DM:CHx	30:70	{[>]NC(C)(C)[C@H](C[NH3+])C(=O).[+rn=30],N[C@@H]1CCCC[C@@H]1C(=O)[<].[+rn=70]}						12.5	12.5	6.3
	40:60	{[>]NC(C)(C)[C@H](C[NH3+])C(=O).[+rn=40],N[C@@H]1CCCC[C@@H]1C(=O)[<].[+rn=60]}						12.5	6.3	6.3
	50:50	{[>]NC(C)(C)[C@H](C[NH3+])C(=O).[+rn=50],N[C@@H]1CCCC[C@@H]1C(=O)[<].[+rn=50]}						12.5	6.3	6.3
	60:40	{[>]NC(C)(C)[C@H](C[NH3+])C(=O).[+rn=60],N[C@@H]1CCCC[C@@H]1C(=O)[<].[+rn=40]}						6.3	6.3	12.5
	70:30	{[>]NC(C)(C)[C@H](C[NH3+])C(=O).[+rn=70],N[C@@H]1CCCC[C@@H]1C(=O)[<].[+rn=30]}						3.1	6.3	12.5
	80:20	{[>]NC(C)(C)[C@H](C[NH3+])C(=O).[+rn=80],N[C@@H]1CCCC[C@@H]1C(=O)[<].[+rn=20]}						3.1	12.5	25
	90:10	{[>]NC(C)(C)[C@H](C[NH3+])C(=O).[+rn=90],N[C@@H]1CCCC[C@@H]1C(=O)[<].[+rn=10]}						3.1	25	200
DM:βCP	40:60	{[>]NC(C)(C)[C@H](C[NH3+])C(=O).[+rn=40],NC1(CCCC1)CC(=O)[<].[+rn=60]}						<3.1	12.5	12.5
	50:50	{[>]NC(C)(C)[C@H](C[NH3+])C(=O).[+rn=50],NC1(CCCC1)CC(=O)[<].[+rn=50]}						<3.1	6.3	6.3
	60:40	{[>]NC(C)(C)[C@H](C[NH3+])C(=O).[+rn=60],NC1(CCCC1)CC(=O)[<].[+rn=40]}						<3.1	6.3	12.5
	70:30	{[>]NC(C)(C)[C@H](C[NH3+])C(=O).[+rn=70],NC1(CCCC1)CC(=O)[<].[+rn=30]}						<3.1	6.3	12.5
	80:20	{[>]NC(C)(C)[C@H](C[NH3+])C(=O).[+rn=80],NC1(CCCC1)CC(=O)[<].[+rn=20]}						<3.1	12.5	50
	90:10	{[>]NC(C)(C)[C@H](C[NH3+])C(=O).[+rn=90],NC1(CCCC1)CC(=O)[<].[+rn=10]}						<3.1	50	50
DM:βDE	40:60	{[>]NC(C)(C)[C@H](C[NH3+])C(=O).[+rn=40],NC(CC)(CC)CC(=O)[<].[+rn=60]}						<3.1	25	25
	50:50	{[>]NC(C)(C)[C@H](C[NH3+])C(=O).[+rn=50],NC(CC)(CC)CC(=O)[<].[+rn=50]}						<3.1	25	25
	60:40	{[>]NC(C)(C)[C@H](C[NH3+])C(=O).[+rn=60],NC(CC)(CC)CC(=O)[<].[+rn=40]}						<3.1	25	25
	70:30	{[>]NC(C)(C)[C@H](C[NH3+])C(=O).[+rn=70],NC(CC)(CC)CC(=O)[<].[+rn=30]}						<3.1	25	25
	80:20	{[>]NC(C)(C)[C@H](C[NH3+])C(=O).[+rn=80],NC(CC)(CC)CC(=O)[<].[+rn=10]}						<3.1	25	25
	90:10	{[>]NC(C)(C)[C@H](C[NH3+])C(=O).[+rn=90],NC(CC)(CC)CC(=O)[<].[+rn=10]}						3.1	25	50
DM:TM	40:60	{[>]NC(C)(C)[C@H](C[NH3+])C(=O).[+rn=40],NC(C)(C)C(C)(C)C(=O)[<].[+rn=60]}						>400	12.5	50
	50:50	{[>]NC(C)(C)[C@H](C[NH3+])C(=O).[+rn=60],NC(C)(C)C(C)(C)C(=O)[<].[+rn=60]}						>400	6.3	12.5
	60:40	{[>]NC(C)(C)[C@H](C[NH3+])C(=O).[+rn=60],NC(C)(C)C(C)(C)C(=O)[<].[+rn=40]}						50	6.3	25
	70:30	{[>]NC(C)(C)[C@H](C[NH3+])C(=O).[+rn=70],NC(C)(C)C(C)(C)C(=O)[<].[+rn=30]}						25	6.3	25
	80:20	{[>]NC(C)(C)[C@H](C[NH3+])C(=O).[+rn=80],NC(C)(C)C(C)(C)C(=O)[<].[+rn=20]}						25	12.5	12.5
	90:10	{[>]NC(C)(C)[C@H](C[NH3+])C(=O).[+rn=90],NC(C)(C)C(C)(C)C(=O)[<].[+rn=10]}						<3.1	12.5	50
DM:BU	60：40	{[>]NC(C)(C)[C@H](C[NH3+])C(=O).[+rn=60],N[C@H](CCCC)CC(=O)[<].[+rn=40]}						25	12.5	12.5
	70：30	{[>]NC(C)(C)[C@H](C[NH3+])C(=O).[+rn=70],N[C@H](CCCC)CC(=O)[<].[+rn=30]}						30	6.25	12.5
	80：20	{[>]NC(C)(C)[C@H](C[NH3+])C(=O).[+rn=80],N[C@H](CCCC)CC(=O)[<].[+rn=20]}						100	12.5	25
	90：10	{[>]NC(C)(C)[C@H](C[NH3+])C(=O).[+rn=90],N[C@H](CCCC)CC(=O)[<].[+rn=10]}						200	12.5	50
