# Supplementary material for: AI-guided few-shot inverse design of HDP-mimicking polymers against drug-resistant bacteria
Source: Nat Commun. 2024 Jul 26;15:6288. doi: 10.1038/s41467-024-50533-4 (PMC11282099; doi:10.1038/s41467-024-50533-4)
Supplement: Supplementary file 5 — Supplementary Data 2 [file 41467_2024_50533_MOESM5_ESM.xlsx]

## Sheet: Tang_Supplementary_Data_2
SMILES
CNC(CC(C)=O)[*]
CNCC(C(C)=O)[*]
CNC(C(C(C)=O)[*])[*]
CNC([*])(CC(C)=O)[*]
CNCC([*])(C(C)=O)[*]
CNC(C([*])(C(C)=O)[*])[*]
CNC([*])(C(C(C)=O)[*])[*]
CNC([*])(C([*])(C(C)=O)[*])[*]
CNC1[*]C1C(C)=O
CNC1([*]C1)CC(C)=O
CNCC1([*]C1)C(C)=O
