# Supplementary material for: AI-guided few-shot inverse design of HDP-mimicking polymers against drug-resistant bacteria
Source: Nat Commun. 2024 Jul 26;15:6288. doi: 10.1038/s41467-024-50533-4 (PMC11282099; doi:10.1038/s41467-024-50533-4)
Supplement: Supplementary file 6 — Supplementary Data 3 [file 41467_2024_50533_MOESM6_ESM.xlsx]

## Sheet: Tang_Supplementary_Data_3
SMILES
C[C@H](N)C(O)=O
N[C@@H](C(C)C)C(O)=O
N[C@@H](CC(C)C)C(O)=O
N[C@@H]([C@@H](C)CC)C(O)=O
O=C(O)[C@H]1NCCC1
N[C@@H](CO)C(O)=O
N[C@@H]([C@@H](C)O)C(O)=O
NC(C(O)=O)C(O)=O
N[C@@H](CCC(O)=O)C(O)=O
N[C@@H](C(N)=O)C(O)=O
N[C@@H](CCCCN)C(O)=O
N[C@@H](CCCNC(N)=N)C(O)=O
N[C@H](CCC1)[C@H]1C(O)=O
N[C@H](CCCC1)[C@H]1C(O)=O
N[C@H](CCCCC1)[C@H]1C(O)=O
N[C@H](CCCCCC1)[C@H]1C(O)=O
N[C@H](CC)[C@H](CC)C(O)=O
N[C@H](CCC)[C@H](CCC)C(O)=O
NC(C)(C)C(C)(C)C(O)=O
NC1(CCCC1)CC(O)=O
NC(CC)(CC)CC(O)=O
N[C@H](CCCC)CC(O)=O
N[C@@H](C)[C@H](C[NH3+])C(O)=O
NC(C[NH3+])CC(O)=O
NC(C)(C)[C@H](C[NH3+])C(O)=O
