# Supplementary material for: AI-guided few-shot inverse design of HDP-mimicking polymers against drug-resistant bacteria
Source: Nat Commun. 2024 Jul 26;15:6288. doi: 10.1038/s41467-024-50533-4 (PMC11282099; doi:10.1038/s41467-024-50533-4)
Supplement: Supplementary file 7 — Supplementary Data 4 [file 41467_2024_50533_MOESM7_ESM.csv]

scaffold
C([*])(C=O)[*]
O=CC([*])[*]
C([*])([*])C=O
[*]C([*])CC(C([*])C(N)CN)[*]
[*]C(CC([*])(C(C)(C)N)[*])[*]
c1(C(C=O)CC(CC(CC([*])C(C(N)[*])C=O)[*])(CC=O)N)ccc(O)cc1
[*]C([*])CC(C(C=O)[*])[*]
[*]C([*])CC([*])C(C=O)[*]
C(C(C(CC)[*])[*])C([*])[*]
C(C([*])[*])C([*])C(CCCCC)C([*])C=O
NC([*])CCCCCC(C(C)(N)[*])(C=O)C
C(C([*])N)CCNC(CC(C([*])[*])[*])=N
NC([*])CCCNC([*])C=O
NC(CCCNCC(C=O)N)[*]
N(CCC(N)[*])C([*])C(N)[*]
CC(C)(C=O)C(N)([*])NCC(N)[*]
C(O)C(N)[*]
NC([*])N
C([*])(N)[*]
C([*])(C)C[*]
[*]C1C(C([*])C[*])C1
[*]CC(C1CCC2CC2C1[*])[*]
C(C1C(C(C(C)C)[*])CCCC1)([*])C[*]
C(NC(C[*])([*])[*])C(CC)C(C=N)C[*]
C(C[*])(C(CNC(N)(CC)CC)C[*])C=N
N=CC(C[*])C(N)[*]
CC(C)(N)C([*])(C=O)C[*]
C(C(C(C)([*])C)(C[*])[*])=O
[*]C(C[*])(C=O)C(C)([*])N
[*]C([*])C[*]
[*]C([*])C[*]
[*]C([*])C[*]
C([*])(C[*])[*]
C(C([*])[*])[*]
[*]C(C[*])[*]
C(C([*])[*])[*]
C(C[*])([*])[*]
C([*])C([*])[*]
[*]C(C[*])[*]
[*]C(C=O)C(N)CCCC[*]
[*]CCCCC1CC(N)C(C=O)CCC([*])CC1
C1(N)CC([*])C([*])(CC=O)C([*])(N)CCCCC1CCCC[*]
C(CCC[*])CC([*])C([*])[*]
[*]C(C(C)CCCCC[*])C=O
C(C[*])CCCC(C=O)N
C(CCCCC([*])[*])C[*]
C(CCCC[*])[*]
NCCC[*]
C(C([*])NCCC[*])(C[*])[*]
[*]C(C([*])(N)C)(C)C=O
[*]C([*])(C)[*]
C([*])([*])(C)[*]
C(C)([*])C
[*]C(C)C(=N)C(C=O)N
C(CC)C(N)C([*])C([*])C(C(C)[*])[*]
C(C(C([*])C)C(C=O)([*])C)([*])C=O
[*]C(C=O)C(C([*])C)[*]
C(C(CC)(N)CC)(C([*])C)[*]
[*]C(N)C(C)CC([*])C1CCCCCCC(C=O)C([*])C1
C(C(N)C(c1ccc(O)cc1)C=O)C(CC(C([*])N)C)CC=O
C(CC1C(C(C=O)([*])[*])([*])CCCC1)(C([*])N)C
CC(CCC(C([*])N)C)(N)C([*])(C)C
C(C(N)CC=O)CCC(C([*])N)C
c1c(C([*])(NC(C(N)[*])C)[*])ccc(O)c1
C(=O)C(C([*])C(C(C=O)C(CCC)N)C=O)C(N)[*]
C(C(C=O)C(CC)N)(C)C(C([*])N)C=O
C(C(C=O)C([*])N)(C)C(N)C=O
C(N)([*])C(C(C=O)C(N)[*])C=O
CC[*]
C([*])C
C([*])C
[*]CC(=N)NC([*])(C(C=O)(C)C)[*]
C([*])(=N)C[*]
O=CC([*])C(=O)C[*]
C([*])C(CC(C([*])[*])CCO)=O
C(C([*])=O)[*]
[*]CC([*])=O
CCCC(C(C(C(C[*])(C(=N)N)[*])CCCCC(N)C=O)C=O)[*]
C(C(C(C1CCC1)C(C[*])CCC([*])C(CCC([*])N)C=O)C(CCCC=O)[*])=O
C(C=O)(C(CCC(C[*])([*])C[*])[*])N
O=C(CCC([*])(CCC([*])(CC(N)(CC)[*])C[*])C)O
O=CC([*])C(C(C)(CCC([*])C[*])N)(C)C
C([*])(C(CCC([*])(C[*])[*])C1C(C)(C)CCCCCC1)N
[*]CC([*])(C[*])CCC(C1C(C)(C)CCCCCC1)[*]
O=CCC([*])CCC(N)(CCC(C[*])[*])C[*]
[*]CC(CCC(N)CC=O)[*]
C(CCC(N)[*])(CC(CC)(C(C=O)(C)C)[*])(C[*])[*]
C([*])C([*])CCC([*])[*]
c1c(C(C[*])C([*])[*])ccc(O)c1
[*]CC([*])c1ccc(O)cc1
C1([*])C(C=O)C(C([*])[*])(C[*])CCCCCCCC1
C1CCCCC(C)(C[*])C(C=O)CCCCC1
C(C1CCCCCCCCCCCC(N)C(C=O)(C[*])C(N)C([*])C1N)=O
C1(C[*])(C=O)CCCCCCCC([*])C([*])C1
C(C1(CC)C([*])CC1)[*]
C1CCC(CC)(C[*])CC(C[*])(CC=O)C1
C1CC(CC)(C[*])C(C([*])C=O)CC1
C1C(CC)(C[*])CC(C=O)C(N)CCCCC1
NC[*]
C(C([*])N)(NC[*])[*]
[*]C([*])C(NC[*])C
CC(CC(C(C)(C=O)C)([*])NC[*])C([*])N
C([*])(CCC)C(C=O)C(NC[*])(N)[*]
C(N)(C([*])[*])NC[*]
C(C(C=O)N)NC[*]
[*]CNC[*]
O=CC(NNC[*])C([*])[*]
C1C(N)C(CC(N)C([*])C=O)CCCCC1
C(C=O)([*])C(N)CCC
C(CCCC(N)C([*])C=O)C(C)C(C=O)N
O=CC(C([*])c1ccc(O)cc1)[*]
C1CC(CC(C=O)N)CCC(C(C=O)[*])C(C=O)C1[*]
O=CC(C1CCCCC([*])C(N)C1)[*]
C(C([*])(C)C)(C1C(C([*])C=O)CCCCCCC1)([*])[*]
[*]C1(N)C(C)([*])CCCCCCCCC(C(C=O)[*])C1
[*]C(C1CCCCCCCCCCCC([*])C1N)C=O
[*]C(CC([*])C([*])([*])C=O)C=O
O=CC([*])N
C(=O)C([*])N
[*]C(CC(N)[*])C([*])C(N)[*]
CC(C([*])(CC(N)[*])[*])(C)C=O
C(C(C)(C(CC([*])N)[*])C([*])[*])c1ccccc1
NC(C=O)CCC([*])C(N)C([*])CC(N)[*]
[*]C(C([*])N)CC([*])N
C([*])(CC(C([*])[*])[*])N
CCC1(N)CC(C([*])([*])C=O)([*])CCCCCCCCCCC1[*]
C1CCCCCCCC([*])C(C=O)C(C=O)C(N)CC(N)CCC(N)C(C=O)CC1
C1CCCC([*])CCCCCCCCCCC(C=O)C([*])C([*])C([*])C(C=O)C(N)CC1
C1(N)C([*])CCCCCCCCCCC(C=O)C([*])C1
C1CCCC([*])CC([*])(N)CCCCCC1
C1CCCCCCCCCC([*])C1(C(C=O)N)CC
[*]C1CCCCCCCCCCCC(=N)NCC1CC(C=O)N
C1([*])C([*])CCCCCCCCCCCC(C=O)C(N)C1
C1(C=O)CCCCCCCCCCCC([*])C(C=O)C1[*]
C1C(N)C(N)(CC)CC([*])C([*])CCCCCCCCCC1
C(C(N)([*])C[*])CCC(N)C=O
[*]C(CCCC(N)(C[*])[*])N
NCCCCC(C[*])(N)Cc1ccc([*])cc1
C(C(C[*])(N)CN)(C)(C)C=O
C(C(CCC)(C[*])N)O
C(N)(C[*])(C[*])C(CC(C=O)[*])N
C(C(N)[*])(C[*])(N)C[*]
NC(C[*])(C[*])C[*]
C([*])C(C[*])(N)C[*]
[*]CC(N[*])(C[*])N
C([*])CC([*])[*]
[*]C(CC[*])[*]
C([*])([*])CC[*]
[*]CCC([*])[*]
[*]C(CC[*])[*]
[*]C(CC[*])[*]
C(C([*])[*])C[*]
C1CCCCCCC(N)(CC[*])C([*])C1
[*]CCC1([*])CCCCC1CC(C=O)[*]
C(CC1C(C)(N)CCCCCCC1(C)C)[*]
CC([*])(C=O)C([*])(C)C([*])[*]
O=CC(CC(C)C(C([*])[*])([*])C)N
NCCC(C(N)C=O)C(C)(C([*])([*])[*])[*]
C(C=O)C(c1ccc(O)cc1)(C([*])(C)C([*])([*])[*])N
C([*])([*])C([*])(C)C
[*]C([*])(C([*])(C)C)[*]
[*]C([*])(C(C)([*])C=O)[*]
CC(N)(C([*])[*])[*]
CC([*])(C([*])[*])[*]
NC(C1C(CC(C=O)[*])CCC1)C=O
C1C(CC(C=O)[*])CC([*])(C(C=O)(C)C)C([*])CCC1
C1CC(C([*])([*])C)(C)C(CC(C=O)[*])CCC1
C1CCC([*])(N)C(CC(C=O)[*])CC1
[*]C(C=O)CC1CC([*])(C(C)(C=O)C)CC(CC(C=O)N)C([*])(CC)CCCCCC1
C([*])(CC1C([*])C([*])CCCCCC1)C=O
C(CC1C([*])(C(C=O)(C)[*])CC(CC(C=O)[*])CCCCCCCCC1)CC(N)CC=O
C(=O)C([*])CC=O
C(C=O)C([*])C=O
NC(C(C(C(N)[*])([*])N)CCC([*])C=O)=N
[*]C(C([*])(C=O)C(C)CC(N)[*])(C)[*]
C(CC(C(CC([*])N)C)[*])C
c1ccc(CC(C(C)CC([*])N)(C(N)[*])[*])cc1
C(C1([*])CCC1)(C)CC([*])N
C(C(C=O)C([*])CCN)C([*])N
O=CC(CC(N)[*])C([*])[*]
C(C(CC(N)[*])N)([*])C
C(C(CCC(C(C(CC(CC(N)[*])N)[*])N)[*])N)=O
C(C([*])CC(NC([*])CC([*])N)C)=O
C(CC([*])C(N)CCC)NC(C(C[*])[*])[*]
C(C(C=O)O)([*])C[*]
[*]C(C([*])C[*])[*]
[*]C(C(C[*])[*])[*]
[*]CC([*])C([*])[*]
[*]CC(C([*])[*])[*]
[*]C(C([*])C[*])[*]
C(C(C[*])[*])([*])[*]
[*]C(C([*])C[*])[*]
C([*])(C[*])([*])[*]
[*]C([*])([*])C[*]
C([*])(C[*])([*])[*]
C(C([*])([*])[*])[*]
C([*])(C[*])[*]
C(C([*])[*])[*]
C([*])C([*])[*]
C([*])C([*])[*]
[*]C([*])C[*]
[*]C(C(CCCC[*])[*])CO
C([*])CCCC([*])C(CC(=O)CC(N)C(C([*])[*])C=O)N
CC(CCCC[*])([*])C
C(CCC[*])C([*])(CC)[*]
C(C(C(N)C=O)CCCC[*])C
C(CC(CCC)([*])[*])C(CC=O)([*])CCCC[*]
C(CCC([*])CC=O)C[*]
[*]C(CC(CCC([*])C=O)CCCC[*])=O
[*]CCCCC([*])(C[*])[*]
C(CC[*])CC(C(N)([*])CC[*])(N)CC
C(N)C(C([*])C)(CC)CC=O
[*]C(CCC)C([*])C
C(CCCC(C(N)[*])[*])C(C([*])C)[*]
C(CCCC([*])C([*])C)C(N)C([*])C
NC(CC(CCC)C(C=O)O)C([*])C
C(C)([*])C(CC1CC([*])C([*])CC1)N
C(C(N)C=O)C1CC(N)([*])CC(CCCC(C([*])C)N)C1
C([*])(N)C(C)[*]
C1CCCC(C(C)[*])C(C=O)C([*])C([*])C([*])CCCCCCCC1
C(CC(C(CC([*])C)[*])C=O)C(N)CC=O
C(CC(N)C(C=O)CC(=O)O)C([*])C(C(N)[*])C=O
[*]C(CCC)C(C=O)C([*])N
C([*])(C(C(N)C(C([*])C=O)[*])C=O)N
C(C(C(CCC(C=O)C(N)[*])C(=N)N)([*])CC=O)(N)[*]
NC(C=O)CCC(C=O)C(N)[*]
[*]C(C(C=O)CCNC(C=O)C(N)CCC)N
NC(C(C=O)[*])[*]
O=CC([*])C([*])N
[*]C(C(N)[*])C=O
C(C(C=O)[*])(N)[*]
[*]C=O
C(=O)[*]
C([*])=O
C([*])=O
[*]C=O
[*]CC
[*]CC
N=C(N)C(C[*])=N
C(C(C)C[*])(=N)C[*]
C(C(CCC(C(C[*])=N)CC([*])[*])N)=O
[*]NCCCC(N)([*])C[*]
NC(CNC(=N)[*])([*])C[*]
C(C(C(C[*])(CN[*])N)(CCC(N)C=O)[*])C
C(C(CC(C[*])(N)CN[*])(CC=O)[*])C
[*]C(C=O)CCCC(C=O)C(C[*])(C[*])N
[*]CC(C[*])(C(CCCC(N)C=O)C=O)N
[*]CC(C[*])(N)C([*])C=O
[*]CC(N)(C[*])C([*])CC
[*]CC(C[*])(C[*])N
NC(C([*])CCC[*])[*]
C(CCC[*])(C(NC(=N)N)[*])[*]
[*]CCCC(C([*])[*])[*]
C(C(C)(N)C([*])([*])[*])CC[*]
C(CC[*])C(N)(C)[*]
C(C=O)(C(CCC)[*])CCC[*]
C(C)(C([*])(C(C=O)CCC[*])N)([*])[*]
[*]CC(N)(C(N)C(C=O)CCC[*])C[*]
C(CCC[*])(C(CC(C=O)C(C[*])[*])N)C=O
NC(CC[*])C(CCC[*])C=O
[*]C(C(C)C(C([*])[*])C=O)[*]
C(C([*])[*])(C)C(C=O)[*]
C(C)(C([*])[*])C([*])C=O
C(=O)C(C(C([*])[*])C)[*]
C(C(C(N)C=O)C)([*])([*])[*]
[*]C(C(CC([*])C([*])N)C)[*]
C([*])(C(CC(C(C=O)[*])C)C)[*]
C(C)(CC(C([*])CN)C=O)C([*])[*]
C(C)C(CC(C)C([*])[*])([*])CC=O
C1CC([*])C(CC(C([*])[*])C)(C([*])N)CCCC1
[*]C(CC(C([*])([*])[*])(C=O)C)C(N)C=O
CCC(CC([*])([*])[*])([*])C
C(C(C)(C([*])([*])C=O)N)C([*])[*]
[*]C(CC(C)C)C([*])C([*])(N)CC
[*]C([*])CC(C)C1C(N)CCCCC1[*]
C(CC(CC=O)(C)N)(C)CC([*])[*]
C(C(CC(N)[*])C)NCCC(C(N)CC(C)CC([*])[*])[*]
C([*])(CC(C)[*])[*]
C(C=O)(C(CCC(C)[*])[*])CC([*])[*]
[*]C(CC(C([*])CCC)C=O)[*]
C1CCCCCC([*])(C)C(C)(C)C(C=O)C(N)CCCCC1
C(=O)C1([*])C(C)(N)CC(C)(N)C1(C=O)[*]
NC1(C)C(CC)(CC)CCC1([*])C=O
C1(N)C(N)C(C=O)([*])CCC1
C1C([*])(C=O)C(C)(N)C([*])([*])C(C=O)(C)CCCC1
C1CCC(C=O)([*])C([*])([*])C(C=O)CC1
CC1(C)CCCCCCC(C=O)([*])C(C)(C)C1(C=O)C
C1CCCCCC(CC=O)([*])CCC(CC=O)([*])CCCCC1
C(=O)CC1([*])CCCCCCCCCCCCCC(N)C1C=O
C(C(N)C=O)CCC1([*])C(C=O)CCC1
C(C)C([*])CC([*])([*])C[*]
C([*])(CC=O)CC([*])C[*]
O=CCC([*])CC(C[*])[*]
[*]C(C[*])CC(CC)(CC=O)N
[*]CC(CC(CC=O)(CC(C(N)[*])[*])N)C([*])N
C(CC(C[*])C(CCC)C=O)([*])(N)C[*]
C([*])(CC(N)C(=O)CC(N)[*])C[*]
C(C(C(C=O)C(N)CC(C[*])[*])C=O)[*]
[*]CC([*])CC(N)[*]
C(CC(N)[*])(C[*])([*])[*]
C(CCC(C(N)[*])C([*])C(CC[*])[*])C(O)=O
C(C(N)C(C[*])N)([*])C(CC[*])[*]
C(C)([*])(C([*])(C)C)C(CC[*])[*]
CC([*])(C([*])(CC[*])[*])C
C1C(C([*])C([*])CC[*])C(C=O)CC1
C(C(CC(=O)C(C=O)C(CC[*])[*])[*])=O
O=CC(C(CCC(CC)C(C(C([*])CC[*])C=O)C1CCC1)N)[*]
O=CC(C(C(C([*])C(CCC)N)[*])C=O)C([*])CC[*]
[*]C([*])C(C(N)C)C(C=O)C(C(CC[*])[*])C=O
C(C(C(C(CC[*])[*])C=O)[*])=O
C(C(CC([*])=N)(C([*])(N)[*])[*])=O
CCCC(=N)[*]
C(CC([*])=N)C([*])[*]
C(C(=N)[*])CCC(N)[*]
NC(=N)[*]
C1CCC(C(NC(=N)[*])([*])C=O)C(N)CCCC1
[*]C(NC(N)([*])CC([*])[*])=N
c1(O)ccc(CC([*])C([*])CNC(=N)[*])cc1
C(C=O)(C([*])N)CCNC([*])=N
C(C(N)C([*])C(C(C=O)C(C=O)[*])[*])=O
O=CC(C(CCC(O)=O)C=O)[*]
C(C)(CC)(N)C([*])(CC(C(C=O)[*])[*])[*]
C(CC([*])C(CC=O)C=O)([*])C(C=O)[*]
C(CC(C(C=O)[*])[*])(C([*])CCC)[*]
NC(CC([*])C(C=O)[*])C(CC(C(CC=O)[*])N)C=O
CCC(CC=O)([*])C([*])C=O
[*]C([*])(C([*])C=O)CC
C(C=O)(C(CCNC(=N)N)[*])[*]
CC(C(C([*])C(C)CC([*])N)C=O)C(C=O)[*]
[*]C(N)CC(N)C
C(C(N)[*])C(C)c1ccc(O)cc1
[*]C(C1C(C=O)CC1)CC(N)[*]
[*]C(CC=O)(CC(CC(N)[*])[*])N
CCC([*])(CC([*])N)C(C=O)[*]
C([*])(CC1C(C=O)CC1)([*])CC(N)[*]
C(=O)CC(CC(N)[*])([*])[*]
NC(CC(CC=O)CC(C)C(N)[*])[*]
NC([*])CC(CCC(C(C=O)N)C)[*]
[*]CC([*])C(C(C)(N)C)(C=O)[*]
C(C([*])C[*])(C([*])C(C(C(N)CCC)C=O)C=O)C=O
C(N)(C=O)CCC(C=O)C(CCC(C([*])C(C=O)C(C[*])[*])CC)N
C(C(C(C([*])C(C[*])N)C=O)[*])[*]
C(C(C(C(C(C([*])C=O)[*])C=O)C=O)[*])[*]
C(C(C(N)[*])[*])(C=O)C(C(C[*])[*])C=O
[*]C(C(C(C(N)C[*])C=O)C=O)C[*]
C(C(C([*])N)C(C([*])C[*])C=O)=O
C(C(CC)(C(N)=N)N)C(C(C=O)C(C[*])[*])C=O
C(=O)CC(N)(C[*])C[*]
C(=O)CC(N)(C[*])C[*]
C(=O)([*])CCC(C[*])(N)C[*]
NC(C(CCC(C[*])(C[*])N)[*])[*]
C(CC(C[*])(CC(CC)(CC([*])N)N)N)C([*])(C)CCC([*])=O
O=C(CCC(N)(CCC(CC([*])([*])CC)(N)C[*])C)[*]
NC(C[*])(CCC([*])(CCCCC(N)[*])N)[*]
C(CC(C=O)N)C(C[*])(N)C[*]
N=C(NCC([*])(C(CCC([*])N)(C[*])N)CC)[*]
C1CCC(C([*])CC[*])C1(N)CC
C1CCCC([*])C(C(C([*])[*])CC[*])CCCCCC1
C1(C(CC[*])[*])NCCC1
C(C[*])C(C=O)C(C[*])C([*])C=O
[*]C(C[*])C(C=O)CC[*]
C(CC(C=O)C([*])N)[*]
C(C(CC[*])CC(N)C([*])c1ccc([*])cc1)=O
C(CC(=O)O)C(C=O)CC[*]
[*]CCC(C=O)CC[*]
C(C(N)C=O)([*])C(C(C=O)CCC)CO
O=CC(C([*])C([*])(N)CN)N
[*]C(C(N)C=O)[*]
O=CC(N)C([*])[*]
[*]C(C(CC=O)([*])CO)C(N)CC
C1CCCCC(CC=O)([*])CC(N)(C([*])C(N)CC)CCCCCC1
C(C([*])[*])(CC=O)N
[*]C(C=O)C(C)CCC(C([*])[*])N
C(CC(C)C(N)[*])C(N)C([*])[*]
C(C(CCC(C(CCC([*])C([*])N)N)C=O)N)([*])[*]
c1c(CC(CC(C=O)[*])C([*])(C(C)(N)C)C)ccc(O)c1
C(C)CC(N)C([*])C(CC)(N)CC([*])C=O
CC(C(N)CC(C=O)[*])C=O
N(C([*])C)C([*])CC(C=O)[*]
C1([*])C([*])C(CC(C=O)[*])CC([*])CCCCC1
[*]C(CC1CCCC1(CC)CC)C=O
C(C([*])C=O)C1C(C(C=O)N)CCCCC1
C1CCC(CC([*])C=O)C(C)CCC1
C1CCCCCCCC(CCCC(CC=O)N)C(N)(C(C)(C=O)C)CC(CC([*])C=O)C1
C1CCCCCCCCC(CC(C=O)[*])C([*])C(C([*])[*])C1
C1(N)C(C=O)C([*])(CC)CCCCCCCCCCCC1
O=CC1CCCC([*])(CC=O)C1N
O=CCC1(N)C(CC=O)([*])CCC1
Oc1ccc(C2CCCCC(C=O)CCCCCC([*])(CC=O)C2)cc1
O=CC1([*])C([*])(C)C([*])(C)C([*])(N)C1
C1(CC)([*])CCC([*])(N)C1(C)C=O
C1([*])(CC=O)CC(C=O)C(N)(CC=O)CCCCCCCC1([*])N
C1(N)([*])C(C)(C)C([*])(C)C(N)(C)CCCCCCCCC1
NC1([*])C(C=O)(C)CCCCCCCCC1
C1([*])([*])C(C=O)C(N)CCCCCCCCCCCC1(N)[*]
CC(N)(C[*])C(CC(N)C(C)C=O)([*])[*]
C(C[*])(C([*])([*])[*])(N)C
C(C(N)(C([*])([*])[*])C)[*]
C(N)(C)(CCC(N)(CC([*])([*])C)C[*])C[*]
C(CCCCC([*])N)(C[*])(C)N
C(C[*])([*])(N[*])C
CC(C[*])C
C(C([*])C(C[*])C)(C=O)CC=O
C([*])C(C(CC([*])[*])[*])N
C(C(C(CC)[*])N)[*]
C(C([*])C=O)(C(CCC(C(C[*])N)[*])[*])C=O
N=C(NCC([*])C(C[*])N)N
C(C(C(N)C[*])([*])[*])[*]
C([*])C(C(C[*])(CC=O)N)N
C(C)C(C(C)([*])C[*])(N)CC(N)C(C[*])N
C(C(N)[*])(C[*])N
[*]C([*])C(C[*])N
[*]CC(N)C([*])[*]
O=CC(C(CC[*])N)C
N=C(C(C(C(C=O)C(CC[*])N)[*])[*])N
[*]C(C(C(N)CC[*])C=O)C(C(C=O)C([*])CCC)C=O
C(CC[*])(C(C(C=O)C(C(C=O)C(N)CCC)C=O)C=O)N
NC(CC[*])C(C(C([*])N)C=O)C=O
C(C=O)(C(C(C[*])N)N)C(CC[*])N
C1CCCCCCC(C(C=O)C(N)CC[*])C(CC=O)([*])C1
C(CC(C(CC(C(N)CC[*])C=O)[*])C=O)CC(N)[*]
C(C(C)CC(C(N)CC[*])C=O)C([*])[*]
C(C(N)C(C=O)CCCC(C=O)N)C(C(N)CC[*])C=O
CC(C([*])(CC(C)C([*])[*])N)([*])C
[*]C(C(CC(N)([*])C(C)C([*])N)C)[*]
CC(C([*])[*])CCC([*])(CC)[*]
C(C(C)C([*])[*])CCCCC(N)CC=O
C(C)([*])C([*])[*]
C(C([*])C)([*])[*]
[*]C(C(C)[*])[*]
C([*])([*])C([*])C
[*]C(C([*])[*])C
CC(C([*])[*])[*]
C1CCCC(C([*])[*])C(CC([*])[*])CCCCCCCC1
CC(C(C=O)N)CC(CC=O)([*])[*]
C(C(N)CCCCC([*])([*])CC=O)C=O
[*]C(CC=O)([*])[*]
[*]C(CC=O)([*])[*]
C(C(=O)O)CC(C(CC=O)[*])[*]
O=CCC(C(CCC)N)[*]
C(CC)(C([*])([*])CC([*])CC=O)N
O=CC([*])([*])C(C)(N)CC(CC=O)[*]
O=CCC(CCC(O)C([*])[*])[*]
O=CC1C([*])C(N)CCCC([*])(N)CCCCC1
C1CC(C)(C=O)C(N)([*])C([*])C(N)CC1
C1(N)C(C=O)CCCCCCCCCCCC(N)C([*])C([*])([*])C1
C1CCC(C=O)C([*])CC(C)(C([*])([*])[*])CCCCCCC1
C1CCCC(C)([*])CC([*])C(C)(C(C)([*])[*])CCCC1
C1CCCC(N)C(C=O)C(c2ccc(O)cc2)(C)CC([*])C(C=O)CCCCCCC1
CCC1C(CC)C(C=O)CC1[*]
C(=O)C1C(CC)CC([*])C([*])C1
C1(CC=O)([*])C([*])CC(C=O)C(N)CCCCCCCCC1
C1C(C=O)CC(N)C1[*]
C(CC(C([*])[*])C(C)(C)C(N)C([*])(C[*])C=O)(N)C=O
[*]CC(C=O)C(C([*])C(C=O)[*])[*]
C(C(C)C(C[*])C=O)([*])C=O
C(C(N)C)([*])CC(C(C[*])C=O)[*]
C(C(C[*])CC(C)C(C=O)[*])(C=O)C[*]
C1CCC(CC([*])C(C=O)C[*])([*])C(C=O)CCC1
C(CCC(C(C1CCC1)C(C=O)C(CCCC=O)N)[*])([*])C(C=O)C[*]
[*]CC(C([*])CCC)C=O
O=CC(C(C=O)C[*])N
C1CCCC(C[*])C([*])CCCCC1
C1CCCCC(C[*])(N)C(C[*])CCCCCC1
C1CCCCCCCCCCCC(C[*])C(C=O)C1N
C1CCCCCC(C(C=O)[*])C(C[*])CCCCCC1
C(=O)C[*]
O=CC[*]
C([*])CC(=N)NC([*])C([*])N
[*]CC(CC[*])=O
C(CC[*])(O)=O
C(C(C(C(=N)[*])CC[*])[*])(C=O)[*]
N[*]
C(=N)(CCC(O)=O)N[*]
CC(C([*])(N[*])[*])(N)[*]
[*]C(N[*])C(C(CCC)[*])C=O
[*]C(C([*])N)N[*]
[*]C(C)(N[*])C(C)(C=O)C
CC(N[*])C
NC([*])(C(C=O)([*])N[*])C
C([*])(C(N)C=O)CC(N[*])(N)C(C)([*])C
N(C([*])N)[*]
C([*])(C(C)(N)CCC([*])(C)N)([*])C=O
[*]C(C)([*])[*]
[*]C([*])([*])C
c1ccc(C(C)([*])[*])cc1
[*]C(C)C
[*]C(C(C([*])C)[*])C(C(CCC)N)C=O
O=CC(C(CCC(C(CCC(C(C(C(C)[*])[*])C=O)N)C=O)N)[*])[*]
C(C(C=O)N)C(N)C([*])C([*])C
[*]C(C(C(C(C(C)CC=O)C=O)C)C)C
CC(C(C(N)C=O)C=O)[*]
NC(C(NC(CCCC(C=O)N)(CC=O)[*])C)C=O
C(C=O)C([*])([*])[*]
O=CCC([*])([*])[*]
C(C=O)C([*])C([*])C([*])([*])N
C(C)(C)C([*])CC=O
O=CCC([*])C(CCC)[*]
C(C=O)C(C(N)CC)(CC(CC=O)[*])N
NC1(C)CCCCCCCCCCCC(CC(CC=O)[*])CC(CC=O)([*])CC1(C=O)C
[*]C(CCC(CCC(C(C=O)C(C([*])[*])[*])N)(C)C)CC=O
[*]C(C)(CCC(C(C=O)C(C)C(C=O)N)[*])CCC([*])CC=O
C1([*])C([*])([*])C1
C1C([*])C1([*])[*]
C1CCCCCCCC(C)([*])C(C)([*])CCC([*])C(C=O)CC1
C1(C=O)C(CC=O)C([*])CC1
C1(N)C([*])CCC1C=O
O=CC1CC(C=O)C([*])CC1
C(C1(N)CC(CC=O)([*])CCCCC(C=O)C([*])CC1)C=O
C1CC(N)C(C=O)C([*])C(C=O)C([*])CCC(N)C(C=O)CCCCCCCC1
C1(N)CCC([*])CC(N)C(C=O)C([*])C([*])CCCCCCCCCCC1C=O
O=CC1C([*])CC([*])CCC(N)C(C=O)CCCCCCCCCCC([*])C1[*]
C(C=O)(N)C(O)CCC(C[*])(C[*])[*]
C(CC([*])[*])C(C[*])[*]
C(C(CCC([*])[*])[*])[*]
C(C(CCC)(C[*])[*])C(CC)(C[*])N
C(C[*])(CCC)CC([*])=O
[*]C(CCC)C[*]
C1C([*])CCCCCC1CCC(C[*])[*]
C(C(CCC=O)(c1ccc(O)cc1)[*])[*]
C([*])C(C([*])(CCCC([*])C=O)C[*])(N)CC
O=CC(CCCC([*])([*])C[*])[*]
C(=O)(CC(N)C(CC[*])[*])CC(C(C([*])CC)C=O)N
[*]C(CC[*])C(N)CCC
NC(CCCCCC([*])[*])C(CC[*])[*]
c1(O)ccc(C(N)C(CC[*])[*])cc1
C([*])CC(C([*])[*])[*]
C([*])([*])C(CC[*])[*]
C(C=O)(CC(C(C)(CC[*])[*])([*])[*])N
CC(CC=O)(CC[*])CC[*]
C(CC[*])(C([*])N)(C)C[*]
O=CC(C(N)(CC[*])C)([*])C
C([*])(C(CCC(C=O)N)CC(=O)[*])[*]
NC(CCC(CC([*])=O)C([*])CC(C)C(C=O)[*])[*]
[*]C(CC(CC(=O)[*])N)C([*])[*]
C(C([*])CCC(=N)CCC([*])=O)C=O
C(CC([*])C(C)[*])C(=O)[*]
CC(CCC(=O)[*])[*]
C(CC([*])=O)C(CC)C([*])C([*])[*]
C(CC(CC([*])N)N)C([*])=O
[*]C(=O)CCC(c1ccc(CN)cc1)[*]
[*]C(CC([*])[*])[*]
C(CC([*])[*])([*])[*]
[*]C(CC([*])[*])[*]
[*]C(CC([*])[*])[*]
C(CC([*])(CC(C)([*])C(C)(C)[*])CC)(=O)O
NC(O)C(C=O)C(CC)(CC)[*]
C(CCC(N)C=O)C(C(CC(CC=O)([*])CC)N)C=O
C(=O)CC(CCCC(C(C(Cc1ccc(O)cc1)=O)C=O)N)(CC)[*]
C(C)C([*])([*])[*]
[*]C([*])(CC)[*]
C(C1C(N)C([*])(CCC(C=O)N)CCC1)=O
[*]C1(N)C(C=O)CCCCCC([*])(C)C(N)(C=O)C1
C(C1C([*])([*])C([*])(N)CCC(N)CCC1N)=O
C1(C)(N)C([*])(C)C(C=O)(C)C(N)([*])CCCCCC1
C1CCCCCCC([*])(N)CC(C(C=O)N)CC1
NC1CC([*])(N)CCCCCCCCC1
C1CCCC(N)C([*])(N)CCCCCC1
C1C(CC=O)(N)CCC(N)([*])CCCCCCCCCC1
C1CCCCCCCCCCC(N)([*])C(N)(CC)CC(CC)(N)C1
C1CC(C(C)(C)C=O)(C)C(N)([*])CCCCCCCCCC1
NC(CC)(C[*])C
C(C)C(CC(CCC(C)(N)C[*])([*])[*])(N)CC(N)[*]
C(CC([*])(C[*])C[*])(CCC(N)(C)C[*])(CC)N
[*]CC(C)(C[*])N
N(C([*])(C[*])C)CCCC(C=O)N
[*]C(C)([*])C[*]
C([*])C(C(C([*])N)C([*])C=O)C
C(C([*])(C)C(C)([*])C)(C[*])C
C([*])(C)(C(C(C[*])C)([*])C)[*]
C(C(C(C[*])C)(C)C(C=O)N)[*]
C1CCCC([*])([*])C(C[*])(N)CC(CC)(N)CCCCCCCC1
[*]C1C(N)CCC(N)C(C[*])(N)C1
C1(N)C([*])CCCC(C[*])(N)CC1
C1(C)CCCCCCC(N)(C[*])C1
C1CC(C[*])(N)CCCCCCC([*])(CC=O)CC([*])C1[*]
C1CC(N)(C[*])C(CC(C=O)N)CC([*])(C(C=O)(C)[*])CC([*])CCCC1
C1CCCCCCCCCC([*])CC(N)(C[*])C1
C([*])C1([*])C(C=O)CCCCCCCCCCCC1[*]
C(C)(C)(C=O)C1([*])CCCCCCCCCCCCC([*])(C(C)(C)C=O)C(C[*])([*])C1
CC1(C(C)([*])C=O)CC([*])(C[*])C([*])(C)CCCCCCCCCCCC1
[*]C(CCC[*])N
C(C([*])[*])CC[*]
[*]C([*])CCC[*]
[*]CCCC([*])c1ccc([*])cc1
C(CC[*])C1C([*])C1
C(C1C(C=O)C([*])CCC1)CC[*]
C1CCCCC(CCC[*])C1[*]
C(C(N)C([*])C(C=O)C([*])CCCC[*])[*]
C([*])C(N)C(CCCC[*])[*]
C(CCCC[*])(C)([*])N
[*]C([*])C([*])CC
C(CC(C(C(C)C(C=O)[*])C=O)C)C(C([*])[*])[*]
C(C(CCCC=O)N)(C(C(CC)CCC([*])C([*])[*])C1CCC1)C=O
C(CC([*])C([*])[*])C(N)(CC=O)CC
OC(C)C(CC(CCC)C([*])[*])N
[*]C(C([*])CNC(C)C(C=O)N)[*]
[*]C(N)([*])CC(CO)C([*])[*]
C([*])(C(N)([*])[*])[*]
NC(C(CC=O)C=O)C([*])[*]
O=CC(C(C([*])[*])N)Cc1ccccc1
C1(CC([*])[*])CCC(N)C(C=O)CCCC1
[*]C([*])CC1CCCCC(N)C1[*]
C1(CC([*])[*])CCCCC1([*])C([*])(C)C=O
C1CCCCC1CC([*])[*]
[*]C1CCCCCCCC(CC([*])[*])CCC(N)C1C=O
C1CCCC(CC([*])[*])C([*])(C)CCC1
C1CCC([*])C(N)CC([*])CC(CC([*])[*])CCCCCCC1
C([*])([*])CC1CCCCCCCCCCCCC(N)(CC)C1
NC(C)(C)C(C)(C(CC=O)([*])[*])[*]
C(C(CCC([*])([*])CC=O)C)=O
C1CCCCC([*])(CC)CCC(N)C(C=O)C1
C1CCCC([*])(CC)CC(C(C)(C=O)C)([*])C([*])([*])CCC1
C1C([*])(CC)CCCCCCCCCCCC1C=O
[*]C1(CC)CC(N)C(C=O)CCCCCCCCCCCC1
CCC1([*])CCCCCCCCCCCCC1C=O
C1(C=O)CCCCC(CC=O)([*])C1
C(C1([*])CCCCCCC(N)C1)C=O
C1CCCCCCCC(C(C)(C)[*])([*])CC([*])(N)C(CC(N)C=O)CC1
C1(N)C(C=O)C([*])([*])C(C=O)C(N)CCC1([*])N
C1C(N)([*])CCCCCCCC(CC)([*])C1
[*]C(CCCC([*])CC=O)C(C=O)C[*]
O=CC(C[*])C(CCCCC([*])N)[*]
O=CC(C[*])C(CC(=O)CC([*])C(C([*])N)[*])N
O=CCCC(C(C=O)C[*])N
C(CCC(N)C(C=O)C[*])C([*])[*]
[*]CC(C(N)[*])C=O
C(C1(N)CCCCCCC(C=O)C(N)C1)[*]
C(=O)C1CCCCCCC(C[*])(N)CC([*])C([*])CC1[*]
CC(C)([*])C1(C)CC([*])CCCCCCC(N)(C[*])C([*])C1
NC1(CC)C(C([*])(C)C=O)(C)CC(N)(C[*])CCCCCCC1
C([*])C1(N)CCCCCCCCCC(C=O)C1([*])[*]
C1C(N)(C[*])C([*])([*])C([*])CCCCCCCC1
C1CCCCC(N)(C[*])CCCC(N)C(C=O)CCCCCC1
C1CCCCCCCCCC([*])C([*])CC(N)(C[*])C1
C(=O)C1C(C[*])(N)CCCCCCCCCCCC1[*]
[*]C1(C[*])CC([*])(C(C)(C)C=O)CCCCCCCCCCCCC1(C(C=O)(C)C)C
[*]CC(N)(NCCCC[*])CC
C(C[*])CC[*]
[*]CC(CC(=N)NCCC[*])(N)[*]
C(C[*])CNCCCC(N)[*]
C(CCN[*])[*]
[*]NCCC[*]
C([*])CC[*]
C([*])CC[*]
[*]CCC[*]
C([*])(C([*])C(C=O)N)(C(C)N)[*]
C(C(C(C(N)C(C(C=O)C(N)CCC)C=O)[*])N)=O
C1CCCCCCC(CC(C(C(C=O)N)[*])N)(N)C([*])CCCCC1
C(N)(C([*])C1CC([*])(N)C1)C=O
C(C(CC(CCCC(C=O)N)N)N)(C1CCCC1CC(CC)(CC=O)[*])[*]
C(C(N)CC)(C1([*])CC([*])([*])CCCCCCCCCCC1)[*]
[*]C(C(N)CC=O)[*]
[*]C([*])C(N)CCC
[*]C([*])C(N)CCC
C(C)C(CCC([*])([*])[*])(N)C
C(CC)([*])(CCC([*])[*])CCC(N)[*]
C(CCC([*])C=O)C(CCC([*])[*])[*]
C([*])(CCC([*])(N)C(C(N)C=O)([*])C)[*]
C(C([*])[*])CC(N)([*])C(C([*])N)(N)C
[*]C([*])(N)CCC([*])[*]
C([*])(C(C=O)C)C(C(N)CCC([*])C(CCC(C)C(N)C=O)N)C=O
[*]C([*])C(N)CCC([*])[*]
C1CCC(N)C(C=O)C(CC)(C(N)CCC([*])[*])CCCCC1
C1(C=O)(C)C(C)(C)C([*])([*])CCCCCCC1
C1CCCCCCC([*])([*])C(CC)(N)CC1
C1CCCCCCCCCC(c2ccc(O)cc2)CC([*])([*])CC1
C1(=N)C([*])C([*])(CC)CCCCCCCCCC1
C1CCC(N)C(C=O)C([*])C([*])C(C=O)C(N)CCCCC1
NC1C(C=O)CCCCC(C=O)C([*])C([*])C1C=O
C(=O)CC1([*])C([*])CCCCCCCCCCCC(C=O)C([*])C(N)C1[*]
C1CCC(C)(C)C([*])([*])C([*])C(N)C1
C1CCCC(N)C([*])C([*])(CC)CC1
C1([*])C(N)CCCCCCCCCCCCC(C=O)C([*])C(N)C([*])C1[*]
O=CC(C[*])[*]
C([*])(C=O)C[*]
C(C(C[*])[*])=O
C(C(C=O)[*])[*]
[*]C(C=O)C[*]
C(C[*])(C=O)[*]
C(=O)C(C[*])[*]
C([*])C(CC(CO)=O)[*]
C(C(=O)O)C(c1ccc([*])cc1)(C[*])[*]
C1CCCCCCCC([*])C(N)CCCC(C[*])(N)CCC1
C1(CC(C=O)N)CC(C[*])([*])C(C=O)CCCC1
C(=O)C1C([*])(CC)CC(N)CCCCCCC([*])CC1(C[*])[*]
C(=O)C1(C)CCC(C[*])([*])C1([*])[*]
C1CCC(C[*])([*])CC(N)([*])CC1N
[*]CC1([*])C(CC([*])C=O)CCC1
C1(C[*])([*])CCCCC(C(C([*])N)CC=O)C1
C1CC(C[*])(N)CCC(C[*])([*])CC1
[*]C1CCCCCC([*])(C[*])CC1C=O
C1(C[*])([*])CC(N[*])(N)CCCCCC1
C(C[*])c1ccc([*])cc1
NC[*]
[*]CN
N=C(NC[*])[*]
C([*])NC([*])=N
CC(C(C)(C=O)NC[*])([*])[*]
C([*])(CCC([*])C(NC[*])C=O)C=O
CC(C)(C([*])(C(C)(C)C=O)[*])C(C)([*])C
CC(N)(C(C)([*])C)C
CC(C(C=O)(C(N)(CC=O)[*])C)([*])C
N=C1C(C(C([*])(C)C)(C)C=O)([*])CC1
C(CC(N)CC=O)CC(N)(C(C)([*])C)C
C([*])(CCCC(CC=O)N)([*])C(C)(C)[*]
C1CCCC(C(C)(C)[*])([*])CCCCCCCCC1
[*]C(C)([*])C
C1([*])(C([*])([*])C)CCCCCCCCC1(C(C)(N)C)C=O
CCC(CCCCC([*])[*])(C([*])(N)CCCCC([*])N)N
C(CC(CCC([*])(CCCCC([*])[*])N)(N)[*])=O
O=CC(C(C)[*])C(CCCCC([*])[*])N
C(C([*])[*])CCCC(N)[*]
C(C([*])(C(C)(N)C)[*])CCCCC([*])[*]
C(CCCCCC([*])[*])C([*])CC=O
C(C([*])N)CCCCCCCC([*])[*]
C(CCN)([*])C(C)(C(C)(C)[*])C
[*]C([*])CCNC([*])[*]
[*]C(CCNCC)[*]
C(C1CC(CC(N)C=O)CCCCCC([*])CC1N)=O
NC(C(C1C([*])CCCCCC1[*])C)C=O
C1CC([*])(C)C([*])CCC1
C1CC(CC=O)(N)C([*])CCC1
C1CCCC([*])C(N)CCCCC([*])C(C=O)CC1
C1CC(C=O)CCC([*])C([*])CCCC1
NC1C([*])CCCCCCC(CC([*])(CC=O)[*])C1
C(=O)C1C([*])CCC(CC)CCCCCCC1[*]
C1CC([*])C(N)CCCCCCC1[*]
C1(N)C(C=O)C([*])CCCCCC1
C([*])C(CCCC([*])[*])[*]
CCCCC(C[*])([*])C[*]
[*]CC([*])(C[*])CCCC
[*]C(C=O)CCCCC([*])([*])C[*]
C(CCCCCC([*])(C(C(N)[*])C=O)C[*])(N)[*]
C(CC(=O)[*])NCCCC([*])C[*]
[*]CC(CCN)(C[*])[*]
CC(C)(C([*])(C(C(CCO)C[*])N)C)[*]
C(C1([*])CC([*])(C[*])CCCCCCCCCCCC1)[*]
C1C(C[*])([*])C([*])(N)CCCCCCCCCCCC1
C(=O)C(C1C(C[*])C([*])CCCCC1)[*]
[*]CC1C([*])CCCCCCCC(N)C1C=O
O=CC1CCCCCCCCCCCC(C=O)C1C[*]
[*]C1(C([*])(C)C=O)C([*])C(C[*])C(CC(C=O)N)CCCCCCCCCC1
[*]CC1C(CC([*])N)CCCCCCCCC1CC(N)[*]
C1([*])([*])CCCCCCCCCCC(CC([*])N)C(C[*])C1N
C([*])C1C([*])CCCCCCCCC1[*]
[*]CC1CC(C=O)C([*])CC1C=O
N=C([*])N
NC([*])C(CC)NC(=N)[*]
C([*])(C(N)[*])CNC([*])=N
N=C(NCC(C([*])(CC)[*])N)[*]
N=C([*])NCC(N)C([*])([*])N
C(=N)([*])NCCC([*])=O
N(C(=N)[*])CCC([*])[*]
N=C([*])[*]
[*]C([*])=N
[*]C(C([*])=O)CC(C)C([*])[*]
[*]C(C1(C)CCCCCCCC1(C(C=O)([*])[*])C)([*])C=O
C1CCCCC(C([*])([*])C=O)(C)C(N)([*])CC(C)(C(C=O)([*])C)CCCCCCC1
C1CCC(=N)C([*])(C([*])(C=O)[*])CCC1
C1CCCCC(C([*])([*])C=O)([*])C([*])(C)CCCCC1
N=C(N)CC([*])([*])C=O
O=CC([*])C(N)=N
C([*])(C=O)C(C(C(N)CC(C([*])CC)C=O)[*])[*]
C(C([*])C([*])C=O)(C)O
C1CCCC(C=O)C1C(C([*])C(C=O)[*])C=O
O=CC(C(C(CC(O)=O)[*])[*])[*]
C(N)([*])([*])[*]
NC([*])([*])[*]
NC(C(=N)CC=O)[*]
C(N)([*])C(CCC(N)([*])[*])=O
[*]C(C([*])C1C(C=O)CCCC1)C(C(N)[*])[*]
[*]C(C(N)[*])C(C(C(C=O)[*])C=O)[*]
[*]C(C(C=O)C(CCC)N)C(C([*])N)[*]
C(CC)(C(C([*])C([*])N)C([*])C=O)([*])CC
C(CC(C(C([*])C(N)[*])[*])[*])C
C1([*])(C=O)C([*])([*])CCCCCCCCCCC([*])C1
C1CCCCCCCCCC([*])([*])C(C=O)C1[*]
C1CCCCC([*])C([*])CC(N)C(C=O)C([*])CCCCC1
C1CCCCCCC([*])C([*])C(N)C([*])CCC1
C1CCCCCCC([*])C(N)CC(N)CC([*])CCC1
C(=O)C(C1CCCCCCCCCCC1[*])N
C1([*])CC(C(C(C)C=O)[*])CCCCCCCCCCC1
C1C([*])(C([*])([*])C)CCCCCCCCCCCC([*])C1N
C1CCCCC([*])C(N)CCC([*])([*])C(C)([*])CCCCCC1
[*]C1C(N)CC([*])C(C=O)CCCCCCCCCCC1
[*]C([*])(C[*])CCCc1ccccc1
[*]CC([*])(CCN)CCN
[*]CC([*])(CCN)[*]
[*]C(NCCC(C[*])[*])=N
[*]CC(C(C)(C)C=O)([*])CN
[*]C(NCC([*])(C[*])C(CC)(CCC(N)C=O)[*])=N
NC(C(C([*])(CO)C[*])C=O)[*]
C([*])C(C[*])(C[*])C[*]
C([*])CC([*])([*])C=O
[*]C(CC)C(CC[*])C=O
C(C=O)(C([*])CCC(C(C(C(CCCC=O)N)[*])C1CCC1)[*])CC[*]
O=C([*])CCCC(C(C=O)CC[*])[*]
NCC([*])C(C=O)CC[*]
[*]C(C[*])C(C=O)CC[*]
[*]C([*])C(C=O)CC[*]
[*]CCC(CCCC([*])C=O)C=O
c1cc(C(C([*])C(C)C(C=O)[*])N)ccc1[*]
C([*])(CC(c1ccc([*])cc1)N)(CC)[*]
c1c([*])ccc(C([*])[*])c1
C1CCC([*])CCCCC(c2ccc([*])cc2)CC([*])(CC)CC1
C(C(C(Cc1ccc([*])cc1)=O)[*])(N)CCCC(N)(CC)[*]
c1([*])ccc(CC(C([*])C)[*])cc1
CC(C(C=O)([*])C(Cc1ccc([*])cc1)[*])(C)[*]
c1cc([*])ccc1CC([*])C(C(N)CCC)C=O
[*]C(Cc1ccc([*])cc1)C
[*]C(C[*])C([*])C(C(C=O)N)[*]
NC(C(C(C(C(C[*])[*])[*])C=O)C=O)CCCC(N)[*]
[*]CC(C(C(CC)C=O)[*])[*]
C(C[*])(C([*])C([*])C=O)[*]
C(C(C=O)N)(C(C[*])[*])[*]
C(N)(C([*])C([*])C[*])CCCCNCCCC([*])N
C(C=O)(C(C([*])(CC=O)C(=N)[*])CCCCC(N)[*])C(C[*])N
[*]C(N)(N[*])C(C(N)C[*])C=O
NC(C(C=O)C(N)C(C(C=O)C([*])[*])C=O)C[*]
C([*])C(C(C=O)C(C(CC(C=O)N)N)N)N
[*]C([*])(C(C(N)C[*])C=O)[*]
C1CCC([*])C(CC)C(C(C(N)C[*])C=O)CC1
NC([*])CC(C=O)C(C[*])N
O=CC(C(C[*])N)CC([*])[*]
O=CC(C(C[*])N)CCC(C(CC=O)(C(N)[*])N)[*]
C(N)(CCC(C(C[*])N)C=O)[*]
[*]C(C=O)CCC[*]
O=CC(CCC[*])[*]
[*]C(CC(C(C1CCCC1CC(N)(CC)[*])C=O)[*])CCC[*]
O=CCC(N)(CC1C(C(C=O)C(CC([*])CCC[*])[*])CCC1)[*]
C(C([*])(CCC[*])C[*])C
C(CCC(CC=O)([*])CCC[*])([*])[*]
C([*])CCC(CC=O)(CCc1ccccc1)[*]
[*]C(CC=O)([*])CCC[*]
O=CCC(CCC[*])([*])[*]
[*]CCCC(C([*])C(C(CC=O)[*])[*])CC=O
C(C(C)CNCCC(C(C=O)[*])C)([*])[*]
C(C=O)(N)C(CCNCC(C)C([*])[*])C
C([*])(C(NC(C)(C(C)([*])C)N)C)[*]
[*]C(C(C)[*])[*]
[*]C(C([*])C)[*]
CC([*])C([*])[*]
CC([*])(C(C)(C)N)C(C(C([*])(C)C(C)([*])C)[*])C1CCCCCCC1=N
C(C(C)([*])C(N)(C)[*])(C1CCCCCCC1=N)C([*])C(C(C)(C)N)(C)[*]
NC(C)([*])C(C=O)(C)C(C([*])C([*])(C)[*])C1CCCCCCC1=N
C1(N)CCCCCCCCC(C([*])C([*])[*])C1[*]
[*]C(CC)([*])[*]
C(C(c1ccc(O)cc1)C(C([*])CC)C(CC)([*])CC)(CC)N
C(C(C(C(O)C)N)[*])(C(C=O)C([*])CC)[*]
C(C(C(C=O)C(C)C(C=O)C([*])CC)N)(O)C
O=CC(C(N)CCC)C(C(CC)[*])C=O
O=CC(C1C(C=O)CCCCCCCCCC1)C([*])CC
C(CC(C([*])CC)C=O)([*])([*])[*]
C(=O)(O)CCCC(C(CC)[*])C=O
C(CC(C([*])CC)C=O)CC(CC=O)N
C1([*])CCCC(N)C(C=O)CCCCC(N)C1[*]
C1CC([*])C(C=O)CCCC([*])C(C=O)C([*])C(N)C1
CC(C(C)(C1CCCC1[*])[*])([*])[*]
C(=O)C(N)(C(C)(C1C([*])CCC1)[*])C(C(C=O)N)C
C1CCC([*])C1C(C)(C([*])([*])[*])C=O
C1([*])C(CCC(N)C(NCC(N)C=O)[*])CCC1
[*]C1CC(C)(C=O)C(N)(C)CCCCC1[*]
C1([*])C(N)([*])C([*])(C)CCCC1
C1([*])CC(N)C(C=O)CCCCC1[*]
C1(N)CC(C=O)C(CC)CCCCC1[*]
C(C([*])[*])(C[*])CC
NC(C=O)([*])C([*])(CC(CC)C[*])[*]
O=CCC([*])(C[*])C([*])C=O
[*]CC(CC=O)(CCC([*])C(N)[*])[*]
c1c(CC(CC=O)(C[*])[*])ccc(O)c1
C(C)(C(C)(C=O)[*])(CCC(C[*])[*])C
O=CC(C(CCCC(CC=O)[*])N)CCC(C[*])[*]
[*]CC([*])CCC(C=O)C(C[*])N
C1CCCCCC(C[*])(CC=O)CC(c2ccc([*])cc2)(N)C1
C1C(CC=O)(C[*])CCC(=N)CCCCCCCCC1
[*]CC1(C[*])CCCCCCC1[*]
C1(C([*])C)CC(N)(C[*])C1
CC1([*])CCC(C[*])(N)C1
C1CCC(C[*])(N)CC(C([*])C(N)C(C=O)N)C1
[*]CC1(N)CCCCC(CCCCC(C=O)N)C([*])CC([*])C1(N)[*]
C1CCC(N)C(C=O)CC(C[*])(N)C1
C1CCCCC(C)(C)CC1(C[*])N
C([*])(C=O)CC1CC(C(C=O)(C)C)(C)CC([*])CCCCCCC1(C[*])N
C(N)[*]
[*]CNC
CC(C([*])([*])N)(NC[*])[*]
C(NC[*])(C([*])[*])C=O
C(NC[*])([*])[*]
[*]CNCC(C)(C(C=O)(C)C)[*]
C(C(C[*])N)(CCNC[*])C=O
N(C[*])C[*]
CC(C)(C([*])(C)N)C=O
NC(C)([*])C(C)(CC(CC)CC)[*]
c1cccc(CC([*])(C)C(N)([*])C)c1
Oc1ccc(CC(C(C)([*])N)([*])[*])cc1
CC(N)([*])[*]
CC([*])([*])NCC
[*]C([*])(C)[*]
C([*])([*])([*])C
[*]C([*])(C)[*]
C(C([*])C(CCCC([*])[*])[*])=O
[*]C([*])CCCC(C)([*])[*]
C(C)(C=O)(C([*])(CCCC(C(N)C=O)C)[*])C
C(CC([*])[*])CC(CC([*])N)C
C(C(CCCC([*])[*])CC([*])[*])=O
NC(CC)(CC)CCCC([*])C(C)C=O
C([*])(C1CCCCC1N)C([*])CCCC(CCC(C=O)N)([*])N
[*]C(C([*])C(C(CCCC)[*])C=O)CCCC
O=CCCCC(C(N)C=O)[*]
C1C([*])C([*])CC([*])C1
C1([*])CC([*])CC1
C1(C=O)CCC1[*]
C1CC([*])CC1
C1CC(C([*])([*])[*])(C)C(C=O)C([*])CC1
[*]C1C([*])([*])C(C)([*])CCCC1
C1([*])CC([*])(C)C(C=O)CCCCC1[*]
C1CCC([*])C(C=O)C([*])C(C=O)C(N)C(C=O)C1
C1CCCC([*])CC(N)C1C=O
O=CC1CCCCC([*])C(C=O)CC1N
C(CC(N)CCC(CCC(C([*])C1CCCCCCCCCCC(=N)N1)[*])([*])C[*])=O
C(C(N)[*])CC(C[*])[*]
C(N)(CC([*])(CCC)C[*])(C[*])C[*]
C(CCC([*])C(C[*])C=O)C([*])C[*]
C(CCC([*])C[*])C(C=O)(C)C
[*]CC(CCCC(C([*])C([*])CC)C=O)[*]
C(CCCC(NC([*])C)(C[*])[*])([*])C=O
C(C([*])CCCC(C[*])[*])C(C)N
C(CCC(C[*])[*])CC(C)C([*])[*]
NC(CC[*])(CC(C=O)C(C=O)N)CC
C(=O)C(CC(CCC([*])CC=O)(CC[*])N)N
C(=O)CC(N)CCC([*])(CC[*])N
C([*])(CCC(CC(N)[*])(N)CC[*])N
NC(CCCC(CC[*])([*])N)C([*])[*]
C(C)C(C(C=O)C(CC[*])(C[*])N)N
[*]CC(C[*])(N)CC[*]
[*]CC(CC[*])(N)C[*]
c1cc(O)ccc1C(C[*])(CC[*])N
C(C[*])C(N)(C[*])[*]
CC(CC([*])=O)(C(C)(C)N)C=O
O=CC(CC([*])=O)C([*])CCC(C(C([*])C(C)C=O)[*])N
O=C(CC(C(CCC(N)C(C([*])[*])[*])N)C=O)[*]
[*]C(=O)CC(C=O)CCC(C(C)[*])N
[*]C(CC(C=O)[*])=O
O=C(CC([*])C=O)[*]
O=C(CC(CCCC([*])[*])[*])[*]
C(CCO)(CC(=O)[*])C(N)C(C)(C(C)(C=O)C)[*]
NC([*])CC([*])=O
C([*])([*])([*])CC(=O)[*]
C(C([*])CC(C)CO)=O
CC(C(C)(N)C(=N)C)(NC(C)CC(C=O)[*])C=O
C(C([*])CCC(=O)O)C([*])C=O
[*]C(C([*])C([*])C(CC([*])C=O)N)C
[*]C(C=O)CC(N)C(C(C([*])N)[*])[*]
C(C([*])C(C=O)[*])(C=O)C(CC([*])C=O)N
[*]C(CC(N)C([*])C=O)C=O
C1([*])([*])CCCCCCCCCCC([*])C(CC(C=O)[*])C1N
[*]C1CCCCCCC(CC)(N)C(CC([*])C=O)CC(C([*])(C)C)(C)C1
C(=O)CC(NC(C)C(N)[*])(N)CCCC([*])N
C(CCC([*])N)([*])(N)CCCC([*])N
C(C=O)(C(N)CCCC([*])N)[*]
O=CC(C(CC)(CCCCC([*])N)[*])C(CC)N
CCCC(C(C(CCCCCC(N)[*])([*])N)[*])N
N(CCC([*])N)CC
C(CO)C([*])N
NCC([*])N
C([*])(N)[*]
[*]C(N)[*]
[*]CC([*])C(N)CCC(C)C=O
NC(CCC([*])[*])C([*])C[*]
C(CCCC(C([*])C[*])N)(N)[*]
[*]CC(N)C(C[*])[*]
C(C[*])(C(C[*])N)[*]
[*]C(C[*])(C(N)N[*])[*]
[*]C(C(C([*])C=O)C[*])N
NC([*])C([*])C[*]
[*]CC(C([*])N)[*]
NC([*])C([*])C[*]
CC(C(C=O)N)CC(C[*])N
CCC([*])([*])C(CC(N)C[*])C=O
NC(C[*])CC(CC(N)C=O)[*]
C(CC(C[*])(CC(C[*])N)[*])CCC(N)[*]
CCC(CCC(C)(N)CCC(=O)[*])([*])CC(CC(C[*])N)(N)C[*]
C(=O)C(C(N)CCC(CCC(N)C[*])([*])[*])C(C)C(C=O)N
C1CCCCCCCCCC(C(C=O)C(N)CCC([*])(CC([*])C=O)CCC(C[*])N)NC1=N
C(C(N)CCC(CC)(CO)N)[*]
[*]CC(CCC(C(C(C)C(N)[*])[*])N)N
O=CC(C([*])CCC)C([*])CCCC(C[*])N
[*]C[*]
[*]C[*]
[*]C[*]
C([*])[*]
[*]C[*]
C([*])[*]
[*]C[*]
[*]C[*]
[*]C[*]
[*]C([*])C([*])[*]
C([*])(C([*])[*])[*]
[*]C(C([*])[*])[*]
[*]C(C([*])(C)[*])(C(=N)NN)[*]
[*]C(C)(C(C)([*])C)[*]
CC(C(C)(C)[*])([*])[*]
C([*])(C)([*])C(C)([*])CC=O
CC(C(C([*])(C)[*])(C)N)C
C(C(C(CC(C)(N)C(C)([*])[*])([*])[*])(C)C)=O
C([*])(C(C)(N)[*])([*])C
C1CC(C(N)[*])C(C(C=O)C(N)[*])CCCCC1
C(C=O)(CC(C=O)C(N)CC)C([*])N
C(CC(O)=O)C(C([*])N)C=O
N=C(C(C)CC([*])C(N)[*])N
[*]C(C(N)[*])CC(N)(CC)CC=O
C([*])(C([*])CC([*])([*])N)N
C(N)([*])C(CC)([*])[*]
C(N)(C(CC=O)[*])[*]
O=CC(C(N)C=O)C(CCC([*])C([*])N)N
C(CO)(CC([*])([*])[*])C([*])N
C([*])C
N=C(C[*])C(CCCC([*])N)(CC=O)N
N=C(C[*])[*]
[*]CC(=O)[*]
NC([*])C(C([*])C([*])C[*])C
C([*])C(C([*])C(C(C=O)C(N)C[*])C=O)[*]
NC(C[*])C(C(C(C[*])[*])[*])C=O
NCC([*])C[*]
C([*])C(C([*])C=O)CNC([*])=N
C(C([*])(C[*])[*])NC([*])=N
NC(CC(C)CC(C=O)N)C([*])CCNCC(C[*])[*]
N(CC([*])(C[*])[*])CO
[*]CC(CO)([*])[*]
O=CC(C(C[*])C[*])C(N)CCC
O=CC(C(C[*])C[*])[*]
[*]CC(C(N)[*])C[*]
C1CCCCCCCCC(C[*])CC(C[*])(N)CC(C)(C=O)C(N)([*])CC1
C(C1CC([*])(N)CC(C=O)([*])C(N)([*])CCCCCCCCCCC1)[*]
C1CCCC(C[*])C(N)(C[*])CCCCCCC1
[*]CC1CCCCCCCCCCCC1C[*]
C1CCCNC(=N)C(C[*])C1
C(C=O)[*]
[*]CCC
CCC[*]
[*]C
[*]C
CC(C([*])([*])C(=N)[*])(C)[*]
C(C=O)([*])C(C=O)C(C(=N)[*])[*]
C(C([*])CC([*])C(C([*])=N)(C=O)[*])=O
[*]C([*])(CC(C)C(C=O)[*])C([*])=N
[*]C([*])C([*])(N)C(C(=N)[*])CCC(C=O)C(CCC)N
C(C(N)C(C(C(=N)[*])CCC([*])[*])([*])CC=O)=O
C(C)(C(C=O)([*])CC([*])=N)(N)C
C(=O)CC(C(N)CC)C(C=O)C(C=O)[*]
C(C(C(C=O)[*])C=O)(CN)[*]
c1ccccc1C(C=O)C(C=O)[*]
c1cc(CCCC(N)C(CC([*])C(C=O)[*])C=O)ccc1
O=CCC(N)CC([*])C(C=O)[*]
NC(N)CC(C([*])C=O)[*]
O=CC(C([*])(CC)[*])[*]
[*]C(C(C=O)[*])(CC=O)C(C)C(N)C=O
[*]C(C(N)C=O)C(C([*])CCC(C([*])C=O)C(C)C=O)C=O
O=CC(C(CCC(C(C=O)C([*])C(N)C=O)[*])[*])[*]
O=CC(C([*])N)[*]
O=CCC(C(CC([*])C(N)[*])[*])C=O
C(C(C([*])N)[*])C([*])C(N)CCC
C(C([*])C(N)[*])C(C([*])N)[*]
O=CC(C(N)[*])CC([*])C(N)[*]
CCC(CC([*])C([*])N)C(N)[*]
C([*])(C(CC(N)([*])CCC(O)=O)[*])N
[*]C(C(CCC([*])C(N)[*])[*])N
C(C([*])(C)C(C)(C)C=O)CC(C(N)[*])[*]
C(CC([*])C(N)[*])C
[*]CC(C([*])[*])[*]
C(C(C[*])[*])([*])[*]
C(N)(CCCC(N)C(C(C)(C(C)([*])C[*])C)C=O)C=O
CC(C[*])(C)C(C)(C[*])[*]
[*]C([*])(N)C([*])(C)C[*]
CC(C)(C(C[*])(C)C)C=O
CC(C(C)([*])C)(C[*])C
C(=O)C(N)C[*]
C(CC(C[*])N)(=O)[*]
C1CCCCCC(C(C)CC(N)C[*])C(C(=O)O)CC1
C(CCCC([*])[*])(N)C([*])CCC(N)C[*]
C(CC(N)C[*])C(C(C)(C)[*])(C)C
C(C([*])(C)C[*])CC(C[*])N
C(CCCC(C(C=O)CCC(N)C[*])[*])([*])=O
[*]CC(CC(CC([*])N)C)(CCC(C[*])N)[*]
C(C[*])(N)CCC([*])(N)[*]
NC(C[*])CCCC(N)C(C=O)C[*]
C(CC[*])([*])N
OC(C(O)Cc1ccccc1)CC[*]
[*]CCC([*])[*]
C([*])(CC[*])[*]
C(CC([*])[*])[*]
C(C[*])C([*])[*]
C(C([*])[*])C[*]
[*]CCC1(CC([*])[*])C(C(C)[*])CCCC1
C(N)C(C([*])(C)C(C(C=O)N)[*])([*])N
C1C(C)C(C(C(N)(C=O)C(C(C=O)N)[*])([*])C=O)CC1
CCC(N)C(C(N)([*])CC)[*]
[*]C(C(N)CCC(C([*])C=O)[*])[*]
C(C(=O)O)C(C(N)CCC(N)C(C(C(C)C=O)N)[*])C=O
C([*])(C([*])(C)C(C)(C)[*])C(CCC)N
C(CC(N)C([*])C(N)(CC)CC(N)C=O)C
C([*])(C(N)CCC)C([*])([*])N
C(CC)(C(N)CCC([*])[*])[*]
C(=O)C(N)CCC(C([*])(C)C(C=O)(C)C)([*])[*]
C(C(N)(C([*])([*])CCC(C=O)N)C)(CC)N
C(CCC(N)C=O)(C(C=O)C(N)C(CC=O)C=O)[*]
C(C([*])[*])CC(C=O)N
[*]C(C(C=O)C(C(C=O)N)[*])CCC(N)CCC(C=O)N
[*]C([*])([*])CCC
NC(CC)C([*])C([*])C(CCC)[*]
C(C(C(C(CCC)N)C=O)[*])(C([*])C([*])CCC)C=O
C1([*])CCCCCCCCC1C1CCCCCCCC1C(C(CCC)[*])C=O
C1CCCCC([*])C(C([*])(C([*])[*])C)C1
C1CCCCCC(C(C(C(C)(C)N)(C)C([*])N)(N)[*])C1[*]
C1(C=O)C([*])C([*])CCCCCCCC(=N)C(C=O)(C=O)C([*])C1[*]
[*]C1C(C=O)C(C)(C)CCCCCCC1
C1CCCCC(C=O)C([*])C([*])CC1
C1CCCC([*])C([*])([*])CCC1
C1([*])CCCCCCCC1C([*])(C)C([*])(C)C
C1CCC([*])C(C(C)(C)C([*])([*])C=O)CCCC1
C1CCCC([*])C(CC(N)C=O)CCC1
C1CCC([*])C(C=O)C([*])(C(C)([*])[*])CCCCC1
C(C1CCC(C=O)C(N)C1)([*])CC(CC=O)(N)C[*]
C(C[*])(N)(CC=O)CC1C(C(C(N)CC(CCCC(C=O)[*])N)C=O)CCC1
[*]CC([*])(N)CC=O
C(C(N)C=O)([*])CCC([*])(N)C[*]
[*]CC(N)(CC(C)([*])C)CCC(C)(N)CCC([*])[*]
C(CC)(CC(CC=O)[*])(N)CC(C[*])(CCC([*])([*])CCC(=O)O)N
O=CCC(CCC([*])(CCC(N)(CC([*])([*])C)C[*])N)N
C(CCC([*])(N)CCC(N)(CC(N)(C)C)C[*])([*])[*]
C(N)(C[*])(CCC(C[*])(C[*])N)[*]
C(=O)C(N)CCC(N)(C[*])CC(C(C=O)(C)[*])(CC)C
C(=O)C(CC([*])[*])CC[*]
C(C(CC[*])C=O)C[*]
O=CC([*])CC[*]
[*]C(C=O)CC[*]
C(CC(=O)C[*])(CC[*])C(C(C)(C([*])([*])C=O)C)N
CC(CC(CC[*])[*])N[*]
C([*])(CC[*])CC(C=O)[*]
C([*])C(CC([*])CC[*])(Cc1ccc([*])cc1)N
C(C(N)[*])(C=O)C(CC[*])(CC)[*]
[*]CCC(CC)(CC)CC
C(N)(C)(C([*])([*])C1C(C(CC=O)([*])C)CC1)C(=O)[*]
C1CC(C([*])C(CC)C([*])=O)C([*])C(N)CCCCCCC1
O=C(C([*])N)[*]
[*]C1C(C=O)CCCCCCC1C(=O)[*]
CC(C([*])(C([*])C=O)CC([*])=O)(C)[*]
c1cc([*])ccc1C(C=O)C(CC(=O)[*])([*])[*]
C(C(N)CCC(C(C(C(C)[*])N)[*])N)(CC(=O)[*])[*]
C(CC([*])=O)(C([*])N)C
C(C=O)C(CC)C(C=O)CC([*])=O
[*]C(=O)CC(C=O)C([*])[*]
C(N)(CCCCCC(C([*])C=O)C)CC=O
O=C(O)CCC(NC(C)C(C=O)[*])=N
c1cc(O)ccc1C([*])([*])NC(C)C(C=O)[*]
[*]C(C=O)C([*])C1C([*])CCCCCCC1
C1CCCCCCCCC(C(CN)N)C(C(C([*])C=O)[*])CCCC1
O=CCC(C=O)C([*])C=O
O=CC([*])C(C=O)[*]
C(C(C(C=O)[*])[*])C(C)CC=O
O=CC([*])C([*])CC(N)(C(C(C=O)N)[*])CC=O
C([*])(CC([*])(CC=O)N)C([*])C=O
NC(CC([*])C([*])C([*])C)[*]
NC(CC([*])C([*])(Cc1ccc(O)cc1)[*])[*]
NC(CC(C([*])[*])[*])[*]
C(=O)C(N)CC(CC(N)[*])C
C(CC([*])N)(C)CC=O
O=CC1C([*])CCCCCCCCCCCCC(C([*])CC([*])N)C(C=O)C1N
C(C(N)[*])C(C=O)C([*])CC1([*])C(C=O)CCCCCC1
[*]C(N)CC(CCCC(C=O)N)C=O
C(C(C=O)C(C)=N)C([*])CC([*])N
C(C(N)C=O)CC([*])CC([*])N
C(CCC(C(C=O)[*])C(C[*])(C(N)=N)[*])CC([*])N
C([*])C(C(C(C[*])[*])[*])C=O
[*]CC([*])C([*])C(N)C=O
C(C([*])C(C(N)C[*])[*])[*]
[*]C(C[*])([*])C(C=O)(C)C
CC([*])(C)C([*])C[*]
NC(C(C([*])C[*])C)C=O
[*]CC([*])(CN)C(C=O)N
C(C)(C)(C=O)C(C(C[*])(CN)C[*])(C)[*]
N=C(N)NCC(C[*])([*])[*]
C(C(C[*])C([*])N)NC(N)=N
NC(C=O)C(CO)([*])C[*]
[*]CC([*])(C[*])CO
C(C([*])(CO)[*])[*]
[*]CC([*])CO
NCC([*])C(C(C[*])C[*])[*]
C(=O)C(C(N)C([*])[*])C(C[*])C[*]
[*]CCC(C([*])[*])C=O
[*]C(C(CC(CC[*])C=O)C=O)C[*]
[*]CCC(C=O)CC[*]
C(C[*])C(C=O)[*]
[*]CCC(C=O)[*]
C(=O)C([*])CC[*]
C(=O)C(C)(C(C([*])C(CC(CC(C=O)N)=O)CC[*])(C)C)[*]
[*]C(CC(N)C=O)C(CC[*])CC([*])C=O
C(C([*])CC([*])(CC[*])[*])C
C(CCN[*])C([*])[*]
N([*])c1ccc([*])cc1
[*]O
[*]O
O=CC(C(C([*])C=O)c1ccc([*])cc1)[*]
c1c([*])ccc(C(C([*])CC(C=O)[*])[*])c1
[*]C(CC(c1ccc([*])cc1)[*])([*])CC(N)CC(C(C=O)C(N)C=O)N
c1c(C([*])(CC(C=O)C(CCC)N)CC)ccc([*])c1
C([*])(C(N)C=O)C(C(c1ccc([*])cc1)N)[*]
C(=O)C(CC(CC([*])([*])[*])C)N
[*]C(CC(C)CC([*])[*])[*]
[*]C([*])CC(C)CC
C(CCNCC(C)CC([*])[*])(C([*])CC(CC(C=O)[*])C)C=O
C(C([*])[*])C(N)C
[*]C(CC(C1C([*])CCCCC1)[*])[*]
C(CC(C(CO)N)C=O)([*])[*]
C(CC(CC([*])[*])C=O)([*])[*]
C(C(C=O)CC)C([*])[*]
C(N)(CC=O)CCC([*])(C)C(CCC(N)[*])([*])[*]
C(C(N)C=O)(C(C([*])CCC([*])N)C=O)C
C(CCC(N)C([*])C(C=O)N)(C=O)C(CCC(N)[*])[*]
NC([*])CCC(C(C(C)(C=O)C)([*])N)[*]
C(CC(N)[*])C(C(CCC(N)[*])N)[*]
C(C(C)(N)C([*])N)(C)(CCC(N)[*])N
C(C(CC(C)(N)[*])(CC)[*])CC(CCC(N)[*])(C)N
[*]C(CCC(C(CCC(C(C1CCC1)C(C=O)C([*])N)CC)[*])C=O)N
C(C(CCC=O)([*])[*])CC([*])N
NC([*])(CC)CCC(N)[*]
[*]C(C[*])(C(C)(CCC(N)CC=O)[*])[*]
NC(C(N)(C)C(C[*])([*])[*])[*]
CC([*])(C([*])([*])C[*])N
[*]C(N[*])C(C)C(C[*])[*]
CC(C)C(C[*])[*]
C1(C([*])C(C[*])[*])C(N)CCCCCCCCCCC1
C(=O)C(C(C[*])[*])C([*])=O
C(C(C(C([*])C(C([*])C[*])C=O)C=O)C(CCC)[*])=O
C(C([*])N)(C=O)C([*])C(C(C[*])[*])C=O
[*]CC([*])C(C(C([*])C=O)[*])C=O
NC(CC(C)([*])[*])([*])C[*]
C(=O)C(C(N)CC(CC)([*])[*])CC([*])(C[*])N
[*]C([*])C(C=O)CC(C[*])(N)C(=N)[*]
C(C[*])(CC([*])CC([*])C=O)(N)C[*]
O=CC(C(C=O)N)C(N)CC(CC(C[*])(N)C[*])[*]
C(C(CNC(=N)N)(CC=O)[*])C(N)(C[*])C[*]
[*]C(N)(CCC(CC(N)(C[*])[*])(C[*])N)C
C(N)(C(C=O)C([*])C=O)CC(CC(N)(C[*])C[*])N
NC(CC(CC(C[*])(CC(C=O)[*])N)N)C(C(N)C=O)C=O
NC(C[*])(C[*])CC(CC)N
CC([*])(C([*])(C)CC[*])[*]
[*]C(C=O)C([*])CCC(C)(C)CC[*]
[*]CCC(C)([*])CC([*])CC(C=O)[*]
C([*])(C[*])(C)CC[*]
NC(C[*])(CC[*])C
CC(N)CC[*]
C(C)([*])CC[*]
C(C([*])N)CCC([*])C(C=O)CC[*]
C(C(C(C=O)CC[*])N)C(C)(N)C
C(C(N)CCC(C=O)[*])(CC[*])C=O
C([*])(C([*])[*])NC[*]
[*]CNC(C)C(N)[*]
C(C(NC[*])C(N)N)=O
C(C(C)CC([*])(N)NC[*])(C=O)[*]
[*]CNCCC(CC=O)[*]
N(CCC(N)[*])C[*]
C([*])(C(C=O)C(CC)[*])CCCCNC[*]
N(C[*])[*]
[*]CO
CC(C=O)(C1(C)CC1(C([*])(C)C=O)[*])C
CC([*])(C=O)C1([*])CCCCCCCCCCCC1(CC)[*]
O=CC([*])(C)C1([*])CCCCCCCCCCCCC(C)(C([*])(C=O)C)C(CC)([*])C1
[*]C(C)([*])C=O
C(C(CC(C)([*])[*])([*])C)(C)(C)N
C([*])(C)([*])CC(C=O)([*])CC
CC(C)(C(CC(C)([*])C(C)(C)C=O)(N)[*])C=O
CC([*])([*])CC(N)([*])C(C)(C)C=O
O=CCC(N)CCC(N)(C(C)(CC(C=O)N)[*])C
[*]C(C(C)(C)C=O)(CC)C
[*]C([*])CC1CC(CC=O)([*])CCCCCCCCCC1
C1CC(N)C(C=O)CC(N)C([*])C(CC([*])[*])CCCCCCCC1
C1CCCCCCCC(CC([*])[*])C([*])CC(N)CC([*])CC1
C(CC([*])([*])C([*])(C(C)(N)C)[*])=O
C(=O)CC([*])([*])[*]
CC(C(C=O)N)C([*])CC=O
C(CC([*])C(C=O)CC)=O
C(CC(CC([*])C([*])(N)[*])[*])=O
[*]C1(C)C(C)([*])CC([*])(CC=O)CC(CC([*])CC=O)CCCCCCCCCCC1
C1(C)(C)C(C=O)CCCCCCCCCCCC(=N)C([*])CC1([*])[*]
C1([*])C(N)CCCCCCCCCC([*])([*])C([*])C1
C(=O)CC1([*])C([*])C1
C1C([*])C1C(C(N)CCCC)C=O
[*]C(CC([*])C1CCC([*])C1C=O)(CC)[*]
C1C([*])C(C=O)C(C(C=O)N)CCC([*])C1
C1(N)CC(C=O)C([*])CCC(C=O)C(N)CCCCCC1C=O
NC(C=O)CC1CCC([*])CC1[*]
[*]C1(N)C([*])(C=O)CCCCCC(C=O)C([*])CC1
C1C(c2ccc(O)cc2)C([*])CCC(N)([*])CCCCCCC1(N)CC=O
C(CC(N)(CCC(CC)(CC(N)(C)[*])N)C)C([*])C[*]
CC(CC(C[*])(CCC(C)(N)CCC(N)[*])[*])([*])C
C(C)(CCC(C[*])([*])[*])C(N)[*]
[*]C(C[*])CCC(C=O)C
C(CCC([*])C[*])(C(N)CCCCC(O)=O)C=O
NC([*])CC(N)C(C[*])(CCC([*])C=O)[*]
[*]C([*])(C[*])CCC(C=O)[*]
C(C(CCC(C[*])(C[*])N)[*])[*]
[*]CC([*])(CC([*])[*])CCC(N)C=O
C(CCCC(N)[*])C([*])(C(CC)([*])CC[*])N
C(C(C=O)[*])CC(CC(CC)(CC[*])[*])(CC)[*]
C(C=O)C(CC)(C[*])CC[*]
NC([*])CCCC(CC[*])([*])CC=O
C(CCC([*])C(C=O)N)([*])CC[*]
O=CCC([*])CCC([*])([*])CC[*]
C(CO)CC(CC[*])[*]
C(C([*])CN)C[*]
C(CC([*])(CNC(=N)[*])C[*])[*]
[*]C
O=CC(C([*])C(=N)[*])=N
C(CCCC(C(C=O)C(N)CCC)C([*])(C([*])=N)[*])C(C=O)[*]
C(C(C(C(C)(C)C([*])([*])[*])C([*])=N)N)=O
[*]C(C(N)[*])C(=N)[*]
NC(C(NC([*])[*])(C=O)C)(C)C(=N)[*]
N(C(C(N)(C)C(=N)[*])([*])C)C([*])CC(N)C=O
[*]C(=N)C(C=O)c1ccc([*])cc1
O=CC(C(N)[*])C(CC([*])(C([*])=N)[*])C=O
C(C([*])(C([*])=N)CC=O)CC
C(C=O)(C(C(CC([*])[*])C)[*])[*]
C(CC([*])[*])(C(C=O)[*])C
[*]C(CC(C)C)[*]
[*]C(CC(CC([*])[*])C)[*]
NC1C(C=O)C([*])C(C=O)C(C(CC([*])[*])[*])CCCCCCCCCCCC1
C(CC(C=O)[*])([*])[*]
O=CC([*])CC([*])[*]
[*]C(CC(CC([*])N)[*])[*]
C(C)C(CC([*])[*])([*])CCCCC(C=O)N
C(CC([*])(CC)[*])([*])[*]
C1CC([*])(CC)C(CC(C=O)N)CCC1
C(C)C1([*])C([*])(C(C)(C)C=O)CC(N)(CC)CCCCCCC1
C1C(N)CC([*])(CC=O)CCCC1
O=CCC1CC(CC=O)([*])CCCCCCCC1
O=CC1(C)CCCCCCC(C=O)C(N)CCC1(N)[*]
C(=O)C1C([*])(N)CCCCC1N
CC(C1C([*])(N)CCCCCC1)C(C=O)N
C1([*])(N)CCCCCCCCCCC(C)(N)C1(C)[*]
C1(C=O)CCCCCCCCCCCCC(N)([*])CC1N
C1CC(C)(CC=O)C([*])([*])C1=N
CCC([*])(CCC=O)CC([*])(C[*])[*]
[*]C(CC(CO)[*])([*])C[*]
[*]CC(CC([*])CO)([*])[*]
[*]C(N)C(CC(C(N)[*])C[*])C[*]
C(C(CC(N)([*])CCC=O)(C[*])[*])[*]
[*]CC([*])(CC([*])C[*])N
C(=O)C(CCC(CC(C[*])[*])N)[*]
C(N)(CC([*])(C[*])[*])Cc1ccc([*])cc1
C(C(CC(N)[*])[*])[*]
C(=O)C(C(C)C([*])[*])C(C(C[*])([*])CC)N
NC1C(C[*])CCCC1[*]
O=CC1C(C[*])CCCCC1C[*]
[*]C1CCCCC(C[*])CC(N)C1[*]
C1CCC([*])CC(CC)(N)C(C[*])C1
C(C1C(C[*])CCCCCC1[*])=O
C1(C=O)C(C[*])CCCCC1
[*]C(CCCCCC1C(C[*])CCCCC1)N
C1(N)C([*])CCCCCCC(C[*])C1
NC1C(C[*])CCCCCCCCCCC1C([*])N
C1(C[*])C(CC(N)C=O)C([*])C(N)([*])CCCCCCCCCC1
C(C(C([*])[*])[*])CN[*]
[*]NCCC(C=O)C(N)[*]
O=CC(CCN[*])C([*])[*]
C(N[*])CC(C(C=O)[*])N
[*]C(N)CCCCN[*]
N(NN[*])CC([*])C=O
[*]N[*]
N([*])[*]
[*]N[*]
[*]O
C(C)CCC(C(N)=N)C(N)C([*])C=O
C(CC)([*])(CC(C(C=O)[*])N)CC
C(CC)C(N)C([*])C=O
C(N)CC(N)C([*])C=O
C(C(C([*])([*])[*])[*])=O
C1(C(C=O)[*])(CC(C(C=O)CC(C=O)N)C)CCCCCCC1[*]
C1CCCC(C=O)C(N)CC(C(C=O)[*])CC([*])(C([*])([*])C)C1
[*]C(C=O)C1C([*])CCC1
[*]C(C=O)C1C(C)(C([*])(C=O)[*])CCCCCC1
CC([*])(C([*])C(CC=O)(C=O)N)C(C([*])N)CC(C=O)[*]
C1C([*])CCCCCCCCCCC(CC(N)[*])C1
C1([*])(C)CCCCCCCCCCCC(CC([*])N)CC([*])([*])CC1(C=O)C
C1CCCCCCCCC([*])(N)C(CC([*])N)CC1
C(C([*])N)CC
[*]C(N)CCC(C([*])(C)N)[*]
[*]C(CCC(C(C=O)[*])[*])N
C(N)(CCC([*])C([*])CC([*])N)[*]
C(CCC(C([*])[*])C(N)(C)[*])(N)[*]
[*]C(N)CCC(N)(CCC(CC)(N)[*])C
C(C=O)([*])C(C[*])C([*])N
[*]CC(C(N)[*])[*]
[*]CC(C([*])N)[*]
C(C(C([*])N)[*])[*]
[*]C(C([*])N)C[*]
C([*])(N)C(C[*])[*]
C(C([*])C(N[*])[*])[*]
C(N)(C(N)([*])C=O)C(C(C[*])C([*])[*])(C)C
[*]C(C(C[*])C(C=O)[*])[*]
c1cc(C(C[*])(N)CCC([*])=O)ccc1[*]
C(C(N)(C[*])CC(C=O)N)CC([*])C(C=O)C1NC(=N)CCCCCCCCCC1
C(C(CC(CCC(CCC(O)=O)([*])C)(N)C[*])(CC)[*])C(CC=O)N
O=CCC(CCC(C)(N)CCC(N)(C[*])CC(C)([*])[*])[*]
NC(C[*])(CCC(CCC)[*])[*]
NC(CCC(N)[*])(CC(C=O)C(C=O)[*])C[*]
[*]CC([*])(CCC(N)[*])N
C(C(O)C([*])[*])CC(C[*])([*])N
C([*])C(N)(CC(C[*])(CCC(C=O)N)N)CCC
C(C(C[*])(N)C[*])CCC(=O)[*]
C(CC(C[*])(CC[*])N)[*]
NC([*])(CC[*])CN[*]
C(C=O)C(CC[*])(CO)N
CCC([*])(C(CC[*])(C[*])N)[*]
C(C(C[*])(N)[*])(C[*])(N)CC[*]
C(C[*])C(N)(C[*])C[*]
[*]C(N)(CC[*])C[*]
C(C[*])C([*])(O)N
NC(CC[*])([*])[*]
C([*])(CC=O)(CCCC([*])[*])C(=N)[*]
[*]C([*])C(C([*])=N)CC=O
O=CCC([*])(C(C(=N)[*])CCC(C=O)C(N)[*])C([*])N
[*]C(CCC(=O)[*])=N
C([*])(C(CCC([*])=N)[*])[*]
C(=N)(NC([*])C=O)[*]
C([*])(NC(=N)[*])(CC(C=O)[*])[*]
C(=N)([*])NCC(C=O)C(N)[*]
[*]C(=N)NCC(N)(CC(CC=O)(N)CC)[*]
C(C=O)([*])C([*])CCC(C(C)(C)C=O)([*])[*]
NC(CCC(C([*])C=O)[*])(CC)CC=O
O=CC(C(CCCC=O)[*])[*]
C(C([*])([*])CC(CN)C(C=O)[*])C=O
NC(Cc1ccc(O)cc1)(C(CC(N)C=O)[*])C(C=O)[*]
C1C(C(C(C([*])C=O)N)CC=O)CC(CC)([*])CCC1
C([*])(C=O)C(C=O)N
C(C([*])C(N)C=O)=O
NC(CC)C([*])C=O
CCC(C(C([*])N)[*])[*]
[*]C(C(C([*])CCC)[*])N
C([*])(C(N)(C(C)CC(C=O)N)[*])C(N)[*]
CC(C([*])N)C(C([*])CC(N)C=O)C([*])(C)[*]
[*]C(N)C(C)C(N)([*])C
NC(C(C(C(N)[*])N)C)[*]
C1CCCCC([*])C(CC(C([*])CC(C)C(N)[*])[*])CCCCC1
O=CC(C(C(CC=O)(CC(C([*])N)C)N)C)N
[*]C(C=O)(C)C(C)(N)NC(C)C(N)[*]
C([*])(C[*])C(N)=N
C([*])(C[*])C(C(C(N)C=O)[*])[*]
C([*])([*])(C(C(C)C(N)C=O)[*])C[*]
C(C(C(C(C(C[*])[*])[*])C=O)[*])=O
C(C(C([*])C(C[*])[*])C(C([*])C=O)N)=O
C([*])(C(CC)C=O)C([*])C[*]
C(N)(C(C[*])CC=O)C([*])C(C[*])[*]
[*]CC([*])C([*])C(C1CCCN1)N
C(CC(N)C=O)C(N)C([*])C([*])C[*]
C(C(C([*])CC)(N)[*])[*]
O=CC(CCC(C(N)=N)C(N)([*])C[*])[*]
[*]CC(N)([*])C(N)CN[*]
NC(C[*])([*])C([*])N
[*]CC([*])(N)C([*])[*]
C([*])(C([*])(C[*])N)[*]
[*]CC(C(N)C(C(CC([*])[*])C(C=O)N)(C)[*])(N)C=O
C(=O)([*])CC(N)([*])C[*]
[*]C(C([*])C=O)CC([*])(C[*])N
[*]CC(CC(C(N)C=O)C)(C[*])N
C(C(C=O)C(CC[*])N)(C([*])C(C(CC[*])N)C=O)[*]
[*]C(C=O)C(C(C(CC[*])N)C=O)[*]
C(CC[*])(N)C(C=O)C(C)C(C=O)N
[*]C(C(C=O)C(N)CC[*])C=O
C(C(N)C(C=O)C(CC)CCC(N)C([*])C)C[*]
NC(CC[*])C(C(C[*])C(C[*])[*])C=O
[*]C(C(C)(C)[*])(N)C(C(N)CC[*])C=O
C(CC(N)C(C([*])[*])C=O)[*]
CC(CC(C(CC[*])N)C=O)[*]
NC(C(CC(C=O)[*])C=O)CC[*]
c1cc(C(N)C(C(C([*])[*])[*])[*])ccc1O
C(C)(N)C([*])C(C(C([*])[*])[*])C
C(C(C)C([*])C([*])[*])([*])N
CC(CC(C=O)N)C([*])C([*])[*]
CC(O)C([*])C([*])[*]
NC(C(C=O)(C([*])C([*])[*])CC=O)[*]
C(=O)C(C(N)C(C=O)C(CCC)N)C(C([*])[*])[*]
[*]C(C([*])C=O)C([*])[*]
[*]C(C([*])C=O)C([*])[*]
C(C(C(C=O)[*])[*])([*])[*]
O=CCC(CC([*])[*])N
O=CC(N)CCCC(CC([*])C(C1CCCC1CC([*])(CC=O)[*])C=O)N
NC(C(CC(N)N)[*])C=O
[*]C([*])CC([*])NC(CC([*])N)C
CCC(CC)([*])CC(C)C(N)C=O
C(=O)CC(CC)([*])[*]
C([*])([*])(CC)CC=O
CCC([*])(CC=O)[*]
C(C([*])([*])[*])C
[*]C([*])C(CCCC1CC(CC=O)([*])CC(CC(N)[*])C1)N
C([*])(N)CC1C(CC(N)[*])C(C=O)CCCCCC(N)C1
CC1([*])C([*])(C)CCCCC1CC([*])N
C1([*])CC(CC([*])N)CCCCC1C=O
C1(CC(N)[*])C([*])CCCCCCC1
C(CC(N)[*])C
NC(CCC)[*]
C(CC(NCC)=N)C([*])N
C(CC([*])N)C(=O)O
C(CCC(C(C([*])C(CCC(C([*])CCC(N)[*])N)CC)[*])N)C=O
CC(C(C)([*])C([*])N)(C[*])[*]
[*]C(C([*])(C)C[*])(C)C=O
CCC(C(C[*])([*])C)(C(C=O)C(C(N)O)[*])C
[*]C(C)(C(C[*])(C)[*])CC=O
C([*])C(C([*])([*])CC(N)C(C=O)C)([*])C
C([*])C(C(C)(C)N)(C)C
O=CC(C(N)C([*])[*])C(C)(C(C)(C[*])C)CC
[*]CC(C)(C)C([*])([*])C
C(=O)C([*])C(N)CCC(C[*])(C)C
C(C(C(C(C(N)C[*])[*])C=O)N)[*]
C(C(C[*])N)(C(C=O)C(N)[*])[*]
O=CC(C([*])C(C[*])N)C([*])[*]
C([*])C(C([*])C(C[*])C=O)N
C(C(N)C([*])C(CCC(N)[*])[*])[*]
[*]C(C([*])CCCCNCCCC(N)[*])C(N)C[*]
NC(C(C[*])C(C(C[*])N)[*])[*]
C(C(C(C(N)C[*])[*])(N)[*])[*]
NC(C[*])C(N)C([*])C(N)C[*]
C([*])C(N)C([*])C([*])([*])NCC
[*]CCC(CC=O)C(C([*])C=O)[*]
[*]C(CC=O)CC[*]
C(C([*])CC[*])C=O
C(CC(C=O)[*])C(CC[*])[*]
C(C(CC[*])C[*])(C(C=O)C(C[*])C[*])N
C(C[*])(CC[*])C(C=O)N
C(CC([*])([*])C[*])[*]
[*]C(CC[*])(C([*])(C)[*])N
C(C(C(C=O)[*])C=O)(N)CCC(=O)[*]
[*]C([*])([*])CCC([*])=O
C(C([*])=O)CCC
[*]C(=O)CCCC(N)(CCC(C)C=O)[*]
C(C(C(N)CCCC([*])=O)C([*])C([*])C([*])C=O)=O
C(C([*])CCC(C(CCCCC(=O)[*])N)C=O)C=O
O=C(CNCCC(C=O)[*])[*]
[*]C(CNc1ccc(O)cc1)=O
[*]C(=O)O
[*]C(=O)[*]
C([*])(CC(C([*])[*])N)[*]
NC(C=O)CC([*])([*])[*]
[*]C(CC([*])[*])N
C([*])([*])CC([*])[*]
C(C)C([*])(CC)[*]
C(C(C=O)C(CC)N)C([*])(CC)CC=O
C(C(N)CCC([*])(Cc1ccccc1)CC)=O
C(N)(C([*])C(O)[*])([*])[*]
[*]C(O)C(C)O
C(Cc1ccccc1)(O)[*]
[*]C([*])([*])[*]
[*]C([*])([*])[*]
[*]C([*])([*])[*]
[*]C([*])([*])[*]
[*]C([*])[*]
C([*])([*])[*]
[*]C([*])[*]
[*]C(C[*])C([*])CCC([*])N
C([*])(CCC)C([*])C[*]
[*]C(C[*])C(C[*])[*]
C([*])C(C(C[*])[*])[*]
C(C([*])C([*])C[*])[*]
C([*])(C([*])C(C[*])C([*])Cc1ccccc1)N
C(CCC([*])N)(N)(CC)C([*])(C[*])[*]
CCC(N)(C([*])(C[*])[*])[*]
[*]CC(C(C([*])C)N)[*]
C(C(C(C=O)N[*])N)[*]
C(C(C=O)Nc1ccc([*])cc1)(N)C[*]
C(C(C([*])C=O)N)[*]
C(C(N)C[*])(CC(=O)O)[*]
[*]C(CC(C(C)([*])C)(C)C)C(C[*])N
C(C(C(C[*])N)[*])C(C)C([*])C=O
[*]C(C=O)C(CC(C(C[*])N)[*])C
C(C(C(O)=O)C(N)C[*])C(C(N)C=O)C
C(C(C(C[*])N)[*])C(C[*])(C[*])N
C(CCC(N)[*])CC(C(C(N)=N)(CC=O)[*])C([*])C(CC[*])N
C(C(N)C([*])C(C[*])C(CC)[*])C[*]
[*]C(C(C(C(N)CC[*])[*])N)CC([*])C
C(N)(C(C([*])N)[*])CC[*]
C(C[*])C(C(C)[*])N
C(C(C(CC[*])N)C(C(C=O)C(C=O)N)[*])=O
[*]CCC(N)C(C(C1CCC1)C(CCC([*])C(C[*])[*])CC)C=O
C(C(N)CC[*])(C(C(C[*])C[*])[*])C=O
O=CC(C(CC[*])N)C(C(N)C([*])[*])[*]
[*]c1ccc(CC(CC([*])[*])[*])cc1
[*]C(CC(C=O)N)C(Cc1ccc([*])cc1)([*])N
c1c(CC(C(C=O)CC(C)[*])N)ccc([*])c1
N(c1ccc([*])cc1)C(C([*])C=O)[*]
NC(CCCCNc1ccc([*])cc1)C=O
[*]c1ccc([*])cc1
c1([*])ccccc1
[*]C
C[*]
C1([*])C(N)C(C([*])C=O)CC1
C([*])(C=O)C1CC([*])(C)C([*])([*])CCCCC1
C1([*])C(C(C=O)[*])CCCCC1
CC(C([*])(C=O)C)(C([*])CC(C=O)[*])[*]
[*]C(CC([*])C=O)C(C=O)N
CC(C(C)CC(C=O)[*])(C)C(C)([*])C
CC(C(N)[*])C(C=O)C(N)C(CC([*])C=O)C
C1CC(N)(C(CC(C=O)[*])C)C1
C(C(CCCCC(C=O)N)C)C([*])C=O
C([*])([*])(N)C(CC(C(N)C=O)[*])[*]
C(C([*])[*])C([*])C(N)[*]
C([*])(N)(CCC([*])CC=O)C(CC([*])[*])(C)C=O
C(C(N)C(C)CC([*])([*])[*])=O
[*]C(CC(C)CCC(N)C([*])C)[*]
CC(CC([*])[*])[*]
[*]C([*])CC(C(CC(N)C([*])N)[*])C=O
O=CC(CC([*])[*])C([*])CC
C(CC)C([*])C(CC([*])[*])C=O
C(C(C(CC([*])[*])C=O)N)CC
NC([*])[*]
CC(C=O)(C)C(NC([*])[*])(C)N
C(N)(C=O)CNC([*])([*])[*]
NC(C(N)C=O)CCNC([*])C(N)C=O
CC(C([*])O)(C(N)(C)[*])[*]
CC([*])(C)C(CC(C(O)[*])C)[*]
C(C(O)[*])=O
[*]C([*])([*])C(CC(O)[*])(N)C
C(C(O)[*])CC(N)C(N)C=O
C([*])(C(N)([*])C)(C[*])C=O
C(=O)C([*])([*])C[*]
O=CC([*])(C[*])[*]
C(CC(N)C(C(C([*])C(C[*])C=O)[*])C=O)CC(O)=O
CCC(CC([*])C([*])C(C=O)C[*])C=O
NC([*])C(C)C(C=O)C[*]
O=CC(N)C(C)CC(C(C[*])C=O)[*]
C(C(C(C=O)C[*])[*])C(C(N)C)C=O
[*]C([*])C[*]
[*]C([*])C[*]
C(C([*])[*])[*]
C(C([*])[*])[*]
[*]C(C(C[*])c1ccc([*])cc1)[*]
c1(C(C(C([*])N)C)([*])C[*])ccc([*])cc1
C1CCCC(C[*])(C)C(C)([*])C1=N
C1(C([*])C(CCCC)[*])CCCCC1(C[*])CC(C=O)N
C1(C[*])(CC(N)C=O)C(C([*])C)CCCC1
C(C)C1(C[*])CCC1
OCNCCC[*]
C([*])CC[*]
[*]CCC[*]
C([*])CC[*]
CC(C(NCC[*])=N)CC
C(NCC[*])(=N)[*]
N(CC[*])C(C(C)(C)[*])(C)C=O
C([*])(NCC[*])[*]
[*]CC(CNCC[*])(N)CC
O=CC(C(C([*])C)([*])[*])N
C(C(C)(C(C)([*])[*])C)([*])C
C(C(C(C)[*])C(CC)C)=O
C1CCCC(C(C(C)[*])C=O)C1C=O
OC(=O)CCC(C=O)C([*])C
C(CC(C([*])N)C(C)[*])C(C(C(C)C(N)C=O)C=O)C
c1c(O)ccc(CC([*])([*])C([*])C)c1
C([*])(CC(C(N)[*])C=O)C([*])C(C(C)[*])N
O=CC(C=O)C(C([*])C)N
C(C(N)([*])N)(C(C)[*])N
C(C)C(C(C(N)[*])C=O)(N)[*]
O=CC(C1C(C=O)CCCCCCCCCC1)C([*])N
[*]C(N)C(C=O)Cc1ccccc1
C(N)([*])C([*])C=O
[*]C(N)C([*])C=O
[*]C(C(C=O)[*])N
C(C(C=O)[*])(N)[*]
NC(C(C)(C)CC(C([*])N)[*])(C)C
C([*])C([*])C([*])=O
NC(CC(=O)C([*])C([*])C[*])[*]
[*]C(C([*])C(C)C(C=O)N)C[*]
C(C=O)(C([*])C([*])([*])C[*])C
O=CC(C([*])C(C[*])[*])C([*])C(N)C=O
NCC(N)C(C([*])C(C[*])[*])C=O
[*]C(C[*])C(C([*])C=O)[*]
[*]CC(C([*])C(CC)C(C[*])CCC(=O)O)[*]
c1ccc(CC(C([*])C(C[*])[*])[*])cc1
C(C(CCCCC(C=O)N)(CC)N)(C(C[*])[*])[*]
C(C(C[*])[*])CC
C1CCCC(C=O)CC(N)C(CCC(C[*])[*])CCC1
C(C(C=O)C1CCC1)(CCCC(C[*])[*])(C(C)C([*])N)[*]
[*]C(C[*])([*])CCCC(N)([*])CC
C(CCC(C[*])([*])CCC(N)[*])C(N)C(C)[*]
C(CC(N)[*])CC(C(C=O)N)C[*]
C(C(CCCCC([*])N)[*])[*]
[*]CC1(CC)C(C[*])(CC)CCCCCCC1
[*]C(C=O)CC1C([*])CC(CC)(C[*])CCCCCCCCC1
[*]CC1(CC)CCCCCCCCCCC(C[*])(CC)CC1
C1(C=O)C(C[*])(C[*])CC(CC(N)C=O)CCCC1
C1([*])CCCCCCCCC(C[*])(C[*])CCC1N
C1(C[*])(C[*])CCCCCCCCC1C(C=O)[*]
[*]C1C(N)(C[*])CCCC1(C(C)(C=O)[*])[*]
C(C1(N)CCCCCCCCCCC(C=O)C(N)(C[*])CCC1)C
C1C([*])CCCC(N)(C[*])CC(N)C([*])CCCCCC1
C1C(N)(C[*])C(C=O)C([*])CCC1
[*]NC[*]
[*]C[*]
C([*])[*]
[*]C[*]
[*]C[*]
[*]C[*]
[*]C[*]
[*]C[*]
[*]C[*]
[*]C[*]
NC(C=O)C(CC(C=O)[*])[*]
CCC(CCC(N)C(CC(C=O)[*])[*])([*])[*]
C(C=O)(C(C)(C)CC([*])C=O)(C)C
C(C(C(C)(C)CC([*])C=O)(C)[*])=O
CC(CC(C=O)[*])(C)C([*])(C)[*]
[*]C(C)(C)C(C(C)CC(C=O)[*])C([*])C
C(C([*])CC(C)CC([*])C(N)[*])=O
NC([*])CC(N)(C(C)(C)C=O)C
CC(CC([*])N)C([*])(Cc1ccccc1)C
C1CC(C(C)CC(N)[*])C1[*]
[*]C([*])NC(CC(N)[*])C
C(=O)CC(CC([*])N)(C=O)[*]
C(C(C(CC(N)[*])C=O)[*])C1(C(N)C=O)CCCCCCC1C=O
OC(CCC(N)(CCC(N)(CC)CC([*])(CC(N)[*])[*])[*])=O
C([*])(N)CC(CC)(CC=O)CCCCC(C=O)[*]
OC(=O)CCC(C(C=O)N)CC([*])N
C(C([*])N)C(CCCCC([*])CC=O)[*]
C1(N)C(N)C(N)C([*])([*])C(N)CCCCCCCCCCCC1[*]
[*]C1C(N)C(N)C(C=O)([*])C([*])CCCCCCCCCCCC1[*]
C1([*])(N)CC(N)C([*])CCCCCCCCCCCC1[*]
C1CCC([*])C([*])([*])CCCCCCCC1
CC(C1CCCCCCCCCCCCC([*])C1[*])([*])[*]
C1(CC=O)([*])CCCCCCCCCCCCC([*])C1[*]
O=CC1C(=N)CCCCCCCCCCCCCC([*])C(C=O)CCC1[*]
C1CCCCCCCCCCCCC([*])([*])C(C)(N)CC1[*]
C1CCCCCCCCCCCC([*])C([*])C([*])C([*])C1
[*]C1NCCCCCCCCC1N
[*]CC(N)([*])C[*]
c1c([*])ccc(CC(C[*])(C[*])N)c1
[*]CC(N)([*])NCC([*])[*]
N([*])C(C[*])(N)[*]
NC(C[*])([*])[*]
[*]CC([*])([*])N
c1(O)ccc(C([*])(N)C[*])cc1
C([*])(C([*])C([*])N)C(C[*])N
C1CCCCCCCC(C=O)C(CC[*])C(C=O)CC1
C1C(CC[*])C1([*])[*]
C1(N)([*])C(CC[*])CCCCCCCCC1
[*]C(CC1([*])CCCCCCCCCCCCC1CC[*])C([*])C=O
C1([*])(CC(C(C(N)[*])C=O)N)CCCCCCCCCCCCC1CC[*]
C(=O)([*])CCC[*]
NC(C([*])[*])C(C(=N)[*])CCC[*]
[*]CCCC(C(C(=N)N)(CC=O)[*])C(C(N)[*])[*]
[*]CCCC(C([*])C)[*]
C(CC(C(C=O)C(C(C=O)[*])CCC[*])[*])C[*]
[*]C(C)([*])C([*])[*]
[*]C(CCC)C([*])C(C(C([*])[*])C)C=O
C(C(C=O)[*])(C)CC(C(C([*])[*])C)(CC=O)[*]
C(C)(C(N)C(C([*])C=O)[*])C([*])[*]
C(C([*])[*])(C(C(CC)(CC)CO)N)C
[*]C([*])([*])C(C)C(C=O)N
NC(C(C)C([*])[*])C=O
C1C(C(C)C([*])[*])C([*])CCCCCCCCC1
C(=O)C(C)C([*])([*])C(C=O)(C)C
CC(C([*])[*])CC([*])C(CCC(=N)N)[*]
[*]C(N)C(CCC(C=O)[*])[*]
C(C(C=O)[*])CC([*])(C)N
[*]C(C=O)CCC(C=O)C([*])([*])[*]
C(C)(C=O)(C(CC([*])(CCC([*])C=O)[*])(CC)C)C
[*]C(C=O)CCC([*])CC(C=O)N
C(CC)(C=O)CC(CCC([*])C=O)(CC)[*]
C(CCC(CCCC(C(C=O)C1C(N)CCCC1)[*])([*])[*])([*])C=O
C(CC([*])(CCC(C=O)[*])N)CC(N)C([*])C=O
[*]C(C(C(CCC(C=O)[*])N)N)C([*])CC1C(=N)CCCCCCCCCC1
C(CC(C=O)[*])C1C(CC)([*])CCCCCCCCC1
O=CC(C)(C)C1(C)C([*])CCCCCCCCCCCCC(N)C1CC([*])N
C(C(N)C=O)C1CCCCCCC(CC)(N)C(CC([*])N)CC(C(C=O)([*])C)([*])C1
C1(CC(N)[*])CC(C=O)C(CC(C([*])[*])C)C1
C(=O)CC1(N)CCCC(CC([*])N)C1
C(C(N)[*])C1CCCC([*])C1N
C(N)(CC1C(C=O)C([*])C(C=O)C(N)C([*])CCCC1)[*]
[*]C(N)CC1CCCCCC(C(N)C=O)C1
NC([*])CC1CC(C(C)(C)C=O)([*])CC(CC(N)[*])C([*])(N)CCCCCC1
C1CCCC([*])(C)C([*])(C=O)C(CC(N)[*])CCCCC1
C1(CC([*])N)CCCCCCCCCC(C=O)C([*])C1
[*]C(C)(C(C)(CC)C([*])C=O)C[*]
[*]C(N)(C)C([*])(C)C[*]
C([*])C(C([*])(C)[*])(C)[*]
C(C(C(C[*])(C)[*])(C=O)[*])C([*])N
C(C([*])[*])(N)C(C=O)C(C([*])(C)C)(C[*])C
[*]C(C(C(C=O)[*])(C[*])C)(N)[*]
NC(C=O)C(C([*])([*])C)(C)C[*]
NC(C[*])(C)C
[*]C([*])C[*]
[*]C([*])C[*]
[*]CC([*])[*]
[*]CC([*])[*]
[*]C(C[*])[*]
C([*])C1(C=O)CCCCCCCCCCCC1([*])[*]
C1C(C=O)C(N)CCC(C[*])(CC)CCCCC1
O=CC1C(CC)(C[*])CCCCCCCC1
C1CCCCCCCCC(CC)(C[*])CC(C[*])(CC)C1
C1CCCCCC([*])(N)CC(CC=O)(C[*])C1
O=CCC([*])(N)CCC(CCCC[*])(C[*])N
[*]C(CCCC[*])([*])N
NCC(CCCC[*])N
C(CC(C[*])(CC)CC)CCC[*]
C(CC(C[*])[*])CCC[*]
C([*])CCCCC([*])[*]
C(CCCC([*])[*])CC[*]
[*]CCCCC[*]
C(C[*])CC[*]
[*]C(C)CC([*])C(N)[*]
NC1C(C=O)CCCCCCC(C(CC([*])C)[*])C1
C([*])(C(C=O)CC([*])C)[*]
[*]C(CC)CC([*])C
NC(C(C=O)C(N)C(N)CC(C)[*])[*]
C(CC(C=N)N)(C)[*]
C(C(N)CC(C)[*])C=O
C(C(C(CCC(C=O)C([*])CCC(C)[*])[*])[*])(C=O)C(C)C=O
CC(CCCCC(N)[*])[*]
[*]C(CCc1ccccc1)C
C([*])(CC(C(N)[*])C)C([*])N
[*]C(C)(C)C(N)([*])CC(C([*])N)[*]
[*]C(N)C(CC(N)([*])CC)[*]
C(C)C(C([*])N)[*]
[*]C(N)C(CC)[*]
C(=O)CC(CCCO)([*])C(N)[*]
CC(C(C(N)[*])CC=O)(C)C(C)(C=O)[*]
O=CCC(C([*])N)[*]
C(CCC([*])C([*])N)(N)CC=O
[*]CC(=N)C([*])(C[*])CCCC(N)C=O
C([*])C(=N)N
C(C[*])(=N)N[*]
C(C(N)[*])([*])C(=O)C[*]
[*]CC(=O)C(C=O)C(N)CCCC([*])([*])N
C([*])C(=O)CC([*])[*]
[*]C(CCC(=O)C[*])=O
OC(C[*])=O
C(=O)([*])C[*]
C([*])(C(C[*])[*])C(C)(C)[*]
[*]CC(N)([*])C[*]
[*]CC(N)([*])C[*]
NC([*])(C[*])C[*]
NC(C[*])(C(C([*])C)N)N
[*]C(NC([*])(CC)N)(N)C[*]
[*]C(C[*])(N)[*]
C(C[*])(N)([*])[*]
C([*])C(CCC[*])C=O
O=CC([*])CCC[*]
O=CC(CC(CCC[*])[*])[*]
[*]CCC(CCC[*])(CC=O)[*]
[*]C(CC=O)(CCC[*])[*]
C1C(C(CC=O)CCC[*])C(C=O)CCCC1
C([*])CCC(CC=O)C1C(C=O)CCCCCCC1
C(C(C=O)C(CC[*])N)CC(C(N)C=O)CCC[*]
C(C[*])CC([*])CC[*]
O=CC([*])C(C(CCC[*])(N)C([*])[*])C
[*]C(C([*])[*])C
[*]C(C(C)[*])[*]
C(C([*])C)([*])[*]
C(C([*])C)([*])[*]
C1C(C(N)[*])C(C([*])C([*])[*])CCC1
CC(N)(C([*])([*])C(C([*])C(C=O)(C(C)(C)N)C)C1C(=N)CCCCCC1)C
C1CCC(C(C([*])[*])[*])N1
C(C)([*])(C=O)C(C=O)(C([*])[*])[*]
C([*])([*])(C(C(N)C=O)(C=O)[*])[*]
C([*])(C([*])(C=O)[*])[*]
C(CC([*])([*])[*])(C(N)C(N)(C)C)C=O
C(C(C=O)CC([*])[*])(CC(N)[*])N
c1c(C(CC(C=O)C(CCC)N)([*])[*])ccc(O)c1
C(C([*])C=O)C([*])[*]
CCC(CC([*])[*])([*])[*]
C(CC([*])CCCCC([*])CC([*])[*])=O
C(NCCC(C=O)C(CC(C)CC(N)C=O)N)C([*])CC([*])[*]
NC(CC)(CC([*])C(C=O)CC(N)([*])[*])CC
C1C(N)C(C=O)C(C([*])CC([*])(CC)N)C1
NC(=O)CC([*])[*]
[*]C1(N)CC(=N)C1
C(C(N)C=O)C1C([*])(C)C(N)([*])CCCC1
C1CCC([*])(N)C(N)([*])C1
C1CCC(C=O)CC([*])(N)CC1
C1CCC(CC)([*])CCC(N)([*])CCC1
C1CCCC([*])(N)C(C(N)C=O)CCC1
C1CCCCCCC(N)(N)C(N)([*])C1
C1([*])(N)C(C)([*])C(=N)CCCCCCCCCC1
C1CC(C=O)C(CC)CC(N)([*])CCCCCCCCC1
CCC1([*])CC(N)([*])CCCCCCCCCCC1
C(C(=N)C(C[*])CC([*])[*])C([*])=O
[*]C([*])CC(C[*])[*]
C(C)C(C(C(C=O)[*])[*])(C[*])[*]
O=CC([*])([*])C(C)(C(CC)(C[*])[*])C
[*]C(C[*])(C(C=O)C([*])C=O)CC
C(C(CC)([*])C(C=O)C([*])[*])[*]
C(C(C[*])(CCC(O)=O)[*])C
C(C)C(C[*])(CCCCC([*])N)CC([*])[*]
C([*])C(CN)(CC1CC(N)C(C=O)CCCCCC1)CC
[*]C(CC)(CNC(N)=N)C[*]
C(CC(C(C=O)C(CCCC(=O)O)C([*])[*])[*])[*]
[*]C(C=O)C(CC[*])C(C=O)C([*])CCCC([*])C=O
c1(CC(C(C(CC[*])[*])C=O)[*])ccc([*])cc1
[*]C(C(CC(C)C([*])[*])C=O)CC[*]
[*]C(CC[*])C(C=O)CC(C=O)[*]
[*]C(CC[*])C(CC)C=O
C(=O)C(C([*])CC[*])NCCCC(C=O)[*]
C(CC(C([*])C=O)C(N)(C(N)=N)CC=O)[*]
C(C(C(C(C=O)[*])CC[*])(N)C(=N)[*])[*]
O=CC([*])C([*])CC[*]
N(C([*])=N)CCCCCC(C=O)[*]
C([*])(=N)[*]
[*]C(=O)C(C)(C)C(CCCC=O)N
C(C)(O)C(C([*])=O)C=O
[*]C(C=O)(C(CC=O)(C1C(C(C(C(=O)[*])(N)[*])(C)C)CC1)C)[*]
O=CC([*])(C)C1([*])C(C(=O)[*])C1
[*]C(CC(C(N)[*])[*])=O
C(C([*])C(C(N)C([*])C=O)C=O)CC([*])C(C=O)CC(=O)[*]
C(C([*])=O)C(C=O)CC(C=O)N
NC(C(CC=O)(C([*])N)C=O)C(C=O)[*]
O=CC([*])C(N)C(C=O)C(N)CC(C([*])CC)C=O
C1(C(C([*])C=O)N)C(N)CCCCCCCC1
C1(C(C(C=O)N)[*])C(CC(C(C=O)[*])N)CCCCC1
O=CC(C)CCC(C([*])C=O)N
[*]C(C=O)C(CCNC(C=O)N)N
N=C(N)NC(C(C=O)[*])[*]
C(C1CCCC1C(C=O)[*])=O
CC(C1C(C([*])C=O)CCCCCCC1)([*])C([*])(C=O)[*]
[*]C(C1C(C=O)CCCCCCCC1)C=O
C(C([*])N)C(CC(CC)([*])[*])([*])N
C(C(N)C([*])C=O)C(N)[*]
C([*])(CCC(C(CC([*])N)N)([*])CC=O)C=O
NC([*])CC([*])N
[*]C1([*])C([*])C(CC([*])N)C(CC(N)C=O)CCCCCCCCCC1
C(C1C(CC(N)[*])CCC1[*])C(N)C=O
C1(C)(C)C(CC(N)[*])CCC1
CCC1([*])CCCCCCC(CC(N)[*])CC(C(C)(C=O)C)(C)CC1CC(C=O)[*]
C1([*])(C=O)CCCCCCCC(CC([*])N)C1(C)C
C1CCC(CC(C=O)N)C(N)CC([*])CC(CC([*])N)CCCCCCC1
C(C(C(C(C=O)C([*])C[*])CC)[*])CC([*])=O
C(=O)(O)CCC(C(C([*])C[*])C=O)CC([*])N
C(CC=O)([*])(N)C(C=O)C([*])C[*]
[*]C(C(CC(C(N)C(C=O)C(C[*])[*])[*])C)C=O
C(C[*])([*])C(C(CCCCNCCCC(N)[*])N)C=O
C([*])(N)C(C=O)C([*])C[*]
[*]C(C(C=O)C([*])C[*])[*]
[*]C(C[*])C(C[*])C=O
C(C(Nc1ccc([*])cc1)(CCC([*])[*])N)[*]
C([*])(CCC(C[*])(N)C[*])[*]
C(C(N)(CCC)C[*])(C([*])N)[*]
C(CC([*])=O)CC([*])(C[*])N
C(CC(N)C=O)CC(N)(C[*])[*]
C(=O)CC(N)CCCC(N)(C[*])C[*]
[*]C(N)(C[*])CCCC
[*]CC(N)(CCc1ccccc1)[*]
[*]C(CC(CN)(N)C[*])([*])C(C)(N)C
O=CC(CC[*])[*]
C(C([*])CC[*])=O
C(C(=O)CC(N)C=O)C(C(N)C(C)(C([*])(C)C=O)[*])CC[*]
C([*])CC([*])CC(CC(C=O)N)=O
C(C[*])C(C(=N)CC(=O)[*])CC([*])C=O
C(CC(C(C(C[*])[*])C=O)CC[*])(C=O)[*]
[*]CCC(C([*])NC(N)=N)CC(CC=O)([*])[*]
[*]C(C(N)CC(CC[*])C([*])O)[*]
C(C([*])N)C([*])CC[*]
C(C)C(C[*])(CC[*])[*]
C(C(C(C=O)C(CCC)N)C=O)([*])C(C(N)CCC)[*]
NC(CCC)C([*])C(C)([*])N
C(N)(C([*])[*])CCCC(N)C=O
[*]C(C(CCN)N)[*]
CC(NCC(C([*])[*])N)C(C=O)[*]
[*]C(C([*])[*])N
C(C([*])[*])(N)[*]
[*]C(C(N)[*])[*]
NC([*])C([*])[*]
C(C1C([*])([*])CCCCCCCCCCC1)C(C=O)[*]
C1CCCCCCCCCC(CC(C=O)[*])C(C=O)C(N)CC1
C(C(O)=O)C(=N)C(CCC(C=O)[*])[*]
C(C(CCC([*])(C)C([*])(C([*])CC)C)[*])=O
C1(CC([*])C(CCC(C=O)[*])C=O)CCCCCCCCC1[*]
C(CC([*])(CC(C)(CC)C([*])(C)C)[*])C(C=O)[*]
C([*])(CCC([*])C=O)([*])CCCC(N)C(C=O)[*]
N(C(N)=N)CC(C(N)(CC)CCC(C=O)[*])([*])[*]
C(C([*])CCC(C([*])C(N)C([*])CC=O)N)=O
C([*])(CCC(N)C(CC(C(N)[*])[*])[*])C=O
C1CCCCCCCCC([*])(N)CC(C=O)CCC1
C1([*])([*])C(C)(C=O)C(C)(C)CC(=N)CCCCCC1(C)C=O
C(=O)C1C([*])([*])C(C)(N)CCCCC1
CC1(C=O)C([*])([*])C(C=O)CCCCCCCC1
C1CC([*])(C)C([*])([*])CC(C)CC1
C1CCCC(N)CC([*])([*])C(N)(C=O)CCCCCCC1
C(C1C([*])([*])C([*])([*])CCCC1)C(N)C=O
NC1CCC([*])([*])CCCC1
NC1(C)CCCCCC([*])([*])C(C)(N)C1([*])[*]
C1([*])([*])CCCCCC1N
[*]CC(C)C(C([*])[*])C
C(C(C)C(CC([*])C=O)[*])[*]
[*]C(=N)NCC(C(C)C[*])[*]
[*]C(C(N)C(C[*])C)[*]
CC(C[*])C=O
[*]CC(C)CC(C=O)[*]
O=CC(CC(C)C[*])N
C(C)C(N)C(C(C[*])(N)[*])C(C(C[*])N)c1ccc(O)cc1
C(N)(C[*])C1CCCCC1CC(N)[*]
C1CCCC(C(N)C[*])C(N)(CC)CCCC1
NC(C[*])C=O
[truncated: 316,594 more rows]
