# Supplementary material for: AI-guided few-shot inverse design of HDP-mimicking polymers against drug-resistant bacteria
Source: Nat Commun. 2024 Jul 26;15:6288. doi: 10.1038/s41467-024-50533-4 (PMC11282099; doi:10.1038/s41467-024-50533-4)
Supplement: Supplementary file 8 — Supplementary Data 5 [file 41467_2024_50533_MOESM8_ESM.csv]

decorator
C(=O)C(N)CC([*])N|[*]CCC
[*]C(O)C(N)C=O|[*]N
c1cc([*])ccc1O|c1cc(C(C=O)[*])ccc1O
C([*])=O|N[*]|O=C[*]|C(CC(O)=O)[*]
OC[*]|[*]C|C[*]|O=C[*]
[*]N|[*]C=O|N[*]
N[*]|CCC[*]|[*]C=O|N[*]
N[*]|[*]C=O|CC[*]|N[*]
[*]N|[*]C=O|[*]C|[*]N
N[*]|[*]C=O|[*]C|[*]N
[*]C=O|[*]C
[*]C=O|N[*]|CCC[*]|C([*])=O
[*]C=O|NC(CCC)[*]
[*]C=O
C(C[*])=O|O=C[*]|C(C)[*]
C[*]|O=C[*]
Oc1ccc(C[*])cc1
O=C[*]
C([*])=O|NC(CC)C(C=O)[*]
c1(C[*])ccccc1|[*]C(C=O)N
CC(C)[*]|C(=O)[*]|C([*])C
O=CC(C(C)[*])N|N[*]|N[*]
N[*]|[*]N|[*]C
[*]C|N[*]|CC[*]|[*]C
C[*]|C[*]
c1ccc(C[*])cc1|NC[*]
[*]C|c1ccccc1[*]
N[*]|NC(CC)(CN)[*]|C[*]
[*]C|[*]CN|C[*]
C(C(N)[*])=O|C([*])(CC)N|C[*]
C1CCCC(C=O)C1[*]|C(=O)[*]|[*]C
C(CC(C[*])N)C|O=C[*]|[*]C
[*]C(O)C=O|[*]C|[*]N
C(C1C([*])CCCCCCC1)=O|[*]N|C(C(N)C=O)C([*])=O
O=CC(C([*])(C)C)(C)N|NC(C=O)[*]|C[*]
C(N)C[*]|[*]C=O|[*]C(N)CCO
C(C)[*]|[*]C1C(N)CC1|N[*]
C(C)(C[*])C=O|[*]C|N[*]
O=CC([*])N|[*]CC=O|O=C[*]
OC[*]|C(=O)C(N)C([*])C
N[*]|[*]N
[*]C=O|[*]N|O=CC[*]|NC(C=O)[*]
[*]c1ccc(O)cc1|[*]N|[*]C=O|[*]C
N[*]|O=CC(C[*])N
CCC(N)([*])CC=O
N[*]|C(=O)[*]|[*]CC
C([*])N|[*]N
c1ccc([*])cc1
O=C[*]|C[*]|C([*])C|[*]N
[*]C|C([*])(C)C
NC([*])(C)C|C[*]|N[*]
O=CC1CCC1(C=O)[*]|N[*]|[*]C
N=C(N)N[*]
[*]C(N)C=O
[*]C=O|[*]C=O|[*]C(C=O)N|N[*]
[*]C|C[*]|[*]N
[*]N|OC[*]|C[*]
[*]N|[*]CC
C(=O)[*]|O=C[*]|[*]N
[*]C=O
C[*]|C[*]|C[*]|C(=O)[*]
[*]C=O|C(=O)[*]
C(=O)[*]
N[*]|C(=O)[*]|C(C=O)[*]
C(=O)[*]|CCC[*]
CC([*])O
C(=O)CC[*]
CCC[*]|C(C[*])C
[*]C(Cc1ccc(O)cc1)N
C(=O)C1C([*])C(C=O)CCCCC1
C1(N)(CC)C(C(C[*])N)CCC1
OC(=O)C[*]|C[*]|C[*]
[*]C(C)=N|C[*]
C(N)(C=O)[*]|C(C[*])CN
C(C([*])N)=O|[*]N|CC(C)(C(C)(C)[*])C=O
[*]Cc1ccc(O)cc1|NC([*])C
C(C[*])(=N)C|O[*]
[*]C=O|[*]N|N[*]
[*]C|N[*]|O=C[*]|[*]N
C[*]|[*]N|O=C[*]|O[*]
N[*]|[*]N|O=CCC(C[*])N|C[*]
[*]N|[*]N|[*]C=O
O=C[*]|N[*]|C(=O)[*]|[*]CC
[*]C=O|[*]N|[*]C|O=CC([*])N
[*]N|[*]C=O|N[*]|O=C[*]
C[*]|C[*]
[*]C=O|[*]C|C([*])=O|[*]N
[*]C|[*]C=O|[*]N|C([*])=O
[*]C|N[*]|C([*])=O
OC(=O)C[*]|[*]C
N[*]|C(C(CC[*])N)=O|[*]N|C[*]
C(=O)[*]
[*]C=O|N[*]
O=C[*]|[*]C=O|[*]N
N[*]|[*]C
[*]C=O|C[*]
O=CC([*])N|CCCCC([*])N
C(=O)[*]
c1(O)ccc([*])cc1
[*]C=O|C(=O)C(C(C[*])N)N|C[*]
N[*]|[*]C=O|C([*])C(N)C(C=O)N
N[*]|c1ccc([*])cc1|[*]C=O
N[*]|[*]C|O=CC[*]
[*]N|C([*])=O|[*]O
[*]C
CC[*]|O=CC([*])N
[*]CC|N[*]|CCC[*]
[*]O
C(C(CN)C)[*]
[*]CO
C([*])=O|C(C)C(N)(CC)[*]
N[*]|N[*]
O=C[*]|N[*]
[*]C=O|N[*]|[*]C|C[*]
C[*]|C[*]|N[*]
C(C)CC([*])N|[*]C=O
[*]N|[*]C|[*]C(=N)C|C[*]
C1CCC(C[*])C1
C1C(C=O)C(CC[*])CCCC1
C[*]|[*]C=O|C(=O)C[*]|C(C)C[*]
[*]C|CC[*]|[*]N
O=C[*]|C[*]|C(=O)[*]|N[*]
[*]N|N[*]|NC(N)C[*]
C(=O)C([*])N|CCC[*]|C(C[*])=O
C([*])=O|C(C)[*]|[*]N|[*]C=O
C[*]|[*]C|[*]C|C([*])C(C=O)N
N[*]
C([*])=O|N[*]|O=C[*]|[*]N
C(=O)[*]|N[*]
C(C[*])(C=O)N|C(C[*])=O
[*]N
C(=O)[*]
O=C[*]|N[*]
[*]C|C[*]
[*]N|C(=O)[*]
C([*])C=O|NC(CC=O)C[*]
C(=O)C(C)[*]|[*]CC(C=O)N|[*]CC=O
[*]C|O[*]
C([*])=O
C([*])=O
[*]C=O|[*]CC(N)C=O|N[*]
C(=N)(NC[*])N|C[*]|[*]C
C[*]|C[*]|C(O)[*]
C([*])(N)C=O|N[*]|[*]C
C[*]|C(C([*])N)=O|C[*]
O=CC(N)[*]|C(=O)[*]|O[*]
C[*]|NC(N)[*]|C(C)(CC)[*]
[*]C=O|C[*]|C([*])C
C(C[*])(N)C=O|c1cc([*])ccc1O|[*]N
O=C[*]|C(N)(CN)C[*]|N[*]
C([*])C|C(=N)(N)CC[*]|N[*]
N[*]|C(C=O)[*]|c1(NC[*])ccc(O)cc1
[*]C(N)C=O|[*]N
NC(CC=O)[*]|N[*]|[*]N
NC([*])CC=O
[*]C|[*]C|C(=O)C(N)[*]|C(CN)[*]
O=C[*]|N[*]|[*]Cc1ccccc1
C[*]|C([*])=O|C[*]|[*]C
C([*])=O|[*]C|[*]N|C[*]
C(C=O)([*])N|C[*]|[*]N
C1C([*])C(C(N)C=O)CCCCCC1|[*]C|O=C[*]|[*]C
N[*]|[*]C|[*]C|CN[*]
O=C[*]|N[*]|C(=O)C[*]
O=C[*]|[*]C|O=CC(C[*])N|CC([*])=N
N[*]
[*]N|C[*]|C([*])=O
O=C[*]|[*]C|[*]N
C(C[*])=O|[*]N
[*]N|C[*]|N[*]
N[*]|[*]N|[*]CC=O
[*]N|[*]C|N[*]
[*]C=O
C(O)[*]
[*]C=O|C(C=O)[*]|CCCC(N)[*]
[*]C|[*]C|[*]C=O|[*]C
C(=O)[*]|[*]N
[*]C=O|O=C[*]|C[*]
N[*]|O=C[*]
N[*]|O=C[*]
C(=O)C([*])C=O|C[*]|N[*]
C(C)(CC)[*]|C(C)[*]
N[*]|N[*]|[*]N
N[*]|C[*]|O=C[*]
O=C[*]|CC[*]|[*]N|C(=O)[*]
C(CC)[*]|C([*])(N)C(O)C
O=C[*]|C[*]|C1(=N)C(N)C([*])CCCC1|N[*]
[*]C|O=C[*]|N[*]|[*]C
C(C[*])(=O)O|C([*])=O|[*]O|[*]C
C(=O)CC[*]|[*]C=O|C(C)[*]|[*]N
[*]N|[*]N|O=CCC[*]|C([*])=O
[*]N|N[*]|CC(=N)C(CC=O)([*])N|[*]C=O
C([*])C(C(C=O)N)C|[*]N|[*]N|[*]C=O
NC(C[*])=N|C(=O)[*]|N[*]|C([*])C
[*]C|[*]CN|O=CC(N)C(C)C[*]|C([*])=O
C(C)C[*]|O=C[*]|Oc1ccc(C[*])cc1|[*]N
C[*]|[*]C|O=C[*]|C(C[*])(=O)O
C[*]|[*]C|[*]CC(CC=O)N
N[*]|O=CC(CC[*])N|C(N)(C=O)[*]
C(=O)[*]|N[*]|C(C(C=O)N)C[*]
[*]C=O|C([*])NC(=N)N|[*]N
C([*])=O|CC[*]|CC[*]
[*]C=O|C(C)([*])C(C=O)N|N[*]
[*]C|O=C[*]|[*]N|C(C)[*]
C(C(N)[*])=O|C(C=O)(N)(C)[*]
O=CC(C[*])N|[*]CC|N[*]
C(C=O)(N)[*]
N[*]|C([*])C=O|[*]N|[*]C(N)C=O
N[*]|O=C(CC[*])O
[*]O|[*]N|NC(C=O)[*]
[*]C(N)C|[*]N|C[*]|[*]CC=O
C([*])(N)C=O|[*]CC|C(C=O)(CC[*])N
[*]C=O
O=C[*]|NC(C=O)[*]
[*]C|C[*]|[*]O|N[*]
C[*]|N[*]|[*]O
O[*]
C(=O)[*]|[*]N|[*]C=O
[*]CC=O|O=C[*]
C([*])C|[*]C
C(N)(C=O)C[*]|N[*]|O=C[*]|[*]N
NC(C=O)[*]|N[*]
N[*]|C(C)([*])C=O
N[*]|C(CC)[*]
[*]C=O|N[*]|C[*]
C(CC)[*]|[*]N|[*]C=O
[*]CCCC
[*]CCC
[*]C(N)C=O|C[*]
O[*]|O=C[*]
[*]N|[*]CN
C(=O)C(C([*])C)N|c1(O)ccc([*])cc1
C1CC([*])C(N)CCC(N)C(C=O)CCC1
OC(CC(C[*])C)=O
[*]CC(C)O
C1(C(C=O)N)C(N)C(C[*])CCCC1
[*]CN
CCC1(N)CC1([*])N
[*]CNC
c1ccc([*])cc1
NC([*])C=O|C(C)[*]
O=C([*])O|[*]C=O|N[*]
NC(=N)[*]|[*]CC|C[*]
[*]N|CCC[*]|C[*]
C[*]|[*]C(=N)N|[*]N
O=C[*]|N=C(N)[*]|N[*]
[*]N|C[*]|[*]C
[*]C|[*]C
C[*]|[*]C|[*]C(N)O
C(N)([*])CC=O|C(=O)[*]|[*]N
C([*])=O|[*]CCCN|[*]C
N[*]|[*]O|C[*]
C(C(N)[*])=O|[*]N|[*]C=O
C(N)(N[*])=N|C(CC([*])N)C|[*]C=O|C(C)C([*])CC
C[*]|[*]C|C([*])=O|[*]CC(N)CC=O
C(CC(N)C[*])=O|C[*]
N[*]|[*]C=O
[*]C|[*]N|O=C[*]|C[*]
[*]C|C(C([*])N)=O|[*]C
O=CC(N)[*]|C(C)[*]|[*]N
C[*]|C[*]
[*]N|c1c([*])ccc(O)c1|N[*]|C([*])=O
[*]C|C(=O)C[*]|[*]N
C(C=O)[*]|[*]CO|[*]N
N[*]|O=C[*]|[*]N
NCC(N)([*])C|C[*]|[*]N
[*]N|[*]C|C(=O)[*]|C([*])=O
O=C[*]|N[*]|N[*]
[*]N|N[*]|[*]C=O
C[*]|[*]CN|[*]N
O=C[*]|O=C[*]|C(=O)C(C[*])N|C([*])=O
[*]C|[*]C|[*]N|C[*]
O=CC[*]|N[*]|C(C(C=O)N)C[*]|[*]C(C)(C=O)C
[*]C|C[*]|[*]N|[*]CC
[*]N|C([*])=O|[*]CCC
N[*]|C([*])=O|[*]C=O
O=C[*]|[*]N
O=C[*]|N[*]|C(=O)[*]|[*]C=O
[*]N|C([*])=O|C(C(C=O)[*])C(=O)O
[*]N|N[*]|N[*]|[*]C
[*]C(CC)C=O|[*]N|[*]N
[*]N
C[*]|[*]C
C[*]
O=CC[*]
[*]C|C[*]|[*]N
[*]C|C[*]|C[*]
[*]C
N[*]|N[*]
C([*])C
[*]N
C(C(N)[*])=O|C(C[*])(C)C(C=O)N|N[*]|[*]C=O
[*]N|[*]C|C[*]
N[*]|[*]C(N)=O|N[*]
C(C)CC([*])C=O|[*]N
C[*]|C([*])=O|C[*]|C(=O)[*]
N[*]|C([*])C|C(=O)[*]
[*]N|O=C[*]|C[*]
[*]C|O=C[*]|C[*]
[*]CC(=N)C|C(C)(C[*])N|O=C[*]
CC([*])C|OC(C[*])=O|CC[*]|N[*]
O=C[*]|C(=O)[*]|O=CC(C[*])N|[*]N
C(C)(C(N)C=O)[*]|O=C[*]|[*]C|[*]N
C[*]|O=C[*]|N[*]|O=CC(N)[*]
O=C[*]|[*]N|C(=O)CC(N)[*]|C[*]
C([*])=O|[*]N|N[*]
[*]C|[*]N|N[*]
N[*]|[*]CC=O|O=CC(CC[*])N
[*]C=O|[*]C=O|N[*]|[*]C
[*]N|C(=O)[*]|C[*]|[*]N
C[*]|[*]N|C(C(C(C)[*])N)=O
N[*]|C[*]|[*]C|C[*]
C(CC([*])C)(C=O)N
C[*]|[*]N|C(C[*])=O
N[*]|[*]C
c1(C[*])ccccc1
[*]C|C(N)[*]
N[*]|C(C)[*]|O=C[*]|N[*]
[*]CC|[*]C=O|N[*]
[*]CC|N[*]
[*]C|N[*]|N[*]
C(CC([*])N)C
C[*]|C[*]|[*]N|C[*]
CC[*]|C[*]|N[*]
N[*]|[*]C|[*]N|C(=O)C[*]
[*]N|[*]N|C(=O)[*]
[*]CN|C[*]
[*]CC|N[*]|C(C(c1ccc(O)cc1)[*])=O
[*]N|O=CC[*]
N[*]|O=C[*]|[*]N
C([*])=O
O=C[*]
[*]C|[*]C=O
[*]C|[*]C=O|[*]C
[*]N|C([*])=O|C(CC(N)[*])C
C(C[*])=O|[*]N|[*]C=O
[*]C=O|N[*]|C(O)(CCC[*])=O
[*]C=O|Oc1ccc(C([*])C=O)cc1
O=C[*]|C[*]
c1c([*])ccc(O)c1|C(C(N)C[*])=O|[*]C
[*]N|CC[*]|[*]C=O
C1([*])CCC1|[*]CCC=O|[*]N
O=C[*]|CC[*]|[*]N|O=C[*]
N[*]|[*]C(N)C|N[*]|C([*])C
[*]CCCC(O)=O|[*]C=O|C[*]|[*]C=O
[*]C(=N)N|C([*])C|[*]c1ccc(O)cc1
NC(C(C)[*])C=O|N[*]|CC[*]
[*]CC|[*]N
O[*]|CC[*]
NC(=N)N[*]|c1ccccc1C[*]
[*]O|NC(C(C)C)[*]|[*]C
O=C[*]|[*]C|[*]C=O|C(C)C[*]
C[*]|C([*])C=O|[*]N|O[*]
[*]N|[*]CC(N)CC=O|[*]C|[*]O
[*]CC|O=CC[*]|O=C[*]|C(C=O)[*]
C[*]|[*]C=O
N[*]|C([*])=O|[*]C|[*]N
N[*]|C[*]
N[*]|O=C[*]|N[*]|[*]N
[*]C|N[*]
C(C([*])N)=O|[*]N|[*]N
N[*]|C(C)C[*]|[*]C
CCC[*]|C(C=O)[*]
C(=O)(O)[*]|[*]C=O|[*]O
C[*]
c1cc([*])ccc1|C(C[*])C=O
C[*]
C[*]|C(C=O)[*]
C[*]|NC1C([*])CC1
N(C[*])CC|C[*]
[*]C=O|[*]N
[*]CC|[*]C=O
[*]CC|C[*]
[*]N|C(=O)[*]|[*]N
O=C[*]|[*]C|[*]C
[*]C|[*]C=O|[*]C=O|[*]C(C=O)C(C=O)C
[*]N|O=C[*]
O=C[*]|[*]N
C(C=O)[*]
O=CC([*])N|C[*]|[*]N
[*]C=O|NC(C[*])C=O|[*]N|[*]N
N[*]
N[*]
N[*]
[*]N
[*]N|N[*]|C([*])=O|N[*]
N[*]
[*]CC
N[*]
C(C)[*]
[*]C|N[*]|O=C[*]|C[*]
C(C)[*]|[*]C
[*]N|C(C=O)[*]
C[*]|[*]C
[*]C
[*]C|C[*]|[*]C
[*]C|[*]C|C[*]
[*]C|[*]C|C[*]|C([*])=O
[*]CC(C(C)C=O)N|[*]C|C[*]|C[*]
[*]C|N[*]|C[*]|O=CCC(N)C[*]
C([*])=O|[*]C
[*]C|[*]N|C(=O)C(N)[*]
[*]C(C)C
[*]N|[*]C
C[*]|[*]C|O=CC(N)[*]|O=C[*]
[*]C(C=O)N|C[*]
O=CC([*])C|C(C(C)C(N)C=O)[*]|[*]C=O|N[*]
O=C[*]|CC[*]
[*]C|C(C=O)[*]|[*]N|[*]CCO
[*]C|C(C=O)C([*])N
N[*]|C[*]|[*]C
C(=O)[*]|O[*]
[*]CC|[*]C|CC(CC)C(N)[*]
C(C(N)=O)[*]|[*]C|[*]CC
[*]Cc1ccccc1
[*]C|[*]C=O|c1cc(O)ccc1C[*]
N[*]|C[*]|[*]N
[*]C
C[*]|C(CC)[*]
NC(C=O)C(C)[*]|[*]C
C[*]|CC[*]
[*]C|[*]N|C([*])=O
[*]C|[*]N|[*]C=O
[*]C
N(Cc1ccccc1)[*]|[*]N|O=C[*]|O=C[*]
C(=O)[*]|[*]CC=O|[*]C=O|[*]N
N[*]|[*]C=O|[*]N|[*]CC
O=C[*]|[*]N
[*]N|[*]C|C(N)(C[*])C=O
C([*])C|C(CC)C(N)[*]|[*]C=O
C(C[*])(O)=O|N[*]|C([*])C(C=O)N
[*]N|[*]C=O|C1(N)CCCCCC(N)C1[*]
[*]CC(CO)N|[*]N|O=C[*]
c1(C[*])ccccc1|N[*]|[*]O
[*]N|C(=O)[*]|N[*]|[*]C=O
O=C(CC[*])O|[*]N
[*]N|N[*]
[*]C|[*]N|NC(C(N)C=O)(C)[*]
CC(C)(C(C)(C[*])C)C=O|N[*]|NC(C=O)C(C[*])C
[*]N|[*]C=O
C(C(CC([*])C)N)=O
N[*]|O=CC[*]|N[*]
C[*]|[*]C|N[*]
[*]C=O|[*]N|N[*]
[*]C=O|[*]N
[*]C|C([*])=O
[*]C=O|O=CC[*]|N[*]
N[*]|C[*]|O=C[*]|[*]C
O=CC(C)(C)[*]|O=C[*]|C([*])=O|[*]C
N[*]
O=C[*]
[*]C=O|N[*]
N[*]|c1c(O)ccc([*])c1
[*]N
C([*])=O|N[*]|N[*]|[*]C=O
C([*])C|C[*]|[*]N|[*]CO
[*]O|[*]N
[*]C=O|[*]C=O|[*]N
[*]C|N[*]|O=C[*]
[*]C|NC([*])C=O|C(C(N)[*])=O
[*]CC|[*]N|C(C(C[*])N)=O
C[*]|C[*]
O=C[*]
O=CC(C[*])N|[*]N
[*]C|[*]CC(C=O)N
[*]C
[*]N|C[*]
C([*])(=N)CC(N)C=O
N=C(C[*])N
C(=O)([*])O|[*]C|O=C[*]
C(N)(C=O)[*]|C(C([*])N)=O
[*]CC(N)CN
[*]N|[*]CC|N[*]|N[*]
[*]CC(CC)(CC)N
CC([*])C(N)C=O
[*]C|C(CC(=O)O)[*]|[*]C=O|C[*]
C(C=O)([*])N|[*]C(N)=N|N[*]
[*]C=O|O[*]|C([*])CC
[*]C|O=C(CCC([*])=N)O
c1c([*])ccc(O)c1
[*]C|[*]C|c1cc(C[*])ccc1
C[*]|[*]Cc1ccccc1|[*]C=O
O=C[*]|[*]C(N)(CC)CC
C[*]|CC(C=O)([*])C|C[*]
C([*])(N)(C)C|[*]CC=O|[*]N
[*]C|CCC(C)([*])N|[*]C=O
CC[*]|C([*])C
O=CCC([*])C=O
C(=O)[*]|N[*]|[*]C(N)C=O
O=C[*]|O=C[*]|[*]C|[*]N
[*]C=O|O=CC(N)[*]
[*]N
O[*]
N[*]
CC(N)([*])N|C[*]|C[*]
[*]CC|[*]N|C(C(=N)N)[*]
N[*]|N[*]|[*]CC|[*]CC
N[*]
N[*]|C(=O)[*]
N[*]
[*]N|N[*]
N[*]|O=C[*]|[*]N|C[*]
C[*]|[*]N|[*]N
C([*])=O|[*]C(C)(C)N|C(=O)[*]
[*]N|[*]CC=O|N[*]
C(=O)[*]|N[*]|[*]N
N[*]
[*]N
O=C[*]
[*]N|[*]N
[*]N|[*]N
N[*]|[*]C=O|N[*]
[*]N|N[*]|N[*]|[*]C=O
O=C[*]|[*]C|N[*]
[*]C|C([*])C|[*]C=O|N[*]
N[*]|[*]C=O|CC[*]|C([*])C(C=O)N
C[*]|[*]N|C([*])C=O
NC(C=O)[*]|O[*]
[*]C=O|[*]C
[*]C(N)C=O|C(=O)[*]|N[*]
N[*]|O=C(C[*])O
C(CC(C=O)N)[*]|[*]N|[*]N|[*]C
N[*]|N[*]|O=C[*]|N[*]
CCC[*]|C(=O)[*]|N[*]
O=C[*]|NC(C=O)C[*]
[*]N|O=C[*]|O[*]|C(=O)[*]
C(N)([*])C=O|C([*])=O
C[*]|C(CC(O)=O)C[*]|[*]N|O=C[*]
NC(C=O)CC[*]|N[*]|O=CC(N)[*]|C([*])=O
C(C=O)C(N)[*]|N[*]|[*]C|[*]C=O
O=CC(C(C)[*])N|c1ccccc1[*]
C[*]|[*]C=O|C([*])=O
[*]C(C(C=O)(C)C)(C)N|C[*]
O=C[*]|[*]O|C([*])C(C)C(C=O)N
[*]O|C([*])=O|N[*]|[*]C=O
N[*]|[*]O|O=C[*]|O=CC(N)[*]
N[*]|[*]O
[*]N|[*]CC|N[*]
O[*]|C(C(CN)[*])=O
O[*]|C(C)[*]|C(CC([*])N)C|[*]C=O
O=C[*]|N[*]
[*]O|N[*]
C[*]|N[*]|C1CCCCC([*])C(N)CC1|[*]C
C([*])=O|N[*]|C(C(C=O)C(C)=N)[*]|c1(C[*])ccccc1
O=C(O)C[*]|C([*])CN|[*]N|[*]N
C(C=O)[*]|[*]C(C)CC|[*]N|N[*]
[*]N|N[*]|O=C[*]
[*]N
N[*]
[*]N
N[*]|[*]C=O|[*]C
[*]CC|NC(C)C(CC)[*]|N[*]
C[*]
C(C[*])=O|N[*]
C[*]|C[*]|C[*]
C([*])=O|[*]C
[*]CC
C([*])C=O
C(C=O)[*]
[*]CC=O
C([*])C
C([*])C
N[*]
C(=O)(O)C[*]|C([*])C|[*]N|C(C[*])=O
[*]N|C([*])(N)CC=O|C[*]|O=C(O)C[*]
C(C)C(C)[*]|C[*]
O=C[*]|[*]C
C[*]|C(N)(C)(C)[*]|O[*]
C[*]|O=C[*]|O[*]
[*]C=O|[*]C|O=CC([*])N
C(=O)[*]|NC([*])C=O|C[*]|N[*]
C(=O)C([*])N|c1cc([*])ccc1
N[*]|[*]CC|[*]C
N[*]|[*]C
O=C[*]|C[*]
[*]C
C(=O)[*]|[*]N|c1c(O)ccc([*])c1|[*]N
[*]C|[*]C|C[*]|O=CC(C[*])N
N[*]|C[*]
C([*])=O|[*]N|N[*]
C[*]|C[*]|C[*]|N[*]
[*]C|N[*]|C[*]|[*]C(C)(C=O)C
C[*]|[*]N
[*]C=O|N[*]|C[*]
[*]CC=O|N[*]|C(C)(C[*])C(C=O)N
[*]O|[*]C=O|[*]O
C(C=O)(N)N[*]|C([*])=O
[*]C=O|N[*]
C(=O)C([*])N|[*]N
C([*])=O|N[*]|O[*]|[*]CC
c1cc(O)ccc1[*]|C(C(N)[*])C=O|O=C[*]
C(=O)C(N)[*]|C[*]
O=C[*]|N1CCCC1[*]|[*]N
N[*]|N[*]|O=C[*]|[*]C(C=O)C
[*]N|C(C[*])C(C=O)N|O=C[*]
C([*])=O|C(C)C[*]|[*]N
O[*]|[*]C=O
[*]C=O|[*]C|N[*]
[*]CC|C(=O)C[*]|[*]N|O=C[*]
N[*]|C([*])C|C([*])C|[*]C(C)C
N[*]|c1(C[*])ccc(O)cc1
O=C[*]|[*]N
O=C[*]|N[*]
[*]C=O|N[*]|N[*]
C[*]|C([*])(N)C=O|C[*]|C[*]
[*]N|[*]C=O
O=CC(N)C[*]|C([*])=O|[*]N
N[*]|[*]C=O|N[*]
[*]CC(N)C=O|N[*]|N[*]|O=C[*]
C([*])=O|N[*]
N[*]|[*]c1ccc(O)cc1|[*]C=O
C(C(O)=O)CC[*]|N[*]
[*]N
[*]N|C[*]|N[*]|[*]CC
C([*])C=O
[*]N
C(C=O)[*]
CC[*]
N[*]
[*]C=O|[*]C|CC[*]
C(C[*])=O|[*]N|C(C[*])=O
[*]CC|[*]N
N[*]|[*]N|O=CCC(N)C[*]
C(C[*])C(N)C=O|C(=O)C([*])C|[*]N
C(C)CC[*]|[*]N|C(C)[*]|O=C[*]
C[*]
O=CC[*]|O=C[*]|N[*]
NC(CC[*])C=O|C(N)C[*]
[*]C=O
O=C[*]|N[*]|[*]C=O|[*]N
[*]C=O|C(=O)C(N)C[*]|C[*]|C([*])C(C=O)N
C[*]|[*]C
O=C[*]|C(C[*])=O|[*]N
C(=O)[*]|N[*]|[*]CC=O|C([*])=O
C[*]
[*]CC|O=C[*]|[*]C
C[*]|[*]N
N[*]|[*]C|C[*]
[*]C=O|O=CC(N)[*]
O=CC(C[*])N|C(CC=O)([*])N
[*]C|O=CC(N)[*]|c1cc([*])ccc1O
C(C=O)C([*])N|O=C[*]
[*]C(N)=N|C(C=O)C([*])N
OC(CC[*])=O|C(=O)CC(N)[*]
CCC(N)C(C=O)[*]|[*]NC(=N)N
O[*]|C(C(C)N)(N)[*]
O=CC(N)[*]|C(N)(N)[*]
N[*]|[*]C|[*]CC=O
[*]C
C([*])=O|C([*])CC(C=O)N
[*]C|C([*])C
[*]N|[*]C=O
[*]N|CC[*]|O=CC[*]|[*]C=O
O=C[*]|C[*]
[*]C=O|[*]CN
OC(=O)C[*]|C(C)[*]
N[*]|C([*])C|[*]CC
N[*]|[*]N|O=C[*]|C(=O)[*]
[*]N|O=C[*]|[*]N|[*]C(CC)N
C(=O)C[*]|[*]C|[*]C|N[*]
[*]N|O=C[*]|[*]C|CC[*]
[*]CC=O|CC(C=O)(C(C)([*])C)C|C([*])=O|N[*]
O=C[*]|[*]C=O
c1(O)ccc([*])cc1|[*]N|N[*]|[*]C(C=O)CCC
O=C[*]|N[*]
CC[*]|N[*]
N[*]|CC[*]
[*]N|[*]C
N[*]|N[*]
[*]C=O|N[*]
[*]N|C(=O)[*]
[*]C=O|[*]N|[*]N|[*]N
N[*]|C[*]|[*]C=O
O=C[*]|[*]N
[*]C=O|O=C[*]|[*]C=O|N[*]
C[*]|OC(CCC(N)[*])=O
[*]N|c1(O)ccc(C(C)[*])cc1
C1(C)(C)CCCC1[*]|[*]N
[*]N|O=CC1CCCCCC([*])C(N)CCC1N
c1c(CC([*])N)ccc(O)c1|[*]CC
C1(NCC[*])CCCCC1N|[*]N
C(N[*])(N)=N|c1cccc(C[*])c1
C([*])(C=O)N|[*]C
O[*]|[*]C=O|C[*]
O=C[*]|C[*]
O=C[*]|[*]CC
N[*]|C([*])=O|[*]C|[*]N
C[*]|[*]CC|C[*]|[*]N
[*]C=O|[*]N|[*]CC=O
C[*]|[*]CC=O|[*]N
C[*]|N[*]|O=CC([*])N
O=C[*]|C([*])=O|[*]N
[*]CC|N[*]|C[*]
C[*]|O=CC[*]|[*]C(N)=N
[*]C(N)=N|[*]O
C(C(N)[*])(CC)C
NC1([*])CCC1C=O
CCC(N)(C(N)[*])CC|N[*]
[*]CCO|[*]N
[*]c1ccccc1|C[*]|[*]N
[*]N|[*]N|O=C[*]
[*]C|[*]C|[*]C=O
C([*])C(CC)(C=O)N
c1c([*])ccc(O)c1|N[*]
N[*]|C(C)[*]
[*]C=O
C(=O)C[*]|[*]N|O=C[*]
O=C[*]|N[*]
N[*]|O=CC1C([*])(C=O)CCCCCC1
C([*])=O|C[*]|N[*]
[*]C=O|[*]N|C(C)[*]|C([*])=O
[*]CC=O|C([*])=O|[*]N|[*]CCC
[*]N|[*]N|[*]C=O
C(=O)[*]|NC([*])CC|O=C[*]
[*]C|C([*])=O|[*]N|O=C[*]
C(C[*])=O|[*]N|N[*]
[*]C=O|N[*]|[*]C=O
NC(C=O)[*]|O=C[*]
[*]C|N[*]|C(CN)([*])N|[*]C=O
[*]N|[*]C=O
[*]C=O
N[*]|N[*]
N[*]|O=C[*]
C(C=O)[*]
[*]C=O|N[*]
[*]C=O|[*]N
C([*])=O|C(C)[*]|C([*])N
[*]N|O=C[*]
C(=O)[*]|[*]N
O=CC(C(C[*])C)N
[*]C=O|CC([*])O|[*]N|N[*]
[*]C|N[*]|[*]C=O
[*]NC(N)=N|N[*]|[*]C
[*]N|N[*]|C[*]|C[*]
[*]N|[*]CCC|[*]C|O=C[*]
O[*]|N[*]|[*]C=O
C([*])=O|[*]C|N[*]
C[*]|C(CC(=O)[*])(N)C=O|C([*])=O
[*]N|N[*]|[*]C|[*]C
[*]C|N[*]|CC[*]
[*]C|[*]C=O|C(CCC)([*])N
[*]C|N[*]
C[*]
N[*]|C[*]|[*]N|C(=O)C([*])N
[*]C(C=O)N|C(=O)[*]|[*]C=O
[*]N|C(=O)C([*])(C)C|[*]C=O|O=CC([*])N
C[*]|[*]C=O|[*]C=O
C[*]|N[*]
C(O)[*]
C([*])=O|[*]N
[*]N|C(=O)[*]|[*]N
CC[*]|N[*]|[*]N
N[*]|CC[*]|[*]CC
[*]N|OC[*]
N[*]|O=CC([*])CC=O|[*]N
C(CC)[*]|[*]N
O=C(O)CCC[*]|N[*]
[*]C(CCC)N|O[*]|O=C[*]|N[*]
C[*]|[*]C|C[*]|[*]C
[*]C|C[*]|CC[*]|C[*]
[*]N|[*]C|[*]C
[*]C|[*]C|C[*]|CC(C)(C=O)[*]
C[*]|[*]C(N)(C)C
C(=O)(C[*])N
C[*]|[*]N|C(=O)[*]|[*]N
C([*])=O|N[*]
C[*]|[*]C(CC)N
[*]C=O|N[*]|C(=O)C([*])N
c1c(C[*])cccc1|[*]CC|[*]CCC(C=O)N
C(C[*])=O|C(CC)[*]|OC[*]
[*]C=O
O=C[*]|[*]CC=O|[*]CC
C[*]|C([*])=O|CC[*]|C([*])=O
O=C[*]|CCC[*]|C(CC)C(N)[*]|[*]N
C([*])=O|[*]C=O|[*]C
C(=O)[*]|C(C[*])C|[*]N|[*]N
[*]C=O|N[*]|C([*])=O|[*]N
N[*]|C[*]|[*]N|O=C[*]
CC[*]|[*]CC|[*]N
O=C[*]|N[*]|N[*]
N[*]|[*]C=O|[*]N
C(N)(C=O)C[*]|C(C(C[*])N)=O
O=C[*]
[*]N|[*]N
C[*]|[*]C=O|C[*]|C(=O)[*]
[*]C=O|[*]N|C[*]|C([*])=O
[*]N|N[*]
C[*]|C(C)[*]|C[*]
C(=O)[*]|[*]N
C([*])=O|N[*]|C(C)[*]
N[*]|O=C[*]|[*]N
[*]C=O|[*]N
[*]N|[*]N|C[*]|[*]N
[*]N|C(=O)[*]|CC[*]
[*]C|N[*]|[*]C=O|O=CC(C)[*]
C(O)([*])=O|[*]CCC|C[*]
N[*]|N=C(N)NC[*]
N[*]|O=C[*]|C(C)[*]|C(=O)C([*])N
[*]O|[*]C|[*]N
O=CC(N)[*]|O=CC(N)[*]
[*]N|C([*])C|O=CCC(N)(CC)[*]
C([*])(N)CCC|O=C[*]|C([*])(O)=O
C(C[*])(C=O)N|[*]N
[*]C=O|[*]N|[*]O
[*]CC|[*]O|C(C[*])=O
O[*]|C(=O)[*]|NC([*])CC
[*]C=O|[*]O|[*]CC=O
[*]O|C(=O)[*]|C([*])C=O
O[*]|O=C[*]|[*]N
[*]C|O[*]|O=CC(N)C[*]|[*]N
[*]O|O=C[*]
[*]N|[*]O
[*]N|OC(=O)C[*]|N[*]|[*]C
C([*])CC(C=O)N|[*]N|C(=O)[*]|O=C[*]
[*]C(N)C=O|[*]C=O|N[*]
C(C[*])C(C=O)N|C[*]|[*]N|[*]C=O
C([*])=O|OC[*]|C[*]
[*]C=O|[*]N|C[*]|C(=O)[*]
[*]N|N[*]|O=C[*]|[*]CC
[*]CC=O|CC[*]|[*]CC
[*]N|C([*])CC|CC[*]
CC[*]
[*]CC|C(C[*])=O|[*]N|N[*]
O=C[*]|C([*])C
C(C=O)([*])CC=O|C(=O)C(N)C(N)[*]
C(C(C(N)[*])N)=O|[*]C(C=O)CC=O|[*]N
CC[*]|O=C[*]|C(N)(=N)[*]
C(C=O)(N)C[*]|O=CC([*])C(C=O)N
C(CC([*])N)C|O=C([*])O
C(CC=O)(N)(C[*])C|N[*]
[*]N|[*]CC=O|N[*]|O=CC(N)[*]
N[*]|C(N)([*])C=O|N[*]|CC[*]
[*]N|C[*]|O=C[*]
N[*]|[*]C(O)=O|C[*]|[*]C=O
C[*]|[*]N
[*]N|C(C)[*]|C(C[*])(O)=O
[*]CCC(N)C=O|C(C)[*]|CC[*]
C[*]|[*]C=O|C(CC[*])C|N[*]
N[*]|C([*])=O|N[*]
[*]C=O|N[*]
O=C[*]|[*]C=O|N[*]
C(C(N)C=O)([*])C|O=C[*]|[*]N
N[*]|C(=O)CNC[*]|O=C[*]
[*]C=O|NC1C(C=O)CCC(C[*])C1|N[*]
[*]C=O|O=C[*]|N[*]|[*]C=O
O=C[*]|C[*]|O=C[*]|[*]C=O
C[*]|[*]C=O|CC(C)(N)[*]|[*]C=O
[*]C|C(=O)[*]|N[*]|O=C[*]
[*]N|C(C(C)(N)CC[*])C|[*]CC
[*]N|N[*]
[*]C=O|N[*]|C[*]
[*]N
N[*]
N[*]
[*]N|C([*])C|N[*]|[*]CC=O
N[*]
N[*]
N[*]|C([*])=O
N[*]|[*]N|[*]C=O
C(=O)[*]|N[*]|[*]O|[*]C=O
[*]C|C([*])=O
C[*]|C(C([*])C)(C=O)N|[*]C=O|N[*]
O=C[*]|C([*])=O
N[*]|C([*])=O
[*]N|C[*]|C([*])=O
N[*]|N[*]
O=C[*]
[*]N|[*]CC|C[*]
[*]C|[*]C|[*]C|[*]C
N[*]|[*]O|C(C([*])N)C
[*]C|[*]C|C([*])=O|[*]N
[*]N|[*]N
[*]C|C([*])=O|N[*]
[*]N|C(=O)[*]|N[*]
[*]C=O|[*]N|C(=O)C[*]
[*]C|[*]O
C[*]
[*]C|C[*]|N[*]
O=CC([*])N|C[*]
[*]C|[*]C=O
[*]C|[*]CC=O
C([*])=O|[*]N|O=C[*]|O=CC[*]
C([*])=O
O=C[*]
N[*]|C([*])C(N)C=O|C[*]
CCC(C)C(N)C[*]
C(C[*])CC=O
C[*]|[*]C|[*]c1ccccc1|C(=O)[*]
[*]CC(C)N|N[*]|C([*])N
C(C)C[*]|C(C)C(N)[*]|C([*])=O
C[*]|[*]N
C(C(C)[*])C(C=O)N|O=CC(N)CC(C)[*]
NC[*]|O[*]
C1CC([*])C(N)CCC1
[*]C=O|[*]C
C[*]|[*]C
[*]C|C[*]|O=C[*]
[*]N|C[*]
N[*]|[*]CC
C1([*])(C)CCCC1N|O=C[*]|C[*]
CC(C)([*])N|[*]CC(C=O)CO|[*]C
N[*]|C(C(C=O)N)([*])C|C(=O)C(C)(C)[*]
C(CC)(C([*])(C)C)(C)N|N[*]|[*]C=O|[*]N
O=C[*]|[*]N|C[*]|[*]N
[*]C|[*]N
[*]N|C(C[*])=O|C(=O)[*]
[*]N|O=C[*]|N([*])C(N)=N|[*]C
[*]N
[*]C=O|[*]N|CC[*]
C([*])C=O|N[*]|[*]CC=O
C[*]
[*]C=O|[*]C=O|C([*])=O
N[*]|C(C([*])N)=O
C(=O)[*]
N[*]
O=C[*]|C[*]|C[*]|N[*]
[*]CC(C=O)N|[*]C|O=C[*]|N[*]
O=C[*]|C[*]|[*]N
C(N)(C=O)C[*]|[*]N
[*]N
C[*]
[*]C=O|[*]N|[*]N|[*]C(N)C=O
O=CC([*])CCC|C(C[*])(N)C=O|C([*])=O
[*]N|C[*]|C[*]|C(C(N)C[*])=O
[*]N|C([*])C(N)CC=O|N[*]|C(=O)[*]
N[*]|O=C[*]
[*]C=O|[*]C|C[*]|[*]N
[*]C(N)C=O|C(=O)[*]|N[*]|N[*]
N[*]|C([*])=O|[*]N
[*]C=O|N[*]|C([*])=O|[*]N
NC(C=O)[*]
[*]N|C(C1CCCCCCCCCCC(=N)N1)(C=O)C(N)[*]
C(=O)C[*]|C(C(N)[*])=O
C(=O)C[*]|[*]C=O|O=CC(C1CCCCCCCCCCC(=N)N1)C(N)[*]
O=CC(N)[*]|O=CC[*]|C[*]|C(=O)[*]
C(C(N)CC[*])=O|C[*]
C(CC)C([*])(CC)N|C[*]|O=CC([*])N
[*]C|C(C)[*]|C[*]
C([*])=O|[*]C(C=O)N
CC[*]|N([*])C(N)=N|C(C)[*]
[*]O
[*]O|N[*]|N[*]|C([*])=O
O=CC(C)[*]|[*]N|O=C[*]|[*]O
O[*]|[*]C=O
[*]N|N(C[*])C(N)=N
C(C=O)[*]|O[*]
N[*]|C([*])=O|C(=O)[*]|[*]O
C([*])C(C=O)N|[*]C
[*]C|O[*]
C(C([*])N)=O|[*]CC=O|C[*]|O[*]
[*]N
[*]N
C(=O)[*]|[*]N
[*]C=O|N[*]|[*]C=O|C(C([*])N)C
N[*]|C(C[*])C|C([*])=O|N[*]
[*]C|N[*]|[*]N
CC[*]|CCC(C=O)[*]
[*]N|C(C)([*])(C)C=O|C(C=O)(N)C[*]|N[*]
C(C(C[*])N)=O|N[*]|C(=O)[*]
C([*])=O|[*]C=O
[*]C=O|[*]CC=O|C([*])=O
O=C[*]|C(C)C[*]
[*]C=O|N[*]
[*]C=O|CC[*]|[*]C=O
O=C[*]
O=CC([*])N
C(C=O)[*]
OC(C[*])=O|O=CC([*])CC
O=CC(CCC)[*]|O=C[*]
C([*])(C(N)C=O)C|[*]C=O
[*]N|C([*])=O|C([*])=O|C(=O)C(C[*])N
[*]C=O|O=CC[*]|O=C[*]
[*]C|[*]C(=O)O|[*]N
NC(C)[*]|CC[*]|[*]C=O
N[*]|[*]C|C(Cc1ccccc1)([*])C=O|[*]C
[*]C=O|NC(CC[*])C=O|[*]N
O=C[*]|[*]C|CC(C(N)=N)[*]
C(CC(N)C=O)[*]|[*]CCN|C(=O)[*]
O=C[*]|CC[*]|c1ccc([*])cc1
C(=O)[*]
C([*])C|N[*]|[*]C=O
[*]C=O|[*]C
[*]C|O=C[*]|C(C[*])=O|C(=O)[*]
[*]O|[*]N|O=C[*]|[*]C
O=C[*]|C[*]|C[*]
[*]N|[*]N|O=C[*]
C(=O)[*]
C(C(C[*])N)=O|C(=O)[*]|O=C[*]
[*]N|[*]N|O=C[*]
[*]CO|[*]C
C(O)(C[*])=O|[*]C(C(C(N)C=O)C)=N
[*]C(C)(C=O)C|[*]C=O
[*]C(=N)C|c1([*])ccccc1
c1cc(O)ccc1[*]|NC(C([*])C=O)C=O
C(=O)(O)C[*]|C(=O)C([*])C(N)CC
C([*])(C(C)C)CC|[*]N
C(C=O)C(N)(CC)[*]|CC(CC=O)(N)[*]
[*]C(C1CCCCCCCC1C(CC)N)N|C[*]
C(C(N)=O)C[*]|O[*]|N[*]|O=C[*]
[*]N|[*]N|CCC([*])(N)CC|O=CC[*]
[*]N|C([*])=N|c1cc(CC[*])ccc1|C([*])N
C[*]|N[*]|[*]C|C[*]
O=C[*]|N[*]|C(CC)([*])N
C([*])=O|C([*])NCC|[*]N
C[*]|C([*])C=O|C1CCC(N)C([*])C1
C[*]|[*]C=O
C[*]|C([*])=O|C[*]|N[*]
C[*]|[*]C1C(N)CCCCC1|[*]C=O
[*]N|C(C)C[*]
C(C)[*]
CC[*]
[*]C|C([*])=O
O=C[*]|C(CC)[*]
C([*])(C)(C)N|O=C[*]|CC[*]|[*]CC=O
[*]N|[*]N|CC[*]
C([*])=O|[*]N
C(=O)[*]|[*]CCC(C=O)N
C(C)[*]|C(C[*])=O|N[*]|O=C[*]
c1cc(Cc2ccc([*])cc2)ccc1
[*]C|C(=O)[*]
O=CC(N)[*]|[*]N
C1CCC(C[*])N1|[*]O
O=C[*]|C(C)(N)([*])C|C[*]|O=CC([*])N
O=CC(N)CC[*]|C(=O)[*]|C(=O)C(N)CC[*]|[*]N
C[*]|N[*]|[*]N|O=C[*]
O=CC([*])(C)C|[*]C
C[*]|[*]N|[*]N
N[*]|c1c([*])cccc1|CC[*]|N[*]
[*]C=O|O=CC(N)[*]|C[*]
C[*]|[*]C=O|N[*]
C[*]|[*]CC|[*]N
C[*]|C(C(N)C(C=O)C)[*]
O=CC(N)C([*])C|C[*]|O=CC[*]
O=CC([*])N|[*]O|O=CC[*]
[*]C(N)CC=O|O=C[*]|C[*]
C(=O)C[*]|C[*]|C[*]|C([*])(N)CC=O
[*]C(C=O)N|[*]C
C[*]|NC([*])C=O
C(=O)C([*])N
C1CCCC([*])C(C(C=O)C)C1
C(C(N)C(C)CC)[*]
[*]CC(CCC)N
C1CC(C[*])(N)CNC1
C(C(N)C1NCCC1)C[*]
[*]N|[*]C|C(C)[*]|C([*])=O
NC([*])CCC|[*]N|c1(C[*])ccc(O)cc1
[*]N|C[*]|C[*]|C[*]
[*]N|C(C[*])C=O|N[*]|[*]N
N[*]|C([*])=O|C(C=O)[*]|[*]N
N[*]|C([*])(CCC)N|O=C[*]|[*]N
[*]C|[*]N
C(CC)C(N)[*]
C([*])(N)CC|N[*]
C(N)[*]
[*]C|N[*]
NC(CCC)[*]|N[*]
N[*]|[*]N
CCC[*]|[*]N|CC(CC(N)[*])C
[*]N|[*]N
C[*]|C[*]|N[*]
[*]C|C[*]|O=CC([*])C|[*]N
[*]CN|C(N)(C(C)C[*])C=O
C(=O)[*]|C[*]|N[*]
C(CC)[*]|[*]C=O|C(=O)[*]
[*]C|[*]C=O|[*]CO|C([*])=O
C([*])CC|[*]C=O|C(C[*])C
[*]CC|[*]C=O|O=C[*]
[*]C=O|C(=O)C[*]|C[*]
C([*])=O|O=C[*]|C(CC)[*]|C(Cc1ccc(O)cc1)C[*]
N[*]|O=C[*]|[*]C
[*]C=O|C(N)(C[*])C=O
O[*]|O=C[*]|[*]N|[*]CN
c1c([*])cccc1|O=C[*]|[*]N|N[*]
[*]N|C[*]
C[*]|C(=O)(CC[*])O|N[*]
C[*]|[*]C|O=C[*]|C(N)(=N)[*]
[*]NN
N[*]|CCC(N)C([*])C=O
[*]CCCCN
C(C[*])(C=O)N|[*]O
[*]C(C=O)N
N[*]|[*]CC=O|O=C[*]|C(=O)[*]
[*]C=O|[*]C=O
[*]N|[*]C|O=C[*]
O=C[*]|[*]N|[*]O
C[*]|C([*])=O|[*]C=O|[*]C
[*]C=O|C[*]|[*]CC
O=C[*]|NC(C[*])CC=O
c1c(O)ccc(N[*])c1|C([*])C=O
C(N)C[*]
[*]C(N)C=O|C[*]|N[*]
[*]C=O|OCC([*])N|N[*]
CCC[*]|N[*]|C1([*])CC1C(N)CCC
[*]CCN|NC([*])C=O|N[*]
[*]N|C(=O)[*]|C([*])NC(=N)O
[*]N|[*]N|[*]C=O|O[*]
N[*]|[*]C|C[*]
C[*]|[*]C
CC[*]|c1ccccc1C[*]
C[*]|C(CC)C([*])N|C([*])C|[*]C=O
O=C[*]
O=C[*]|N[*]|C[*]
O=C[*]
C([*])=O|C[*]|CC[*]
N[*]|O=CC([*])C|C(=O)[*]
[*]C|O=CC[*]|[*]N
[*]N|C[*]
N[*]
[*]CC|N[*]
N[*]|C[*]
O=CC(N)C(C)[*]|N[*]|O=CC[*]
[*]C=O|C([*])=O|N[*]
O=C[*]|C(=O)[*]|N[*]
N[*]|[*]N
N[*]|NC(C)(C)[*]|N[*]|[*]C
N[*]|C(CC=O)[*]|[*]N
[*]N|[*]N|N[*]|C(=O)[*]
[*]N
[*]N|[*]CC
[*]CC(C=O)N|C([*])C|[*]N
O=CC([*])N|[*]C|[*]C=O
NC([*])C=O|[*]C|[*]C
O=C[*]
[*]N|N[*]|C([*])=O|C[*]
O=C[*]|C[*]
C[*]|N[*]
[*]C|[*]C(C=O)N
C[*]|CC[*]|C[*]
[*]C|N[*]|N[*]|O=CC[*]
[*]N|C[*]|[*]C|N[*]
C[*]|[*]N|[*]C|C[*]
C[*]|C[*]|C([*])C=O|[*]N
[*]C|[*]C|[*]C=O|C([*])C=O
[*]C=O|C[*]
[*]C|NC(=N)N[*]|C(C(N)C=O)[*]
[*]C|C[*]
C(CCC)C([*])N|C(N)(C=O)[*]
C[*]|c1ccccc1[*]
C(C(N)[*])=O|O[*]|[*]C|C[*]
NC(C[*])C=O|O=C[*]|NC([*])=N
[*]N|O[*]|NCC[*]
[*]C=O|[*]C=O|OC(=O)[*]|[*]O
C([*])C|[*]CCC(N)C=O|N[*]
C[*]
C[*]|C[*]|[*]C(C)(C=O)C|O[*]
[*]N|[*]O|[*]C=O
[*]N|C[*]
CC[*]|N[*]
C[*]|c1c([*])ccc(O)c1|[*]O|N[*]
[*]O|[*]O|CC(N)([*])C|[*]C
O=C[*]|[*]C=O|O[*]|C([*])=O
O[*]|[*]C=O
O[*]
O[*]|C([*])=O|C[*]
N[*]
N[*]
N[*]|C([*])C=O|N[*]
CC[*]|CC[*]|C(=O)[*]
[*]N|NCCC[*]
C(C([*])N)C(C=O)N
C([*])CC|N[*]
N[*]|C[*]
[*]N|[*]C|C[*]
[*]CCC|CC[*]|C(=N)(N)N[*]
N[*]|C(=O)[*]|NC(C=O)[*]|C(=O)[*]
C[*]|N[*]|O=CC([*])N|O=C[*]
O=CCC([*])C=O|O=C[*]|N[*]|O=C[*]
C([*])=O
C([*])C=O
[*]N|[*]C|O=C[*]
O=C[*]|C[*]|C(C=O)(N)[*]
[*]C=O
c1cc(C[*])ccc1|O=C[*]
OC(CC([*])=N)=O|C([*])=O
[*]C(N)CCC|C([*])=O|[*]N|C(=O)[*]
O=C[*]|[*]C|N[*]|O=C[*]
N[*]|N[*]|[*]C
[*]C(C=O)N|CC[*]|[*]C=O|C[*]
C[*]|C([*])(C(N)C=O)C|C([*])C(O)=O
CC(C)([*])C=O|NC(C=O)[*]|NC[*]
O=C[*]|NC(C=O)CC[*]
O=CCCC[*]|C(C)[*]
c1cc(O)ccc1[*]|[*]C=O|[*]C
C([*])=O|CC[*]|[*]N
C[*]|C([*])=O
N[*]|N[*]
C[*]|[*]N|[*]C=O
[*]N|C(=O)C[*]|NC(C=O)CC[*]
N[*]|C[*]
N[*]|C(N)(C=O)[*]|O=C(C[*])O|[*]C=O
C([*])C=O|CCCC[*]|C(C[*])C|C([*])=O
NC([*])CC=O|N[*]|O=CC(C(C)C[*])N
[*]N|C(C([*])N)=O|CC[*]
C(C(C=O)N)[*]|[*]CC(C=O)N
C1CCCCC(N)C(C=O)C(C([*])N)CCCCC1|[*]N
N1CCCCCCCC1[*]|[*]N
NC([*])CCC|C(C)[*]
N[*]|[*]O|[*]C
C[*]|C([*])(=O)O|N[*]
O=C[*]|C([*])C|NC(C=O)[*]|[*]N
[*]CO|N[*]|C([*])=O
[*]CCC(N)C=O|[*]O
C(C=O)(C[*])C(C)C
N(CCN)C[*]
C(C)CC([*])N|[*]O|N[*]
O[*]|N[*]|C(O)(=O)CC[*]|[*]C=O
C([*])C=O|[*]O|C(=O)[*]|N[*]
N[*]|O[*]
[*]C|O[*]|O=C[*]
[*]N|[*]CC=O|CC[*]
[*]C|[*]N|[*]C=O|C[*]
O=CC[*]|[*]N
N[*]|O=C[*]|[*]N|N[*]
O=CC([*])C|[*]N
N[*]|[*]N|[*]C=O|[*]C
C[*]|NC(C=O)[*]
[*]CO|[*]N|O=C[*]|C(CC(N)C=O)([*])N
[*]CCC|[*]N
[*]C=O|C([*])=O|C[*]|C[*]
N[*]|O=CC(CC[*])N
O=C[*]|C(=O)[*]|N[*]
C([*])CCC|[*]C|[*]N
O=C[*]|C(=O)[*]|O=C[*]
[*]CC|[*]C=O
C[*]|[*]N|C([*])C=O
O=C[*]|C(CC=O)C[*]|[*]N
[*]N|C[*]|C([*])C=O
C(C)CC[*]|O=C[*]
C[*]|O=CC(N)[*]|N[*]|O=C[*]
O=CC(C[*])N|[*]C|[*]N|C([*])C
[*]C|C[*]|[*]C=O|CC[*]
C([*])=O|[*]C(=N)N|CC(C)[*]|O=C[*]
CC(C[*])C(C=O)N|[*]N
C([*])C|[*]C|O=C[*]
CC[*]|N[*]|C([*])O
C([*])=O|[*]N|[*]CC|N[*]
[*]C(C)O|C[*]|[*]C|[*]N
[*]CC=O|[*]N|[*]N|C[*]
[*]C(C)(C)C=O|[*]C|[*]CC(C)C(N)C=O|C(=O)[*]
[*]N|CC[*]|C(C)[*]|[*]C
[*]C=O|CCCC(N)[*]|[*]C|[*]N
[*]C|C[*]|N[*]|C[*]
c1cc(O)ccc1C(C=O)[*]|O=C[*]|N[*]
N[*]|C[*]|[*]C=O
C(=O)(O)CC[*]|NC([*])CC=O|[*]CC|C[*]
[*]N|C([*])=O|c1(C(C=O)[*])ccc(O)cc1
C(=O)[*]|c1cc([*])ccc1O
[*]C|[*]C
[*]C|O=C[*]|[*]N|[*]N
C(N)(C=O)C(C)[*]|N[*]|C(CC=O)([*])N
[*]C(CC=O)N|[*]CC|C[*]|[*]N
[*]N|O=C[*]|O=CC(N)C[*]
C(=O)[*]|O=CC(N)C([*])C
[*]NC(N)=N
O=CC(N)[*]|CCC(C(C=O)[*])N
C([*])=O|N[*]|O=C([*])O
C(O)([*])=O
C([*])(CCC)N|OC(=O)[*]
N[*]|C(=O)[*]|[*]N|O[*]
[*]C(C(C=O)N)C|O=C[*]
C([*])C(N)CC=O
CC(C=O)(C)[*]|c1ccccc1[*]|N[*]
[*]CC(C)N|N[*]
[*]C|C([*])C(CC=O)N
[*]N|[*]N|NC(CC[*])C=O
CC(CC[*])(CC)N|CCC[*]
CC(N)[*]
C[*]|C[*]
[*]C|[*]C|[*]N
C[*]|[*]C|C[*]|[*]N
[*]C|[*]C1(C)C(=N)CCCC1
C(=O)[*]|CC([*])(N)C|O=C[*]
[*]C|NC(C)(C)[*]|N[*]
N[*]|[*]C
O=CC(C)(C)[*]|[*]N|C[*]
C(=O)[*]
[*]C
C([*])=O|N[*]|N[*]
C(=O)[*]|N[*]|C(=O)[*]
N[*]|[*]C=O|[*]N|C(N)(C[*])C=O
[*]N|Oc1ccc([*])cc1|[*]C|C(=O)[*]
N[*]|N[*]|N[*]
C[*]
[*]C=O
O=C[*]|[*]CC|[*]CC|N[*]
N[*]|C(=O)[*]|[*]N|N[*]
N[*]|[*]C|C[*]
[*]C=O|[*]N|O=CC[*]|c1([*])ccc(O)cc1
[*]N|N[*]
N[*]
[*]CC=O|C(=O)[*]|[*]N|[*]N
N[*]|C(C(C=O)N)[*]
[*]N
C(=O)[*]|[*]C=O
[*]C|C[*]|[*]N
[*]N|C(C=O)[*]
C[*]|[*]N|C([*])=O
[*]C|O=CC[*]|[*]N|[*]N
C([*])=O|N[*]|C(C)[*]|O=C[*]
[*]N|C1C(C[*])NCC1
N[*]|O=C[*]
C([*])=O|C([*])=O|N[*]|[*]N
N[*]|C(C=O)[*]|O=CC(N)CC[*]|N[*]
O=C[*]|O=CC(C[*])N|N[*]|[*]C=O
C[*]|[*]N|O=C[*]|C([*])C
C(=O)[*]|CC[*]|N[*]|C(N)(C=O)CC[*]
N[*]|C[*]|N[*]|[*]N
[*]C(C)N|C[*]
O=C[*]|C(C=O)C([*])N|[*]N
O[*]|[*]N|C([*])CN
N[*]|C(C=O)[*]|[*]N|[*]C(N)CC=O
C(CC[*])(C=O)N|C(C([*])N)=O
C(C(N)C=O)[*]|C(C(CC[*])N)=O
[*]N|[*]N|[*]C|CC[*]
C1C(C=O)CCCCCCCCC1(C[*])N
[*]CC=O|[*]O
C(C=O)[*]|[*]N|[*]N|[*]N
[*]C|C[*]|[*]C=O|N[*]
[*]C|[*]C=O|O=C(CC[*])O
C(C(C[*])N)=O|[*]C|[*]C
C[*]|C(=O)[*]|[*]C
N[*]|[*]O
[*]CCC|[*]CC|[*]N|[*]N
[*]N|C[*]
[*]C=O|[*]N|C(C[*])CCC|[*]N
CC[*]|[*]CC|N[*]
O=C[*]|[*]N
[*]C|[*]C=O|[*]N|[*]CC(N)C=O
[*]N|N[*]|O=C[*]|C[*]
NC(C=O)C[*]|N[*]|[*]C=O
NC([*])C|[*]CC=O|[*]N
C([*])=O|[*]C=O|C[*]|C(CN)C(N)[*]
N[*]|O=CC[*]|C(C[*])=O
[*]N|O=CC[*]|C[*]|C(=O)C([*])N
[*]N
[*]N|C[*]
C([*])N
C([*])C
C[*]
O=CC[*]
CC[*]
C([*])C|O=C[*]
C([*])C
C([*])C=O|O=C[*]
N[*]|[*]CC|C([*])C|[*]N
N[*]|[*]N|C(C[*])=O|C[*]
C([*])=O|C(N)(C=O)[*]|CC[*]|[*]N
C([*])=O|C(=O)[*]|[*]C|[*]C
[*]CC|[*]C|N[*]|CC[*]
C[*]|C(C[*])=O|O=C[*]|[*]C
c1(C[*])ccccc1|c1c([*])ccc(O)c1|N[*]
C([*])C=O|[*]N|N[*]|O[*]
[*]CCO|C(=O)[*]|NC[*]
[*]N|O=C[*]|C[*]|[*]N
[*]C|O=C[*]
[*]O|[*]C
[*]N|C(=O)C([*])N|C([*])=O
O=C[*]|C([*])C
C(C=O)(N)[*]|N[*]
C(C)[*]
[*]C=O|NC(C=O)[*]
[*]C=O|C([*])C(N)CC=O
C(C(N)[*])=O|[*]C=O
NC(C=O)[*]|N[*]|CC([*])(C=O)C
N[*]|O=C[*]|C[*]|C([*])C(C)C(N)C=O
NC(=N)[*]|[*]CCC
NC([*])=N|C(C)[*]|[*]N
C(=O)(O)CCC(=N)[*]|C[*]
O=C[*]|[*]CCC(O)=O
C(C[*])C|C(N)C(C)[*]
C(C)([*])=N|NC1C(C([*])(CN)C=O)CCCCCCC1
C(C(C=O)N)C[*]|[*]C(C)=N
[*]C(CC)(N)CC|C([*])(N)=N
[*]CC1C(N)CCCC1
[*]N
N[*]|N[*]
C(C)C[*]
C1(C=O)C([*])CCC1
C(C[*])CC(O)=O|[*]C|O=CCC([*])C=O|N[*]
N[*]|[*]C=O
N[*]|C[*]|O=C[*]|[*]C
N[*]|[*]CC(N)C=O
[*]N|C[*]|C[*]
C[*]|N[*]|O=C[*]|[*]N
C([*])=O|C([*])=O
[*]N|[*]CC=O|C(=O)C[*]|N[*]
C(C=O)[*]|[*]C=O
[*]C1CC1N
C(=O)C[*]|[*]C|[*]C(N)N
[*]C=O|CC(C(C=O)N)C[*]|[*]CC(O)=O
N[*]|O=C[*]|[*]C|C[*]
[*]N|N[*]|[*]C|C([*])C=O
O=CC[*]|NC(C[*])(C)C
N[*]|C[*]|C([*])C
C[*]|C([*])=N|C[*]
C[*]|c1c(O)ccc([*])c1|O=C[*]
C(C=O)(N)C([*])C=O|[*]C=O|[*]C(O)=O
CC[*]|C(=O)[*]|CCC(C(N)C=O)[*]
C([*])=O|CCC(CC)[*]|C[*]
[*]N|c1c([*])ccc(O)c1|[*]C=O|C[*]
C(=O)C[*]|O=CC(N)[*]|O=C[*]|N[*]
N[*]|[*]C|O[*]|C[*]
O=CC[*]|O[*]|O[*]
C(C(N)C[*])C=O|[*]N
[*]N|C[*]|[*]N
[*]C|C[*]|[*]N|N[*]
NC[*]|[*]N|O=C[*]
C([*])=O|N[*]|C[*]
[*]C|C([*])C|C(=O)C[*]
[*]N|C(=O)[*]|O=C[*]|[*]CC
[*]C|[*]C
O=C[*]|C[*]|[*]O
C([*])=O|C(N)([*])C=O|[*]C(C=O)N
[*]CC|[*]CC|N=C(N)[*]
C[*]
N[*]|C(N)(C=O)[*]|[*]C|C(=N)(NC[*])N
[*]C|C([*])NC(N)=N|C[*]|NC(C=O)[*]
OC([*])=O|C([*])=O|C[*]
C[*]|[*]C=O|C[*]
C(=O)(C[*])N|C(C[*])=O
C([*])=O|[*]CCC(C=O)N|O=CC([*])N
[*]N|O=C[*]|N[*]|[*]CC
N[*]|O=C[*]|N[*]
[*]N|N[*]|CCC[*]|C([*])=O
C(C(N)C(N[*])C)=O|[*]O
O=C[*]|[*]C|N[*]|c1cc(C[*])ccc1
C([*])CC|[*]N
[*]CC|[*]N|[*]N|[*]N
[*]N|CCC[*]
N[*]|O=CC[*]
[*]N|[*]C|[*]C|C[*]
C([*])CC|N[*]
N[*]|[*]C
CC[*]|[*]N|C(C)C[*]
C[*]|N[*]
[*]N|N[*]
C(CCC([*])N)C
C(N)(CN)[*]
NC(CC)([*])CC
O=C[*]|C(=O)[*]|[*]N
O=C[*]|[*]N|O=CCC(C[*])N
C[*]|C(=O)C[*]|C(=O)[*]
[*]C=O|C[*]|C[*]|[*]N
O=C[*]|C(C=O)[*]
[*]C=O|[*]C=O
C(=O)[*]|O=C[*]|C(=O)[*]|[*]N
C(=O)[*]
[*]C|C(=O)[*]
[*]C(N)C=O|O=C[*]
[*]N|C([*])C|CC[*]|C([*])=O
C(C)[*]|OC[*]|N[*]|C[*]
[*]C|N[*]|[*]CC=O|NC(CCC)[*]
[*]C=O|[*]CC|[*]N|CCCC(N)[*]
O=C[*]|N[*]|CC[*]
CCC[*]|C([*])=O|CCC[*]|[*]CC=O
NCC[*]|C(C[*])=O|O=C[*]
[*]N|N[*]|NC(CC(N)N)[*]
N[*]|CC[*]|C[*]
NC(C=O)[*]|O=C[*]|C(C(N)[*])CC
[*]C|[*]CC|N=C(N)[*]
[*]C|O=C(C[*])O|C[*]
[*]C|C([*])C=O|[*]CC|O=C[*]
N[*]|[*]C|C(=O)[*]|N[*]
[*]C=O|[*]N|O=C[*]|C[*]
[*]O|C(C)(C(C)(C[*])N)(C=O)C|C[*]
O=C[*]|N[*]|C([*])C|NC(C[*])C=O
C(=O)[*]|CC(C)([*])C(C)(C)C=O
[*]C|[*]N|[*]C|C([*])=O
N[*]|CC[*]|[*]C
C(C)[*]
[*]C(N)c1ccc(O)cc1|[*]C
[*]C=O|[*]C
[*]C|C([*])CNC(=N)N|[*]C|CC[*]
C[*]|[*]C(C=O)N|C[*]
CCC[*]|O=C[*]|[*]C
NC(=N)[*]|NC(C=O)[*]
[*]C(N)CCC|C[*]
[*]C=O|[*]N|C[*]|C(=O)[*]
[*]C|C[*]|O=CC[*]|O=C[*]
O=C[*]|O=C[*]|CCCC([*])N|O=C[*]
C(C)CCC[*]|C(=O)[*]|N[*]
C[*]|C[*]|O=C[*]
[*]N|c1cccc(C[*])c1|O=C[*]|[*]C=O
C([*])CC|N[*]|[*]C=O
[*]N|[*]N|CCC(N)([*])CC|O=C[*]
[*]C|C(N[*])C|C([*])=O|N[*]
[*]C(N)CCC|C(=O)[*]|N[*]|CC[*]
[*]N|[*]C=O
[*]N|[*]CC|N[*]
N[*]
[*]N|[*]C=O|[*]C|[*]C=O
[*]N
N[*]|C(C=O)([*])C(N)CN
OC(=O)C[*]|[*]N
[*]N|[*]Cc1ccccc1
[*]CCO|[*]CC=O|[*]N
C(=O)[*]|[*]C|[*]N|[*]C=O
O=C[*]|[*]C=O
O=C[*]|N[*]|O=C[*]
N[*]|[*]C=O
C(=O)[*]|C(C=O)(N)C[*]
C(C(C)C(C=O)[*])C
C(CC)[*]
O=CC[*]
c1c([*])ccc(O)c1
C1([*])CCC1|C(=O)[*]|C(=O)[*]|C(=O)[*]
C[*]|C(=O)[*]|NC(C[*])CC=O|[*]N
[*]N|C[*]|[*]C(=O)O
C([*])=O|[*]C|[*]N
[*]C1C(N)CCCC1|[*]C=O|[*]C
[*]C|[*]C|C[*]|N[*]
C(C(C=O)[*])O
N[*]|O[*]|C([*])=O
c1cccc([*])c1|O=C[*]|C[*]
CC([*])C(C=O)N|NC(CC=O)C[*]
C([*])CCO|[*]C=O|C(C)[*]
C(C(C=O)C)[*]|C(C)C[*]|[*]C=O
C(=O)[*]|[*]C|CC[*]|N[*]
C(=O)C(N)[*]|[*]C=O|[*]C
C(=O)[*]|[*]C(C)C=O|[*]CC|[*]CC
C([*])=O|[*]N|C([*])=O|[*]C
[*]C|C([*])C|C([*])=O|O=C[*]
[*]C|C(C(CC)N)([*])c1ccc(O)cc1|[*]CC|[*]C
C(=O)C([*])N|O=C[*]|C([*])C
CC[*]|[*]C=O|[*]N|C(=O)C[*]
CC[*]|N[*]|C[*]
[*]N|CC([*])C
N[*]|O=CC(C)(C)C[*]
N[*]|O=CC(N)[*]|[*]CC
CC[*]|O=C[*]|[*]C=O|CCC[*]
c1([*])ccccc1|[*]C
CC[*]|N[*]|O=C[*]|O=C(O)C[*]
C[*]|[*]C|CC[*]|O=C[*]
N[*]|O[*]
N[*]|O=C[*]|[*]C|O[*]
O[*]
O[*]|C(C[*])=O
[*]O|C(=O)[*]|[*]C=O|C(C)[*]
[*]N|O[*]
N[*]|O[*]
O[*]
CCC(C(C[*])N)N
[*]O|CC(CC=O)C[*]
O=C[*]|C(=O)C(C(C)[*])N|O=C[*]|[*]N
O=CC[*]|[*]C|N[*]
C(C(=O)O)[*]|N[*]|NCC[*]
C([*])=O|C(N)([*])CCC|C[*]|C(C(N)[*])=O
[*]N|[*]C(CC)C=O
N[*]
[*]N
O=C[*]|[*]N|CC[*]|[*]CC
C([*])=O
[*]C
[*]N|C(O)(=O)C[*]|C(=O)C[*]|[*]CC
C(C)[*]|C(=O)C(C(C)C[*])N|[*]CC=O|N[*]
C(CC(N)C[*])=O|[*]N|C([*])C|C(=O)C[*]
c1c(CC[*])cccc1|C(C=O)[*]|CCCC[*]|N[*]
C[*]|[*]C|NC(O)C[*]
[*]CO|[*]C=O|C[*]
O=CC(N)[*]|C[*]|C(C(C[*])N)c1ccccc1
O=C[*]|C[*]|N[*]|O=CC([*])C
[*]N|[*]N|C[*]
[*]C=O|C[*]|NC([*])C=O|N[*]
C(NC(=N)N)[*]|C[*]|[*]N|C([*])=O
[*]C=O|N[*]|C[*]|[*]O
O=C[*]|[*]C|C[*]|NC[*]
C(=O)[*]|N[*]|C(N[*])(N)=N|CC[*]
N[*]|[*]C|C(C(C(CC)N)N)[*]|C[*]
c1cccc([*])c1|O=C[*]|[*]C=O
N=C(N)[*]|C[*]
[*]O|CC[*]
CC(C=O)C(N)[*]|C(C)C(C(C=O)[*])N
C[*]|[*]C=O
O=C[*]|N[*]|[*]C
[*]CC|[*]CC=O|N[*]
[*]N|c1cc(O)ccc1[*]|C(=O)[*]
[*]CC
C(N)([*])(CC)CC|O=C[*]|[*]C|[*]C
O=C[*]|N[*]|C([*])=O|C[*]
[*]C=O|C[*]|C(C(O)=O)C[*]|[*]C
[*]N|C[*]|O=C[*]|[*]C(N)C=O
O[*]|O=C[*]|C[*]
C([*])C(C=O)C(C)N|O=C[*]
C[*]|[*]N
C([*])C=O|N[*]|C(C[*])(C=O)N|[*]C=O
C[*]|C[*]|[*]C|NC(=N)NCCC[*]
[*]C|[*]CO|N[*]|[*]C=O
[*]O|NC(C=O)C[*]|[*]C|[*]C
[*]C|[*]O|[*]C(C=O)N
NC(C=O)[*]|O[*]
[*]O|[*]N|[*]C
[*]O
[*]O|C1CCCCCCC(N)([*])C1C=O
C([*])c1ccc(O)cc1
[*]C(NCC)=N
C1CCCCCC(C=O)C(C(C=O)([*])C)(N)CC1
[*]C=O|[*]N
N[*]|N[*]|[*]C|C[*]
N[*]|NC(C)C[*]
C[*]|C[*]|[*]N|[*]N
C(C[*])=O|N[*]
[*]N|[*]N
C([*])=O|[*]N
[*]N
[*]N
C[*]|C[*]|C[*]|[*]C=O
[*]N|C(C=O)([*])CC|[*]C=O|C(C[*])C
[*]C|[*]N|[*]N|O=C[*]
[*]N|C(C[*])C(=O)O|[*]CC=O
C([*])=O|O=C[*]|[*]N
NC(N)CC([*])=O|N[*]|[*]C
[*]C(C=O)CC=O|N[*]|C(=O)[*]|N[*]
[*]C|[*]N|N[*]
N[*]|[*]CC=O|N[*]
O=C[*]|C(CC)([*])N
C(C(N)[*])C|OC[*]
C(C(N)[*])=O|[*]C
[*]C(C)(C)C=O|[*]C|N[*]
C[*]
C[*]|[*]C|[*]C=O
[*]C|N[*]|N[*]
CCC(C(C)N)[*]
C[*]|[*]O|C([*])=O|[*]C=O
C[*]
C[*]|[*]N|O[*]
C([*])C(=O)O|[*]N|[*]C
[*]C|C([*])CC|[*]C
[*]C=O|C[*]|C(=O)[*]
N[*]|C([*])=O|C[*]
O=C[*]|[*]CC
[*]C=O|[*]CC
[*]C=O|N[*]
N[*]|C([*])=O|CC(C)C(CC[*])N
[*]CC=O|[*]N|C(C)CCC[*]
N1CCCC1C(C(C=O)[*])N|C(C=O)[*]|[*]CCN
[*]N|C(O)[*]|c1ccc([*])cc1
N[*]|NC(C[*])C=O|O[*]|[*]CC
C([*])=O|N[*]|[*]C=O|O[*]
C[*]|N[*]
[*]C=O|N[*]|C[*]
[*]CN|[*]O
[*]C
C([*])(N)C=O
NC([*])CC|NC(C[*])C=O
C(C[*])(N)C|C([*])C(C=O)N
C(C[*])C(N)C=O|C1CCCCC(CC(C=O)N)C1[*]
[*]CC(C=O)N
[*]C=O|[*]N
O=CC([*])N|N[*]
[*]CN|[*]C|O=CC([*])N
C(=O)[*]|C(N)(C=O)[*]
C(N)(C[*])C=O|[*]N|[*]Cc1ccc(O)cc1
N[*]|[*]C|C(N)(C[*])C=O
[*]CC
O=CC(C(CC)N)[*]
[*]O
C([*])=O|[*]C=O
[*]C(C=O)N|N[*]|NC(C=O)C[*]
[*]N|CC[*]|[*]C=O|O=C[*]
[*]O
[*]Cc1ccc(O)cc1|[*]C
C([*])CC|NC(C=O)C[*]
CCC[*]
[*]C
NC(C=O)C([*])C=O|CCCC(N)[*]
C(C)[*]|C(C=O)C([*])=O
C(C)[*]|CCC[*]
O=C[*]|NC[*]
CC[*]|[*]C=O
[*]C(C)C|[*]N|C([*])C(N)N
[*]C=O|[*]N|C([*])C|C(=O)[*]
[*]N|[*]CC|[*]C
N[*]|C([*])C|[*]N|C[*]
[*]C=O|CC[*]|N[*]|[*]C
[*]C=O|C[*]|N[*]
[*]N|CC(C(N)C=O)[*]|C(CC([*])N)C|N[*]
C([*])C|C(=O)[*]|C[*]|N[*]
O=C[*]|c1c(O)ccc([*])c1|[*]N|C([*])=O
[*]C|N[*]|O=C[*]
O[*]|[*]N
C([*])=O|[*]N
[*]C=O|[*]N|C([*])=O|N[*]
[*]N|[*]C=O|CC[*]|O=CC[*]
O=C[*]|[*]N|O=C[*]|O=C[*]
C([*])=O|N[*]
O=CC[*]|C[*]|NC([*])C=O
[*]C|[*]C
[*]N|[*]C=O|[*]C=O
C(=O)[*]|O=C[*]
C(=O)[*]|[*]C
O=C[*]|[*]C=O|C[*]
O=C[*]|[*]C|C(CC([*])N)C
[*]N|C([*])=O|C[*]|C[*]
[*]C
[*]C=O|C[*]|O=C[*]
O=C[*]|[*]N
N(C)[*]|C(C(C[*])N)C=O
N(C([*])C)C(=N)N|C[*]
C[*]|C(=O)(C([*])C=O)NCO
[*]C|[*]C(C=O)CC(=N)C
C1CC(C)(N)C1(CC)[*]|[*]C
[*]C|C1CCC1[*]
C[*]|ONCC[*]
[*]CC(CC=O)N|CCNC(=N)[*]
[*]C=O|NC(C)([*])C
C(C([*])C)(C=O)N|C(C(O)=O)C[*]
[*]N|[*]CC
[*]N|O=C[*]|N[*]|[*]CC=O
N[*]
N[*]|C[*]
C([*])O|[*]C|[*]N
N[*]|[*]N|[*]C(C=O)N
N[*]|C(=O)[*]|[*]CCC
C(C)[*]
[*]C=O|O=CC(N)[*]
C([*])=O|O=C[*]
O=CC(N)C[*]|[*]C|[*]C=O
C[*]|N[*]
[*]C=O|[*]C
[*]N|C(C[*])=O|C([*])C|[*]C
C(=O)C[*]|[*]N
C([*])=O
[*]C=O|[*]N|[*]C
C(=O)C[*]|C(=O)[*]|[*]C=O
N[*]|C(=O)C[*]|[*]N|O=C[*]
C(C)[*]|[*]C=O|[*]N
O=C[*]|N[*]|[*]C
O=C[*]|C([*])=O|[*]N|CC([*])(C)C=O
C(=O)[*]|N[*]|[*]C=O
N[*]|N[*]
C[*]|C([*])=O|C[*]
[*]C=O|CC[*]|O=C[*]|N[*]
C(=O)[*]
[*]C|C(C(C(CN)C)C)[*]|C(=O)[*]
O[*]|[*]C|C(CCN)[*]
[*]C|[*]CC|N[*]|[*]C(C=O)C
O=CC(N)[*]|[*]C|[*]C
C[*]|C1CCNC1[*]|CC[*]
[*]C|c1(C[*])ccc(O)cc1|[*]CCCCN
C([*])C|C[*]
O=C[*]|C(=O)[*]|C([*])C|[*]C
C[*]
NC([*])C=O|CC[*]|[*]N
C(C)[*]|[*]C(N)C=O
N[*]|[*]N|C(=O)C(N)[*]|O=CC([*])N
[*]N|O=C[*]|[*]C(N)C=O
[*]O|NC([*])(CN)CC
O=C[*]|[*]N|N[*]|C[*]
[*]CC(N)C=O|[*]N|CCC[*]|[*]C=O
CCC(CC)(N)[*]|O=C[*]|N[*]
N[*]|OC(=O)[*]|[*]N|C(N)(C=O)[*]
N[*]|[*]C|C(=O)[*]|[*]N
[*]N|O=C[*]|[*]N|O=C[*]
[*]N|N[*]|[*]C=O|N[*]
N[*]|O=C[*]|C([*])=O|N[*]
[*]N|[*]C=O
[*]CC|N[*]|[*]CN
N[*]|[*]C(CC)(CC)CO
C([*])=O|N[*]|N[*]
[*]N|C[*]
C(=O)[*]|N[*]|C([*])=O|[*]N
[*]C=O|[*]N|C[*]
NC([*])CC|NCC[*]
N[*]|[*]C=O|C[*]|C[*]
[*]CC=O|[*]N|N[*]
[*]N|N[*]
N[*]|[*]N
[*]N|[*]N|CC[*]|N[*]
C(=O)C[*]|N[*]|C[*]
N[*]|[*]N|N[*]
N[*]|N[*]
[*]N|[*]C=O
C(=O)[*]|[*]C|C[*]
[*]C=O|[*]N|[*]C=O
[*]C=O
[*]CC=O|C([*])=O
N[*]|C(=O)[*]|[*]C=O
[*]C=O
O=C[*]|C[*]|O=C[*]|CC[*]
C[*]|C[*]|C(=O)[*]
[*]C=O|N[*]
C[*]|C([*])(C(N)O)N|O=C[*]
[*]C|[*]C=O|[*]C(O)=O
[*]CCC(C=O)N|c1([*])ccc(O)cc1|N[*]|[*]N
C(C=O)C(N)C[*]|[*]N|C[*]|O=C[*]
O[*]|N[*]|[*]CC=O|C[*]
[*]N|[*]N|N[*]|[*]C
[*]N|[*]N|N[*]
O=CC(N)C[*]
[*]C(CC)(C)N|[*]N|OC(C[*])=O
C[*]|[*]C(N)C=O|O=CC(C)C[*]
C(=O)C(CC[*])N|[*]C=O|C(C)(NC(=N)N)C[*]
[*]CNc1ccc(O)cc1|N[*]|C([*])=O
[*]CCCN|[*]c1ccccc1|N[*]
C(=O)[*]|C(=O)C[*]|O=C[*]
[*]C
[*]C
[*]C=O|O=C[*]
Oc1ccc([*])cc1|[*]C
CCC[*]|O=CC(N)[*]|O=C[*]
C[*]|NC(C=O)[*]|C[*]
C(CC([*])N)=O
C(=O)[*]|NC(C=O)[*]
[*]C|[*]N|O=CC([*])N
[*]c1ccccc1|N[*]|O=C[*]
[*]C=O|[*]N|[*]N
[*]C|C([*])N
NC(C=O)[*]|c1cc(C[*])ccc1
[*]C=O|C(CC[*])C|O=C[*]
C(N)([*])C=O|O=C[*]
[*]C=O|[*]C|N[*]
[*]C(CC=O)C=O|NC([*])C=O
[*]C(C=O)N|C([*])CC
[*]C
C[*]
[*]N|C(C=O)([*])N|N[*]|O=C[*]
C(C[*])=O|C(C([*])N)=O
N[*]
C(C[*])=O|[*]C=O|C(=O)[*]
O=C[*]|N([*])Cc1ccccc1|O=C[*]|C[*]
O=C[*]|NC(N[*])=N|C[*]
[*]C=N|[*]C
[*]C=O|CC[*]
N[*]|CC[*]
NC[*]|C[*]
C(CC(N)C=O)[*]|O=C[*]
O=C[*]|C(C[*])(C(N)C=O)C
[*]C|N[*]|[*]C=O
CC(C(N)C=O)[*]
c1(O)ccc([*])cc1|N[*]
C([*])CC|O=C[*]|O=CC(N)[*]
c1([*])ccc(O)cc1|C([*])C=O|[*]CC
C(C(C=O)N)[*]|N[*]|[*]C=O
[*]O|[*]C(N)C=O
C(C)(N)(C)[*]
[*]O|C(CC=O)(C=O)[*]
[*]C=O|C(CC[*])(C=O)N|[*]N|CCC(N)([*])C
[*]C=O|C(C([*])N)C(C=O)N|C(C(C=O)N)[*]
[*]C=O|C(N)(CC[*])C=O|C(N)(C[*])CC=O
C(C(N)[*])=O|O[*]|[*]N
c1cc([*])ccc1O|[*]C
C([*])C|CC[*]|C[*]
C([*])C|C[*]|NC[*]
[*]C|C([*])N|[*]C(C(C=O)N)C
C(C([*])N)=O|C(N)([*])C=O
NC(CCC)[*]|C[*]
NC(C=O)[*]|C[*]|[*]N
NC([*])C=O|CC(C([*])N)C=O|[*]N
N[*]|[*]C(N)C=O|C([*])CC(C=O)N
[*]C
O=C[*]
C[*]|c1cc([*])ccc1O
C[*]|O=CC[*]|[*]C(=O)O
[*]N|C(N)(CC=O)[*]|[*]C=O|C1C([*])CC1
C[*]|N[*]|[*]C
[*]CC|NC(CC[*])N|C[*]
C([*])=O|[*]N|C1CCC(N)C([*])CCCCC1
C(=O)[*]|C(=O)[*]|[*]N
C(C)([*])C|N[*]|C[*]|[*]C
[*]C|[*]C=O|O=C[*]
[*]N|O=C[*]|C[*]
[*]CC|C[*]|C([*])N|C[*]
C[*]|N[*]|[*]C|[*]C
C([*])=O|[*]C|[*]C|O=CC(CC[*])N
C(=O)C[*]|CC[*]|N[*]
N[*]|C([*])(C=O)CC=O|[*]C(N)C=O
[*]CC|[*]N
[*]C(CO)N|C(N)(C=O)[*]|C[*]
[*]N|[*]C(N)CC|NC([*])(CC)C|[*]N
N[*]|C[*]|[*]N|O=C[*]
[*]C|N[*]|C([*])=O
[*]N|[*]CC|C(C)[*]
O=C[*]|C(C=O)[*]
O=C[*]|C(=N)(NC[*])N
[*]C(C)(C)C=O
O=C[*]|C[*]
[*]C|C[*]
CC[*]
N[*]|CC[*]
O=C[*]
c1c([*])cccc1
C[*]|O=C[*]
[*]CC
[*]N|CC[*]
NC(C[*])C=O|[*]N|[*]C=O|[*]O
O=C[*]|[*]N|C([*])(C=O)(C)C|[*]C
N[*]|C([*])C|c1ccc([*])cc1|N[*]
C[*]|[*]C|C[*]|N[*]
[*]N|[*]C|C(=O)C([*])N
N[*]|[*]CC|C([*])N|C(=O)[*]
CC(C)C([*])N|N[*]
C([*])=O|[*]C=O|[*]CC=O|[*]N
[*]C=O
N[*]|C[*]
O=C[*]|[*]N|N[*]|O=CC(N)C[*]
N[*]|C([*])C(=O)O|N[*]|[*]N
C[*]|[*]N|C(=O)[*]|[*]O
[*]N|[*]N|[*]C=O|N=C(N)[*]
N[*]|[*]C|[*]N
N[*]|C(C(N)C[*])C=O
[*]N|N[*]|N[*]
NC([*])CCC|NC(C=O)CC[*]
CCCC(N)[*]|[*]CCC(C=O)N|N[*]|O=C[*]
C(C)([*])CC|N[*]|[*]C
[*]N|N[*]
C(C(C)(C)N)(N[*])(C)C|[*]N
[*]N
N1C(C(N)C[*])CCC1
C[*]|O[*]|[*]C|C[*]
[*]C1CCCN1|NC[*]|[*]N
O[*]|C[*]|[*]C=O
[*]N|C[*]|[*]N|[*]O
N[*]
C([*])=O|[*]Cc1ccccc1
[*]C|N[*]
[*]C
[*]N|C(N)(N[*])=N
[*]CC(C(N)C=O)C
C(C)C[*]
[*]N|O=CC(N)[*]
O[*]
[*]N|[*]C|[*]C|[*]C
NC([*])C=O
[*]C=O|N[*]|[*]N|CC[*]
C(=O)C(CC=O)[*]|C([*])=O
N[*]|O=C[*]|[*]N
CCC[*]|O=CC(C=O)[*]
CC(C=O)([*])C|[*]N|N[*]|C([*])=O
O=C[*]|[*]N
[*]C=O
[*]N|C([*])=O|[*]N
C[*]|O=C[*]
[*]N|C(=O)[*]
[*]N|[*]CC|C([*])C|[*]O
[*]N|N[*]|O=C[*]
C(C)[*]|CC[*]|N[*]
N[*]|[*]CC|[*]N|N[*]
[*]C|[*]N|O=C[*]
C(=O)[*]|[*]N|C(C)C[*]
[*]N|[*]C=O|C(=O)[*]|C([*])C
N[*]|C(=O)C(C)[*]|C[*]
O[*]|N[*]|[*]C=O|[*]C=O
[*]O|C[*]|[*]C=O|[*]C(C=O)N
[*]C|C([*])C(C)C|C(=O)[*]
O[*]|CC(C=O)CC[*]|C([*])=O
O=C[*]|C(C)C(=N)[*]
C[*]|[*]C
[*]CC=O|c1ccccc1C[*]
C([*])=O|CC[*]
C[*]|[*]C|O=C[*]
C([*])(c1ccc(O)cc1)C(N)CC|[*]N
C[*]|[*]N
[*]C|C[*]|O[*]
O[*]|CC(C)(C(N)[*])C(C=O)(C)C
C(=O)C([*])N|[*]O|[*]N
[*]N|N[*]|C(=O)(O)[*]|[*]N
C[*]|C([*])=O|[*]CC|N[*]
[*]C|[*]C|[*]C=O|O[*]
C([*])=O|N=C(CC(=O)O)[*]|C(C=O)([*])N
O=C[*]|C(C([*])N)=O|N[*]
N[*]|C([*])=O
C(=O)[*]|C(C=O)(C([*])(C)C)N
[*]C=O|CCC[*]
O=CC[*]|O=C[*]
[*]C=O|[*]N|[*]N
C(=O)[*]|CC([*])(C)N|[*]C
C1CCCC(N)C([*])C(N)C1|C[*]|[*]C=O
[*]C|O=C[*]|C(NC[*])O
CCC([*])C|C(=O)[*]|O=CC[*]
O=C[*]|[*]C|N[*]
N[*]
N[*]|C([*])C(N)C=O
[*]N|N[*]|[*]N|[*]N
N[*]|[*]N|[*]N
O=CC[*]|C([*])=O|[*]N|[*]N
CC[*]|[*]N|[*]N|C1CC(N)C([*])CC1
[*]N|N[*]|C([*])C
N[*]|C([*])=O|[*]C=O
[*]C|O=C[*]|[*]C|C(=O)[*]
O=CC[*]
[*]C|C[*]
[*]C|C(=O)[*]
C[*]|N[*]
O=C[*]|[*]C|C[*]
[*]C|[*]N
[*]C=O|[*]C|[*]N|[*]C
[*]C(N)(C)C|C([*])=O
O=C[*]|[*]C|C(=O)[*]|[*]C
C([*])C|[*]CC
O[*]|C([*])=O|[*]N
C(O)([*])C|C(=O)[*]|C[*]
N[*]|C[*]|[*]N
C(C=O)[*]|[*]C|O=C[*]
C1([*])CCCCCCCC(N)C1C=O
C(=O)C(N)[*]|C(N)([*])CCN
c1ccc(CC[*])cc1
[*]C|C([*])C|[*]C
[*]C|CC[*]
[*]C
C(CO)CC(=O)[*]
[truncated: 316,594 more rows]
