# Supplementary material for: AI-guided few-shot inverse design of HDP-mimicking polymers against drug-resistant bacteria
Source: Nat Commun. 2024 Jul 26;15:6288. doi: 10.1038/s41467-024-50533-4 (PMC11282099; doi:10.1038/s41467-024-50533-4)
Supplement: Supplementary file 9 — Supplementary Data 6 [file 41467_2024_50533_MOESM9_ESM.xlsx]

## Sheet: Tang_Supplementary_Data_6
				HC50 (ug/mL)	S.aureus	E.coli
0:10	0	10	{[>]CC(C(OCC[NH3+])=O)C.[+rn=00],CC(C)C(OCCCC)=O[<].[+rn=100]}	250	N/A	N/A
12:88	12	88	{[>]CC(C(OCC[NH3+])=O)C.[+rn=12],CC(C)C(OCCCC)=O[<].[+rn=88]}	130	N/A	N/A
20:80	20	80	{[>]CC(C(OCC[NH3+])=O)C.[+rn=20],CC(C)C(OCCCC)=O[<].[+rn=80]}	40	N/A	10
28:72	28	72	{[>]CC(C(OCC[NH3+])=O)C.[+rn=28],CC(C)C(OCCCC)=O[<].[+rn=72]}	16	N/A	1.1
37:63	37	63	{[>]CC(C(OCC[NH3+])=O)C.[+rn=37],CC(C)C(OCCCC)=O[<].[+rn=63]}	16	N/A	0.3
45:55	45	55	{[>]CC(C(OCC[NH3+])=O)C.[+rn=45],CC(C)C(OCCCC)=O[<].[+rn=55]}	16	N/A	0.8
53:47	53	47	{[>]CC(C(OCC[NH3+])=O)C.[+rn=53],CC(C)C(OCCCC)=O[<].[+rn=47]}	16	N/A	1
0:10	0	10	{[>]CC(C(OCC[NH3+])=O)C.[+rn=00],CC(C)C(OC)=O[<].[+rn=100]}	2000	125	500
12:88	12	88	{[>]CC(C(OCC[NH3+])=O)C.[+rn=12],CC(C)C(OC)=O[<].[+rn=88]}	2000	125	500
28:72	28	72	{[>]CC(C(OCC[NH3+])=O)C.[+rn=28],CC(C)C(OC)=O[<].[+rn=72]}	2000	250	500
47:63	47	63	{[>]CC(C(OCC[NH3+])=O)C.[+rn=47],CC(C)C(OC)=O[<].[+rn=63]}	2000	125	63
62:38	62	38	{[>]CC(C(OCC[NH3+])=O)C.[+rn=62],CC(C)C(OC)=O[<].[+rn=38]}	114	125	16
				N/A	N/A	N/A
88:12	88	12	{[>]CC(C(OCC[NH3+])=O)C.[+rn=88],CC(C)C(OC)=O[<].[+rn=12]}	N/A	N/A	460
30:70	30	70	{[>]CC(C(OCC[NH3+])=O)C.[+rn=30],CC(C)C(OC)=O[<].[+rn=70]}	N/A	N/A	460
56:44	56	44	{[>]CC(C(OCC[NH3+])=O)C.[+rn=56],CC(C)C(OC)=O[<].[+rn=64]}	N/A	N/A	13
44:56	44	56	{[>]CC(C(OCC[NH3+])=O)C.[+rn=44],CC(C)C(OC)=O[<].[+rn=56]}	100	N/A	10
40:60	40	60	{[>]CC(C(OCC[NH3+])=O)C.[+rn=40],CC(C)C(OC)=O[<].[+rn=60]}	15	N/A	10
36:64	36	64	{[>]CC(C(OCC[NH3+])=O)C.[+rn=36],CC(C)C(OC)=O[<].[+rn=64]}	10	N/A	10
90:10	90	10	{[>]CC(C(OCC[NH3+])=O)C.[+rn=90],CC(C)C(OCC)=O[<].[+rn=10]}	N/A	N/A	190
84:16	84	16	{[>]CC(C(OCC[NH3+])=O)C.[+rn=84],CC(C)C(OCC)=O[<].[+rn=16]}	N/A	N/A	170
65:35	65	35	{[>]CC(C(OCC[NH3+])=O)C.[+rn=65],CC(C)C(OCC)=O[<].[+rn=35]}	N/A	N/A	16
50:50	50	50	{[>]CC(C(OCC[NH3+])=O)C.[+rn=50],CC(C)C(OCC)=O[<].[+rn=50]}	1.3	N/A	2.9
30:70	30	70	{[>]CC(C(OCC[NH3+])=O)C.[+rn=30],CC(C)C(OCC)=O[<].[+rn=70]}	0.15	N/A	7.7
83:17	83	17	{[>]CC(C(OCC[NH3+])=O)C.[+rn=83],CC(C)C(OCCCC)=O[<].[+rn=17]}	108	N/A	25
76:24	76	24	{[>]CC(C(OCC[NH3+])=O)C.[+rn=76],CC(C)C(OCCCC)=O[<].[+rn=24]}	15	N/A	13
71:29	71	29	{[>]CC(C(OCC[NH3+])=O)C.[+rn=71],CC(C)C(OCCCC)=O[<].[+rn=29]}	12	N/A	11
68:32	68	32	{[>]CC(C(OCC[NH3+])=O)C.[+rn=68],CC(C)C(OCCCC)=O[<].[+rn=32]}	6	N/A	8.8
63:37	63	37	{[>]CC(C(OCC[NH3+])=O)C.[+rn=63],CC(C)C(OCCCC)=O[<].[+rn=37]}	N/A	N/A	10
60:40	60	40	{[>]CC(C(OCC[NH3+])=O)C.[+rn=60],CC(C)C(OCCCC)=O[<].[+rn=40]}	1.7	N/A	5.3
59:41	59	41	{[>]CC(C(OCC[NH3+])=O)C.[+rn=59],CC(C)C(OCCCC)=O[<].[+rn=41]}	N/A	N/A	10
56:44	56	44	{[>]CC(C(OCC[NH3+])=O)C.[+rn=56],CC(C)C(OCCCC)=O[<].[+rn=44]}	1.3	N/A	10
53:47	53	47	{[>]CC(C(OCC[NH3+])=O)C.[+rn=53],CC(C)C(OCCCC)=O[<].[+rn=47]}	1.3	N/A	10
92:08	92	8	{[>]CC(C(OCC[NH3+])=O)C.[+rn=92],CC(C)C(OCCCCCC)=O[<].[+rn=08]}	77	N/A	40
84:16	84	16	{[>]CC(C(OCC[NH3+])=O)C.[+rn=84],CC(C)C(OCCCCCC)=O[<].[+rn=16]}	10	N/A	12
78:22	78	22	{[>]CC(C(OCC[NH3+])=O)C.[+rn=78],CC(C)C(OCCCCCC)=O[<].[+rn=22]}	2.8	N/A	12
73:27	73	27	{[>]CC(C(OCC[NH3+])=O)C.[+rn=73],CC(C)C(OCCCCCC)=O[<].[+rn=27]}	1.3	N/A	12
70:30	70	30	{[>]CC(C(OCC[NH3+])=O)C.[+rn=70],CC(C)C(OCCCCCC)=O[<].[+rn=30]}	1	N/A	6
92:08	92	8	{[>]CC(C(OCC[NH3+])=O)C.[+rn=92],CC(C)C(OCC1=CC=CC=C1)=O[<].[+rn=08]}	175	N/A	29
84:16	84	16	{[>]CC(C(OCC[NH3+])=O)C.[+rn=84],CC(C)C(OCC1=CC=CC=C1)=O[<].[+rn=16]}	10	N/A	15
75:25	75	25	{[>]CC(C(OCC[NH3+])=O)C.[+rn=75],CC(C)C(OCC1=CC=CC=C1)=O[<].[+rn=25]}	1	N/A	4.6
67;33	67	33	{[>]CC(C(OCC[NH3+])=O)C.[+rn=67],CC(C)C(OCC1=CC=CC=C1)=O[<].[+rn=33]}	0.24	N/A	4.6
56:44	56	44	{[>]CC(C(OCC[NH3+])=O)C.[+rn=56],CC(C)C(OCC1=CC=CC=C1)=O[<].[+rn=44]}	0.17	N/A	N/A
49:51	49	51	{[>]CC(C(OCC[NH3+])=O)C.[+rn=49],CC(C)C(OCC1=CC=CC=C1)=O[<].[+rn=51]}	0.16	N/A	N/A
0:100	0	100	{[>]CC(C(NCC[NH3+])=O)C.[+rn=00],CC(C)C(NCCCC)=O[<].[+rn=100]}	1000	1.7	19
20:80	20	80	{[>]CC(C(NCC[NH3+])=O)C.[+rn=20],CC(C)C(NCCCC)=O[<].[+rn=80]}	1000	13	278
36:64	36	64	{[>]CC(C(NCC[NH3+])=O)C.[+rn=36],CC(C)C(NCCCC)=O[<].[+rn=64]}	1000	100	464
54:46	54	46	{[>]CC(C(NCC[NH3+])=O)C.[+rn=54],CC(C)C(NCCCC)=O[<].[+rn=46]}	1000	117	170
78:22	78	22	{[>]CC(C(NCC[NH3+])=O)C.[+rn=78],CC(C)C(NCCCC)=O[<].[+rn=22]}	100	46	100
18:82	18	82	{[>]CC(C(NCC[NH3+])=O)C.[+rn=18],CC(C)C(NCCCCCC)=O[<].[+rn=82]}	300	10	129
33:67	33	67	{[>]CC(C(NCC[NH3+])=O)C.[+rn=33],CC(C)C(NCCCCCC)=O[<].[+rn=67]}	22	13	20
51:49	51	49	{[>]CC(C(NCC[NH3+])=O)C.[+rn=51],CC(C)C(NCCCCCC)=O[<].[+rn=49]}	0.16	11	1.5
63:37	63	37	{[>]CC(C(NCC[NH3+])=O)C.[+rn=63],CC(C)C(NCCCCCC)=O[<].[+rn=37]}	0.16	13	10
90:10	90	10	{[>]NC(CCCC[NH3+])C=O.[+rn=90],N[C@@H](CCC(OCC1=CC=CC=C1)=O)C=O[<].[+rn=10]}	N/A	12	12
80:20	80	20	{[>]NC(CCCC[NH3+])C=O.[+rn=80],N[C@@H](CCC(OCC1=CC=CC=C1)=O)C=O[<].[+rn=20]}	N/A	25	12
70:30	70	30	{[>]NC(CCCC[NH3+])C=O.[+rn=70],N[C@@H](CCC(OCC1=CC=CC=C1)=O)C=O[<].[+rn=30]}	N/A	25	25
60:40	60	40	{[>]NC(CCCC[NH3+])C=O.[+rn=60],N[C@@H](CCC(OCC1=CC=CC=C1)=O)C=O[<].[+rn=40]}	N/A	25	25
50:50	50	50	{[>]NC(CCCC[NH3+])C=O.[+rn=50],N[C@@H](CCC(OCC1=CC=CC=C1)=O)C=O[<].[+rn=50]}	N/A	25	25
40:60	40	60	{[>]NC(CCCC[NH3+])C=O.[+rn=40],N[C@@H](CCC(OCC1=CC=CC=C1)=O)C=O[<].[+rn=60]}	N/A	50	50
