# Supplementary material for: AI-guided few-shot inverse design of HDP-mimicking polymers against drug-resistant bacteria
Source: Nat Commun. 2024 Jul 26;15:6288. doi: 10.1038/s41467-024-50533-4 (PMC11282099; doi:10.1038/s41467-024-50533-4)
Supplement: Supplementary file 11 — Source Data [file 41467_2024_50533_MOESM11_ESM.zip]

Archive with 49 entries (48 files):
- Source Data/Supplementary Information/
- Source Data/Supplementary Information/FigS13,TableS4_Ecoli_Predicted_RMSE.xlsx
- Source Data/Supplementary Information/FigS13,TableS4_HC10_Predicted_RMSE.xlsx
- Source Data/Supplementary Information/FigS13,TableS4_Sau_Predicted_RMSE.xlsx
- Source Data/Supplementary Information/FigS14-22_other_scaffold.xlsx
- Source Data/Supplementary Information/FigS30-31,48-50_predict_all.csv
- Source Data/Supplementary Information/FigS32-33,48-50_predict_all.csv
- Source Data/Supplementary Information/FigS3-4_dataset_outliers_dropped_polymer_S.aureus.csv
- Source Data/Supplementary Information/FigS34-35,48-50_predict_all.csv
- Source Data/Supplementary Information/FigS36-37,48-50_predict_all.csv
- Source Data/Supplementary Information/FigS38-39,48-50_predict_all.csv
- Source Data/Supplementary Information/FigS40-41,48-50_predict_all.csv
- Source Data/Supplementary Information/FigS42,48-50_predict_all.csv
- Source Data/Supplementary Information/FigS43,48-50_predict_all.csv
- Source Data/Supplementary Information/FigS44,48-50_predict_all.csv
- Source Data/Supplementary Information/FigS45,48-50_predict_all.csv
- Source Data/Supplementary Information/FigS46,48-50_predict_all.csv
- Source Data/Supplementary Information/FigS47,48-50_predict_all.csv
- Source Data/Supplementary Information/FigS48_Predicted_Sau.xlsx
- Source Data/Supplementary Information/FigS49_Predicted_Ecoli.xlsx
- Source Data/Supplementary Information/FigS50_Predicted_HC10.xlsx
- Source Data/Supplementary Information/FigS51,54,55_predict_all.csv
- Source Data/Supplementary Information/FigS52,54,55_predict_all.csv
- Source Data/Supplementary Information/FigS53,54,55_predict_all.csv
- Source Data/Supplementary Information/FigS5-6_dataset_outliers_dropped_polymer_E.coli.csv
- Source Data/Supplementary Information/FigS7-8_dataset_outliers_dropped_polymer_HC10.csv
- Source Data/Supplementary Information/FigS9_AdaBoost_Ecoli_RMSE.xlsx
- Source Data/Supplementary Information/FigS9_AdaBoost_HC10_RMSE.xlsx
- Source Data/Supplementary Information/FigS9_AdaBoost_Sau_RMSE.xlsx
- Source Data/Supplementary Information/FigS9_GBDT_Ecoli_RMSE.xlsx
- Source Data/Supplementary Information/FigS9_GBDT_HC10_RMSE.xlsx
- Source Data/Supplementary Information/FigS9_GBDT_Sau_RMSE.xlsx
- Source Data/Supplementary Information/FigS9_RF_Ecoli_RMSE.xlsx
- Source Data/Supplementary Information/FigS9_RF_HC10_RMSE.xlsx
- Source Data/Supplementary Information/FigS9_RF_Sau_RMSE.xlsx
- Source Data/Supplementary Information/FigS9_XGB_Ecoli_RMSE.xlsx
- Source Data/Supplementary Information/FigS9_XGB_HC10_RMSE.xlsx
- Source Data/Supplementary Information/FigS9_XGB_Sau_RMSE.xlsx
- Source Data/Supplementary Information/TableS3_Ecoli_Predicted.xlsx
- Source Data/Supplementary Information/TableS3_HC10_Predicted.xlsx
- Source Data/Supplementary Information/TableS3_Sau_Predicted.xlsx
- Source Data/Supplementary Information/TableS6-20_optimized.txt
- Source Data/Tang_Sourcedata_Fig_2.zip
- Source Data/Tang_Sourcedata_Fig_3.zip
- Source Data/Tang_Sourcedata_Fig_4.zip
- Source Data/Tang_Sourcedata_Fig_5.csv
- Source Data/Tang_Sourcedata_Fig_6.csv
- Source Data/Tang_Sourcedata_Fig_7.xlsx
- Source Data/Tang_Sourcedata_Fig_8.xlsx
