# Supplementary material for: AI-guided few-shot inverse design of HDP-mimicking polymers against drug-resistant bacteria
Source: Nat Commun. 2024 Jul 26;15:6288. doi: 10.1038/s41467-024-50533-4 (PMC11282099; doi:10.1038/s41467-024-50533-4)
Supplement: Supplementary file 11 — Source Data [file 41467_2024_50533_MOESM11_ESM.zip › Source Data/Supplementary Information/FigS13,TableS4_Ecoli_Predicted_RMSE.xlsx]

## Sheet: Sheet1
Method	RF	XGB	GBDT	Adaboost	Morgan_fingerprints	Graph	Sequence	Descriptor_Init	Descriptor_Var	Descriptor_Cor	Descriptor_Opt	Seq+Descriptor_Opt	Graph+Descriptor_Opt	Seq+Graph+Descriptor_Opt
1	1.24859	1.31092	1.21451	1.36458	1.27727	1.27737	1.22352	1.39098	1.25577	1.15969	1.12782	1.21839	1.14131	1.16892
2	1.46434	1.45241	1.41796	1.37715	1.22626	1.24472	1.27726	1.3048	1.22476	1.18382	1.2402	1.2133	1.20118	1.09039
3	1.27612	1.12596	1.17069	1.5425	1.27422	1.2907	1.16372	1.406	1.53462	1.32586	1.24352	1.13244	1.24692	1.15277
4	1.15763	1.22709	1.16915	1.28654	1.34532	1.17585	1.215	1.37095	1.2568	1.39332	1.1741	1.13808	1.08642	1.20907
5	1.36132	1.29413	1.47404	1.40197	1.19972	1.25066	1.31767	1.33501	1.32141	1.28171	1.2402	1.07468	1.11811	1.02777
6	1.47248	1.21351	1.25668	0.850963	1.25045	1.19828	1.22696	1.44558	1.25319	1.45514	1.26682	0.958903	1.0892	1.05645
7	1.25881	1.42546	1.46906	1.27306	1.31059	1.21761	1.26242	1.50742	1.35	1.19169	1.19119	1.15802	1.13885	1.22261
8	1.3228	1.3075	1.15322	1.5086	1.22627	1.27571	1.16722	1.44051	1.42232	1.281	1.26682	1.15568	1.06652	1.23751
9	1.16758	1.24433	1.26912	1.11417	1.29477	1.21307	1.215	1.38678	1.38568	1.23153	1.15866	1.2001	0.963184	1.05768
10	1.40685	1.14292	1.21393	1.36458	1.27543	1.2596	1.26512	1.47828	1.51423	1.31117	1.16677	1.10886	1.12958	1.00464
