# Supplementary material for: AI-guided few-shot inverse design of HDP-mimicking polymers against drug-resistant bacteria
Source: Nat Commun. 2024 Jul 26;15:6288. doi: 10.1038/s41467-024-50533-4 (PMC11282099; doi:10.1038/s41467-024-50533-4)
Supplement: Supplementary file 11 — Source Data [file 41467_2024_50533_MOESM11_ESM.zip › Source Data/Supplementary Information/FigS13,TableS4_HC10_Predicted_RMSE.xlsx]

## Sheet: Sheet1
Method	RF	XGB	GBDT	Adaboost	Morgan_fingerprints	Graph	Sequence	Descriptor_Init	Descriptor_Var	Descriptor_Cor	Descriptor_Opt	Seq+Descriptor_Opt	Graph+Descriptor_Opt	Seq+Graph+Descriptor_Opt
1	1.04293	1.31048	0.89479	1.5647	1.33605	1.30044	2.29187	1.53144	1.77	1.54885	1.10768	0.885819	0.816754	0.754444
2	1.55562	1.2385	1.45489	1.36458	1.33368	1.07699	2.42681	1.75942	1.67875	1.52302	1.28142	1.30679	1.10956	0.910681
3	1.58362	1.67882	1.41242	1.61885	1.37977	1.032	2.27128	1.92532	2.41051	1.7138	1.27362	1.76497	1.17402	1.04956
4	1.69191	2.03283	1.95686	1.84765	1.29974	1.30465	2.19511	1.80067	1.3409	1.50219	0.868061	0.707442	1.37773	1.29587
5	1.91575	1.92427	1.49393	1.69177	1.23262	1.72698	2.31917	1.95538	1.7392	1.87394	1.26195	1.24652	1.18218	1.19694
6	1.38867	1.75396	1.46017	1.75185	1.31474	1.21215	2.16405	1.78245	1.67199	1.70529	1.34377	1.13035	0.875873	0.796941
7	1.36918	0.979594	1.02957	1.05045	1.34584	1.36236	2.28403	2.14	1.8577	2.03148	1.2527	1.23127	0.76785	0.823676
8	1.84984	1.95176	1.76291	1.9298	1.33693	0.859254	2.37029	1.89962	1.94643	1.78425	1.39155	1.19272	1.48773	1.23482
9	1.58599	1.58042	1.49206	1.60817	1.49008	1.87106	2.21735	2.06758	1.72028	1.73301	1.32949	0.980998	0.771957	0.845653
10	1.60464	1.64059	1.44457	1.80038	1.33737	1.05657	2.44078	2.09371	1.56985	1.54008	1.24955	1.16076	1.06263	0.989842
