# Supplementary material for: AI-guided few-shot inverse design of HDP-mimicking polymers against drug-resistant bacteria
Source: Nat Commun. 2024 Jul 26;15:6288. doi: 10.1038/s41467-024-50533-4 (PMC11282099; doi:10.1038/s41467-024-50533-4)
Supplement: Supplementary file 11 — Source Data [file 41467_2024_50533_MOESM11_ESM.zip › Source Data/Supplementary Information/FigS13,TableS4_Sau_Predicted_RMSE.xlsx]

## Sheet: Sheet1
Method	RF	XGB	GBDT	Adaboost	Morgan_fingerprints	Graph	Sequence	Descriptor_Init	Descriptor_Var	Descriptor_Cor	Descriptor_Opt	Seq+Descriptor_Opt	Graph+Descriptor_Opt	Seq+Graph+Descriptor_Opt
1	0.786996	0.890287	0.745075	0.819195	1.00359	0.955171	1.19919	1.21624	1.06013	1.07009	0.897964	0.772304	0.734903	0.753316
2	0.827588	0.876327	0.824673	0.990564	0.992972	0.926054	1.09659	1.03278	0.958187	1.0414	0.86054	0.799092	0.826922	0.773297
3	0.720563	0.70055	0.685946	0.794808	0.998922	0.903683	1.12859	1.30538	1.02318	1.05561	0.918274	0.867394	0.784064	0.88637
4	0.784121	0.876883	0.765613	0.842781	0.973866	0.910344	1.07997	1.11239	1.08674	1.02022	0.881758	0.70096	0.755941	0.672492
5	0.983115	1.03726	0.980432	0.909427	0.993924	0.868282	1.05916	1.00748	0.977328	1.02166	0.891098	0.741361	0.853712	0.807305
6	0.778783	0.861012	0.792498	0.819195	1.11395	0.87152	1.12184	1.16883	1.10246	1.09916	0.974479	0.957604	0.867349	0.83206
7	0.712718	0.736495	0.68729	0.769534	1.05011	1.06595	1.04729	1.03003	1.05	1.04643	0.961747	0.848482	0.836579	0.809301
8	0.881187	0.927417	0.912264	1.00972	0.971127	0.950398	1.14343	1.1035	1.00913	1.07336	0.953968	0.922695	0.856536	0.857155
9	0.793046	0.794161	0.825689	0.743268	1.02332	0.991232	1.09437	1.03437	1.14591	1.10076	0.847914	0.766113	0.698467	0.737318
10	0.712402	0.84856	0.693969	0.950963	1.12969	1.08896	1.0831	1.08885	1.09519	1.04892	0.939016	0.914465	0.872472	0.860168
