# Supplementary material for: AI-guided few-shot inverse design of HDP-mimicking polymers against drug-resistant bacteria
Source: Nat Commun. 2024 Jul 26;15:6288. doi: 10.1038/s41467-024-50533-4 (PMC11282099; doi:10.1038/s41467-024-50533-4)
Supplement: Supplementary file 11 — Source Data [file 41467_2024_50533_MOESM11_ESM.zip › Source Data/Supplementary Information/FigS14-22_other_scaffold.xlsx]

## Sheet: 抗菌活性 (2)
	smiles	正电荷:疏水性	HC10 (ug/mL)	S.aureus	E.coli
NM	{[>]NC(C[NH3+])CC(=O)[<]}	100	>400	100	50
MM	{[>]N[C@@H](C)[C@H](C[NH3+])C(=O)[<]}	100	1600	50	400
DM	{[>]NC(C)(C)[C@H](C[NH3+])C(=O)[<]}	100	3.1	50	100
MM:CP	{[>]N[C@@H](C)[C@H](C[NH3+])C(=O),N[C@@H]1CCC[C@@H]1C(=O)[<]}	30:70	50	100	25
		40:60	100	100	50
		42:58	100	100	50
		44:56	200	100	100
		46:54	200	100	100
		48:52	400	100	100
		50:50	1600	100	400
		60:40	3200	50	>400
		70:30	>3200	50	>400
		80:20	>3200	50	>400
		90:10	>3200	50	400
MM:CHp	{[>]N[C@@H](C)[C@H](C[NH3+])C(=O),N[C@@H]1CCCCC[C@@H]1C=O[<]}	30:70	6.3	50	50
		40:60	1.6	12.5	12.5
		50:50	3.1	12.5	12.5
		60:40	3.1	12.5	25
		70:30	50	12.5	200
		80:20	400	25	400
		90:10	1600	50	400
MM:CO	{[>]N[C@@H](C)[C@H](C[NH3+])C(=O),N[C@@H]1CCCCCC[C@@H]1C(=O)[<]}	30:70	<1.6	100	400
		40:60	1.6	100	400
		50:50	1.6	50	50
		60:40	1.6	25	50
		70:30	3.1	6.3	25
		80:20	12.5	12.5	200
		90:10	50	25	400
MM:CHx	{[>]N[C@@H](C)[C@H](C[NH3+])C(=O),N[C@@H]1CCCC[C@@H]1C(=O)[<]}	30:70	12.5	25	12.5
		40:60	12.5	12.5	6.3
		50:50	12.5	12.5	6.3
		60:40	100	25	12.5
		61:39	200	25	12.5
		62:38	400	25	12.5
		63:37	800	25	25
		64:36	800	25	25
		65:35	800	25	100
		70:30	800	25	200
		80:20	800	50	400
		90:10	1600	50	400
MM:HE	{[>]N[C@@H](C)[C@H](C[NH3+])C(=O),N[C@H](CC)[C@H](CC)C(=O)[<]}	60:40	200	12.5	>200
		80:20	100	25	>200
		90:10	100	25	>200
DM:HE	{[>]NC(C)(C)[C@H](C[NH3+])C(=O),N[C@H](CC)[C@H](CC)C(=O)[<]}	50:50	3.1	25	25
		60:40	3.1	12.5	25
		70:30	25	6.25	50
		80:20	100	12.5	200
		90:10	50	12.5	200
DM:CO	{[>]NC(C)(C)[C@H](C[NH3+])C(=O),N[C@@H]1CCCCCC[C@@H]1C(=O)[<]}	50:50	<3.1	6.3	6.3
		60:40	<3.1	6.3	6.3
		70:30	<3.1	6.3	12.5
		80:20	<3.1	6.3	12.5
		90:10	<3.1	12.5	50
DM:OC	{[>]NC(C)(C)[C@H](C[NH3+])C(=O),N[C@H](CCC)[C@H](CCC)C(=O)[<]}	50:50	<3.1	25	100
		60:40	<3.1	12.5	25
		70:30	<3.1	12.5	25
		80:20	25	6.3	50
		90:10	50	6.3	50
DM:CHx	{[>]NC(C)(C)[C@H](C[NH3+])C(=O),N[C@@H]1CCCC[C@@H]1C(=O)[<]}	30:70	12.5	12.5	6.3
		40:60	12.5	6.3	6.3
		50:50	12.5	6.3	6.3
		60:40	6.3	6.3	12.5
		70:30	3.1	6.3	12.5
		80:20	3.1	12.5	25
		90:10	3.1	25	200
DM:βCP	{[>]NC(C)(C)[C@H](C[NH3+])C(=O),NC1(CCCC1)CC(=O)[<]}	40:60	<3.1	12.5	12.5
		50:50	<3.1	6.3	6.3
		60:40	<3.1	6.3	12.5
		70:30	<3.1	6.3	12.5
		80:20	<3.1	12.5	50
		90:10	<3.1	50	50
DM:βDE	{[>]NC(C)(C)[C@H](C[NH3+])C(=O),NC(CC)(CC)CC(=O)[<]}	40:60	<3.1	25	25
		50:50	<3.1	25	25
		60:40	<3.1	25	25
		70:30	<3.1	25	25
		80:20	<3.1	25	25
		90:10	3.1	25	50
DM:TM	{[>]NC(C)(C)[C@H](C[NH3+])C(=O),NC(C)(C)C(C)(C)C(=O)[<]}	40:60	>400	12.5	50
		50:50	>400	6.3	12.5
		60:40	50	6.3	25
		70:30	25	6.3	25
		80:20	25	12.5	12.5
		90:10	<3.1	12.5	50
DM:BU	{[>]NC(C)(C)[C@H](C[NH3+])C(=O),N[C@H](CCCC)CC(=O)[<]}	60：40	25	12.5	12.5
		70：30	30	6.25	12.5
		80：20	100	12.5	25
		90：10	200	12.5	50

## Sheet: 活性数据
HC10 (ug/mL)			S.aureus				E.coli			0	1	2	3	4	5	6	7	8	9	10	11
>400	8		100	6	4		50	3		1.6	3.1	6.3	12.5	25	50	100	200	400	800	1600	3200	>3200
1600	10		50	5	3		400	6		y = 1.573e0.6923x
3.1	1		50	5	3		100	4
50	5		100	6	4		25	2		0	1	2	3	4	5	6
100	6		100	6	4		50	3		6.3	12.5	25	50	100	200	400
100	6		100	6	4		50	3		y = 6.2732e0.6923x
200	7		100	6	4		100	4
200	7		100	6	4		100	4
400	8		100	6	4		100	4
1600	10		100	6	4		400	6
3200	11		50	5	3		>400	6
>3200	11		50	5	3		>400	6
>3200	11		50	5	3		>400	6
>3200	11		50	5	3		400	6
6.3	2		50	5	3		50	3
1.6	0		12.5	3	1		12.5	1
3.1	1		12.5	3	1		12.5	1
3.1	1		12.5	3	1		25	2
50	5		12.5	3	1		200	5
400	8		25	4	2		400	6
1600	10		50	5	3		400	6
<1.6	0		100	6	4		400	6
1.6	0		100	6	4		400	6
1.6	0		50	5	3		50	3
1.6	0		25	4	2		50	3
3.1	1		6.3	2	0		25	2
12.5	3		12.5	3	1		200	5
50	5		25	4	2		400	6
12.5	3		25	4	2		12.5	1
12.5	3		12.5	3	1		6.3	0
12.5	3		12.5	3	1		6.3	0
100	6		25	4	2		12.5	1
200	7		25	4	2		12.5	1
400	8		25	4	2		12.5	1
800	9		25	4	2		25	2
800	9		25	4	2		25	2
800	9		25	4	2		100	4
800	9		25	4	2		200	5
800	9		50	5	3		400	6
1600	10		50	5	3		400	6
200	7		12.5	3	1		>200	5		0	1	2	3	4	5	6	7	8	9	10	11
100	6		25	4	2		>200	5		1.6	3.1	6.3	12.5	25	50	100	200	400	800	1600	3200
100	6		25	4	2		>200	5
3.1	1		25	4	2		25	2
3.1	1		12.5	3	1		25	2		0	1	2	3	4	5	6
25	4		6.25	2	0		50	2		6.3	12.5	25	50	100	200	400
100	6		12.5	3	1		200	5
50	5		12.5	3	1		200	5
<3.1	0		6.3	2	0		6.3	0
<3.1	0		6.3	2	0		6.3	0
<3.1	0		6.3	2	0		12.5	1
<3.1	0		6.3	2	0		12.5	1
<3.1	0		12.5	3	1		50	3
<3.1	0		25	4	2		100	4
<3.1	0		12.5	3	1		25	2
<3.1	0		12.5	3	1		25	2
25	4		6.3	2	0		50	3
50	5		6.3	2	0		50	3
12.5	3		12.5	3	1		6.3	0
12.5	3		6.3	2	0		6.3	0
12.5	3		6.3	2	0		6.3	0
6.3	2		6.3	2	0		12.5	1
3.1	1		6.3	2	0		12.5	1
3.1	1		12.5	3	1		25	2
3.1	1		25	4	2		200	5
<3.1	0		12.5	3	1		12.5	1
<3.1	0		6.3	2	0		6.3	0
<3.1	0		6.3	2	0		12.5	1
<3.1	0		6.3	2	0		12.5	1
<3.1	0		12.5	3	1		50	3
<3.1	0		50	5	3		50	3
<3.1	0		25	4	2		25	2
<3.1	0		25	4	2		25	2
<3.1	0		25	4	2		25	2
<3.1	0		25	4	2		25	2
<3.1	0		25	4	2		25	2
3.1	1		25	4	2		50	3
>400	8		12.5	3	1		50	3
>400	8		6.3	2	0		12.5	1
50	5		6.3	2	0		25	2
25	4		6.3	2	0		25	2
25	4		12.5	3	1		12.5	1
<3.1	0		12.5	3	1		50	3
25	4		12.5	3	1		12.5	1
30	4		6.25	2	0		12.5	1
100	6		12.5	3	1		25	2
200	7		12.5	3	1		50	3

## Sheet: 字符和比例数据_修正
	smiles	POLY1	POLY2								HC50 (ug/mL)	S.aureus	E.coli	HC10 (ug/mL)
	正电荷 CC(C(OCC[NH3+])=O)C	CC(C(OCC[NH3+])=O)C.FC(F)(C([O-])=O)F	CC(C)C(OCCCC)=O	0:10	0	10	{[>]CC(C(OCC[NH3+])=O)C.[+rn=00],CC(C)C(OCCCC)=O[<].[+rn=100]}	{[>]CC(C(OCC[NH3+])=O)C.FC(F)(C([O-])=O)F.[+rn=50],CC(C)C(OCCCC)=O[<].[+rn=50]}			250
	CC(C(OCC[NH3+])=O)C.FC(F)(C([O-])=O)F	CC(C(OCC[NH3+])=O)C.FC(F)(C([O-])=O)F	CC(C)C(OCCCC)=O	12:88	12	88	{[>]CC(C(OCC[NH3+])=O)C.[+rn=12],CC(C)C(OCCCC)=O[<].[+rn=88]}	{[>]CC(C(OCC[NH3+])=O)C.FC(F)(C([O-])=O)F.[+rn=12],CC(C)C(OCCCC)=O[<].[+rn=88]}			130
		CC(C(OCC[NH3+])=O)C.FC(F)(C([O-])=O)F	CC(C)C(OCCCC)=O	20:80	20	80	{[>]CC(C(OCC[NH3+])=O)C.[+rn=20],CC(C)C(OCCCC)=O[<].[+rn=80]}	{[>]CC(C(OCC[NH3+])=O)C.FC(F)(C([O-])=O)F.[+rn=20],CC(C)C(OCCCC)=O[<].[+rn=80]}			40		10
	疏水：CC(C)C(OCCCC)=O	CC(C(OCC[NH3+])=O)C.FC(F)(C([O-])=O)F	CC(C)C(OCCCC)=O	28:72	28	72	{[>]CC(C(OCC[NH3+])=O)C.[+rn=28],CC(C)C(OCCCC)=O[<].[+rn=72]}	{[>]CC(C(OCC[NH3+])=O)C.FC(F)(C([O-])=O)F.[+rn=28],CC(C)C(OCCCC)=O[<].[+rn=72]}			16		1.1
		CC(C(OCC[NH3+])=O)C.FC(F)(C([O-])=O)F	CC(C)C(OCCCC)=O	37:63	37	63	{[>]CC(C(OCC[NH3+])=O)C.[+rn=37],CC(C)C(OCCCC)=O[<].[+rn=63]}	{[>]CC(C(OCC[NH3+])=O)C.FC(F)(C([O-])=O)F.[+rn=37],CC(C)C(OCCCC)=O[<].[+rn=63]}			16		0.3
		CC(C(OCC[NH3+])=O)C.FC(F)(C([O-])=O)F	CC(C)C(OCCCC)=O	45:55	45	55	{[>]CC(C(OCC[NH3+])=O)C.[+rn=45],CC(C)C(OCCCC)=O[<].[+rn=55]}	{[>]CC(C(OCC[NH3+])=O)C.FC(F)(C([O-])=O)F.[+rn=45],CC(C)C(OCCCC)=O[<].[+rn=55]}			16		0.8
		CC(C(OCC[NH3+])=O)C.FC(F)(C([O-])=O)F	CC(C)C(OCCCC)=O	53:47	53	47	{[>]CC(C(OCC[NH3+])=O)C.[+rn=53],CC(C)C(OCCCC)=O[<].[+rn=47]}	{[>]CC(C(OCC[NH3+])=O)C.FC(F)(C([O-])=O)F.[+rn=53],CC(C)C(OCCCC)=O[<].[+rn=47]}			16		1
	正电荷 CC(C(OCC[NH3+])=O)C	CC(C(OCC[NH3+])=O)C.[Cl-]	CC(C)C(OC)=O	0:10	0	10	{[>]CC(C(OCC[NH3+])=O)C.[+rn=00],CC(C)C(OC)=O[<].[+rn=100]}	{[>]CC(C(OCC[NH3+])=O)C.[Cl-].[+rn=00],CC(C)C(OC)=O[<].[+rn=100]}			2000	125	500
	CC(C(OCC[NH3+])=O)C.[Cl-]	CC(C(OCC[NH3+])=O)C.[Cl-]	CC(C)C(OC)=O	12:88	12	88	{[>]CC(C(OCC[NH3+])=O)C.[+rn=12],CC(C)C(OC)=O[<].[+rn=88]}	{[>]CC(C(OCC[NH3+])=O)C.[Cl-].[+rn=12],CC(C)C(OC)=O[<].[+rn=88]}			2000	125	500
		CC(C(OCC[NH3+])=O)C.[Cl-]	CC(C)C(OC)=O	28:72	28	72	{[>]CC(C(OCC[NH3+])=O)C.[+rn=28],CC(C)C(OC)=O[<].[+rn=72]}	{[>]CC(C(OCC[NH3+])=O)C.[Cl-].[+rn=28],CC(C)C(OC)=O[<].[+rn=72]}			2000	250	500
	疏水：CC(C)C(OC)=O	CC(C(OCC[NH3+])=O)C.[Cl-]	CC(C)C(OC)=O	47:63	47	63	{[>]CC(C(OCC[NH3+])=O)C.[+rn=47],CC(C)C(OC)=O[<].[+rn=63]}	{[>]CC(C(OCC[NH3+])=O)C.[Cl-].[+rn=47],CC(C)C(OC)=O[<].[+rn=63]}			2000	125	63
	CC(C)C(O[*])=O	CC(C(OCC[NH3+])=O)C.[Cl-]	CC(C)C(OC)=O	62:38	62	38	{[>]CC(C(OCC[NH3+])=O)C.[+rn=62],CC(C)C(OC)=O[<].[+rn=38]}	{[>]CC(C(OCC[NH3+])=O)C.[Cl-].[+rn=62],CC(C)C(OC)=O[<].[+rn=38]}			114	125	16
	正电荷 CC(C(OCC[NH3+])=O)C	CC(C(OCC[NH3+])=O)C.FC(F)(C([O-])=O)F	CC(C)C(OC)=O	88:12	88	12	{[>]CC(C(OCC[NH3+])=O)C.[+rn=88],CC(C)C(OC)=O[<].[+rn=12]}	{[>]CC(C(OCC[NH3+])=O)C.FC(F)(C([O-])=O)F.[+rn=88],CC(C)C(OC)=O[<].[+rn=12]}					460
	CC(C(OCC[NH3+])=O)C.FC(F)(C([O-])=O)F	CC(C(OCC[NH3+])=O)C.FC(F)(C([O-])=O)F	CC(C)C(OC)=O	30:70	30	70	{[>]CC(C(OCC[NH3+])=O)C.[+rn=30],CC(C)C(OC)=O[<].[+rn=70]}	{[>]CC(C(OCC[NH3+])=O)C.FC(F)(C([O-])=O)F.[+rn=30],CC(C)C(OC)=O[<].[+rn=70]}					460
		CC(C(OCC[NH3+])=O)C.FC(F)(C([O-])=O)F	CC(C)C(OC)=O	56:44	56	44	{[>]CC(C(OCC[NH3+])=O)C.[+rn=56],CC(C)C(OC)=O[<].[+rn=64]}	{[>]CC(C(OCC[NH3+])=O)C.FC(F)(C([O-])=O)F.[+rn=56],CC(C)C(OC)=O[<].[+rn=64]}					13
	疏水：CC(C)C(OC)=O	CC(C(OCC[NH3+])=O)C.FC(F)(C([O-])=O)F	CC(C)C(OC)=O	44:56	44	56	{[>]CC(C(OCC[NH3+])=O)C.[+rn=44],CC(C)C(OC)=O[<].[+rn=56]}	{[>]CC(C(OCC[NH3+])=O)C.FC(F)(C([O-])=O)F.[+rn=44],CC(C)C(OC)=O[<].[+rn=56]}			100		10
		CC(C(OCC[NH3+])=O)C.FC(F)(C([O-])=O)F	CC(C)C(OC)=O	40:60	40	60	{[>]CC(C(OCC[NH3+])=O)C.[+rn=40],CC(C)C(OC)=O[<].[+rn=60]}	{[>]CC(C(OCC[NH3+])=O)C.FC(F)(C([O-])=O)F.[+rn=40],CC(C)C(OC)=O[<].[+rn=60]}			15		10
		CC(C(OCC[NH3+])=O)C.FC(F)(C([O-])=O)F	CC(C)C(OC)=O	36:64	36	64	{[>]CC(C(OCC[NH3+])=O)C.[+rn=36],CC(C)C(OC)=O[<].[+rn=64]}	{[>]CC(C(OCC[NH3+])=O)C.FC(F)(C([O-])=O)F.[+rn=36],CC(C)C(OC)=O[<].[+rn=64]}			10		10
		CC(C(OCC[NH3+])=O)C.FC(F)(C([O-])=O)F	CC(C)C(OCC)=O	90:10	90	10	{[>]CC(C(OCC[NH3+])=O)C.[+rn=90],CC(C)C(OCC)=O[<].[+rn=10]}	{[>]CC(C(OCC[NH3+])=O)C.FC(F)(C([O-])=O)F.[+rn=90],CC(C)C(OCC)=O[<].[+rn=10]}					190
		CC(C(OCC[NH3+])=O)C.FC(F)(C([O-])=O)F	CC(C)C(OCC)=O	84:16	84	16	{[>]CC(C(OCC[NH3+])=O)C.[+rn=84],CC(C)C(OCC)=O[<].[+rn=16]}	{[>]CC(C(OCC[NH3+])=O)C.FC(F)(C([O-])=O)F.[+rn=84],CC(C)C(OCC)=O[<].[+rn=16]}					170
		CC(C(OCC[NH3+])=O)C.FC(F)(C([O-])=O)F	CC(C)C(OCC)=O	65:35	65	35	{[>]CC(C(OCC[NH3+])=O)C.[+rn=65],CC(C)C(OCC)=O[<].[+rn=35]}	{[>]CC(C(OCC[NH3+])=O)C.FC(F)(C([O-])=O)F.[+rn=65],CC(C)C(OCC)=O[<].[+rn=35]}					16
		CC(C(OCC[NH3+])=O)C.FC(F)(C([O-])=O)F	CC(C)C(OCC)=O	50:50	50	50	{[>]CC(C(OCC[NH3+])=O)C.[+rn=50],CC(C)C(OCC)=O[<].[+rn=50]}	{[>]CC(C(OCC[NH3+])=O)C.FC(F)(C([O-])=O)F.[+rn=50],CC(C)C(OCC)=O[<].[+rn=50]}			1.3		2.9
		CC(C(OCC[NH3+])=O)C.FC(F)(C([O-])=O)F	CC(C)C(OCC)=O	30:70	30	70	{[>]CC(C(OCC[NH3+])=O)C.[+rn=30],CC(C)C(OCC)=O[<].[+rn=70]}	{[>]CC(C(OCC[NH3+])=O)C.FC(F)(C([O-])=O)F.[+rn=30],CC(C)C(OCC)=O[<].[+rn=70]}			0.15		7.7
		CC(C(OCC[NH3+])=O)C.FC(F)(C([O-])=O)F	CC(C)C(OCCCC)=O	83:17	83	17	{[>]CC(C(OCC[NH3+])=O)C.[+rn=83],CC(C)C(OCCCC)=O[<].[+rn=17]}	{[>]CC(C(OCC[NH3+])=O)C.FC(F)(C([O-])=O)F.[+rn=83],CC(C)C(OCCCC)=O[<].[+rn=17]}			108		25
		CC(C(OCC[NH3+])=O)C.FC(F)(C([O-])=O)F	CC(C)C(OCCCC)=O	76:24	76	24	{[>]CC(C(OCC[NH3+])=O)C.[+rn=76],CC(C)C(OCCCC)=O[<].[+rn=24]}	{[>]CC(C(OCC[NH3+])=O)C.FC(F)(C([O-])=O)F.[+rn=76],CC(C)C(OCCCC)=O[<].[+rn=24]}			15		13
		CC(C(OCC[NH3+])=O)C.FC(F)(C([O-])=O)F	CC(C)C(OCCCC)=O	71:29	71	29	{[>]CC(C(OCC[NH3+])=O)C.[+rn=71],CC(C)C(OCCCC)=O[<].[+rn=29]}	{[>]CC(C(OCC[NH3+])=O)C.FC(F)(C([O-])=O)F.[+rn=71],CC(C)C(OCCCC)=O[<].[+rn=29]}			12		11
		CC(C(OCC[NH3+])=O)C.FC(F)(C([O-])=O)F	CC(C)C(OCCCC)=O	68:32	68	32	{[>]CC(C(OCC[NH3+])=O)C.[+rn=68],CC(C)C(OCCCC)=O[<].[+rn=32]}	{[>]CC(C(OCC[NH3+])=O)C.FC(F)(C([O-])=O)F.[+rn=68],CC(C)C(OCCCC)=O[<].[+rn=32]}			6		8.8
		CC(C(OCC[NH3+])=O)C.FC(F)(C([O-])=O)F	CC(C)C(OCCCC)=O	63:37	63	37	{[>]CC(C(OCC[NH3+])=O)C.[+rn=63],CC(C)C(OCCCC)=O[<].[+rn=37]}	{[>]CC(C(OCC[NH3+])=O)C.FC(F)(C([O-])=O)F.[+rn=63],CC(C)C(OCCCC)=O[<].[+rn=37]}					10
		CC(C(OCC[NH3+])=O)C.FC(F)(C([O-])=O)F	CC(C)C(OCCCC)=O	60:40	60	40	{[>]CC(C(OCC[NH3+])=O)C.[+rn=60],CC(C)C(OCCCC)=O[<].[+rn=40]}	{[>]CC(C(OCC[NH3+])=O)C.FC(F)(C([O-])=O)F.[+rn=60],CC(C)C(OCCCC)=O[<].[+rn=40]}			1.7		5.3
		CC(C(OCC[NH3+])=O)C.FC(F)(C([O-])=O)F	CC(C)C(OCCCC)=O	59:41	59	41	{[>]CC(C(OCC[NH3+])=O)C.[+rn=59],CC(C)C(OCCCC)=O[<].[+rn=41]}	{[>]CC(C(OCC[NH3+])=O)C.FC(F)(C([O-])=O)F.[+rn=59],CC(C)C(OCCCC)=O[<].[+rn=41]}					10
		CC(C(OCC[NH3+])=O)C.FC(F)(C([O-])=O)F	CC(C)C(OCCCC)=O	56:44	56	44	{[>]CC(C(OCC[NH3+])=O)C.[+rn=56],CC(C)C(OCCCC)=O[<].[+rn=44]}	{[>]CC(C(OCC[NH3+])=O)C.FC(F)(C([O-])=O)F.[+rn=56],CC(C)C(OCCCC)=O[<].[+rn=44]}			1.3		10
		CC(C(OCC[NH3+])=O)C.FC(F)(C([O-])=O)F	CC(C)C(OCCCC)=O	53:47	53	47	{[>]CC(C(OCC[NH3+])=O)C.[+rn=53],CC(C)C(OCCCC)=O[<].[+rn=47]}	{[>]CC(C(OCC[NH3+])=O)C.FC(F)(C([O-])=O)F.[+rn=53],CC(C)C(OCCCC)=O[<].[+rn=47]}			1.3		10
		CC(C(OCC[NH3+])=O)C.FC(F)(C([O-])=O)F	CC(C)C(OCCCCCC)=O	92:08	92	08	{[>]CC(C(OCC[NH3+])=O)C.[+rn=92],CC(C)C(OCCCCCC)=O[<].[+rn=08]}	{[>]CC(C(OCC[NH3+])=O)C.FC(F)(C([O-])=O)F.[+rn=92],CC(C)C(OCCCCCC)=O[<].[+rn=08]}			77		40
				84:16	84	16	{[>]CC(C(OCC[NH3+])=O)C.[+rn=84],CC(C)C(OCCCCCC)=O[<].[+rn=16]}	{[>]CC(C(OCC[NH3+])=O)C.FC(F)(C([O-])=O)F.[+rn=84],CC(C)C(OCCCCCC)=O[<].[+rn=16]}			10		12
				78:22	78	22	{[>]CC(C(OCC[NH3+])=O)C.[+rn=78],CC(C)C(OCCCCCC)=O[<].[+rn=22]}	{[>]CC(C(OCC[NH3+])=O)C.FC(F)(C([O-])=O)F.[+rn=78],CC(C)C(OCCCCCC)=O[<].[+rn=22]}			2.8		12
				73:27	73	27	{[>]CC(C(OCC[NH3+])=O)C.[+rn=73],CC(C)C(OCCCCCC)=O[<].[+rn=27]}	{[>]CC(C(OCC[NH3+])=O)C.FC(F)(C([O-])=O)F.[+rn=73],CC(C)C(OCCCCCC)=O[<].[+rn=27]}			1.3		12
				70:30	70	30	{[>]CC(C(OCC[NH3+])=O)C.[+rn=70],CC(C)C(OCCCCCC)=O[<].[+rn=30]}	{[>]CC(C(OCC[NH3+])=O)C.FC(F)(C([O-])=O)F.[+rn=70],CC(C)C(OCCCCCC)=O[<].[+rn=30]}			1		6
		CC(C(OCC[NH3+])=O)C.FC(F)(C([O-])=O)F	CC(C)C(OCC1=CC=CC=C1)=O	92:08	92	08	{[>]CC(C(OCC[NH3+])=O)C.[+rn=92],CC(C)C(OCC1=CC=CC=C1)=O[<].[+rn=08]}	{[>]CC(C(OCC[NH3+])=O)C.FC(F)(C([O-])=O)F.[+rn=92],CC(C)C(OCC1=CC=CC=C1)=O[<].[+rn=08]}			175		29
				84:16	84	16	{[>]CC(C(OCC[NH3+])=O)C.[+rn=84],CC(C)C(OCC1=CC=CC=C1)=O[<].[+rn=16]}	{[>]CC(C(OCC[NH3+])=O)C.FC(F)(C([O-])=O)F.[+rn=84],CC(C)C(OCC1=CC=CC=C1)=O[<].[+rn=16]}			10		15
				75:25	75	25	{[>]CC(C(OCC[NH3+])=O)C.[+rn=75],CC(C)C(OCC1=CC=CC=C1)=O[<].[+rn=25]}	{[>]CC(C(OCC[NH3+])=O)C.FC(F)(C([O-])=O)F.[+rn=75],CC(C)C(OCC1=CC=CC=C1)=O[<].[+rn=25]}			1		4.6
				67;33	67	33	{[>]CC(C(OCC[NH3+])=O)C.[+rn=67],CC(C)C(OCC1=CC=CC=C1)=O[<].[+rn=33]}	{[>]CC(C(OCC[NH3+])=O)C.FC(F)(C([O-])=O)F.[+rn=67],CC(C)C(OCC1=CC=CC=C1)=O[<].[+rn=33]}			0.24		4.6
				56:44	56	44	{[>]CC(C(OCC[NH3+])=O)C.[+rn=56],CC(C)C(OCC1=CC=CC=C1)=O[<].[+rn=44]}	{[>]CC(C(OCC[NH3+])=O)C.FC(F)(C([O-])=O)F.[+rn=56],CC(C)C(OCC1=CC=CC=C1)=O[<].[+rn=44]}			0.17
				49:51	49	51	{[>]CC(C(OCC[NH3+])=O)C.[+rn=49],CC(C)C(OCC1=CC=CC=C1)=O[<].[+rn=51]}	{[>]CC(C(OCC[NH3+])=O)C.FC(F)(C([O-])=O)F.[+rn=49],CC(C)C(OCC1=CC=CC=C1)=O[<].[+rn=51]}			0.16
	正电荷 CC(C(NCC[NH3+])=O)C	CC(C(NCC[NH3+])=O)C.[Cl-]	CC(C)C(NCCCC)=O	0:100	0	100	{[>]CC(C(NCC[NH3+])=O)C.[+rn=00],CC(C)C(NCCCC)=O[<].[+rn=100]}	{[>]CC(C(NCC[NH3+])=O)C.[Cl-].[+rn=00],CC(C)C(NCCCC)=O[<].[+rn=100]}			1000	1.7	19	1000
	CC(C(NCC[NH3+])=O)C.[Cl-]	CC(C(NCC[NH3+])=O)C.[Cl-]	CC(C)C(NCCCC)=O	20:80	20	80	{[>]CC(C(NCC[NH3+])=O)C.[+rn=20],CC(C)C(NCCCC)=O[<].[+rn=80]}	{[>]CC(C(NCC[NH3+])=O)C.[Cl-].[+rn=20],CC(C)C(NCCCC)=O[<].[+rn=80]}			1000	13	278	1000
		CC(C(NCC[NH3+])=O)C.[Cl-]	CC(C)C(NCCCC)=O	36:64	36	64	{[>]CC(C(NCC[NH3+])=O)C.[+rn=36],CC(C)C(NCCCC)=O[<].[+rn=64]}	{[>]CC(C(NCC[NH3+])=O)C.[Cl-].[+rn=36],CC(C)C(NCCCC)=O[<].[+rn=64]}			1000	100	464	1000
	疏水：CC(C)C(NCCCC)=O	CC(C(NCC[NH3+])=O)C.[Cl-]	CC(C)C(NCCCC)=O	54:46	54	46	{[>]CC(C(NCC[NH3+])=O)C.[+rn=54],CC(C)C(NCCCC)=O[<].[+rn=46]}	{[>]CC(C(NCC[NH3+])=O)C.[Cl-].[+rn=54],CC(C)C(NCCCC)=O[<].[+rn=46]}			1000	117	170	1000
		CC(C(NCC[NH3+])=O)C.[Cl-]	CC(C)C(NCCCC)=O	78:22	78	22	{[>]CC(C(NCC[NH3+])=O)C.[+rn=78],CC(C)C(NCCCC)=O[<].[+rn=22]}	{[>]CC(C(NCC[NH3+])=O)C.[Cl-].[+rn=78],CC(C)C(NCCCC)=O[<].[+rn=22]}			100	46	100	1000
	正电荷 CC(C(NCC[NH3+])=O)C
	CC(C(NCC[NH3+])=O)C.[Cl-]	CC(C(NCC[NH3+])=O)C.[Cl-]	CC(C)C(NCCCCCC)=O	18:82	18	82	{[>]CC(C(NCC[NH3+])=O)C.[+rn=18],CC(C)C(NCCCCCC)=O[<].[+rn=82]}	{[>]CC(C(NCC[NH3+])=O)C.[Cl-].[+rn=18],CC(C)C(NCCCCCC)=O[<].[+rn=82]}			300	10	129	300
		CC(C(NCC[NH3+])=O)C.[Cl-]	CC(C)C(NCCCCCC)=O	33:67	33	67	{[>]CC(C(NCC[NH3+])=O)C.[+rn=33],CC(C)C(NCCCCCC)=O[<].[+rn=67]}	{[>]CC(C(NCC[NH3+])=O)C.[Cl-].[+rn=33],CC(C)C(NCCCCCC)=O[<].[+rn=67]}			22	13	20	12.5
	疏水：CC(C)C(NCCCCCC)=O	CC(C(NCC[NH3+])=O)C.[Cl-]	CC(C)C(NCCCCCC)=O	51:49	51	49	{[>]CC(C(NCC[NH3+])=O)C.[+rn=51],CC(C)C(NCCCCCC)=O[<].[+rn=49]}	{[>]CC(C(NCC[NH3+])=O)C.[Cl-].[+rn=51],CC(C)C(NCCCCCC)=O[<].[+rn=49]}			0.16	11	1.5	0.16
	CC(C)C(N[*])=O	CC(C(NCC[NH3+])=O)C.[Cl-]	CC(C)C(NCCCCCC)=O	63:37	63	37	{[>]CC(C(NCC[NH3+])=O)C.[+rn=63],CC(C)C(NCCCCCC)=O[<].[+rn=37]}	{[>]CC(C(NCC[NH3+])=O)C.[Cl-].[+rn=63],CC(C)C(NCCCCCC)=O[<].[+rn=37]}			0.16	13	10	0.16
	正电荷 NC(CCCC[NH3+])C=O	NC(CCCC[NH3+])C=O	N[C@@H](CCC(OCC1=CC=CC=C1)=O)C=O	90:10	90	10	{[>]NC(CCCC[NH3+])C=O.[+rn=90],N[C@@H](CCC(OCC1=CC=CC=C1)=O)C=O[<].[+rn=10]}					12	12
		NC(CCCC[NH3+])C=O	N[C@@H](CCC(OCC1=CC=CC=C1)=O)C=O	80:20	80	20	{[>]NC(CCCC[NH3+])C=O.[+rn=80],N[C@@H](CCC(OCC1=CC=CC=C1)=O)C=O[<].[+rn=20]}					25	12
		NC(CCCC[NH3+])C=O	N[C@@H](CCC(OCC1=CC=CC=C1)=O)C=O	70:30	70	30	{[>]NC(CCCC[NH3+])C=O.[+rn=70],N[C@@H](CCC(OCC1=CC=CC=C1)=O)C=O[<].[+rn=30]}					25	25
	N[C@@H](CCC(OCC1=CC=CC=C1)=O)C=O	NC(CCCC[NH3+])C=O	N[C@@H](CCC(OCC1=CC=CC=C1)=O)C=O	60:40	60	40	{[>]NC(CCCC[NH3+])C=O.[+rn=60],N[C@@H](CCC(OCC1=CC=CC=C1)=O)C=O[<].[+rn=40]}					25	25
		NC(CCCC[NH3+])C=O	N[C@@H](CCC(OCC1=CC=CC=C1)=O)C=O	50:50	50	50	{[>]NC(CCCC[NH3+])C=O.[+rn=50],N[C@@H](CCC(OCC1=CC=CC=C1)=O)C=O[<].[+rn=50]}					25	25
	NC([*])C=O	NC(CCCC[NH3+])C=O	N[C@@H](CCC(OCC1=CC=CC=C1)=O)C=O	40:60	40	60	{[>]NC(CCCC[NH3+])C=O.[+rn=40],N[C@@H](CCC(OCC1=CC=CC=C1)=O)C=O[<].[+rn=60]}					50	50

## Sheet: 特征
NC(C[NH3+])CC(=O)
N[C@@H](C)[C@@H](C[NH3+])C(=O)
NC(C)(C)C(C[NH3+])C(=O)
NC1CCCC1C(=O)
NC1CCCCC1C(=O)
NC1CCCCCC1C(=O)
NC1CCCCCCC1C(=O)
NC(CC)C(CC)C(=O)
NC(C)(C)C(C[NH3+])C(=O)
NC(CCC)C(CCC)C(=O)
NC(CC)(CC)CC(=O)
NC(C)(C)C(C)(C)C(=O)
NC(CCCC)CC(=O)
name	LOGP	ABC	ABCGG	nAcid	nBase	SpAbs_A	SpMax_A	SpDiam_A	SpAD_A	SpMAD_A	LogEE_A	VE1_A	VE2_A	VE3_A	VR1_A	VR2_A	VR3_A	nAromAtom	nAromBond	nAtom	nHeavyAtom	nSpiro	nBridgehead	nHetero	nH	nB	nC	nN	nO	nS	nP	nF	nCl	nBr	nI	nX	ATS0dv	ATS1dv	ATS2dv	ATS3dv	ATS4dv	ATS5dv	ATS6dv	ATS7dv	ATS8dv	ATS0d	ATS1d	ATS2d	ATS3d
NC(C[NH3+])CC(=O)	-1.8554	4.35203	4.79832	0	2	7.87846	1.96962	3.93923	7.87846	1.12549	2.75284	2.45839	0.351198	0.54283	16.7387	2.39125	2.46105	0	0	18	7	0	0	3	11	0	4	2	1	0	0	0	0	0	0	0	72	47	40	38	33	6	0	0	0	35	41	63	63
N[C@@H](C)[C@@H](C[NH3+])C(=O)	-1.6094	5.12809	5.74995	0	2	8.72057	2.101	4.20201	8.72057	1.09007	2.90085	2.59417	0.324271	0.730121	20.3008	2.53759	2.78751	0	0	21	8	0	0	3	13	0	5	2	1	0	0	0	0	0	0	0	78	56	57	56	34	0	0	0	0	43	51	82	85
NC(C)(C)C(C[NH3+])C(=O)	-1.2193	6.072	6.68289	0	2	9.30056	2.23607	4.47214	9.30056	1.0334	3.04003	2.70389	0.300433	0.889332	25.1416	2.79351	3.11916	0	0	24	9	0	0	3	15	0	6	2	1	0	0	0	0	0	0	0	86	67	69	68	41	0	0	0	0	53	60	107	105
NC1CCCC1C(=O)	0.3127	5.7258	6.03267	0	1	9.93914	2.24274	4.29612	9.93914	1.24239	2.98504	2.66293	0.332867	0.756285	23.64	2.955	2.9398	0	0	19	8	0	0	2	11	0	6	1	1	0	0	0	0	0	0	0	84	65	76	63	42	0	0	0	0	47	62	101	100
NC1CCCCC1C(=O)	0.7028	6.43291	6.25559	0	1	11.2036	2.22158	4.44317	11.2036	1.24484	3.09023	2.83301	0.314779	0.93598	28.1564	3.12849	3.23241	0	0	22	9	0	0	2	13	0	7	1	1	0	0	0	0	0	0	0	88	69	80	79	54	12	0	0	0	53	70	114	128
NC1CCCCCC1C(=O)	1.0929	7.14002	6.95672	0	1	12.4748	2.2077	4.34359	12.4748	1.24748	3.18821	2.97821	0.297821	1.09132	33.435	3.3435	3.5096	0	0	25	10	0	0	2	15	0	8	1	1	0	0	0	0	0	0	0	92	73	84	99	66	24	0	0	0	59	78	127	160
NC1CCCCCCC1C(=O)	1.483	7.84712	7.1016	0	1	13.5315	2.19839	4.39679	13.5315	1.23014	3.27796	3.09968	0.281789	1.22661	39.727	3.61154	3.77734	0	0	28	11	0	0	2	17	0	9	1	1	0	0	0	0	0	0	0	96	77	88	103	86	36	12	0	0	65	86	140	176
NC(CC)C(CC)C(=O)	0.9488	5.7258	6.45459	0	1	10.4243	2.13578	4.27156	10.4243	1.15825	3.0194	2.718	0.302	0.894537	25.6084	2.84538	3.13756	0	0	24	9	0	0	2	15	0	7	1	1	0	0	0	0	0	0	0	82	61	66	67	46	7	0	0	0	49	60	96	107
NC(C)(C)C(C[NH3+])C(=O)	-1.2193	6.072	6.68289	0	2	9.30056	2.23607	4.47214	9.30056	1.0334	3.04003	2.70389	0.300433	0.889332	25.1416	2.79351	3.11916	0	0	24	9	0	0	3	15	0	6	2	1	0	0	0	0	0	0	0	86	67	69	68	41	0	0	0	0	53	60	107	105
NC(CCC)C(CCC)C(=O)	1.729	7.14002	7.68852	0	1	12.8522	2.1625	4.325	12.8522	1.16838	3.22042	2.9246	0.265873	1.16847	40.3469	3.6679	3.79283	0	0	30	11	0	0	2	19	0	9	1	1	0	0	0	0	0	0	0	90	69	76	85	74	32	10	1	0	61	76	124	142
NC(CC)(CC)CC(=O)	1.0929	5.81577	6.48659	0	1	10.2611	2.20595	4.41189	10.2611	1.14013	3.03024	2.66958	0.29662	0.876562	27.0021	3.00023	3.19055	0	0	24	9	0	0	2	15	0	7	1	1	0	0	0	0	0	0	0	84	64	62	59	49	12	0	0	0	51	60	101	110
NC(C)(C)C(C)(C)C(=O)	0.9488	6.35671	6.9112	0	1	8.98118	2.33441	4.66883	8.98118	0.997909	3.06119	2.71663	0.301848	0.894031	23.214	2.57933	3.03939	0	0	24	9	0	0	2	15	0	7	1	1	0	0	0	0	0	0	0	90	74	78	61	30	0	0	0	0	57	62	114	114
NC(CCCC)CC(=O)	1.0929	5.76624	6.05928	0	1	10.384	2.01532	4.03063	10.384	1.15378	3.00798	2.72836	0.303152	0.898342	28.0813	3.12015	3.22974	0	0	24	9	0	0	2	15	0	7	1	1	0	0	0	0	0	0	0	80	55	49	51	49	23	15	6	0	47	57	90	96
with 3D
name	LOGP	ABC	ABCGG	nAcid	nBase	SpAbs_A	SpMax_A	SpDiam_A	SpAD_A	SpMAD_A	LogEE_A	VE1_A	VE2_A	VE3_A	VR1_A	VR2_A	VR3_A	nAromAtom	nAromBond	nAtom	nHeavyAtom	nSpiro	nBridgehead	nHetero	nH	nB	nC	nN	nO	nS	nP	nF	nCl	nBr	nI	nX	ATS0dv	ATS1dv	ATS2dv	ATS3dv	ATS4dv	ATS5dv	ATS6dv	ATS7dv	ATS8dv	ATS0d	ATS1d	ATS2d	ATS3d
NC(C[NH3+])CC(=O)	-1.8554	4.35203	4.79832	0	2	7.87846	1.96962	3.93923	7.87846	1.12549	2.75284	2.45839	0.351198	0.54283	16.7387	2.39125	2.46105	0	0	18	7	0	0	3	11	0	4	2	1	0	0	0	0	0	0	0	72	47	40	38	33	6	0	0	0	35	41	63	63
N[C@@H](C)[C@@H](C[NH3+])C(=O)	-1.6094	5.12809	5.74995	0	2	8.72057	2.101	4.20201	8.72057	1.09007	2.90085	2.59417	0.324271	0.730121	20.3008	2.53759	2.78751	0	0	21	8	0	0	3	13	0	5	2	1	0	0	0	0	0	0	0	78	56	57	56	34	0	0	0	0	43	51	82	85
NC(C)(C)C(C[NH3+])C(=O)	-1.2193	6.072	6.68289	0	2	9.30056	2.23607	4.47214	9.30056	1.0334	3.04003	2.70389	0.300433	0.889332	25.1416	2.79351	3.11916	0	0	24	9	0	0	3	15	0	6	2	1	0	0	0	0	0	0	0	86	67	69	68	41	0	0	0	0	53	60	107	105
NC1CCCC1C(=O)	0.3127	5.7258	6.03267	0	1	9.93914	2.24274	4.29612	9.93914	1.24239	2.98504	2.66293	0.332867	0.756285	23.64	2.955	2.9398	0	0	19	8	0	0	2	11	0	6	1	1	0	0	0	0	0	0	0	84	65	76	63	42	0	0	0	0	47	62	101	100
NC1CCCCC1C(=O)	0.7028	6.43291	6.25559	0	1	11.2036	2.22158	4.44317	11.2036	1.24484	3.09023	2.83301	0.314779	0.93598	28.1564	3.12849	3.23241	0	0	22	9	0	0	2	13	0	7	1	1	0	0	0	0	0	0	0	88	69	80	79	54	12	0	0	0	53	70	114	128
NC1CCCCCC1C(=O)	1.0929	7.14002	6.95672	0	1	12.4748	2.2077	4.34359	12.4748	1.24748	3.18821	2.97821	0.297821	1.09132	33.435	3.3435	3.5096	0	0	25	10	0	0	2	15	0	8	1	1	0	0	0	0	0	0	0	92	73	84	99	66	24	0	0	0	59	78	127	160
NC1CCCCCCC1C(=O)	1.483	7.84712	7.1016	0	1	13.5315	2.19839	4.39679	13.5315	1.23014	3.27796	3.09968	0.281789	1.22661	39.727	3.61154	3.77734	0	0	28	11	0	0	2	17	0	9	1	1	0	0	0	0	0	0	0	96	77	88	103	86	36	12	0	0	65	86	140	176
NC(CC)C(CC)C(=O)	0.9488	5.7258	6.45459	0	1	10.4243	2.13578	4.27156	10.4243	1.15825	3.0194	2.718	0.302	0.894537	25.6084	2.84538	3.13756	0	0	24	9	0	0	2	15	0	7	1	1	0	0	0	0	0	0	0	82	61	66	67	46	7	0	0	0	49	60	96	107
NC(C)(C)C(C[NH3+])C(=O)	-1.2193	6.072	6.68289	0	2	9.30056	2.23607	4.47214	9.30056	1.0334	3.04003	2.70389	0.300433	0.889332	25.1416	2.79351	3.11916	0	0	24	9	0	0	3	15	0	6	2	1	0	0	0	0	0	0	0	86	67	69	68	41	0	0	0	0	53	60	107	105
NC(CCC)C(CCC)C(=O)	1.729	7.14002	7.68852	0	1	12.8522	2.1625	4.325	12.8522	1.16838	3.22042	2.9246	0.265873	1.16847	40.3469	3.6679	3.79283	0	0	30	11	0	0	2	19	0	9	1	1	0	0	0	0	0	0	0	90	69	76	85	74	32	10	1	0	61	76	124	142
NC(CC)(CC)CC(=O)	1.0929	5.81577	6.48659	0	1	10.2611	2.20595	4.41189	10.2611	1.14013	3.03024	2.66958	0.29662	0.876562	27.0021	3.00023	3.19055	0	0	24	9	0	0	2	15	0	7	1	1	0	0	0	0	0	0	0	84	64	62	59	49	12	0	0	0	51	60	101	110
NC(C)(C)C(C)(C)C(=O)	0.9488	6.35671	6.9112	0	1	8.98118	2.33441	4.66883	8.98118	0.997909	3.06119	2.71663	0.301848	0.894031	23.214	2.57933	3.03939	0	0	24	9	0	0	2	15	0	7	1	1	0	0	0	0	0	0	0	90	74	78	61	30	0	0	0	0	57	62	114	114
NC(CCCC)CC(=O)	1.0929	5.76624	6.05928	0	1	10.384	2.01532	4.03063	10.384	1.15378	3.00798	2.72836	0.303152	0.898342	28.0813	3.12015	3.22974	0	0	24	9	0	0	2	15	0	7	1	1	0	0	0	0	0	0	0	80	55	49	51	49	23	15	6	0	47	57	90	96
name	LOGP	ABC	ABCGG	nAcid	nBase	SpAbs_A	SpMax_A	SpDiam_A	SpAD_A	SpMAD_A	LogEE_A	VE1_A	VE2_A	VE3_A	VR1_A	VR2_A	VR3_A	nAromAtom	nAromBond	nAtom	nHeavyAtom	nSpiro	nBridgehead	nHetero	nH	nB	nC	nN	nO	nS	nP	nF	nCl	nBr	nI	nX	ATS0dv	ATS1dv	ATS2dv	ATS3dv	ATS4dv	ATS5dv	ATS6dv	ATS7dv	ATS8dv	ATS0d	ATS1d	ATS2d	ATS3d
NC(C[NH3+])CC(=O)	-1.8554	4.35203	4.79832	0	2	7.87846	1.96962	3.93923	7.87846	1.12549	2.75284	2.45839	0.351198	0.54283	16.7387	2.39125	2.46105	0	0	18	7	0	0	3	11	0	4	2	1	0	0	0	0	0	0	0	72	47	40	38	33	6	0	0	0	35	41	63	63
N[C@@H](C)[C@@H](C[NH3+])C(=O)	-1.6094	5.12809	5.74995	0	2	8.72057	2.101	4.20201	8.72057	1.09007	2.90085	2.59417	0.324271	0.730121	20.3008	2.53759	2.78751	0	0	21	8	0	0	3	13	0	5	2	1	0	0	0	0	0	0	0	78	56	57	56	34	0	0	0	0	43	51	82	85
NC(C)(C)C(C[NH3+])C(=O)	-1.2193	6.072	6.68289	0	2	9.30056	2.23607	4.47214	9.30056	1.0334	3.04003	2.70389	0.300433	0.889332	25.1416	2.79351	3.11916	0	0	24	9	0	0	3	15	0	6	2	1	0	0	0	0	0	0	0	86	67	69	68	41	0	0	0	0	53	60	107	105
N[C@@H]1CCC[C@@H]1C=O	0.3127	5.7258	6.03267	0	1	9.93914	2.24274	4.29612	9.93914	1.24239	2.98504	2.66293	0.332867	0.756285	23.64	2.955	2.9398	0	0	19	8	0	0	2	11	0	6	1	1	0	0	0	0	0	0	0	84	65	76	63	42	0	0	0	0	47	62	101	100
N[C@@H]1CCCCC[C@@H]1C=O	1.0929	7.14002	6.95672	0	1	12.4748	2.2077	4.34359	12.4748	1.24748	3.18821	2.97821	0.297821	1.09132	33.435	3.3435	3.5096	0	0	25	10	0	0	2	15	0	8	1	1	0	0	0	0	0	0	0	92	73	84	99	66	24	0	0	0	59	78	127	160
N[C@@H]1CCCCCC[C@@H]1C(=O)	1.483	7.84712	7.1016	0	1	13.5315	2.19839	4.39679	13.5315	1.23014	3.27796	3.09968	0.281789	1.22661	39.727	3.61154	3.77734	0	0	28	11	0	0	2	17	0	9	1	1	0	0	0	0	0	0	0	96	77	88	103	86	36	12	0	0	65	86	140	176
N[C@@H]1CCCC[C@@H]1C(=O)	0.7028	6.43291	6.25559	0	1	11.2036	2.22158	4.44317	11.2036	1.24484	3.09023	2.83301	0.314779	0.93598	28.1564	3.12849	3.23241	0	0	22	9	0	0	2	13	0	7	1	1	0	0	0	0	0	0	0	88	69	80	79	54	12	0	0	0	53	70	114	128
N[C@H](CC)[C@@H](CC)C(=O)	0.9488	5.7258	6.45459	0	1	10.4243	2.13578	4.27156	10.4243	1.15825	3.0194	2.718	0.302	0.894537	25.6084	2.84538	3.13756	0	0	24	9	0	0	2	15	0	7	1	1	0	0	0	0	0	0	0	82	61	66	67	46	7	0	0	0	49	60	96	107
N[C@H](CCC)[C@@H](CCC)C(=O)	1.729	7.14002	7.68852	0	1	12.8522	2.1625	4.325	12.8522	1.16838	3.22042	2.9246	0.265873	1.16847	40.3469	3.6679	3.79283	0	0	30	11	0	0	2	19	0	9	1	1	0	0	0	0	0	0	0	90	69	76	85	74	32	10	1	0	61	76	124	142
NC(CC=O)1CCCC1	0.8469	6.52288	6.73708	0	1	10.804	2.30278	4.47286	10.804	1.20045	3.10416	2.75046	0.305606	0.906407	31.4446	3.49385	3.34287	0	0	22	9	0	0	2	13	0	7	1	1	0	0	0	0	0	0	0	90	72	78	65	54	24	0	0	0	55	70	121	120
NC(CC)(CC)CC(=O)	1.0929	5.81577	6.48659	0	1	10.2611	2.20595	4.41189	10.2611	1.14013	3.03024	2.66958	0.29662	0.876562	27.0021	3.00023	3.19055	0	0	24	9	0	0	2	15	0	7	1	1	0	0	0	0	0	0	0	84	64	62	59	49	12	0	0	0	51	60	101	110
NC(C)(C)C(C)(C)C(=O)	0.9488	6.35671	6.9112	0	1	8.98118	2.33441	4.66883	8.98118	0.997909	3.06119	2.71663	0.301848	0.894031	23.214	2.57933	3.03939	0	0	24	9	0	0	2	15	0	7	1	1	0	0	0	0	0	0	0	90	74	78	61	30	0	0	0	0	57	62	114	114
NC(CCCC)CC(=O)	1.0929	5.76624	6.05928	0	1	10.384	2.01532	4.03063	10.384	1.15378	3.00798	2.72836	0.303152	0.898342	28.0813	3.12015	3.22974	0	0	24	9	0	0	2	15	0	7	1	1	0	0	0	0	0	0	0	80	55	49	51	49	23	15	6	0	47	57	90	96
NC(CC)C(CC)C(=O)	0.9488	5.7258	6.45459	0	1	10.4243	2.13578	4.27156	10.4243	1.15825	3.0194	2.718	0.302	0.894537	25.6084	2.84538	3.13756	0	0	24	9	0	0	2	15	0	7	1	1	0	0	0	0	0	0	0	82	61	66	67	46	7	0	0	0	49	60	96	107
N[C@@H]1CCC[C@@H]1C=O	0.3127	5.7258	6.03267	0	1	9.93914	2.24274	4.29612	9.93914	1.24239	2.98504	2.66293	0.332867	0.756285	23.64	2.955	2.9398	0	0	19	8	0	0	2	11	0	6	1	1	0	0	0	0	0	0	0	84	65	76	63	42	0	0	0	0	47	62	101	100
logp for NC(C[NH3+])CC(=O)is -1.8554
logp for N[C@@H](C)[C@@H](C[NH3+])C(=O)is -1.6093999999999993
logp for NC(C)(C)C(C[NH3+])C(=O)is -1.2192999999999992
logp for NC1CCCC1C(=O)is 0.31269999999999976
logp for NC1CCCCC1C(=O)is 0.7027999999999999
logp for NC1CCCCCC1C(=O)is 1.0928999999999998
logp for NC1CCCCCCC1C(=O)is 1.4829999999999999
logp for NC(CC)C(CC)C(=O)is 0.9487999999999999
logp for NC(C)(C)C(C[NH3+])C(=O)is -1.2192999999999992	Ration_A	LOGP	ABC	ABCGG	nAcid	nBase	SpAbs_A	SpMax_A	SpDiam_A	SpAD_A	SpMAD_A	LogEE_A	VE1_A	VE2_A	VE3_A	VR1_A	VR2_A	VR3_A	nAromAtom	nAromBond	nAtom	nHeavyAtom	nSpiro	nBridgehead	nHetero	nH	nB	nC	nN	nO	nS	nP	nF	nCl	nBr	nI	nX	ATS0dv	ATS1dv	ATS2dv	ATS3dv	ATS4dv	ATS5dv	ATS6dv	ATS7dv	ATS8dv	ATS0d	ATS1d	ATS2d
logp for NC(CCC)C(CCC)C(=O)is 1.7289999999999999	Ration_B	LOGP	ABC	ABCGG	nAcid	nBase	SpAbs_A	SpMax_A	SpDiam_A	SpAD_A	SpMAD_A	LogEE_A	VE1_A	VE2_A	VE3_A	VR1_A	VR2_A	VR3_A	nAromAtom	nAromBond	nAtom	nHeavyAtom	nSpiro	nBridgehead	nHetero	nH	nB	nC	nN	nO	nS	nP	nF	nCl	nBr	nI	nX	ATS0dv	ATS1dv	ATS2dv	ATS3dv	ATS4dv	ATS5dv	ATS6dv	ATS7dv	ATS8dv	ATS0d	ATS1d	ATS2d
logp for NC(CC)(CC)CC(=O)is 1.0928999999999998
logp for NC(C)(C)C(C)(C)C(=O)is 0.9487999999999999
logp for NC(CCCC)CC(=O)is 1.0928999999999998
{[>]N[C@@H](C)[C@@H](C[NH3+])C(=O),NC(CC)C(CC)C(=O)[<]}
{[>]NC(C)(C)C(C[NH3+])C(=O),NC(CC)C(CC)C(=O)[<]}
{[>]NC(C)(C)C(C[NH3+])C(=O),NC1CCCCCCC1C(=O)[<]}
{[>]NC(C)(C)C(C[NH3+])C(=O),NC(CCC)C(CCC)C(=O)[<]}
{[>]NC(C)(C)C(C[NH3+])C(=O),NC1CCCCC1CC(=O)[<]}
{[>]NC(C)(C)C(C[NH3+])C(=O),NC(CC=O)1CCCC1[<]}
{[>]NC(C)(C)C(C[NH3+])C(=O),NC(CC)(CC)CC(=O)[<]}
{[>]NC(C)(C)C(C[NH3+])C(=O).[+rn=10],NC1CCCCCCC1C=O[<].[+rn=90]}
{[>]NC(C)(C)C(C[NH3+])C(=O).[+rn=10],NC1CCCCC1C=O[<].[+rn=90]}
{[>]NC(C)(C)C(C[NH3+])C(=O).[+rn=10],NC1(CC=O)CCCC1[<].[+rn=90]}
{[>]NC(C)(C)C(C[NH3+])C(=O).[+rn=10],CCCC(N)C(C=O)CCC[<].[+rn=90]}
{[>]NC(C)(C)C(C[NH3+])C(=O).[+rn=10],CCC(N)C(C=O)CC[<].[+rn=90]}
{[>]NC(C)(C)C(C[NH3+])C(=O).[+rn=10],CCCCC(N)CC=O[<].[+rn=90]}
			SAU	ECOLI	HC10
{[>]NC(C)(C)C(C[NH3+])C(=O).[+rn=70],CCCCCC(N)CC=O[<].[+rn=30]}	6.35655	511.284	9.8968	28.6983	127.821
{[>]NC(C)(C)C(C[NH3+])C(=O).[+rn=70],CCCCCCC(N)CC=O[<].[+rn=30]}	6.42739	536.985	15.5283	14.6788	134.246
{[>]NC(C)(C)C(C[NH3+])C(=O).[+rn=80],CC(C)(C)CCC(N)CC=O[<].[+rn=20]}	6.74438	668.759	13.969	15.2301	167.19
{[>]NC(C)(C)C(C[NH3+])C(=O).[+rn=90],CCC(C)CCC(N)CC=O[<].[+rn=10]}	7.102	856.624	12.7838	20.037	214.156
{[>]NC(C)(C)C(C[NH3+])C(=O).[+rn=90],CC(C)CCC(N)CC=O[<].[+rn=10]}	6.16623	448.167	17.5493	18.8865	112.042
	6.55277	585.676	15.7613	17.3648	146.419
{[>]NC(C)(C)C(C[NH3+])C(=O).[+rn=90],CC(C)CCC(N)CC=O[<].[+rn=10]}	6.89111	740.26	14.0687	19.3697	185.065
{[>]NC(C)(C)C(C[NH3+])C(=O).[+rn=70],CC(C)(C)CCC(N)CC=O[<].[+rn=30]}	6.25673	477.146	8.30505	35.942	119.287
{[>]NC(C)(C)C(C[NH3+])C(=O).[+rn=80],CC(C)(C)CCC(N)CC=O[<].[+rn=20]}
{[>]NC(C)(C)C(C[NH3+])C(=O).[+rn=90],CC(C)(C)CCC(N)CC=O[<].[+rn=10]}
{[>]NC(C)(C)C(C[NH3+])C(=O).[+rn=70],CC(N)C(C=O)CC(C)(C)C[<].[+rn=30]}
{[>]NC(C)(C)C(C[NH3+])C(=O).[+rn=80],CC(N)C(C=O)CC(C)(C)C[<].[+rn=20]}
{[>]NC(C)(C)C(C[NH3+])C(=O).[+rn=90],CC(N)C(C=O)CC(C)(C)C[<].[+rn=10]}
{[>]NC(C)(C)C(C[NH3+])C(=O).[+rn=90],CCC(C)CCC(N)CC=O[<].[+rn=10]}
{[>]NC(C)(C)C(C[NH3+])C(=O).[+rn=90],CC(C)C(C)CC(N)CC=O[<].[+rn=10]}
[truncated: 1,778 more columns]

## Sheet: 字符和比例数据
		smiles	正电荷:疏水性
NM	NM	{[>]NC(C[NH3+])CC(=O)[<]}	100		{[>]NC(C[NH3+])CC(=O).[+rn=50],NC(C[NH3+])CC(=O)[<].[+rn=50]}						5	5		50	50
MM	MM	{[>]N[C@@H](C)[C@@H](C[NH3+])C(=O)}	100		{[>]N[C@@H](C)[C@@H](C[NH3+])C(=O).[+rn=50],N[C@@H](C)[C@@H](C[NH3+])C(=O)[<].[+rn=50]}						5	5		50	50
DM	DM	{[>]NC(C)(C)C(C[NH3+])C(=O)[<]}	100		{[>]NC(C)(C)C(C[NH3+])C(=O).[+rn=50],NC(C)(C)C(C[NH3+])C(=O)[<].[+rn=50]}						5	5		50	50
MM:CP	MM:CP	{[>]N[C@@H](C)[C@@H](C[NH3+])C(=O),NC1CCCC1C(=O)[<]}	30:70		{[>]N[C@@H](C)[C@@H](C[NH3+])C(=O).[+rn=30],NC1CCCC1C(=O)[<].[+rn=70]}						3	7		30	70
			40:60		{[>]N[C@@H](C)[C@@H](C[NH3+])C(=O).[+rn=40],NC1CCCC1C(=O)[<].[+rn=60]}						4	6		40	60
		N[C@@H](C)[C@@H](C[NH3+])C(=O)	42:58		{[>]N[C@@H](C)[C@@H](C[NH3+])C(=O).[+rn=42],NC1CCCC1C(=O)[<].[+rn=58]}						4.2	5.8		42	58
		上改为	44:56		{[>]N[C@@H](C)[C@@H](C[NH3+])C(=O).[+rn=44],NC1CCCC1C(=O)[<].[+rn=56]}						4.4	5.6		44	56
		N[C@@H](C)[C@@H](C[NH3+])C(=O)	46:54		{[>]N[C@@H](C)[C@@H](C[NH3+])C(=O).[+rn=46],NC1CCCC1C(=O)[<].[+rn=54]}						4.6	5.4		46	54
			48:52		{[>]N[C@@H](C)[C@@H](C[NH3+])C(=O).[+rn=48],NC1CCCC1C(=O)[<].[+rn=52]}						4.8	5.2		48	52
			50:50		{[>]N[C@@H](C)[C@@H](C[NH3+])C(=O).[+rn=50],NC1CCCC1C(=O)[<].[+rn=50]}						5	5		50	50
			60:40		{[>]N[C@@H](C)[C@@H](C[NH3+])C(=O).[+rn=60],NC1CCCC1C(=O)[<].[+rn=40]}						6	4		60	40
			70:30		{[>]N[C@@H](C)[C@@H](C[NH3+])C(=O).[+rn=70],NC1CCCC1C(=O)[<].[+rn=30]}						7	3		70	30
			80:20		{[>]N[C@@H](C)[C@@H](C[NH3+])C(=O).[+rn=80],NC1CCCC1C(=O)[<].[+rn=90]}						8	2		80	20
			90:10		{[>]N[C@@H](C)[C@@H](C[NH3+])C(=O).[+rn=90],NC1CCCC1C(=O)[<].[+rn=10]}						9	1		90	10
MM:CHp	MM:CHp	{[>]N[C@@H](C)[C@@H](C[NH3+])C(=O),NC1CCCCCC1C(=O)[<]}	30:70		{[>]N[C@@H](C)[C@@H](C[NH3+])C(=O).[+rn=30],NC1CCCCCC1C(=O)[<].[+rn=70]}						3	7		30	70
			40:60		{[>]N[C@@H](C)[C@@H](C[NH3+])C(=O).[+rn=40],NC1CCCCCC1C(=O)[<].[+rn=60]}						4	6		40	60
			50:50		{[>]N[C@@H](C)[C@@H](C[NH3+])C(=O).[+rn=50],NC1CCCCCC1C(=O)[<].[+rn=50]}						5	5		50	50
			60:40		{[>]N[C@@H](C)[C@@H](C[NH3+])C(=O).[+rn=60],NC1CCCCCC1C(=O)[<].[+rn=40]}						6	4		60	40
			70:30		{[>]N[C@@H](C)[C@@H](C[NH3+])C(=O).[+rn=70],NC1CCCCCC1C(=O)[<].[+rn=30]}						7	3		70	30
			80:20		{[>]N[C@@H](C)[C@@H](C[NH3+])C(=O).[+rn=80],NC1CCCCCC1C(=O)[<].[+rn=20]}						8	2		80	20
			90:10		{[>]N[C@@H](C)[C@@H](C[NH3+])C(=O).[+rn=90],NC1CCCCCC1C(=O)[<].[+rn=10]}						9	1		90	10
MM:CO	MM:CO	{[>]N[C@@H](C)[C@@H](C[NH3+])C(=O),NC1CCCCCCC1C(=O)[<]}	30:70		{[>]N[C@@H](C)[C@@H](C[NH3+])C(=O).[+rn=30],NC1CCCCCCC1C(=O)[<].[+rn=70]}						3	7		30	70
			40:60		{[>]N[C@@H](C)[C@@H](C[NH3+])C(=O).[+rn=40],NC1CCCCCCC1C(=O)[<].[+rn=60]}						4	6		40	60
			50:50		{[>]N[C@@H](C)[C@@H](C[NH3+])C(=O).[+rn=50],NC1CCCCCCC1C(=O)[<].[+rn=50]}						5	5		50	50
			60:40		{[>]N[C@@H](C)[C@@H](C[NH3+])C(=O).[+rn=60],NC1CCCCCCC1C(=O)[<].[+rn=40]}						6	4		60	40
			70:30		{[>]N[C@@H](C)[C@@H](C[NH3+])C(=O).[+rn=70],NC1CCCCCCC1C(=O)[<].[+rn=30]}						7	3		70	30
			80:20		{[>]N[C@@H](C)[C@@H](C[NH3+])C(=O).[+rn=80],NC1CCCCCCC1C(=O)[<].[+rn=20]}						8	2		80	20
			90:10		{[>]N[C@@H](C)[C@@H](C[NH3+])C(=O).[+rn=90],NC1CCCCCCC1C(=O)[<].[+rn=10]}						9	1		90	10
MM:CHx	MM:CHx	{[>]N[C@@H](C)[C@@H](C[NH3+])C(=O),NC1CCCCC1C(=O)[<]}	30:70		{[>]N[C@@H](C)[C@@H](C[NH3+])C(=O).[+rn=30],NC1CCCCC1C(=O)[<].[+rn=70]}						3	7		30	70
			40:60		{[>]N[C@@H](C)[C@@H](C[NH3+])C(=O).[+rn=40],NC1CCCCC1C(=O)[<].[+rn=60]}						4	6		40	60
			50:50		{[>]N[C@@H](C)[C@@H](C[NH3+])C(=O).[+rn=50],NC1CCCCC1C(=O)[<].[+rn=50]}						5	5		50	50
			60:40		{[>]N[C@@H](C)[C@@H](C[NH3+])C(=O).[+rn=60],NC1CCCCC1C(=O)[<].[+rn=40]}						6	4		60	40
			61:39		{[>]N[C@@H](C)[C@@H](C[NH3+])C(=O).[+rn=61],NC1CCCCC1C(=O)[<].[+rn=39]}						6.1	3.9		61	39
			62:38		{[>]N[C@@H](C)[C@@H](C[NH3+])C(=O).[+rn=62],NC1CCCCC1C(=O)[<].[+rn=38]}						6.2	3.8		62	38
			63:37		{[>]N[C@@H](C)[C@@H](C[NH3+])C(=O).[+rn=63],NC1CCCCC1C(=O)[<].[+rn=37]}						6.3	3.7		63	37
			64:36		{[>]N[C@@H](C)[C@@H](C[NH3+])C(=O).[+rn=64],NC1CCCCC1C(=O)[<].[+rn=36]}						6.4	3.6		64	36
			65:35		{[>]N[C@@H](C)[C@@H](C[NH3+])C(=O).[+rn=65],NC1CCCCC1C(=O)[<].[+rn=35]}						6.5	3.5		65	35
			70:30		{[>]N[C@@H](C)[C@@H](C[NH3+])C(=O).[+rn=70],NC1CCCCC1C(=O)[<].[+rn=30]}						7	3		70	30
			80:20		{[>]N[C@@H](C)[C@@H](C[NH3+])C(=O).[+rn=80],NC1CCCCC1C(=O)[<].[+rn=20]}						8	2		80	20
			90:10		{[>]N[C@@H](C)[C@@H](C[NH3+])C(=O).[+rn=90],NC1CCCCC1C(=O)[<].[+rn=10]}						9	1		90	10
MM:HE	MM:HE	{[>]N[C@@H](C)[C@@H](C[NH3+])C(=O),NC(CC)C(CC)C(=O)[<]}	60:40		{[>]N[C@@H](C)[C@@H](C[NH3+])C(=O).[+rn=60],NC(CC)C(CC)C(=O)[<].[+rn=40]}						6	4		60	40
			80:20		{[>]N[C@@H](C)[C@@H](C[NH3+])C(=O).[+rn=80],NC(CC)C(CC)C(=O)[<].[+rn=20]}						8	2		80	20
			90:10		{[>]N[C@@H](C)[C@@H](C[NH3+])C(=O).[+rn=90],NC(CC)C(CC)C(=O)[<].[+rn=10]}						9	1		90	10
DM:HE	DM:HE	{[>]NC(C)(C)C(C[NH3+])C(=O),NC(CC)C(CC)C(=O)[<]}	50:50		{[>]NC(C)(C)C(C[NH3+])C(=O).[+rn=50],NC(CC)C(CC)C(=O)[<].[+rn=50]}						5	5		50	50
			60:40		{[>]NC(C)(C)C(C[NH3+])C(=O).[+rn=60],NC(CC)C(CC)C(=O)[<].[+rn=40]}						6	4		60	40
			70:30		{[>]NC(C)(C)C(C[NH3+])C(=O).[+rn=70],NC(CC)C(CC)C(=O)[<].[+rn=30]}						7	3		70	30
			80:20		{[>]NC(C)(C)C(C[NH3+])C(=O).[+rn=80],NC(CC)C(CC)C(=O)[<].[+rn=20]}						8	2		80	20
			90:10		{[>]NC(C)(C)C(C[NH3+])C(=O).[+rn=90],NC(CC)C(CC)C(=O)[<].[+rn=10]}						9	1		90	10
DM:CO	DM:CO	{[>]NC(C)(C)C(C[NH3+])C(=O),NC1CCCCCCC1C(=O)[<]}	50:50		{[>]NC(C)(C)C(C[NH3+])C(=O).[+rn=50],NC1CCCCCCC1C(=O)[<].[+rn=50]}						5	5		50	50
			60:40		{[>]NC(C)(C)C(C[NH3+])C(=O).[+rn=60],NC1CCCCCCC1C(=O)[<].[+rn=40]}						6	4		60	40
			70:30		{[>]NC(C)(C)C(C[NH3+])C(=O).[+rn=70],NC1CCCCCCC1C(=O)[<].[+rn=30]}						7	3		70	30
			80:20		{[>]NC(C)(C)C(C[NH3+])C(=O).[+rn=80],NC1CCCCCCC1C(=O)[<].[+rn=20]}						8	2		80	20
			90:10		{[>]NC(C)(C)C(C[NH3+])C(=O).[+rn=90],NC1CCCCCCC1C(=O)[<].[+rn=10]}						9	1		90	10
DM:OC	DM:OC	{[>]NC(C)(C)C(C[NH3+])C(=O),NC(CCC)C(CCC)C(=O)[<]}	50:50		{[>]NC(C)(C)C(C[NH3+])C(=O).[+rn=50],NC(CCC)C(CCC)C(=O)[<].[+rn=50]}						5	5		50	50
			60:40		{[>]NC(C)(C)C(C[NH3+])C(=O).[+rn=60],NC(CCC)C(CCC)C(=O)[<].[+rn=40]}						6	4		60	40
			70:30		{[>]NC(C)(C)C(C[NH3+])C(=O).[+rn=70],NC(CCC)C(CCC)C(=O)[<].[+rn=30]}						7	3		70	30
			80:20		{[>]NC(C)(C)C(C[NH3+])C(=O).[+rn=80],NC(CCC)C(CCC)C(=O)[<].[+rn=20]}						8	2		80	20
			90:10		{[>]NC(C)(C)C(C[NH3+])C(=O).[+rn=90],NC(CCC)C(CCC)C(=O)[<].[+rn=10]}						9	1		90	10
DM:CHx	DM:CHx	{[>]NC(C)(C)C(C[NH3+])C(=O),NC1CCCCC1CC(=O)[<]}	30:70		{[>]NC(C)(C)C(C[NH3+])C(=O).[+rn=30],NC1CCCCC1CC(=O)[<].[+rn=70]}						3	7		30	70
			40:60		{[>]NC(C)(C)C(C[NH3+])C(=O).[+rn=40],NC1CCCCC1CC(=O)[<].[+rn=60]}						4	6		40	60
			50:50		{[>]NC(C)(C)C(C[NH3+])C(=O).[+rn=50],NC1CCCCC1CC(=O)[<].[+rn=50]}						5	5		50	50
			60:40		{[>]NC(C)(C)C(C[NH3+])C(=O).[+rn=60],NC1CCCCC1CC(=O)[<].[+rn=40]}						6	4		60	40
			70:30		{[>]NC(C)(C)C(C[NH3+])C(=O).[+rn=70],NC1CCCCC1CC(=O)[<].[+rn=30]}						7	3		70	30
			80:20		{[>]NC(C)(C)C(C[NH3+])C(=O).[+rn=80],NC1CCCCC1CC(=O)[<].[+rn=20]}						8	2		80	20
			90:10		{[>]NC(C)(C)C(C[NH3+])C(=O).[+rn=90],NC1CCCCC1CC(=O)[<].[+rn=10]}						9	1		90	10
DM:βCP	DM:βCP	{[>]NC(C)(C)C(C[NH3+])C(=O),NC(CC=O)1CCCC1[<]}	40:60		{[>]NC(C)(C)C(C[NH3+])C(=O).[+rn=40],NC(CC=O)1CCCC1[<].[+rn=60]}						4	6		40	60
			50:50		{[>]NC(C)(C)C(C[NH3+])C(=O).[+rn=50],NC(CC=O)1CCCC1[<].[+rn=50]}						5	5		50	50
			60:40		{[>]NC(C)(C)C(C[NH3+])C(=O).[+rn=60],NC(CC=O)1CCCC1[<].[+rn=40]}						6	4		60	40
			70:30		{[>]NC(C)(C)C(C[NH3+])C(=O).[+rn=70],NC(CC=O)1CCCC1[<].[+rn=30]}						7	3		70	30
			80:20		{[>]NC(C)(C)C(C[NH3+])C(=O).[+rn=80],NC(CC=O)1CCCC1[<].[+rn=20]}						8	2		80	20
			90:10		{[>]NC(C)(C)C(C[NH3+])C(=O).[+rn=90],NC(CC=O)1CCCC1[<].[+rn=10]}						9	1		90	10
DM:βDE	DM:βDE	{[>]NC(C)(C)C(C[NH3+])C(=O),NC(CC)(CC)CC(=O)[<]}	40:60		{[>]NC(C)(C)C(C[NH3+])C(=O).[+rn=40],NC(CC)(CC)CC(=O)[<].[+rn=60]}						4	6		40	60
			50:50		{[>]NC(C)(C)C(C[NH3+])C(=O).[+rn=50],NC(CC)(CC)CC(=O)[<].[+rn=50]}						5	5		50	50
			60:40		{[>]NC(C)(C)C(C[NH3+])C(=O).[+rn=60],NC(CC)(CC)CC(=O)[<].[+rn=40]}						6	4		60	40
			70:30		{[>]NC(C)(C)C(C[NH3+])C(=O).[+rn=70],NC(CC)(CC)CC(=O)[<].[+rn=30]}						7	3		70	30
			80:20		{[>]NC(C)(C)C(C[NH3+])C(=O).[+rn=80],NC(CC)(CC)CC(=O)[<].[+rn=10]}						8	2		80	20
			90:10		{[>]NC(C)(C)C(C[NH3+])C(=O).[+rn=90],NC(CC)(CC)CC(=O)[<].[+rn=10]}						9	1		90	10
DM:TM	DM:TM	{[>]NC(C)(C)C(C[NH3+])C(=O),NC(C)(C)C(C)(C)C(=O)[<]}	40:60		{[>]NC(C)(C)C(C[NH3+])C(=O).[+rn=40],NC(C)(C)C(C)(C)C(=O)[<].[+rn=60]}						4	6		40	60
			50:50		{[>]NC(C)(C)C(C[NH3+])C(=O).[+rn=60],NC(C)(C)C(C)(C)C(=O)[<].[+rn=60]}						5	5		50	50
			60:40		{[>]NC(C)(C)C(C[NH3+])C(=O).[+rn=60],NC(C)(C)C(C)(C)C(=O)[<].[+rn=40]}						6	4		60	40
			70:30		{[>]NC(C)(C)C(C[NH3+])C(=O).[+rn=70],NC(C)(C)C(C)(C)C(=O)[<].[+rn=30]}						7	3		70	30
			80:20		{[>]NC(C)(C)C(C[NH3+])C(=O).[+rn=80],NC(C)(C)C(C)(C)C(=O)[<].[+rn=20]}						8	2		80	20
			90:10		{[>]NC(C)(C)C(C[NH3+])C(=O).[+rn=90],NC(C)(C)C(C)(C)C(=O)[<].[+rn=10]}						9	1		90	10
DM:BU	DM:BU	{[>]NC(C)(C)C(C[NH3+])C(=O),NC(CCCC)CC(=O)[<]}	60：40		{[>]NC(C)(C)C(C[NH3+])C(=O).[+rn=60],NC(CCCC)CC(=O)[<].[+rn=40]}						6	4		60	40
			70：30		{[>]NC(C)(C)C(C[NH3+])C(=O).[+rn=70],NC(CCCC)CC(=O)[<].[+rn=30]}						7	3		70	30
			80：20		{[>]NC(C)(C)C(C[NH3+])C(=O).[+rn=80],NC(CCCC)CC(=O)[<].[+rn=20]}						8	2		80	20
			90：10		{[>]NC(C)(C)C(C[NH3+])C(=O).[+rn=90],NC(CCCC)CC(=O)[<].[+rn=10]}						9	1		90	10

## Sheet: Sheet2
RL multi_strain
{[>]NC(C)(C)C(C[NH3+])C(=O).[+rn=9],CC(C)(C)CCC(N)CC=O[<].[+rn=1]}
{[>]NC(C)(C)C(C[NH3+])C(=O).[+rn=9],CCCCC(C)CCC(N)CC=O[<].[+rn=1]}
{[>]NC(C)(C)C(C[NH3+])C(=O).[+rn=9],CCCCC(N)CC=O[<].[+rn=1]}
{[>]NC(C)(C)C(C[NH3+])C(=O).[+rn=9],CC(C)CCC(N)CC=O[<].[+rn=1]}
{[>]NC(C)(C)C(C[NH3+])C(=O).[+rn=9],CCC(CC(N)CC=O)C(C)(C)C[<].[+rn=1]}
{[>]NC(C)(C)C(C[NH3+])C(=O).[+rn=9],CCCC(CC(N)CC=O)C(C)C[<].[+rn=1]}
{[>]NC(C)(C)C(C[NH3+])C(=O).[+rn=9],CCCC(C)CCC(N)CC=O[<].[+rn=1]}
