# Supplementary material for: AI-guided few-shot inverse design of HDP-mimicking polymers against drug-resistant bacteria
Source: Nat Commun. 2024 Jul 26;15:6288. doi: 10.1038/s41467-024-50533-4 (PMC11282099; doi:10.1038/s41467-024-50533-4)
Supplement: Supplementary file 11 — Source Data [file 41467_2024_50533_MOESM11_ESM.zip › Source Data/Supplementary Information/FigS30-31,48-50_predict_all.csv]

smiles	HC10	Sau	Ecoli
{[>]NC(C)(C)C(C[NH3+])C(=O).[+rn=10],CCCC(N)CC=O[<].[+rn=90]}	58.45245907	29.42019799	141.2511864
{[>]NC(C)(C)C(C[NH3+])C(=O).[+rn=20],CCCC(N)CC=O[<].[+rn=80]}	42.5649269	21.8137614	88.49628822
{[>]NC(C)(C)C(C[NH3+])C(=O).[+rn=30],CCCC(N)CC=O[<].[+rn=70]}	33.81498658	16.50656414	61.1520547
{[>]NC(C)(C)C(C[NH3+])C(=O).[+rn=40],CCCC(N)CC=O[<].[+rn=60]}	19.74306723	12.71248791	33.42744045
{[>]NC(C)(C)C(C[NH3+])C(=O).[+rn=50],CCCC(N)CC=O[<].[+rn=50]}	14.08639536	11.10976529	22.19041512
{[>]NC(C)(C)C(C[NH3+])C(=O).[+rn=60],CCCC(N)CC=O[<].[+rn=40]}	7.319039184	10.73331011	16.78841021
{[>]NC(C)(C)C(C[NH3+])C(=O).[+rn=70],CCCC(N)CC=O[<].[+rn=30]}	5.682439374	13.00979742	20.19625398
{[>]NC(C)(C)C(C[NH3+])C(=O).[+rn=80],CCCC(N)CC=O[<].[+rn=20]}	3.738791531	16.93259298	36.74169175
{[>]NC(C)(C)C(C[NH3+])C(=O).[+rn=90],CCCC(N)CC=O[<].[+rn=10]}	3.24780908	23.40601742	66.75539812
{[>]NC(C)(C)C(C[NH3+])C(=O).[+rn=10],CC(N)CC=O[<].[+rn=90]}	195.8180252	27.29573832	112.9411565
{[>]NC(C)(C)C(C[NH3+])C(=O).[+rn=20],CC(N)CC=O[<].[+rn=80]}	106.5656371	23.69021667	76.82916778
{[>]NC(C)(C)C(C[NH3+])C(=O).[+rn=30],CC(N)CC=O[<].[+rn=70]}	75.66960393	23.41502548	60.92390707
{[>]NC(C)(C)C(C[NH3+])C(=O).[+rn=40],CC(N)CC=O[<].[+rn=60]}	31.25517219	24.57932452	33.57655916
{[>]NC(C)(C)C(C[NH3+])C(=O).[+rn=50],CC(N)CC=O[<].[+rn=50]}	24.37129672	26.389956	27.4632594
{[>]NC(C)(C)C(C[NH3+])C(=O).[+rn=60],CC(N)CC=O[<].[+rn=40]}	9.914206265	29.41545676	21.16895895
{[>]NC(C)(C)C(C[NH3+])C(=O).[+rn=70],CC(N)CC=O[<].[+rn=30]}	10.0775389	34.22730234	24.97027846
{[>]NC(C)(C)C(C[NH3+])C(=O).[+rn=80],CC(N)CC=O[<].[+rn=20]}	7.058825404	39.31618281	33.92936097
{[>]NC(C)(C)C(C[NH3+])C(=O).[+rn=90],CC(N)CC=O[<].[+rn=10]}	7.219993958	53.159417	52.02887192
{[>]NC(C)(C)C(C[NH3+])C(=O).[+rn=10],CCCCC(N)CC=O[<].[+rn=90]}	16.48094274	35.48264633	122.0818766
{[>]NC(C)(C)C(C[NH3+])C(=O).[+rn=20],CCCCC(N)CC=O[<].[+rn=80]}	11.78937694	26.07776528	75.89434648
{[>]NC(C)(C)C(C[NH3+])C(=O).[+rn=30],CCCCC(N)CC=O[<].[+rn=70]}	10.67794294	18.87362413	52.91872578
{[>]NC(C)(C)C(C[NH3+])C(=O).[+rn=40],CCCCC(N)CC=O[<].[+rn=60]}	9.119938937	14.31234795	31.11838232
{[>]NC(C)(C)C(C[NH3+])C(=O).[+rn=50],CCCCC(N)CC=O[<].[+rn=50]}	16.57293459	11.79230954	19.45951168
{[>]NC(C)(C)C(C[NH3+])C(=O).[+rn=60],CCCCC(N)CC=O[<].[+rn=40]}	24.08867377	9.970257086	13.39540495
{[>]NC(C)(C)C(C[NH3+])C(=O).[+rn=70],CCCCC(N)CC=O[<].[+rn=30]}	54.56863481	9.311873771	14.33701412
{[>]NC(C)(C)C(C[NH3+])C(=O).[+rn=80],CCCCC(N)CC=O[<].[+rn=20]}	101.3487181	9.811701969	23.22037589
{[>]NC(C)(C)C(C[NH3+])C(=O).[+rn=90],CCCCC(N)CC=O[<].[+rn=10]}	188.1755608	11.5631253	41.110145
{[>]NC(C)(C)C(C[NH3+])C(=O).[+rn=10],CCCCCC(N)CC=O[<].[+rn=90]}	25.09779952	35.04353963	132.6339923
{[>]NC(C)(C)C(C[NH3+])C(=O).[+rn=20],CCCCCC(N)CC=O[<].[+rn=80]}	18.56380626	26.70797185	84.57854298
{[>]NC(C)(C)C(C[NH3+])C(=O).[+rn=30],CCCCCC(N)CC=O[<].[+rn=70]}	15.77175072	20.16759241	59.51824994
{[>]NC(C)(C)C(C[NH3+])C(=O).[+rn=40],CCCCCC(N)CC=O[<].[+rn=60]}	11.63663554	15.21411265	33.76637596
{[>]NC(C)(C)C(C[NH3+])C(=O).[+rn=50],CCCCCC(N)CC=O[<].[+rn=50]}	11.62865844	12.29587906	21.45773941
{[>]NC(C)(C)C(C[NH3+])C(=O).[+rn=60],CCCCCC(N)CC=O[<].[+rn=40]}	8.798616865	10.17271682	14.36773887
{[>]NC(C)(C)C(C[NH3+])C(=O).[+rn=70],CCCCCC(N)CC=O[<].[+rn=30]}	9.566641739	9.11412564	14.84361722
{[>]NC(C)(C)C(C[NH3+])C(=O).[+rn=80],CCCCCC(N)CC=O[<].[+rn=20]}	10.07589424	8.473688974	22.84725631
{[>]NC(C)(C)C(C[NH3+])C(=O).[+rn=90],CCCCCC(N)CC=O[<].[+rn=10]}	11.16248644	8.790626361	41.37632571
{[>]NC(C)(C)C(C[NH3+])C(=O).[+rn=10],CCC(C)C(N)CC=O[<].[+rn=90]}	25.4718613	31.32911562	116.5134203
{[>]NC(C)(C)C(C[NH3+])C(=O).[+rn=20],CCC(C)C(N)CC=O[<].[+rn=80]}	18.10071802	23.69607773	80.03602335
{[>]NC(C)(C)C(C[NH3+])C(=O).[+rn=30],CCC(C)C(N)CC=O[<].[+rn=70]}	13.53722895	17.09361934	57.51467019
{[>]NC(C)(C)C(C[NH3+])C(=O).[+rn=40],CCC(C)C(N)CC=O[<].[+rn=60]}	8.262165504	12.88659064	34.53469723
{[>]NC(C)(C)C(C[NH3+])C(=O).[+rn=50],CCC(C)C(N)CC=O[<].[+rn=50]}	5.95040292	10.01675045	25.223088
{[>]NC(C)(C)C(C[NH3+])C(=O).[+rn=60],CCC(C)C(N)CC=O[<].[+rn=40]}	2.955303037	8.597867899	22.73783301
{[>]NC(C)(C)C(C[NH3+])C(=O).[+rn=70],CCC(C)C(N)CC=O[<].[+rn=30]}	2.533092393	8.07207685	25.86381529
{[>]NC(C)(C)C(C[NH3+])C(=O).[+rn=80],CCC(C)C(N)CC=O[<].[+rn=20]}	1.820456947	9.423630363	43.7765266
{[>]NC(C)(C)C(C[NH3+])C(=O).[+rn=90],CCC(C)C(N)CC=O[<].[+rn=10]}	1.536497383	12.05726202	81.6064801
{[>]NC(C)(C)C(C[NH3+])C(=O).[+rn=10],CCCC(C)C(N)CC=O[<].[+rn=90]}	3.214958663	29.04959632	154.4944184
{[>]NC(C)(C)C(C[NH3+])C(=O).[+rn=20],CCCC(C)C(N)CC=O[<].[+rn=80]}	2.545529278	23.35019142	99.33132328
{[>]NC(C)(C)C(C[NH3+])C(=O).[+rn=30],CCCC(C)C(N)CC=O[<].[+rn=70]}	2.412506566	18.10803599	69.1425286
{[>]NC(C)(C)C(C[NH3+])C(=O).[+rn=40],CCCC(C)C(N)CC=O[<].[+rn=60]}	2.213275907	13.99754495	41.05250579
{[>]NC(C)(C)C(C[NH3+])C(=O).[+rn=50],CCCC(C)C(N)CC=O[<].[+rn=50]}	3.152749902	11.26579621	26.53431582
{[>]NC(C)(C)C(C[NH3+])C(=O).[+rn=60],CCCC(C)C(N)CC=O[<].[+rn=40]}	4.756935353	9.162345701	19.624046
{[>]NC(C)(C)C(C[NH3+])C(=O).[+rn=70],CCCC(C)C(N)CC=O[<].[+rn=30]}	10.32822003	7.91215465	22.17936746
{[>]NC(C)(C)C(C[NH3+])C(=O).[+rn=80],CCCC(C)C(N)CC=O[<].[+rn=20]}	30.12177212	7.393671615	37.67591985
{[>]NC(C)(C)C(C[NH3+])C(=O).[+rn=90],CCCC(C)C(N)CC=O[<].[+rn=10]}	56.8220009	7.613691104	72.6588882
{[>]NC(C)(C)C(C[NH3+])C(=O).[+rn=10],CCC(C)CC(N)CC=O[<].[+rn=90]}	10.17127657	31.37213703	193.403061
{[>]NC(C)(C)C(C[NH3+])C(=O).[+rn=20],CCC(C)CC(N)CC=O[<].[+rn=80]}	7.367229294	24.8147733	126.283521
{[>]NC(C)(C)C(C[NH3+])C(=O).[+rn=30],CCC(C)CC(N)CC=O[<].[+rn=70]}	5.938514448	19.21025324	88.2115237
{[>]NC(C)(C)C(C[NH3+])C(=O).[+rn=40],CCC(C)CC(N)CC=O[<].[+rn=60]}	4.655650503	15.20385518	49.69992292
{[>]NC(C)(C)C(C[NH3+])C(=O).[+rn=50],CCC(C)CC(N)CC=O[<].[+rn=50]}	4.403092714	12.17760679	30.94858159
{[>]NC(C)(C)C(C[NH3+])C(=O).[+rn=60],CCC(C)CC(N)CC=O[<].[+rn=40]}	4.198933342	10.12002503	20.56084495
{[>]NC(C)(C)C(C[NH3+])C(=O).[+rn=70],CCC(C)CC(N)CC=O[<].[+rn=30]}	5.437189764	8.651972964	22.54497203
{[>]NC(C)(C)C(C[NH3+])C(=O).[+rn=80],CCC(C)CC(N)CC=O[<].[+rn=20]}	7.141733539	8.061281375	41.63881823
{[>]NC(C)(C)C(C[NH3+])C(=O).[+rn=90],CCC(C)CC(N)CC=O[<].[+rn=10]}	8.942057405	7.947718425	72.11627417
{[>]NC(C)(C)C(C[NH3+])C(=O).[+rn=10],CC(C)CC(N)CC=O[<].[+rn=90]}	20.76341213	39.41361044	220.8604792
{[>]NC(C)(C)C(C[NH3+])C(=O).[+rn=20],CC(C)CC(N)CC=O[<].[+rn=80]}	16.40144803	31.21772525	145.1992979
{[>]NC(C)(C)C(C[NH3+])C(=O).[+rn=30],CC(C)CC(N)CC=O[<].[+rn=70]}	14.31060837	23.04547253	101.9308345
{[>]NC(C)(C)C(C[NH3+])C(=O).[+rn=40],CC(C)CC(N)CC=O[<].[+rn=60]}	9.539211043	17.38358357	57.2538922
{[>]NC(C)(C)C(C[NH3+])C(=O).[+rn=50],CC(C)CC(N)CC=O[<].[+rn=50]}	7.932216158	14.07578576	37.49525185
{[>]NC(C)(C)C(C[NH3+])C(=O).[+rn=60],CC(C)CC(N)CC=O[<].[+rn=40]}	5.021946433	12.03425621	27.20561678
{[>]NC(C)(C)C(C[NH3+])C(=O).[+rn=70],CC(C)CC(N)CC=O[<].[+rn=30]}	4.152062604	11.68301429	29.65436828
{[>]NC(C)(C)C(C[NH3+])C(=O).[+rn=80],CC(C)CC(N)CC=O[<].[+rn=20]}	2.889907885	13.194236	54.82564958
{[>]NC(C)(C)C(C[NH3+])C(=O).[+rn=90],CC(C)CC(N)CC=O[<].[+rn=10]}	2.489506443	16.20142674	88.09876728
{[>]NC(C)(C)C(C[NH3+])C(=O).[+rn=10],CCC(CC)C(N)CC=O[<].[+rn=90]}	5.050331708	30.22648249	159.5273204
{[>]NC(C)(C)C(C[NH3+])C(=O).[+rn=20],CCC(CC)C(N)CC=O[<].[+rn=80]}	4.554155875	24.7870942	103.977606
{[>]NC(C)(C)C(C[NH3+])C(=O).[+rn=30],CCC(CC)C(N)CC=O[<].[+rn=70]}	4.207472353	20.56347902	76.56951412
{[>]NC(C)(C)C(C[NH3+])C(=O).[+rn=40],CCC(CC)C(N)CC=O[<].[+rn=60]}	3.478693353	17.55098501	49.45354547
{[>]NC(C)(C)C(C[NH3+])C(=O).[+rn=50],CCC(CC)C(N)CC=O[<].[+rn=50]}	3.056635264	15.45126639	34.138576
{[>]NC(C)(C)C(C[NH3+])C(=O).[+rn=60],CCC(CC)C(N)CC=O[<].[+rn=40]}	2.202364302	13.07590701	27.63834957
{[>]NC(C)(C)C(C[NH3+])C(=O).[+rn=70],CCC(CC)C(N)CC=O[<].[+rn=30]}	1.900075564	12.3376681	31.94048597
{[>]NC(C)(C)C(C[NH3+])C(=O).[+rn=80],CCC(CC)C(N)CC=O[<].[+rn=20]}	1.690541545	12.76485831	57.17616442
{[>]NC(C)(C)C(C[NH3+])C(=O).[+rn=90],CCC(CC)C(N)CC=O[<].[+rn=10]}	1.617318265	14.12858601	93.70818159
{[>]NC(C)(C)C(C[NH3+])C(=O).[+rn=10],CC(C)CCC(N)CC=O[<].[+rn=90]}	6.373419217	38.8531859	148.9434581
{[>]NC(C)(C)C(C[NH3+])C(=O).[+rn=20],CC(C)CCC(N)CC=O[<].[+rn=80]}	8.52169066	30.34165243	96.42777447
{[>]NC(C)(C)C(C[NH3+])C(=O).[+rn=30],CC(C)CCC(N)CC=O[<].[+rn=70]}	13.22571963	24.33103031	66.25330509
{[>]NC(C)(C)C(C[NH3+])C(=O).[+rn=40],CC(C)CCC(N)CC=O[<].[+rn=60]}	17.18465991	19.25888931	38.29328681
{[>]NC(C)(C)C(C[NH3+])C(=O).[+rn=50],CC(C)CCC(N)CC=O[<].[+rn=50]}	28.41569163	15.77310817	24.24161501
{[>]NC(C)(C)C(C[NH3+])C(=O).[+rn=60],CC(C)CCC(N)CC=O[<].[+rn=40]}	38.5684299	13.3510308	16.20321424
{[>]NC(C)(C)C(C[NH3+])C(=O).[+rn=70],CC(C)CCC(N)CC=O[<].[+rn=30]}	61.01084578	11.2639786	14.57966386
{[>]NC(C)(C)C(C[NH3+])C(=O).[+rn=80],CC(C)CCC(N)CC=O[<].[+rn=20]}	82.69875622	10.17884478	17.52587291
{[>]NC(C)(C)C(C[NH3+])C(=O).[+rn=90],CC(C)CCC(N)CC=O[<].[+rn=10]}	128.2039886	9.896801853	28.6983478
{[>]NC(C)(C)C(C[NH3+])C(=O).[+rn=10],NC(CC=O)CC1CCCCCC1[<].[+rn=90]}	1.513375962	25.43211913	29.79245701
{[>]NC(C)(C)C(C[NH3+])C(=O).[+rn=20],NC(CC=O)CC1CCCCCC1[<].[+rn=80]}	1.304779738	20.96160409	22.53909372
{[>]NC(C)(C)C(C[NH3+])C(=O).[+rn=30],NC(CC=O)CC1CCCCCC1[<].[+rn=70]}	1.270976899	19.33118706	20.06380843
{[>]NC(C)(C)C(C[NH3+])C(=O).[+rn=40],NC(CC=O)CC1CCCCCC1[<].[+rn=60]}	1.194048797	16.93045902	16.51538367
{[>]NC(C)(C)C(C[NH3+])C(=O).[+rn=50],NC(CC=O)CC1CCCCCC1[<].[+rn=50]}	1.287849247	15.18943415	15.01473764
{[>]NC(C)(C)C(C[NH3+])C(=O).[+rn=60],NC(CC=O)CC1CCCCCC1[<].[+rn=40]}	1.187346392	13.47350885	16.29213673
{[>]NC(C)(C)C(C[NH3+])C(=O).[+rn=70],NC(CC=O)CC1CCCCCC1[<].[+rn=30]}	1.215504083	12.62405598	19.78777389
{[>]NC(C)(C)C(C[NH3+])C(=O).[+rn=80],NC(CC=O)CC1CCCCCC1[<].[+rn=20]}	1.22609854	11.65653334	26.08098739
{[>]NC(C)(C)C(C[NH3+])C(=O).[+rn=90],NC(CC=O)CC1CCCCCC1[<].[+rn=10]}	1.408975197	11.96339908	39.80105886
{[>]NC(C)(C)C(C[NH3+])C(=O).[+rn=10],CCC(C)(C)C(C)CC(N)CC=O[<].[+rn=90]}	1.806996459	21.65077914	90.9072319
{[>]NC(C)(C)C(C[NH3+])C(=O).[+rn=20],CCC(C)(C)C(C)CC(N)CC=O[<].[+rn=80]}	1.86091135	19.82784974	63.08286806
{[>]NC(C)(C)C(C[NH3+])C(=O).[+rn=30],CCC(C)(C)C(C)CC(N)CC=O[<].[+rn=70]}	2.099941383	17.96274533	50.2783226
{[>]NC(C)(C)C(C[NH3+])C(=O).[+rn=40],CCC(C)(C)C(C)CC(N)CC=O[<].[+rn=60]}	2.614071855	16.22702354	36.22814384
{[>]NC(C)(C)C(C[NH3+])C(=O).[+rn=50],CCC(C)(C)C(C)CC(N)CC=O[<].[+rn=50]}	3.492163872	14.84953931	26.34868438
{[>]NC(C)(C)C(C[NH3+])C(=O).[+rn=60],CCC(C)(C)C(C)CC(N)CC=O[<].[+rn=40]}	4.38261985	12.95770569	22.7302613
{[>]NC(C)(C)C(C[NH3+])C(=O).[+rn=70],CCC(C)(C)C(C)CC(N)CC=O[<].[+rn=30]}	5.981676901	11.52343973	21.03989394
{[>]NC(C)(C)C(C[NH3+])C(=O).[+rn=80],CCC(C)(C)C(C)CC(N)CC=O[<].[+rn=20]}	9.399376377	10.59872543	21.17969555
{[>]NC(C)(C)C(C[NH3+])C(=O).[+rn=90],CCC(C)(C)C(C)CC(N)CC=O[<].[+rn=10]}	14.36147553	9.650089917	27.9692989
{[>]NC(C)(C)C(C[NH3+])C(=O).[+rn=10],CCC(C)(CC)C(N)CC=O[<].[+rn=90]}	1.503433376	16.30427117	70.2879513
{[>]NC(C)(C)C(C[NH3+])C(=O).[+rn=20],CCC(C)(CC)C(N)CC=O[<].[+rn=80]}	1.463306727	14.47567546	52.25618419
{[>]NC(C)(C)C(C[NH3+])C(=O).[+rn=30],CCC(C)(CC)C(N)CC=O[<].[+rn=70]}	1.322555851	12.85412367	44.00872456
{[>]NC(C)(C)C(C[NH3+])C(=O).[+rn=40],CCC(C)(CC)C(N)CC=O[<].[+rn=60]}	1.089346642	11.48375617	33.75067623
{[>]NC(C)(C)C(C[NH3+])C(=O).[+rn=50],CCC(C)(CC)C(N)CC=O[<].[+rn=50]}	1.027866132	10.58939109	28.2874896
{[>]NC(C)(C)C(C[NH3+])C(=O).[+rn=60],CCC(C)(CC)C(N)CC=O[<].[+rn=40]}	0.853621435	9.689394071	25.16228559
{[>]NC(C)(C)C(C[NH3+])C(=O).[+rn=70],CCC(C)(CC)C(N)CC=O[<].[+rn=30]}	0.763710111	9.274669474	24.86221477
{[>]NC(C)(C)C(C[NH3+])C(=O).[+rn=80],CCC(C)(CC)C(N)CC=O[<].[+rn=20]}	0.666475836	9.326425627	33.37293241
{[>]NC(C)(C)C(C[NH3+])C(=O).[+rn=90],CCC(C)(CC)C(N)CC=O[<].[+rn=10]}	0.623221539	8.9886502	53.58307091
{[>]NC(C)(C)C(C[NH3+])C(=O).[+rn=10],CC(C)CCCC(N)CC=O[<].[+rn=90]}	20.75011921	30.56507227	164.5433863
{[>]NC(C)(C)C(C[NH3+])C(=O).[+rn=20],CC(C)CCCC(N)CC=O[<].[+rn=80]}	17.42085593	25.37400198	108.0601936
{[>]NC(C)(C)C(C[NH3+])C(=O).[+rn=30],CC(C)CCCC(N)CC=O[<].[+rn=70]}	15.16611786	21.72771137	74.82349412
{[>]NC(C)(C)C(C[NH3+])C(=O).[+rn=40],CC(C)CCCC(N)CC=O[<].[+rn=60]}	11.18924755	18.96587354	44.79260627
{[>]NC(C)(C)C(C[NH3+])C(=O).[+rn=50],CC(C)CCCC(N)CC=O[<].[+rn=50]}	9.778424469	16.80739711	28.15859091
{[>]NC(C)(C)C(C[NH3+])C(=O).[+rn=60],CC(C)CCCC(N)CC=O[<].[+rn=40]}	7.176862837	14.22027474	19.5620177
{[>]NC(C)(C)C(C[NH3+])C(=O).[+rn=70],CC(C)CCCC(N)CC=O[<].[+rn=30]}	5.578070488	12.12710164	18.43261482
{[>]NC(C)(C)C(C[NH3+])C(=O).[+rn=80],CC(C)CCCC(N)CC=O[<].[+rn=20]}	3.776992769	10.64687529	25.31894193
{[>]NC(C)(C)C(C[NH3+])C(=O).[+rn=90],CC(C)CCCC(N)CC=O[<].[+rn=10]}	3.298294205	9.580333792	42.46750198
{[>]NC(C)(C)C(C[NH3+])C(=O).[+rn=10],CCC(C)CCC(N)CC=O[<].[+rn=90]}	3.266418115	29.84557939	149.1283888
{[>]NC(C)(C)C(C[NH3+])C(=O).[+rn=20],CCC(C)CCC(N)CC=O[<].[+rn=80]}	2.942173881	24.77580224	97.16948772
{[>]NC(C)(C)C(C[NH3+])C(=O).[+rn=30],CCC(C)CCC(N)CC=O[<].[+rn=70]}	3.006882302	20.9468506	67.95162024
{[>]NC(C)(C)C(C[NH3+])C(=O).[+rn=40],CCC(C)CCC(N)CC=O[<].[+rn=60]}	3.281930089	18.15154745	40.30981056
{[>]NC(C)(C)C(C[NH3+])C(=O).[+rn=50],CCC(C)CCC(N)CC=O[<].[+rn=50]}	5.635616991	15.61920838	25.13439863
{[>]NC(C)(C)C(C[NH3+])C(=O).[+rn=60],CCC(C)CCC(N)CC=O[<].[+rn=40]}	9.874565735	13.02220545	16.46390037
{[>]NC(C)(C)C(C[NH3+])C(=O).[+rn=70],CCC(C)CCC(N)CC=O[<].[+rn=30]}	23.12648508	10.80753149	15.61496656
{[>]NC(C)(C)C(C[NH3+])C(=O).[+rn=80],CCC(C)CCC(N)CC=O[<].[+rn=20]}	49.25432772	9.427614133	21.33298536
{[>]NC(C)(C)C(C[NH3+])C(=O).[+rn=90],CCC(C)CCC(N)CC=O[<].[+rn=10]}	119.6440102	8.305051042	35.94197038
{[>]NC(C)(C)C(C[NH3+])C(=O).[+rn=10],CCC(C)C(C)C(N)CC=O[<].[+rn=90]}	2.053089988	19.50642779	159.0385469
{[>]NC(C)(C)C(C[NH3+])C(=O).[+rn=20],CCC(C)C(C)C(N)CC=O[<].[+rn=80]}	1.78149331	16.70695643	105.7690205
{[>]NC(C)(C)C(C[NH3+])C(=O).[+rn=30],CCC(C)C(C)C(N)CC=O[<].[+rn=70]}	1.608978191	14.20667289	84.30120445
{[>]NC(C)(C)C(C[NH3+])C(=O).[+rn=40],CCC(C)C(C)C(N)CC=O[<].[+rn=60]}	1.450037882	12.14351807	58.24392525
{[>]NC(C)(C)C(C[NH3+])C(=O).[+rn=50],CCC(C)C(C)C(N)CC=O[<].[+rn=50]}	1.478320596	10.73774279	46.53355414
{[>]NC(C)(C)C(C[NH3+])C(=O).[+rn=60],CCC(C)C(C)C(N)CC=O[<].[+rn=40]}	1.541027705	9.573488852	38.08936591
{[>]NC(C)(C)C(C[NH3+])C(=O).[+rn=70],CCC(C)C(C)C(N)CC=O[<].[+rn=30]}	1.765150341	8.543302494	40.12792065
{[>]NC(C)(C)C(C[NH3+])C(=O).[+rn=80],CCC(C)C(C)C(N)CC=O[<].[+rn=20]}	2.286724855	7.598075729	48.94254148
{[>]NC(C)(C)C(C[NH3+])C(=O).[+rn=90],CCC(C)C(C)C(N)CC=O[<].[+rn=10]}	3.382014352	6.806991201	67.83877603
{[>]NC(C)(C)C(C[NH3+])C(=O).[+rn=10],CC(C)C(N)CC=O[<].[+rn=90]}	62.57990478	28.88329348	45.14968828
{[>]NC(C)(C)C(C[NH3+])C(=O).[+rn=20],CC(C)C(N)CC=O[<].[+rn=80]}	39.85820883	23.28556072	33.58020284
{[>]NC(C)(C)C(C[NH3+])C(=O).[+rn=30],CC(C)C(N)CC=O[<].[+rn=70]}	29.60981866	19.50186319	28.12420736
{[>]NC(C)(C)C(C[NH3+])C(=O).[+rn=40],CC(C)C(N)CC=O[<].[+rn=60]}	14.09194889	17.18135998	25.04330757
{[>]NC(C)(C)C(C[NH3+])C(=O).[+rn=50],CC(C)C(N)CC=O[<].[+rn=50]}	7.117214616	15.64178486	23.00923045
{[>]NC(C)(C)C(C[NH3+])C(=O).[+rn=60],CC(C)C(N)CC=O[<].[+rn=40]}	3.037875212	15.65650549	21.23758157
{[>]NC(C)(C)C(C[NH3+])C(=O).[+rn=70],CC(C)C(N)CC=O[<].[+rn=30]}	2.751822622	17.38910915	19.78261686
{[>]NC(C)(C)C(C[NH3+])C(=O).[+rn=80],CC(C)C(N)CC=O[<].[+rn=20]}	2.855668611	21.53369885	22.66235497
{[>]NC(C)(C)C(C[NH3+])C(=O).[+rn=90],CC(C)C(N)CC=O[<].[+rn=10]}	3.712969426	26.9776027	31.68898931
{[>]NC(C)(C)C(C[NH3+])C(=O).[+rn=10],CC(C)C(C)CC(N)CC=O[<].[+rn=90]}	2.146299298	28.98480884	179.9098116
{[>]NC(C)(C)C(C[NH3+])C(=O).[+rn=20],CC(C)C(C)CC(N)CC=O[<].[+rn=80]}	2.086182069	25.23412126	121.7148129
{[>]NC(C)(C)C(C[NH3+])C(=O).[+rn=30],CC(C)C(C)CC(N)CC=O[<].[+rn=70]}	2.302228791	22.22762079	92.82773549
{[>]NC(C)(C)C(C[NH3+])C(=O).[+rn=40],CC(C)C(C)CC(N)CC=O[<].[+rn=60]}	2.961992114	19.48130333	63.68047062
{[>]NC(C)(C)C(C[NH3+])C(=O).[+rn=50],CC(C)C(C)CC(N)CC=O[<].[+rn=50]}	5.684654955	17.10759242	48.89576207
{[>]NC(C)(C)C(C[NH3+])C(=O).[+rn=60],CC(C)C(C)CC(N)CC=O[<].[+rn=40]}	9.998701161	14.78412296	37.87153425
{[>]NC(C)(C)C(C[NH3+])C(=O).[+rn=70],CC(C)C(C)CC(N)CC=O[<].[+rn=30]}	18.34335733	12.43517132	32.86447445
{[>]NC(C)(C)C(C[NH3+])C(=O).[+rn=80],CC(C)C(C)CC(N)CC=O[<].[+rn=20]}	31.5625871	10.65196407	33.82026647
{[>]NC(C)(C)C(C[NH3+])C(=O).[+rn=90],CC(C)C(C)CC(N)CC=O[<].[+rn=10]}	45.78811674	9.551349922	43.37803858
{[>]NC(C)(C)C(C[NH3+])C(=O).[+rn=10],CC(C)C(C)C(N)CC=O[<].[+rn=90]}	8.774741492	27.62349858	152.4276392
{[>]NC(C)(C)C(C[NH3+])C(=O).[+rn=20],CC(C)C(C)C(N)CC=O[<].[+rn=80]}	7.308832174	22.42710846	104.7180968
{[>]NC(C)(C)C(C[NH3+])C(=O).[+rn=30],CC(C)C(C)C(N)CC=O[<].[+rn=70]}	6.371077464	18.13684658	83.49045734
{[>]NC(C)(C)C(C[NH3+])C(=O).[+rn=40],CC(C)C(C)C(N)CC=O[<].[+rn=60]}	4.638489318	15.03697047	61.07172531
{[>]NC(C)(C)C(C[NH3+])C(=O).[+rn=50],CC(C)C(C)C(N)CC=O[<].[+rn=50]}	3.899475721	13.07030047	52.29290289
{[>]NC(C)(C)C(C[NH3+])C(=O).[+rn=60],CC(C)C(C)C(N)CC=O[<].[+rn=40]}	2.450686848	10.91003598	43.66871908
{[>]NC(C)(C)C(C[NH3+])C(=O).[+rn=70],CC(C)C(C)C(N)CC=O[<].[+rn=30]}	1.794680438	10.25646111	45.2531062
{[>]NC(C)(C)C(C[NH3+])C(=O).[+rn=80],CC(C)C(C)C(N)CC=O[<].[+rn=20]}	1.448290349	11.05724741	49.44668105
{[>]NC(C)(C)C(C[NH3+])C(=O).[+rn=90],CC(C)C(C)C(N)CC=O[<].[+rn=10]}	1.305376703	12.38860295	67.88740331
{[>]NC(C)(C)C(C[NH3+])C(=O).[+rn=10],CC(C)C(C)(C)C(N)CC=O[<].[+rn=90]}	2.022136926	16.58186852	96.82044819
{[>]NC(C)(C)C(C[NH3+])C(=O).[+rn=20],CC(C)C(C)(C)C(N)CC=O[<].[+rn=80]}	1.959137218	14.76152336	71.09261258
{[>]NC(C)(C)C(C[NH3+])C(=O).[+rn=30],CC(C)C(C)(C)C(N)CC=O[<].[+rn=70]}	1.837229926	12.91080961	59.04888194
{[>]NC(C)(C)C(C[NH3+])C(=O).[+rn=40],CC(C)C(C)(C)C(N)CC=O[<].[+rn=60]}	1.591815503	11.28509213	47.09063374
{[>]NC(C)(C)C(C[NH3+])C(=O).[+rn=50],CC(C)C(C)(C)C(N)CC=O[<].[+rn=50]}	1.494755959	10.63406136	41.73473847
{[>]NC(C)(C)C(C[NH3+])C(=O).[+rn=60],CC(C)C(C)(C)C(N)CC=O[<].[+rn=40]}	1.20012262	9.992425536	39.21469918
{[>]NC(C)(C)C(C[NH3+])C(=O).[+rn=70],CC(C)C(C)(C)C(N)CC=O[<].[+rn=30]}	1.06132319	9.602481294	35.69051659
{[>]NC(C)(C)C(C[NH3+])C(=O).[+rn=80],CC(C)C(C)(C)C(N)CC=O[<].[+rn=20]}	0.875424576	9.77766782	36.10903434
{[>]NC(C)(C)C(C[NH3+])C(=O).[+rn=90],CC(C)C(C)(C)C(N)CC=O[<].[+rn=10]}	0.760560257	9.578971508	45.74091834
{[>]NC(C)(C)C(C[NH3+])C(=O).[+rn=10],CCCC(C)CC(N)CC=O[<].[+rn=90]}	10.03337767	26.48992195	176.3306014
{[>]NC(C)(C)C(C[NH3+])C(=O).[+rn=20],CCCC(C)CC(N)CC=O[<].[+rn=80]}	8.495015077	22.10189349	117.9121021
{[>]NC(C)(C)C(C[NH3+])C(=O).[+rn=30],CCCC(C)CC(N)CC=O[<].[+rn=70]}	7.665998634	18.98916481	85.32674315
{[>]NC(C)(C)C(C[NH3+])C(=O).[+rn=40],CCCC(C)CC(N)CC=O[<].[+rn=60]}	5.778202614	16.36565958	50.36109681
{[>]NC(C)(C)C(C[NH3+])C(=O).[+rn=50],CCCC(C)CC(N)CC=O[<].[+rn=50]}	5.196450518	14.20333902	32.35887155
{[>]NC(C)(C)C(C[NH3+])C(=O).[+rn=60],CCCC(C)CC(N)CC=O[<].[+rn=40]}	4.257128426	12.03779995	21.55283242
{[>]NC(C)(C)C(C[NH3+])C(=O).[+rn=70],CCCC(C)CC(N)CC=O[<].[+rn=30]}	4.291190213	10.15256319	23.23149062
{[>]NC(C)(C)C(C[NH3+])C(=O).[+rn=80],CCCC(C)CC(N)CC=O[<].[+rn=20]}	4.012597451	8.747658546	42.50014264
{[>]NC(C)(C)C(C[NH3+])C(=O).[+rn=90],CCCC(C)CC(N)CC=O[<].[+rn=10]}	4.239650339	7.842168968	73.22298366
{[>]NC(C)(C)C(C[NH3+])C(=O).[+rn=10],CC(C)(C)CC(N)CC=O[<].[+rn=90]}	11.49862997	34.32937706	126.0352665
{[>]NC(C)(C)C(C[NH3+])C(=O).[+rn=20],CC(C)(C)CC(N)CC=O[<].[+rn=80]}	9.263860628	28.75006975	85.69480553
{[>]NC(C)(C)C(C[NH3+])C(=O).[+rn=30],CC(C)(C)CC(N)CC=O[<].[+rn=70]}	8.30763006	24.13324331	65.26828877
{[>]NC(C)(C)C(C[NH3+])C(=O).[+rn=40],CC(C)(C)CC(N)CC=O[<].[+rn=60]}	6.155597954	20.73015053	42.78737415
{[>]NC(C)(C)C(C[NH3+])C(=O).[+rn=50],CC(C)(C)CC(N)CC=O[<].[+rn=50]}	5.141971018	18.76970326	30.61709113
{[>]NC(C)(C)C(C[NH3+])C(=O).[+rn=60],CC(C)(C)CC(N)CC=O[<].[+rn=40]}	3.596424969	17.01617998	22.38681638
{[>]NC(C)(C)C(C[NH3+])C(=O).[+rn=70],CC(C)(C)CC(N)CC=O[<].[+rn=30]}	3.109483466	16.87197409	20.33097579
{[>]NC(C)(C)C(C[NH3+])C(=O).[+rn=80],CC(C)(C)CC(N)CC=O[<].[+rn=20]}	2.332908591	17.01015373	26.37912038
{[>]NC(C)(C)C(C[NH3+])C(=O).[+rn=90],CC(C)(C)CC(N)CC=O[<].[+rn=10]}	1.870537685	17.89187648	43.58188495
{[>]NC(C)(C)C(C[NH3+])C(=O).[+rn=10],CCC(CC)CC(N)CC=O[<].[+rn=90]}	1.182856961	31.06086584	172.4047003
{[>]NC(C)(C)C(C[NH3+])C(=O).[+rn=20],CCC(CC)CC(N)CC=O[<].[+rn=80]}	1.013540337	27.01546877	116.5769436
{[>]NC(C)(C)C(C[NH3+])C(=O).[+rn=30],CCC(CC)CC(N)CC=O[<].[+rn=70]}	1.041288591	23.85542509	83.92534394
{[>]NC(C)(C)C(C[NH3+])C(=O).[+rn=40],CCC(CC)CC(N)CC=O[<].[+rn=60]}	1.156885812	20.86575775	54.54409538
{[>]NC(C)(C)C(C[NH3+])C(=O).[+rn=50],CCC(CC)CC(N)CC=O[<].[+rn=50]}	1.812443315	18.67303334	35.97887317
{[>]NC(C)(C)C(C[NH3+])C(=O).[+rn=60],CCC(CC)CC(N)CC=O[<].[+rn=40]}	3.27110944	15.63107107	25.20661033
{[>]NC(C)(C)C(C[NH3+])C(=O).[+rn=70],CCC(CC)CC(N)CC=O[<].[+rn=30]}	7.299814319	13.17758146	23.8313271
{[>]NC(C)(C)C(C[NH3+])C(=O).[+rn=80],CCC(CC)CC(N)CC=O[<].[+rn=20]}	13.67830309	11.49902876	31.09681373
{[>]NC(C)(C)C(C[NH3+])C(=O).[+rn=90],CCC(CC)CC(N)CC=O[<].[+rn=10]}	31.92968943	10.20107204	47.22120538
{[>]NC(C)(C)C(C[NH3+])C(=O).[+rn=10],CCC(C(C)C)C(N)CC=O[<].[+rn=90]}	3.666104939	18.8262166	151.4464372
{[>]NC(C)(C)C(C[NH3+])C(=O).[+rn=20],CCC(C(C)C)C(N)CC=O[<].[+rn=80]}	3.231285222	16.47181359	101.5472357
{[>]NC(C)(C)C(C[NH3+])C(=O).[+rn=30],CCC(C(C)C)C(N)CC=O[<].[+rn=70]}	2.892326159	14.39198238	79.79920908
{[>]NC(C)(C)C(C[NH3+])C(=O).[+rn=40],CCC(C(C)C)C(N)CC=O[<].[+rn=60]}	2.443009932	12.71210925	60.05738547
{[>]NC(C)(C)C(C[NH3+])C(=O).[+rn=50],CCC(C(C)C)C(N)CC=O[<].[+rn=50]}	2.183925192	11.22559906	52.22719475
{[>]NC(C)(C)C(C[NH3+])C(=O).[+rn=60],CCC(C(C)C)C(N)CC=O[<].[+rn=40]}	1.862715054	10.05311028	47.17467974
{[>]NC(C)(C)C(C[NH3+])C(=O).[+rn=70],CCC(C(C)C)C(N)CC=O[<].[+rn=30]}	1.679850379	9.225470365	51.21906632
{[>]NC(C)(C)C(C[NH3+])C(=O).[+rn=80],CCC(C(C)C)C(N)CC=O[<].[+rn=20]}	1.496046457	8.308212604	64.20490455
{[>]NC(C)(C)C(C[NH3+])C(=O).[+rn=90],CCC(C(C)C)C(N)CC=O[<].[+rn=10]}	1.460622176	7.721005302	91.8238507
{[>]NC(C)(C)C(C[NH3+])C(=O).[+rn=10],CCCC(C)(C)C(N)CC=O[<].[+rn=90]}	0.665801535	18.9362003	73.98624728
{[>]NC(C)(C)C(C[NH3+])C(=O).[+rn=20],CCCC(C)(C)C(N)CC=O[<].[+rn=80]}	0.70884387	16.89912088	55.3520306
{[>]NC(C)(C)C(C[NH3+])C(=O).[+rn=30],CCCC(C)(C)C(N)CC=O[<].[+rn=70]}	0.745203114	15.03068068	46.08540556
{[>]NC(C)(C)C(C[NH3+])C(=O).[+rn=40],CCCC(C)(C)C(N)CC=O[<].[+rn=60]}	0.811961882	13.30277228	33.13869615
{[>]NC(C)(C)C(C[NH3+])C(=O).[+rn=50],CCCC(C)(C)C(N)CC=O[<].[+rn=50]}	1.119787051	11.99090116	25.19652688
{[>]NC(C)(C)C(C[NH3+])C(=O).[+rn=60],CCCC(C)(C)C(N)CC=O[<].[+rn=40]}	1.460838038	10.59790607	20.3034231
{[>]NC(C)(C)C(C[NH3+])C(=O).[+rn=70],CCCC(C)(C)C(N)CC=O[<].[+rn=30]}	2.049871755	9.528552842	19.04475636
{[>]NC(C)(C)C(C[NH3+])C(=O).[+rn=80],CCCC(C)(C)C(N)CC=O[<].[+rn=20]}	2.933612834	8.583966927	25.12260652
{[>]NC(C)(C)C(C[NH3+])C(=O).[+rn=90],CCCC(C)(C)C(N)CC=O[<].[+rn=10]}	4.300000618	7.935262685	42.25494982
{[>]NC(C)(C)C(C[NH3+])C(=O).[+rn=10],CCCC(CC)C(N)CC=O[<].[+rn=90]}	2.392480165	27.59705264	204.8206367
{[>]NC(C)(C)C(C[NH3+])C(=O).[+rn=20],CCCC(CC)C(N)CC=O[<].[+rn=80]}	2.139382539	23.01643391	136.7700089
{[>]NC(C)(C)C(C[NH3+])C(=O).[+rn=30],CCCC(CC)C(N)CC=O[<].[+rn=70]}	2.108272342	19.75360819	100.8324284
{[>]NC(C)(C)C(C[NH3+])C(=O).[+rn=40],CCCC(CC)C(N)CC=O[<].[+rn=60]}	1.972045017	17.01195184	62.26760592
{[>]NC(C)(C)C(C[NH3+])C(=O).[+rn=50],CCCC(CC)C(N)CC=O[<].[+rn=50]}	2.073606881	14.4490897	40.85803146
{[>]NC(C)(C)C(C[NH3+])C(=O).[+rn=60],CCCC(CC)C(N)CC=O[<].[+rn=40]}	2.028951627	12.04527386	24.4674798
{[>]NC(C)(C)C(C[NH3+])C(=O).[+rn=70],CCCC(CC)C(N)CC=O[<].[+rn=30]}	2.456398328	9.659805616	25.49445816
{[>]NC(C)(C)C(C[NH3+])C(=O).[+rn=80],CCCC(CC)C(N)CC=O[<].[+rn=20]}	10.62793419	8.209341351	39.73008476
{[>]NC(C)(C)C(C[NH3+])C(=O).[+rn=90],CCCC(CC)C(N)CC=O[<].[+rn=10]}	46.14840327	7.255975233	69.86020911
{[>]NC(C)(C)C(C[NH3+])C(=O).[+rn=10],CC(C)(C)CCCC(N)CC=O[<].[+rn=90]}	18.31484279	29.76723207	95.09460839
{[>]NC(C)(C)C(C[NH3+])C(=O).[+rn=20],CC(C)(C)CCCC(N)CC=O[<].[+rn=80]}	13.78571675	27.1202778	70.21860936
{[>]NC(C)(C)C(C[NH3+])C(=O).[+rn=30],CC(C)(C)CCCC(N)CC=O[<].[+rn=70]}	11.1926775	24.48604111	54.85069748
{[>]NC(C)(C)C(C[NH3+])C(=O).[+rn=40],CC(C)(C)CCCC(N)CC=O[<].[+rn=60]}	8.169356583	22.23828428	39.28505564
{[>]NC(C)(C)C(C[NH3+])C(=O).[+rn=50],CC(C)(C)CCCC(N)CC=O[<].[+rn=50]}	6.435416034	19.91482061	28.35481058
{[>]NC(C)(C)C(C[NH3+])C(=O).[+rn=60],CC(C)(C)CCCC(N)CC=O[<].[+rn=40]}	4.445837415	17.51911036	21.07477722
{[>]NC(C)(C)C(C[NH3+])C(=O).[+rn=70],CC(C)(C)CCCC(N)CC=O[<].[+rn=30]}	3.562640341	15.63764677	19.37598942
{[>]NC(C)(C)C(C[NH3+])C(=O).[+rn=80],CC(C)(C)CCCC(N)CC=O[<].[+rn=20]}	2.775098974	14.04650508	20.4510952
{[>]NC(C)(C)C(C[NH3+])C(=O).[+rn=90],CC(C)(C)CCCC(N)CC=O[<].[+rn=10]}	2.287132731	12.47809314	30.03021358
{[>]NC(C)(C)C(C[NH3+])C(=O).[+rn=10],CCC(C)(C)C(C)C(N)CC=O[<].[+rn=90]}	1.21807471	16.51650713	90.12723889
{[>]NC(C)(C)C(C[NH3+])C(=O).[+rn=20],CCC(C)(C)C(C)C(N)CC=O[<].[+rn=80]}	1.167798662	14.84250136	62.44532148
{[>]NC(C)(C)C(C[NH3+])C(=O).[+rn=30],CCC(C)(C)C(C)C(N)CC=O[<].[+rn=70]}	1.133395645	13.09977175	50.27967947
{[>]NC(C)(C)C(C[NH3+])C(=O).[+rn=40],CCC(C)(C)C(C)C(N)CC=O[<].[+rn=60]}	1.142135884	11.75751993	38.4129401
{[>]NC(C)(C)C(C[NH3+])C(=O).[+rn=50],CCC(C)(C)C(C)C(N)CC=O[<].[+rn=50]}	1.116687546	10.86912011	32.38867185
{[>]NC(C)(C)C(C[NH3+])C(=O).[+rn=60],CCC(C)(C)C(C)C(N)CC=O[<].[+rn=40]}	1.01146624	9.872162051	30.40694557
{[>]NC(C)(C)C(C[NH3+])C(=O).[+rn=70],CCC(C)(C)C(C)C(N)CC=O[<].[+rn=30]}	0.926788023	9.204058453	29.33737051
{[>]NC(C)(C)C(C[NH3+])C(=O).[+rn=80],CCC(C)(C)C(C)C(N)CC=O[<].[+rn=20]}	0.797729844	8.495282832	31.76704007
{[>]NC(C)(C)C(C[NH3+])C(=O).[+rn=90],CCC(C)(C)C(C)C(N)CC=O[<].[+rn=10]}	0.765123863	7.731222479	43.91877387
{[>]NC(C)(C)C(C[NH3+])C(=O).[+rn=10],NC(CC=O)CCc1ccccc1[<].[+rn=90]}	3.1672445	15.50086119	23.89419332
{[>]NC(C)(C)C(C[NH3+])C(=O).[+rn=20],NC(CC=O)CCc1ccccc1[<].[+rn=80]}	3.278569825	11.16629905	17.29210584
{[>]NC(C)(C)C(C[NH3+])C(=O).[+rn=30],NC(CC=O)CCc1ccccc1[<].[+rn=70]}	4.320635331	9.529859733	15.62396958
{[>]NC(C)(C)C(C[NH3+])C(=O).[+rn=40],NC(CC=O)CCc1ccccc1[<].[+rn=60]}	4.428994236	7.819093814	10.36008778
{[>]NC(C)(C)C(C[NH3+])C(=O).[+rn=50],NC(CC=O)CCc1ccccc1[<].[+rn=50]}	6.298614746	6.713775367	9.938130891
{[>]NC(C)(C)C(C[NH3+])C(=O).[+rn=60],NC(CC=O)CCc1ccccc1[<].[+rn=40]}	7.513753424	5.902909909	12.89425264
{[>]NC(C)(C)C(C[NH3+])C(=O).[+rn=70],NC(CC=O)CCc1ccccc1[<].[+rn=30]}	11.98774375	5.696026632	20.74950644
{[>]NC(C)(C)C(C[NH3+])C(=O).[+rn=80],NC(CC=O)CCc1ccccc1[<].[+rn=20]}	17.8401181	5.324767605	31.12175519
{[>]NC(C)(C)C(C[NH3+])C(=O).[+rn=90],NC(CC=O)CCc1ccccc1[<].[+rn=10]}	29.94395818	5.715243051	59.57133725
{[>]NC(C)(C)C(C[NH3+])C(=O).[+rn=10],CCC(C)(C)CC(N)CC=O[<].[+rn=90]}	5.373542889	24.62188512	107.1254989
{[>]NC(C)(C)C(C[NH3+])C(=O).[+rn=20],CCC(C)(C)CC(N)CC=O[<].[+rn=80]}	4.708038076	21.72349262	74.63502227
{[>]NC(C)(C)C(C[NH3+])C(=O).[+rn=30],CCC(C)(C)CC(N)CC=O[<].[+rn=70]}	4.471629813	19.0951355	56.26766817
{[>]NC(C)(C)C(C[NH3+])C(=O).[+rn=40],CCC(C)(C)CC(N)CC=O[<].[+rn=60]}	3.983974813	16.56978991	35.40481314
{[>]NC(C)(C)C(C[NH3+])C(=O).[+rn=50],CCC(C)(C)CC(N)CC=O[<].[+rn=50]}	3.516354979	14.64016798	23.4110125
{[>]NC(C)(C)C(C[NH3+])C(=O).[+rn=60],CCC(C)(C)CC(N)CC=O[<].[+rn=40]}	2.90498426	13.06842011	17.16245563
{[>]NC(C)(C)C(C[NH3+])C(=O).[+rn=70],CCC(C)(C)CC(N)CC=O[<].[+rn=30]}	2.779767402	11.56523068	17.40451785
{[>]NC(C)(C)C(C[NH3+])C(=O).[+rn=80],CCC(C)(C)CC(N)CC=O[<].[+rn=20]}	2.379474386	10.1838262	24.38173403
{[>]NC(C)(C)C(C[NH3+])C(=O).[+rn=90],CCC(C)(C)CC(N)CC=O[<].[+rn=10]}	2.097029654	9.069568545	42.54925609
{[>]NC(C)(C)C(C[NH3+])C(=O).[+rn=10],CC(C)(C)CCC(N)CC=O[<].[+rn=90]}	18.50819203	35.1858639	93.21539398
{[>]NC(C)(C)C(C[NH3+])C(=O).[+rn=20],CC(C)(C)CCC(N)CC=O[<].[+rn=80]}	23.99878148	31.09826304	65.08156683
{[>]NC(C)(C)C(C[NH3+])C(=O).[+rn=30],CC(C)(C)CCC(N)CC=O[<].[+rn=70]}	33.52993614	27.80722474	48.79611543
{[>]NC(C)(C)C(C[NH3+])C(=O).[+rn=40],CC(C)(C)CCC(N)CC=O[<].[+rn=60]}	44.55127602	24.25878838	31.71633357
{[>]NC(C)(C)C(C[NH3+])C(=O).[+rn=50],CC(C)(C)CCC(N)CC=O[<].[+rn=50]}	69.48945712	21.17887661	21.33020915
{[>]NC(C)(C)C(C[NH3+])C(=O).[+rn=60],CC(C)(C)CCC(N)CC=O[<].[+rn=40]}	92.24451907	17.94985212	15.912304
{[>]NC(C)(C)C(C[NH3+])C(=O).[+rn=70],CC(C)(C)CCC(N)CC=O[<].[+rn=30]}	134.648449	15.52833068	14.67877649
{[>]NC(C)(C)C(C[NH3+])C(=O).[+rn=80],CC(C)(C)CCC(N)CC=O[<].[+rn=20]}	167.6907806	13.96903184	15.23012649
{[>]NC(C)(C)C(C[NH3+])C(=O).[+rn=90],CC(C)(C)CCC(N)CC=O[<].[+rn=10]}	214.7977189	12.78379117	20.03698472
{[>]NC(C)(C)C(C[NH3+])C(=O).[+rn=10],CC(C)C(C)CCC(N)CC=O[<].[+rn=90]}	3.145433447	27.47146843	160.9626859
{[>]NC(C)(C)C(C[NH3+])C(=O).[+rn=20],CC(C)C(C)CCC(N)CC=O[<].[+rn=80]}	2.723699083	24.54871269	110.354704
{[>]NC(C)(C)C(C[NH3+])C(=O).[+rn=30],CC(C)C(C)CCC(N)CC=O[<].[+rn=70]}	2.668816867	21.9423879	84.70399355
{[>]NC(C)(C)C(C[NH3+])C(=O).[+rn=40],CC(C)C(C)CCC(N)CC=O[<].[+rn=60]}	2.569450252	19.70442546	54.59909337
{[>]NC(C)(C)C(C[NH3+])C(=O).[+rn=50],CC(C)C(C)CCC(N)CC=O[<].[+rn=50]}	2.771452535	17.9948578	39.56216431
{[>]NC(C)(C)C(C[NH3+])C(=O).[+rn=60],CC(C)C(C)CCC(N)CC=O[<].[+rn=40]}	3.181284081	15.37358526	30.09903148
{[>]NC(C)(C)C(C[NH3+])C(=O).[+rn=70],CC(C)C(C)CCC(N)CC=O[<].[+rn=30]}	4.034498749	13.32183998	26.89890943
{[>]NC(C)(C)C(C[NH3+])C(=O).[+rn=80],CC(C)C(C)CCC(N)CC=O[<].[+rn=20]}	6.667403942	11.70222752	27.77598561
{[>]NC(C)(C)C(C[NH3+])C(=O).[+rn=90],CC(C)C(C)CCC(N)CC=O[<].[+rn=10]}	11.9408012	10.15440539	36.36148253
{[>]NC(C)(C)C(C[NH3+])C(=O).[+rn=10],CCCCC(C)C(N)CC=O[<].[+rn=90]}	4.870070685	29.51063139	179.8793171
{[>]NC(C)(C)C(C[NH3+])C(=O).[+rn=20],CCCCC(C)C(N)CC=O[<].[+rn=80]}	4.205986308	24.53398228	117.7467287
{[>]NC(C)(C)C(C[NH3+])C(=O).[+rn=30],CCCCC(C)C(N)CC=O[<].[+rn=70]}	3.879392759	20.40545422	83.76565979
{[>]NC(C)(C)C(C[NH3+])C(=O).[+rn=40],CCCCC(C)C(N)CC=O[<].[+rn=60]}	3.543804531	17.59625457	51.25292862
{[>]NC(C)(C)C(C[NH3+])C(=O).[+rn=50],CCCCC(C)C(N)CC=O[<].[+rn=50]}	4.015441211	15.16921539	32.75154773
{[>]NC(C)(C)C(C[NH3+])C(=O).[+rn=60],CCCCC(C)C(N)CC=O[<].[+rn=40]}	4.146255117	12.42620369	19.84332975
{[>]NC(C)(C)C(C[NH3+])C(=O).[+rn=70],CCCCC(C)C(N)CC=O[<].[+rn=30]}	7.371609695	10.13760704	18.44420091
{[>]NC(C)(C)C(C[NH3+])C(=O).[+rn=80],CCCCC(C)C(N)CC=O[<].[+rn=20]}	26.26149673	8.765145417	25.21728589
{[>]NC(C)(C)C(C[NH3+])C(=O).[+rn=90],CCCCC(C)C(N)CC=O[<].[+rn=10]}	67.1005744	7.63801743	43.0210289
{[>]NC(C)(C)C(C[NH3+])C(=O).[+rn=10],CC(C)CC(C)C(N)CC=O[<].[+rn=90]}	1.513364168	28.67339187	175.0554239
{[>]NC(C)(C)C(C[NH3+])C(=O).[+rn=20],CC(C)CC(C)C(N)CC=O[<].[+rn=80]}	1.871225781	24.84531446	115.9055984
{[>]NC(C)(C)C(C[NH3+])C(=O).[+rn=30],CC(C)CC(C)C(N)CC=O[<].[+rn=70]}	2.911118746	21.63701254	88.11271653
{[>]NC(C)(C)C(C[NH3+])C(=O).[+rn=40],CC(C)CC(C)C(N)CC=O[<].[+rn=60]}	4.647665177	18.90236989	57.08817263
{[>]NC(C)(C)C(C[NH3+])C(=O).[+rn=50],CC(C)CC(C)C(N)CC=O[<].[+rn=50]}	7.916349777	16.78286684	42.42488825
{[>]NC(C)(C)C(C[NH3+])C(=O).[+rn=60],CC(C)CC(C)C(N)CC=O[<].[+rn=40]}	11.30479053	14.21894138	32.55931489
{[>]NC(C)(C)C(C[NH3+])C(=O).[+rn=70],CC(C)CC(C)C(N)CC=O[<].[+rn=30]}	17.35449759	11.75778674	30.26771413
{[>]NC(C)(C)C(C[NH3+])C(=O).[+rn=80],CC(C)CC(C)C(N)CC=O[<].[+rn=20]}	25.24976239	10.06505983	32.78520912
{[>]NC(C)(C)C(C[NH3+])C(=O).[+rn=90],CC(C)CC(C)C(N)CC=O[<].[+rn=10]}	47.95038576	9.078780763	44.66535476
{[>]NC(C)(C)C(C[NH3+])C(=O).[+rn=10],CCC(C)C(C)CC(N)CC=O[<].[+rn=90]}	1.941120077	23.95920468	168.5799326
{[>]NC(C)(C)C(C[NH3+])C(=O).[+rn=20],CCC(C)C(C)CC(N)CC=O[<].[+rn=80]}	1.748567825	21.2814154	113.2622579
{[>]NC(C)(C)C(C[NH3+])C(=O).[+rn=30],CCC(C)C(C)CC(N)CC=O[<].[+rn=70]}	1.67052173	18.99846547	88.96249632
{[>]NC(C)(C)C(C[NH3+])C(=O).[+rn=40],CCC(C)C(C)CC(N)CC=O[<].[+rn=60]}	1.559681233	17.03692271	59.22253387
{[>]NC(C)(C)C(C[NH3+])C(=O).[+rn=50],CCC(C)C(C)CC(N)CC=O[<].[+rn=50]}	1.596051977	15.40751982	45.19200504
{[>]NC(C)(C)C(C[NH3+])C(=O).[+rn=60],CCC(C)C(C)CC(N)CC=O[<].[+rn=40]}	1.63727949	13.37517508	35.60296647
{[>]NC(C)(C)C(C[NH3+])C(=O).[+rn=70],CCC(C)C(C)CC(N)CC=O[<].[+rn=30]}	2.04192764	11.63080226	32.27457801
{[>]NC(C)(C)C(C[NH3+])C(=O).[+rn=80],CCC(C)C(C)CC(N)CC=O[<].[+rn=20]}	3.230862951	10.33873022	37.71046531
{[>]NC(C)(C)C(C[NH3+])C(=O).[+rn=90],CCC(C)C(C)CC(N)CC=O[<].[+rn=10]}	6.999055649	9.013693221	50.79486909
{[>]NC(C)(C)C(C[NH3+])C(=O).[+rn=10],CCCC(C)(CC)C(N)CC=O[<].[+rn=90]}	0.864514257	17.88844836	88.48121197
{[>]NC(C)(C)C(C[NH3+])C(=O).[+rn=20],CCCC(C)(CC)C(N)CC=O[<].[+rn=80]}	0.771892708	15.80280646	61.44763727
{[>]NC(C)(C)C(C[NH3+])C(=O).[+rn=30],CCCC(C)(CC)C(N)CC=O[<].[+rn=70]}	0.793023339	13.9352625	48.4159146
{[>]NC(C)(C)C(C[NH3+])C(=O).[+rn=40],CCCC(C)(CC)C(N)CC=O[<].[+rn=60]}	0.784085398	12.40876424	33.01806985
{[>]NC(C)(C)C(C[NH3+])C(=O).[+rn=50],CCCC(C)(CC)C(N)CC=O[<].[+rn=50]}	0.957526843	11.25731129	23.54415192
{[>]NC(C)(C)C(C[NH3+])C(=O).[+rn=60],CCCC(C)(CC)C(N)CC=O[<].[+rn=40]}	1.178474579	9.967017304	19.09062485
{[>]NC(C)(C)C(C[NH3+])C(=O).[+rn=70],CCCC(C)(CC)C(N)CC=O[<].[+rn=30]}	1.521158473	8.863337401	20.06387234
{[>]NC(C)(C)C(C[NH3+])C(=O).[+rn=80],CCCC(C)(CC)C(N)CC=O[<].[+rn=20]}	2.323662456	7.980080194	27.81269318
{[>]NC(C)(C)C(C[NH3+])C(=O).[+rn=90],CCCC(C)(CC)C(N)CC=O[<].[+rn=10]}	3.67914799	7.226930704	48.24928257
{[>]NC(C)(C)C(C[NH3+])C(=O).[+rn=10],CCCCCCC(N)CC=O[<].[+rn=90]}	5.796600684	31.10476991	115.6984442
{[>]NC(C)(C)C(C[NH3+])C(=O).[+rn=20],CCCCCCC(N)CC=O[<].[+rn=80]}	4.972023785	24.34193321	75.16111563
{[>]NC(C)(C)C(C[NH3+])C(=O).[+rn=30],CCCCCCC(N)CC=O[<].[+rn=70]}	4.768091722	19.42969819	53.40556776
{[>]NC(C)(C)C(C[NH3+])C(=O).[+rn=40],CCCCCCC(N)CC=O[<].[+rn=60]}	4.697688922	15.46246996	30.5855864
{[>]NC(C)(C)C(C[NH3+])C(=O).[+rn=50],CCCCCCC(N)CC=O[<].[+rn=50]}	5.231599205	13.22832039	20.33617717
{[>]NC(C)(C)C(C[NH3+])C(=O).[+rn=60],CCCCCCC(N)CC=O[<].[+rn=40]}	6.223946622	11.23350979	14.67909292
{[>]NC(C)(C)C(C[NH3+])C(=O).[+rn=70],CCCCCCC(N)CC=O[<].[+rn=30]}	11.64671258	9.873971914	15.96665469
{[>]NC(C)(C)C(C[NH3+])C(=O).[+rn=80],CCCCCCC(N)CC=O[<].[+rn=20]}	31.1825222	8.928260447	24.88721882
{[>]NC(C)(C)C(C[NH3+])C(=O).[+rn=90],CCCCCCC(N)CC=O[<].[+rn=10]}	84.90971164	8.493287032	45.04163706
{[>]NC(C)(C)C(C[NH3+])C(=O).[+rn=10],CC(C(N)CC=O)C(C)(C)C[<].[+rn=90]}	5.005965806	19.74755249	113.3796383
{[>]NC(C)(C)C(C[NH3+])C(=O).[+rn=20],CC(C(N)CC=O)C(C)(C)C[<].[+rn=80]}	4.181212254	17.95719813	79.10526082
{[>]NC(C)(C)C(C[NH3+])C(=O).[+rn=30],CC(C(N)CC=O)C(C)(C)C[<].[+rn=70]}	3.455779449	15.94180909	64.7166201
{[>]NC(C)(C)C(C[NH3+])C(=O).[+rn=40],CC(C(N)CC=O)C(C)(C)C[<].[+rn=60]}	2.838891581	14.57484444	49.00808908
{[>]NC(C)(C)C(C[NH3+])C(=O).[+rn=50],CC(C(N)CC=O)C(C)(C)C[<].[+rn=50]}	2.432389251	13.75719969	40.82430916
{[>]NC(C)(C)C(C[NH3+])C(=O).[+rn=60],CC(C(N)CC=O)C(C)(C)C[<].[+rn=40]}	1.909408778	12.98481562	35.22286218
{[>]NC(C)(C)C(C[NH3+])C(=O).[+rn=70],CC(C(N)CC=O)C(C)(C)C[<].[+rn=30]}	1.684445353	12.33370729	31.69376682
{[>]NC(C)(C)C(C[NH3+])C(=O).[+rn=80],CC(C(N)CC=O)C(C)(C)C[<].[+rn=20]}	1.414388552	11.94718563	31.29478222
{[>]NC(C)(C)C(C[NH3+])C(=O).[+rn=90],CC(C(N)CC=O)C(C)(C)C[<].[+rn=10]}	1.158543545	11.60442332	41.26930092
{[>]NC(C)(C)C(C[NH3+])C(=O).[+rn=10],CC(C)C(C)C(C)C(N)CC=O[<].[+rn=90]}	0.81023253	21.00284316	128.5316885
{[>]NC(C)(C)C(C[NH3+])C(=O).[+rn=20],CC(C)C(C)C(C)C(N)CC=O[<].[+rn=80]}	0.948832035	18.41897399	100.2996311
{[>]NC(C)(C)C(C[NH3+])C(=O).[+rn=30],CC(C)C(C)C(C)C(N)CC=O[<].[+rn=70]}	1.161604272	16.38576297	92.41770468
{[>]NC(C)(C)C(C[NH3+])C(=O).[+rn=40],CC(C)C(C)C(C)C(N)CC=O[<].[+rn=60]}	1.43996789	14.77582756	83.61200406
{[>]NC(C)(C)C(C[NH3+])C(=O).[+rn=50],CC(C)C(C)C(C)C(N)CC=O[<].[+rn=50]}	1.807240758	13.67438022	76.78542716
{[>]NC(C)(C)C(C[NH3+])C(=O).[+rn=60],CC(C)C(C)C(C)C(N)CC=O[<].[+rn=40]}	2.423484972	12.18652789	69.6644202
{[>]NC(C)(C)C(C[NH3+])C(=O).[+rn=70],CC(C)C(C)C(C)C(N)CC=O[<].[+rn=30]}	3.664610724	10.866112	63.69169178
{[>]NC(C)(C)C(C[NH3+])C(=O).[+rn=80],CC(C)C(C)C(C)C(N)CC=O[<].[+rn=20]}	5.668015381	9.82654638	60.7795279
{[>]NC(C)(C)C(C[NH3+])C(=O).[+rn=90],CC(C)C(C)C(C)C(N)CC=O[<].[+rn=10]}	8.255692412	8.951959721	69.30952759
{[>]NC(C)(C)C(C[NH3+])C(=O).[+rn=10],CCC(C)C(C)C(C)C(N)CC=O[<].[+rn=90]}	1.147113918	20.44384916	135.4111644
{[>]NC(C)(C)C(C[NH3+])C(=O).[+rn=20],CCC(C)C(C)C(C)C(N)CC=O[<].[+rn=80]}	1.086680196	18.36711898	103.9708443
{[>]NC(C)(C)C(C[NH3+])C(=O).[+rn=30],CCC(C)C(C)C(C)C(N)CC=O[<].[+rn=70]}	1.097221501	16.51647094	92.38753477
{[>]NC(C)(C)C(C[NH3+])C(=O).[+rn=40],CCC(C)C(C)C(C)C(N)CC=O[<].[+rn=60]}	1.244307896	14.88574826	82.98710207
{[>]NC(C)(C)C(C[NH3+])C(=O).[+rn=50],CCC(C)C(C)C(C)C(N)CC=O[<].[+rn=50]}	1.561669898	13.70624961	75.12815276
{[>]NC(C)(C)C(C[NH3+])C(=O).[+rn=60],CCC(C)C(C)C(C)C(N)CC=O[<].[+rn=40]}	1.827631465	12.15894055	67.38237798
{[>]NC(C)(C)C(C[NH3+])C(=O).[+rn=70],CCC(C)C(C)C(C)C(N)CC=O[<].[+rn=30]}	2.328580178	10.68578552	59.94242778
{[>]NC(C)(C)C(C[NH3+])C(=O).[+rn=80],CCC(C)C(C)C(C)C(N)CC=O[<].[+rn=20]}	3.571836113	9.643541747	56.91289609
{[>]NC(C)(C)C(C[NH3+])C(=O).[+rn=90],CCC(C)C(C)C(C)C(N)CC=O[<].[+rn=10]}	5.436074285	8.673517088	64.57411823
{[>]NC(C)(C)C(C[NH3+])C(=O).[+rn=10],CCC(C)(CC)CC(N)CC=O[<].[+rn=90]}	1.459011012	24.79870986	91.69736193
{[>]NC(C)(C)C(C[NH3+])C(=O).[+rn=20],CCC(C)(CC)CC(N)CC=O[<].[+rn=80]}	1.341832078	22.30683164	62.73861957
{[>]NC(C)(C)C(C[NH3+])C(=O).[+rn=30],CCC(C)(CC)CC(N)CC=O[<].[+rn=70]}	1.350595833	19.82504944	48.52097235
{[>]NC(C)(C)C(C[NH3+])C(=O).[+rn=40],CCC(C)(CC)CC(N)CC=O[<].[+rn=60]}	1.321605542	17.69735687	31.69338837
{[>]NC(C)(C)C(C[NH3+])C(=O).[+rn=50],CCC(C)(CC)CC(N)CC=O[<].[+rn=50]}	1.398476724	16.24286943	21.71824283
{[>]NC(C)(C)C(C[NH3+])C(=O).[+rn=60],CCC(C)(CC)CC(N)CC=O[<].[+rn=40]}	1.521874052	14.14329096	17.47227925
{[>]NC(C)(C)C(C[NH3+])C(=O).[+rn=70],CCC(C)(CC)CC(N)CC=O[<].[+rn=30]}	1.895915321	12.46882201	18.57841666
{[>]NC(C)(C)C(C[NH3+])C(=O).[+rn=80],CCC(C)(CC)CC(N)CC=O[<].[+rn=20]}	2.927022063	11.21864779	23.63324385
{[>]NC(C)(C)C(C[NH3+])C(=O).[+rn=90],CCC(C)(CC)CC(N)CC=O[<].[+rn=10]}	5.060912353	9.971929912	37.12256042
{[>]NC(C)(C)C(C[NH3+])C(=O).[+rn=10],CC(C)CC(C)CC(N)CC=O[<].[+rn=90]}	8.746078235	26.57615358	173.5829315
{[>]NC(C)(C)C(C[NH3+])C(=O).[+rn=20],CC(C)CC(C)CC(N)CC=O[<].[+rn=80]}	7.584418876	23.7384813	115.4770123
{[>]NC(C)(C)C(C[NH3+])C(=O).[+rn=30],CC(C)CC(C)CC(N)CC=O[<].[+rn=70]}	6.519119187	21.10837124	89.54182478
{[>]NC(C)(C)C(C[NH3+])C(=O).[+rn=40],CC(C)CC(C)CC(N)CC=O[<].[+rn=60]}	5.273338505	18.80171545	60.69672309
{[>]NC(C)(C)C(C[NH3+])C(=O).[+rn=50],CC(C)CC(C)CC(N)CC=O[<].[+rn=50]}	4.666786149	17.04190425	45.68655133
{[>]NC(C)(C)C(C[NH3+])C(=O).[+rn=60],CC(C)CC(C)CC(N)CC=O[<].[+rn=40]}	3.818536264	15.03349664	39.62325564
{[>]NC(C)(C)C(C[NH3+])C(=O).[+rn=70],CC(C)CC(C)CC(N)CC=O[<].[+rn=30]}	3.259918432	13.10483786	35.63595373
{[>]NC(C)(C)C(C[NH3+])C(=O).[+rn=80],CC(C)CC(C)CC(N)CC=O[<].[+rn=20]}	2.751977287	11.58450464	40.41414005
{[>]NC(C)(C)C(C[NH3+])C(=O).[+rn=90],CC(C)CC(C)CC(N)CC=O[<].[+rn=10]}	2.616788713	10.00233145	55.71502866
{[>]NC(C)(C)C(C[NH3+])C(=O).[+rn=10],CCC(CC(N)CC=O)C(C)C[<].[+rn=90]}	1.802837623	28.17488517	169.8388775
{[>]NC(C)(C)C(C[NH3+])C(=O).[+rn=20],CCC(CC(N)CC=O)C(C)C[<].[+rn=80]}	2.418576327	25.23513324	116.0873243
{[>]NC(C)(C)C(C[NH3+])C(=O).[+rn=30],CCC(CC(N)CC=O)C(C)C[<].[+rn=70]}	3.389313148	22.53146767	88.49026823
{[>]NC(C)(C)C(C[NH3+])C(=O).[+rn=40],CCC(CC(N)CC=O)C(C)C[<].[+rn=60]}	4.354619129	20.00596701	62.25507656
{[>]NC(C)(C)C(C[NH3+])C(=O).[+rn=50],CCC(CC(N)CC=O)C(C)C[<].[+rn=50]}	7.400633315	17.62374869	47.00258895
{[>]NC(C)(C)C(C[NH3+])C(=O).[+rn=60],CCC(CC(N)CC=O)C(C)C[<].[+rn=40]}	10.63466853	14.79544905	35.97139377
{[>]NC(C)(C)C(C[NH3+])C(=O).[+rn=70],CCC(CC(N)CC=O)C(C)C[<].[+rn=30]}	16.21767781	12.70995885	31.73879652
{[>]NC(C)(C)C(C[NH3+])C(=O).[+rn=80],CCC(CC(N)CC=O)C(C)C[<].[+rn=20]}	25.24440156	11.32900578	33.71111886
{[>]NC(C)(C)C(C[NH3+])C(=O).[+rn=90],CCC(CC(N)CC=O)C(C)C[<].[+rn=10]}	44.73999559	9.88480764	43.58570733
{[>]NC(C)(C)C(C[NH3+])C(=O).[+rn=10],CCC(C)CC(C)C(N)CC=O[<].[+rn=90]}	1.826502734	25.73067176	191.592526
{[>]NC(C)(C)C(C[NH3+])C(=O).[+rn=20],CCC(C)CC(C)C(N)CC=O[<].[+rn=80]}	2.088766286	23.19206207	131.1685798
{[>]NC(C)(C)C(C[NH3+])C(=O).[+rn=30],CCC(C)CC(C)C(N)CC=O[<].[+rn=70]}	2.729646701	20.86555393	96.34491283
{[>]NC(C)(C)C(C[NH3+])C(=O).[+rn=40],CCC(C)CC(C)C(N)CC=O[<].[+rn=60]}	3.857027373	18.81317639	61.07811014
{[>]NC(C)(C)C(C[NH3+])C(=O).[+rn=50],CCC(C)CC(C)C(N)CC=O[<].[+rn=50]}	5.89100866	16.79288165	41.9813904
{[>]NC(C)(C)C(C[NH3+])C(=O).[+rn=60],CCC(C)CC(C)C(N)CC=O[<].[+rn=40]}	8.54976974	13.97705658	29.51018179
{[>]NC(C)(C)C(C[NH3+])C(=O).[+rn=70],CCC(C)CC(C)C(N)CC=O[<].[+rn=30]}	14.73210141	11.87847509	27.22568357
{[>]NC(C)(C)C(C[NH3+])C(=O).[+rn=80],CCC(C)CC(C)C(N)CC=O[<].[+rn=20]}	24.51236096	10.28527403	30.02297996
{[>]NC(C)(C)C(C[NH3+])C(=O).[+rn=90],CCC(C)CC(C)C(N)CC=O[<].[+rn=10]}	39.28111616	8.904797649	41.25016947
{[>]NC(C)(C)C(C[NH3+])C(=O).[+rn=10],CC(C)CCC(C)C(N)CC=O[<].[+rn=90]}	4.159008791	33.2929355	208.3510093
{[>]NC(C)(C)C(C[NH3+])C(=O).[+rn=20],CC(C)CCC(C)C(N)CC=O[<].[+rn=80]}	3.927258189	29.76149561	141.0204295
{[>]NC(C)(C)C(C[NH3+])C(=O).[+rn=30],CC(C)CCC(C)C(N)CC=O[<].[+rn=70]}	3.975729694	26.85049487	101.0642028
{[>]NC(C)(C)C(C[NH3+])C(=O).[+rn=40],CC(C)CCC(C)C(N)CC=O[<].[+rn=60]}	3.68698028	24.05401087	63.69671256
{[>]NC(C)(C)C(C[NH3+])C(=O).[+rn=50],CC(C)CCC(C)C(N)CC=O[<].[+rn=50]}	4.045376259	20.88506616	43.75784004
{[>]NC(C)(C)C(C[NH3+])C(=O).[+rn=60],CC(C)CCC(C)C(N)CC=O[<].[+rn=40]}	4.182477039	17.22681473	30.34243447
{[>]NC(C)(C)C(C[NH3+])C(=O).[+rn=70],CC(C)CCC(C)C(N)CC=O[<].[+rn=30]}	6.095518413	14.45023433	26.07510966
{[>]NC(C)(C)C(C[NH3+])C(=O).[+rn=80],CC(C)CCC(C)C(N)CC=O[<].[+rn=20]}	9.125578922	12.43246978	24.89986222
{[>]NC(C)(C)C(C[NH3+])C(=O).[+rn=90],CC(C)CCC(C)C(N)CC=O[<].[+rn=10]}	13.87258485	10.68840972	30.96376912
{[>]NC(C)(C)C(C[NH3+])C(=O).[+rn=10],CC(C)(C)C(C)(C)C(N)CC=O[<].[+rn=90]}	1.086942442	16.79164825	52.59522579
{[>]NC(C)(C)C(C[NH3+])C(=O).[+rn=20],CC(C)(C)C(C)(C)C(N)CC=O[<].[+rn=80]}	1.05002994	15.31120732	39.34917444
{[>]NC(C)(C)C(C[NH3+])C(=O).[+rn=30],CC(C)(C)C(C)(C)C(N)CC=O[<].[+rn=70]}	0.948126673	14.01194466	35.96267898
{[>]NC(C)(C)C(C[NH3+])C(=O).[+rn=40],CC(C)(C)C(C)(C)C(N)CC=O[<].[+rn=60]}	0.871080472	12.90778792	31.84605907
{[>]NC(C)(C)C(C[NH3+])C(=O).[+rn=50],CC(C)(C)C(C)(C)C(N)CC=O[<].[+rn=50]}	0.763083124	12.17024377	31.05525999
{[>]NC(C)(C)C(C[NH3+])C(=O).[+rn=60],CC(C)(C)C(C)(C)C(N)CC=O[<].[+rn=40]}	0.628562403	11.48733436	29.91683481
{[>]NC(C)(C)C(C[NH3+])C(=O).[+rn=70],CC(C)(C)C(C)(C)C(N)CC=O[<].[+rn=30]}	0.5734218	11.41986726	28.63590627
{[>]NC(C)(C)C(C[NH3+])C(=O).[+rn=80],CC(C)(C)C(C)(C)C(N)CC=O[<].[+rn=20]}	0.537585917	11.84446247	29.49250823
{[>]NC(C)(C)C(C[NH3+])C(=O).[+rn=90],CC(C)(C)C(C)(C)C(N)CC=O[<].[+rn=10]}	0.531230359	11.89888682	36.34520443
{[>]NC(C)(C)C(C[NH3+])C(=O).[+rn=10],CCC(C)(C)C(N)CC=O[<].[+rn=90]}	5.593116365	22.18980105	58.89544224
{[>]NC(C)(C)C(C[NH3+])C(=O).[+rn=20],CCC(C)(C)C(N)CC=O[<].[+rn=80]}	4.666918344	18.50651434	43.48405625
{[>]NC(C)(C)C(C[NH3+])C(=O).[+rn=30],CCC(C)(C)C(N)CC=O[<].[+rn=70]}	3.780717681	15.24552784	37.12454277
{[>]NC(C)(C)C(C[NH3+])C(=O).[+rn=40],CCC(C)(C)C(N)CC=O[<].[+rn=60]}	2.96779815	12.96829079	29.22494599
{[>]NC(C)(C)C(C[NH3+])C(=O).[+rn=50],CCC(C)(C)C(N)CC=O[<].[+rn=50]}	2.585536143	11.52688356	25.03124302
{[>]NC(C)(C)C(C[NH3+])C(=O).[+rn=60],CCC(C)(C)C(N)CC=O[<].[+rn=40]}	1.746557365	10.32088877	21.16853315
{[>]NC(C)(C)C(C[NH3+])C(=O).[+rn=70],CCC(C)(C)C(N)CC=O[<].[+rn=30]}	1.353041253	9.693921541	18.56104321
{[>]NC(C)(C)C(C[NH3+])C(=O).[+rn=80],CCC(C)(C)C(N)CC=O[<].[+rn=20]}	0.932921861	9.975270161	22.44175423
{[>]NC(C)(C)C(C[NH3+])C(=O).[+rn=90],CCC(C)(C)C(N)CC=O[<].[+rn=10]}	0.746385252	10.83008353	36.8557481
{[>]NC(C)(C)C(C[NH3+])C(=O).[+rn=10],CC(CC(N)CC=O)C(C)(C)C[<].[+rn=90]}	4.292429723	29.93818399	102.3760169
{[>]NC(C)(C)C(C[NH3+])C(=O).[+rn=20],CC(CC(N)CC=O)C(C)(C)C[<].[+rn=80]}	5.17264309	27.13488074	71.18309998
{[>]NC(C)(C)C(C[NH3+])C(=O).[+rn=30],CC(CC(N)CC=O)C(C)(C)C[<].[+rn=70]}	6.87953183	24.39482553	54.70937362
{[>]NC(C)(C)C(C[NH3+])C(=O).[+rn=40],CC(CC(N)CC=O)C(C)(C)C[<].[+rn=60]}	8.654760008	21.89287999	37.90270848
{[>]NC(C)(C)C(C[NH3+])C(=O).[+rn=50],CC(CC(N)CC=O)C(C)(C)C[<].[+rn=50]}	13.50192578	19.55671121	26.28606914
{[>]NC(C)(C)C(C[NH3+])C(=O).[+rn=60],CC(CC(N)CC=O)C(C)(C)C[<].[+rn=40]}	20.58510283	16.61737007	21.26665206
{[>]NC(C)(C)C(C[NH3+])C(=O).[+rn=70],CC(CC(N)CC=O)C(C)(C)C[<].[+rn=30]}	32.27276131	14.74123014	18.8047908
{[>]NC(C)(C)C(C[NH3+])C(=O).[+rn=80],CC(CC(N)CC=O)C(C)(C)C[<].[+rn=20]}	45.43701319	13.1773113	17.43749083
{[>]NC(C)(C)C(C[NH3+])C(=O).[+rn=90],CC(CC(N)CC=O)C(C)(C)C[<].[+rn=10]}	59.15498903	11.89422113	20.72621652
{[>]NC(C)(C)C(C[NH3+])C(=O).[+rn=10],CC(C)C(C(C)C)C(N)CC=O[<].[+rn=90]}	0.86321566	22.68201673	116.735227
{[>]NC(C)(C)C(C[NH3+])C(=O).[+rn=20],CC(C)C(C(C)C)C(N)CC=O[<].[+rn=80]}	0.784426264	21.06448543	99.86293817
{[>]NC(C)(C)C(C[NH3+])C(=O).[+rn=30],CC(C)C(C(C)C)C(N)CC=O[<].[+rn=70]}	0.727490583	19.35375552	92.79776637
{[>]NC(C)(C)C(C[NH3+])C(=O).[+rn=40],CC(C)C(C(C)C)C(N)CC=O[<].[+rn=60]}	0.64896123	17.90211484	87.18794878
{[>]NC(C)(C)C(C[NH3+])C(=O).[+rn=50],CC(C)C(C(C)C)C(N)CC=O[<].[+rn=50]}	0.647628738	17.36631388	85.01040813
{[>]NC(C)(C)C(C[NH3+])C(=O).[+rn=60],CC(C)C(C(C)C)C(N)CC=O[<].[+rn=40]}	0.606994628	16.53328298	81.84671083
{[>]NC(C)(C)C(C[NH3+])C(=O).[+rn=70],CC(C)C(C(C)C)C(N)CC=O[<].[+rn=30]}	0.587993189	15.72131817	76.10898312
{[>]NC(C)(C)C(C[NH3+])C(=O).[+rn=80],CC(C)C(C(C)C)C(N)CC=O[<].[+rn=20]}	0.547139746	15.24785031	71.60115336
{[>]NC(C)(C)C(C[NH3+])C(=O).[+rn=90],CC(C)C(C(C)C)C(N)CC=O[<].[+rn=10]}	0.511065082	14.62388255	78.84287141
{[>]NC(C)(C)C(C[NH3+])C(=O).[+rn=10],CC(C)(C)C(C)(C)CC(N)CC=O[<].[+rn=90]}	3.09452265	23.81117231	47.44740011
{[>]NC(C)(C)C(C[NH3+])C(=O).[+rn=20],CC(C)(C)C(C)(C)CC(N)CC=O[<].[+rn=80]}	3.220830908	21.64295406	34.77787304
{[>]NC(C)(C)C(C[NH3+])C(=O).[+rn=30],CC(C)(C)C(C)(C)CC(N)CC=O[<].[+rn=70]}	3.440650165	19.72155264	30.090499
{[>]NC(C)(C)C(C[NH3+])C(=O).[+rn=40],CC(C)(C)C(C)(C)CC(N)CC=O[<].[+rn=60]}	3.874267423	18.08626678	24.4998064
{[>]NC(C)(C)C(C[NH3+])C(=O).[+rn=50],CC(C)(C)C(C)(C)CC(N)CC=O[<].[+rn=50]}	4.552191231	17.19873083	20.8644593
{[>]NC(C)(C)C(C[NH3+])C(=O).[+rn=60],CC(C)(C)C(C)(C)CC(N)CC=O[<].[+rn=40]}	5.198973714	15.99125025	19.72485107
{[>]NC(C)(C)C(C[NH3+])C(=O).[+rn=70],CC(C)(C)C(C)(C)CC(N)CC=O[<].[+rn=30]}	6.42297535	15.01537896	19.15853279
{[>]NC(C)(C)C(C[NH3+])C(=O).[+rn=80],CC(C)(C)C(C)(C)CC(N)CC=O[<].[+rn=20]}	8.023256274	14.11248904	18.597749
{[>]NC(C)(C)C(C[NH3+])C(=O).[+rn=90],CC(C)(C)C(C)(C)CC(N)CC=O[<].[+rn=10]}	10.38312372	13.16172584	21.6846851
{[>]NC(C)(C)C(C[NH3+])C(=O).[+rn=10],CCC(C)C(C)(C)C(N)CC=O[<].[+rn=90]}	0.628053711	14.77947314	84.63908381
{[>]NC(C)(C)C(C[NH3+])C(=O).[+rn=20],CCC(C)C(C)(C)C(N)CC=O[<].[+rn=80]}	0.623854025	13.3042845	61.27602589
{[>]NC(C)(C)C(C[NH3+])C(=O).[+rn=30],CCC(C)C(C)(C)C(N)CC=O[<].[+rn=70]}	0.607616474	11.89955722	50.84133319
{[>]NC(C)(C)C(C[NH3+])C(=O).[+rn=40],CCC(C)C(C)(C)C(N)CC=O[<].[+rn=60]}	0.583359764	10.76719214	40.05504096
{[>]NC(C)(C)C(C[NH3+])C(=O).[+rn=50],CCC(C)C(C)(C)C(N)CC=O[<].[+rn=50]}	0.671781706	9.878472258	35.1852608
{[>]NC(C)(C)C(C[NH3+])C(=O).[+rn=60],CCC(C)C(C)(C)C(N)CC=O[<].[+rn=40]}	0.76624917	8.777110591	34.7118779
{[>]NC(C)(C)C(C[NH3+])C(=O).[+rn=70],CCC(C)C(C)(C)C(N)CC=O[<].[+rn=30]}	0.839153312	8.240810432	33.46939732
{[>]NC(C)(C)C(C[NH3+])C(=O).[+rn=80],CCC(C)C(C)(C)C(N)CC=O[<].[+rn=20]}	0.913691314	7.815099096	36.32269093
{[>]NC(C)(C)C(C[NH3+])C(=O).[+rn=90],CCC(C)C(C)(C)C(N)CC=O[<].[+rn=10]}	0.867235067	7.210174993	48.21491851
{[>]NC(C)(C)C(C[NH3+])C(=O).[+rn=10],CCCCC(C)(C)C(N)CC=O[<].[+rn=90]}	2.742562317	26.2700992	118.7370688
{[>]NC(C)(C)C(C[NH3+])C(=O).[+rn=20],CCCCC(C)(C)C(N)CC=O[<].[+rn=80]}	2.784417393	23.81002646	83.31015591
{[>]NC(C)(C)C(C[NH3+])C(=O).[+rn=30],CCCCC(C)(C)C(N)CC=O[<].[+rn=70]}	3.029824355	21.5298182	65.52961832
{[>]NC(C)(C)C(C[NH3+])C(=O).[+rn=40],CCCCC(C)(C)C(N)CC=O[<].[+rn=60]}	3.55652014	19.44363966	43.35002182
{[>]NC(C)(C)C(C[NH3+])C(=O).[+rn=50],CCCCC(C)(C)C(N)CC=O[<].[+rn=50]}	4.806877883	16.9768489	27.45081287
{[>]NC(C)(C)C(C[NH3+])C(=O).[+rn=60],CCCCC(C)(C)C(N)CC=O[<].[+rn=40]}	6.309708976	14.01993883	18.94741329
{[>]NC(C)(C)C(C[NH3+])C(=O).[+rn=70],CCCCC(C)(C)C(N)CC=O[<].[+rn=30]}	9.410593716	12.06533272	17.58246501
{[>]NC(C)(C)C(C[NH3+])C(=O).[+rn=80],CCCCC(C)(C)C(N)CC=O[<].[+rn=20]}	14.25859852	10.52868117	19.07089708
{[>]NC(C)(C)C(C[NH3+])C(=O).[+rn=90],CCCCC(C)(C)C(N)CC=O[<].[+rn=10]}	22.85518953	9.202535083	26.60670271
{[>]NC(C)(C)C(C[NH3+])C(=O).[+rn=10],CCC(C)C(CC)C(N)CC=O[<].[+rn=90]}	0.890935911	21.69888001	169.6480477
{[>]NC(C)(C)C(C[NH3+])C(=O).[+rn=20],CCC(C)C(CC)C(N)CC=O[<].[+rn=80]}	0.833518803	19.1829783	114.8953352
{[>]NC(C)(C)C(C[NH3+])C(=O).[+rn=30],CCC(C)C(CC)C(N)CC=O[<].[+rn=70]}	0.816961245	17.13756996	88.92113174
{[>]NC(C)(C)C(C[NH3+])C(=O).[+rn=40],CCC(C)C(CC)C(N)CC=O[<].[+rn=60]}	0.831665507	15.33016978	64.93370212
{[>]NC(C)(C)C(C[NH3+])C(=O).[+rn=50],CCC(C)C(CC)C(N)CC=O[<].[+rn=50]}	0.894319794	13.83500749	51.9872478
{[>]NC(C)(C)C(C[NH3+])C(=O).[+rn=60],CCC(C)C(CC)C(N)CC=O[<].[+rn=40]}	0.911883318	12.08237901	42.87203282
{[>]NC(C)(C)C(C[NH3+])C(=O).[+rn=70],CCC(C)C(CC)C(N)CC=O[<].[+rn=30]}	0.999620035	10.55671838	40.6475887
{[>]NC(C)(C)C(C[NH3+])C(=O).[+rn=80],CCC(C)C(CC)C(N)CC=O[<].[+rn=20]}	1.118706428	9.354611789	49.8662888
{[>]NC(C)(C)C(C[NH3+])C(=O).[+rn=90],CCC(C)C(CC)C(N)CC=O[<].[+rn=10]}	1.512835328	8.191703461	71.78960584
{[>]NC(C)(C)C(C[NH3+])C(=O).[+rn=10],CCCC(C)(C)CC(N)CC=O[<].[+rn=90]}	4.939015814	23.56587481	89.53593367
{[>]NC(C)(C)C(C[NH3+])C(=O).[+rn=20],CCCC(C)(C)CC(N)CC=O[<].[+rn=80]}	4.087461637	21.10457206	60.89838469
{[>]NC(C)(C)C(C[NH3+])C(=O).[+rn=30],CCCC(C)(C)CC(N)CC=O[<].[+rn=70]}	3.521349854	18.87069058	46.22270487
{[>]NC(C)(C)C(C[NH3+])C(=O).[+rn=40],CCCC(C)(C)CC(N)CC=O[<].[+rn=60]}	2.831244579	16.78339741	31.41299245
{[>]NC(C)(C)C(C[NH3+])C(=O).[+rn=50],CCCC(C)(C)CC(N)CC=O[<].[+rn=50]}	2.486309794	15.26530402	22.53639128
{[>]NC(C)(C)C(C[NH3+])C(=O).[+rn=60],CCCC(C)(C)CC(N)CC=O[<].[+rn=40]}	2.025980127	13.40203207	17.73222728
{[>]NC(C)(C)C(C[NH3+])C(=O).[+rn=70],CCCC(C)(C)CC(N)CC=O[<].[+rn=30]}	1.784248748	11.88473653	18.90192752
{[>]NC(C)(C)C(C[NH3+])C(=O).[+rn=80],CCCC(C)(C)CC(N)CC=O[<].[+rn=20]}	1.5947364	10.63480252	27.81063601
{[>]NC(C)(C)C(C[NH3+])C(=O).[+rn=90],CCCC(C)(C)CC(N)CC=O[<].[+rn=10]}	1.564960421	9.386856044	44.54113196
{[>]NC(C)(C)C(C[NH3+])C(=O).[+rn=10],CCCCCC(C)C(N)CC=O[<].[+rn=90]}	2.543245439	24.7458645	151.0019721
{[>]NC(C)(C)C(C[NH3+])C(=O).[+rn=20],CCCCCC(C)C(N)CC=O[<].[+rn=80]}	2.058833954	21.9814433	100.098026
{[>]NC(C)(C)C(C[NH3+])C(=O).[+rn=30],CCCCCC(C)C(N)CC=O[<].[+rn=70]}	1.826193974	19.60542833	71.74329736
{[>]NC(C)(C)C(C[NH3+])C(=O).[+rn=40],CCCCCC(C)C(N)CC=O[<].[+rn=60]}	1.737326377	17.3559933	44.61120255
{[>]NC(C)(C)C(C[NH3+])C(=O).[+rn=50],CCCCCC(C)C(N)CC=O[<].[+rn=50]}	1.803672733	15.42539529	29.52150935
{[>]NC(C)(C)C(C[NH3+])C(=O).[+rn=60],CCCCCC(C)C(N)CC=O[<].[+rn=40]}	1.812645426	13.03846229	19.4633846
{[>]NC(C)(C)C(C[NH3+])C(=O).[+rn=70],CCCCCC(C)C(N)CC=O[<].[+rn=30]}	2.601681406	11.00768037	18.84336255
{[>]NC(C)(C)C(C[NH3+])C(=O).[+rn=80],CCCCCC(C)C(N)CC=O[<].[+rn=20]}	6.0876276	9.606916534	25.50342737
{[>]NC(C)(C)C(C[NH3+])C(=O).[+rn=90],CCCCCC(C)C(N)CC=O[<].[+rn=10]}	17.45158507	8.582246668	43.91500697
{[>]NC(C)(C)C(C[NH3+])C(=O).[+rn=10],CCC(C)(C)CCC(N)CC=O[<].[+rn=90]}	4.652187396	29.33995198	89.67275607
{[>]NC(C)(C)C(C[NH3+])C(=O).[+rn=20],CCC(C)(C)CCC(N)CC=O[<].[+rn=80]}	5.126023297	26.49445009	63.11674438
{[>]NC(C)(C)C(C[NH3+])C(=O).[+rn=30],CCC(C)(C)CCC(N)CC=O[<].[+rn=70]}	6.485957738	24.05396758	48.72145944
{[>]NC(C)(C)C(C[NH3+])C(=O).[+rn=40],CCC(C)(C)CCC(N)CC=O[<].[+rn=60]}	8.655860043	21.4126707	32.6318946
{[>]NC(C)(C)C(C[NH3+])C(=O).[+rn=50],CCC(C)(C)CCC(N)CC=O[<].[+rn=50]}	14.20581956	18.58712753	21.43768714
{[>]NC(C)(C)C(C[NH3+])C(=O).[+rn=60],CCC(C)(C)CCC(N)CC=O[<].[+rn=40]}	21.6649295	15.39008495	15.86099734
{[>]NC(C)(C)C(C[NH3+])C(=O).[+rn=70],CCC(C)(C)CCC(N)CC=O[<].[+rn=30]}	36.92282839	13.40180765	14.89805235
{[>]NC(C)(C)C(C[NH3+])C(=O).[+rn=80],CCC(C)(C)CCC(N)CC=O[<].[+rn=20]}	54.47619041	11.98741563	15.80099291
{[>]NC(C)(C)C(C[NH3+])C(=O).[+rn=90],CCC(C)(C)CCC(N)CC=O[<].[+rn=10]}	79.64028307	10.46618428	22.09742307
{[>]NC(C)(C)C(C[NH3+])C(=O).[+rn=10],CCC(CC(C)C)C(N)CC=O[<].[+rn=90]}	2.272042353	33.88683717	230.5145561
{[>]NC(C)(C)C(C[NH3+])C(=O).[+rn=20],CCC(CC(C)C)C(N)CC=O[<].[+rn=80]}	2.911919472	30.68378916	158.1419114
{[>]NC(C)(C)C(C[NH3+])C(=O).[+rn=30],CCC(CC(C)C)C(N)CC=O[<].[+rn=70]}	4.007689535	27.59620902	119.6026047
{[>]NC(C)(C)C(C[NH3+])C(=O).[+rn=40],CCC(CC(C)C)C(N)CC=O[<].[+rn=60]}	5.06503649	23.73172735	81.33308518
{[>]NC(C)(C)C(C[NH3+])C(=O).[+rn=50],CCC(CC(C)C)C(N)CC=O[<].[+rn=50]}	7.544683871	20.4697211	58.32796452
{[>]NC(C)(C)C(C[NH3+])C(=O).[+rn=60],CCC(CC(C)C)C(N)CC=O[<].[+rn=40]}	10.77520935	17.032627	41.43114969
{[>]NC(C)(C)C(C[NH3+])C(=O).[+rn=70],CCC(CC(C)C)C(N)CC=O[<].[+rn=30]}	19.65662539	14.28130264	35.08030717
{[>]NC(C)(C)C(C[NH3+])C(=O).[+rn=80],CCC(CC(C)C)C(N)CC=O[<].[+rn=20]}	31.85391818	12.19711801	32.49856414
{[>]NC(C)(C)C(C[NH3+])C(=O).[+rn=90],CCC(CC(C)C)C(N)CC=O[<].[+rn=10]}	47.02922699	10.52839282	38.75980509
{[>]NC(C)(C)C(C[NH3+])C(=O).[+rn=10],CCCCC(C)CC(N)CC=O[<].[+rn=90]}	3.409933236	28.0488223	170.5087968
{[>]NC(C)(C)C(C[NH3+])C(=O).[+rn=20],CCCCC(C)CC(N)CC=O[<].[+rn=80]}	2.955138273	24.48439274	114.7338171
{[>]NC(C)(C)C(C[NH3+])C(=O).[+rn=30],CCCCC(C)CC(N)CC=O[<].[+rn=70]}	2.947325235	21.69234381	83.4126435
{[>]NC(C)(C)C(C[NH3+])C(=O).[+rn=40],CCCCC(C)CC(N)CC=O[<].[+rn=60]}	2.859827439	19.02880594	52.78758697
{[>]NC(C)(C)C(C[NH3+])C(=O).[+rn=50],CCCCC(C)CC(N)CC=O[<].[+rn=50]}	3.110239462	16.87075996	34.00460107
{[>]NC(C)(C)C(C[NH3+])C(=O).[+rn=60],CCCCC(C)CC(N)CC=O[<].[+rn=40]}	3.102539426	14.03389925	22.26133474
{[>]NC(C)(C)C(C[NH3+])C(=O).[+rn=70],CCCCC(C)CC(N)CC=O[<].[+rn=30]}	4.470626661	11.91569049	21.46357092
{[>]NC(C)(C)C(C[NH3+])C(=O).[+rn=80],CCCCC(C)CC(N)CC=O[<].[+rn=20]}	8.447408301	10.56688217	33.37327039
{[>]NC(C)(C)C(C[NH3+])C(=O).[+rn=90],CCCCC(C)CC(N)CC=O[<].[+rn=10]}	20.2282579	9.298924433	55.60611678
{[>]NC(C)(C)C(C[NH3+])C(=O).[+rn=10],CCC(CC)C(C)C(N)CC=O[<].[+rn=90]}	0.31412041	22.63408993	134.6267507
{[>]NC(C)(C)C(C[NH3+])C(=O).[+rn=20],CCC(CC)C(C)C(N)CC=O[<].[+rn=80]}	0.372690889	20.29672921	91.03256054
{[>]NC(C)(C)C(C[NH3+])C(=O).[+rn=30],CCC(CC)C(C)C(N)CC=O[<].[+rn=70]}	0.465384118	18.30680669	70.3325003
{[>]NC(C)(C)C(C[NH3+])C(=O).[+rn=40],CCC(CC)C(C)C(N)CC=O[<].[+rn=60]}	0.619301567	16.39955951	51.17419342
{[>]NC(C)(C)C(C[NH3+])C(=O).[+rn=50],CCC(CC)C(C)C(N)CC=O[<].[+rn=50]}	0.885920061	15.02398284	42.14757753
{[>]NC(C)(C)C(C[NH3+])C(=O).[+rn=60],CCC(CC)C(C)C(N)CC=O[<].[+rn=40]}	1.182369541	13.06808197	37.42293521
{[>]NC(C)(C)C(C[NH3+])C(=O).[+rn=70],CCC(CC)C(C)C(N)CC=O[<].[+rn=30]}	1.617198041	11.61815379	36.11591412
{[>]NC(C)(C)C(C[NH3+])C(=O).[+rn=80],CCC(CC)C(C)C(N)CC=O[<].[+rn=20]}	2.187974224	10.4896234	41.35329121
{[>]NC(C)(C)C(C[NH3+])C(=O).[+rn=90],CCC(CC)C(C)C(N)CC=O[<].[+rn=10]}	3.746270704	9.232461882	57.35746687
{[>]NC(C)(C)C(C[NH3+])C(=O).[+rn=10],CCCC(C)C(C)C(N)CC=O[<].[+rn=90]}	2.387608196	21.73292945	182.6265452
{[>]NC(C)(C)C(C[NH3+])C(=O).[+rn=20],CCCC(C)C(C)C(N)CC=O[<].[+rn=80]}	2.026620003	19.28056606	122.3710316
{[>]NC(C)(C)C(C[NH3+])C(=O).[+rn=30],CCCC(C)C(C)C(N)CC=O[<].[+rn=70]}	1.812158116	17.21866174	95.30167888
{[>]NC(C)(C)C(C[NH3+])C(=O).[+rn=40],CCCC(C)C(C)C(N)CC=O[<].[+rn=60]}	1.760623866	15.48566809	65.97011261
{[>]NC(C)(C)C(C[NH3+])C(=O).[+rn=50],CCCC(C)C(C)C(N)CC=O[<].[+rn=50]}	1.830454424	14.09362403	49.91910054
{[>]NC(C)(C)C(C[NH3+])C(=O).[+rn=60],CCCC(C)C(C)C(N)CC=O[<].[+rn=40]}	1.772790131	12.0917993	38.22397656
{[>]NC(C)(C)C(C[NH3+])C(=O).[+rn=70],CCCC(C)C(C)C(N)CC=O[<].[+rn=30]}	1.688017341	10.45459454	35.9982006
{[>]NC(C)(C)C(C[NH3+])C(=O).[+rn=80],CCCC(C)C(C)C(N)CC=O[<].[+rn=20]}	1.849719841	9.299511898	44.52626956
{[>]NC(C)(C)C(C[NH3+])C(=O).[+rn=90],CCCC(C)C(C)C(N)CC=O[<].[+rn=10]}	2.556648567	8.198554759	60.58435522
{[>]NC(C)(C)C(C[NH3+])C(=O).[+rn=10],CC(CC(C)(C)C)C(N)CC=O[<].[+rn=90]}	3.438813338	30.28117787	105.1411058
{[>]NC(C)(C)C(C[NH3+])C(=O).[+rn=20],CC(CC(C)(C)C)C(N)CC=O[<].[+rn=80]}	4.528181994	27.43015914	74.12391538
{[>]NC(C)(C)C(C[NH3+])C(=O).[+rn=30],CC(CC(C)(C)C)C(N)CC=O[<].[+rn=70]}	6.18063092	24.42864744	58.656112
{[>]NC(C)(C)C(C[NH3+])C(=O).[+rn=40],CC(CC(C)(C)C)C(N)CC=O[<].[+rn=60]}	8.195579467	21.92869248	39.70690466
{[>]NC(C)(C)C(C[NH3+])C(=O).[+rn=50],CC(CC(C)(C)C)C(N)CC=O[<].[+rn=50]}	11.87805427	19.4100743	28.99114727
{[>]NC(C)(C)C(C[NH3+])C(=O).[+rn=60],CC(CC(C)(C)C)C(N)CC=O[<].[+rn=40]}	15.85346316	16.60817252	23.14342681
{[>]NC(C)(C)C(C[NH3+])C(=O).[+rn=70],CC(CC(C)(C)C)C(N)CC=O[<].[+rn=30]}	23.02251725	14.78292181	20.69850929
{[>]NC(C)(C)C(C[NH3+])C(=O).[+rn=80],CC(CC(C)(C)C)C(N)CC=O[<].[+rn=20]}	31.21070716	13.37046968	19.09440713
{[>]NC(C)(C)C(C[NH3+])C(=O).[+rn=90],CC(CC(C)(C)C)C(N)CC=O[<].[+rn=10]}	42.64853437	12.0559123	23.29380504
{[>]NC(C)(C)C(C[NH3+])C(=O).[+rn=10],CC(C)CC(C)(C)C(N)CC=O[<].[+rn=90]}	0.539323239	21.67573454	99.12321015
{[>]NC(C)(C)C(C[NH3+])C(=O).[+rn=20],CC(C)CC(C)(C)C(N)CC=O[<].[+rn=80]}	0.736853173	19.74523656	67.861119
{[>]NC(C)(C)C(C[NH3+])C(=O).[+rn=30],CC(C)CC(C)(C)C(N)CC=O[<].[+rn=70]}	0.978481845	17.82473503	54.60303967
{[>]NC(C)(C)C(C[NH3+])C(=O).[+rn=40],CC(C)CC(C)(C)C(N)CC=O[<].[+rn=60]}	1.317730548	16.15434566	40.12429882
{[>]NC(C)(C)C(C[NH3+])C(=O).[+rn=50],CC(C)CC(C)(C)C(N)CC=O[<].[+rn=50]}	1.736385094	14.87471581	31.7880945
{[>]NC(C)(C)C(C[NH3+])C(=O).[+rn=60],CC(C)CC(C)(C)C(N)CC=O[<].[+rn=40]}	2.094093088	12.99812739	28.96733904
{[>]NC(C)(C)C(C[NH3+])C(=O).[+rn=70],CC(C)CC(C)(C)C(N)CC=O[<].[+rn=30]}	2.911188119	11.66878044	26.59708065
{[>]NC(C)(C)C(C[NH3+])C(=O).[+rn=80],CC(C)CC(C)(C)C(N)CC=O[<].[+rn=20]}	4.134851649	10.67210133	25.13541634
{[>]NC(C)(C)C(C[NH3+])C(=O).[+rn=90],CC(C)CC(C)(C)C(N)CC=O[<].[+rn=10]}	6.359357774	9.617173222	32.36733215
{[>]NC(C)(C)C(C[NH3+])C(=O).[+rn=10],CCC(CC)CCC(N)CC=O[<].[+rn=90]}	1.786128049	30.13207521	142.9222918
{[>]NC(C)(C)C(C[NH3+])C(=O).[+rn=20],CCC(CC)CCC(N)CC=O[<].[+rn=80]}	1.576242296	26.64584273	96.54309414
{[>]NC(C)(C)C(C[NH3+])C(=O).[+rn=30],CCC(CC)CCC(N)CC=O[<].[+rn=70]}	1.524550989	23.89754035	71.03182596
{[>]NC(C)(C)C(C[NH3+])C(=O).[+rn=40],CCC(CC)CCC(N)CC=O[<].[+rn=60]}	1.452541001	21.30818097	46.60722998
{[>]NC(C)(C)C(C[NH3+])C(=O).[+rn=50],CCC(CC)CCC(N)CC=O[<].[+rn=50]}	1.539133144	18.6899788	32.62076065
{[>]NC(C)(C)C(C[NH3+])C(=O).[+rn=60],CCC(CC)CCC(N)CC=O[<].[+rn=40]}	1.443652666	15.89513253	23.32935563
{[>]NC(C)(C)C(C[NH3+])C(=O).[+rn=70],CCC(CC)CCC(N)CC=O[<].[+rn=30]}	1.67729538	13.75604466	21.15790945
{[>]NC(C)(C)C(C[NH3+])C(=O).[+rn=80],CCC(CC)CCC(N)CC=O[<].[+rn=20]}	2.507724759	12.07826262	26.73533853
{[>]NC(C)(C)C(C[NH3+])C(=O).[+rn=90],CCC(CC)CCC(N)CC=O[<].[+rn=10]}	4.869937845	10.47742504	41.23596057
{[>]NC(C)(C)C(C[NH3+])C(=O).[+rn=10],CCCC(C)CCC(N)CC=O[<].[+rn=90]}	1.400867322	26.15157016	131.2307908
{[>]NC(C)(C)C(C[NH3+])C(=O).[+rn=20],CCCC(C)CCC(N)CC=O[<].[+rn=80]}	1.862552582	22.76056558	87.80130542
{[>]NC(C)(C)C(C[NH3+])C(=O).[+rn=30],CCCC(C)CCC(N)CC=O[<].[+rn=70]}	2.776950837	20.07131547	63.48917739
{[>]NC(C)(C)C(C[NH3+])C(=O).[+rn=40],CCCC(C)CCC(N)CC=O[<].[+rn=60]}	3.81833768	17.7682176	39.40327134
{[>]NC(C)(C)C(C[NH3+])C(=O).[+rn=50],CCCC(C)CCC(N)CC=O[<].[+rn=50]}	6.457729873	16.00672395	24.93984277
{[>]NC(C)(C)C(C[NH3+])C(=O).[+rn=60],CCCC(C)CCC(N)CC=O[<].[+rn=40]}	9.531246736	13.57206925	16.89106607
{[>]NC(C)(C)C(C[NH3+])C(=O).[+rn=70],CCCC(C)CCC(N)CC=O[<].[+rn=30]}	15.54624245	11.55968631	17.53729733
{[>]NC(C)(C)C(C[NH3+])C(=O).[+rn=80],CCCC(C)CCC(N)CC=O[<].[+rn=20]}	26.64804796	10.28786266	27.72516298
{[>]NC(C)(C)C(C[NH3+])C(=O).[+rn=90],CCCC(C)CCC(N)CC=O[<].[+rn=10]}	56.97318059	9.049457863	49.176888
{[>]NC(C)(C)C(C[NH3+])C(=O).[+rn=10],CC(C)CCCCC(N)CC=O[<].[+rn=90]}	1.538424668	26.01950626	107.2505152
{[>]NC(C)(C)C(C[NH3+])C(=O).[+rn=20],CC(C)CCCCC(N)CC=O[<].[+rn=80]}	1.403709203	22.92365413	73.30694404
{[>]NC(C)(C)C(C[NH3+])C(=O).[+rn=30],CC(C)CCCCC(N)CC=O[<].[+rn=70]}	1.580191948	20.17602904	53.91615038
{[>]NC(C)(C)C(C[NH3+])C(=O).[+rn=40],CC(C)CCCCC(N)CC=O[<].[+rn=60]}	1.879963598	17.70544188	34.19017473
{[>]NC(C)(C)C(C[NH3+])C(=O).[+rn=50],CC(C)CCCCC(N)CC=O[<].[+rn=50]}	2.812798562	15.79772622	23.87123542
{[>]NC(C)(C)C(C[NH3+])C(=O).[+rn=60],CC(C)CCCCC(N)CC=O[<].[+rn=40]}	4.452824578	14.0491733	18.72128903
{[>]NC(C)(C)C(C[NH3+])C(=O).[+rn=70],CC(C)CCCCC(N)CC=O[<].[+rn=30]}	9.551840654	12.34358497	19.49497214
{[>]NC(C)(C)C(C[NH3+])C(=O).[+rn=80],CC(C)CCCCC(N)CC=O[<].[+rn=20]}	19.86102651	10.95971675	28.27009661
{[>]NC(C)(C)C(C[NH3+])C(=O).[+rn=90],CC(C)CCCCC(N)CC=O[<].[+rn=10]}	47.475879	9.551737577	48.18471245
{[>]NC(C)(C)C(C[NH3+])C(=O).[+rn=10],CCC(CC(C)C)CC(N)CC=O[<].[+rn=90]}	1.701347161	36.28949661	217.540622
{[>]NC(C)(C)C(C[NH3+])C(=O).[+rn=20],CCC(CC(C)C)CC(N)CC=O[<].[+rn=80]}	1.679644446	32.01085528	152.516819
{[>]NC(C)(C)C(C[NH3+])C(=O).[+rn=30],CCC(CC(C)C)CC(N)CC=O[<].[+rn=70]}	1.710556687	27.72734022	114.8684742
{[>]NC(C)(C)C(C[NH3+])C(=O).[+rn=40],CCC(CC(C)C)CC(N)CC=O[<].[+rn=60]}	1.817071969	24.00919557	77.57500793
{[>]NC(C)(C)C(C[NH3+])C(=O).[+rn=50],CCC(CC(C)C)CC(N)CC=O[<].[+rn=50]}	2.113979634	21.30132755	55.5754599
{[>]NC(C)(C)C(C[NH3+])C(=O).[+rn=60],CCC(CC(C)C)CC(N)CC=O[<].[+rn=40]}	2.589322521	18.11786662	41.92117801
{[>]NC(C)(C)C(C[NH3+])C(=O).[+rn=70],CCC(CC(C)C)CC(N)CC=O[<].[+rn=30]}	3.52751844	15.8384936	34.5086396
{[>]NC(C)(C)C(C[NH3+])C(=O).[+rn=80],CCC(CC(C)C)CC(N)CC=O[<].[+rn=20]}	5.58030392	13.88930624	32.53192984
{[>]NC(C)(C)C(C[NH3+])C(=O).[+rn=90],CCC(CC(C)C)CC(N)CC=O[<].[+rn=10]}	9.587372484	12.20636986	39.97690781
{[>]NC(C)(C)C(C[NH3+])C(=O).[+rn=10],CCCC(C(C)C)C(N)CC=O[<].[+rn=90]}	1.603135756	28.66084642	213.5292356
{[>]NC(C)(C)C(C[NH3+])C(=O).[+rn=20],CCCC(C(C)C)C(N)CC=O[<].[+rn=80]}	1.467871143	25.86009497	149.0561359
{[>]NC(C)(C)C(C[NH3+])C(=O).[+rn=30],CCCC(C(C)C)C(N)CC=O[<].[+rn=70]}	1.432622665	23.23140598	116.262757
{[>]NC(C)(C)C(C[NH3+])C(=O).[+rn=40],CCCC(C(C)C)C(N)CC=O[<].[+rn=60]}	1.371917698	20.7176747	82.9297765
{[>]NC(C)(C)C(C[NH3+])C(=O).[+rn=50],CCCC(C(C)C)C(N)CC=O[<].[+rn=50]}	1.545200339	17.93582031	63.49479281
{[>]NC(C)(C)C(C[NH3+])C(=O).[+rn=60],CCCC(C(C)C)C(N)CC=O[<].[+rn=40]}	1.68059124	15.05482009	48.50403572
{[>]NC(C)(C)C(C[NH3+])C(=O).[+rn=70],CCCC(C(C)C)C(N)CC=O[<].[+rn=30]}	2.072766078	12.69364674	41.89226054
{[>]NC(C)(C)C(C[NH3+])C(=O).[+rn=80],CCCC(C(C)C)C(N)CC=O[<].[+rn=20]}	3.339884707	11.00150222	42.89598424
{[>]NC(C)(C)C(C[NH3+])C(=O).[+rn=90],CCCC(C(C)C)C(N)CC=O[<].[+rn=10]}	6.99863502	9.699950327	54.24585627
{[>]NC(C)(C)C(C[NH3+])C(=O).[+rn=10],CCCC(C)(C)C(C)C(N)CC=O[<].[+rn=90]}	1.099592404	19.58921772	86.00237743
{[>]NC(C)(C)C(C[NH3+])C(=O).[+rn=20],CCCC(C)(C)C(C)C(N)CC=O[<].[+rn=80]}	0.967585031	17.70055054	57.73265653
{[>]NC(C)(C)C(C[NH3+])C(=O).[+rn=30],CCCC(C)(C)C(C)C(N)CC=O[<].[+rn=70]}	0.965472711	15.81390482	46.63819255
{[>]NC(C)(C)C(C[NH3+])C(=O).[+rn=40],CCCC(C)(C)C(C)C(N)CC=O[<].[+rn=60]}	0.972839266	14.21799456	36.32149654
{[>]NC(C)(C)C(C[NH3+])C(=O).[+rn=50],CCCC(C)(C)C(C)C(N)CC=O[<].[+rn=50]}	0.956203745	13.08201072	30.82573035
{[>]NC(C)(C)C(C[NH3+])C(=O).[+rn=60],CCCC(C)(C)C(C)C(N)CC=O[<].[+rn=40]}	0.943527004	11.51077771	28.07494506
{[>]NC(C)(C)C(C[NH3+])C(=O).[+rn=70],CCCC(C)(C)C(C)C(N)CC=O[<].[+rn=30]}	0.870960372	10.3477756	27.67145889
{[>]NC(C)(C)C(C[NH3+])C(=O).[+rn=80],CCCC(C)(C)C(C)C(N)CC=O[<].[+rn=20]}	0.796280668	9.459558794	29.89298236
{[>]NC(C)(C)C(C[NH3+])C(=O).[+rn=90],CCCC(C)(C)C(C)C(N)CC=O[<].[+rn=10]}	0.750553496	8.637847529	41.26022885
{[>]NC(C)(C)C(C[NH3+])C(=O).[+rn=10],CCCCC(C)C(C)C(N)CC=O[<].[+rn=90]}	1.739746479	24.05734702	181.1346176
{[>]NC(C)(C)C(C[NH3+])C(=O).[+rn=20],CCCCC(C)C(C)C(N)CC=O[<].[+rn=80]}	1.652413282	21.76097181	125.1545593
{[>]NC(C)(C)C(C[NH3+])C(=O).[+rn=30],CCCCC(C)C(C)C(N)CC=O[<].[+rn=70]}	1.603862975	19.77466948	95.60391066
{[>]NC(C)(C)C(C[NH3+])C(=O).[+rn=40],CCCCC(C)C(C)C(N)CC=O[<].[+rn=60]}	1.578194362	17.66565435	65.76738554
{[>]NC(C)(C)C(C[NH3+])C(=O).[+rn=50],CCCCC(C)C(C)C(N)CC=O[<].[+rn=50]}	1.855089168	15.84525905	49.14367143
{[>]NC(C)(C)C(C[NH3+])C(=O).[+rn=60],CCCCC(C)C(C)C(N)CC=O[<].[+rn=40]}	2.08473493	13.6287294	36.06179186
{[>]NC(C)(C)C(C[NH3+])C(=O).[+rn=70],CCCCC(C)C(C)C(N)CC=O[<].[+rn=30]}	2.492729244	11.83381555	32.40409849
{[>]NC(C)(C)C(C[NH3+])C(=O).[+rn=80],CCCCC(C)C(C)C(N)CC=O[<].[+rn=20]}	3.299150991	10.68834392	37.59916664
{[>]NC(C)(C)C(C[NH3+])C(=O).[+rn=90],CCCCC(C)C(C)C(N)CC=O[<].[+rn=10]}	4.83627879	9.56458841	50.88902399
{[>]NC(C)(C)C(C[NH3+])C(=O).[+rn=10],CCC(C)CCCC(N)CC=O[<].[+rn=90]}	9.2284226	23.19376151	119.3666253
{[>]NC(C)(C)C(C[NH3+])C(=O).[+rn=20],CCC(C)CCCC(N)CC=O[<].[+rn=80]}	7.080675955	20.4001216	79.58943029
{[>]NC(C)(C)C(C[NH3+])C(=O).[+rn=30],CCC(C)CCCC(N)CC=O[<].[+rn=70]}	5.910009489	18.03315006	57.68762819
{[>]NC(C)(C)C(C[NH3+])C(=O).[+rn=40],CCC(C)CCCC(N)CC=O[<].[+rn=60]}	4.755739184	15.9717292	36.05507698
{[>]NC(C)(C)C(C[NH3+])C(=O).[+rn=50],CCC(C)CCCC(N)CC=O[<].[+rn=50]}	4.838376918	14.42310276	23.78746813
{[>]NC(C)(C)C(C[NH3+])C(=O).[+rn=60],CCC(C)CCCC(N)CC=O[<].[+rn=40]}	4.702560048	12.44731052	17.53686868
{[>]NC(C)(C)C(C[NH3+])C(=O).[+rn=70],CCC(C)CCCC(N)CC=O[<].[+rn=30]}	4.6736106	10.88057906	19.18728437
{[>]NC(C)(C)C(C[NH3+])C(=O).[+rn=80],CCC(C)CCCC(N)CC=O[<].[+rn=20]}	4.883437398	9.757897236	29.90167001
{[>]NC(C)(C)C(C[NH3+])C(=O).[+rn=90],CCC(C)CCCC(N)CC=O[<].[+rn=10]}	5.647709077	8.707174298	53.84882897
{[>]NC(C)(C)C(C[NH3+])C(=O).[+rn=10],CCCC(CC)CC(N)CC=O[<].[+rn=90]}	2.103701335	31.09232522	205.3332231
{[>]NC(C)(C)C(C[NH3+])C(=O).[+rn=20],CCCC(CC)CC(N)CC=O[<].[+rn=80]}	1.941965978	27.33124416	138.8566945
{[>]NC(C)(C)C(C[NH3+])C(=O).[+rn=30],CCCC(CC)CC(N)CC=O[<].[+rn=70]}	1.949574079	24.46084235	100.5096851
{[>]NC(C)(C)C(C[NH3+])C(=O).[+rn=40],CCCC(CC)CC(N)CC=O[<].[+rn=60]}	1.908834804	21.414601	65.0692945
{[>]NC(C)(C)C(C[NH3+])C(=O).[+rn=50],CCCC(CC)CC(N)CC=O[<].[+rn=50]}	2.429384274	18.46399232	40.87319145
{[>]NC(C)(C)C(C[NH3+])C(=O).[+rn=60],CCCC(CC)CC(N)CC=O[<].[+rn=40]}	2.891882737	15.30323086	25.21809274
{[>]NC(C)(C)C(C[NH3+])C(=O).[+rn=70],CCCC(CC)CC(N)CC=O[<].[+rn=30]}	5.313515934	12.94223346	22.79351673
{[>]NC(C)(C)C(C[NH3+])C(=O).[+rn=80],CCCC(CC)CC(N)CC=O[<].[+rn=20]}	13.20101282	11.03442956	30.71104288
{[>]NC(C)(C)C(C[NH3+])C(=O).[+rn=90],CCCC(CC)CC(N)CC=O[<].[+rn=10]}	36.65112772	9.588323991	48.25893368
{[>]NC(C)(C)C(C[NH3+])C(=O).[+rn=10],CC(C)C(C)(C)CC(N)CC=O[<].[+rn=90]}	1.90140022	24.00588738	108.284148
{[>]NC(C)(C)C(C[NH3+])C(=O).[+rn=20],CC(C)C(C)(C)CC(N)CC=O[<].[+rn=80]}	1.877390931	21.71995337	72.64716023
{[>]NC(C)(C)C(C[NH3+])C(=O).[+rn=30],CC(C)C(C)(C)CC(N)CC=O[<].[+rn=70]}	2.050253362	19.59029024	57.84025497
{[>]NC(C)(C)C(C[NH3+])C(=O).[+rn=40],CC(C)C(C)(C)CC(N)CC=O[<].[+rn=60]}	2.251419205	17.65476031	42.21036559
{[>]NC(C)(C)C(C[NH3+])C(=O).[+rn=50],CC(C)C(C)(C)CC(N)CC=O[<].[+rn=50]}	2.532432654	16.23049544	33.10376784
{[>]NC(C)(C)C(C[NH3+])C(=O).[+rn=60],CC(C)C(C)(C)CC(N)CC=O[<].[+rn=40]}	3.032699221	14.24732317	27.83465902
{[>]NC(C)(C)C(C[NH3+])C(=O).[+rn=70],CC(C)C(C)(C)CC(N)CC=O[<].[+rn=30]}	4.30255344	12.68210418	24.2069538
{[>]NC(C)(C)C(C[NH3+])C(=O).[+rn=80],CC(C)C(C)(C)CC(N)CC=O[<].[+rn=20]}	6.385435651	11.40873007	22.55682048
{[>]NC(C)(C)C(C[NH3+])C(=O).[+rn=90],CC(C)C(C)(C)CC(N)CC=O[<].[+rn=10]}	8.418218128	10.3422775	28.90487165
{[>]NC(C)(C)C(C[NH3+])C(=O).[+rn=10],CCC(C)(C(C)C)C(N)CC=O[<].[+rn=90]}	0.82878074	12.46091303	76.32431088
{[>]NC(C)(C)C(C[NH3+])C(=O).[+rn=20],CCC(C)(C(C)C)C(N)CC=O[<].[+rn=80]}	0.72674562	11.16679244	55.76856987
{[>]NC(C)(C)C(C[NH3+])C(=O).[+rn=30],CCC(C)(C(C)C)C(N)CC=O[<].[+rn=70]}	0.648391909	10.11187818	47.09383119
{[>]NC(C)(C)C(C[NH3+])C(=O).[+rn=40],CCC(C)(C(C)C)C(N)CC=O[<].[+rn=60]}	0.600831413	9.136012699	41.05696563
{[>]NC(C)(C)C(C[NH3+])C(=O).[+rn=50],CCC(C)(C(C)C)C(N)CC=O[<].[+rn=50]}	0.599538257	8.387007823	38.93894578
{[>]NC(C)(C)C(C[NH3+])C(=O).[+rn=60],CCC(C)(C(C)C)C(N)CC=O[<].[+rn=40]}	0.611737106	7.493037673	41.02082994
{[>]NC(C)(C)C(C[NH3+])C(=O).[+rn=70],CCC(C)(C(C)C)C(N)CC=O[<].[+rn=30]}	0.626118202	6.989404767	43.77912488
{[>]NC(C)(C)C(C[NH3+])C(=O).[+rn=80],CCC(C)(C(C)C)C(N)CC=O[<].[+rn=20]}	0.648501146	6.756675464	48.37594712
{[>]NC(C)(C)C(C[NH3+])C(=O).[+rn=90],CCC(C)(C(C)C)C(N)CC=O[<].[+rn=10]}	0.670164673	6.413438382	63.95352995
{[>]NC(C)(C)C(C[NH3+])C(=O).[+rn=10],CC(C)(C)C(N)CC=O[<].[+rn=90]}	4.844204826	34.10297087	36.21725819
{[>]NC(C)(C)C(C[NH3+])C(=O).[+rn=20],CC(C)(C)C(N)CC=O[<].[+rn=80]}	4.777935694	30.32926069	28.59939033
{[>]NC(C)(C)C(C[NH3+])C(=O).[+rn=30],CC(C)(C)C(N)CC=O[<].[+rn=70]}	5.041254611	27.25909405	26.94862091
{[>]NC(C)(C)C(C[NH3+])C(=O).[+rn=40],CC(C)(C)C(N)CC=O[<].[+rn=60]}	5.075221202	25.46115372	24.48909653
{[>]NC(C)(C)C(C[NH3+])C(=O).[+rn=50],CC(C)(C)C(N)CC=O[<].[+rn=50]}	4.342386819	24.06340404	22.30076242
{[>]NC(C)(C)C(C[NH3+])C(=O).[+rn=60],CC(C)(C)C(N)CC=O[<].[+rn=40]}	2.972050788	23.11062328	20.18750504
{[>]NC(C)(C)C(C[NH3+])C(=O).[+rn=70],CC(C)(C)C(N)CC=O[<].[+rn=30]}	1.984098556	22.22120484	17.583426
{[>]NC(C)(C)C(C[NH3+])C(=O).[+rn=80],CC(C)(C)C(N)CC=O[<].[+rn=20]}	1.54941771	24.01303628	17.24513961
{[>]NC(C)(C)C(C[NH3+])C(=O).[+rn=90],CC(C)(C)C(N)CC=O[<].[+rn=10]}	2.017266153	27.78501468	21.64634881
{[>]NC(C)(C)C(C[NH3+])C(=O).[+rn=10],CC(C)CCCC(C)C(N)CC=O[<].[+rn=90]}	1.108093889	24.93011971	130.9795795
{[>]NC(C)(C)C(C[NH3+])C(=O).[+rn=20],CC(C)CCCC(C)C(N)CC=O[<].[+rn=80]}	0.951228094	22.53551078	92.99414441
{[>]NC(C)(C)C(C[NH3+])C(=O).[+rn=30],CC(C)CCCC(C)C(N)CC=O[<].[+rn=70]}	0.86158192	20.43984863	71.47615797
{[>]NC(C)(C)C(C[NH3+])C(=O).[+rn=40],CC(C)CCCC(C)C(N)CC=O[<].[+rn=60]}	0.852930093	18.53318663	48.95006996
{[>]NC(C)(C)C(C[NH3+])C(=O).[+rn=50],CC(C)CCCC(C)C(N)CC=O[<].[+rn=50]}	0.879525613	16.93718176	33.2542902
{[>]NC(C)(C)C(C[NH3+])C(=O).[+rn=60],CC(C)CCCC(C)C(N)CC=O[<].[+rn=40]}	1.01333468	14.46831919	25.19715335
{[>]NC(C)(C)C(C[NH3+])C(=O).[+rn=70],CC(C)CCCC(C)C(N)CC=O[<].[+rn=30]}	1.413904471	12.84379524	25.26951042
{[>]NC(C)(C)C(C[NH3+])C(=O).[+rn=80],CC(C)CCCC(C)C(N)CC=O[<].[+rn=20]}	2.191473648	11.62020858	28.54399531
{[>]NC(C)(C)C(C[NH3+])C(=O).[+rn=90],CC(C)CCCC(C)C(N)CC=O[<].[+rn=10]}	3.239759721	10.41326086	38.54389231
{[>]NC(C)(C)C(C[NH3+])C(=O).[+rn=10],CCC(C)(CC(C)C)C(N)CC=O[<].[+rn=90]}	1.223127057	23.9758634	109.7195948
{[>]NC(C)(C)C(C[NH3+])C(=O).[+rn=20],CCC(C)(CC(C)C)C(N)CC=O[<].[+rn=80]}	1.524814234	21.61280239	75.62220294
{[>]NC(C)(C)C(C[NH3+])C(=O).[+rn=30],CCC(C)(CC(C)C)C(N)CC=O[<].[+rn=70]}	1.984963782	19.48291445	61.51782319
{[>]NC(C)(C)C(C[NH3+])C(=O).[+rn=40],CCC(C)(CC(C)C)C(N)CC=O[<].[+rn=60]}	2.427958501	17.21586687	43.65085117
{[>]NC(C)(C)C(C[NH3+])C(=O).[+rn=50],CCC(C)(CC(C)C)C(N)CC=O[<].[+rn=50]}	3.156554066	15.28608465	32.54822384
{[>]NC(C)(C)C(C[NH3+])C(=O).[+rn=60],CCC(C)(CC(C)C)C(N)CC=O[<].[+rn=40]}	4.151355122	13.22110003	28.07328357
{[>]NC(C)(C)C(C[NH3+])C(=O).[+rn=70],CCC(C)(CC(C)C)C(N)CC=O[<].[+rn=30]}	5.740992049	11.61570367	25.90949079
{[>]NC(C)(C)C(C[NH3+])C(=O).[+rn=80],CCC(C)(CC(C)C)C(N)CC=O[<].[+rn=20]}	8.034514585	10.580533	24.91327769
{[>]NC(C)(C)C(C[NH3+])C(=O).[+rn=90],CCC(C)(CC(C)C)C(N)CC=O[<].[+rn=10]}	11.43996557	9.554729725	32.04623125
{[>]NC(C)(C)C(C[NH3+])C(=O).[+rn=10],CCCCCCCC(N)CC=O[<].[+rn=90]}	2.770623165	28.81489998	112.111477
{[>]NC(C)(C)C(C[NH3+])C(=O).[+rn=20],CCCCCCCC(N)CC=O[<].[+rn=80]}	2.445406061	24.14624891	74.69560524
{[>]NC(C)(C)C(C[NH3+])C(=O).[+rn=30],CCCCCCCC(N)CC=O[<].[+rn=70]}	2.564460034	20.84051072	53.20558514
{[>]NC(C)(C)C(C[NH3+])C(=O).[+rn=40],CCCCCCCC(N)CC=O[<].[+rn=60]}	2.683471707	17.61880501	32.51879533
{[>]NC(C)(C)C(C[NH3+])C(=O).[+rn=50],CCCCCCCC(N)CC=O[<].[+rn=50]}	3.307471339	15.62259383	22.49900712
{[>]NC(C)(C)C(C[NH3+])C(=O).[+rn=60],CCCCCCCC(N)CC=O[<].[+rn=40]}	3.800017005	13.23619649	16.50909285
{[>]NC(C)(C)C(C[NH3+])C(=O).[+rn=70],CCCCCCCC(N)CC=O[<].[+rn=30]}	6.217656126	11.47270809	16.7057257
{[>]NC(C)(C)C(C[NH3+])C(=O).[+rn=80],CCCCCCCC(N)CC=O[<].[+rn=20]}	15.41959343	10.23620244	24.80899637
{[>]NC(C)(C)C(C[NH3+])C(=O).[+rn=90],CCCCCCCC(N)CC=O[<].[+rn=10]}	45.79442036	9.259681016	42.93608699
{[>]NC(C)(C)C(C[NH3+])C(=O).[+rn=10],CCC(C)CC(C)CC(N)CC=O[<].[+rn=90]}	3.682701341	25.18419579	156.7217336
{[>]NC(C)(C)C(C[NH3+])C(=O).[+rn=20],CCC(C)CC(C)CC(N)CC=O[<].[+rn=80]}	3.200101818	22.72861327	104.9199606
{[>]NC(C)(C)C(C[NH3+])C(=O).[+rn=30],CCC(C)CC(C)CC(N)CC=O[<].[+rn=70]}	2.768414937	20.61358663	81.52939635
{[>]NC(C)(C)C(C[NH3+])C(=O).[+rn=40],CCC(C)CC(C)CC(N)CC=O[<].[+rn=60]}	2.472434482	18.56222266	55.54777009
{[>]NC(C)(C)C(C[NH3+])C(=O).[+rn=50],CCC(C)CC(C)CC(N)CC=O[<].[+rn=50]}	2.36363729	16.66689783	41.69200636
{[>]NC(C)(C)C(C[NH3+])C(=O).[+rn=60],CCC(C)CC(C)CC(N)CC=O[<].[+rn=40]}	2.079734571	14.18100062	34.77437582
{[>]NC(C)(C)C(C[NH3+])C(=O).[+rn=70],CCC(C)CC(C)CC(N)CC=O[<].[+rn=30]}	1.962138598	12.46834524	31.38535528
{[>]NC(C)(C)C(C[NH3+])C(=O).[+rn=80],CCC(C)CC(C)CC(N)CC=O[<].[+rn=20]}	2.04672329	11.19823047	37.30172694
{[>]NC(C)(C)C(C[NH3+])C(=O).[+rn=90],CCC(C)CC(C)CC(N)CC=O[<].[+rn=10]}	2.506710937	10.1219268	52.682721
{[>]NC(C)(C)C(C[NH3+])C(=O).[+rn=10],CC(CC(N)CC=O)CC(C)(C)C[<].[+rn=90]}	4.52781214	26.09742857	90.52652491
{[>]NC(C)(C)C(C[NH3+])C(=O).[+rn=20],CC(CC(N)CC=O)CC(C)(C)C[<].[+rn=80]}	4.057903562	23.44371195	62.14286209
{[>]NC(C)(C)C(C[NH3+])C(=O).[+rn=30],CC(CC(N)CC=O)CC(C)(C)C[<].[+rn=70]}	3.603239144	21.2356705	50.37658179
{[>]NC(C)(C)C(C[NH3+])C(=O).[+rn=40],CC(CC(N)CC=O)CC(C)(C)C[<].[+rn=60]}	2.973563424	19.13317596	38.56844132
{[>]NC(C)(C)C(C[NH3+])C(=O).[+rn=50],CC(CC(N)CC=O)CC(C)(C)C[<].[+rn=50]}	2.629475338	17.41329233	30.78934963
{[>]NC(C)(C)C(C[NH3+])C(=O).[+rn=60],CC(CC(N)CC=O)CC(C)(C)C[<].[+rn=40]}	2.198494567	15.46111812	28.14415186
{[>]NC(C)(C)C(C[NH3+])C(=O).[+rn=70],CC(CC(N)CC=O)CC(C)(C)C[<].[+rn=30]}	2.072608893	14.14143845	27.36027186
{[>]NC(C)(C)C(C[NH3+])C(=O).[+rn=80],CC(CC(N)CC=O)CC(C)(C)C[<].[+rn=20]}	1.820984151	13.00720717	28.86898977
{[>]NC(C)(C)C(C[NH3+])C(=O).[+rn=90],CC(CC(N)CC=O)CC(C)(C)C[<].[+rn=10]}	1.649114847	11.81042279	38.00580408
{[>]NC(C)(C)C(C[NH3+])C(=O).[+rn=10],CCCCC(CC)C(N)CC=O[<].[+rn=90]}	4.375582834	30.19876699	232.9939859
{[>]NC(C)(C)C(C[NH3+])C(=O).[+rn=20],CCCCC(CC)C(N)CC=O[<].[+rn=80]}	3.533703128	26.51650828	159.3064201
{[>]NC(C)(C)C(C[NH3+])C(=O).[+rn=30],CCCCC(CC)C(N)CC=O[<].[+rn=70]}	3.184480679	23.85408236	119.6523205
{[>]NC(C)(C)C(C[NH3+])C(=O).[+rn=40],CCCCC(CC)C(N)CC=O[<].[+rn=60]}	2.772795337	21.10134198	78.53058097
{[>]NC(C)(C)C(C[NH3+])C(=O).[+rn=50],CCCCC(CC)C(N)CC=O[<].[+rn=50]}	3.005452713	18.24253589	51.31260861
{[>]NC(C)(C)C(C[NH3+])C(=O).[+rn=60],CCCCC(CC)C(N)CC=O[<].[+rn=40]}	3.047411842	15.07543924	28.90044419
{[>]NC(C)(C)C(C[NH3+])C(=O).[+rn=70],CCCCC(CC)C(N)CC=O[<].[+rn=30]}	3.146323614	12.57254003	24.00653522
{[>]NC(C)(C)C(C[NH3+])C(=O).[+rn=80],CCCCC(CC)C(N)CC=O[<].[+rn=20]}	3.051462524	10.54920225	28.87686347
{[>]NC(C)(C)C(C[NH3+])C(=O).[+rn=90],CCCCC(CC)C(N)CC=O[<].[+rn=10]}	3.682233875	9.022027366	45.34383455
{[>]NC(C)(C)C(C[NH3+])C(=O).[+rn=10],CC(C)C(C)CC(C)C(N)CC=O[<].[+rn=90]}	2.667450859	29.95231979	170.5390677
{[>]NC(C)(C)C(C[NH3+])C(=O).[+rn=20],CC(C)C(C)CC(C)C(N)CC=O[<].[+rn=80]}	2.91421727	27.19606666	124.9806171
{[>]NC(C)(C)C(C[NH3+])C(=O).[+rn=30],CC(C)C(C)CC(C)C(N)CC=O[<].[+rn=70]}	3.688809236	24.6145739	100.5559706
{[>]NC(C)(C)C(C[NH3+])C(=O).[+rn=40],CC(C)C(C)CC(C)C(N)CC=O[<].[+rn=60]}	4.710970113	21.92622141	81.79901067
{[>]NC(C)(C)C(C[NH3+])C(=O).[+rn=50],CC(C)C(C)CC(C)C(N)CC=O[<].[+rn=50]}	5.949458564	19.43448997	70.23761437
{[>]NC(C)(C)C(C[NH3+])C(=O).[+rn=60],CC(C)C(C)CC(C)C(N)CC=O[<].[+rn=40]}	6.944240872	16.41206068	59.04249277
{[>]NC(C)(C)C(C[NH3+])C(=O).[+rn=70],CC(C)C(C)CC(C)C(N)CC=O[<].[+rn=30]}	9.592745133	14.38786532	48.70245154
{[>]NC(C)(C)C(C[NH3+])C(=O).[+rn=80],CC(C)C(C)CC(C)C(N)CC=O[<].[+rn=20]}	12.60533542	12.66399971	42.73598555
{[>]NC(C)(C)C(C[NH3+])C(=O).[+rn=90],CC(C)C(C)CC(C)C(N)CC=O[<].[+rn=10]}	18.00465795	11.17481214	45.06557333
{[>]NC(C)(C)C(C[NH3+])C(=O).[+rn=10],CC(C)CCC(C)(C)C(N)CC=O[<].[+rn=90]}	8.684329801	36.16400676	156.1611091
{[>]NC(C)(C)C(C[NH3+])C(=O).[+rn=20],CC(C)CCC(C)(C)C(N)CC=O[<].[+rn=80]}	8.948347102	32.19916081	101.8539755
{[>]NC(C)(C)C(C[NH3+])C(=O).[+rn=30],CC(C)CCC(C)(C)C(N)CC=O[<].[+rn=70]}	9.976040319	28.30682792	76.83179994
{[>]NC(C)(C)C(C[NH3+])C(=O).[+rn=40],CC(C)CCC(C)(C)C(N)CC=O[<].[+rn=60]}	9.61502237	24.94015653	51.12059489
{[>]NC(C)(C)C(C[NH3+])C(=O).[+rn=50],CC(C)CCC(C)(C)C(N)CC=O[<].[+rn=50]}	10.75418333	22.19567068	35.17481603
{[>]NC(C)(C)C(C[NH3+])C(=O).[+rn=60],CC(C)CCC(C)(C)C(N)CC=O[<].[+rn=40]}	10.81720081	18.86845412	27.732755
{[>]NC(C)(C)C(C[NH3+])C(=O).[+rn=70],CC(C)CCC(C)(C)C(N)CC=O[<].[+rn=30]}	12.55946055	16.30590003	23.69891911
{[>]NC(C)(C)C(C[NH3+])C(=O).[+rn=80],CC(C)CCC(C)(C)C(N)CC=O[<].[+rn=20]}	15.15166383	14.33686907	20.86539776
{[>]NC(C)(C)C(C[NH3+])C(=O).[+rn=90],CC(C)CCC(C)(C)C(N)CC=O[<].[+rn=10]}	19.10430801	12.6223274	23.01432026
{[>]NC(C)(C)C(C[NH3+])C(=O).[+rn=10],CC(C)CC(C)CCC(N)CC=O[<].[+rn=90]}	2.128825024	25.44852548	119.422289
{[>]NC(C)(C)C(C[NH3+])C(=O).[+rn=20],CC(C)CC(C)CCC(N)CC=O[<].[+rn=80]}	2.712455264	22.85673939	82.35723229
{[>]NC(C)(C)C(C[NH3+])C(=O).[+rn=30],CC(C)CC(C)CCC(N)CC=O[<].[+rn=70]}	3.603492969	20.68301104	64.41720813
{[>]NC(C)(C)C(C[NH3+])C(=O).[+rn=40],CC(C)CC(C)CCC(N)CC=O[<].[+rn=60]}	4.670647214	18.65000869	44.58541177
{[>]NC(C)(C)C(C[NH3+])C(=O).[+rn=50],CC(C)CC(C)CCC(N)CC=O[<].[+rn=50]}	6.702133416	16.7834066	33.88371262
{[>]NC(C)(C)C(C[NH3+])C(=O).[+rn=60],CC(C)CC(C)CCC(N)CC=O[<].[+rn=40]}	8.990298429	14.39482098	29.58283883
{[>]NC(C)(C)C(C[NH3+])C(=O).[+rn=70],CC(C)CC(C)CCC(N)CC=O[<].[+rn=30]}	13.53146712	12.87316275	29.06021113
{[>]NC(C)(C)C(C[NH3+])C(=O).[+rn=80],CC(C)CC(C)CCC(N)CC=O[<].[+rn=20]}	19.99495816	11.70097797	33.39346555
{[>]NC(C)(C)C(C[NH3+])C(=O).[+rn=90],CC(C)CC(C)CCC(N)CC=O[<].[+rn=10]}	31.92513282	10.48060164	46.36839476
{[>]NC(C)(C)C(C[NH3+])C(=O).[+rn=10],CCCCCCC(C)C(N)CC=O[<].[+rn=90]}	1.333786297	23.79298616	121.2951781
{[>]NC(C)(C)C(C[NH3+])C(=O).[+rn=20],CCCCCCC(C)C(N)CC=O[<].[+rn=80]}	1.228591031	21.41821297	83.94914355
{[>]NC(C)(C)C(C[NH3+])C(=O).[+rn=30],CCCCCCC(C)C(N)CC=O[<].[+rn=70]}	1.159259147	19.30801589	62.01554648
{[>]NC(C)(C)C(C[NH3+])C(=O).[+rn=40],CCCCCCC(C)C(N)CC=O[<].[+rn=60]}	1.092842198	17.03550231	40.44196813
{[>]NC(C)(C)C(C[NH3+])C(=O).[+rn=50],CCCCCCC(C)C(N)CC=O[<].[+rn=50]}	1.296337366	15.33983787	27.6157357
{[>]NC(C)(C)C(C[NH3+])C(=O).[+rn=60],CCCCCCC(C)C(N)CC=O[<].[+rn=40]}	1.675610949	13.13055334	19.63394594
{[>]NC(C)(C)C(C[NH3+])C(=O).[+rn=70],CCCCCCC(C)C(N)CC=O[<].[+rn=30]}	2.82799776	11.40596175	19.14642663
{[>]NC(C)(C)C(C[NH3+])C(=O).[+rn=80],CCCCCCC(C)C(N)CC=O[<].[+rn=20]}	5.456331066	10.16921019	26.20199585
{[>]NC(C)(C)C(C[NH3+])C(=O).[+rn=90],CCCCCCC(C)C(N)CC=O[<].[+rn=10]}	14.31581474	9.092588414	44.45615563
{[>]NC(C)(C)C(C[NH3+])C(=O).[+rn=10],CCC(C)CC(CC)C(N)CC=O[<].[+rn=90]}	1.819396454	34.66171393	252.1844201
{[>]NC(C)(C)C(C[NH3+])C(=O).[+rn=20],CCC(C)CC(CC)C(N)CC=O[<].[+rn=80]}	1.985212504	31.38811489	175.6654495
{[>]NC(C)(C)C(C[NH3+])C(=O).[+rn=30],CCC(C)CC(CC)C(N)CC=O[<].[+rn=70]}	2.418327676	27.54055922	133.5907529
{[>]NC(C)(C)C(C[NH3+])C(=O).[+rn=40],CCC(C)CC(CC)C(N)CC=O[<].[+rn=60]}	3.017541116	23.86097538	88.51593163
{[>]NC(C)(C)C(C[NH3+])C(=O).[+rn=50],CCC(C)CC(CC)C(N)CC=O[<].[+rn=50]}	4.269664459	21.03731247	61.91049418
{[>]NC(C)(C)C(C[NH3+])C(=O).[+rn=60],CCC(C)CC(CC)C(N)CC=O[<].[+rn=40]}	5.502202353	17.89636042	43.72789764
{[>]NC(C)(C)C(C[NH3+])C(=O).[+rn=70],CCC(C)CC(CC)C(N)CC=O[<].[+rn=30]}	7.977974016	15.60833133	35.1607716
{[>]NC(C)(C)C(C[NH3+])C(=O).[+rn=80],CCC(C)CC(CC)C(N)CC=O[<].[+rn=20]}	12.21955503	13.81200615	31.16158111
{[>]NC(C)(C)C(C[NH3+])C(=O).[+rn=90],CCC(C)CC(CC)C(N)CC=O[<].[+rn=10]}	20.32599541	12.03911876	34.83818692
{[>]NC(C)(C)C(C[NH3+])C(=O).[+rn=10],CCCC(CC(C)C)C(N)CC=O[<].[+rn=90]}	2.029080565	41.60896136	284.4094523
{[>]NC(C)(C)C(C[NH3+])C(=O).[+rn=20],CCCC(CC(C)C)C(N)CC=O[<].[+rn=80]}	2.598031923	36.40091895	193.593584
{[>]NC(C)(C)C(C[NH3+])C(=O).[+rn=30],CCCC(CC(C)C)C(N)CC=O[<].[+rn=70]}	3.438535039	31.68543001	145.2945093
{[>]NC(C)(C)C(C[NH3+])C(=O).[+rn=40],CCCC(CC(C)C)C(N)CC=O[<].[+rn=60]}	4.346826331	27.38691032	99.02312963
{[>]NC(C)(C)C(C[NH3+])C(=O).[+rn=50],CCCC(CC(C)C)C(N)CC=O[<].[+rn=50]}	6.443701639	24.11066207	71.32057311
{[>]NC(C)(C)C(C[NH3+])C(=O).[+rn=60],CCCC(CC(C)C)C(N)CC=O[<].[+rn=40]}	9.211193451	20.55795684	52.68656098
{[>]NC(C)(C)C(C[NH3+])C(=O).[+rn=70],CCCC(CC(C)C)C(N)CC=O[<].[+rn=30]}	14.85878246	17.76719039	40.69492226
{[>]NC(C)(C)C(C[NH3+])C(=O).[+rn=80],CCCC(CC(C)C)C(N)CC=O[<].[+rn=20]}	22.20428478	15.60285169	32.93924099
{[>]NC(C)(C)C(C[NH3+])C(=O).[+rn=90],CCCC(CC(C)C)C(N)CC=O[<].[+rn=10]}	32.29642225	13.65158611	33.70696884
{[>]NC(C)(C)C(C[NH3+])C(=O).[+rn=10],CCCC(CCC)C(N)CC=O[<].[+rn=90]}	0.673074106	39.78188495	230.061943
{[>]NC(C)(C)C(C[NH3+])C(=O).[+rn=20],CCCC(CCC)C(N)CC=O[<].[+rn=80]}	0.823915735	35.44288864	154.2233831
{[>]NC(C)(C)C(C[NH3+])C(=O).[+rn=30],CCCC(CCC)C(N)CC=O[<].[+rn=70]}	1.10556977	30.75471171	118.0287738
{[>]NC(C)(C)C(C[NH3+])C(=O).[+rn=40],CCCC(CCC)C(N)CC=O[<].[+rn=60]}	1.403025634	26.36609736	82.09055234
{[>]NC(C)(C)C(C[NH3+])C(=O).[+rn=50],CCCC(CCC)C(N)CC=O[<].[+rn=50]}	1.962921581	23.30793276	54.5661252
{[>]NC(C)(C)C(C[NH3+])C(=O).[+rn=60],CCCC(CCC)C(N)CC=O[<].[+rn=40]}	2.808112959	19.75908413	36.47183158
{[>]NC(C)(C)C(C[NH3+])C(=O).[+rn=70],CCCC(CCC)C(N)CC=O[<].[+rn=30]}	4.59411957	16.82658111	28.97257282
{[>]NC(C)(C)C(C[NH3+])C(=O).[+rn=80],CCCC(CCC)C(N)CC=O[<].[+rn=20]}	7.994029205	14.74350078	27.52451893
{[>]NC(C)(C)C(C[NH3+])C(=O).[+rn=90],CCCC(CCC)C(N)CC=O[<].[+rn=10]}	13.53457137	12.87907642	35.21740366
{[>]NC(C)(C)C(C[NH3+])C(=O).[+rn=10],CC(C)C(C)CCCC(N)CC=O[<].[+rn=90]}	2.329847025	21.10102083	112.5695713
{[>]NC(C)(C)C(C[NH3+])C(=O).[+rn=20],CC(C)C(C)CCCC(N)CC=O[<].[+rn=80]}	2.148516144	19.11469288	79.3699991
{[>]NC(C)(C)C(C[NH3+])C(=O).[+rn=30],CC(C)C(C)CCCC(N)CC=O[<].[+rn=70]}	2.038714376	17.2454235	62.47074873
{[>]NC(C)(C)C(C[NH3+])C(=O).[+rn=40],CC(C)C(C)CCCC(N)CC=O[<].[+rn=60]}	1.956977038	15.72152935	44.40988812
{[>]NC(C)(C)C(C[NH3+])C(=O).[+rn=50],CC(C)C(C)CCCC(N)CC=O[<].[+rn=50]}	2.042992912	14.65804742	35.19954882
{[>]NC(C)(C)C(C[NH3+])C(=O).[+rn=60],CC(C)C(C)CCCC(N)CC=O[<].[+rn=40]}	2.168815825	13.02964821	30.39217227
{[>]NC(C)(C)C(C[NH3+])C(=O).[+rn=70],CC(C)C(C)CCCC(N)CC=O[<].[+rn=30]}	2.683377195	11.53917563	30.44406257
{[>]NC(C)(C)C(C[NH3+])C(=O).[+rn=80],CC(C)C(C)CCCC(N)CC=O[<].[+rn=20]}	3.997152383	10.55398447	35.84055308
{[>]NC(C)(C)C(C[NH3+])C(=O).[+rn=90],CC(C)C(C)CCCC(N)CC=O[<].[+rn=10]}	7.45786575	9.559105509	47.58923145
{[>]NC(C)(C)C(C[NH3+])C(=O).[+rn=10],CC(CCC(C)(C)C)C(N)CC=O[<].[+rn=90]}	2.938405673	37.91305431	134.3868248
{[>]NC(C)(C)C(C[NH3+])C(=O).[+rn=20],CC(CCC(C)(C)C)C(N)CC=O[<].[+rn=80]}	2.759100037	33.26867288	92.92812539
{[>]NC(C)(C)C(C[NH3+])C(=O).[+rn=30],CC(CCC(C)(C)C)C(N)CC=O[<].[+rn=70]}	2.897444952	29.23845567	71.75059517
{[>]NC(C)(C)C(C[NH3+])C(=O).[+rn=40],CC(CCC(C)(C)C)C(N)CC=O[<].[+rn=60]}	2.967009629	25.57710191	48.2319192
{[>]NC(C)(C)C(C[NH3+])C(=O).[+rn=50],CC(CCC(C)(C)C)C(N)CC=O[<].[+rn=50]}	3.486541997	22.69460874	32.80067529
{[>]NC(C)(C)C(C[NH3+])C(=O).[+rn=60],CC(CCC(C)(C)C)C(N)CC=O[<].[+rn=40]}	3.914385548	19.41441131	26.0139237
{[>]NC(C)(C)C(C[NH3+])C(=O).[+rn=70],CC(CCC(C)(C)C)C(N)CC=O[<].[+rn=30]}	4.454088747	16.95957166	22.23044583
{[>]NC(C)(C)C(C[NH3+])C(=O).[+rn=80],CC(CCC(C)(C)C)C(N)CC=O[<].[+rn=20]}	4.9922899	15.14005621	20.14577463
{[>]NC(C)(C)C(C[NH3+])C(=O).[+rn=90],CC(CCC(C)(C)C)C(N)CC=O[<].[+rn=10]}	5.980920301	13.55124715	22.86009624
{[>]NC(C)(C)C(C[NH3+])C(=O).[+rn=10],CCCC(C)CC(C)C(N)CC=O[<].[+rn=90]}	0.725188201	24.18994641	160.2049655
{[>]NC(C)(C)C(C[NH3+])C(=O).[+rn=20],CCCC(C)CC(C)C(N)CC=O[<].[+rn=80]}	0.902248367	21.84838147	106.8314499
{[>]NC(C)(C)C(C[NH3+])C(=O).[+rn=30],CCCC(C)CC(C)C(N)CC=O[<].[+rn=70]}	1.144138012	19.87050367	81.60397538
{[>]NC(C)(C)C(C[NH3+])C(=O).[+rn=40],CCCC(C)CC(C)C(N)CC=O[<].[+rn=60]}	1.519144439	17.75843819	54.79881367
{[>]NC(C)(C)C(C[NH3+])C(=O).[+rn=50],CCCC(C)CC(C)C(N)CC=O[<].[+rn=50]}	2.101674674	16.05543589	39.44015345
{[>]NC(C)(C)C(C[NH3+])C(=O).[+rn=60],CCCC(C)CC(C)C(N)CC=O[<].[+rn=40]}	3.196970513	13.74680214	29.45359011
{[>]NC(C)(C)C(C[NH3+])C(=O).[+rn=70],CCCC(C)CC(C)C(N)CC=O[<].[+rn=30]}	4.974394767	11.90469448	28.02282029
{[>]NC(C)(C)C(C[NH3+])C(=O).[+rn=80],CCCC(C)CC(C)C(N)CC=O[<].[+rn=20]}	7.676912115	10.680168	33.36741177
{[>]NC(C)(C)C(C[NH3+])C(=O).[+rn=90],CCCC(C)CC(C)C(N)CC=O[<].[+rn=10]}	13.53298163	9.586831541	46.66484402
{[>]NC(C)(C)C(C[NH3+])C(=O).[+rn=10],CCCCCC(C)(C)C(N)CC=O[<].[+rn=90]}	1.000785096	24.51517086	102.8286647
{[>]NC(C)(C)C(C[NH3+])C(=O).[+rn=20],CCCCCC(C)(C)C(N)CC=O[<].[+rn=80]}	0.937082404	22.34461072	76.19979594
{[>]NC(C)(C)C(C[NH3+])C(=O).[+rn=30],CCCCCC(C)(C)C(N)CC=O[<].[+rn=70]}	0.903794219	20.33581597	61.13593861
{[>]NC(C)(C)C(C[NH3+])C(=O).[+rn=40],CCCCCC(C)(C)C(N)CC=O[<].[+rn=60]}	0.921802125	17.9973848	43.37516098
{[>]NC(C)(C)C(C[NH3+])C(=O).[+rn=50],CCCCCC(C)(C)C(N)CC=O[<].[+rn=50]}	1.078765548	15.9974926	30.45726156
{[>]NC(C)(C)C(C[NH3+])C(=O).[+rn=60],CCCCCC(C)(C)C(N)CC=O[<].[+rn=40]}	1.226591118	13.75770637	21.88636353
{[>]NC(C)(C)C(C[NH3+])C(=O).[+rn=70],CCCCCC(C)(C)C(N)CC=O[<].[+rn=30]}	1.480168696	12.10624917	19.69103049
{[>]NC(C)(C)C(C[NH3+])C(=O).[+rn=80],CCCCCC(C)(C)C(N)CC=O[<].[+rn=20]}	2.039236631	11.05750352	21.19089228
{[>]NC(C)(C)C(C[NH3+])C(=O).[+rn=90],CCCCCC(C)(C)C(N)CC=O[<].[+rn=10]}	2.875585877	9.886786411	28.9024818
{[>]NC(C)(C)C(C[NH3+])C(=O).[+rn=10],CCC(C)(CC(N)CC=O)C(C)C[<].[+rn=90]}	1.202443718	20.71090965	83.83144234
{[>]NC(C)(C)C(C[NH3+])C(=O).[+rn=20],CCC(C)(CC(N)CC=O)C(C)C[<].[+rn=80]}	1.280583474	18.79692206	57.03951398
{[>]NC(C)(C)C(C[NH3+])C(=O).[+rn=30],CCC(C)(CC(N)CC=O)C(C)C[<].[+rn=70]}	1.489794422	16.91052737	45.37737392
{[>]NC(C)(C)C(C[NH3+])C(=O).[+rn=40],CCC(C)(CC(N)CC=O)C(C)C[<].[+rn=60]}	1.740060965	15.32561804	36.08628468
{[>]NC(C)(C)C(C[NH3+])C(=O).[+rn=50],CCC(C)(CC(N)CC=O)C(C)C[<].[+rn=50]}	1.964923401	14.15525697	29.48238418
{[>]NC(C)(C)C(C[NH3+])C(=O).[+rn=60],CCC(C)(CC(N)CC=O)C(C)C[<].[+rn=40]}	2.68113081	12.4395573	26.32580197
{[>]NC(C)(C)C(C[NH3+])C(=O).[+rn=70],CCC(C)(CC(N)CC=O)C(C)C[<].[+rn=30]}	4.053541026	11.11148555	24.25309732
{[>]NC(C)(C)C(C[NH3+])C(=O).[+rn=80],CCC(C)(CC(N)CC=O)C(C)C[<].[+rn=20]}	6.425465221	10.16092993	24.46348894
{[>]NC(C)(C)C(C[NH3+])C(=O).[+rn=90],CCC(C)(CC(N)CC=O)C(C)C[<].[+rn=10]}	9.621421307	9.206787034	33.3361192
