# Supplementary material for: AI-guided few-shot inverse design of HDP-mimicking polymers against drug-resistant bacteria
Source: Nat Commun. 2024 Jul 26;15:6288. doi: 10.1038/s41467-024-50533-4 (PMC11282099; doi:10.1038/s41467-024-50533-4)
Supplement: Supplementary file 11 — Source Data [file 41467_2024_50533_MOESM11_ESM.zip › Source Data/Supplementary Information/FigS32-33,48-50_predict_all.csv]

smiles	HC10	Sau	Ecoli
{[>]NC(C)(C)C(C[NH3+])C(=O).[+rn=10],CCCC(N)C(C=O)CC[<].[+rn=90]}	5.278961603	28.61039263	230.3107768
{[>]NC(C)(C)C(C[NH3+])C(=O).[+rn=20],CCCC(N)C(C=O)CC[<].[+rn=80]}	4.032796362	22.49918703	154.3305163
{[>]NC(C)(C)C(C[NH3+])C(=O).[+rn=30],CCCC(N)C(C=O)CC[<].[+rn=70]}	3.464212354	17.37817193	113.9873089
{[>]NC(C)(C)C(C[NH3+])C(=O).[+rn=40],CCCC(N)C(C=O)CC[<].[+rn=60]}	2.854049548	13.49262279	68.55619342
{[>]NC(C)(C)C(C[NH3+])C(=O).[+rn=50],CCCC(N)C(C=O)CC[<].[+rn=50]}	2.73936793	10.48904447	44.49956351
{[>]NC(C)(C)C(C[NH3+])C(=O).[+rn=60],CCCC(N)C(C=O)CC[<].[+rn=40]}	2.92881245	7.986350365	27.38497789
{[>]NC(C)(C)C(C[NH3+])C(=O).[+rn=70],CCCC(N)C(C=O)CC[<].[+rn=30]}	4.516115929	6.611256822	32.23123575
{[>]NC(C)(C)C(C[NH3+])C(=O).[+rn=80],CCCC(N)C(C=O)CC[<].[+rn=20]}	7.714651344	6.341577572	64.62468563
{[>]NC(C)(C)C(C[NH3+])C(=O).[+rn=90],CCCC(N)C(C=O)CC[<].[+rn=10]}	13.00216684	6.802042237	104.4487679
{[>]NC(C)(C)C(C[NH3+])C(=O).[+rn=10],CCCC(N)C(C=O)CCC[<].[+rn=90]}	1.827110004	31.61249638	253.0388712
{[>]NC(C)(C)C(C[NH3+])C(=O).[+rn=20],CCCC(N)C(C=O)CCC[<].[+rn=80]}	1.610597087	26.7142792	171.4750332
{[>]NC(C)(C)C(C[NH3+])C(=O).[+rn=30],CCCC(N)C(C=O)CCC[<].[+rn=70]}	1.51893271	23.15877097	125.2353967
{[>]NC(C)(C)C(C[NH3+])C(=O).[+rn=40],CCCC(N)C(C=O)CCC[<].[+rn=60]}	1.408945211	19.74299133	81.49597824
{[>]NC(C)(C)C(C[NH3+])C(=O).[+rn=50],CCCC(N)C(C=O)CCC[<].[+rn=50]}	1.579550268	17.20613588	58.27522752
{[>]NC(C)(C)C(C[NH3+])C(=O).[+rn=60],CCCC(N)C(C=O)CCC[<].[+rn=40]}	1.508582771	13.1115002	29.38460538
{[>]NC(C)(C)C(C[NH3+])C(=O).[+rn=70],CCCC(N)C(C=O)CCC[<].[+rn=30]}	1.697710835	10.14152336	25.75110173
{[>]NC(C)(C)C(C[NH3+])C(=O).[+rn=80],CCCC(N)C(C=O)CCC[<].[+rn=20]}	8.623903931	8.214913097	30.33869641
{[>]NC(C)(C)C(C[NH3+])C(=O).[+rn=90],CCCC(N)C(C=O)CCC[<].[+rn=10]}	44.04199544	7.104638887	46.2523831
{[>]NC(C)(C)C(C[NH3+])C(=O).[+rn=10],CCC(N)C(C=O)CC[<].[+rn=90]}	4.550767582	31.41219813	173.9714499
{[>]NC(C)(C)C(C[NH3+])C(=O).[+rn=20],CCC(N)C(C=O)CC[<].[+rn=80]}	3.982468027	23.1805848	116.0340229
{[>]NC(C)(C)C(C[NH3+])C(=O).[+rn=30],CCC(N)C(C=O)CC[<].[+rn=70]}	4.262161668	15.78962686	84.2883327
{[>]NC(C)(C)C(C[NH3+])C(=O).[+rn=40],CCC(N)C(C=O)CC[<].[+rn=60]}	4.231169679	10.55326546	48.75172118
{[>]NC(C)(C)C(C[NH3+])C(=O).[+rn=50],CCC(N)C(C=O)CC[<].[+rn=50]}	7.68715214	7.346533121	33.18226581
{[>]NC(C)(C)C(C[NH3+])C(=O).[+rn=60],CCC(N)C(C=O)CC[<].[+rn=40]}	13.39189938	6.163596136	29.22978579
{[>]NC(C)(C)C(C[NH3+])C(=O).[+rn=70],CCC(N)C(C=O)CC[<].[+rn=30]}	26.62379429	6.776401766	39.14879141
{[>]NC(C)(C)C(C[NH3+])C(=O).[+rn=80],CCC(N)C(C=O)CC[<].[+rn=20]}	35.70639069	9.363371541	104.8795189
{[>]NC(C)(C)C(C[NH3+])C(=O).[+rn=90],CCC(N)C(C=O)CC[<].[+rn=10]}	51.92048594	12.82187028	158.7600612
{[>]NC(C)(C)C(C[NH3+])C(=O).[+rn=10],CCCC(N)C(C)C=O[<].[+rn=90]}	23.59557817	34.49337731	209.055453
{[>]NC(C)(C)C(C[NH3+])C(=O).[+rn=20],CCCC(N)C(C)C=O[<].[+rn=80]}	16.32800338	25.21774657	133.8393728
{[>]NC(C)(C)C(C[NH3+])C(=O).[+rn=30],CCCC(N)C(C)C=O[<].[+rn=70]}	13.20618612	18.15602307	91.08047178
{[>]NC(C)(C)C(C[NH3+])C(=O).[+rn=40],CCCC(N)C(C)C=O[<].[+rn=60]}	9.673974744	12.88130045	53.09831753
{[>]NC(C)(C)C(C[NH3+])C(=O).[+rn=50],CCCC(N)C(C)C=O[<].[+rn=50]}	9.384687095	9.517376287	33.98324828
{[>]NC(C)(C)C(C[NH3+])C(=O).[+rn=60],CCCC(N)C(C)C=O[<].[+rn=40]}	8.845125545	7.673557024	23.48695205
{[>]NC(C)(C)C(C[NH3+])C(=O).[+rn=70],CCCC(N)C(C)C=O[<].[+rn=30]}	11.81773838	7.050861274	27.74477725
{[>]NC(C)(C)C(C[NH3+])C(=O).[+rn=80],CCCC(N)C(C)C=O[<].[+rn=20]}	11.44929143	8.008984857	55.77980271
{[>]NC(C)(C)C(C[NH3+])C(=O).[+rn=90],CCCC(N)C(C)C=O[<].[+rn=10]}	11.12699066	10.04441942	93.85169749
{[>]NC(C)(C)C(C[NH3+])C(=O).[+rn=10],CCCCC(C=O)C(N)CCC[<].[+rn=90]}	7.821567219	33.39466949	292.422867
{[>]NC(C)(C)C(C[NH3+])C(=O).[+rn=20],CCCCC(C=O)C(N)CCC[<].[+rn=80]}	6.739843291	29.70642243	197.8484571
{[>]NC(C)(C)C(C[NH3+])C(=O).[+rn=30],CCCCC(C=O)C(N)CCC[<].[+rn=70]}	6.138507177	26.7582518	147.9506965
{[>]NC(C)(C)C(C[NH3+])C(=O).[+rn=40],CCCCC(C=O)C(N)CCC[<].[+rn=60]}	5.032931488	22.93469132	98.92419165
{[>]NC(C)(C)C(C[NH3+])C(=O).[+rn=50],CCCCC(C=O)C(N)CCC[<].[+rn=50]}	4.353049144	19.63409463	63.5212783
{[>]NC(C)(C)C(C[NH3+])C(=O).[+rn=60],CCCCC(C=O)C(N)CCC[<].[+rn=40]}	3.815025093	16.01705141	35.08981044
{[>]NC(C)(C)C(C[NH3+])C(=O).[+rn=70],CCCCC(C=O)C(N)CCC[<].[+rn=30]}	3.511306142	13.23162488	26.47149864
{[>]NC(C)(C)C(C[NH3+])C(=O).[+rn=80],CCCCC(C=O)C(N)CCC[<].[+rn=20]}	3.368915703	10.92984916	27.61566391
{[>]NC(C)(C)C(C[NH3+])C(=O).[+rn=90],CCCCC(C=O)C(N)CCC[<].[+rn=10]}	3.288202105	8.943756552	37.1542202
{[>]NC(C)(C)C(C[NH3+])C(=O).[+rn=10],CCCC(N)C(C=O)CC(C)C[<].[+rn=90]}	0.838997877	34.56262105	264.169219
{[>]NC(C)(C)C(C[NH3+])C(=O).[+rn=20],CCCC(N)C(C=O)CC(C)C[<].[+rn=80]}	0.811337111	31.79015146	176.8035917
{[>]NC(C)(C)C(C[NH3+])C(=O).[+rn=30],CCCC(N)C(C=O)CC(C)C[<].[+rn=70]}	0.894384938	28.53339661	128.1399127
{[>]NC(C)(C)C(C[NH3+])C(=O).[+rn=40],CCCC(N)C(C=O)CC(C)C[<].[+rn=60]}	0.979776149	24.58121618	82.36506191
{[>]NC(C)(C)C(C[NH3+])C(=O).[+rn=50],CCCC(N)C(C=O)CC(C)C[<].[+rn=50]}	1.270931563	21.08817548	58.60400819
{[>]NC(C)(C)C(C[NH3+])C(=O).[+rn=60],CCCC(N)C(C=O)CC(C)C[<].[+rn=40]}	1.704081814	17.60774054	40.05190131
{[>]NC(C)(C)C(C[NH3+])C(=O).[+rn=70],CCCC(N)C(C=O)CC(C)C[<].[+rn=30]}	3.136411168	14.72778572	32.02877007
{[>]NC(C)(C)C(C[NH3+])C(=O).[+rn=80],CCCC(N)C(C=O)CC(C)C[<].[+rn=20]}	6.930703325	12.45202882	29.39770123
{[>]NC(C)(C)C(C[NH3+])C(=O).[+rn=90],CCCC(N)C(C=O)CC(C)C[<].[+rn=10]}	13.74020602	10.44266353	32.83243744
{[>]NC(C)(C)C(C[NH3+])C(=O).[+rn=10],CCCC(C=O)C(N)CC[<].[+rn=90]}	1.876339453	30.29556966	192.0825978
{[>]NC(C)(C)C(C[NH3+])C(=O).[+rn=20],CCCC(C=O)C(N)CC[<].[+rn=80]}	1.758916382	24.22810906	125.3482262
{[>]NC(C)(C)C(C[NH3+])C(=O).[+rn=30],CCCC(C=O)C(N)CC[<].[+rn=70]}	2.009908932	18.89107252	89.77059322
{[>]NC(C)(C)C(C[NH3+])C(=O).[+rn=40],CCCC(C=O)C(N)CC[<].[+rn=60]}	2.463966642	14.59852669	57.22012748
{[>]NC(C)(C)C(C[NH3+])C(=O).[+rn=50],CCCC(C=O)C(N)CC[<].[+rn=50]}	5.159586598	11.65559694	38.98233867
{[>]NC(C)(C)C(C[NH3+])C(=O).[+rn=60],CCCC(C=O)C(N)CC[<].[+rn=40]}	9.951063685	8.856914642	26.13262303
{[>]NC(C)(C)C(C[NH3+])C(=O).[+rn=70],CCCC(C=O)C(N)CC[<].[+rn=30]}	21.21536068	7.174361889	24.0202023
{[>]NC(C)(C)C(C[NH3+])C(=O).[+rn=80],CCCC(C=O)C(N)CC[<].[+rn=20]}	44.51919076	6.57912416	33.68469375
{[>]NC(C)(C)C(C[NH3+])C(=O).[+rn=90],CCCC(C=O)C(N)CC[<].[+rn=10]}	77.92281875	6.939762637	60.27267323
{[>]NC(C)(C)C(C[NH3+])C(=O).[+rn=10],CCCC(C=O)C(C)N[<].[+rn=90]}	4.949223053	33.53159851	180.3961543
{[>]NC(C)(C)C(C[NH3+])C(=O).[+rn=20],CCCC(C=O)C(C)N[<].[+rn=80]}	4.987612743	25.12179122	118.4486774
{[>]NC(C)(C)C(C[NH3+])C(=O).[+rn=30],CCCC(C=O)C(C)N[<].[+rn=70]}	6.602570547	17.75658897	81.72965591
{[>]NC(C)(C)C(C[NH3+])C(=O).[+rn=40],CCCC(C=O)C(C)N[<].[+rn=60]}	9.533102527	12.57875065	47.31315755
{[>]NC(C)(C)C(C[NH3+])C(=O).[+rn=50],CCCC(C=O)C(C)N[<].[+rn=50]}	18.90225728	9.298808981	31.67301219
{[>]NC(C)(C)C(C[NH3+])C(=O).[+rn=60],CCCC(C=O)C(C)N[<].[+rn=40]}	28.26148136	7.509921041	24.03147936
{[>]NC(C)(C)C(C[NH3+])C(=O).[+rn=70],CCCC(C=O)C(C)N[<].[+rn=30]}	48.9342932	6.993007342	27.64835166
{[>]NC(C)(C)C(C[NH3+])C(=O).[+rn=80],CCCC(C=O)C(C)N[<].[+rn=20]}	78.02812028	7.921360191	53.52525583
{[>]NC(C)(C)C(C[NH3+])C(=O).[+rn=90],CCCC(C=O)C(C)N[<].[+rn=10]}	127.222159	9.769598832	97.53683374
{[>]NC(C)(C)C(C[NH3+])C(=O).[+rn=10],CCCC(N)C(C=O)C(CC)CC[<].[+rn=90]}	0.205241237	31.98324379	251.1720559
{[>]NC(C)(C)C(C[NH3+])C(=O).[+rn=20],CCCC(N)C(C=O)C(CC)CC[<].[+rn=80]}	0.250259166	28.9325305	180.1569425
{[>]NC(C)(C)C(C[NH3+])C(=O).[+rn=30],CCCC(N)C(C=O)C(CC)CC[<].[+rn=70]}	0.30448559	25.87933998	141.3015991
{[>]NC(C)(C)C(C[NH3+])C(=O).[+rn=40],CCCC(N)C(C=O)C(CC)CC[<].[+rn=60]}	0.371437896	22.59938327	97.76903122
{[>]NC(C)(C)C(C[NH3+])C(=O).[+rn=50],CCCC(N)C(C=O)C(CC)CC[<].[+rn=50]}	0.467803009	20.06763883	70.89794618
{[>]NC(C)(C)C(C[NH3+])C(=O).[+rn=60],CCCC(N)C(C=O)C(CC)CC[<].[+rn=40]}	0.552610723	17.27404231	50.35744347
{[>]NC(C)(C)C(C[NH3+])C(=O).[+rn=70],CCCC(N)C(C=O)C(CC)CC[<].[+rn=30]}	0.734155325	15.02365249	41.68021213
{[>]NC(C)(C)C(C[NH3+])C(=O).[+rn=80],CCCC(N)C(C=O)C(CC)CC[<].[+rn=20]}	1.145380181	13.15373279	38.43316815
{[>]NC(C)(C)C(C[NH3+])C(=O).[+rn=90],CCCC(N)C(C=O)C(CC)CC[<].[+rn=10]}	1.616681861	11.53279542	43.17054453
{[>]NC(C)(C)C(C[NH3+])C(=O).[+rn=10],CCCCC(N)C(C=O)CCC[<].[+rn=90]}	0.625550545	30.81769054	221.604492
{[>]NC(C)(C)C(C[NH3+])C(=O).[+rn=20],CCCCC(N)C(C=O)CCC[<].[+rn=80]}	0.620620979	27.26915807	149.6695078
{[>]NC(C)(C)C(C[NH3+])C(=O).[+rn=30],CCCCC(N)C(C=O)CCC[<].[+rn=70]}	0.765134643	24.55553518	110.9682514
{[>]NC(C)(C)C(C[NH3+])C(=O).[+rn=40],CCCCC(N)C(C=O)CCC[<].[+rn=60]}	0.992574192	21.38662455	75.04675529
{[>]NC(C)(C)C(C[NH3+])C(=O).[+rn=50],CCCCC(N)C(C=O)CCC[<].[+rn=50]}	1.560620282	18.5233959	50.57276575
{[>]NC(C)(C)C(C[NH3+])C(=O).[+rn=60],CCCCC(N)C(C=O)CCC[<].[+rn=40]}	2.470220667	15.09344593	28.31575778
{[>]NC(C)(C)C(C[NH3+])C(=O).[+rn=70],CCCCC(N)C(C=O)CCC[<].[+rn=30]}	4.497052166	12.43709422	23.08911874
{[>]NC(C)(C)C(C[NH3+])C(=O).[+rn=80],CCCCC(N)C(C=O)CCC[<].[+rn=20]}	8.263117183	10.31534684	25.00747429
{[>]NC(C)(C)C(C[NH3+])C(=O).[+rn=90],CCCCC(N)C(C=O)CCC[<].[+rn=10]}	19.85630572	8.526801755	34.88766387
{[>]NC(C)(C)C(C[NH3+])C(=O).[+rn=10],CCC(N)C(C=O)CC(C)C[<].[+rn=90]}	0.890154578	33.94107824	233.7286551
{[>]NC(C)(C)C(C[NH3+])C(=O).[+rn=20],CCC(N)C(C=O)CC(C)C[<].[+rn=80]}	1.012877341	30.36868793	155.1247348
{[>]NC(C)(C)C(C[NH3+])C(=O).[+rn=30],CCC(N)C(C=O)CC(C)C[<].[+rn=70]}	1.331036105	27.17043034	112.0368612
{[>]NC(C)(C)C(C[NH3+])C(=O).[+rn=40],CCC(N)C(C=O)CC(C)C[<].[+rn=60]}	1.922220265	23.749998	72.11628645
{[>]NC(C)(C)C(C[NH3+])C(=O).[+rn=50],CCC(N)C(C=O)CC(C)C[<].[+rn=50]}	3.478223632	20.4449582	51.49811668
{[>]NC(C)(C)C(C[NH3+])C(=O).[+rn=60],CCC(N)C(C=O)CC(C)C[<].[+rn=40]}	6.268794681	16.285836	37.0902632
{[>]NC(C)(C)C(C[NH3+])C(=O).[+rn=70],CCC(N)C(C=O)CC(C)C[<].[+rn=30]}	11.26133752	12.93337176	30.8577186
{[>]NC(C)(C)C(C[NH3+])C(=O).[+rn=80],CCC(N)C(C=O)CC(C)C[<].[+rn=20]}	18.33675768	10.6579943	29.7383511
{[>]NC(C)(C)C(C[NH3+])C(=O).[+rn=90],CCC(N)C(C=O)CC(C)C[<].[+rn=10]}	31.35338611	8.928149598	33.2466345
{[>]NC(C)(C)C(C[NH3+])C(=O).[+rn=10],CCCC(N)C(C=O)C(C)CC[<].[+rn=90]}	0.849006506	23.29616102	250.7208666
{[>]NC(C)(C)C(C[NH3+])C(=O).[+rn=20],CCCC(N)C(C=O)C(C)CC[<].[+rn=80]}	0.799413101	21.02203366	170.4622573
{[>]NC(C)(C)C(C[NH3+])C(=O).[+rn=30],CCCC(N)C(C=O)C(C)CC[<].[+rn=70]}	0.733732267	18.97132298	125.8932872
{[>]NC(C)(C)C(C[NH3+])C(=O).[+rn=40],CCCC(N)C(C=O)C(C)CC[<].[+rn=60]}	0.675099726	17.16983642	85.27515429
{[>]NC(C)(C)C(C[NH3+])C(=O).[+rn=50],CCCC(N)C(C=O)C(C)CC[<].[+rn=50]}	0.747113171	15.54681912	62.46085515
{[>]NC(C)(C)C(C[NH3+])C(=O).[+rn=60],CCCC(N)C(C=O)C(C)CC[<].[+rn=40]}	0.826756307	13.09407505	45.4776403
{[>]NC(C)(C)C(C[NH3+])C(=O).[+rn=70],CCCC(N)C(C=O)C(C)CC[<].[+rn=30]}	1.048586565	11.09262651	39.75168992
{[>]NC(C)(C)C(C[NH3+])C(=O).[+rn=80],CCCC(N)C(C=O)C(C)CC[<].[+rn=20]}	1.645480657	9.498914419	43.27731857
{[>]NC(C)(C)C(C[NH3+])C(=O).[+rn=90],CCCC(N)C(C=O)C(C)CC[<].[+rn=10]}	3.211176514	8.137410369	55.7891153
{[>]NC(C)(C)C(C[NH3+])C(=O).[+rn=10],CC(N)C(C)C=O[<].[+rn=90]}	118.1255621	22.09651175	121.5202969
{[>]NC(C)(C)C(C[NH3+])C(=O).[+rn=20],CC(N)C(C)C=O[<].[+rn=80]}	74.51210911	17.57926101	85.48468386
{[>]NC(C)(C)C(C[NH3+])C(=O).[+rn=30],CC(N)C(C)C=O[<].[+rn=70]}	53.40517252	14.97596029	65.76250655
{[>]NC(C)(C)C(C[NH3+])C(=O).[+rn=40],CC(N)C(C)C=O[<].[+rn=60]}	23.48679614	13.5069674	38.6952198
{[>]NC(C)(C)C(C[NH3+])C(=O).[+rn=50],CC(N)C(C)C=O[<].[+rn=50]}	13.21535926	13.60030419	30.27035513
{[>]NC(C)(C)C(C[NH3+])C(=O).[+rn=60],CC(N)C(C)C=O[<].[+rn=40]}	5.826235837	15.75075215	27.74163489
{[>]NC(C)(C)C(C[NH3+])C(=O).[+rn=70],CC(N)C(C)C=O[<].[+rn=30]}	5.416956145	19.99415908	35.77385483
{[>]NC(C)(C)C(C[NH3+])C(=O).[+rn=80],CC(N)C(C)C=O[<].[+rn=20]}	4.46520804	26.524336	48.57045829
{[>]NC(C)(C)C(C[NH3+])C(=O).[+rn=90],CC(N)C(C)C=O[<].[+rn=10]}	4.440238543	37.36659139	77.80752671
{[>]NC(C)(C)C(C[NH3+])C(=O).[+rn=10],CCCCC(N)C(C=O)CC[<].[+rn=90]}	1.665549312	26.08464532	197.2282915
{[>]NC(C)(C)C(C[NH3+])C(=O).[+rn=20],CCCCC(N)C(C=O)CC[<].[+rn=80]}	1.508784011	21.81740093	133.2612772
{[>]NC(C)(C)C(C[NH3+])C(=O).[+rn=30],CCCCC(N)C(C=O)CC[<].[+rn=70]}	1.40602698	18.40529435	96.03199102
{[>]NC(C)(C)C(C[NH3+])C(=O).[+rn=40],CCCCC(N)C(C=O)CC[<].[+rn=60]}	1.326514617	15.38579072	59.62556016
{[>]NC(C)(C)C(C[NH3+])C(=O).[+rn=50],CCCCC(N)C(C=O)CC[<].[+rn=50]}	1.638298161	13.16165306	39.26722052
{[>]NC(C)(C)C(C[NH3+])C(=O).[+rn=60],CCCCC(N)C(C=O)CC[<].[+rn=40]}	1.75424761	10.70912648	23.12896249
{[>]NC(C)(C)C(C[NH3+])C(=O).[+rn=70],CCCCC(N)C(C=O)CC[<].[+rn=30]}	3.29289165	8.358034584	23.71489914
{[>]NC(C)(C)C(C[NH3+])C(=O).[+rn=80],CCCCC(N)C(C=O)CC[<].[+rn=20]}	12.80206063	7.04799287	39.01806773
{[>]NC(C)(C)C(C[NH3+])C(=O).[+rn=90],CCCCC(N)C(C=O)CC[<].[+rn=10]}	48.21240169	6.415561225	71.20877066
{[>]NC(C)(C)C(C[NH3+])C(=O).[+rn=10],CC(C=O)C(N)c1ccccc1[<].[+rn=90]}	4.641453171	10.85312762	54.59052792
{[>]NC(C)(C)C(C[NH3+])C(=O).[+rn=20],CC(C=O)C(N)c1ccccc1[<].[+rn=80]}	4.508140878	8.370652627	43.55206513
{[>]NC(C)(C)C(C[NH3+])C(=O).[+rn=30],CC(C=O)C(N)c1ccccc1[<].[+rn=70]}	5.572906334	7.484383773	45.75392671
{[>]NC(C)(C)C(C[NH3+])C(=O).[+rn=40],CC(C=O)C(N)c1ccccc1[<].[+rn=60]}	5.408212941	6.528862506	34.91882216
{[>]NC(C)(C)C(C[NH3+])C(=O).[+rn=50],CC(C=O)C(N)c1ccccc1[<].[+rn=50]}	8.38762332	6.017132972	33.63755697
{[>]NC(C)(C)C(C[NH3+])C(=O).[+rn=60],CC(C=O)C(N)c1ccccc1[<].[+rn=40]}	8.815241434	5.540818816	34.63847205
{[>]NC(C)(C)C(C[NH3+])C(=O).[+rn=70],CC(C=O)C(N)c1ccccc1[<].[+rn=30]}	12.94273347	5.326446739	42.47106643
{[>]NC(C)(C)C(C[NH3+])C(=O).[+rn=80],CC(C=O)C(N)c1ccccc1[<].[+rn=20]}	16.21825267	5.101369045	51.71698665
{[>]NC(C)(C)C(C[NH3+])C(=O).[+rn=90],CC(C=O)C(N)c1ccccc1[<].[+rn=10]}	18.44221119	5.299434457	76.53210868
{[>]NC(C)(C)C(C[NH3+])C(=O).[+rn=10],CCC(C=O)C(C)N[<].[+rn=90]}	41.2820444	23.07102552	181.2562216
{[>]NC(C)(C)C(C[NH3+])C(=O).[+rn=20],CCC(C=O)C(C)N[<].[+rn=80]}	29.36684202	17.09842479	119.5384804
{[>]NC(C)(C)C(C[NH3+])C(=O).[+rn=30],CCC(C=O)C(C)N[<].[+rn=70]}	22.47402887	11.98557289	92.55027121
{[>]NC(C)(C)C(C[NH3+])C(=O).[+rn=40],CCC(C=O)C(C)N[<].[+rn=60]}	11.76659942	8.787324314	59.28377486
{[>]NC(C)(C)C(C[NH3+])C(=O).[+rn=50],CCC(C=O)C(C)N[<].[+rn=50]}	6.451451585	8.023822998	47.38573771
{[>]NC(C)(C)C(C[NH3+])C(=O).[+rn=60],CCC(C=O)C(C)N[<].[+rn=40]}	3.74625779	9.299972777	46.80575935
{[>]NC(C)(C)C(C[NH3+])C(=O).[+rn=70],CCC(C=O)C(C)N[<].[+rn=30]}	3.006326696	11.70221409	58.20911157
{[>]NC(C)(C)C(C[NH3+])C(=O).[+rn=80],CCC(C=O)C(C)N[<].[+rn=20]}	3.103823534	16.93919616	93.66751066
{[>]NC(C)(C)C(C[NH3+])C(=O).[+rn=90],CCC(C=O)C(C)N[<].[+rn=10]}	4.255483889	25.95296779	153.7668296
{[>]NC(C)(C)C(C[NH3+])C(=O).[+rn=10],CCCCC(C=O)C(C)N[<].[+rn=90]}	11.96554327	33.63252658	242.1510537
{[>]NC(C)(C)C(C[NH3+])C(=O).[+rn=20],CCCCC(C=O)C(C)N[<].[+rn=80]}	9.489630911	26.69255498	156.1408509
{[>]NC(C)(C)C(C[NH3+])C(=O).[+rn=30],CCCCC(C=O)C(C)N[<].[+rn=70]}	8.284973381	21.22795808	108.7230018
{[>]NC(C)(C)C(C[NH3+])C(=O).[+rn=40],CCCCC(C=O)C(C)N[<].[+rn=60]}	7.127681193	16.98052087	66.50828577
{[>]NC(C)(C)C(C[NH3+])C(=O).[+rn=50],CCCCC(C=O)C(C)N[<].[+rn=50]}	6.777456543	13.3758854	43.07547345
{[>]NC(C)(C)C(C[NH3+])C(=O).[+rn=60],CCCCC(C=O)C(C)N[<].[+rn=40]}	4.797884551	10.44937874	25.23604562
{[>]NC(C)(C)C(C[NH3+])C(=O).[+rn=70],CCCCC(C=O)C(C)N[<].[+rn=30]}	4.486228742	8.271358468	23.52090439
{[>]NC(C)(C)C(C[NH3+])C(=O).[+rn=80],CCCCC(C=O)C(C)N[<].[+rn=20]}	3.940467849	7.203019291	32.14971465
{[>]NC(C)(C)C(C[NH3+])C(=O).[+rn=90],CCCCC(C=O)C(C)N[<].[+rn=10]}	3.776295429	7.036967011	52.67655261
{[>]NC(C)(C)C(C[NH3+])C(=O).[+rn=10],CCCCC(N)C(C=O)CCCC[<].[+rn=90]}	2.18575532	36.47008209	256.5188192
{[>]NC(C)(C)C(C[NH3+])C(=O).[+rn=20],CCCCC(N)C(C=O)CCCC[<].[+rn=80]}	1.957772632	32.47578166	173.3860225
{[>]NC(C)(C)C(C[NH3+])C(=O).[+rn=30],CCCCC(N)C(C=O)CCCC[<].[+rn=70]}	1.863779009	28.54542017	131.1455448
{[>]NC(C)(C)C(C[NH3+])C(=O).[+rn=40],CCCCC(N)C(C=O)CCCC[<].[+rn=60]}	1.738037362	24.54451037	87.68093219
{[>]NC(C)(C)C(C[NH3+])C(=O).[+rn=50],CCCCC(N)C(C=O)CCCC[<].[+rn=50]}	1.77482334	21.54536282	55.4043322
{[>]NC(C)(C)C(C[NH3+])C(=O).[+rn=60],CCCCC(N)C(C=O)CCCC[<].[+rn=40]}	1.791859476	18.28248367	33.13749082
{[>]NC(C)(C)C(C[NH3+])C(=O).[+rn=70],CCCCC(N)C(C=O)CCCC[<].[+rn=30]}	1.836913296	15.63206714	25.84727558
{[>]NC(C)(C)C(C[NH3+])C(=O).[+rn=80],CCCCC(N)C(C=O)CCCC[<].[+rn=20]}	1.748338271	13.48729278	24.47936214
{[>]NC(C)(C)C(C[NH3+])C(=O).[+rn=90],CCCCC(N)C(C=O)CCCC[<].[+rn=10]}	1.807175211	11.65201496	30.45202694
{[>]NC(C)(C)C(C[NH3+])C(=O).[+rn=10],CCCCCC(C=O)C(N)CCC[<].[+rn=90]}	1.844622594	28.89517582	205.2429248
{[>]NC(C)(C)C(C[NH3+])C(=O).[+rn=20],CCCCCC(C=O)C(N)CCC[<].[+rn=80]}	1.603946148	25.86623986	141.5002335
{[>]NC(C)(C)C(C[NH3+])C(=O).[+rn=30],CCCCCC(C=O)C(N)CCC[<].[+rn=70]}	1.46812064	22.77804103	107.0542915
{[>]NC(C)(C)C(C[NH3+])C(=O).[+rn=40],CCCCCC(C=O)C(N)CCC[<].[+rn=60]}	1.428044143	19.95421919	73.65393571
{[>]NC(C)(C)C(C[NH3+])C(=O).[+rn=50],CCCCCC(C=O)C(N)CCC[<].[+rn=50]}	1.494243028	17.58291858	48.67323088
{[>]NC(C)(C)C(C[NH3+])C(=O).[+rn=60],CCCCCC(C=O)C(N)CCC[<].[+rn=40]}	1.539861794	14.86044107	28.23880153
{[>]NC(C)(C)C(C[NH3+])C(=O).[+rn=70],CCCCCC(C=O)C(N)CCC[<].[+rn=30]}	1.635965237	12.76679555	24.20157502
{[>]NC(C)(C)C(C[NH3+])C(=O).[+rn=80],CCCCCC(C=O)C(N)CCC[<].[+rn=20]}	2.018458317	11.07071797	27.85591725
{[>]NC(C)(C)C(C[NH3+])C(=O).[+rn=90],CCCCCC(C=O)C(N)CCC[<].[+rn=10]}	2.575906383	9.648798249	41.69850283
{[>]NC(C)(C)C(C[NH3+])C(=O).[+rn=10],CCC(C)C(C=O)C(N)CC[<].[+rn=90]}	1.533893722	21.23437629	223.9080189
{[>]NC(C)(C)C(C[NH3+])C(=O).[+rn=20],CCC(C)C(C=O)C(N)CC[<].[+rn=80]}	1.785540288	18.59545193	151.779756
{[>]NC(C)(C)C(C[NH3+])C(=O).[+rn=30],CCC(C)C(C=O)C(N)CC[<].[+rn=70]}	2.460167407	16.37446443	109.8945984
{[>]NC(C)(C)C(C[NH3+])C(=O).[+rn=40],CCC(C)C(C=O)C(N)CC[<].[+rn=60]}	3.382803146	14.19025303	73.44561415
{[>]NC(C)(C)C(C[NH3+])C(=O).[+rn=50],CCC(C)C(C=O)C(N)CC[<].[+rn=50]}	5.64556797	12.36691051	55.58558418
{[>]NC(C)(C)C(C[NH3+])C(=O).[+rn=60],CCC(C)C(C=O)C(N)CC[<].[+rn=40]}	9.057994281	10.49298762	43.2700555
{[>]NC(C)(C)C(C[NH3+])C(=O).[+rn=70],CCC(C)C(C=O)C(N)CC[<].[+rn=30]}	16.32860539	8.721011831	43.14260734
{[>]NC(C)(C)C(C[NH3+])C(=O).[+rn=80],CCC(C)C(C=O)C(N)CC[<].[+rn=20]}	25.54612974	7.346809061	50.96655582
{[>]NC(C)(C)C(C[NH3+])C(=O).[+rn=90],CCC(C)C(C=O)C(N)CC[<].[+rn=10]}	43.59821235	6.41952905	69.17868331
{[>]NC(C)(C)C(C[NH3+])C(=O).[+rn=10],CC(C)C(C=O)C(C)N[<].[+rn=90]}	1.269640763	20.38350059	124.5275178
{[>]NC(C)(C)C(C[NH3+])C(=O).[+rn=20],CC(C)C(C=O)C(C)N[<].[+rn=80]}	1.10506186	15.48147196	88.79702614
{[>]NC(C)(C)C(C[NH3+])C(=O).[+rn=30],CC(C)C(C=O)C(C)N[<].[+rn=70]}	1.206509032	11.36514887	80.49706374
{[>]NC(C)(C)C(C[NH3+])C(=O).[+rn=40],CC(C)C(C=O)C(C)N[<].[+rn=60]}	1.345132668	9.39568226	65.14627832
{[>]NC(C)(C)C(C[NH3+])C(=O).[+rn=50],CC(C)C(C=O)C(C)N[<].[+rn=50]}	1.394184091	8.910622931	61.79717738
{[>]NC(C)(C)C(C[NH3+])C(=O).[+rn=60],CC(C)C(C=O)C(C)N[<].[+rn=40]}	1.237883173	9.44908226	63.07223687
{[>]NC(C)(C)C(C[NH3+])C(=O).[+rn=70],CC(C)C(C=O)C(C)N[<].[+rn=30]}	1.06731997	11.25453568	70.6560849
{[>]NC(C)(C)C(C[NH3+])C(=O).[+rn=80],CC(C)C(C=O)C(C)N[<].[+rn=20]}	1.148448473	14.02881793	83.23582274
{[>]NC(C)(C)C(C[NH3+])C(=O).[+rn=90],CC(C)C(C=O)C(C)N[<].[+rn=10]}	1.801287885	19.00439754	121.9605802
{[>]NC(C)(C)C(C[NH3+])C(=O).[+rn=10],CCCCC(N)C(C)C=O[<].[+rn=90]}	7.376944021	33.49860509	189.717621
{[>]NC(C)(C)C(C[NH3+])C(=O).[+rn=20],CCCCC(N)C(C)C=O[<].[+rn=80]}	5.815595964	26.60822893	119.5818811
{[>]NC(C)(C)C(C[NH3+])C(=O).[+rn=30],CCCCC(N)C(C)C=O[<].[+rn=70]}	5.30166896	20.69372453	82.23877005
{[>]NC(C)(C)C(C[NH3+])C(=O).[+rn=40],CCCCC(N)C(C)C=O[<].[+rn=60]}	4.961752419	15.80864908	48.11838209
{[>]NC(C)(C)C(C[NH3+])C(=O).[+rn=50],CCCCC(N)C(C)C=O[<].[+rn=50]}	5.727612512	12.43885908	29.84324072
{[>]NC(C)(C)C(C[NH3+])C(=O).[+rn=60],CCCCC(N)C(C)C=O[<].[+rn=40]}	8.432132659	9.532095135	18.98924481
{[>]NC(C)(C)C(C[NH3+])C(=O).[+rn=70],CCCCC(N)C(C)C=O[<].[+rn=30]}	21.95243084	7.50877482	19.03168418
{[>]NC(C)(C)C(C[NH3+])C(=O).[+rn=80],CCCCC(N)C(C)C=O[<].[+rn=20]}	52.97663405	6.872450769	29.90618434
{[>]NC(C)(C)C(C[NH3+])C(=O).[+rn=90],CCCCC(N)C(C)C=O[<].[+rn=10]}	79.04213933	6.991081458	52.66895248
{[>]NC(C)(C)C(C[NH3+])C(=O).[+rn=10],CCCCC(C=O)C(N)CC[<].[+rn=90]}	6.7070627	30.36678929	231.8445641
{[>]NC(C)(C)C(C[NH3+])C(=O).[+rn=20],CCCCC(C=O)C(N)CC[<].[+rn=80]}	5.420931677	25.62597644	155.6332544
{[>]NC(C)(C)C(C[NH3+])C(=O).[+rn=30],CCCCC(C=O)C(N)CC[<].[+rn=70]}	4.519042903	21.65323349	114.5150527
{[>]NC(C)(C)C(C[NH3+])C(=O).[+rn=40],CCCCC(C=O)C(N)CC[<].[+rn=60]}	3.531488984	18.34811914	73.37573402
{[>]NC(C)(C)C(C[NH3+])C(=O).[+rn=50],CCCCC(C=O)C(N)CC[<].[+rn=50]}	3.612123374	15.80618429	51.4903575
{[>]NC(C)(C)C(C[NH3+])C(=O).[+rn=60],CCCCC(C=O)C(N)CC[<].[+rn=40]}	3.763079427	12.44739818	27.65147043
{[>]NC(C)(C)C(C[NH3+])C(=O).[+rn=70],CCCCC(C=O)C(N)CC[<].[+rn=30]}	3.878741621	9.67961983	23.04505866
{[>]NC(C)(C)C(C[NH3+])C(=O).[+rn=80],CCCCC(C=O)C(N)CC[<].[+rn=20]}	4.220712894	7.803276168	27.26801886
{[>]NC(C)(C)C(C[NH3+])C(=O).[+rn=90],CCCCC(C=O)C(N)CC[<].[+rn=10]}	4.61738973	6.774862796	40.91698673
{[>]NC(C)(C)C(C[NH3+])C(=O).[+rn=10],CCC(CC)CC(N)C(C=O)CC[<].[+rn=90]}	0.453092968	29.18283328	174.3830582
{[>]NC(C)(C)C(C[NH3+])C(=O).[+rn=20],CCC(CC)CC(N)C(C=O)CC[<].[+rn=80]}	0.427158301	26.11473105	124.3001849
{[>]NC(C)(C)C(C[NH3+])C(=O).[+rn=30],CCC(CC)CC(N)C(C=O)CC[<].[+rn=70]}	0.43200723	23.25031146	96.99188882
{[>]NC(C)(C)C(C[NH3+])C(=O).[+rn=40],CCC(CC)CC(N)C(C=O)CC[<].[+rn=60]}	0.460849361	20.34524539	67.6373689
{[>]NC(C)(C)C(C[NH3+])C(=O).[+rn=50],CCC(CC)CC(N)C(C=O)CC[<].[+rn=50]}	0.540046998	17.99505845	47.19624188
{[>]NC(C)(C)C(C[NH3+])C(=O).[+rn=60],CCC(CC)CC(N)C(C=O)CC[<].[+rn=40]}	0.608478936	15.58651376	35.16466998
{[>]NC(C)(C)C(C[NH3+])C(=O).[+rn=70],CCC(CC)CC(N)C(C=O)CC[<].[+rn=30]}	0.737618668	13.64936615	31.14661308
{[>]NC(C)(C)C(C[NH3+])C(=O).[+rn=80],CCC(CC)CC(N)C(C=O)CC[<].[+rn=20]}	1.017722043	12.0404798	32.1251545
{[>]NC(C)(C)C(C[NH3+])C(=O).[+rn=90],CCC(CC)CC(N)C(C=O)CC[<].[+rn=10]}	1.459724046	10.55541604	40.2089057
{[>]NC(C)(C)C(C[NH3+])C(=O).[+rn=10],CC(C)C(C)CC(C=O)C(C)N[<].[+rn=90]}	8.919541848	37.95517896	236.4247683
{[>]NC(C)(C)C(C[NH3+])C(=O).[+rn=20],CC(C)C(C)CC(C=O)C(C)N[<].[+rn=80]}	7.796310847	34.55785061	172.2448459
{[>]NC(C)(C)C(C[NH3+])C(=O).[+rn=30],CC(C)C(C)CC(C=O)C(C)N[<].[+rn=70]}	6.680778633	30.95669604	140.3794309
{[>]NC(C)(C)C(C[NH3+])C(=O).[+rn=40],CC(C)C(C)CC(C=O)C(C)N[<].[+rn=60]}	5.109941231	26.65135474	109.215011
{[>]NC(C)(C)C(C[NH3+])C(=O).[+rn=50],CC(C)C(C)CC(C=O)C(C)N[<].[+rn=50]}	4.355964441	22.93472138	86.67003185
{[>]NC(C)(C)C(C[NH3+])C(=O).[+rn=60],CC(C)C(C)CC(C=O)C(C)N[<].[+rn=40]}	3.46097719	18.9278374	69.49642687
{[>]NC(C)(C)C(C[NH3+])C(=O).[+rn=70],CC(C)C(C)CC(C=O)C(C)N[<].[+rn=30]}	2.954680793	16.08272654	58.38464018
{[>]NC(C)(C)C(C[NH3+])C(=O).[+rn=80],CC(C)C(C)CC(C=O)C(C)N[<].[+rn=20]}	2.52254053	13.80326608	49.07098494
{[>]NC(C)(C)C(C[NH3+])C(=O).[+rn=90],CC(C)C(C)CC(C=O)C(C)N[<].[+rn=10]}	2.388732084	11.61525346	48.52344228
{[>]NC(C)(C)C(C[NH3+])C(=O).[+rn=10],CCC(N)C(C=O)C(C)C[<].[+rn=90]}	2.07486748	21.58663794	188.371697
{[>]NC(C)(C)C(C[NH3+])C(=O).[+rn=20],CCC(N)C(C=O)C(C)C[<].[+rn=80]}	2.343348463	17.74447548	127.6768358
{[>]NC(C)(C)C(C[NH3+])C(=O).[+rn=30],CCC(N)C(C=O)C(C)C[<].[+rn=70]}	3.079379508	14.69968557	98.90867548
{[>]NC(C)(C)C(C[NH3+])C(=O).[+rn=40],CCC(N)C(C=O)C(C)C[<].[+rn=60]}	4.236635728	12.12801203	67.63714938
{[>]NC(C)(C)C(C[NH3+])C(=O).[+rn=50],CCC(N)C(C=O)C(C)C[<].[+rn=50]}	7.625115654	10.29638118	56.74761496
{[>]NC(C)(C)C(C[NH3+])C(=O).[+rn=60],CCC(N)C(C=O)C(C)C[<].[+rn=40]}	11.63331188	8.673675453	47.89791696
{[>]NC(C)(C)C(C[NH3+])C(=O).[+rn=70],CCC(N)C(C=O)C(C)C[<].[+rn=30]}	18.15164199	7.867879513	53.86743926
{[>]NC(C)(C)C(C[NH3+])C(=O).[+rn=80],CCC(N)C(C=O)C(C)C[<].[+rn=20]}	26.55120641	7.884830859	67.48546724
{[>]NC(C)(C)C(C[NH3+])C(=O).[+rn=90],CCC(N)C(C=O)C(C)C[<].[+rn=10]}	35.73570073	8.123073201	102.4497625
{[>]NC(C)(C)C(C[NH3+])C(=O).[+rn=10],CCCC(N)C(C=O)C(C)C[<].[+rn=90]}	1.357088015	23.88254129	235.0297481
{[>]NC(C)(C)C(C[NH3+])C(=O).[+rn=20],CCCC(N)C(C=O)C(C)C[<].[+rn=80]}	1.192046868	20.95245853	158.6556444
{[>]NC(C)(C)C(C[NH3+])C(=O).[+rn=30],CCCC(N)C(C=O)C(C)C[<].[+rn=70]}	1.097648814	18.55215503	120.0813959
{[>]NC(C)(C)C(C[NH3+])C(=O).[+rn=40],CCCC(N)C(C=O)C(C)C[<].[+rn=60]}	0.926693575	16.08644995	83.50510398
{[>]NC(C)(C)C(C[NH3+])C(=O).[+rn=50],CCCC(N)C(C=O)C(C)C[<].[+rn=50]}	0.928420167	14.31892238	63.42283357
{[>]NC(C)(C)C(C[NH3+])C(=O).[+rn=60],CCCC(N)C(C=O)C(C)C[<].[+rn=40]}	0.951917217	12.25737842	49.56351964
{[>]NC(C)(C)C(C[NH3+])C(=O).[+rn=70],CCCC(N)C(C=O)C(C)C[<].[+rn=30]}	1.048655402	9.982294577	46.57807754
{[>]NC(C)(C)C(C[NH3+])C(=O).[+rn=80],CCCC(N)C(C=O)C(C)C[<].[+rn=20]}	1.279198128	8.602934987	56.67151005
{[>]NC(C)(C)C(C[NH3+])C(=O).[+rn=90],CCCC(N)C(C=O)C(C)C[<].[+rn=10]}	2.141188499	7.578704728	79.72940861
{[>]NC(C)(C)C(C[NH3+])C(=O).[+rn=10],CCC(C=O)C(N)C(C)C[<].[+rn=90]}	2.99913787	24.53219663	188.9565788
{[>]NC(C)(C)C(C[NH3+])C(=O).[+rn=20],CCC(C=O)C(N)C(C)C[<].[+rn=80]}	3.425955764	20.37578688	129.267279
{[>]NC(C)(C)C(C[NH3+])C(=O).[+rn=30],CCC(C=O)C(N)C(C)C[<].[+rn=70]}	4.513223995	16.90931312	97.39456839
{[>]NC(C)(C)C(C[NH3+])C(=O).[+rn=40],CCC(C=O)C(N)C(C)C[<].[+rn=60]}	6.082102908	14.08208073	63.87036957
{[>]NC(C)(C)C(C[NH3+])C(=O).[+rn=50],CCC(C=O)C(N)C(C)C[<].[+rn=50]}	10.07383465	11.6331882	49.3296467
{[>]NC(C)(C)C(C[NH3+])C(=O).[+rn=60],CCC(C=O)C(N)C(C)C[<].[+rn=40]}	12.81984495	9.511201974	39.80070441
{[>]NC(C)(C)C(C[NH3+])C(=O).[+rn=70],CCC(C=O)C(N)C(C)C[<].[+rn=30]}	18.73678941	8.093646168	41.35216198
{[>]NC(C)(C)C(C[NH3+])C(=O).[+rn=80],CCC(C=O)C(N)C(C)C[<].[+rn=20]}	25.25098853	7.783862772	48.81505329
{[>]NC(C)(C)C(C[NH3+])C(=O).[+rn=90],CCC(C=O)C(N)C(C)C[<].[+rn=10]}	36.79870288	8.207228623	72.96051197
{[>]NC(C)(C)C(C[NH3+])C(=O).[+rn=10],CCCC(C=O)C(N)C(C)C[<].[+rn=90]}	0.806784143	28.127611	223.5084111
{[>]NC(C)(C)C(C[NH3+])C(=O).[+rn=20],CCCC(C=O)C(N)C(C)C[<].[+rn=80]}	0.804074854	24.80720583	153.3963827
{[>]NC(C)(C)C(C[NH3+])C(=O).[+rn=30],CCCC(C=O)C(N)C(C)C[<].[+rn=70]}	0.898354229	21.84930156	110.7600337
{[>]NC(C)(C)C(C[NH3+])C(=O).[+rn=40],CCCC(C=O)C(N)C(C)C[<].[+rn=60]}	1.243045253	19.47985926	72.7478551
{[>]NC(C)(C)C(C[NH3+])C(=O).[+rn=50],CCCC(C=O)C(N)C(C)C[<].[+rn=50]}	1.981986896	17.24396076	52.81500528
{[>]NC(C)(C)C(C[NH3+])C(=O).[+rn=60],CCCC(C=O)C(N)C(C)C[<].[+rn=40]}	2.799567705	13.69924075	38.12588189
{[>]NC(C)(C)C(C[NH3+])C(=O).[+rn=70],CCCC(C=O)C(N)C(C)C[<].[+rn=30]}	4.826507026	10.89762614	34.45679479
{[>]NC(C)(C)C(C[NH3+])C(=O).[+rn=80],CCCC(C=O)C(N)C(C)C[<].[+rn=20]}	7.621686279	9.254368075	35.79311005
{[>]NC(C)(C)C(C[NH3+])C(=O).[+rn=90],CCCC(C=O)C(N)C(C)C[<].[+rn=10]}	13.34755173	8.004106428	42.06801111
{[>]NC(C)(C)C(C[NH3+])C(=O).[+rn=10],CCC(C)C(C=O)C(C)N[<].[+rn=90]}	1.018880104	17.99277652	168.0238104
{[>]NC(C)(C)C(C[NH3+])C(=O).[+rn=20],CCC(C)C(C=O)C(C)N[<].[+rn=80]}	1.142875608	14.31475602	112.6401615
{[>]NC(C)(C)C(C[NH3+])C(=O).[+rn=30],CCC(C)C(C=O)C(C)N[<].[+rn=70]}	1.64035363	11.39532972	85.81978489
{[>]NC(C)(C)C(C[NH3+])C(=O).[+rn=40],CCC(C)C(C=O)C(C)N[<].[+rn=60]}	2.670586599	9.17000451	60.54480717
{[>]NC(C)(C)C(C[NH3+])C(=O).[+rn=50],CCC(C)C(C=O)C(C)N[<].[+rn=50]}	4.726302978	7.642671934	49.37188038
{[>]NC(C)(C)C(C[NH3+])C(=O).[+rn=60],CCC(C)C(C=O)C(C)N[<].[+rn=40]}	7.458990286	6.529054601	44.94999956
{[>]NC(C)(C)C(C[NH3+])C(=O).[+rn=70],CCC(C)C(C=O)C(C)N[<].[+rn=30]}	11.71536921	5.998164876	54.58499761
{[>]NC(C)(C)C(C[NH3+])C(=O).[+rn=80],CCC(C)C(C=O)C(C)N[<].[+rn=20]}	19.75922063	6.191743583	71.34462385
{[>]NC(C)(C)C(C[NH3+])C(=O).[+rn=90],CCC(C)C(C=O)C(C)N[<].[+rn=10]}	37.8230928	6.499752818	110.0593695
{[>]NC(C)(C)C(C[NH3+])C(=O).[+rn=10],CC(N)C(C=O)Cc1ccccc1[<].[+rn=90]}	8.190019572	15.13807116	45.64356024
{[>]NC(C)(C)C(C[NH3+])C(=O).[+rn=20],CC(N)C(C=O)Cc1ccccc1[<].[+rn=80]}	8.536250214	11.77238647	33.41287615
{[>]NC(C)(C)C(C[NH3+])C(=O).[+rn=30],CC(N)C(C=O)Cc1ccccc1[<].[+rn=70]}	10.82565879	10.29165126	32.62501866
{[>]NC(C)(C)C(C[NH3+])C(=O).[+rn=40],CC(N)C(C=O)Cc1ccccc1[<].[+rn=60]}	10.34667863	8.779651229	23.78883021
{[>]NC(C)(C)C(C[NH3+])C(=O).[+rn=50],CC(N)C(C=O)Cc1ccccc1[<].[+rn=50]}	13.36383187	7.711844318	22.46455894
{[>]NC(C)(C)C(C[NH3+])C(=O).[+rn=60],CC(N)C(C=O)Cc1ccccc1[<].[+rn=40]}	11.61828011	6.826266835	24.93814373
{[>]NC(C)(C)C(C[NH3+])C(=O).[+rn=70],CC(N)C(C=O)Cc1ccccc1[<].[+rn=30]}	12.98830246	6.184264799	29.2214643
{[>]NC(C)(C)C(C[NH3+])C(=O).[+rn=80],CC(N)C(C=O)Cc1ccccc1[<].[+rn=20]}	13.1384408	5.663406848	35.47126812
{[>]NC(C)(C)C(C[NH3+])C(=O).[+rn=90],CC(N)C(C=O)Cc1ccccc1[<].[+rn=10]}	16.77255041	5.835707487	54.04802325
{[>]NC(C)(C)C(C[NH3+])C(=O).[+rn=10],CCCCC(C=O)C(N)CC(C)C[<].[+rn=90]}	8.467928658	36.72094125	294.0239
{[>]NC(C)(C)C(C[NH3+])C(=O).[+rn=20],CCCCC(C=O)C(N)CC(C)C[<].[+rn=80]}	6.747676354	32.05623593	210.5180431
{[>]NC(C)(C)C(C[NH3+])C(=O).[+rn=30],CCCCC(C=O)C(N)CC(C)C[<].[+rn=70]}	5.798636553	28.02124997	161.3205495
{[>]NC(C)(C)C(C[NH3+])C(=O).[+rn=40],CCCCC(C=O)C(N)CC(C)C[<].[+rn=60]}	4.862724682	24.40079822	105.1823374
{[>]NC(C)(C)C(C[NH3+])C(=O).[+rn=50],CCCCC(C=O)C(N)CC(C)C[<].[+rn=50]}	4.376556788	21.58470818	72.16742901
{[>]NC(C)(C)C(C[NH3+])C(=O).[+rn=60],CCCCC(C=O)C(N)CC(C)C[<].[+rn=40]}	3.68086438	18.32893146	48.83392805
{[>]NC(C)(C)C(C[NH3+])C(=O).[+rn=70],CCCCC(C=O)C(N)CC(C)C[<].[+rn=30]}	3.275330323	15.8281665	37.71140651
{[>]NC(C)(C)C(C[NH3+])C(=O).[+rn=80],CCCCC(C=O)C(N)CC(C)C[<].[+rn=20]}	2.817450179	13.83218476	31.94219876
{[>]NC(C)(C)C(C[NH3+])C(=O).[+rn=90],CCCCC(C=O)C(N)CC(C)C[<].[+rn=10]}	2.484717664	11.9364912	34.41326385
{[>]NC(C)(C)C(C[NH3+])C(=O).[+rn=10],CCC(N)C(C=O)CCC(C)C[<].[+rn=90]}	14.01595849	32.60261038	268.961947
{[>]NC(C)(C)C(C[NH3+])C(=O).[+rn=20],CCC(N)C(C=O)CCC(C)C[<].[+rn=80]}	11.0367864	29.76383307	186.5251454
{[>]NC(C)(C)C(C[NH3+])C(=O).[+rn=30],CCC(N)C(C=O)CCC(C)C[<].[+rn=70]}	9.806346831	27.10683232	136.127086
{[>]NC(C)(C)C(C[NH3+])C(=O).[+rn=40],CCC(N)C(C=O)CCC(C)C[<].[+rn=60]}	7.916859377	23.52335864	86.35889222
{[>]NC(C)(C)C(C[NH3+])C(=O).[+rn=50],CCC(N)C(C=O)CCC(C)C[<].[+rn=50]}	7.123076887	20.24745849	56.77968969
{[>]NC(C)(C)C(C[NH3+])C(=O).[+rn=60],CCC(N)C(C=O)CCC(C)C[<].[+rn=40]}	5.966470983	16.75375491	36.97565981
{[>]NC(C)(C)C(C[NH3+])C(=O).[+rn=70],CCC(N)C(C=O)CCC(C)C[<].[+rn=30]}	5.317785346	14.05511432	29.61507607
{[>]NC(C)(C)C(C[NH3+])C(=O).[+rn=80],CCC(N)C(C=O)CCC(C)C[<].[+rn=20]}	4.279152111	11.90906731	26.76498299
{[>]NC(C)(C)C(C[NH3+])C(=O).[+rn=90],CCC(N)C(C=O)CCC(C)C[<].[+rn=10]}	3.470316216	9.947451257	30.96681704
{[>]NC(C)(C)C(C[NH3+])C(=O).[+rn=10],CCC(C)CC(C=O)C(N)CC[<].[+rn=90]}	2.290072955	31.37005865	271.2690049
{[>]NC(C)(C)C(C[NH3+])C(=O).[+rn=20],CCC(C)CC(C=O)C(N)CC[<].[+rn=80]}	2.053596227	28.37650451	178.678381
{[>]NC(C)(C)C(C[NH3+])C(=O).[+rn=30],CCC(C)CC(C=O)C(N)CC[<].[+rn=70]}	1.94209259	25.76105877	129.447514
{[>]NC(C)(C)C(C[NH3+])C(=O).[+rn=40],CCC(C)CC(C=O)C(N)CC[<].[+rn=60]}	1.800689198	22.43503126	83.56204124
{[>]NC(C)(C)C(C[NH3+])C(=O).[+rn=50],CCC(C)CC(C=O)C(N)CC[<].[+rn=50]}	1.838329468	19.59320482	58.55615392
{[>]NC(C)(C)C(C[NH3+])C(=O).[+rn=60],CCC(C)CC(C=O)C(N)CC[<].[+rn=40]}	1.879469458	16.41900047	40.16555951
{[>]NC(C)(C)C(C[NH3+])C(=O).[+rn=70],CCC(C)CC(C=O)C(N)CC[<].[+rn=30]}	1.971953987	13.69004247	31.88403094
{[>]NC(C)(C)C(C[NH3+])C(=O).[+rn=80],CCC(C)CC(C=O)C(N)CC[<].[+rn=20]}	2.314665613	11.49410793	29.49544915
{[>]NC(C)(C)C(C[NH3+])C(=O).[+rn=90],CCC(C)CC(C=O)C(N)CC[<].[+rn=10]}	3.068505022	9.499436221	33.10192065
{[>]NC(C)(C)C(C[NH3+])C(=O).[+rn=10],CCC(C)C(N)C(C=O)CC[<].[+rn=90]}	2.270519031	22.22767297	236.9219039
{[>]NC(C)(C)C(C[NH3+])C(=O).[+rn=20],CCC(C)C(N)C(C=O)CC[<].[+rn=80]}	2.358717647	19.04336773	160.4090977
{[>]NC(C)(C)C(C[NH3+])C(=O).[+rn=30],CCC(C)C(N)C(C=O)CC[<].[+rn=70]}	2.529903097	16.49720373	121.4370761
{[>]NC(C)(C)C(C[NH3+])C(=O).[+rn=40],CCC(C)C(N)C(C=O)CC[<].[+rn=60]}	2.556847443	14.05818312	79.08009111
{[>]NC(C)(C)C(C[NH3+])C(=O).[+rn=50],CCC(C)C(N)C(C=O)CC[<].[+rn=50]}	2.930565719	12.17106026	57.88938852
{[>]NC(C)(C)C(C[NH3+])C(=O).[+rn=60],CCC(C)C(N)C(C=O)CC[<].[+rn=40]}	3.858677538	10.41169649	41.6764838
{[>]NC(C)(C)C(C[NH3+])C(=O).[+rn=70],CCC(C)C(N)C(C=O)CC[<].[+rn=30]}	6.215124755	8.476096681	41.64703319
{[>]NC(C)(C)C(C[NH3+])C(=O).[+rn=80],CCC(C)C(N)C(C=O)CC[<].[+rn=20]}	13.22647833	7.091675911	50.72240073
{[>]NC(C)(C)C(C[NH3+])C(=O).[+rn=90],CCC(C)C(N)C(C=O)CC[<].[+rn=10]}	29.07808778	6.208174482	70.65718763
{[>]NC(C)(C)C(C[NH3+])C(=O).[+rn=10],CC(C)CC(N)C(C)C=O[<].[+rn=90]}	7.603524873	34.18189102	248.4374951
{[>]NC(C)(C)C(C[NH3+])C(=O).[+rn=20],CC(C)CC(N)C(C)C=O[<].[+rn=80]}	6.475644402	27.85636461	166.1883416
{[>]NC(C)(C)C(C[NH3+])C(=O).[+rn=30],CC(C)CC(N)C(C)C=O[<].[+rn=70]}	6.534057785	22.62242175	124.0740899
{[>]NC(C)(C)C(C[NH3+])C(=O).[+rn=40],CC(C)CC(N)C(C)C=O[<].[+rn=60]}	6.482911955	19.01117827	82.83242998
{[>]NC(C)(C)C(C[NH3+])C(=O).[+rn=50],CC(C)CC(N)C(C)C=O[<].[+rn=50]}	7.540910351	15.51020849	59.43213521
{[>]NC(C)(C)C(C[NH3+])C(=O).[+rn=60],CC(C)CC(N)C(C)C=O[<].[+rn=40]}	7.060856408	12.4343728	44.26944316
{[>]NC(C)(C)C(C[NH3+])C(=O).[+rn=70],CC(C)CC(N)C(C)C=O[<].[+rn=30]}	9.786305637	9.91756212	38.65040923
{[>]NC(C)(C)C(C[NH3+])C(=O).[+rn=80],CC(C)CC(N)C(C)C=O[<].[+rn=20]}	12.69900632	8.607732043	39.88984766
{[>]NC(C)(C)C(C[NH3+])C(=O).[+rn=90],CC(C)CC(N)C(C)C=O[<].[+rn=10]}	15.98814948	8.524739848	52.36146311
{[>]NC(C)(C)C(C[NH3+])C(=O).[+rn=10],CCC(C)C(N)C(C)C=O[<].[+rn=90]}	7.827313372	21.80890532	172.2119829
{[>]NC(C)(C)C(C[NH3+])C(=O).[+rn=20],CCC(C)C(N)C(C)C=O[<].[+rn=80]}	6.684385711	17.41652968	115.4471576
{[>]NC(C)(C)C(C[NH3+])C(=O).[+rn=30],CCC(C)C(N)C(C)C=O[<].[+rn=70]}	5.632676737	13.63483474	89.64899787
{[>]NC(C)(C)C(C[NH3+])C(=O).[+rn=40],CCC(C)C(N)C(C)C=O[<].[+rn=60]}	4.298166874	10.89908669	56.56660823
{[>]NC(C)(C)C(C[NH3+])C(=O).[+rn=50],CCC(C)C(N)C(C)C=O[<].[+rn=50]}	4.164549515	8.741769245	44.44003219
{[>]NC(C)(C)C(C[NH3+])C(=O).[+rn=60],CCC(C)C(N)C(C)C=O[<].[+rn=40]}	4.294898874	7.142704292	36.48344591
{[>]NC(C)(C)C(C[NH3+])C(=O).[+rn=70],CCC(C)C(N)C(C)C=O[<].[+rn=30]}	4.006730411	6.034424392	40.48947372
{[>]NC(C)(C)C(C[NH3+])C(=O).[+rn=80],CCC(C)C(N)C(C)C=O[<].[+rn=20]}	4.525373216	5.935591818	52.16120576
{[>]NC(C)(C)C(C[NH3+])C(=O).[+rn=90],CCC(C)C(N)C(C)C=O[<].[+rn=10]}	6.653016949	6.292045436	77.21518143
{[>]NC(C)(C)C(C[NH3+])C(=O).[+rn=10],CCCC(N)C(C=O)CC(C)CC[<].[+rn=90]}	3.034212711	33.68782973	292.6298423
{[>]NC(C)(C)C(C[NH3+])C(=O).[+rn=20],CCCC(N)C(C=O)CC(C)CC[<].[+rn=80]}	2.589364434	30.22973563	197.5112171
{[>]NC(C)(C)C(C[NH3+])C(=O).[+rn=30],CCCC(N)C(C=O)CC(C)CC[<].[+rn=70]}	2.295254276	26.38017105	141.4391317
{[>]NC(C)(C)C(C[NH3+])C(=O).[+rn=40],CCCC(N)C(C=O)CC(C)CC[<].[+rn=60]}	2.034671668	23.08150588	92.8646928
{[>]NC(C)(C)C(C[NH3+])C(=O).[+rn=50],CCCC(N)C(C=O)CC(C)CC[<].[+rn=50]}	1.909328652	20.5025384	63.99678675
{[>]NC(C)(C)C(C[NH3+])C(=O).[+rn=60],CCCC(N)C(C=O)CC(C)CC[<].[+rn=40]}	1.776731058	17.54180878	43.95383529
{[>]NC(C)(C)C(C[NH3+])C(=O).[+rn=70],CCCC(N)C(C=O)CC(C)CC[<].[+rn=30]}	1.702896156	15.36423774	32.56421088
{[>]NC(C)(C)C(C[NH3+])C(=O).[+rn=80],CCCC(N)C(C=O)CC(C)CC[<].[+rn=20]}	1.709848743	13.38620875	28.55695166
{[>]NC(C)(C)C(C[NH3+])C(=O).[+rn=90],CCCC(N)C(C=O)CC(C)CC[<].[+rn=10]}	1.904554047	11.47472219	32.27488353
{[>]NC(C)(C)C(C[NH3+])C(=O).[+rn=10],CC(C=O)C(N)C1CCCCC1[<].[+rn=90]}	2.362467849	24.34651298	57.63917399
{[>]NC(C)(C)C(C[NH3+])C(=O).[+rn=20],CC(C=O)C(N)C1CCCCC1[<].[+rn=80]}	2.123686129	19.58679264	37.58551448
{[>]NC(C)(C)C(C[NH3+])C(=O).[+rn=30],CC(C=O)C(N)C1CCCCC1[<].[+rn=70]}	1.996279323	17.19735391	30.37063743
{[>]NC(C)(C)C(C[NH3+])C(=O).[+rn=40],CC(C=O)C(N)C1CCCCC1[<].[+rn=60]}	1.88723771	14.64545125	21.04357925
{[>]NC(C)(C)C(C[NH3+])C(=O).[+rn=50],CC(C=O)C(N)C1CCCCC1[<].[+rn=50]}	2.014251087	12.82908543	16.30191491
{[>]NC(C)(C)C(C[NH3+])C(=O).[+rn=60],CC(C=O)C(N)C1CCCCC1[<].[+rn=40]}	2.41074454	10.87843033	15.1152646
{[>]NC(C)(C)C(C[NH3+])C(=O).[+rn=70],CC(C=O)C(N)C1CCCCC1[<].[+rn=30]}	3.378568326	9.592211752	17.32263833
{[>]NC(C)(C)C(C[NH3+])C(=O).[+rn=80],CC(C=O)C(N)C1CCCCC1[<].[+rn=20]}	4.871191939	8.80692826	23.69797713
{[>]NC(C)(C)C(C[NH3+])C(=O).[+rn=90],CC(C=O)C(N)C1CCCCC1[<].[+rn=10]}	8.13334823	8.729098129	39.85138386
{[>]NC(C)(C)C(C[NH3+])C(=O).[+rn=10],CCCC(C)C(C=O)C(N)CCC[<].[+rn=90]}	2.637553986	28.35189995	263.8059349
{[>]NC(C)(C)C(C[NH3+])C(=O).[+rn=20],CCCC(C)C(C=O)C(N)CCC[<].[+rn=80]}	2.241697962	25.7065928	182.8659366
{[>]NC(C)(C)C(C[NH3+])C(=O).[+rn=30],CCCC(C)C(C=O)C(N)CCC[<].[+rn=70]}	1.976573745	23.10635735	143.2767313
{[>]NC(C)(C)C(C[NH3+])C(=O).[+rn=40],CCCC(C)C(C=O)C(N)CCC[<].[+rn=60]}	1.730349195	20.28536289	102.7022922
{[>]NC(C)(C)C(C[NH3+])C(=O).[+rn=50],CCCC(C)C(C=O)C(N)CCC[<].[+rn=50]}	1.587384232	17.97279289	75.60130777
{[>]NC(C)(C)C(C[NH3+])C(=O).[+rn=60],CCCC(C)C(C=O)C(N)CCC[<].[+rn=40]}	1.522102159	15.33967502	53.39306511
{[>]NC(C)(C)C(C[NH3+])C(=O).[+rn=70],CCCC(C)C(C=O)C(N)CCC[<].[+rn=30]}	1.478294895	13.4540465	42.36706015
{[>]NC(C)(C)C(C[NH3+])C(=O).[+rn=80],CCCC(C)C(C=O)C(N)CCC[<].[+rn=20]}	1.42934688	11.85598792	40.75410635
{[>]NC(C)(C)C(C[NH3+])C(=O).[+rn=90],CCCC(C)C(C=O)C(N)CCC[<].[+rn=10]}	1.39887669	10.3024396	49.02218842
{[>]NC(C)(C)C(C[NH3+])C(=O).[+rn=10],CCCCCC(C=O)C(N)CC[<].[+rn=90]}	1.991148214	24.45282919	172.002829
{[>]NC(C)(C)C(C[NH3+])C(=O).[+rn=20],CCCCCC(C=O)C(N)CC[<].[+rn=80]}	1.718771953	21.30572023	116.5104395
{[>]NC(C)(C)C(C[NH3+])C(=O).[+rn=30],CCCCCC(C=O)C(N)CC[<].[+rn=70]}	1.501950559	18.89331586	85.87009552
{[>]NC(C)(C)C(C[NH3+])C(=O).[+rn=40],CCCCCC(C=O)C(N)CC[<].[+rn=60]}	1.397620158	16.54754167	54.29295515
{[>]NC(C)(C)C(C[NH3+])C(=O).[+rn=50],CCCCCC(C=O)C(N)CC[<].[+rn=50]}	1.430289342	14.59691266	37.20990633
{[>]NC(C)(C)C(C[NH3+])C(=O).[+rn=60],CCCCCC(C=O)C(N)CC[<].[+rn=40]}	1.437355885	12.25169014	22.91421315
{[>]NC(C)(C)C(C[NH3+])C(=O).[+rn=70],CCCCCC(C=O)C(N)CC[<].[+rn=30]}	1.978424618	10.08832738	20.51986014
{[>]NC(C)(C)C(C[NH3+])C(=O).[+rn=80],CCCCCC(C=O)C(N)CC[<].[+rn=20]}	4.237674021	8.561250804	27.84121283
{[>]NC(C)(C)C(C[NH3+])C(=O).[+rn=90],CCCCCC(C=O)C(N)CC[<].[+rn=10]}	12.1785895	7.342848013	47.89980223
{[>]NC(C)(C)C(C[NH3+])C(=O).[+rn=10],CCCC(C=O)C(N)CC(C)C[<].[+rn=90]}	1.467087724	32.2373088	278.9330118
{[>]NC(C)(C)C(C[NH3+])C(=O).[+rn=20],CCCC(C=O)C(N)CC(C)C[<].[+rn=80]}	1.372931757	29.41302851	189.8497264
{[>]NC(C)(C)C(C[NH3+])C(=O).[+rn=30],CCCC(C=O)C(N)CC(C)C[<].[+rn=70]}	1.291895024	26.62626037	141.5675403
{[>]NC(C)(C)C(C[NH3+])C(=O).[+rn=40],CCCC(C=O)C(N)CC(C)C[<].[+rn=60]}	1.18446705	22.8033931	91.89400533
{[>]NC(C)(C)C(C[NH3+])C(=O).[+rn=50],CCCC(C=O)C(N)CC(C)C[<].[+rn=50]}	1.271036332	19.72865036	64.29893156
{[>]NC(C)(C)C(C[NH3+])C(=O).[+rn=60],CCCC(C=O)C(N)CC(C)C[<].[+rn=40]}	1.267679661	16.46927548	44.05262181
{[>]NC(C)(C)C(C[NH3+])C(=O).[+rn=70],CCCC(C=O)C(N)CC(C)C[<].[+rn=30]}	1.33517673	13.80756267	35.60001962
{[>]NC(C)(C)C(C[NH3+])C(=O).[+rn=80],CCCC(C=O)C(N)CC(C)C[<].[+rn=20]}	1.837835804	11.62414097	32.82945418
{[>]NC(C)(C)C(C[NH3+])C(=O).[+rn=90],CCCC(C=O)C(N)CC(C)C[<].[+rn=10]}	2.569730231	9.793364967	37.8846201
{[>]NC(C)(C)C(C[NH3+])C(=O).[+rn=10],CCCCCC(N)C(C=O)CCC[<].[+rn=90]}	0.84835679	28.76099631	185.5452048
{[>]NC(C)(C)C(C[NH3+])C(=O).[+rn=20],CCCCCC(N)C(C=O)CCC[<].[+rn=80]}	0.757790828	25.77902613	128.3166092
{[>]NC(C)(C)C(C[NH3+])C(=O).[+rn=30],CCCCCC(N)C(C=O)CCC[<].[+rn=70]}	0.695591032	22.76169448	96.65717921
{[>]NC(C)(C)C(C[NH3+])C(=O).[+rn=40],CCCCCC(N)C(C=O)CCC[<].[+rn=60]}	0.642291612	19.99798618	65.63518136
{[>]NC(C)(C)C(C[NH3+])C(=O).[+rn=50],CCCCCC(N)C(C=O)CCC[<].[+rn=50]}	0.683019465	17.64892291	44.22662686
{[>]NC(C)(C)C(C[NH3+])C(=O).[+rn=60],CCCCCC(N)C(C=O)CCC[<].[+rn=40]}	0.865728131	14.92684647	26.88581548
{[>]NC(C)(C)C(C[NH3+])C(=O).[+rn=70],CCCCCC(N)C(C=O)CCC[<].[+rn=30]}	1.31416311	12.80426895	22.75969327
{[>]NC(C)(C)C(C[NH3+])C(=O).[+rn=80],CCCCCC(N)C(C=O)CCC[<].[+rn=20]}	2.28389504	11.11698081	25.99402431
{[>]NC(C)(C)C(C[NH3+])C(=O).[+rn=90],CCCCCC(N)C(C=O)CCC[<].[+rn=10]}	4.884738895	9.677089845	36.56245316
{[>]NC(C)(C)C(C[NH3+])C(=O).[+rn=10],CCCC(N)C(C=O)C(C)(C)C[<].[+rn=90]}	0.392273536	22.69119581	119.7442253
{[>]NC(C)(C)C(C[NH3+])C(=O).[+rn=20],CCCC(N)C(C=O)C(C)(C)C[<].[+rn=80]}	0.42194634	20.52717094	79.42124157
{[>]NC(C)(C)C(C[NH3+])C(=O).[+rn=30],CCCC(N)C(C=O)C(C)(C)C[<].[+rn=70]}	0.43476176	18.58438878	61.76869993
{[>]NC(C)(C)C(C[NH3+])C(=O).[+rn=40],CCCC(N)C(C=O)C(C)(C)C[<].[+rn=60]}	0.458597685	16.89178209	46.08370671
{[>]NC(C)(C)C(C[NH3+])C(=O).[+rn=50],CCCC(N)C(C=O)C(C)(C)C[<].[+rn=50]}	0.482314559	15.67471398	35.14211556
{[>]NC(C)(C)C(C[NH3+])C(=O).[+rn=60],CCCC(N)C(C=O)C(C)(C)C[<].[+rn=40]}	0.478917969	13.94932634	31.76913277
{[>]NC(C)(C)C(C[NH3+])C(=O).[+rn=70],CCCC(N)C(C=O)C(C)(C)C[<].[+rn=30]}	0.457084918	12.43336417	30.71460097
{[>]NC(C)(C)C(C[NH3+])C(=O).[+rn=80],CCCC(N)C(C=O)C(C)(C)C[<].[+rn=20]}	0.469087956	11.38370871	31.8023523
{[>]NC(C)(C)C(C[NH3+])C(=O).[+rn=90],CCCC(N)C(C=O)C(C)(C)C[<].[+rn=10]}	0.520343298	10.53894496	42.23865613
{[>]NC(C)(C)C(C[NH3+])C(=O).[+rn=10],CCC(C=O)C(N)CCC(C)C[<].[+rn=90]}	0.635907039	25.85774236	179.07124
{[>]NC(C)(C)C(C[NH3+])C(=O).[+rn=20],CCC(C=O)C(N)CCC(C)C[<].[+rn=80]}	0.707346017	23.33683271	121.8445464
{[>]NC(C)(C)C(C[NH3+])C(=O).[+rn=30],CCC(C=O)C(N)CCC(C)C[<].[+rn=70]}	0.922192909	20.99721845	91.44184371
{[>]NC(C)(C)C(C[NH3+])C(=O).[+rn=40],CCC(C=O)C(N)CCC(C)C[<].[+rn=60]}	1.245799591	18.81854159	59.25198605
{[>]NC(C)(C)C(C[NH3+])C(=O).[+rn=50],CCC(C=O)C(N)CCC(C)C[<].[+rn=50]}	1.9406977	16.54252492	38.54167269
{[>]NC(C)(C)C(C[NH3+])C(=O).[+rn=60],CCC(C=O)C(N)CCC(C)C[<].[+rn=40]}	3.035211054	13.85953608	27.40915763
{[>]NC(C)(C)C(C[NH3+])C(=O).[+rn=70],CCC(C=O)C(N)CCC(C)C[<].[+rn=30]}	5.647843664	11.68620953	25.90117063
{[>]NC(C)(C)C(C[NH3+])C(=O).[+rn=80],CCC(C=O)C(N)CCC(C)C[<].[+rn=20]}	9.257941616	10.07613522	28.69408851
{[>]NC(C)(C)C(C[NH3+])C(=O).[+rn=90],CCC(C=O)C(N)CCC(C)C[<].[+rn=10]}	15.46214041	8.664655069	39.94149504
{[>]NC(C)(C)C(C[NH3+])C(=O).[+rn=10],CCCC(N)C(C=O)CCC(C)C[<].[+rn=90]}	14.7192401	36.91375895	301.1846978
{[>]NC(C)(C)C(C[NH3+])C(=O).[+rn=20],CCCC(N)C(C=O)CCC(C)C[<].[+rn=80]}	12.30797658	32.34031116	211.7798909
{[>]NC(C)(C)C(C[NH3+])C(=O).[+rn=30],CCCC(N)C(C=O)CCC(C)C[<].[+rn=70]}	10.69147207	28.247976	161.7147886
{[>]NC(C)(C)C(C[NH3+])C(=O).[+rn=40],CCCC(N)C(C=O)CCC(C)C[<].[+rn=60]}	8.98788957	24.6457908	104.1885257
{[>]NC(C)(C)C(C[NH3+])C(=O).[+rn=50],CCCC(N)C(C=O)CCC(C)C[<].[+rn=50]}	8.303644822	21.84306915	67.74707659
{[>]NC(C)(C)C(C[NH3+])C(=O).[+rn=60],CCCC(N)C(C=O)CCC(C)C[<].[+rn=40]}	7.212288158	18.54156039	44.80954058
{[>]NC(C)(C)C(C[NH3+])C(=O).[+rn=70],CCCC(N)C(C=O)CCC(C)C[<].[+rn=30]}	6.633175035	15.99996969	34.01548735
{[>]NC(C)(C)C(C[NH3+])C(=O).[+rn=80],CCCC(N)C(C=O)CCC(C)C[<].[+rn=20]}	5.664612491	14.00972639	28.86553791
{[>]NC(C)(C)C(C[NH3+])C(=O).[+rn=90],CCCC(N)C(C=O)CCC(C)C[<].[+rn=10]}	4.765639078	12.07045214	30.98208133
{[>]NC(C)(C)C(C[NH3+])C(=O).[+rn=10],CCC(C=O)C(N)CC(C)C[<].[+rn=90]}	5.225908288	30.41014299	281.3505789
{[>]NC(C)(C)C(C[NH3+])C(=O).[+rn=20],CCC(C=O)C(N)CC(C)C[<].[+rn=80]}	4.718613699	26.27584943	188.5803315
{[>]NC(C)(C)C(C[NH3+])C(=O).[+rn=30],CCC(C=O)C(N)CC(C)C[<].[+rn=70]}	4.324386292	23.16915702	143.3217249
{[>]NC(C)(C)C(C[NH3+])C(=O).[+rn=40],CCC(C=O)C(N)CC(C)C[<].[+rn=60]}	3.560493445	20.25691754	96.57519863
{[>]NC(C)(C)C(C[NH3+])C(=O).[+rn=50],CCC(C=O)C(N)CC(C)C[<].[+rn=50]}	3.176195048	17.58976183	67.75380773
{[>]NC(C)(C)C(C[NH3+])C(=O).[+rn=60],CCC(C=O)C(N)CC(C)C[<].[+rn=40]}	2.438836519	13.97203448	46.19922761
{[>]NC(C)(C)C(C[NH3+])C(=O).[+rn=70],CCC(C=O)C(N)CC(C)C[<].[+rn=30]}	2.371114892	11.24728134	39.40101994
{[>]NC(C)(C)C(C[NH3+])C(=O).[+rn=80],CCC(C=O)C(N)CC(C)C[<].[+rn=20]}	2.14988318	9.35396131	43.13824714
{[>]NC(C)(C)C(C[NH3+])C(=O).[+rn=90],CCC(C=O)C(N)CC(C)C[<].[+rn=10]}	2.233039891	7.975492299	57.45920569
{[>]NC(C)(C)C(C[NH3+])C(=O).[+rn=10],CC(C)C(N)C(C)C=O[<].[+rn=90]}	3.961809194	27.16430437	126.0491224
{[>]NC(C)(C)C(C[NH3+])C(=O).[+rn=20],CC(C)C(N)C(C)C=O[<].[+rn=80]}	2.94477756	21.70782685	85.68659758
{[>]NC(C)(C)C(C[NH3+])C(=O).[+rn=30],CC(C)C(N)C(C)C=O[<].[+rn=70]}	2.487761629	16.28184986	70.16581911
{[>]NC(C)(C)C(C[NH3+])C(=O).[+rn=40],CC(C)C(N)C(C)C=O[<].[+rn=60]}	2.154849372	12.36769374	50.71364204
{[>]NC(C)(C)C(C[NH3+])C(=O).[+rn=50],CC(C)C(N)C(C)C=O[<].[+rn=50]}	2.233324718	10.93065427	42.48977724
{[>]NC(C)(C)C(C[NH3+])C(=O).[+rn=60],CC(C)C(N)C(C)C=O[<].[+rn=40]}	1.476565533	10.98448919	39.53885998
{[>]NC(C)(C)C(C[NH3+])C(=O).[+rn=70],CC(C)C(N)C(C)C=O[<].[+rn=30]}	0.862004017	12.36556225	40.48201995
{[>]NC(C)(C)C(C[NH3+])C(=O).[+rn=80],CC(C)C(N)C(C)C=O[<].[+rn=20]}	1.104296296	16.26882959	47.44684283
{[>]NC(C)(C)C(C[NH3+])C(=O).[+rn=90],CC(C)C(N)C(C)C=O[<].[+rn=10]}	2.014510121	21.4337891	65.76333067
{[>]NC(C)(C)C(C[NH3+])C(=O).[+rn=10],CCC(N)C(C=O)C(CC)CC[<].[+rn=90]}	0.534263991	30.87081532	247.7217284
{[>]NC(C)(C)C(C[NH3+])C(=O).[+rn=20],CCC(N)C(C=O)C(CC)CC[<].[+rn=80]}	0.699949411	27.72700031	176.0573275
{[>]NC(C)(C)C(C[NH3+])C(=O).[+rn=30],CCC(N)C(C=O)C(CC)CC[<].[+rn=70]}	0.972031848	24.69733343	135.4183484
{[>]NC(C)(C)C(C[NH3+])C(=O).[+rn=40],CCC(N)C(C=O)C(CC)CC[<].[+rn=60]}	1.317723439	22.24906606	89.95288803
{[>]NC(C)(C)C(C[NH3+])C(=O).[+rn=50],CCC(N)C(C=O)C(CC)CC[<].[+rn=50]}	1.965866296	19.6993368	65.32837709
{[>]NC(C)(C)C(C[NH3+])C(=O).[+rn=60],CCC(N)C(C=O)C(CC)CC[<].[+rn=40]}	2.81769088	16.60421792	47.22734571
{[>]NC(C)(C)C(C[NH3+])C(=O).[+rn=70],CCC(N)C(C=O)C(CC)CC[<].[+rn=30]}	4.327836938	14.17889095	40.57607812
{[>]NC(C)(C)C(C[NH3+])C(=O).[+rn=80],CCC(N)C(C=O)C(CC)CC[<].[+rn=20]}	6.693020453	12.45041537	38.552238
{[>]NC(C)(C)C(C[NH3+])C(=O).[+rn=90],CCC(N)C(C=O)C(CC)CC[<].[+rn=10]}	11.50188584	10.80665708	43.84706558
{[>]NC(C)(C)C(C[NH3+])C(=O).[+rn=10],CCC(C=O)C(N)C(CC)CC[<].[+rn=90]}	1.084044973	28.48940702	228.0958648
{[>]NC(C)(C)C(C[NH3+])C(=O).[+rn=20],CCC(C=O)C(N)C(CC)CC[<].[+rn=80]}	1.033279825	25.62412434	160.5847799
{[>]NC(C)(C)C(C[NH3+])C(=O).[+rn=30],CCC(C=O)C(N)C(CC)CC[<].[+rn=70]}	1.051624706	23.03890598	124.3901476
{[>]NC(C)(C)C(C[NH3+])C(=O).[+rn=40],CCC(C=O)C(N)C(CC)CC[<].[+rn=60]}	1.024972821	20.40771876	90.71492916
{[>]NC(C)(C)C(C[NH3+])C(=O).[+rn=50],CCC(C=O)C(N)C(CC)CC[<].[+rn=50]}	1.049980526	17.81812243	66.24295645
{[>]NC(C)(C)C(C[NH3+])C(=O).[+rn=60],CCC(C=O)C(N)C(CC)CC[<].[+rn=40]}	1.057468103	14.99328227	48.87029713
{[>]NC(C)(C)C(C[NH3+])C(=O).[+rn=70],CCC(C=O)C(N)C(CC)CC[<].[+rn=30]}	1.048267586	12.78499496	41.67156943
{[>]NC(C)(C)C(C[NH3+])C(=O).[+rn=80],CCC(C=O)C(N)C(CC)CC[<].[+rn=20]}	1.078307446	11.21089256	41.38542979
{[>]NC(C)(C)C(C[NH3+])C(=O).[+rn=90],CCC(C=O)C(N)C(CC)CC[<].[+rn=10]}	1.322213772	9.803693369	52.28705957
{[>]NC(C)(C)C(C[NH3+])C(=O).[+rn=10],CCC(C)C(N)C(C=O)C(C)CC[<].[+rn=90]}	0.937066112	28.29207615	236.5785619
{[>]NC(C)(C)C(C[NH3+])C(=O).[+rn=20],CCC(C)C(N)C(C=O)C(C)CC[<].[+rn=80]}	0.893709335	25.51118639	166.7472215
{[>]NC(C)(C)C(C[NH3+])C(=O).[+rn=30],CCC(C)C(N)C(C=O)C(C)CC[<].[+rn=70]}	0.877620529	22.74734721	136.6207664
{[>]NC(C)(C)C(C[NH3+])C(=O).[+rn=40],CCC(C)C(N)C(C=O)C(C)CC[<].[+rn=60]}	0.989031376	19.95981855	107.6845673
{[>]NC(C)(C)C(C[NH3+])C(=O).[+rn=50],CCC(C)C(N)C(C=O)C(C)CC[<].[+rn=50]}	1.174151019	17.78945412	90.3931984
{[>]NC(C)(C)C(C[NH3+])C(=O).[+rn=60],CCC(C)C(N)C(C=O)C(C)CC[<].[+rn=40]}	1.324974331	15.46875726	73.78770428
{[>]NC(C)(C)C(C[NH3+])C(=O).[+rn=70],CCC(C)C(N)C(C=O)C(C)CC[<].[+rn=30]}	1.610683023	13.67533899	63.21050244
{[>]NC(C)(C)C(C[NH3+])C(=O).[+rn=80],CCC(C)C(N)C(C=O)C(C)CC[<].[+rn=20]}	2.424911751	12.16898678	57.45619141
{[>]NC(C)(C)C(C[NH3+])C(=O).[+rn=90],CCC(C)C(N)C(C=O)C(C)CC[<].[+rn=10]}	3.785941679	10.61627291	61.04756251
{[>]NC(C)(C)C(C[NH3+])C(=O).[+rn=10],CCCC(C=O)C(N)CC(C)CC[<].[+rn=90]}	0.990122659	28.54174676	245.5695276
{[>]NC(C)(C)C(C[NH3+])C(=O).[+rn=20],CCCC(C=O)C(N)CC(C)CC[<].[+rn=80]}	0.936886644	25.94394814	168.5374329
{[>]NC(C)(C)C(C[NH3+])C(=O).[+rn=30],CCCC(C=O)C(N)CC(C)CC[<].[+rn=70]}	0.957153219	23.21139278	124.5393864
{[>]NC(C)(C)C(C[NH3+])C(=O).[+rn=40],CCCC(C=O)C(N)CC(C)CC[<].[+rn=60]}	1.02768868	20.26767959	81.91301395
{[>]NC(C)(C)C(C[NH3+])C(=O).[+rn=50],CCCC(C=O)C(N)CC(C)CC[<].[+rn=50]}	1.210877334	17.99554144	55.63631573
{[>]NC(C)(C)C(C[NH3+])C(=O).[+rn=60],CCCC(C=O)C(N)CC(C)CC[<].[+rn=40]}	1.331722921	15.32717192	37.02692685
{[>]NC(C)(C)C(C[NH3+])C(=O).[+rn=70],CCCC(C=O)C(N)CC(C)CC[<].[+rn=30]}	1.619946503	13.43417635	30.15714787
{[>]NC(C)(C)C(C[NH3+])C(=O).[+rn=80],CCCC(C=O)C(N)CC(C)CC[<].[+rn=20]}	2.393466441	11.86568541	29.92194821
{[>]NC(C)(C)C(C[NH3+])C(=O).[+rn=90],CCCC(C=O)C(N)CC(C)CC[<].[+rn=10]}	4.451804961	10.31131391	35.74103753
{[>]NC(C)(C)C(C[NH3+])C(=O).[+rn=10],CCC(C)CC(C=O)C(C)N[<].[+rn=90]}	3.659009549	33.08534584	248.237436
{[>]NC(C)(C)C(C[NH3+])C(=O).[+rn=20],CCC(C)CC(C=O)C(C)N[<].[+rn=80]}	3.610520747	29.58685168	160.3393168
{[>]NC(C)(C)C(C[NH3+])C(=O).[+rn=30],CCC(C)CC(C=O)C(C)N[<].[+rn=70]}	3.752072938	25.75567212	113.9397859
{[>]NC(C)(C)C(C[NH3+])C(=O).[+rn=40],CCC(C)CC(C=O)C(C)N[<].[+rn=60]}	3.840106907	22.31975852	75.76675545
{[>]NC(C)(C)C(C[NH3+])C(=O).[+rn=50],CCC(C)CC(C=O)C(C)N[<].[+rn=50]}	5.262114216	18.86215392	54.18399302
{[>]NC(C)(C)C(C[NH3+])C(=O).[+rn=60],CCC(C)CC(C=O)C(C)N[<].[+rn=40]}	6.708985958	15.0270041	37.89522508
{[>]NC(C)(C)C(C[NH3+])C(=O).[+rn=70],CCC(C)CC(C=O)C(C)N[<].[+rn=30]}	11.54880854	12.06966381	30.91495301
{[>]NC(C)(C)C(C[NH3+])C(=O).[+rn=80],CCC(C)CC(C=O)C(C)N[<].[+rn=20]}	19.06060869	9.868250398	31.45949622
{[>]NC(C)(C)C(C[NH3+])C(=O).[+rn=90],CCC(C)CC(C=O)C(C)N[<].[+rn=10]}	34.36081066	8.25256955	34.95593011
{[>]NC(C)(C)C(C[NH3+])C(=O).[+rn=10],CCC(C=O)C(N)C1CCCCC1[<].[+rn=90]}	0.932142265	24.75183631	63.02986576
{[>]NC(C)(C)C(C[NH3+])C(=O).[+rn=20],CCC(C=O)C(N)C1CCCCC1[<].[+rn=80]}	0.883422868	20.41053136	43.12296908
{[>]NC(C)(C)C(C[NH3+])C(=O).[+rn=30],CCC(C=O)C(N)C1CCCCC1[<].[+rn=70]}	0.870579032	18.20297903	35.67326166
{[>]NC(C)(C)C(C[NH3+])C(=O).[+rn=40],CCC(C=O)C(N)C1CCCCC1[<].[+rn=60]}	0.893144537	15.94954886	24.39398208
{[>]NC(C)(C)C(C[NH3+])C(=O).[+rn=50],CCC(C=O)C(N)C1CCCCC1[<].[+rn=50]}	0.977394604	14.21712346	18.18631821
{[>]NC(C)(C)C(C[NH3+])C(=O).[+rn=60],CCC(C=O)C(N)C1CCCCC1[<].[+rn=40]}	1.0628236	11.93444959	16.09345959
{[>]NC(C)(C)C(C[NH3+])C(=O).[+rn=70],CCC(C=O)C(N)C1CCCCC1[<].[+rn=30]}	1.415351273	10.10592497	17.96099593
{[>]NC(C)(C)C(C[NH3+])C(=O).[+rn=80],CCC(C=O)C(N)C1CCCCC1[<].[+rn=20]}	2.148395072	9.095688207	22.86175012
{[>]NC(C)(C)C(C[NH3+])C(=O).[+rn=90],CCC(C=O)C(N)C1CCCCC1[<].[+rn=10]}	3.524636169	8.736758025	35.91705723
{[>]NC(C)(C)C(C[NH3+])C(=O).[+rn=10],CCCC(C=O)C(N)C(C)CC[<].[+rn=90]}	1.23585665	25.13969762	260.7028845
{[>]NC(C)(C)C(C[NH3+])C(=O).[+rn=20],CCCC(C=O)C(N)C(C)CC[<].[+rn=80]}	1.124835574	22.50148849	174.7451002
{[>]NC(C)(C)C(C[NH3+])C(=O).[+rn=30],CCCC(C=O)C(N)C(C)CC[<].[+rn=70]}	1.020390551	20.37648803	128.9005318
{[>]NC(C)(C)C(C[NH3+])C(=O).[+rn=40],CCCC(C=O)C(N)C(C)CC[<].[+rn=60]}	0.893920992	18.44787343	84.74291082
{[>]NC(C)(C)C(C[NH3+])C(=O).[+rn=50],CCCC(C=O)C(N)C(C)CC[<].[+rn=50]}	1.024555988	16.24758807	60.55860413
{[>]NC(C)(C)C(C[NH3+])C(=O).[+rn=60],CCCC(C=O)C(N)C(C)CC[<].[+rn=40]}	1.192244123	13.64923798	42.54067183
{[>]NC(C)(C)C(C[NH3+])C(=O).[+rn=70],CCCC(C=O)C(N)C(C)CC[<].[+rn=30]}	1.517384119	11.49419607	35.2809222
{[>]NC(C)(C)C(C[NH3+])C(=O).[+rn=80],CCCC(C=O)C(N)C(C)CC[<].[+rn=20]}	2.392594552	9.866020569	35.81483697
{[>]NC(C)(C)C(C[NH3+])C(=O).[+rn=90],CCCC(C=O)C(N)C(C)CC[<].[+rn=10]}	4.929923033	8.374721613	42.42210555
{[>]NC(C)(C)C(C[NH3+])C(=O).[+rn=10],CCCC(C)CC(C=O)C(N)CC[<].[+rn=90]}	0.637666918	26.61683351	228.3513878
{[>]NC(C)(C)C(C[NH3+])C(=O).[+rn=20],CCCC(C)CC(C=O)C(N)CC[<].[+rn=80]}	0.5752151	24.32762035	155.6023591
{[>]NC(C)(C)C(C[NH3+])C(=O).[+rn=30],CCCC(C)CC(C=O)C(N)CC[<].[+rn=70]}	0.572350598	21.96627202	115.400026
{[>]NC(C)(C)C(C[NH3+])C(=O).[+rn=40],CCCC(C)CC(C=O)C(N)CC[<].[+rn=60]}	0.621344315	19.35919358	76.38700809
{[>]NC(C)(C)C(C[NH3+])C(=O).[+rn=50],CCCC(C)CC(C=O)C(N)CC[<].[+rn=50]}	0.741516097	17.25008334	52.97096207
{[>]NC(C)(C)C(C[NH3+])C(=O).[+rn=60],CCCC(C)CC(C=O)C(N)CC[<].[+rn=40]}	0.906026301	14.63722182	35.41366324
{[>]NC(C)(C)C(C[NH3+])C(=O).[+rn=70],CCCC(C)CC(C=O)C(N)CC[<].[+rn=30]}	1.269258725	12.88244353	29.02209373
{[>]NC(C)(C)C(C[NH3+])C(=O).[+rn=80],CCCC(C)CC(C=O)C(N)CC[<].[+rn=20]}	2.079687193	11.45736765	29.57033825
{[>]NC(C)(C)C(C[NH3+])C(=O).[+rn=90],CCCC(C)CC(C=O)C(N)CC[<].[+rn=10]}	3.544781407	10.09192615	36.42505053
{[>]NC(C)(C)C(C[NH3+])C(=O).[+rn=10],CC(C)CC(C=O)C(C)N[<].[+rn=90]}	8.78155246	34.98259813	195.6348325
{[>]NC(C)(C)C(C[NH3+])C(=O).[+rn=20],CC(C)CC(C=O)C(C)N[<].[+rn=80]}	11.19056406	29.08345377	126.5538863
{[>]NC(C)(C)C(C[NH3+])C(=O).[+rn=30],CC(C)CC(C=O)C(C)N[<].[+rn=70]}	16.45923152	24.57829171	89.9436965
{[>]NC(C)(C)C(C[NH3+])C(=O).[+rn=40],CC(C)CC(C=O)C(C)N[<].[+rn=60]}	23.08324127	20.78111091	58.14147609
{[>]NC(C)(C)C(C[NH3+])C(=O).[+rn=50],CC(C)CC(C=O)C(C)N[<].[+rn=50]}	36.46407598	17.07159013	42.11544279
{[>]NC(C)(C)C(C[NH3+])C(=O).[+rn=60],CC(C)CC(C=O)C(C)N[<].[+rn=40]}	46.67731199	13.55209761	32.66341364
{[>]NC(C)(C)C(C[NH3+])C(=O).[+rn=70],CC(C)CC(C=O)C(C)N[<].[+rn=30]}	67.89645056	10.9625752	31.15413801
{[>]NC(C)(C)C(C[NH3+])C(=O).[+rn=80],CC(C)CC(C=O)C(C)N[<].[+rn=20]}	85.15165507	9.486787245	32.04987083
{[>]NC(C)(C)C(C[NH3+])C(=O).[+rn=90],CC(C)CC(C=O)C(C)N[<].[+rn=10]}	107.0214288	8.988240853	37.98843085
{[>]NC(C)(C)C(C[NH3+])C(=O).[+rn=10],CC(C)CC(C=O)C(N)C(C)C[<].[+rn=90]}	0.316896594	37.02045785	230.9277912
{[>]NC(C)(C)C(C[NH3+])C(=O).[+rn=20],CC(C)CC(C=O)C(N)C(C)C[<].[+rn=80]}	0.349006701	33.99887513	168.3615132
{[>]NC(C)(C)C(C[NH3+])C(=O).[+rn=30],CC(C)CC(C=O)C(N)C(C)C[<].[+rn=70]}	0.388289477	30.34007756	133.80246
{[>]NC(C)(C)C(C[NH3+])C(=O).[+rn=40],CC(C)CC(C=O)C(N)C(C)C[<].[+rn=60]}	0.49261145	26.4948979	102.1582771
{[>]NC(C)(C)C(C[NH3+])C(=O).[+rn=50],CC(C)CC(C=O)C(N)C(C)C[<].[+rn=50]}	0.623458085	23.37220248	81.31706407
{[>]NC(C)(C)C(C[NH3+])C(=O).[+rn=60],CC(C)CC(C=O)C(N)C(C)C[<].[+rn=40]}	0.784844204	19.68763667	64.06519544
{[>]NC(C)(C)C(C[NH3+])C(=O).[+rn=70],CC(C)CC(C=O)C(N)C(C)C[<].[+rn=30]}	0.972813897	16.90360954	54.05874681
{[>]NC(C)(C)C(C[NH3+])C(=O).[+rn=80],CC(C)CC(C=O)C(N)C(C)C[<].[+rn=20]}	1.143222348	14.80960727	47.97149034
{[>]NC(C)(C)C(C[NH3+])C(=O).[+rn=90],CC(C)CC(C=O)C(N)C(C)C[<].[+rn=10]}	1.228103539	12.77433156	50.738531
{[>]NC(C)(C)C(C[NH3+])C(=O).[+rn=10],CC(C)CCC(N)C(C)C=O[<].[+rn=90]}	2.577232077	32.28421379	190.6065908
{[>]NC(C)(C)C(C[NH3+])C(=O).[+rn=20],CC(C)CCC(N)C(C)C=O[<].[+rn=80]}	2.346890263	27.98716977	124.7501189
{[>]NC(C)(C)C(C[NH3+])C(=O).[+rn=30],CC(C)CCC(N)C(C)C=O[<].[+rn=70]}	2.524915136	24.49652498	89.452075
{[>]NC(C)(C)C(C[NH3+])C(=O).[+rn=40],CC(C)CCC(N)C(C)C=O[<].[+rn=60]}	2.825757357	21.35998691	55.55387903
{[>]NC(C)(C)C(C[NH3+])C(=O).[+rn=50],CC(C)CCC(N)C(C)C=O[<].[+rn=50]}	4.642880835	18.13832593	36.79950908
{[>]NC(C)(C)C(C[NH3+])C(=O).[+rn=60],CC(C)CCC(N)C(C)C=O[<].[+rn=40]}	7.852262386	14.33494073	26.26012528
{[>]NC(C)(C)C(C[NH3+])C(=O).[+rn=70],CC(C)CCC(N)C(C)C=O[<].[+rn=30]}	15.38380809	11.48679864	22.73099996
{[>]NC(C)(C)C(C[NH3+])C(=O).[+rn=80],CC(C)CCC(N)C(C)C=O[<].[+rn=20]}	26.21142489	9.524156762	23.66114805
{[>]NC(C)(C)C(C[NH3+])C(=O).[+rn=90],CC(C)CCC(N)C(C)C=O[<].[+rn=10]}	42.74417843	8.276112243	31.1999712
{[>]NC(C)(C)C(C[NH3+])C(=O).[+rn=10],CCCCCC(N)C(C)C=O[<].[+rn=90]}	8.832366008	28.02025817	165.6933535
{[>]NC(C)(C)C(C[NH3+])C(=O).[+rn=20],CCCCCC(N)C(C)C=O[<].[+rn=80]}	6.709090028	23.04769175	107.5529543
{[>]NC(C)(C)C(C[NH3+])C(=O).[+rn=30],CCCCCC(N)C(C)C=O[<].[+rn=70]}	5.45465327	18.53731369	74.63830898
{[>]NC(C)(C)C(C[NH3+])C(=O).[+rn=40],CCCCCC(N)C(C)C=O[<].[+rn=60]}	4.283688759	15.06750267	45.37781394
{[>]NC(C)(C)C(C[NH3+])C(=O).[+rn=50],CCCCCC(N)C(C)C=O[<].[+rn=50]}	4.42462266	12.87684269	27.92233561
{[>]NC(C)(C)C(C[NH3+])C(=O).[+rn=60],CCCCCC(N)C(C)C=O[<].[+rn=40]}	4.064513736	10.44831474	17.41651914
{[>]NC(C)(C)C(C[NH3+])C(=O).[+rn=70],CCCCCC(N)C(C)C=O[<].[+rn=30]}	4.55973574	8.351405508	18.19457568
{[>]NC(C)(C)C(C[NH3+])C(=O).[+rn=80],CCCCCC(N)C(C)C=O[<].[+rn=20]}	6.927184981	7.211665373	30.18631889
{[>]NC(C)(C)C(C[NH3+])C(=O).[+rn=90],CCCCCC(N)C(C)C=O[<].[+rn=10]}	10.13162475	6.70798289	54.61559806
{[>]NC(C)(C)C(C[NH3+])C(=O).[+rn=10],CCC(C)CC(N)C(C)C=O[<].[+rn=90]}	4.552312675	29.58950189	241.9450581
{[>]NC(C)(C)C(C[NH3+])C(=O).[+rn=20],CCC(C)CC(N)C(C)C=O[<].[+rn=80]}	4.598760617	25.37254895	162.651669
{[>]NC(C)(C)C(C[NH3+])C(=O).[+rn=30],CCC(C)CC(N)C(C)C=O[<].[+rn=70]}	5.008567656	21.73022319	119.5600066
{[>]NC(C)(C)C(C[NH3+])C(=O).[+rn=40],CCC(C)CC(N)C(C)C=O[<].[+rn=60]}	5.228852498	18.60677113	73.92244075
{[>]NC(C)(C)C(C[NH3+])C(=O).[+rn=50],CCC(C)CC(N)C(C)C=O[<].[+rn=50]}	6.950311183	15.7623069	50.24106748
{[>]NC(C)(C)C(C[NH3+])C(=O).[+rn=60],CCC(C)CC(N)C(C)C=O[<].[+rn=40]}	9.184437807	12.63726029	34.35379987
{[>]NC(C)(C)C(C[NH3+])C(=O).[+rn=70],CCC(C)CC(N)C(C)C=O[<].[+rn=30]}	15.12455487	10.14211274	30.88102795
{[>]NC(C)(C)C(C[NH3+])C(=O).[+rn=80],CCC(C)CC(N)C(C)C=O[<].[+rn=20]}	24.06710096	8.393588971	33.83808468
{[>]NC(C)(C)C(C[NH3+])C(=O).[+rn=90],CCC(C)CC(N)C(C)C=O[<].[+rn=10]}	42.14662539	7.112906393	44.75513398
{[>]NC(C)(C)C(C[NH3+])C(=O).[+rn=10],CCCC(N)C(C=O)C(C)C(C)C[<].[+rn=90]}	0.48872334	28.21873505	214.3273745
{[>]NC(C)(C)C(C[NH3+])C(=O).[+rn=20],CCCC(N)C(C=O)C(C)C(C)C[<].[+rn=80]}	0.48311283	25.62111422	157.0815793
{[>]NC(C)(C)C(C[NH3+])C(=O).[+rn=30],CCCC(N)C(C=O)C(C)C(C)C[<].[+rn=70]}	0.537503741	23.26984837	130.3400221
{[>]NC(C)(C)C(C[NH3+])C(=O).[+rn=40],CCCC(N)C(C=O)C(C)C(C)C[<].[+rn=60]}	0.64472319	20.53612825	102.0579886
{[>]NC(C)(C)C(C[NH3+])C(=O).[+rn=50],CCCC(N)C(C=O)C(C)C(C)C[<].[+rn=50]}	0.816236222	18.44917867	85.33519017
{[>]NC(C)(C)C(C[NH3+])C(=O).[+rn=60],CCCC(N)C(C=O)C(C)C(C)C[<].[+rn=40]}	0.962144578	15.95419685	71.08041008
{[>]NC(C)(C)C(C[NH3+])C(=O).[+rn=70],CCCC(N)C(C=O)C(C)C(C)C[<].[+rn=30]}	1.178761451	13.99307865	63.14057249
{[>]NC(C)(C)C(C[NH3+])C(=O).[+rn=80],CCCC(N)C(C=O)C(C)C(C)C[<].[+rn=20]}	1.657355922	12.39707458	58.87004162
{[>]NC(C)(C)C(C[NH3+])C(=O).[+rn=90],CCCC(N)C(C=O)C(C)C(C)C[<].[+rn=10]}	2.45115593	10.87254649	63.06205851
{[>]NC(C)(C)C(C[NH3+])C(=O).[+rn=10],CCC(CC)C(C=O)C(C)N[<].[+rn=90]}	1.154870031	24.04802583	192.6789245
{[>]NC(C)(C)C(C[NH3+])C(=O).[+rn=20],CCC(CC)C(C=O)C(C)N[<].[+rn=80]}	1.591545462	21.75671823	130.9051724
{[>]NC(C)(C)C(C[NH3+])C(=O).[+rn=30],CCC(CC)C(C=O)C(C)N[<].[+rn=70]}	2.464218877	19.24597008	98.99166162
{[>]NC(C)(C)C(C[NH3+])C(=O).[+rn=40],CCC(CC)C(C=O)C(C)N[<].[+rn=60]}	3.469219993	16.970052	67.21202599
{[>]NC(C)(C)C(C[NH3+])C(=O).[+rn=50],CCC(CC)C(C=O)C(C)N[<].[+rn=50]}	5.242802408	15.34155125	52.99606511
{[>]NC(C)(C)C(C[NH3+])C(=O).[+rn=60],CCC(CC)C(C=O)C(C)N[<].[+rn=40]}	7.10325789	13.57812406	41.0918765
{[>]NC(C)(C)C(C[NH3+])C(=O).[+rn=70],CCC(CC)C(C=O)C(C)N[<].[+rn=30]}	10.77683167	11.62462306	41.90768505
{[>]NC(C)(C)C(C[NH3+])C(=O).[+rn=80],CCC(CC)C(C=O)C(C)N[<].[+rn=20]}	15.94623239	10.36498276	46.51921731
{[>]NC(C)(C)C(C[NH3+])C(=O).[+rn=90],CCC(CC)C(C=O)C(C)N[<].[+rn=10]}	25.71692085	9.522015613	61.38897342
{[>]NC(C)(C)C(C[NH3+])C(=O).[+rn=10],CCC(N)C(C=O)CCCC(C)C[<].[+rn=90]}	0.641752764	22.29853069	118.0292851
{[>]NC(C)(C)C(C[NH3+])C(=O).[+rn=20],CCC(N)C(C=O)CCCC(C)C[<].[+rn=80]}	0.7475547	20.15986615	83.34312614
{[>]NC(C)(C)C(C[NH3+])C(=O).[+rn=30],CCC(N)C(C=O)CCCC(C)C[<].[+rn=70]}	0.909197926	18.18241383	64.01365956
{[>]NC(C)(C)C(C[NH3+])C(=O).[+rn=40],CCC(N)C(C=O)CCCC(C)C[<].[+rn=60]}	1.11040374	16.15203889	44.50926579
{[>]NC(C)(C)C(C[NH3+])C(=O).[+rn=50],CCC(N)C(C=O)CCCC(C)C[<].[+rn=50]}	1.414170653	14.36798459	32.35057811
{[>]NC(C)(C)C(C[NH3+])C(=O).[+rn=60],CCC(N)C(C=O)CCCC(C)C[<].[+rn=40]}	1.827771167	12.02947155	25.04318264
{[>]NC(C)(C)C(C[NH3+])C(=O).[+rn=70],CCC(N)C(C=O)CCCC(C)C[<].[+rn=30]}	2.744067137	10.57297013	26.21147656
{[>]NC(C)(C)C(C[NH3+])C(=O).[+rn=80],CCC(N)C(C=O)CCCC(C)C[<].[+rn=20]}	4.342847619	9.635146648	32.17495912
{[>]NC(C)(C)C(C[NH3+])C(=O).[+rn=90],CCC(N)C(C=O)CCCC(C)C[<].[+rn=10]}	6.997465575	8.728098201	46.82724363
{[>]NC(C)(C)C(C[NH3+])C(=O).[+rn=10],CCC(C=O)C(N)C(C)(C)CC[<].[+rn=90]}	2.374212183	21.66646679	131.4130513
{[>]NC(C)(C)C(C[NH3+])C(=O).[+rn=20],CCC(C=O)C(N)C(C)(C)CC[<].[+rn=80]}	2.511985184	19.28044587	88.26682622
{[>]NC(C)(C)C(C[NH3+])C(=O).[+rn=30],CCC(C=O)C(N)C(C)(C)CC[<].[+rn=70]}	2.896959063	17.00755574	68.90301195
{[>]NC(C)(C)C(C[NH3+])C(=O).[+rn=40],CCC(C=O)C(N)C(C)(C)CC[<].[+rn=60]}	3.656088881	15.08712938	45.58065084
{[>]NC(C)(C)C(C[NH3+])C(=O).[+rn=50],CCC(C=O)C(N)C(C)(C)CC[<].[+rn=50]}	4.725123719	13.52966719	32.34695833
{[>]NC(C)(C)C(C[NH3+])C(=O).[+rn=60],CCC(C=O)C(N)C(C)(C)CC[<].[+rn=40]}	5.456266463	11.46701785	27.00154303
{[>]NC(C)(C)C(C[NH3+])C(=O).[+rn=70],CCC(C=O)C(N)C(C)(C)CC[<].[+rn=30]}	6.357364189	10.08291559	26.14271447
{[>]NC(C)(C)C(C[NH3+])C(=O).[+rn=80],CCC(C=O)C(N)C(C)(C)CC[<].[+rn=20]}	7.204729877	9.025591816	27.77936812
{[>]NC(C)(C)C(C[NH3+])C(=O).[+rn=90],CCC(C=O)C(N)C(C)(C)CC[<].[+rn=10]}	9.127746972	8.06533377	36.08647193
{[>]NC(C)(C)C(C[NH3+])C(=O).[+rn=10],CCCCC(C=O)C(N)C(C)C[<].[+rn=90]}	2.166828079	28.65908221	236.4695722
{[>]NC(C)(C)C(C[NH3+])C(=O).[+rn=20],CCCCC(C=O)C(N)C(C)C[<].[+rn=80]}	1.841673998	25.972245	165.2612564
{[>]NC(C)(C)C(C[NH3+])C(=O).[+rn=30],CCCCC(C=O)C(N)C(C)C[<].[+rn=70]}	1.693066986	23.52334607	120.3571088
{[>]NC(C)(C)C(C[NH3+])C(=O).[+rn=40],CCCCC(C=O)C(N)C(C)C[<].[+rn=60]}	1.64732292	20.74325378	78.63985889
{[>]NC(C)(C)C(C[NH3+])C(=O).[+rn=50],CCCCC(C=O)C(N)C(C)C[<].[+rn=50]}	1.717257931	17.96987937	55.77802419
{[>]NC(C)(C)C(C[NH3+])C(=O).[+rn=60],CCCCC(C=O)C(N)C(C)C[<].[+rn=40]}	1.699684428	15.03913956	38.07337663
{[>]NC(C)(C)C(C[NH3+])C(=O).[+rn=70],CCCCC(C=O)C(N)C(C)C[<].[+rn=30]}	1.665938271	12.71874577	32.96856798
{[>]NC(C)(C)C(C[NH3+])C(=O).[+rn=80],CCCCC(C=O)C(N)C(C)C[<].[+rn=20]}	1.604687204	10.84909667	32.05487903
{[>]NC(C)(C)C(C[NH3+])C(=O).[+rn=90],CCCCC(C=O)C(N)C(C)C[<].[+rn=10]}	1.908866846	9.276278823	36.34490096
{[>]NC(C)(C)C(C[NH3+])C(=O).[+rn=10],CCC(N)C(C=O)CC(C)C(C)C[<].[+rn=90]}	7.000743661	35.00184538	237.0157828
{[>]NC(C)(C)C(C[NH3+])C(=O).[+rn=20],CCC(N)C(C=O)CC(C)C(C)C[<].[+rn=80]}	5.600285613	31.69919685	171.7011107
{[>]NC(C)(C)C(C[NH3+])C(=O).[+rn=30],CCC(N)C(C=O)CC(C)C(C)C[<].[+rn=70]}	4.723818023	27.85890123	140.4130635
{[>]NC(C)(C)C(C[NH3+])C(=O).[+rn=40],CCC(N)C(C=O)CC(C)C(C)C[<].[+rn=60]}	3.778185112	24.3330133	107.3653972
{[>]NC(C)(C)C(C[NH3+])C(=O).[+rn=50],CCC(N)C(C=O)CC(C)C(C)C[<].[+rn=50]}	3.332162443	21.52415203	82.13925273
{[>]NC(C)(C)C(C[NH3+])C(=O).[+rn=60],CCC(N)C(C=O)CC(C)C(C)C[<].[+rn=40]}	2.811434281	18.3562314	62.84387591
{[>]NC(C)(C)C(C[NH3+])C(=O).[+rn=70],CCC(N)C(C=O)CC(C)C(C)C[<].[+rn=30]}	2.520184776	16.0704494	52.94635355
{[>]NC(C)(C)C(C[NH3+])C(=O).[+rn=80],CCC(N)C(C=O)CC(C)C(C)C[<].[+rn=20]}	2.031018654	14.1387704	45.71373048
{[>]NC(C)(C)C(C[NH3+])C(=O).[+rn=90],CCC(N)C(C=O)CC(C)C(C)C[<].[+rn=10]}	1.893326783	12.24571	45.46795186
{[>]NC(C)(C)C(C[NH3+])C(=O).[+rn=10],CC(C)C(C)C(C=O)C(C)N[<].[+rn=90]}	2.239522918	21.09756126	156.1713823
{[>]NC(C)(C)C(C[NH3+])C(=O).[+rn=20],CC(C)C(C)C(C=O)C(C)N[<].[+rn=80]}	3.043971415	18.86308428	117.6204205
{[>]NC(C)(C)C(C[NH3+])C(=O).[+rn=30],CC(C)C(C)C(C=O)C(C)N[<].[+rn=70]}	4.318474339	16.51168153	101.7289191
{[>]NC(C)(C)C(C[NH3+])C(=O).[+rn=40],CC(C)C(C)C(C=O)C(C)N[<].[+rn=60]}	6.074122949	14.43020042	89.40077978
{[>]NC(C)(C)C(C[NH3+])C(=O).[+rn=50],CC(C)C(C)C(C=O)C(C)N[<].[+rn=50]}	9.873176163	12.9235864	80.56473174
{[>]NC(C)(C)C(C[NH3+])C(=O).[+rn=60],CC(C)C(C)C(C=O)C(C)N[<].[+rn=40]}	13.17631218	11.46290002	72.09584073
{[>]NC(C)(C)C(C[NH3+])C(=O).[+rn=70],CC(C)C(C)C(C=O)C(C)N[<].[+rn=30]}	21.6821033	10.21488547	65.00072261
{[>]NC(C)(C)C(C[NH3+])C(=O).[+rn=80],CC(C)C(C)C(C=O)C(C)N[<].[+rn=20]}	33.83904789	9.434462557	63.22591263
{[>]NC(C)(C)C(C[NH3+])C(=O).[+rn=90],CC(C)C(C)C(C=O)C(C)N[<].[+rn=10]}	51.18195735	8.750145013	73.7401372
{[>]NC(C)(C)C(C[NH3+])C(=O).[+rn=10],CCC(C)(C)C(N)C(C)C=O[<].[+rn=90]}	1.611920433	15.14804837	98.59090409
{[>]NC(C)(C)C(C[NH3+])C(=O).[+rn=20],CCC(C)(C)C(N)C(C)C=O[<].[+rn=80]}	1.507952541	13.39975238	69.73398745
{[>]NC(C)(C)C(C[NH3+])C(=O).[+rn=30],CCC(C)(C)C(N)C(C)C=O[<].[+rn=70]}	1.486392365	11.57760592	59.13918967
{[>]NC(C)(C)C(C[NH3+])C(=O).[+rn=40],CCC(C)(C)C(N)C(C)C=O[<].[+rn=60]}	1.409338455	10.16870518	43.11733776
{[>]NC(C)(C)C(C[NH3+])C(=O).[+rn=50],CCC(C)(C)C(N)C(C)C=O[<].[+rn=50]}	1.551984452	8.966594144	34.69640988
{[>]NC(C)(C)C(C[NH3+])C(=O).[+rn=60],CCC(C)(C)C(N)C(C)C=O[<].[+rn=40]}	1.787475599	8.011365005	32.03700139
{[>]NC(C)(C)C(C[NH3+])C(=O).[+rn=70],CCC(C)(C)C(N)C(C)C=O[<].[+rn=30]}	1.957956028	7.519269703	31.07380249
{[>]NC(C)(C)C(C[NH3+])C(=O).[+rn=80],CCC(C)(C)C(N)C(C)C=O[<].[+rn=20]}	1.635793613	7.182302121	33.90711179
{[>]NC(C)(C)C(C[NH3+])C(=O).[+rn=90],CCC(C)(C)C(N)C(C)C=O[<].[+rn=10]}	1.287812961	6.930783033	47.47689095
{[>]NC(C)(C)C(C[NH3+])C(=O).[+rn=10],CCCC(C=O)C(N)CCC(C)C[<].[+rn=90]}	0.66546135	31.79542555	199.366543
{[>]NC(C)(C)C(C[NH3+])C(=O).[+rn=20],CCCC(C=O)C(N)CCC(C)C[<].[+rn=80]}	0.813344998	28.55866744	136.6437262
{[>]NC(C)(C)C(C[NH3+])C(=O).[+rn=30],CCCC(C=O)C(N)CCC(C)C[<].[+rn=70]}	1.061673828	24.96932503	100.7151475
{[>]NC(C)(C)C(C[NH3+])C(=O).[+rn=40],CCCC(C=O)C(N)CCC(C)C[<].[+rn=60]}	1.52918726	21.93833604	64.31383012
{[>]NC(C)(C)C(C[NH3+])C(=O).[+rn=50],CCCC(C=O)C(N)CCC(C)C[<].[+rn=50]}	2.489087099	19.45577481	43.69913268
{[>]NC(C)(C)C(C[NH3+])C(=O).[+rn=60],CCCC(C=O)C(N)CCC(C)C[<].[+rn=40]}	3.691293513	16.55709259	29.39677891
{[>]NC(C)(C)C(C[NH3+])C(=O).[+rn=70],CCCC(C=O)C(N)CCC(C)C[<].[+rn=30]}	6.025994738	14.44435197	25.50396133
{[>]NC(C)(C)C(C[NH3+])C(=O).[+rn=80],CCCC(C=O)C(N)CCC(C)C[<].[+rn=20]}	8.860071044	12.61869716	24.54666725
{[>]NC(C)(C)C(C[NH3+])C(=O).[+rn=90],CCCC(C=O)C(N)CCC(C)C[<].[+rn=10]}	14.37525978	11.02970409	28.98100169
{[>]NC(C)(C)C(C[NH3+])C(=O).[+rn=10],CCCC(C)C(N)C(C=O)CC[<].[+rn=90]}	0.800391122	22.33173862	211.089847
{[>]NC(C)(C)C(C[NH3+])C(=O).[+rn=20],CCCC(C)C(N)C(C=O)CC[<].[+rn=80]}	0.908185491	19.8054421	141.1979401
{[>]NC(C)(C)C(C[NH3+])C(=O).[+rn=30],CCCC(C)C(N)C(C=O)CC[<].[+rn=70]}	1.217404905	17.40984215	106.1057007
{[>]NC(C)(C)C(C[NH3+])C(=O).[+rn=40],CCCC(C)C(N)C(C=O)CC[<].[+rn=60]}	1.576168119	15.54343266	70.12716043
{[>]NC(C)(C)C(C[NH3+])C(=O).[+rn=50],CCCC(C)C(N)C(C=O)CC[<].[+rn=50]}	2.109455057	13.96769617	51.3551744
{[>]NC(C)(C)C(C[NH3+])C(=O).[+rn=60],CCCC(C)C(N)C(C=O)CC[<].[+rn=40]}	2.521622	11.66453843	37.16727395
{[>]NC(C)(C)C(C[NH3+])C(=O).[+rn=70],CCCC(C)C(N)C(C=O)CC[<].[+rn=30]}	3.710882101	9.988241134	35.64362171
{[>]NC(C)(C)C(C[NH3+])C(=O).[+rn=80],CCCC(C)C(N)C(C=O)CC[<].[+rn=20]}	6.449071496	8.713763933	42.82048442
{[>]NC(C)(C)C(C[NH3+])C(=O).[+rn=90],CCCC(C)C(N)C(C=O)CC[<].[+rn=10]}	12.63600115	7.53569168	59.10103019
{[>]NC(C)(C)C(C[NH3+])C(=O).[+rn=10],CCC(C=O)C(N)C(C)C(C)C[<].[+rn=90]}	1.504929837	25.14595402	196.1055393
{[>]NC(C)(C)C(C[NH3+])C(=O).[+rn=20],CCC(C=O)C(N)C(C)C(C)C[<].[+rn=80]}	1.431416053	22.5184446	142.9763387
{[>]NC(C)(C)C(C[NH3+])C(=O).[+rn=30],CCC(C=O)C(N)C(C)C(C)C[<].[+rn=70]}	1.450135681	20.15455157	121.7588238
{[>]NC(C)(C)C(C[NH3+])C(=O).[+rn=40],CCC(C=O)C(N)C(C)C(C)C[<].[+rn=60]}	1.420164497	18.01923267	99.52385086
{[>]NC(C)(C)C(C[NH3+])C(=O).[+rn=50],CCC(C=O)C(N)C(C)C(C)C[<].[+rn=50]}	1.478497413	15.99699523	86.11282293
{[>]NC(C)(C)C(C[NH3+])C(=O).[+rn=60],CCC(C=O)C(N)C(C)C(C)C[<].[+rn=40]}	1.543636534	13.38650414	72.13527685
{[>]NC(C)(C)C(C[NH3+])C(=O).[+rn=70],CCC(C=O)C(N)C(C)C(C)C[<].[+rn=30]}	1.884042529	11.40681086	60.48466827
{[>]NC(C)(C)C(C[NH3+])C(=O).[+rn=80],CCC(C=O)C(N)C(C)C(C)C[<].[+rn=20]}	2.227844413	9.992529269	55.66689968
{[>]NC(C)(C)C(C[NH3+])C(=O).[+rn=90],CCC(C=O)C(N)C(C)C(C)C[<].[+rn=10]}	2.719130931	8.808587866	62.94539051
{[>]NC(C)(C)C(C[NH3+])C(=O).[+rn=10],CCC(N)C(C=O)C(C)(C)CC[<].[+rn=90]}	1.357962887	19.45308959	114.2730888
{[>]NC(C)(C)C(C[NH3+])C(=O).[+rn=20],CCC(N)C(C=O)C(C)(C)CC[<].[+rn=80]}	1.728920848	17.38878485	77.96456195
{[>]NC(C)(C)C(C[NH3+])C(=O).[+rn=30],CCC(N)C(C=O)C(C)(C)CC[<].[+rn=70]}	2.363156269	15.33420931	62.13680354
{[>]NC(C)(C)C(C[NH3+])C(=O).[+rn=40],CCC(N)C(C=O)C(C)(C)CC[<].[+rn=60]}	3.133922205	13.72856777	43.83759921
{[>]NC(C)(C)C(C[NH3+])C(=O).[+rn=50],CCC(N)C(C=O)C(C)(C)CC[<].[+rn=50]}	4.52297289	12.51878443	32.30679495
{[>]NC(C)(C)C(C[NH3+])C(=O).[+rn=60],CCC(N)C(C=O)C(C)(C)CC[<].[+rn=40]}	6.273544878	11.16792669	27.99964123
{[>]NC(C)(C)C(C[NH3+])C(=O).[+rn=70],CCC(N)C(C=O)C(C)(C)CC[<].[+rn=30]}	9.620561909	10.04257046	28.56215851
{[>]NC(C)(C)C(C[NH3+])C(=O).[+rn=80],CCC(N)C(C=O)C(C)(C)CC[<].[+rn=20]}	13.7368652	9.205140281	32.4726341
{[>]NC(C)(C)C(C[NH3+])C(=O).[+rn=90],CCC(N)C(C=O)C(C)(C)CC[<].[+rn=10]}	18.92689961	8.478539572	44.6582949
{[>]NC(C)(C)C(C[NH3+])C(=O).[+rn=10],CC(C)C(N)C(C=O)C(C)C[<].[+rn=90]}	5.419465385	25.93999548	174.8313536
{[>]NC(C)(C)C(C[NH3+])C(=O).[+rn=20],CC(C)C(N)C(C=O)C(C)C[<].[+rn=80]}	6.845619361	23.02538858	130.3830611
{[>]NC(C)(C)C(C[NH3+])C(=O).[+rn=30],CC(C)C(N)C(C=O)C(C)C[<].[+rn=70]}	9.214690981	20.67401123	111.4668804
{[>]NC(C)(C)C(C[NH3+])C(=O).[+rn=40],CC(C)C(N)C(C=O)C(C)C[<].[+rn=60]}	11.67715359	18.14890579	97.39098788
{[>]NC(C)(C)C(C[NH3+])C(=O).[+rn=50],CC(C)C(N)C(C=O)C(C)C[<].[+rn=50]}	16.69785691	16.14265678	87.65179057
{[>]NC(C)(C)C(C[NH3+])C(=O).[+rn=60],CC(C)C(N)C(C=O)C(C)C[<].[+rn=40]}	21.33646786	14.36000471	75.14762011
{[>]NC(C)(C)C(C[NH3+])C(=O).[+rn=70],CC(C)C(N)C(C=O)C(C)C[<].[+rn=30]}	33.77844322	12.43352568	63.37855653
{[>]NC(C)(C)C(C[NH3+])C(=O).[+rn=80],CC(C)C(N)C(C=O)C(C)C[<].[+rn=20]}	43.9649922	11.40203655	59.5233293
{[>]NC(C)(C)C(C[NH3+])C(=O).[+rn=90],CC(C)C(N)C(C=O)C(C)C[<].[+rn=10]}	55.75842153	10.72322958	69.67159448
{[>]NC(C)(C)C(C[NH3+])C(=O).[+rn=10],CCC(N)C(C=O)C(C)(C)C[<].[+rn=90]}	1.857059226	18.91807182	101.3722096
{[>]NC(C)(C)C(C[NH3+])C(=O).[+rn=20],CCC(N)C(C=O)C(C)(C)C[<].[+rn=80]}	2.341866482	16.65201247	68.77744286
{[>]NC(C)(C)C(C[NH3+])C(=O).[+rn=30],CCC(N)C(C=O)C(C)(C)C[<].[+rn=70]}	3.228249198	14.56027223	54.93943186
{[>]NC(C)(C)C(C[NH3+])C(=O).[+rn=40],CCC(N)C(C=O)C(C)(C)C[<].[+rn=60]}	4.371113297	13.04198265	42.53104782
{[>]NC(C)(C)C(C[NH3+])C(=O).[+rn=50],CCC(N)C(C=O)C(C)(C)C[<].[+rn=50]}	7.029089269	12.18128552	37.02661992
{[>]NC(C)(C)C(C[NH3+])C(=O).[+rn=60],CCC(N)C(C=O)C(C)(C)C[<].[+rn=40]}	9.967343808	11.56605183	33.87084172
{[>]NC(C)(C)C(C[NH3+])C(=O).[+rn=70],CCC(N)C(C=O)C(C)(C)C[<].[+rn=30]}	14.75168362	11.43173152	32.89391511
{[>]NC(C)(C)C(C[NH3+])C(=O).[+rn=80],CCC(N)C(C=O)C(C)(C)C[<].[+rn=20]}	18.4004962	11.17051778	36.45415309
{[>]NC(C)(C)C(C[NH3+])C(=O).[+rn=90],CCC(N)C(C=O)C(C)(C)C[<].[+rn=10]}	21.82963414	10.82443984	51.81813614
{[>]NC(C)(C)C(C[NH3+])C(=O).[+rn=10],CCCCCC(C=O)C(C)N[<].[+rn=90]}	4.580168223	26.64972326	180.2455242
{[>]NC(C)(C)C(C[NH3+])C(=O).[+rn=20],CCCCCC(C=O)C(C)N[<].[+rn=80]}	3.689086781	21.90025133	119.0736531
{[>]NC(C)(C)C(C[NH3+])C(=O).[+rn=30],CCCCCC(C=O)C(C)N[<].[+rn=70]}	3.211438819	18.11873334	82.58347112
{[>]NC(C)(C)C(C[NH3+])C(=O).[+rn=40],CCCCCC(C=O)C(C)N[<].[+rn=60]}	2.49154149	15.15314576	50.85193883
{[>]NC(C)(C)C(C[NH3+])C(=O).[+rn=50],CCCCCC(C=O)C(C)N[<].[+rn=50]}	2.704169895	12.95563878	32.39825727
{[>]NC(C)(C)C(C[NH3+])C(=O).[+rn=60],CCCCCC(C=O)C(C)N[<].[+rn=40]}	2.786262528	10.86342661	19.81712755
{[>]NC(C)(C)C(C[NH3+])C(=O).[+rn=70],CCCCCC(C=O)C(C)N[<].[+rn=30]}	3.858753299	8.688962673	20.74270239
{[>]NC(C)(C)C(C[NH3+])C(=O).[+rn=80],CCCCCC(C=O)C(C)N[<].[+rn=20]}	11.78083429	7.46499809	34.87416148
{[>]NC(C)(C)C(C[NH3+])C(=O).[+rn=90],CCCCCC(C=O)C(C)N[<].[+rn=10]}	30.03266013	6.69501785	64.1323898
{[>]NC(C)(C)C(C[NH3+])C(=O).[+rn=10],CCCCC(N)C(C=O)C(C)C[<].[+rn=90]}	0.514290858	22.91553054	184.0264364
{[>]NC(C)(C)C(C[NH3+])C(=O).[+rn=20],CCCCC(N)C(C=O)C(C)C[<].[+rn=80]}	0.521897697	20.58330476	124.6601394
{[>]NC(C)(C)C(C[NH3+])C(=O).[+rn=30],CCCCC(N)C(C=O)C(C)C[<].[+rn=70]}	0.578836413	18.42259773	93.72727588
{[>]NC(C)(C)C(C[NH3+])C(=O).[+rn=40],CCCCC(N)C(C=O)C(C)C[<].[+rn=60]}	0.631854622	16.42260639	65.09296902
{[>]NC(C)(C)C(C[NH3+])C(=O).[+rn=50],CCCCC(N)C(C=O)C(C)C[<].[+rn=50]}	0.766990254	14.78246413	49.38478873
{[>]NC(C)(C)C(C[NH3+])C(=O).[+rn=60],CCCCC(N)C(C=O)C(C)C[<].[+rn=40]}	0.957086086	12.54776619	39.2113077
{[>]NC(C)(C)C(C[NH3+])C(=O).[+rn=70],CCCCC(N)C(C=O)C(C)C[<].[+rn=30]}	1.398335883	10.77474329	36.99830562
{[>]NC(C)(C)C(C[NH3+])C(=O).[+rn=80],CCCCC(N)C(C=O)C(C)C[<].[+rn=20]}	2.355215887	9.42895981	45.75065955
{[>]NC(C)(C)C(C[NH3+])C(=O).[+rn=90],CCCCC(N)C(C=O)C(C)C[<].[+rn=10]}	4.587092874	8.207821194	62.70072527
{[>]NC(C)(C)C(C[NH3+])C(=O).[+rn=10],CC(C)CC(N)C(C=O)C(C)C[<].[+rn=90]}	2.880242904	30.11171831	200.8580603
{[>]NC(C)(C)C(C[NH3+])C(=O).[+rn=20],CC(C)CC(N)C(C=O)C(C)C[<].[+rn=80]}	2.542044282	27.26232008	147.2579021
{[>]NC(C)(C)C(C[NH3+])C(=O).[+rn=30],CC(C)CC(N)C(C=O)C(C)C[<].[+rn=70]}	2.291472018	24.32948376	122.9536617
{[>]NC(C)(C)C(C[NH3+])C(=O).[+rn=40],CC(C)CC(N)C(C=O)C(C)C[<].[+rn=60]}	1.907025312	21.70778778	93.26248279
{[>]NC(C)(C)C(C[NH3+])C(=O).[+rn=50],CC(C)CC(N)C(C=O)C(C)C[<].[+rn=50]}	1.620268959	19.28241531	80.18267569
{[>]NC(C)(C)C(C[NH3+])C(=O).[+rn=60],CC(C)CC(N)C(C=O)C(C)C[<].[+rn=40]}	1.322279962	16.56117679	66.89005701
{[>]NC(C)(C)C(C[NH3+])C(=O).[+rn=70],CC(C)CC(N)C(C=O)C(C)C[<].[+rn=30]}	1.186405749	14.31424376	57.21238015
{[>]NC(C)(C)C(C[NH3+])C(=O).[+rn=80],CC(C)CC(N)C(C=O)C(C)C[<].[+rn=20]}	1.012169876	12.59315372	52.09694324
{[>]NC(C)(C)C(C[NH3+])C(=O).[+rn=90],CC(C)CC(N)C(C=O)C(C)C[<].[+rn=10]}	0.975056842	11.11994351	58.45832498
{[>]NC(C)(C)C(C[NH3+])C(=O).[+rn=10],CCC(N)C(C=O)C(C)C(C)C[<].[+rn=90]}	1.019129653	26.66366877	209.2844301
{[>]NC(C)(C)C(C[NH3+])C(=O).[+rn=20],CCC(N)C(C=O)C(C)C(C)C[<].[+rn=80]}	1.238767711	24.21689078	150.2878425
{[>]NC(C)(C)C(C[NH3+])C(=O).[+rn=30],CCC(N)C(C=O)C(C)C(C)C[<].[+rn=70]}	1.679505494	21.77297583	121.0649218
{[>]NC(C)(C)C(C[NH3+])C(=O).[+rn=40],CCC(N)C(C=O)C(C)C(C)C[<].[+rn=60]}	2.121583933	19.62644439	97.51298665
{[>]NC(C)(C)C(C[NH3+])C(=O).[+rn=50],CCC(N)C(C=O)C(C)C(C)C[<].[+rn=50]}	3.012804778	17.713197	83.2289475
{[>]NC(C)(C)C(C[NH3+])C(=O).[+rn=60],CCC(N)C(C=O)C(C)C(C)C[<].[+rn=40]}	4.054680291	15.05284387	68.9783946
{[>]NC(C)(C)C(C[NH3+])C(=O).[+rn=70],CCC(N)C(C=O)C(C)C(C)C[<].[+rn=30]}	7.004260525	12.82198733	62.08621563
{[>]NC(C)(C)C(C[NH3+])C(=O).[+rn=80],CCC(N)C(C=O)C(C)C(C)C[<].[+rn=20]}	12.05723518	11.13862819	59.33711428
{[>]NC(C)(C)C(C[NH3+])C(=O).[+rn=90],CCC(N)C(C=O)C(C)C(C)C[<].[+rn=10]}	18.71780845	9.707954701	64.9467426
{[>]NC(C)(C)C(C[NH3+])C(=O).[+rn=10],CCC(C)C(C=O)C(N)C(C)C[<].[+rn=90]}	1.525219701	27.88513551	216.1896957
{[>]NC(C)(C)C(C[NH3+])C(=O).[+rn=20],CCC(C)C(C=O)C(N)C(C)C[<].[+rn=80]}	1.872739977	25.33719582	154.7611179
{[>]NC(C)(C)C(C[NH3+])C(=O).[+rn=30],CCC(C)C(C=O)C(N)C(C)C[<].[+rn=70]}	2.527092371	22.91223933	122.9471513
{[>]NC(C)(C)C(C[NH3+])C(=O).[+rn=40],CCC(C)C(C=O)C(N)C(C)C[<].[+rn=60]}	3.072443753	20.43853996	98.25347852
{[>]NC(C)(C)C(C[NH3+])C(=O).[+rn=50],CCC(C)C(C=O)C(N)C(C)C[<].[+rn=50]}	4.544621744	17.9275001	84.03130215
{[>]NC(C)(C)C(C[NH3+])C(=O).[+rn=60],CCC(C)C(C=O)C(N)C(C)C[<].[+rn=40]}	6.514894816	15.13359185	68.68085151
{[>]NC(C)(C)C(C[NH3+])C(=O).[+rn=70],CCC(C)C(C=O)C(N)C(C)C[<].[+rn=30]}	10.30887425	12.95029322	60.17539308
{[>]NC(C)(C)C(C[NH3+])C(=O).[+rn=80],CCC(C)C(C=O)C(N)C(C)C[<].[+rn=20]}	15.82492779	11.21312041	56.04648006
{[>]NC(C)(C)C(C[NH3+])C(=O).[+rn=90],CCC(C)C(C=O)C(N)C(C)C[<].[+rn=10]}	23.65275894	9.691683579	61.12588658
{[>]NC(C)(C)C(C[NH3+])C(=O).[+rn=10],CCCC(C)C(C=O)C(N)CC[<].[+rn=90]}	1.308843392	23.39604572	254.0244098
{[>]NC(C)(C)C(C[NH3+])C(=O).[+rn=20],CCCC(C)C(C=O)C(N)CC[<].[+rn=80]}	1.210386713	21.04067284	172.187226
{[>]NC(C)(C)C(C[NH3+])C(=O).[+rn=30],CCCC(C)C(C=O)C(N)CC[<].[+rn=70]}	1.14223791	18.98641004	128.6506264
{[>]NC(C)(C)C(C[NH3+])C(=O).[+rn=40],CCCC(C)C(C=O)C(N)CC[<].[+rn=60]}	1.081077452	17.12278275	87.27607736
{[>]NC(C)(C)C(C[NH3+])C(=O).[+rn=50],CCCC(C)C(C=O)C(N)CC[<].[+rn=50]}	1.143930887	15.42210285	63.87847841
{[>]NC(C)(C)C(C[NH3+])C(=O).[+rn=60],CCCC(C)C(C=O)C(N)CC[<].[+rn=40]}	1.230231659	12.96642376	45.77852445
{[>]NC(C)(C)C(C[NH3+])C(=O).[+rn=70],CCCC(C)C(C=O)C(N)CC[<].[+rn=30]}	1.386298869	10.99012976	40.47026274
{[>]NC(C)(C)C(C[NH3+])C(=O).[+rn=80],CCCC(C)C(C=O)C(N)CC[<].[+rn=20]}	1.814014069	9.415532308	44.99351757
{[>]NC(C)(C)C(C[NH3+])C(=O).[+rn=90],CCCC(C)C(C=O)C(N)CC[<].[+rn=10]}	3.087125241	8.059039426	58.30115058
{[>]NC(C)(C)C(C[NH3+])C(=O).[+rn=10],CC(C)C(N)C(C=O)C(C)(C)C[<].[+rn=90]}	10.25941917	27.93716519	125.1753878
{[>]NC(C)(C)C(C[NH3+])C(=O).[+rn=20],CC(C)C(N)C(C=O)C(C)(C)C[<].[+rn=80]}	12.69204326	25.29496105	92.96510498
{[>]NC(C)(C)C(C[NH3+])C(=O).[+rn=30],CC(C)C(N)C(C=O)C(C)(C)C[<].[+rn=70]}	16.00010508	22.57918571	78.44061975
{[>]NC(C)(C)C(C[NH3+])C(=O).[+rn=40],CC(C)C(N)C(C=O)C(C)(C)C[<].[+rn=60]}	19.69344688	20.46014113	64.39682089
{[>]NC(C)(C)C(C[NH3+])C(=O).[+rn=50],CC(C)C(N)C(C=O)C(C)(C)C[<].[+rn=50]}	27.72691822	18.59794443	56.49783256
{[>]NC(C)(C)C(C[NH3+])C(=O).[+rn=60],CC(C)C(N)C(C=O)C(C)(C)C[<].[+rn=40]}	34.4117259	16.39569007	48.84221751
{[>]NC(C)(C)C(C[NH3+])C(=O).[+rn=70],CC(C)C(N)C(C=O)C(C)(C)C[<].[+rn=30]}	48.85961673	14.86744371	42.00571354
{[>]NC(C)(C)C(C[NH3+])C(=O).[+rn=80],CC(C)C(N)C(C=O)C(C)(C)C[<].[+rn=20]}	62.16618139	13.66821118	37.21803863
{[>]NC(C)(C)C(C[NH3+])C(=O).[+rn=90],CC(C)C(N)C(C=O)C(C)(C)C[<].[+rn=10]}	77.17548277	12.78066052	40.08300619
{[>]NC(C)(C)C(C[NH3+])C(=O).[+rn=10],CCC(N)C(C=O)C(C)(CC)CC[<].[+rn=90]}	0.635621566	23.52292915	116.4459446
{[>]NC(C)(C)C(C[NH3+])C(=O).[+rn=20],CCC(N)C(C=O)C(C)(CC)CC[<].[+rn=80]}	0.841035395	21.27678715	81.10354775
{[>]NC(C)(C)C(C[NH3+])C(=O).[+rn=30],CCC(N)C(C=O)C(C)(CC)CC[<].[+rn=70]}	1.088765573	19.17251348	67.31990813
{[>]NC(C)(C)C(C[NH3+])C(=O).[+rn=40],CCC(N)C(C=O)C(C)(CC)CC[<].[+rn=60]}	1.291040271	17.37359916	48.4057118
{[>]NC(C)(C)C(C[NH3+])C(=O).[+rn=50],CCC(N)C(C=O)C(C)(CC)CC[<].[+rn=50]}	1.723278124	16.05316544	36.39760404
{[>]NC(C)(C)C(C[NH3+])C(=O).[+rn=60],CCC(N)C(C=O)C(C)(CC)CC[<].[+rn=40]}	2.286558984	13.97727387	30.05586002
{[>]NC(C)(C)C(C[NH3+])C(=O).[+rn=70],CCC(N)C(C=O)C(C)(CC)CC[<].[+rn=30]}	3.328946321	12.3819572	29.64880372
{[>]NC(C)(C)C(C[NH3+])C(=O).[+rn=80],CCC(N)C(C=O)C(C)(CC)CC[<].[+rn=20]}	4.815279651	11.28154751	30.45420415
{[>]NC(C)(C)C(C[NH3+])C(=O).[+rn=90],CCC(N)C(C=O)C(C)(CC)CC[<].[+rn=10]}	7.096730118	10.15870551	38.03747315
{[>]NC(C)(C)C(C[NH3+])C(=O).[+rn=10],CC(N)C(C=O)C(C)(C)C(C)C[<].[+rn=90]}	0.63446745	14.79910796	92.22594365
{[>]NC(C)(C)C(C[NH3+])C(=O).[+rn=20],CC(N)C(C=O)C(C)(C)C(C)C[<].[+rn=80]}	0.864409831	13.34443609	76.85597536
{[>]NC(C)(C)C(C[NH3+])C(=O).[+rn=30],CC(N)C(C=O)C(C)(C)C(C)C[<].[+rn=70]}	1.182532228	11.91439576	73.05747798
{[>]NC(C)(C)C(C[NH3+])C(=O).[+rn=40],CC(N)C(C=O)C(C)(C)C(C)C[<].[+rn=60]}	1.488040457	10.83843019	69.39531932
{[>]NC(C)(C)C(C[NH3+])C(=O).[+rn=50],CC(N)C(C=O)C(C)(C)C(C)C[<].[+rn=50]}	2.03072341	10.01775012	63.998869
{[>]NC(C)(C)C(C[NH3+])C(=O).[+rn=60],CC(N)C(C=O)C(C)(C)C(C)C[<].[+rn=40]}	2.393683835	9.411007703	58.20473069
{[>]NC(C)(C)C(C[NH3+])C(=O).[+rn=70],CC(N)C(C=O)C(C)(C)C(C)C[<].[+rn=30]}	3.199310073	9.105857473	54.0610662
{[>]NC(C)(C)C(C[NH3+])C(=O).[+rn=80],CC(N)C(C=O)C(C)(C)C(C)C[<].[+rn=20]}	4.459643591	9.141233372	53.75971482
{[>]NC(C)(C)C(C[NH3+])C(=O).[+rn=90],CC(N)C(C=O)C(C)(C)C(C)C[<].[+rn=10]}	6.28730821	9.074792908	61.74435538
{[>]NC(C)(C)C(C[NH3+])C(=O).[+rn=10],CC(C)C(C=O)C(N)C(C)(C)C[<].[+rn=90]}	12.27332753	30.18829578	132.139626
{[>]NC(C)(C)C(C[NH3+])C(=O).[+rn=20],CC(C)C(C=O)C(N)C(C)(C)C[<].[+rn=80]}	15.04553108	27.36255073	96.24322465
{[>]NC(C)(C)C(C[NH3+])C(=O).[+rn=30],CC(C)C(C=O)C(N)C(C)(C)C[<].[+rn=70]}	19.09215595	24.36351884	79.95580185
{[>]NC(C)(C)C(C[NH3+])C(=O).[+rn=40],CC(C)C(C=O)C(N)C(C)(C)C[<].[+rn=60]}	22.88989643	21.48630071	62.72420593
{[>]NC(C)(C)C(C[NH3+])C(=O).[+rn=50],CC(C)C(C=O)C(N)C(C)(C)C[<].[+rn=50]}	31.23824986	19.46464182	53.78430914
{[>]NC(C)(C)C(C[NH3+])C(=O).[+rn=60],CC(C)C(C=O)C(N)C(C)(C)C[<].[+rn=40]}	39.7439759	16.99965972	46.50650828
{[>]NC(C)(C)C(C[NH3+])C(=O).[+rn=70],CC(C)C(C=O)C(N)C(C)(C)C[<].[+rn=30]}	56.59550606	15.31792693	39.87982261
{[>]NC(C)(C)C(C[NH3+])C(=O).[+rn=80],CC(C)C(C=O)C(N)C(C)(C)C[<].[+rn=20]}	71.76982265	14.06273843	34.98616313
{[>]NC(C)(C)C(C[NH3+])C(=O).[+rn=90],CC(C)C(C=O)C(N)C(C)(C)C[<].[+rn=10]}	86.98611874	12.85878689	36.40894657
{[>]NC(C)(C)C(C[NH3+])C(=O).[+rn=10],CCC(N)C(C=O)C(C)(C)C(C)C[<].[+rn=90]}	0.801017549	22.46478918	124.0493737
{[>]NC(C)(C)C(C[NH3+])C(=O).[+rn=20],CCC(N)C(C=O)C(C)(C)C(C)C[<].[+rn=80]}	0.99805447	20.45344204	91.32302282
{[>]NC(C)(C)C(C[NH3+])C(=O).[+rn=30],CCC(N)C(C=O)C(C)(C)C(C)C[<].[+rn=70]}	1.253798205	18.44873091	78.39701087
{[>]NC(C)(C)C(C[NH3+])C(=O).[+rn=40],CCC(N)C(C=O)C(C)(C)C(C)C[<].[+rn=60]}	1.546870978	16.89234386	66.45376275
{[>]NC(C)(C)C(C[NH3+])C(=O).[+rn=50],CCC(N)C(C=O)C(C)(C)C(C)C[<].[+rn=50]}	2.095276013	15.38353993	57.4053283
{[>]NC(C)(C)C(C[NH3+])C(=O).[+rn=60],CCC(N)C(C=O)C(C)(C)C(C)C[<].[+rn=40]}	2.639123407	13.46210265	50.47649176
{[>]NC(C)(C)C(C[NH3+])C(=O).[+rn=70],CCC(N)C(C=O)C(C)(C)C(C)C[<].[+rn=30]}	3.732443682	11.84544557	45.0991357
{[>]NC(C)(C)C(C[NH3+])C(=O).[+rn=80],CCC(N)C(C=O)C(C)(C)C(C)C[<].[+rn=20]}	5.240254799	10.88333682	43.519901
{[>]NC(C)(C)C(C[NH3+])C(=O).[+rn=90],CCC(N)C(C=O)C(C)(C)C(C)C[<].[+rn=10]}	7.34708994	10.07407336	47.87484376
{[>]NC(C)(C)C(C[NH3+])C(=O).[+rn=10],CCC(C=O)C(N)C(C)(C)C[<].[+rn=90]}	4.041581396	22.61285274	117.9660428
{[>]NC(C)(C)C(C[NH3+])C(=O).[+rn=20],CCC(C=O)C(N)C(C)(C)C[<].[+rn=80]}	4.909461971	20.89521195	81.3812722
{[>]NC(C)(C)C(C[NH3+])C(=O).[+rn=30],CCC(C=O)C(N)C(C)(C)C[<].[+rn=70]}	6.219272196	18.55964951	63.35483028
{[>]NC(C)(C)C(C[NH3+])C(=O).[+rn=40],CCC(C=O)C(N)C(C)(C)C[<].[+rn=60]}	7.838159288	16.74891024	43.93867815
{[>]NC(C)(C)C(C[NH3+])C(=O).[+rn=50],CCC(C=O)C(N)C(C)(C)C[<].[+rn=50]}	12.41761564	15.37355639	31.96597875
{[>]NC(C)(C)C(C[NH3+])C(=O).[+rn=60],CCC(C=O)C(N)C(C)(C)C[<].[+rn=40]}	15.90882547	13.55056146	26.88832031
{[>]NC(C)(C)C(C[NH3+])C(=O).[+rn=70],CCC(C=O)C(N)C(C)(C)C[<].[+rn=30]}	20.92198665	11.93288827	24.54016624
{[>]NC(C)(C)C(C[NH3+])C(=O).[+rn=80],CCC(C=O)C(N)C(C)(C)C[<].[+rn=20]}	26.14834559	11.12512839	24.6186291
{[>]NC(C)(C)C(C[NH3+])C(=O).[+rn=90],CCC(C=O)C(N)C(C)(C)C[<].[+rn=10]}	30.35524681	10.68311126	31.91719669
{[>]NC(C)(C)C(C[NH3+])C(=O).[+rn=10],CCCC(C)C(C=O)C(C)N[<].[+rn=90]}	2.58560667	19.73004494	220.6435904
{[>]NC(C)(C)C(C[NH3+])C(=O).[+rn=20],CCCC(C)C(C=O)C(C)N[<].[+rn=80]}	2.000801031	17.14581178	144.2375147
{[>]NC(C)(C)C(C[NH3+])C(=O).[+rn=30],CCCC(C)C(C=O)C(C)N[<].[+rn=70]}	1.598800444	14.86100854	109.7898122
{[>]NC(C)(C)C(C[NH3+])C(=O).[+rn=40],CCCC(C)C(C=O)C(C)N[<].[+rn=60]}	1.454907137	13.02025866	74.13911418
{[>]NC(C)(C)C(C[NH3+])C(=O).[+rn=50],CCCC(C)C(C=O)C(C)N[<].[+rn=50]}	1.540400543	11.45912021	57.23753341
{[>]NC(C)(C)C(C[NH3+])C(=O).[+rn=60],CCCC(C)C(C=O)C(C)N[<].[+rn=40]}	1.458109938	9.943122816	44.62007343
{[>]NC(C)(C)C(C[NH3+])C(=O).[+rn=70],CCCC(C)C(C=O)C(C)N[<].[+rn=30]}	1.374185866	8.58290303	46.93730591
{[>]NC(C)(C)C(C[NH3+])C(=O).[+rn=80],CCCC(C)C(C=O)C(C)N[<].[+rn=20]}	1.397517103	7.498593437	62.49087739
{[>]NC(C)(C)C(C[NH3+])C(=O).[+rn=90],CCCC(C)C(C=O)C(C)N[<].[+rn=10]}	1.625429677	6.643993512	92.19455815
{[>]NC(C)(C)C(C[NH3+])C(=O).[+rn=10],CCCCC(C=O)C(N)C(C)CC[<].[+rn=90]}	4.32685502	27.52153461	267.3442384
{[>]NC(C)(C)C(C[NH3+])C(=O).[+rn=20],CCCCC(C=O)C(N)C(C)CC[<].[+rn=80]}	3.591162132	24.79007552	183.6989988
{[>]NC(C)(C)C(C[NH3+])C(=O).[+rn=30],CCCCC(C=O)C(N)C(C)CC[<].[+rn=70]}	2.971740336	22.20785309	138.2723997
{[>]NC(C)(C)C(C[NH3+])C(=O).[+rn=40],CCCCC(C=O)C(N)C(C)CC[<].[+rn=60]}	2.448922995	19.54931828	91.86718124
{[>]NC(C)(C)C(C[NH3+])C(=O).[+rn=50],CCCCC(C=O)C(N)C(C)CC[<].[+rn=50]}	2.169582104	17.34518119	64.84310523
{[>]NC(C)(C)C(C[NH3+])C(=O).[+rn=60],CCCCC(C=O)C(N)C(C)CC[<].[+rn=40]}	1.954758887	14.83338738	43.49945963
{[>]NC(C)(C)C(C[NH3+])C(=O).[+rn=70],CCCCC(C=O)C(N)C(C)CC[<].[+rn=30]}	1.865309264	13.04695699	34.29918187
{[>]NC(C)(C)C(C[NH3+])C(=O).[+rn=80],CCCCC(C=O)C(N)C(C)CC[<].[+rn=20]}	1.814005369	11.6083219	32.92477824
{[>]NC(C)(C)C(C[NH3+])C(=O).[+rn=90],CCCCC(C=O)C(N)C(C)CC[<].[+rn=10]}	1.850002633	10.0622816	38.19996885
{[>]NC(C)(C)C(C[NH3+])C(=O).[+rn=10],CC(N)C(C=O)C(C)(C)C[<].[+rn=90]}	0.263089582	13.74834117	87.01276563
{[>]NC(C)(C)C(C[NH3+])C(=O).[+rn=20],CC(N)C(C=O)C(C)(C)C[<].[+rn=80]}	0.308090173	12.76194866	64.37855662
{[>]NC(C)(C)C(C[NH3+])C(=O).[+rn=30],CC(N)C(C=O)C(C)(C)C[<].[+rn=70]}	0.357622017	11.85944823	59.46395246
{[>]NC(C)(C)C(C[NH3+])C(=O).[+rn=40],CC(N)C(C=O)C(C)(C)C[<].[+rn=60]}	0.42092677	11.14536591	51.76916883
{[>]NC(C)(C)C(C[NH3+])C(=O).[+rn=50],CC(N)C(C=O)C(C)(C)C[<].[+rn=50]}	0.496904505	11.4234309	46.23457311
{[>]NC(C)(C)C(C[NH3+])C(=O).[+rn=60],CC(N)C(C=O)C(C)(C)C[<].[+rn=40]}	0.489637146	11.95354752	45.91622196
{[>]NC(C)(C)C(C[NH3+])C(=O).[+rn=70],CC(N)C(C=O)C(C)(C)C[<].[+rn=30]}	0.507736551	12.51044566	46.99631071
{[>]NC(C)(C)C(C[NH3+])C(=O).[+rn=80],CC(N)C(C=O)C(C)(C)C[<].[+rn=20]}	0.534252621	13.9259624	52.61335909
{[>]NC(C)(C)C(C[NH3+])C(=O).[+rn=90],CC(N)C(C=O)C(C)(C)C[<].[+rn=10]}	0.614718756	15.67785997	74.54573079
{[>]NC(C)(C)C(C[NH3+])C(=O).[+rn=10],CCC(C)C(N)C(C=O)C(C)(C)C[<].[+rn=90]}	1.168926005	30.19154717	153.810233
{[>]NC(C)(C)C(C[NH3+])C(=O).[+rn=20],CCC(C)C(N)C(C=O)C(C)(C)C[<].[+rn=80]}	1.322283132	27.54310876	113.3618184
{[>]NC(C)(C)C(C[NH3+])C(=O).[+rn=30],CCC(C)C(N)C(C=O)C(C)(C)C[<].[+rn=70]}	1.439086342	24.22204754	93.39269473
{[>]NC(C)(C)C(C[NH3+])C(=O).[+rn=40],CCC(C)C(N)C(C=O)C(C)(C)C[<].[+rn=60]}	1.546302619	21.58026882	71.48897123
{[>]NC(C)(C)C(C[NH3+])C(=O).[+rn=50],CCC(C)C(N)C(C=O)C(C)(C)C[<].[+rn=50]}	1.836667188	19.30988969	58.67229142
{[>]NC(C)(C)C(C[NH3+])C(=O).[+rn=60],CCC(C)C(N)C(C=O)C(C)(C)C[<].[+rn=40]}	2.126831854	16.56535878	51.69729488
{[>]NC(C)(C)C(C[NH3+])C(=O).[+rn=70],CCC(C)C(N)C(C=O)C(C)(C)C[<].[+rn=30]}	2.610454288	14.51951979	43.58085241
{[>]NC(C)(C)C(C[NH3+])C(=O).[+rn=80],CCC(C)C(N)C(C=O)C(C)(C)C[<].[+rn=20]}	2.9600275	12.93343045	37.93259798
{[>]NC(C)(C)C(C[NH3+])C(=O).[+rn=90],CCC(C)C(N)C(C=O)C(C)(C)C[<].[+rn=10]}	3.439344232	11.60396204	39.73980585
{[>]NC(C)(C)C(C[NH3+])C(=O).[+rn=10],CCC(C)(CC)C(C=O)C(C)N[<].[+rn=90]}	0.45942638	15.21595566	71.21565455
{[>]NC(C)(C)C(C[NH3+])C(=O).[+rn=20],CCC(C)(CC)C(C=O)C(C)N[<].[+rn=80]}	0.6509535	13.58160875	51.28475499
{[>]NC(C)(C)C(C[NH3+])C(=O).[+rn=30],CCC(C)(CC)C(C=O)C(C)N[<].[+rn=70]}	0.880373878	12.10459654	42.51708427
{[>]NC(C)(C)C(C[NH3+])C(=O).[+rn=40],CCC(C)(CC)C(C=O)C(C)N[<].[+rn=60]}	1.194824292	10.97376229	34.69626386
{[>]NC(C)(C)C(C[NH3+])C(=O).[+rn=50],CCC(C)(CC)C(C=O)C(C)N[<].[+rn=50]}	1.691029604	10.06516065	31.93883087
{[>]NC(C)(C)C(C[NH3+])C(=O).[+rn=60],CCC(C)(CC)C(C=O)C(C)N[<].[+rn=40]}	2.047379537	9.219808626	33.03587164
{[>]NC(C)(C)C(C[NH3+])C(=O).[+rn=70],CCC(C)(CC)C(C=O)C(C)N[<].[+rn=30]}	2.660383679	8.833939794	34.22346253
{[>]NC(C)(C)C(C[NH3+])C(=O).[+rn=80],CCC(C)(CC)C(C=O)C(C)N[<].[+rn=20]}	3.795895306	8.781464196	40.98739314
{[>]NC(C)(C)C(C[NH3+])C(=O).[+rn=90],CCC(C)(CC)C(C=O)C(C)N[<].[+rn=10]}	5.649395453	8.498991197	57.93044704
{[>]NC(C)(C)C(C[NH3+])C(=O).[+rn=10],CC(C)CCC(C=O)C(C)N[<].[+rn=90]}	16.16179902	36.29093539	288.0008654
{[>]NC(C)(C)C(C[NH3+])C(=O).[+rn=20],CC(C)CCC(C=O)C(C)N[<].[+rn=80]}	13.43374451	32.1899875	193.7080671
{[>]NC(C)(C)C(C[NH3+])C(=O).[+rn=30],CC(C)CCC(C=O)C(C)N[<].[+rn=70]}	12.12612257	28.56276321	141.4462317
{[>]NC(C)(C)C(C[NH3+])C(=O).[+rn=40],CC(C)CCC(C=O)C(C)N[<].[+rn=60]}	10.08856456	24.55971345	88.35031497
{[>]NC(C)(C)C(C[NH3+])C(=O).[+rn=50],CC(C)CCC(C=O)C(C)N[<].[+rn=50]}	9.824348318	20.50424828	61.26490659
{[>]NC(C)(C)C(C[NH3+])C(=O).[+rn=60],CC(C)CCC(C=O)C(C)N[<].[+rn=40]}	8.382541183	16.46612873	40.02748414
{[>]NC(C)(C)C(C[NH3+])C(=O).[+rn=70],CC(C)CCC(C=O)C(C)N[<].[+rn=30]}	7.636259336	13.29279064	31.91540085
{[>]NC(C)(C)C(C[NH3+])C(=O).[+rn=80],CC(C)CCC(C=O)C(C)N[<].[+rn=20]}	5.769583634	11.09424225	28.40790305
{[>]NC(C)(C)C(C[NH3+])C(=O).[+rn=90],CC(C)CCC(C=O)C(C)N[<].[+rn=10]}	4.593350533	9.40176883	34.42146903
{[>]NC(C)(C)C(C[NH3+])C(=O).[+rn=10],CCC(C=O)C(N)CC(C)(C)C[<].[+rn=90]}	5.386928463	34.05231674	173.7750593
{[>]NC(C)(C)C(C[NH3+])C(=O).[+rn=20],CCC(C=O)C(N)CC(C)(C)C[<].[+rn=80]}	4.438025713	30.86811959	114.8936525
{[>]NC(C)(C)C(C[NH3+])C(=O).[+rn=30],CCC(C=O)C(N)CC(C)(C)C[<].[+rn=70]}	3.808724194	27.49377352	87.45910932
{[>]NC(C)(C)C(C[NH3+])C(=O).[+rn=40],CCC(C=O)C(N)CC(C)(C)C[<].[+rn=60]}	3.210407531	23.71619397	57.50867861
{[>]NC(C)(C)C(C[NH3+])C(=O).[+rn=50],CCC(C=O)C(N)CC(C)(C)C[<].[+rn=50]}	2.871594784	20.72596262	39.74117807
{[>]NC(C)(C)C(C[NH3+])C(=O).[+rn=60],CCC(C=O)C(N)CC(C)(C)C[<].[+rn=40]}	2.272674448	17.777918	32.41901092
{[>]NC(C)(C)C(C[NH3+])C(=O).[+rn=70],CCC(C=O)C(N)CC(C)(C)C[<].[+rn=30]}	2.011120861	15.40669921	27.87372526
{[>]NC(C)(C)C(C[NH3+])C(=O).[+rn=80],CCC(C=O)C(N)CC(C)(C)C[<].[+rn=20]}	1.556524978	13.67106214	25.03020119
{[>]NC(C)(C)C(C[NH3+])C(=O).[+rn=90],CCC(C=O)C(N)CC(C)(C)C[<].[+rn=10]}	1.242373261	12.20387146	30.33884442
{[>]NC(C)(C)C(C[NH3+])C(=O).[+rn=10],CCC(C)CC(N)C(C=O)CC[<].[+rn=90]}	1.799882445	24.95995712	243.7284009
{[>]NC(C)(C)C(C[NH3+])C(=O).[+rn=20],CCC(C)CC(N)C(C=O)CC[<].[+rn=80]}	1.551608611	22.39735138	164.5024974
{[>]NC(C)(C)C(C[NH3+])C(=O).[+rn=30],CCC(C)CC(N)C(C=O)CC[<].[+rn=70]}	1.452160514	20.06502146	124.1707474
{[>]NC(C)(C)C(C[NH3+])C(=O).[+rn=40],CCC(C)CC(N)C(C=O)CC[<].[+rn=60]}	1.354087224	18.08440913	78.85232425
{[>]NC(C)(C)C(C[NH3+])C(=O).[+rn=50],CCC(C)CC(N)C(C=O)CC[<].[+rn=50]}	1.436404031	15.9147065	54.46980633
{[>]NC(C)(C)C(C[NH3+])C(=O).[+rn=60],CCC(C)CC(N)C(C=O)CC[<].[+rn=40]}	1.495502151	13.29935219	36.52353295
{[>]NC(C)(C)C(C[NH3+])C(=O).[+rn=70],CCC(C)CC(N)C(C=O)CC[<].[+rn=30]}	1.56106241	11.23659675	33.25183104
{[>]NC(C)(C)C(C[NH3+])C(=O).[+rn=80],CCC(C)CC(N)C(C=O)CC[<].[+rn=20]}	1.866470369	9.520692415	38.05486466
{[>]NC(C)(C)C(C[NH3+])C(=O).[+rn=90],CCC(C)CC(N)C(C=O)CC[<].[+rn=10]}	2.708988172	8.122762172	51.467652
{[>]NC(C)(C)C(C[NH3+])C(=O).[+rn=10],CCC(C)C(N)C(C=O)C(C)C[<].[+rn=90]}	1.398012336	26.04839306	209.5056324
{[>]NC(C)(C)C(C[NH3+])C(=O).[+rn=20],CCC(C)C(N)C(C=O)C(C)C[<].[+rn=80]}	1.497945453	23.36142408	152.1610406
{[>]NC(C)(C)C(C[NH3+])C(=O).[+rn=30],CCC(C)C(N)C(C=O)C(C)C[<].[+rn=70]}	1.69177996	21.01251747	127.3814367
{[>]NC(C)(C)C(C[NH3+])C(=O).[+rn=40],CCC(C)C(N)C(C=O)C(C)C[<].[+rn=60]}	2.104065213	18.90317959	103.1676173
{[>]NC(C)(C)C(C[NH3+])C(=O).[+rn=50],CCC(C)C(N)C(C=O)C(C)C[<].[+rn=50]}	2.719870288	16.77163613	88.82046959
{[>]NC(C)(C)C(C[NH3+])C(=O).[+rn=60],CCC(C)C(N)C(C=O)C(C)C[<].[+rn=40]}	3.318702236	14.04056733	73.54821991
{[>]NC(C)(C)C(C[NH3+])C(=O).[+rn=70],CCC(C)C(N)C(C=O)C(C)C[<].[+rn=30]}	4.326500961	11.97696884	63.0700186
{[>]NC(C)(C)C(C[NH3+])C(=O).[+rn=80],CCC(C)C(N)C(C=O)C(C)C[<].[+rn=20]}	5.701821911	10.39882222	56.48596285
{[>]NC(C)(C)C(C[NH3+])C(=O).[+rn=90],CCC(C)C(N)C(C=O)C(C)C[<].[+rn=10]}	9.118162209	9.088082933	63.48156756
{[>]NC(C)(C)C(C[NH3+])C(=O).[+rn=10],CC(C=O)C(N)CC(C)(C)C[<].[+rn=90]}	5.203771865	32.6748836	165.7750693
{[>]NC(C)(C)C(C[NH3+])C(=O).[+rn=20],CC(C=O)C(N)CC(C)(C)C[<].[+rn=80]}	5.086857198	29.31361898	105.0776202
{[>]NC(C)(C)C(C[NH3+])C(=O).[+rn=30],CC(C=O)C(N)CC(C)(C)C[<].[+rn=70]}	5.408622286	26.30360951	74.71489614
{[>]NC(C)(C)C(C[NH3+])C(=O).[+rn=40],CC(C=O)C(N)CC(C)(C)C[<].[+rn=60]}	5.193455278	23.01406733	48.5655666
{[>]NC(C)(C)C(C[NH3+])C(=O).[+rn=50],CC(C=O)C(N)CC(C)(C)C[<].[+rn=50]}	5.743332891	19.85660521	34.05084176
{[>]NC(C)(C)C(C[NH3+])C(=O).[+rn=60],CC(C=O)C(N)CC(C)(C)C[<].[+rn=40]}	5.627451908	16.89315768	28.18056062
{[>]NC(C)(C)C(C[NH3+])C(=O).[+rn=70],CC(C=O)C(N)CC(C)(C)C[<].[+rn=30]}	6.601408909	14.60919577	24.47673011
{[>]NC(C)(C)C(C[NH3+])C(=O).[+rn=80],CC(C=O)C(N)CC(C)(C)C[<].[+rn=20]}	6.763060643	13.01090642	21.5249844
{[>]NC(C)(C)C(C[NH3+])C(=O).[+rn=90],CC(C=O)C(N)CC(C)(C)C[<].[+rn=10]}	7.05259954	11.70134849	26.12169342
{[>]NC(C)(C)C(C[NH3+])C(=O).[+rn=10],CC(C=O)C(N)C(C)(C)C[<].[+rn=90]}	0.786702101	19.57961267	98.8797602
{[>]NC(C)(C)C(C[NH3+])C(=O).[+rn=20],CC(C=O)C(N)C(C)(C)C[<].[+rn=80]}	0.823574743	17.04774565	73.01331887
{[>]NC(C)(C)C(C[NH3+])C(=O).[+rn=30],CC(C=O)C(N)C(C)(C)C[<].[+rn=70]}	0.854349959	15.09715177	60.79650193
{[>]NC(C)(C)C(C[NH3+])C(=O).[+rn=40],CC(C=O)C(N)C(C)(C)C[<].[+rn=60]}	0.758567615	13.59278435	47.30454805
{[>]NC(C)(C)C(C[NH3+])C(=O).[+rn=50],CC(C=O)C(N)C(C)(C)C[<].[+rn=50]}	0.681399891	12.82701092	41.97354467
{[>]NC(C)(C)C(C[NH3+])C(=O).[+rn=60],CC(C=O)C(N)C(C)(C)C[<].[+rn=40]}	0.699716142	12.57554951	37.92942924
{[>]NC(C)(C)C(C[NH3+])C(=O).[+rn=70],CC(C=O)C(N)C(C)(C)C[<].[+rn=30]}	0.733794292	13.63849122	34.65759273
{[>]NC(C)(C)C(C[NH3+])C(=O).[+rn=80],CC(C=O)C(N)C(C)(C)C[<].[+rn=20]}	0.664221793	15.51672323	34.31365265
{[>]NC(C)(C)C(C[NH3+])C(=O).[+rn=90],CC(C=O)C(N)C(C)(C)C[<].[+rn=10]}	0.650307379	16.87816357	44.01192348
{[>]NC(C)(C)C(C[NH3+])C(=O).[+rn=10],CCC(C)(C)CC(C=O)C(C)N[<].[+rn=90]}	5.421559744	38.26012595	158.0788649
{[>]NC(C)(C)C(C[NH3+])C(=O).[+rn=20],CCC(C)(C)CC(C=O)C(C)N[<].[+rn=80]}	6.632939924	34.46836573	98.63754253
{[>]NC(C)(C)C(C[NH3+])C(=O).[+rn=30],CCC(C)(C)CC(C=O)C(C)N[<].[+rn=70]}	7.840876934	30.29820986	71.77723913
{[>]NC(C)(C)C(C[NH3+])C(=O).[+rn=40],CCC(C)(C)CC(C=O)C(C)N[<].[+rn=60]}	7.844731191	25.98905199	48.04113862
{[>]NC(C)(C)C(C[NH3+])C(=O).[+rn=50],CCC(C)(C)CC(C=O)C(C)N[<].[+rn=50]}	9.641123392	22.36671477	33.99522029
{[>]NC(C)(C)C(C[NH3+])C(=O).[+rn=60],CCC(C)(C)CC(C=O)C(C)N[<].[+rn=40]}	10.94365931	18.55275774	25.38849643
{[>]NC(C)(C)C(C[NH3+])C(=O).[+rn=70],CCC(C)(C)CC(C=O)C(C)N[<].[+rn=30]}	14.32827362	15.77204141	21.46415919
{[>]NC(C)(C)C(C[NH3+])C(=O).[+rn=80],CCC(C)(C)CC(C=O)C(C)N[<].[+rn=20]}	17.20986203	13.69531364	19.18138073
{[>]NC(C)(C)C(C[NH3+])C(=O).[+rn=90],CCC(C)(C)CC(C=O)C(C)N[<].[+rn=10]}	21.33765267	11.75287841	20.73095747
{[>]NC(C)(C)C(C[NH3+])C(=O).[+rn=10],CC(N)C(C=O)C(C)(C)C(C)(C)C[<].[+rn=90]}	0.904096878	18.92157709	51.96649912
{[>]NC(C)(C)C(C[NH3+])C(=O).[+rn=20],CC(N)C(C=O)C(C)(C)C(C)(C)C[<].[+rn=80]}	1.167099478	17.58356845	42.12212428
{[>]NC(C)(C)C(C[NH3+])C(=O).[+rn=30],CC(N)C(C=O)C(C)(C)C(C)(C)C[<].[+rn=70]}	1.480056893	16.02141819	40.67293259
{[>]NC(C)(C)C(C[NH3+])C(=O).[+rn=40],CC(N)C(C=O)C(C)(C)C(C)(C)C[<].[+rn=60]}	1.874838363	14.80857941	36.33370085
{[>]NC(C)(C)C(C[NH3+])C(=O).[+rn=50],CC(N)C(C=O)C(C)(C)C(C)(C)C[<].[+rn=50]}	2.593954825	13.98989232	33.45303642
{[>]NC(C)(C)C(C[NH3+])C(=O).[+rn=60],CC(N)C(C=O)C(C)(C)C(C)(C)C[<].[+rn=40]}	3.090988733	13.33035171	32.34291987
{[>]NC(C)(C)C(C[NH3+])C(=O).[+rn=70],CC(N)C(C=O)C(C)(C)C(C)(C)C[<].[+rn=30]}	3.954404631	13.12851296	31.0917861
{[>]NC(C)(C)C(C[NH3+])C(=O).[+rn=80],CC(N)C(C=O)C(C)(C)C(C)(C)C[<].[+rn=20]}	5.247258789	12.955238	30.30323139
{[>]NC(C)(C)C(C[NH3+])C(=O).[+rn=90],CC(N)C(C=O)C(C)(C)C(C)(C)C[<].[+rn=10]}	7.144215073	12.44797416	34.31238929
{[>]NC(C)(C)C(C[NH3+])C(=O).[+rn=10],CC(N)C(C=O)CC(C)(C)C[<].[+rn=90]}	13.56279368	39.02105739	126.5591538
{[>]NC(C)(C)C(C[NH3+])C(=O).[+rn=20],CC(N)C(C=O)CC(C)(C)C[<].[+rn=80]}	18.57499146	35.41116776	80.39533568
{[>]NC(C)(C)C(C[NH3+])C(=O).[+rn=30],CC(N)C(C=O)CC(C)(C)C[<].[+rn=70]}	27.03770096	31.35398366	60.9831146
{[>]NC(C)(C)C(C[NH3+])C(=O).[+rn=40],CC(N)C(C=O)CC(C)(C)C[<].[+rn=60]}	35.68649676	27.04949526	40.4015318
{[>]NC(C)(C)C(C[NH3+])C(=O).[+rn=50],CC(N)C(C=O)CC(C)(C)C[<].[+rn=50]}	54.87723875	23.45007872	28.87169094
{[>]NC(C)(C)C(C[NH3+])C(=O).[+rn=60],CC(N)C(C=O)CC(C)(C)C[<].[+rn=40]}	75.92885879	20.0511377	21.72784714
{[>]NC(C)(C)C(C[NH3+])C(=O).[+rn=70],CC(N)C(C=O)CC(C)(C)C[<].[+rn=30]}	112.3775016	17.54933019	18.88650356
{[>]NC(C)(C)C(C[NH3+])C(=O).[+rn=80],CC(N)C(C=O)CC(C)(C)C[<].[+rn=20]}	146.8576414	15.76130089	17.3647502
{[>]NC(C)(C)C(C[NH3+])C(=O).[+rn=90],CC(N)C(C=O)CC(C)(C)C[<].[+rn=10]}	185.6196633	14.06866317	19.36968078
{[>]NC(C)(C)C(C[NH3+])C(=O).[+rn=10],CCC(C)(C)C(N)C(C=O)C(C)C[<].[+rn=90]}	3.12529172	29.95533559	162.34828
{[>]NC(C)(C)C(C[NH3+])C(=O).[+rn=20],CCC(C)(C)C(N)C(C=O)C(C)C[<].[+rn=80]}	3.72358551	26.72535497	117.2024551
{[>]NC(C)(C)C(C[NH3+])C(=O).[+rn=30],CCC(C)(C)C(N)C(C=O)C(C)C[<].[+rn=70]}	4.129414183	23.37172027	97.28261052
{[>]NC(C)(C)C(C[NH3+])C(=O).[+rn=40],CCC(C)(C)C(N)C(C=O)C(C)C[<].[+rn=60]}	4.475291183	20.48445558	74.03418523
{[>]NC(C)(C)C(C[NH3+])C(=O).[+rn=50],CCC(C)(C)C(N)C(C=O)C(C)C[<].[+rn=50]}	5.441667017	18.20806786	58.52032507
{[>]NC(C)(C)C(C[NH3+])C(=O).[+rn=60],CCC(C)(C)C(N)C(C=O)C(C)C[<].[+rn=40]}	6.103748772	15.58886216	50.77288124
{[>]NC(C)(C)C(C[NH3+])C(=O).[+rn=70],CCC(C)(C)C(N)C(C=O)C(C)C[<].[+rn=30]}	7.207915467	13.74546943	43.30817643
{[>]NC(C)(C)C(C[NH3+])C(=O).[+rn=80],CCC(C)(C)C(N)C(C=O)C(C)C[<].[+rn=20]}	7.935081179	12.35590032	38.45293902
{[>]NC(C)(C)C(C[NH3+])C(=O).[+rn=90],CCC(C)(C)C(N)C(C=O)C(C)C[<].[+rn=10]}	8.963915719	11.08299536	39.90567396
{[>]NC(C)(C)C(C[NH3+])C(=O).[+rn=10],CCC(N)C(C=O)CC(C)(C)C[<].[+rn=90]}	0.815021626	42.6609408	144.2567472
{[>]NC(C)(C)C(C[NH3+])C(=O).[+rn=20],CCC(N)C(C=O)CC(C)(C)C[<].[+rn=80]}	0.998013784	38.03375887	93.05027066
{[>]NC(C)(C)C(C[NH3+])C(=O).[+rn=30],CCC(N)C(C=O)CC(C)(C)C[<].[+rn=70]}	1.378573528	33.03490037	72.43256981
{[>]NC(C)(C)C(C[NH3+])C(=O).[+rn=40],CCC(N)C(C=O)CC(C)(C)C[<].[+rn=60]}	1.89399743	28.6307905	50.32904151
{[>]NC(C)(C)C(C[NH3+])C(=O).[+rn=50],CCC(N)C(C=O)CC(C)(C)C[<].[+rn=50]}	2.655122545	25.22371777	36.32369464
{[>]NC(C)(C)C(C[NH3+])C(=O).[+rn=60],CCC(N)C(C=O)CC(C)(C)C[<].[+rn=40]}	3.971382289	21.61838449	26.81450968
{[>]NC(C)(C)C(C[NH3+])C(=O).[+rn=70],CCC(N)C(C=O)CC(C)(C)C[<].[+rn=30]}	6.593559855	18.89746396	22.6821549
{[>]NC(C)(C)C(C[NH3+])C(=O).[+rn=80],CCC(N)C(C=O)CC(C)(C)C[<].[+rn=20]}	10.48523552	16.60508542	19.17145625
{[>]NC(C)(C)C(C[NH3+])C(=O).[+rn=90],CCC(N)C(C=O)CC(C)(C)C[<].[+rn=10]}	15.10671447	14.47193155	20.18881672
{[>]NC(C)(C)C(C[NH3+])C(=O).[+rn=10],CCC(C)C(C=O)C(N)CC(C)C[<].[+rn=90]}	0.829322984	28.47873741	214.799923
{[>]NC(C)(C)C(C[NH3+])C(=O).[+rn=20],CCC(C)C(C=O)C(N)CC(C)C[<].[+rn=80]}	0.789988637	25.89856927	153.9577429
{[>]NC(C)(C)C(C[NH3+])C(=O).[+rn=30],CCC(C)C(C=O)C(N)CC(C)C[<].[+rn=70]}	0.746868886	23.42026118	125.6849206
{[>]NC(C)(C)C(C[NH3+])C(=O).[+rn=40],CCC(C)C(C=O)C(N)CC(C)C[<].[+rn=60]}	0.691427441	20.51928043	95.09952199
{[>]NC(C)(C)C(C[NH3+])C(=O).[+rn=50],CCC(C)C(C=O)C(N)CC(C)C[<].[+rn=50]}	0.70828613	18.36157812	80.11394341
{[>]NC(C)(C)C(C[NH3+])C(=O).[+rn=60],CCC(C)C(C=O)C(N)CC(C)C[<].[+rn=40]}	0.690808234	15.83917816	66.78309318
{[>]NC(C)(C)C(C[NH3+])C(=O).[+rn=70],CCC(C)C(C=O)C(N)CC(C)C[<].[+rn=30]}	0.680074992	13.83616013	56.75961186
{[>]NC(C)(C)C(C[NH3+])C(=O).[+rn=80],CCC(C)C(C=O)C(N)CC(C)C[<].[+rn=20]}	0.635368787	12.1628833	52.43878935
{[>]NC(C)(C)C(C[NH3+])C(=O).[+rn=90],CCC(C)C(C=O)C(N)CC(C)C[<].[+rn=10]}	0.601942747	10.74375993	56.85236666
{[>]NC(C)(C)C(C[NH3+])C(=O).[+rn=10],CCC(N)C(C=O)CC(C)(C)CC[<].[+rn=90]}	1.01250124	38.00368206	165.4459701
{[>]NC(C)(C)C(C[NH3+])C(=O).[+rn=20],CCC(N)C(C=O)CC(C)(C)CC[<].[+rn=80]}	0.988805795	33.44583707	105.5922693
{[>]NC(C)(C)C(C[NH3+])C(=O).[+rn=30],CCC(N)C(C=O)CC(C)(C)CC[<].[+rn=70]}	0.95744476	29.140305	79.68098043
{[>]NC(C)(C)C(C[NH3+])C(=O).[+rn=40],CCC(N)C(C=O)CC(C)(C)CC[<].[+rn=60]}	0.968290357	25.43401274	54.563454
{[>]NC(C)(C)C(C[NH3+])C(=O).[+rn=50],CCC(N)C(C=O)CC(C)(C)CC[<].[+rn=50]}	1.059065277	22.38621703	39.38428161
{[>]NC(C)(C)C(C[NH3+])C(=O).[+rn=60],CCC(N)C(C=O)CC(C)(C)CC[<].[+rn=40]}	1.207583249	19.08065992	29.21113892
{[>]NC(C)(C)C(C[NH3+])C(=O).[+rn=70],CCC(N)C(C=O)CC(C)(C)CC[<].[+rn=30]}	1.491084212	16.61763013	24.54654677
{[>]NC(C)(C)C(C[NH3+])C(=O).[+rn=80],CCC(N)C(C=O)CC(C)(C)CC[<].[+rn=20]}	1.859078186	14.67261836	21.0848776
{[>]NC(C)(C)C(C[NH3+])C(=O).[+rn=90],CCC(N)C(C=O)CC(C)(C)CC[<].[+rn=10]}	2.33946872	12.72062293	22.70371145
{[>]NC(C)(C)C(C[NH3+])C(=O).[+rn=10],CCC(C=O)C(N)CC(C)C(C)C[<].[+rn=90]}	0.885034882	25.95941473	166.41305
{[>]NC(C)(C)C(C[NH3+])C(=O).[+rn=20],CCC(C=O)C(N)CC(C)C(C)C[<].[+rn=80]}	0.852854931	23.44227072	118.8775174
{[>]NC(C)(C)C(C[NH3+])C(=O).[+rn=30],CCC(C=O)C(N)CC(C)C(C)C[<].[+rn=70]}	0.86468997	20.93414648	97.34461998
{[>]NC(C)(C)C(C[NH3+])C(=O).[+rn=40],CCC(C=O)C(N)CC(C)C(C)C[<].[+rn=60]}	0.94753004	18.6154447	73.64443695
{[>]NC(C)(C)C(C[NH3+])C(=O).[+rn=50],CCC(C=O)C(N)CC(C)C(C)C[<].[+rn=50]}	1.101329458	16.59319072	64.21774077
{[>]NC(C)(C)C(C[NH3+])C(=O).[+rn=60],CCC(C=O)C(N)CC(C)C(C)C[<].[+rn=40]}	1.141300845	14.29933683	55.12237654
{[>]NC(C)(C)C(C[NH3+])C(=O).[+rn=70],CCC(C=O)C(N)CC(C)C(C)C[<].[+rn=30]}	1.350734296	12.56761282	45.31940064
{[>]NC(C)(C)C(C[NH3+])C(=O).[+rn=80],CCC(C=O)C(N)CC(C)C(C)C[<].[+rn=20]}	1.839500795	11.1414624	40.59034914
{[>]NC(C)(C)C(C[NH3+])C(=O).[+rn=90],CCC(C=O)C(N)CC(C)C(C)C[<].[+rn=10]}	2.837455107	9.839814677	45.66292813
{[>]NC(C)(C)C(C[NH3+])C(=O).[+rn=10],CCC(CC)C(C=O)C(N)C(C)C[<].[+rn=90]}	0.429085031	37.9706696	246.8947636
{[>]NC(C)(C)C(C[NH3+])C(=O).[+rn=20],CCC(CC)C(C=O)C(N)C(C)C[<].[+rn=80]}	0.490481498	33.34518918	182.7755289
{[>]NC(C)(C)C(C[NH3+])C(=O).[+rn=30],CCC(CC)C(C=O)C(N)C(C)C[<].[+rn=70]}	0.587604509	29.02538097	150.87116
{[>]NC(C)(C)C(C[NH3+])C(=O).[+rn=40],CCC(CC)C(C=O)C(N)C(C)C[<].[+rn=60]}	0.716720854	25.53023035	115.9312863
{[>]NC(C)(C)C(C[NH3+])C(=O).[+rn=50],CCC(CC)C(C=O)C(N)C(C)C[<].[+rn=50]}	0.939321517	22.97650655	93.48681499
{[>]NC(C)(C)C(C[NH3+])C(=O).[+rn=60],CCC(CC)C(C=O)C(N)C(C)C[<].[+rn=40]}	1.195735767	20.07020066	72.78702883
{[>]NC(C)(C)C(C[NH3+])C(=O).[+rn=70],CCC(CC)C(C=O)C(N)C(C)C[<].[+rn=30]}	1.704198791	17.61035971	60.15637242
{[>]NC(C)(C)C(C[NH3+])C(=O).[+rn=80],CCC(CC)C(C=O)C(N)C(C)C[<].[+rn=20]}	2.371129462	15.58669468	52.63918855
{[>]NC(C)(C)C(C[NH3+])C(=O).[+rn=90],CCC(CC)C(C=O)C(N)C(C)C[<].[+rn=10]}	3.176862037	13.74721772	56.16892474
{[>]NC(C)(C)C(C[NH3+])C(=O).[+rn=10],CCCC(C=O)C(N)C(C)(C)C[<].[+rn=90]}	0.572647133	29.10999533	146.2616587
{[>]NC(C)(C)C(C[NH3+])C(=O).[+rn=20],CCCC(C=O)C(N)C(C)(C)C[<].[+rn=80]}	0.668160271	26.80638677	98.85348444
{[>]NC(C)(C)C(C[NH3+])C(=O).[+rn=30],CCCC(C=O)C(N)C(C)(C)C[<].[+rn=70]}	0.750233196	24.4072352	76.27184376
{[>]NC(C)(C)C(C[NH3+])C(=O).[+rn=40],CCCC(C=O)C(N)C(C)(C)C[<].[+rn=60]}	0.971242859	21.53199256	52.37519585
{[>]NC(C)(C)C(C[NH3+])C(=O).[+rn=50],CCCC(C=O)C(N)C(C)(C)C[<].[+rn=50]}	1.231001135	19.05797297	37.20878718
{[>]NC(C)(C)C(C[NH3+])C(=O).[+rn=60],CCCC(C=O)C(N)C(C)(C)C[<].[+rn=40]}	1.454837361	16.16171858	28.22501971
{[>]NC(C)(C)C(C[NH3+])C(=O).[+rn=70],CCCC(C=O)C(N)C(C)(C)C[<].[+rn=30]}	1.736607874	14.17389318	25.34619017
{[>]NC(C)(C)C(C[NH3+])C(=O).[+rn=80],CCCC(C=O)C(N)C(C)(C)C[<].[+rn=20]}	1.809398628	12.82303952	23.12599102
{[>]NC(C)(C)C(C[NH3+])C(=O).[+rn=90],CCCC(C=O)C(N)C(C)(C)C[<].[+rn=10]}	1.950428634	11.42365318	26.63446597
{[>]NC(C)(C)C(C[NH3+])C(=O).[+rn=10],CCC(C=O)C(N)C(C)CC(C)C[<].[+rn=90]}	0.55030827	25.21235581	153.3967699
{[>]NC(C)(C)C(C[NH3+])C(=O).[+rn=20],CCC(C=O)C(N)C(C)CC(C)C[<].[+rn=80]}	0.703192578	22.6312215	110.8438853
{[>]NC(C)(C)C(C[NH3+])C(=O).[+rn=30],CCC(C=O)C(N)C(C)CC(C)C[<].[+rn=70]}	0.925827043	20.1360562	90.5569974
{[>]NC(C)(C)C(C[NH3+])C(=O).[+rn=40],CCC(C=O)C(N)C(C)CC(C)C[<].[+rn=60]}	1.281088341	17.69419839	71.34674863
{[>]NC(C)(C)C(C[NH3+])C(=O).[+rn=50],CCC(C=O)C(N)C(C)CC(C)C[<].[+rn=50]}	1.684060655	15.55104594	60.97055481
{[>]NC(C)(C)C(C[NH3+])C(=O).[+rn=60],CCC(C=O)C(N)C(C)CC(C)C[<].[+rn=40]}	2.205614669	13.41115682	53.70824157
{[>]NC(C)(C)C(C[NH3+])C(=O).[+rn=70],CCC(C=O)C(N)C(C)CC(C)C[<].[+rn=30]}	2.941648307	11.89482984	46.58331062
{[>]NC(C)(C)C(C[NH3+])C(=O).[+rn=80],CCC(C=O)C(N)C(C)CC(C)C[<].[+rn=20]}	4.020706305	10.58693093	42.9688735
{[>]NC(C)(C)C(C[NH3+])C(=O).[+rn=90],CCC(C=O)C(N)C(C)CC(C)C[<].[+rn=10]}	6.339355014	9.39663416	50.87176348
{[>]NC(C)(C)C(C[NH3+])C(=O).[+rn=10],CCCC(C=O)C(N)C(C)C(C)C[<].[+rn=90]}	0.845377637	28.69838247	213.6856319
{[>]NC(C)(C)C(C[NH3+])C(=O).[+rn=20],CCCC(C=O)C(N)C(C)C(C)C[<].[+rn=80]}	0.837793859	25.83525808	155.7050659
{[>]NC(C)(C)C(C[NH3+])C(=O).[+rn=30],CCCC(C=O)C(N)C(C)C(C)C[<].[+rn=70]}	0.810253174	22.7683618	126.8690497
{[>]NC(C)(C)C(C[NH3+])C(=O).[+rn=40],CCCC(C=O)C(N)C(C)C(C)C[<].[+rn=60]}	0.764487695	20.0642397	98.26653038
{[>]NC(C)(C)C(C[NH3+])C(=O).[+rn=50],CCCC(C=O)C(N)C(C)C(C)C[<].[+rn=50]}	0.796925854	17.79969329	83.28060989
{[>]NC(C)(C)C(C[NH3+])C(=O).[+rn=60],CCCC(C=O)C(N)C(C)C(C)C[<].[+rn=40]}	0.876581508	15.33602046	69.43279695
{[>]NC(C)(C)C(C[NH3+])C(=O).[+rn=70],CCCC(C=O)C(N)C(C)C(C)C[<].[+rn=30]}	0.998724826	13.58857019	59.94875039
{[>]NC(C)(C)C(C[NH3+])C(=O).[+rn=80],CCCC(C=O)C(N)C(C)C(C)C[<].[+rn=20]}	1.067950415	12.05488909	54.16400751
{[>]NC(C)(C)C(C[NH3+])C(=O).[+rn=90],CCCC(C=O)C(N)C(C)C(C)C[<].[+rn=10]}	1.175795075	10.57594012	58.49254085
{[>]NC(C)(C)C(C[NH3+])C(=O).[+rn=10],CCC(C)C(N)C(C=O)CC(C)C[<].[+rn=90]}	0.386775881	33.42063837	235.0707554
{[>]NC(C)(C)C(C[NH3+])C(=O).[+rn=20],CCC(C)C(N)C(C=O)CC(C)C[<].[+rn=80]}	0.378068905	29.86362199	169.0735443
{[>]NC(C)(C)C(C[NH3+])C(=O).[+rn=30],CCC(C)C(N)C(C=O)CC(C)C[<].[+rn=70]}	0.388760908	26.31114104	136.3524282
{[>]NC(C)(C)C(C[NH3+])C(=O).[+rn=40],CCC(C)C(N)C(C=O)CC(C)C[<].[+rn=60]}	0.4319298	23.18048745	102.6889721
{[>]NC(C)(C)C(C[NH3+])C(=O).[+rn=50],CCC(C)C(N)C(C=O)CC(C)C[<].[+rn=50]}	0.533440039	20.56094835	81.8025383
{[>]NC(C)(C)C(C[NH3+])C(=O).[+rn=60],CCC(C)C(N)C(C=O)CC(C)C[<].[+rn=40]}	0.623624058	17.72035556	64.9548547
{[>]NC(C)(C)C(C[NH3+])C(=O).[+rn=70],CCC(C)C(N)C(C=O)CC(C)C[<].[+rn=30]}	0.741049035	15.52562896	54.27506203
{[>]NC(C)(C)C(C[NH3+])C(=O).[+rn=80],CCC(C)C(N)C(C=O)CC(C)C[<].[+rn=20]}	0.928147202	13.59563448	48.18639921
{[>]NC(C)(C)C(C[NH3+])C(=O).[+rn=90],CCC(C)C(N)C(C=O)CC(C)C[<].[+rn=10]}	1.158599457	11.76809207	50.42203872
{[>]NC(C)(C)C(C[NH3+])C(=O).[+rn=10],CCC(C)C(C)C(C=O)C(N)CC[<].[+rn=90]}	0.73579177	25.41503259	233.6316408
{[>]NC(C)(C)C(C[NH3+])C(=O).[+rn=20],CCC(C)C(C)C(C=O)C(N)CC[<].[+rn=80]}	0.766688218	22.93345411	165.9672284
{[>]NC(C)(C)C(C[NH3+])C(=O).[+rn=30],CCC(C)C(C)C(C=O)C(N)CC[<].[+rn=70]}	0.816649812	20.77938215	134.1249245
{[>]NC(C)(C)C(C[NH3+])C(=O).[+rn=40],CCC(C)C(C)C(C=O)C(N)CC[<].[+rn=60]}	0.867549927	18.6396489	106.0848349
{[>]NC(C)(C)C(C[NH3+])C(=O).[+rn=50],CCC(C)C(C)C(C=O)C(N)CC[<].[+rn=50]}	0.953701669	16.650931	89.99372469
{[>]NC(C)(C)C(C[NH3+])C(=O).[+rn=60],CCC(C)C(C)C(C=O)C(N)CC[<].[+rn=40]}	0.973605329	14.44001503	74.37324188
{[>]NC(C)(C)C(C[NH3+])C(=O).[+rn=70],CCC(C)C(C)C(C=O)C(N)CC[<].[+rn=30]}	1.022250963	12.73254394	65.30051668
{[>]NC(C)(C)C(C[NH3+])C(=O).[+rn=80],CCC(C)C(C)C(C=O)C(N)CC[<].[+rn=20]}	1.347603743	11.43601712	61.32900599
{[>]NC(C)(C)C(C[NH3+])C(=O).[+rn=90],CCC(C)C(C)C(C=O)C(N)CC[<].[+rn=10]}	1.968813657	10.09865183	65.36270499
{[>]NC(C)(C)C(C[NH3+])C(=O).[+rn=10],CCC(N)C(C=O)C(C)C(C)(C)C[<].[+rn=90]}	0.772607058	32.27479316	156.4207746
{[>]NC(C)(C)C(C[NH3+])C(=O).[+rn=20],CCC(N)C(C=O)C(C)C(C)(C)C[<].[+rn=80]}	0.92911254	29.56622304	113.6023057
{[>]NC(C)(C)C(C[NH3+])C(=O).[+rn=30],CCC(N)C(C=O)C(C)C(C)(C)C[<].[+rn=70]}	1.069859377	26.06976709	94.41966523
{[>]NC(C)(C)C(C[NH3+])C(=O).[+rn=40],CCC(N)C(C=O)C(C)C(C)(C)C[<].[+rn=60]}	1.285460385	23.09826044	72.13341689
{[>]NC(C)(C)C(C[NH3+])C(=O).[+rn=50],CCC(N)C(C=O)C(C)C(C)(C)C[<].[+rn=50]}	1.680323767	20.7712159	55.7753987
{[>]NC(C)(C)C(C[NH3+])C(=O).[+rn=60],CCC(N)C(C=O)C(C)C(C)(C)C[<].[+rn=40]}	2.234287911	17.83539458	45.35373681
{[>]NC(C)(C)C(C[NH3+])C(=O).[+rn=70],CCC(N)C(C=O)C(C)C(C)(C)C[<].[+rn=30]}	3.271832647	15.60927912	39.23324738
{[>]NC(C)(C)C(C[NH3+])C(=O).[+rn=80],CCC(N)C(C=O)C(C)C(C)(C)C[<].[+rn=20]}	4.850384315	13.95031967	36.55384875
{[>]NC(C)(C)C(C[NH3+])C(=O).[+rn=90],CCC(N)C(C=O)C(C)C(C)(C)C[<].[+rn=10]}	6.540605651	12.56928474	38.58894415
{[>]NC(C)(C)C(C[NH3+])C(=O).[+rn=10],CCC(C)(C)C(C=O)C(C)N[<].[+rn=90]}	0.292154908	12.48001291	79.99664279
{[>]NC(C)(C)C(C[NH3+])C(=O).[+rn=20],CCC(C)(C)C(C=O)C(C)N[<].[+rn=80]}	0.401375978	10.88917709	56.18524096
{[>]NC(C)(C)C(C[NH3+])C(=O).[+rn=30],CCC(C)(C)C(C=O)C(C)N[<].[+rn=70]}	0.577488111	9.469037221	47.76234264
{[>]NC(C)(C)C(C[NH3+])C(=O).[+rn=40],CCC(C)(C)C(C=O)C(C)N[<].[+rn=60]}	0.80936499	8.247291489	39.68875532
{[>]NC(C)(C)C(C[NH3+])C(=O).[+rn=50],CCC(C)(C)C(C=O)C(C)N[<].[+rn=50]}	1.08746973	7.583707615	38.48953308
{[>]NC(C)(C)C(C[NH3+])C(=O).[+rn=60],CCC(C)(C)C(C=O)C(C)N[<].[+rn=40]}	1.33855363	7.201335347	40.37615035
{[>]NC(C)(C)C(C[NH3+])C(=O).[+rn=70],CCC(C)(C)C(C=O)C(C)N[<].[+rn=30]}	1.859621591	7.108283059	42.29723884
{[>]NC(C)(C)C(C[NH3+])C(=O).[+rn=80],CCC(C)(C)C(C=O)C(C)N[<].[+rn=20]}	2.721653887	7.403077154	51.58264948
{[>]NC(C)(C)C(C[NH3+])C(=O).[+rn=90],CCC(C)(C)C(C=O)C(C)N[<].[+rn=10]}	4.106965012	7.578408217	72.93379189
{[>]NC(C)(C)C(C[NH3+])C(=O).[+rn=10],CC(N)C(C=O)C(C)C(C)(C)C[<].[+rn=90]}	3.627547227	24.6959562	121.6343392
{[>]NC(C)(C)C(C[NH3+])C(=O).[+rn=20],CC(N)C(C=O)C(C)C(C)(C)C[<].[+rn=80]}	4.879093292	22.35309295	87.27844929
{[>]NC(C)(C)C(C[NH3+])C(=O).[+rn=30],CC(N)C(C=O)C(C)C(C)(C)C[<].[+rn=70]}	6.836986024	20.27791229	73.24444752
{[>]NC(C)(C)C(C[NH3+])C(=O).[+rn=40],CC(N)C(C=O)C(C)C(C)(C)C[<].[+rn=60]}	9.077588784	18.69175434	61.59823397
{[>]NC(C)(C)C(C[NH3+])C(=O).[+rn=50],CC(N)C(C=O)C(C)C(C)(C)C[<].[+rn=50]}	13.70726474	17.38495408	52.85218071
{[>]NC(C)(C)C(C[NH3+])C(=O).[+rn=60],CC(N)C(C=O)C(C)C(C)(C)C[<].[+rn=40]}	17.7969221	15.26054147	44.40420551
{[>]NC(C)(C)C(C[NH3+])C(=O).[+rn=70],CC(N)C(C=O)C(C)C(C)(C)C[<].[+rn=30]}	25.89556528	13.79020806	38.7538328
{[>]NC(C)(C)C(C[NH3+])C(=O).[+rn=80],CC(N)C(C=O)C(C)C(C)(C)C[<].[+rn=20]}	34.15553428	12.70234088	35.47299612
{[>]NC(C)(C)C(C[NH3+])C(=O).[+rn=90],CC(N)C(C=O)C(C)C(C)(C)C[<].[+rn=10]}	46.09279379	11.65559207	38.0464125
{[>]NC(C)(C)C(C[NH3+])C(=O).[+rn=10],CC(C)C(C)C(C=O)C(N)C(C)C[<].[+rn=90]}	0.818416657	34.51306476	244.3130121
{[>]NC(C)(C)C(C[NH3+])C(=O).[+rn=20],CC(C)C(C)C(C=O)C(N)C(C)C[<].[+rn=80]}	0.940582065	31.96324444	192.7856052
{[>]NC(C)(C)C(C[NH3+])C(=O).[+rn=30],CC(C)C(C)C(C=O)C(N)C(C)C[<].[+rn=70]}	1.098652452	28.7057596	163.2261291
{[>]NC(C)(C)C(C[NH3+])C(=O).[+rn=40],CC(C)C(C)C(C=O)C(N)C(C)C[<].[+rn=60]}	1.24316002	25.1899304	142.7501778
{[>]NC(C)(C)C(C[NH3+])C(=O).[+rn=50],CC(C)C(C)C(C=O)C(N)C(C)C[<].[+rn=50]}	1.446189413	22.39924893	127.1115559
{[>]NC(C)(C)C(C[NH3+])C(=O).[+rn=60],CC(C)C(C)C(C=O)C(N)C(C)C[<].[+rn=40]}	1.728477289	19.50737518	113.6091111
{[>]NC(C)(C)C(C[NH3+])C(=O).[+rn=70],CC(C)C(C)C(C=O)C(N)C(C)C[<].[+rn=30]}	2.374641358	17.11981545	102.1528146
{[>]NC(C)(C)C(C[NH3+])C(=O).[+rn=80],CC(C)C(C)C(C=O)C(N)C(C)C[<].[+rn=20]}	3.615096693	15.09060064	94.31557317
{[>]NC(C)(C)C(C[NH3+])C(=O).[+rn=90],CC(C)C(C)C(C=O)C(N)C(C)C[<].[+rn=10]}	5.229435582	13.37200146	91.81433647
{[>]NC(C)(C)C(C[NH3+])C(=O).[+rn=10],CCC(CC)CC(C=O)C(N)CC[<].[+rn=90]}	5.681385977	38.65860399	295.6713887
{[>]NC(C)(C)C(C[NH3+])C(=O).[+rn=20],CCC(CC)CC(C=O)C(N)CC[<].[+rn=80]}	4.413595834	33.95089758	200.9648407
{[>]NC(C)(C)C(C[NH3+])C(=O).[+rn=30],CCC(CC)CC(C=O)C(N)CC[<].[+rn=70]}	3.74348404	29.92926761	150.0168517
{[>]NC(C)(C)C(C[NH3+])C(=O).[+rn=40],CCC(CC)CC(C=O)C(N)CC[<].[+rn=60]}	3.001506742	26.09527661	98.05106621
{[>]NC(C)(C)C(C[NH3+])C(=O).[+rn=50],CCC(CC)CC(C=O)C(N)CC[<].[+rn=50]}	2.654803022	23.01755583	66.37427642
{[>]NC(C)(C)C(C[NH3+])C(=O).[+rn=60],CCC(CC)CC(C=O)C(N)CC[<].[+rn=40]}	2.325177175	19.7883031	45.61448623
{[>]NC(C)(C)C(C[NH3+])C(=O).[+rn=70],CCC(CC)CC(C=O)C(N)CC[<].[+rn=30]}	2.216055089	17.27670557	34.33258028
{[>]NC(C)(C)C(C[NH3+])C(=O).[+rn=80],CCC(CC)CC(C=O)C(N)CC[<].[+rn=20]}	1.904905747	15.08696174	27.71403482
{[>]NC(C)(C)C(C[NH3+])C(=O).[+rn=90],CCC(CC)CC(C=O)C(N)CC[<].[+rn=10]}	1.775408638	13.03152435	29.7181098
{[>]NC(C)(C)C(C[NH3+])C(=O).[+rn=10],CCC(C)(CC)C(N)C(C)C=O[<].[+rn=90]}	1.022432685	17.22489035	84.34986605
{[>]NC(C)(C)C(C[NH3+])C(=O).[+rn=20],CCC(C)(CC)C(N)C(C)C=O[<].[+rn=80]}	0.954208653	15.69558318	58.65201378
{[>]NC(C)(C)C(C[NH3+])C(=O).[+rn=30],CCC(C)(CC)C(N)C(C)C=O[<].[+rn=70]}	1.015196225	14.00485108	49.24847555
{[>]NC(C)(C)C(C[NH3+])C(=O).[+rn=40],CCC(C)(CC)C(N)C(C)C=O[<].[+rn=60]}	1.013212278	12.57858201	37.49683167
{[>]NC(C)(C)C(C[NH3+])C(=O).[+rn=50],CCC(C)(CC)C(N)C(C)C=O[<].[+rn=50]}	1.131728098	11.50729247	31.66348192
{[>]NC(C)(C)C(C[NH3+])C(=O).[+rn=60],CCC(C)(CC)C(N)C(C)C=O[<].[+rn=40]}	1.224227445	10.1502723	30.54026309
{[>]NC(C)(C)C(C[NH3+])C(=O).[+rn=70],CCC(C)(CC)C(N)C(C)C=O[<].[+rn=30]}	1.479608879	9.132776722	29.67477008
{[>]NC(C)(C)C(C[NH3+])C(=O).[+rn=80],CCC(C)(CC)C(N)C(C)C=O[<].[+rn=20]}	1.629475227	8.418742487	32.1560256
{[>]NC(C)(C)C(C[NH3+])C(=O).[+rn=90],CCC(C)(CC)C(N)C(C)C=O[<].[+rn=10]}	1.457160064	7.701565968	45.16250882
{[>]NC(C)(C)C(C[NH3+])C(=O).[+rn=10],CCC(C=O)C(N)C(C)(CC)CC[<].[+rn=90]}	0.812973045	24.77729606	120.9481917
{[>]NC(C)(C)C(C[NH3+])C(=O).[+rn=20],CCC(C=O)C(N)C(C)(CC)CC[<].[+rn=80]}	0.786976635	22.37527819	82.7374471
{[>]NC(C)(C)C(C[NH3+])C(=O).[+rn=30],CCC(C=O)C(N)C(C)(CC)CC[<].[+rn=70]}	0.825470134	19.99570856	65.70207355
{[>]NC(C)(C)C(C[NH3+])C(=O).[+rn=40],CCC(C=O)C(N)C(C)(CC)CC[<].[+rn=60]}	0.849304056	17.77696395	46.75632427
{[>]NC(C)(C)C(C[NH3+])C(=O).[+rn=50],CCC(C=O)C(N)C(C)(CC)CC[<].[+rn=50]}	0.961376005	15.72543984	35.16400281
{[>]NC(C)(C)C(C[NH3+])C(=O).[+rn=60],CCC(C=O)C(N)C(C)(CC)CC[<].[+rn=40]}	1.094366828	13.46804658	29.64283518
{[>]NC(C)(C)C(C[NH3+])C(=O).[+rn=70],CCC(C=O)C(N)C(C)(CC)CC[<].[+rn=30]}	1.317299291	11.79598941	28.52545161
{[>]NC(C)(C)C(C[NH3+])C(=O).[+rn=80],CCC(C=O)C(N)C(C)(CC)CC[<].[+rn=20]}	1.492596567	10.71324514	28.3413124
{[>]NC(C)(C)C(C[NH3+])C(=O).[+rn=90],CCC(C=O)C(N)C(C)(CC)CC[<].[+rn=10]}	1.828546571	9.653102299	36.01014026
{[>]NC(C)(C)C(C[NH3+])C(=O).[+rn=10],CCC(C=O)C(N)C(C)C(C)(C)C[<].[+rn=90]}	1.323341422	28.32807999	138.3216191
{[>]NC(C)(C)C(C[NH3+])C(=O).[+rn=20],CCC(C=O)C(N)C(C)C(C)(C)C[<].[+rn=80]}	1.187105468	25.75521396	101.1914872
{[>]NC(C)(C)C(C[NH3+])C(=O).[+rn=30],CCC(C=O)C(N)C(C)C(C)(C)C[<].[+rn=70]}	1.093403156	22.54948358	83.58588352
{[>]NC(C)(C)C(C[NH3+])C(=O).[+rn=40],CCC(C=O)C(N)C(C)C(C)(C)C[<].[+rn=60]}	0.998933507	19.86590841	65.53214169
{[>]NC(C)(C)C(C[NH3+])C(=O).[+rn=50],CCC(C=O)C(N)C(C)C(C)(C)C[<].[+rn=50]}	0.984224415	17.83477773	54.59254365
{[>]NC(C)(C)C(C[NH3+])C(=O).[+rn=60],CCC(C=O)C(N)C(C)C(C)(C)C[<].[+rn=40]}	0.857320384	15.38340551	46.96657451
{[>]NC(C)(C)C(C[NH3+])C(=O).[+rn=70],CCC(C=O)C(N)C(C)C(C)(C)C[<].[+rn=30]}	0.771976007	13.54330934	40.39549936
{[>]NC(C)(C)C(C[NH3+])C(=O).[+rn=80],CCC(C=O)C(N)C(C)C(C)(C)C[<].[+rn=20]}	0.693461732	12.13056009	34.6524542
{[>]NC(C)(C)C(C[NH3+])C(=O).[+rn=90],CCC(C=O)C(N)C(C)C(C)(C)C[<].[+rn=10]}	0.666518989	10.91991557	37.25523704
{[>]NC(C)(C)C(C[NH3+])C(=O).[+rn=10],CC(C)C(C)C(N)C(C=O)C(C)C[<].[+rn=90]}	0.6537664	31.01386304	216.6381713
{[>]NC(C)(C)C(C[NH3+])C(=O).[+rn=20],CC(C)C(C)C(N)C(C=O)C(C)C[<].[+rn=80]}	0.639040398	28.06059849	176.6869501
{[>]NC(C)(C)C(C[NH3+])C(=O).[+rn=30],CC(C)C(C)C(N)C(C=O)C(C)C[<].[+rn=70]}	0.642420425	24.97460422	156.8752698
{[>]NC(C)(C)C(C[NH3+])C(=O).[+rn=40],CC(C)C(C)C(N)C(C=O)C(C)C[<].[+rn=60]}	0.637283224	22.31612403	139.6129071
{[>]NC(C)(C)C(C[NH3+])C(=O).[+rn=50],CC(C)C(C)C(N)C(C=O)C(C)C[<].[+rn=50]}	0.654279444	19.87422441	127.3148177
{[>]NC(C)(C)C(C[NH3+])C(=O).[+rn=60],CC(C)C(C)C(N)C(C=O)C(C)C[<].[+rn=40]}	0.656795779	17.34451524	112.3799347
{[>]NC(C)(C)C(C[NH3+])C(=O).[+rn=70],CC(C)C(C)C(N)C(C=O)C(C)C[<].[+rn=30]}	0.725172333	15.21040231	98.13209862
{[>]NC(C)(C)C(C[NH3+])C(=O).[+rn=80],CC(C)C(C)C(N)C(C=O)C(C)C[<].[+rn=20]}	0.794457062	13.38547973	88.18666543
{[>]NC(C)(C)C(C[NH3+])C(=O).[+rn=90],CC(C)C(C)C(N)C(C=O)C(C)C[<].[+rn=10]}	0.898059953	11.87667078	87.35206117
{[>]NC(C)(C)C(C[NH3+])C(=O).[+rn=10],CCC(CC)C(N)C(C)C=O[<].[+rn=90]}	2.377963142	25.21337613	198.3520353
{[>]NC(C)(C)C(C[NH3+])C(=O).[+rn=20],CCC(CC)C(N)C(C)C=O[<].[+rn=80]}	2.130758428	22.1140511	135.0365603
{[>]NC(C)(C)C(C[NH3+])C(=O).[+rn=30],CCC(CC)C(N)C(C)C=O[<].[+rn=70]}	2.034406687	19.56901544	101.4531446
{[>]NC(C)(C)C(C[NH3+])C(=O).[+rn=40],CCC(CC)C(N)C(C)C=O[<].[+rn=60]}	1.776755024	17.2260392	69.60881455
{[>]NC(C)(C)C(C[NH3+])C(=O).[+rn=50],CCC(CC)C(N)C(C)C=O[<].[+rn=50]}	1.840058885	15.18509412	53.73007321
{[>]NC(C)(C)C(C[NH3+])C(=O).[+rn=60],CCC(CC)C(N)C(C)C=O[<].[+rn=40]}	2.112594267	12.77103334	42.9463737
{[>]NC(C)(C)C(C[NH3+])C(=O).[+rn=70],CCC(CC)C(N)C(C)C=O[<].[+rn=30]}	2.428385381	10.67858805	39.20384908
{[>]NC(C)(C)C(C[NH3+])C(=O).[+rn=80],CCC(CC)C(N)C(C)C=O[<].[+rn=20]}	3.194854833	9.420103807	43.33189192
{[>]NC(C)(C)C(C[NH3+])C(=O).[+rn=90],CCC(CC)C(N)C(C)C=O[<].[+rn=10]}	4.686750665	8.671150102	60.6741959
{[>]NC(C)(C)C(C[NH3+])C(=O).[+rn=10],CC(C=O)C(N)C1CCCCC1C[<].[+rn=90]}	1.61599533	22.73795978	101.2146582
{[>]NC(C)(C)C(C[NH3+])C(=O).[+rn=20],CC(C=O)C(N)C1CCCCC1C[<].[+rn=80]}	1.583166019	18.4565656	73.70396186
{[>]NC(C)(C)C(C[NH3+])C(=O).[+rn=30],CC(C=O)C(N)C1CCCCC1C[<].[+rn=70]}	1.649738303	16.4885019	60.95733568
{[>]NC(C)(C)C(C[NH3+])C(=O).[+rn=40],CC(C=O)C(N)C1CCCCC1C[<].[+rn=60]}	1.761429389	14.49863573	44.77999412
{[>]NC(C)(C)C(C[NH3+])C(=O).[+rn=50],CC(C=O)C(N)C1CCCCC1C[<].[+rn=50]}	2.00220341	13.32373873	34.84695961
{[>]NC(C)(C)C(C[NH3+])C(=O).[+rn=60],CC(C=O)C(N)C1CCCCC1C[<].[+rn=40]}	2.254595989	11.54605084	30.17121303
{[>]NC(C)(C)C(C[NH3+])C(=O).[+rn=70],CC(C=O)C(N)C1CCCCC1C[<].[+rn=30]}	2.823398549	10.19712209	28.34635897
{[>]NC(C)(C)C(C[NH3+])C(=O).[+rn=80],CC(C=O)C(N)C1CCCCC1C[<].[+rn=20]}	3.8868223	8.979374856	28.6076959
{[>]NC(C)(C)C(C[NH3+])C(=O).[+rn=90],CC(C=O)C(N)C1CCCCC1C[<].[+rn=10]}	5.247837633	8.52627956	36.21082577
{[>]NC(C)(C)C(C[NH3+])C(=O).[+rn=10],CC(C)CCC(C=O)C(N)C(C)C[<].[+rn=90]}	6.321037795	33.35790911	192.3885356
{[>]NC(C)(C)C(C[NH3+])C(=O).[+rn=20],CC(C)CCC(C=O)C(N)C(C)C[<].[+rn=80]}	4.983409736	30.14833603	141.8790115
{[>]NC(C)(C)C(C[NH3+])C(=O).[+rn=30],CC(C)CCC(C=O)C(N)C(C)C[<].[+rn=70]}	4.076113569	26.71262366	113.2862229
{[>]NC(C)(C)C(C[NH3+])C(=O).[+rn=40],CC(C)CCC(C=O)C(N)C(C)C[<].[+rn=60]}	3.161019853	23.39885698	81.84209255
{[>]NC(C)(C)C(C[NH3+])C(=O).[+rn=50],CC(C)CCC(C=O)C(N)C(C)C[<].[+rn=50]}	2.770685453	20.7884563	64.84275057
{[>]NC(C)(C)C(C[NH3+])C(=O).[+rn=60],CC(C)CCC(C=O)C(N)C(C)C[<].[+rn=40]}	2.374759875	17.7295253	53.8887939
{[>]NC(C)(C)C(C[NH3+])C(=O).[+rn=70],CC(C)CCC(C=O)C(N)C(C)C[<].[+rn=30]}	2.062247987	15.39844647	45.53919224
{[>]NC(C)(C)C(C[NH3+])C(=O).[+rn=80],CC(C)CCC(C=O)C(N)C(C)C[<].[+rn=20]}	1.783908096	13.49825698	40.16230502
{[>]NC(C)(C)C(C[NH3+])C(=O).[+rn=90],CC(C)CCC(C=O)C(N)C(C)C[<].[+rn=10]}	1.690746786	11.7549699	40.87114041
{[>]NC(C)(C)C(C[NH3+])C(=O).[+rn=10],CCC(C=O)C(N)C(C)(C)C(C)C[<].[+rn=90]}	1.145970511	23.66976036	123.9327195
{[>]NC(C)(C)C(C[NH3+])C(=O).[+rn=20],CCC(C=O)C(N)C(C)(C)C(C)C[<].[+rn=80]}	1.156690594	21.49421436	91.64301381
{[>]NC(C)(C)C(C[NH3+])C(=O).[+rn=30],CCC(C=O)C(N)C(C)(C)C(C)C[<].[+rn=70]}	1.209274841	19.16056575	79.07207949
{[>]NC(C)(C)C(C[NH3+])C(=O).[+rn=40],CCC(C=O)C(N)C(C)(C)C(C)C[<].[+rn=60]}	1.310775839	16.89601848	66.18253342
{[>]NC(C)(C)C(C[NH3+])C(=O).[+rn=50],CCC(C=O)C(N)C(C)(C)C(C)C[<].[+rn=50]}	1.547422847	14.92738883	56.80763964
{[>]NC(C)(C)C(C[NH3+])C(=O).[+rn=60],CCC(C=O)C(N)C(C)(C)C(C)C[<].[+rn=40]}	1.837975185	12.91735242	49.61321506
{[>]NC(C)(C)C(C[NH3+])C(=O).[+rn=70],CCC(C=O)C(N)C(C)(C)C(C)C[<].[+rn=30]}	2.328912096	11.43655525	42.56360408
{[>]NC(C)(C)C(C[NH3+])C(=O).[+rn=80],CCC(C=O)C(N)C(C)(C)C(C)C[<].[+rn=20]}	2.811484002	10.37060491	39.1305656
{[>]NC(C)(C)C(C[NH3+])C(=O).[+rn=90],CCC(C=O)C(N)C(C)(C)C(C)C[<].[+rn=10]}	3.170661731	9.501580224	42.58546945
{[>]NC(C)(C)C(C[NH3+])C(=O).[+rn=10],CCC(CC)CC(C=O)C(C)N[<].[+rn=90]}	7.687575552	40.82870006	316.3184807
{[>]NC(C)(C)C(C[NH3+])C(=O).[+rn=20],CCC(CC)CC(C=O)C(C)N[<].[+rn=80]}	6.530502954	36.96146723	215.8220959
{[>]NC(C)(C)C(C[NH3+])C(=O).[+rn=30],CCC(CC)CC(C=O)C(C)N[<].[+rn=70]}	5.636138155	31.83938959	155.2832861
{[>]NC(C)(C)C(C[NH3+])C(=O).[+rn=40],CCC(CC)CC(C=O)C(C)N[<].[+rn=60]}	4.605746511	27.3654785	101.0389336
{[>]NC(C)(C)C(C[NH3+])C(=O).[+rn=50],CCC(CC)CC(C=O)C(C)N[<].[+rn=50]}	3.977689366	24.02200869	69.21030871
{[>]NC(C)(C)C(C[NH3+])C(=O).[+rn=60],CCC(CC)CC(C=O)C(C)N[<].[+rn=40]}	3.190780696	20.32870979	47.34701312
{[>]NC(C)(C)C(C[NH3+])C(=O).[+rn=70],CCC(CC)CC(C=O)C(C)N[<].[+rn=30]}	2.831118131	17.20430894	36.28121825
{[>]NC(C)(C)C(C[NH3+])C(=O).[+rn=80],CCC(CC)CC(C=O)C(C)N[<].[+rn=20]}	2.34350862	14.81780917	29.19941024
{[>]NC(C)(C)C(C[NH3+])C(=O).[+rn=90],CCC(CC)CC(C=O)C(C)N[<].[+rn=10]}	2.182146633	12.60353833	29.26766056
{[>]NC(C)(C)C(C[NH3+])C(=O).[+rn=10],CCC(C)C(C)C(C=O)C(C)N[<].[+rn=90]}	1.018153491	20.93760833	196.5393613
{[>]NC(C)(C)C(C[NH3+])C(=O).[+rn=20],CCC(C)C(C)C(C=O)C(C)N[<].[+rn=80]}	1.024775595	18.79365778	138.8327134
{[>]NC(C)(C)C(C[NH3+])C(=O).[+rn=30],CCC(C)C(C)C(C=O)C(C)N[<].[+rn=70]}	1.057747395	16.83958129	115.2639999
{[>]NC(C)(C)C(C[NH3+])C(=O).[+rn=40],CCC(C)C(C)C(C=O)C(C)N[<].[+rn=60]}	1.050282711	15.21991785	97.99459558
{[>]NC(C)(C)C(C[NH3+])C(=O).[+rn=50],CCC(C)C(C)C(C=O)C(C)N[<].[+rn=50]}	1.232368268	13.8780016	85.98473801
{[>]NC(C)(C)C(C[NH3+])C(=O).[+rn=60],CCC(C)C(C)C(C=O)C(C)N[<].[+rn=40]}	1.319438004	12.10449993	73.54173674
{[>]NC(C)(C)C(C[NH3+])C(=O).[+rn=70],CCC(C)C(C)C(C=O)C(C)N[<].[+rn=30]}	1.477770336	10.50130073	65.46259677
{[>]NC(C)(C)C(C[NH3+])C(=O).[+rn=80],CCC(C)C(C)C(C=O)C(C)N[<].[+rn=20]}	2.159389758	9.191167466	63.56817347
{[>]NC(C)(C)C(C[NH3+])C(=O).[+rn=90],CCC(C)C(C)C(C=O)C(C)N[<].[+rn=10]}	3.328544212	8.051158032	72.20949454
{[>]NC(C)(C)C(C[NH3+])C(=O).[+rn=10],CC(C=O)C(N)C(C)C(C)(C)C[<].[+rn=90]}	2.476648686	24.02607611	124.9811404
{[>]NC(C)(C)C(C[NH3+])C(=O).[+rn=20],CC(C=O)C(N)C(C)C(C)(C)C[<].[+rn=80]}	2.482275203	21.67430815	93.80055822
{[>]NC(C)(C)C(C[NH3+])C(=O).[+rn=30],CC(C=O)C(N)C(C)C(C)(C)C[<].[+rn=70]}	2.694887382	19.24794278	82.01319538
{[>]NC(C)(C)C(C[NH3+])C(=O).[+rn=40],CC(C=O)C(N)C(C)C(C)(C)C[<].[+rn=60]}	2.941583939	17.30245701	66.54084334
{[>]NC(C)(C)C(C[NH3+])C(=O).[+rn=50],CC(C=O)C(N)C(C)C(C)(C)C[<].[+rn=50]}	3.448614546	15.58725898	55.00621018
{[>]NC(C)(C)C(C[NH3+])C(=O).[+rn=60],CC(C=O)C(N)C(C)C(C)(C)C[<].[+rn=40]}	3.761985446	13.33176553	46.57743692
{[>]NC(C)(C)C(C[NH3+])C(=O).[+rn=70],CC(C=O)C(N)C(C)C(C)(C)C[<].[+rn=30]}	4.247660957	11.91354865	39.92298842
{[>]NC(C)(C)C(C[NH3+])C(=O).[+rn=80],CC(C=O)C(N)C(C)C(C)(C)C[<].[+rn=20]}	4.165736212	10.95186913	35.36000483
{[>]NC(C)(C)C(C[NH3+])C(=O).[+rn=90],CC(C=O)C(N)C(C)C(C)(C)C[<].[+rn=10]}	4.180530506	10.12159521	38.51716604
{[>]NC(C)(C)C(C[NH3+])C(=O).[+rn=10],CCC(C)(C)C(C=O)C(N)C(C)C[<].[+rn=90]}	3.436815234	29.30526391	159.2280556
{[>]NC(C)(C)C(C[NH3+])C(=O).[+rn=20],CCC(C)(C)C(C=O)C(N)C(C)C[<].[+rn=80]}	4.046359795	26.78163541	115.1353965
{[>]NC(C)(C)C(C[NH3+])C(=O).[+rn=30],CCC(C)(C)C(C=O)C(N)C(C)C[<].[+rn=70]}	5.02024721	23.72223347	94.93868046
{[>]NC(C)(C)C(C[NH3+])C(=O).[+rn=40],CCC(C)(C)C(C=O)C(N)C(C)C[<].[+rn=60]}	5.990420584	20.79535516	71.93294181
{[>]NC(C)(C)C(C[NH3+])C(=O).[+rn=50],CCC(C)(C)C(C=O)C(N)C(C)C[<].[+rn=50]}	8.147855456	18.56338711	57.48880313
{[>]NC(C)(C)C(C[NH3+])C(=O).[+rn=60],CCC(C)(C)C(C=O)C(N)C(C)C[<].[+rn=40]}	10.44222485	16.13283029	50.24345108
{[>]NC(C)(C)C(C[NH3+])C(=O).[+rn=70],CCC(C)(C)C(C=O)C(N)C(C)C[<].[+rn=30]}	14.81664324	14.1576242	43.73634463
{[>]NC(C)(C)C(C[NH3+])C(=O).[+rn=80],CCC(C)(C)C(C=O)C(N)C(C)C[<].[+rn=20]}	20.61329909	12.72509034	39.19400978
{[>]NC(C)(C)C(C[NH3+])C(=O).[+rn=90],CCC(C)(C)C(C=O)C(N)C(C)C[<].[+rn=10]}	28.50758164	11.30032747	41.84885649
{[>]NC(C)(C)C(C[NH3+])C(=O).[+rn=10],CCC(C)C(C=O)C(N)C(C)(C)C[<].[+rn=90]}	1.906060646	34.44813771	174.0736875
{[>]NC(C)(C)C(C[NH3+])C(=O).[+rn=20],CCC(C)C(C=O)C(N)C(C)(C)C[<].[+rn=80]}	2.344037284	30.80049507	125.6573937
{[>]NC(C)(C)C(C[NH3+])C(=O).[+rn=30],CCC(C)C(C=O)C(N)C(C)(C)C[<].[+rn=70]}	2.97889385	27.33135109	102.0398414
{[>]NC(C)(C)C(C[NH3+])C(=O).[+rn=40],CCC(C)C(C=O)C(N)C(C)(C)C[<].[+rn=60]}	3.460496896	24.07082561	74.33619896
{[>]NC(C)(C)C(C[NH3+])C(=O).[+rn=50],CCC(C)C(C=O)C(N)C(C)(C)C[<].[+rn=50]}	4.378318982	21.3990017	57.28099165
{[>]NC(C)(C)C(C[NH3+])C(=O).[+rn=60],CCC(C)C(C=O)C(N)C(C)(C)C[<].[+rn=40]}	5.410108347	18.44144958	47.28575781
{[>]NC(C)(C)C(C[NH3+])C(=O).[+rn=70],CCC(C)C(C=O)C(N)C(C)(C)C[<].[+rn=30]}	7.322107962	16.28662443	42.12809
{[>]NC(C)(C)C(C[NH3+])C(=O).[+rn=80],CCC(C)C(C=O)C(N)C(C)(C)C[<].[+rn=20]}	9.489281043	14.46026661	37.4493725
{[>]NC(C)(C)C(C[NH3+])C(=O).[+rn=90],CCC(C)C(C=O)C(N)C(C)(C)C[<].[+rn=10]}	13.23694809	12.7770594	38.84473458
{[>]NC(C)(C)C(C[NH3+])C(=O).[+rn=10],CCCC(C)(C)C(C=O)C(N)CC[<].[+rn=90]}	0.417066669	22.39597827	117.383418
{[>]NC(C)(C)C(C[NH3+])C(=O).[+rn=20],CCCC(C)(C)C(C=O)C(N)CC[<].[+rn=80]}	0.444991346	20.14381091	82.89314751
{[>]NC(C)(C)C(C[NH3+])C(=O).[+rn=30],CCCC(C)(C)C(C=O)C(N)CC[<].[+rn=70]}	0.484161976	18.00980059	68.30647723
{[>]NC(C)(C)C(C[NH3+])C(=O).[+rn=40],CCCC(C)(C)C(C=O)C(N)CC[<].[+rn=60]}	0.582051695	16.36191679	47.74239635
{[>]NC(C)(C)C(C[NH3+])C(=O).[+rn=50],CCCC(C)(C)C(C=O)C(N)CC[<].[+rn=50]}	0.669849163	14.91037476	35.02168198
{[>]NC(C)(C)C(C[NH3+])C(=O).[+rn=60],CCCC(C)(C)C(C=O)C(N)CC[<].[+rn=40]}	0.724137305	12.91989647	29.84274282
{[>]NC(C)(C)C(C[NH3+])C(=O).[+rn=70],CCCC(C)(C)C(C=O)C(N)CC[<].[+rn=30]}	0.848236517	11.36000146	28.92690898
{[>]NC(C)(C)C(C[NH3+])C(=O).[+rn=80],CCCC(C)(C)C(C=O)C(N)CC[<].[+rn=20]}	1.113590278	10.23158289	30.9873172
{[>]NC(C)(C)C(C[NH3+])C(=O).[+rn=90],CCCC(C)(C)C(C=O)C(N)CC[<].[+rn=10]}	1.470111535	9.157386694	41.29718434
{[>]NC(C)(C)C(C[NH3+])C(=O).[+rn=10],CCC(N)C(C=O)C(CC)C(C)C[<].[+rn=90]}	0.437955706	31.06648811	255.1512387
{[>]NC(C)(C)C(C[NH3+])C(=O).[+rn=20],CCC(N)C(C=O)C(CC)C(C)C[<].[+rn=80]}	0.605141068	28.34849102	186.6116726
{[>]NC(C)(C)C(C[NH3+])C(=O).[+rn=30],CCC(N)C(C=O)C(CC)C(C)C[<].[+rn=70]}	0.833844667	25.13893633	153.5561209
{[>]NC(C)(C)C(C[NH3+])C(=O).[+rn=40],CCC(N)C(C=O)C(CC)C(C)C[<].[+rn=60]}	1.142348163	22.02284958	121.0719754
{[>]NC(C)(C)C(C[NH3+])C(=O).[+rn=50],CCC(N)C(C=O)C(CC)C(C)C[<].[+rn=50]}	1.645999125	19.72392881	100.0549276
{[>]NC(C)(C)C(C[NH3+])C(=O).[+rn=60],CCC(N)C(C=O)C(CC)C(C)C[<].[+rn=40]}	2.207873257	17.12513592	81.80477131
{[>]NC(C)(C)C(C[NH3+])C(=O).[+rn=70],CCC(N)C(C=O)C(CC)C(C)C[<].[+rn=30]}	3.155508717	15.04109084	69.55672453
{[>]NC(C)(C)C(C[NH3+])C(=O).[+rn=80],CCC(N)C(C=O)C(CC)C(C)C[<].[+rn=20]}	4.595272333	13.2773318	62.87567071
{[>]NC(C)(C)C(C[NH3+])C(=O).[+rn=90],CCC(N)C(C=O)C(CC)C(C)C[<].[+rn=10]}	6.695638589	11.54617733	66.15502976
{[>]NC(C)(C)C(C[NH3+])C(=O).[+rn=10],CCC(N)C(C=O)C(C)CC(C)C[<].[+rn=90]}	4.481478265	28.34681258	215.1836851
{[>]NC(C)(C)C(C[NH3+])C(=O).[+rn=20],CCC(N)C(C=O)C(C)CC(C)C[<].[+rn=80]}	3.949042285	25.80226738	156.3641157
{[>]NC(C)(C)C(C[NH3+])C(=O).[+rn=30],CCC(N)C(C=O)C(C)CC(C)C[<].[+rn=70]}	3.412760069	23.13976081	128.2329807
{[>]NC(C)(C)C(C[NH3+])C(=O).[+rn=40],CCC(N)C(C=O)C(C)CC(C)C[<].[+rn=60]}	2.78335011	20.29659527	98.07523352
{[>]NC(C)(C)C(C[NH3+])C(=O).[+rn=50],CCC(N)C(C=O)C(C)CC(C)C[<].[+rn=50]}	2.36773241	18.0139497	81.840739
{[>]NC(C)(C)C(C[NH3+])C(=O).[+rn=60],CCC(N)C(C=O)C(C)CC(C)C[<].[+rn=40]}	1.897403142	15.4737539	68.41521691
{[>]NC(C)(C)C(C[NH3+])C(=O).[+rn=70],CCC(N)C(C=O)C(C)CC(C)C[<].[+rn=30]}	1.595957732	13.56286897	56.42851136
{[>]NC(C)(C)C(C[NH3+])C(=O).[+rn=80],CCC(N)C(C=O)C(C)CC(C)C[<].[+rn=20]}	1.489558655	11.91125495	50.51627727
{[>]NC(C)(C)C(C[NH3+])C(=O).[+rn=90],CCC(N)C(C=O)C(C)CC(C)C[<].[+rn=10]}	1.464231201	10.48324982	56.55421023
{[>]NC(C)(C)C(C[NH3+])C(=O).[+rn=10],CCCC(N)C(C=O)C(C)(C)CC[<].[+rn=90]}	0.269235392	22.59447473	127.4086992
{[>]NC(C)(C)C(C[NH3+])C(=O).[+rn=20],CCCC(N)C(C=O)C(C)(C)CC[<].[+rn=80]}	0.291997406	20.31073706	88.06113078
{[>]NC(C)(C)C(C[NH3+])C(=O).[+rn=30],CCCC(N)C(C=O)C(C)(C)CC[<].[+rn=70]}	0.313131623	18.16308108	71.76920313
{[>]NC(C)(C)C(C[NH3+])C(=O).[+rn=40],CCCC(N)C(C=O)C(C)(C)CC[<].[+rn=60]}	0.365812481	16.48780175	50.22756776
{[>]NC(C)(C)C(C[NH3+])C(=O).[+rn=50],CCCC(N)C(C=O)C(C)(C)CC[<].[+rn=50]}	0.42727509	15.09483414	37.06860801
{[>]NC(C)(C)C(C[NH3+])C(=O).[+rn=60],CCCC(N)C(C=O)C(C)(C)CC[<].[+rn=40]}	0.468145981	13.0868399	29.7039973
{[>]NC(C)(C)C(C[NH3+])C(=O).[+rn=70],CCCC(N)C(C=O)C(C)(C)CC[<].[+rn=30]}	0.509152095	11.57790851	29.63803579
{[>]NC(C)(C)C(C[NH3+])C(=O).[+rn=80],CCCC(N)C(C=O)C(C)(C)CC[<].[+rn=20]}	0.59017993	10.46090049	30.6610526
{[>]NC(C)(C)C(C[NH3+])C(=O).[+rn=90],CCCC(N)C(C=O)C(C)(C)CC[<].[+rn=10]}	0.67945862	9.353162548	40.13951926
{[>]NC(C)(C)C(C[NH3+])C(=O).[+rn=10],CC(C)C(C)C(N)C(C)C=O[<].[+rn=90]}	4.106022129	22.39693003	157.5768239
{[>]NC(C)(C)C(C[NH3+])C(=O).[+rn=20],CC(C)C(C)C(N)C(C)C=O[<].[+rn=80]}	3.603948818	19.5497201	118.3035719
{[>]NC(C)(C)C(C[NH3+])C(=O).[+rn=30],CC(C)C(C)C(N)C(C)C=O[<].[+rn=70]}	3.533108953	16.81644927	106.7614968
{[>]NC(C)(C)C(C[NH3+])C(=O).[+rn=40],CC(C)C(C)C(N)C(C)C=O[<].[+rn=60]}	3.375331191	14.57696056	93.40002409
{[>]NC(C)(C)C(C[NH3+])C(=O).[+rn=50],CC(C)C(C)C(N)C(C)C=O[<].[+rn=50]}	3.946195869	12.60986293	83.28544534
{[>]NC(C)(C)C(C[NH3+])C(=O).[+rn=60],CC(C)C(C)C(N)C(C)C=O[<].[+rn=40]}	4.259967991	10.90023014	71.56999408
{[>]NC(C)(C)C(C[NH3+])C(=O).[+rn=70],CC(C)C(C)C(N)C(C)C=O[<].[+rn=30]}	5.65649187	9.351831104	62.00351006
{[>]NC(C)(C)C(C[NH3+])C(=O).[+rn=80],CC(C)C(C)C(N)C(C)C=O[<].[+rn=20]}	6.539015846	8.363777932	59.32152998
{[>]NC(C)(C)C(C[NH3+])C(=O).[+rn=90],CC(C)C(C)C(N)C(C)C=O[<].[+rn=10]}	8.199651707	7.746820518	68.42288215
{[>]NC(C)(C)C(C[NH3+])C(=O).[+rn=10],CCCCCC(N)C(C=O)CC[<].[+rn=90]}	1.877905351	22.9720299	156.6162696
{[>]NC(C)(C)C(C[NH3+])C(=O).[+rn=20],CCCCCC(N)C(C=O)CC[<].[+rn=80]}	1.560117951	20.23281467	106.3083906
{[>]NC(C)(C)C(C[NH3+])C(=O).[+rn=30],CCCCCC(N)C(C=O)CC[<].[+rn=70]}	1.406867192	17.56067675	79.16495204
{[>]NC(C)(C)C(C[NH3+])C(=O).[+rn=40],CCCCCC(N)C(C=O)CC[<].[+rn=60]}	1.260538638	15.12295042	50.60944402
{[>]NC(C)(C)C(C[NH3+])C(=O).[+rn=50],CCCCCC(N)C(C=O)CC[<].[+rn=50]}	1.267009163	13.32302145	33.39084354
{[>]NC(C)(C)C(C[NH3+])C(=O).[+rn=60],CCCCCC(N)C(C=O)CC[<].[+rn=40]}	1.20652386	11.21243896	21.41639167
{[>]NC(C)(C)C(C[NH3+])C(=O).[+rn=70],CCCCCC(N)C(C=O)CC[<].[+rn=30]}	1.467462006	9.398955986	22.27011907
{[>]NC(C)(C)C(C[NH3+])C(=O).[+rn=80],CCCCCC(N)C(C=O)CC[<].[+rn=20]}	2.52682764	8.068973155	36.82986823
{[>]NC(C)(C)C(C[NH3+])C(=O).[+rn=90],CCCCCC(N)C(C=O)CC[<].[+rn=10]}	4.894654231	7.120708775	66.18541277
{[>]NC(C)(C)C(C[NH3+])C(=O).[+rn=10],CCCC(C=O)C(N)C(CC)CC[<].[+rn=90]}	0.511358681	32.27435793	250.8053494
{[>]NC(C)(C)C(C[NH3+])C(=O).[+rn=20],CCCC(C=O)C(N)C(CC)CC[<].[+rn=80]}	0.488331186	28.94991693	182.5037439
{[>]NC(C)(C)C(C[NH3+])C(=O).[+rn=30],CCCC(C=O)C(N)C(CC)CC[<].[+rn=70]}	0.51833778	25.42020147	144.7385698
{[>]NC(C)(C)C(C[NH3+])C(=O).[+rn=40],CCCC(C=O)C(N)C(CC)CC[<].[+rn=60]}	0.545079145	22.16071837	99.72326361
{[>]NC(C)(C)C(C[NH3+])C(=O).[+rn=50],CCCC(C=O)C(N)C(CC)CC[<].[+rn=50]}	0.58182615	19.52803947	70.92874182
{[>]NC(C)(C)C(C[NH3+])C(=O).[+rn=60],CCCC(C=O)C(N)C(CC)CC[<].[+rn=40]}	0.599287972	16.77398327	49.98979849
{[>]NC(C)(C)C(C[NH3+])C(=O).[+rn=70],CCCC(C=O)C(N)C(CC)CC[<].[+rn=30]}	0.640841219	14.72275845	39.79779164
{[>]NC(C)(C)C(C[NH3+])C(=O).[+rn=80],CCCC(C=O)C(N)C(CC)CC[<].[+rn=20]}	0.71123612	12.9073388	36.35687749
{[>]NC(C)(C)C(C[NH3+])C(=O).[+rn=90],CCCC(C=O)C(N)C(CC)CC[<].[+rn=10]}	0.728715173	11.28723816	40.47963656
{[>]NC(C)(C)C(C[NH3+])C(=O).[+rn=10],CC(C)CC(C)C(N)C(C)C=O[<].[+rn=90]}	0.322073749	23.77544458	155.6513044
{[>]NC(C)(C)C(C[NH3+])C(=O).[+rn=20],CC(C)CC(C)C(N)C(C)C=O[<].[+rn=80]}	0.383041649	21.33415857	110.1585466
{[>]NC(C)(C)C(C[NH3+])C(=O).[+rn=30],CC(C)CC(C)C(N)C(C)C=O[<].[+rn=70]}	0.459948332	19.11997438	89.47827368
{[>]NC(C)(C)C(C[NH3+])C(=O).[+rn=40],CC(C)CC(C)C(N)C(C)C=O[<].[+rn=60]}	0.595389671	17.22721553	71.66196202
{[>]NC(C)(C)C(C[NH3+])C(=O).[+rn=50],CC(C)CC(C)C(N)C(C)C=O[<].[+rn=50]}	0.78505361	15.22583169	61.53309562
{[>]NC(C)(C)C(C[NH3+])C(=O).[+rn=60],CC(C)CC(C)C(N)C(C)C=O[<].[+rn=40]}	1.064872132	12.80488482	53.47830677
{[>]NC(C)(C)C(C[NH3+])C(=O).[+rn=70],CC(C)CC(C)C(N)C(C)C=O[<].[+rn=30]}	1.464155273	10.92982863	47.96473625
{[>]NC(C)(C)C(C[NH3+])C(=O).[+rn=80],CC(C)CC(C)C(N)C(C)C=O[<].[+rn=20]}	1.945509263	9.594830663	44.40706124
{[>]NC(C)(C)C(C[NH3+])C(=O).[+rn=90],CC(C)CC(C)C(N)C(C)C=O[<].[+rn=10]}	2.838922216	8.448250531	51.15212387
{[>]NC(C)(C)C(C[NH3+])C(=O).[+rn=10],CC(C)CC(C)C(C=O)C(C)N[<].[+rn=90]}	6.687382323	25.76138903	182.7403639
{[>]NC(C)(C)C(C[NH3+])C(=O).[+rn=20],CC(C)CC(C)C(C=O)C(C)N[<].[+rn=80]}	5.653307717	23.2030321	135.3766171
{[>]NC(C)(C)C(C[NH3+])C(=O).[+rn=30],CC(C)CC(C)C(C=O)C(C)N[<].[+rn=70]}	5.052360651	20.7305558	114.4865694
{[>]NC(C)(C)C(C[NH3+])C(=O).[+rn=40],CC(C)CC(C)C(C=O)C(C)N[<].[+rn=60]}	4.373683427	18.80244348	90.16489405
{[>]NC(C)(C)C(C[NH3+])C(=O).[+rn=50],CC(C)CC(C)C(C=O)C(C)N[<].[+rn=50]}	3.949377885	16.79972262	78.93636115
{[>]NC(C)(C)C(C[NH3+])C(=O).[+rn=60],CC(C)CC(C)C(C=O)C(C)N[<].[+rn=40]}	3.28941959	14.24931629	67.20304631
{[>]NC(C)(C)C(C[NH3+])C(=O).[+rn=70],CC(C)CC(C)C(C=O)C(C)N[<].[+rn=30]}	2.870047129	12.20733332	58.40852775
{[>]NC(C)(C)C(C[NH3+])C(=O).[+rn=80],CC(C)CC(C)C(C=O)C(C)N[<].[+rn=20]}	2.409292153	10.67413636	54.73604072
{[>]NC(C)(C)C(C[NH3+])C(=O).[+rn=90],CC(C)CC(C)C(C=O)C(C)N[<].[+rn=10]}	2.054342425	9.377328777	61.94198304
{[>]NC(C)(C)C(C[NH3+])C(=O).[+rn=10],CCCCC(N)C(C=O)CC(C)C[<].[+rn=90]}	0.533297749	36.62038545	242.898284
{[>]NC(C)(C)C(C[NH3+])C(=O).[+rn=20],CCCCC(N)C(C=O)CC(C)C[<].[+rn=80]}	0.676746517	32.2492932	159.2505233
{[>]NC(C)(C)C(C[NH3+])C(=O).[+rn=30],CCCCC(N)C(C=O)CC(C)C[<].[+rn=70]}	0.896044082	28.38198809	115.4654533
{[>]NC(C)(C)C(C[NH3+])C(=O).[+rn=40],CCCCC(N)C(C=O)CC(C)C[<].[+rn=60]}	1.174762869	24.78976386	75.32518044
{[>]NC(C)(C)C(C[NH3+])C(=O).[+rn=50],CCCCC(N)C(C=O)CC(C)C[<].[+rn=50]}	1.848524829	21.81655396	53.46063769
{[>]NC(C)(C)C(C[NH3+])C(=O).[+rn=60],CCCCC(N)C(C=O)CC(C)C[<].[+rn=40]}	2.912451519	18.64650388	37.24196768
{[>]NC(C)(C)C(C[NH3+])C(=O).[+rn=70],CCCCC(N)C(C=O)CC(C)C[<].[+rn=30]}	4.677646964	16.11747599	29.92990971
{[>]NC(C)(C)C(C[NH3+])C(=O).[+rn=80],CCCCC(N)C(C=O)CC(C)C[<].[+rn=20]}	7.119337111	14.0314429	26.62285976
{[>]NC(C)(C)C(C[NH3+])C(=O).[+rn=90],CCCCC(N)C(C=O)CC(C)C[<].[+rn=10]}	11.95370149	12.16241315	29.73278151
{[>]NC(C)(C)C(C[NH3+])C(=O).[+rn=10],CCCC(C=O)C(N)C(C)(C)CC[<].[+rn=90]}	0.528675057	26.54423736	152.7554174
{[>]NC(C)(C)C(C[NH3+])C(=O).[+rn=20],CCCC(C=O)C(N)C(C)(C)CC[<].[+rn=80]}	0.54891222	23.77262745	104.383745
{[>]NC(C)(C)C(C[NH3+])C(=O).[+rn=30],CCCC(C=O)C(N)C(C)(C)CC[<].[+rn=70]}	0.588302414	20.7747833	84.54077841
{[>]NC(C)(C)C(C[NH3+])C(=O).[+rn=40],CCCC(C=O)C(N)C(C)(C)CC[<].[+rn=60]}	0.662528421	18.11322347	57.25496758
{[>]NC(C)(C)C(C[NH3+])C(=O).[+rn=50],CCCC(C=O)C(N)C(C)(C)CC[<].[+rn=50]}	0.759187023	15.98142047	40.41222438
{[>]NC(C)(C)C(C[NH3+])C(=O).[+rn=60],CCCC(C=O)C(N)C(C)(C)CC[<].[+rn=40]}	0.818428678	13.8008015	30.52002659
{[>]NC(C)(C)C(C[NH3+])C(=O).[+rn=70],CCCC(C=O)C(N)C(C)(C)CC[<].[+rn=30]}	0.944447187	12.28264764	27.17593155
{[>]NC(C)(C)C(C[NH3+])C(=O).[+rn=80],CCCC(C=O)C(N)C(C)(C)CC[<].[+rn=20]}	1.094227422	11.11291505	25.65488636
{[>]NC(C)(C)C(C[NH3+])C(=O).[+rn=90],CCCC(C=O)C(N)C(C)(C)CC[<].[+rn=10]}	1.260930146	9.856883642	30.9075648
{[>]NC(C)(C)C(C[NH3+])C(=O).[+rn=10],CCCC(C)C(N)C(C)C=O[<].[+rn=90]}	1.441021883	20.98115141	190.6235391
{[>]NC(C)(C)C(C[NH3+])C(=O).[+rn=20],CCCC(C)C(N)C(C)C=O[<].[+rn=80]}	1.343623523	17.77820365	124.9964079
{[>]NC(C)(C)C(C[NH3+])C(=O).[+rn=30],CCCC(C)C(N)C(C)C=O[<].[+rn=70]}	1.309881502	14.99135167	94.26835398
{[>]NC(C)(C)C(C[NH3+])C(=O).[+rn=40],CCCC(C)C(N)C(C)C=O[<].[+rn=60]}	1.271922828	12.69055141	58.77223697
{[>]NC(C)(C)C(C[NH3+])C(=O).[+rn=50],CCCC(C)C(N)C(C)C=O[<].[+rn=50]}	1.299285341	11.21596597	42.72822479
{[>]NC(C)(C)C(C[NH3+])C(=O).[+rn=60],CCCC(C)C(N)C(C)C=O[<].[+rn=40]}	1.499018517	9.607798114	33.20178829
{[>]NC(C)(C)C(C[NH3+])C(=O).[+rn=70],CCCC(C)C(N)C(C)C=O[<].[+rn=30]}	2.18518801	7.977471296	35.3760731
{[>]NC(C)(C)C(C[NH3+])C(=O).[+rn=80],CCCC(C)C(N)C(C)C=O[<].[+rn=20]}	3.785620535	6.96850583	44.10969098
{[>]NC(C)(C)C(C[NH3+])C(=O).[+rn=90],CCCC(C)C(N)C(C)C=O[<].[+rn=10]}	7.430060176	6.323082751	64.76402665
{[>]NC(C)(C)C(C[NH3+])C(=O).[+rn=10],CCC(C)C(C)C(N)C(C=O)CC[<].[+rn=90]}	0.863155632	22.98071524	187.0729546
{[>]NC(C)(C)C(C[NH3+])C(=O).[+rn=20],CCC(C)C(C)C(N)C(C=O)CC[<].[+rn=80]}	0.866116172	20.68144796	135.2885012
{[>]NC(C)(C)C(C[NH3+])C(=O).[+rn=30],CCC(C)C(C)C(N)C(C=O)CC[<].[+rn=70]}	0.904270065	18.45549763	113.2106619
{[>]NC(C)(C)C(C[NH3+])C(=O).[+rn=40],CCC(C)C(C)C(N)C(C=O)CC[<].[+rn=60]}	0.952766471	16.3080514	89.93770508
{[>]NC(C)(C)C(C[NH3+])C(=O).[+rn=50],CCC(C)C(C)C(N)C(C=O)CC[<].[+rn=50]}	1.046567166	14.50468888	79.2425158
{[>]NC(C)(C)C(C[NH3+])C(=O).[+rn=60],CCC(C)C(C)C(N)C(C=O)CC[<].[+rn=40]}	1.120747437	12.39385889	67.42850515
{[>]NC(C)(C)C(C[NH3+])C(=O).[+rn=70],CCC(C)C(C)C(N)C(C=O)CC[<].[+rn=30]}	1.230551047	10.8713498	56.67653667
{[>]NC(C)(C)C(C[NH3+])C(=O).[+rn=80],CCC(C)C(C)C(N)C(C=O)CC[<].[+rn=20]}	1.585282989	9.841797789	54.88020469
{[>]NC(C)(C)C(C[NH3+])C(=O).[+rn=90],CCC(C)C(C)C(N)C(C=O)CC[<].[+rn=10]}	2.194103121	8.806598398	62.01150861
{[>]NC(C)(C)C(C[NH3+])C(=O).[+rn=10],CCC(C=O)C(N)C(CC)C(C)C[<].[+rn=90]}	1.529738781	27.34575385	211.2461199
{[>]NC(C)(C)C(C[NH3+])C(=O).[+rn=20],CCC(C=O)C(N)C(CC)C(C)C[<].[+rn=80]}	1.392293099	24.78419921	161.3455025
{[>]NC(C)(C)C(C[NH3+])C(=O).[+rn=30],CCC(C=O)C(N)C(CC)C(C)C[<].[+rn=70]}	1.277329082	21.77210183	128.6190343
{[>]NC(C)(C)C(C[NH3+])C(=O).[+rn=40],CCC(C=O)C(N)C(CC)C(C)C[<].[+rn=60]}	1.17200819	18.87242792	101.8108778
{[>]NC(C)(C)C(C[NH3+])C(=O).[+rn=50],CCC(C=O)C(N)C(CC)C(C)C[<].[+rn=50]}	1.107291373	16.61425569	87.51472387
{[>]NC(C)(C)C(C[NH3+])C(=O).[+rn=60],CCC(C=O)C(N)C(CC)C(C)C[<].[+rn=40]}	1.031412944	14.35550587	74.29449162
{[>]NC(C)(C)C(C[NH3+])C(=O).[+rn=70],CCC(C=O)C(N)C(CC)C(C)C[<].[+rn=30]}	0.981991582	12.80530499	62.19940322
{[>]NC(C)(C)C(C[NH3+])C(=O).[+rn=80],CCC(C=O)C(N)C(CC)C(C)C[<].[+rn=20]}	0.914359273	11.44917086	56.14234409
{[>]NC(C)(C)C(C[NH3+])C(=O).[+rn=90],CCC(C=O)C(N)C(CC)C(C)C[<].[+rn=10]}	0.872349324	10.14416048	64.36079849
{[>]NC(C)(C)C(C[NH3+])C(=O).[+rn=10],CCC(C)CC(N)C(C=O)C(C)C[<].[+rn=90]}	0.608010007	25.02906647	172.1029219
{[>]NC(C)(C)C(C[NH3+])C(=O).[+rn=20],CCC(C)CC(N)C(C=O)C(C)C[<].[+rn=80]}	0.609865226	22.57300535	124.8671623
{[>]NC(C)(C)C(C[NH3+])C(=O).[+rn=30],CCC(C)CC(N)C(C=O)C(C)C[<].[+rn=70]}	0.600679969	20.1249649	103.2507888
{[>]NC(C)(C)C(C[NH3+])C(=O).[+rn=40],CCC(C)CC(N)C(C=O)C(C)C[<].[+rn=60]}	0.597501286	18.07038408	78.23704338
{[>]NC(C)(C)C(C[NH3+])C(=O).[+rn=50],CCC(C)CC(N)C(C=O)C(C)C[<].[+rn=50]}	0.593659271	16.19966761	67.90682765
{[>]NC(C)(C)C(C[NH3+])C(=O).[+rn=60],CCC(C)CC(N)C(C=O)C(C)C[<].[+rn=40]}	0.572100858	14.01759096	58.88600753
{[>]NC(C)(C)C(C[NH3+])C(=O).[+rn=70],CCC(C)CC(N)C(C=O)C(C)C[<].[+rn=30]}	0.55079411	12.36368524	50.1256737
{[>]NC(C)(C)C(C[NH3+])C(=O).[+rn=80],CCC(C)CC(N)C(C=O)C(C)C[<].[+rn=20]}	0.513172732	11.01617827	47.2769953
{[>]NC(C)(C)C(C[NH3+])C(=O).[+rn=90],CCC(C)CC(N)C(C=O)C(C)C[<].[+rn=10]}	0.476952007	9.797722771	55.56034929
{[>]NC(C)(C)C(C[NH3+])C(=O).[+rn=10],CC(C=O)C(N)CC(C)(C)C(C)C[<].[+rn=90]}	3.816955322	29.1803877	128.9977031
{[>]NC(C)(C)C(C[NH3+])C(=O).[+rn=20],CC(C=O)C(N)CC(C)(C)C(C)C[<].[+rn=80]}	4.128003345	26.48453797	91.04977252
{[>]NC(C)(C)C(C[NH3+])C(=O).[+rn=30],CC(C=O)C(N)CC(C)(C)C(C)C[<].[+rn=70]}	4.657866429	23.27139919	72.98572037
{[>]NC(C)(C)C(C[NH3+])C(=O).[+rn=40],CC(C=O)C(N)CC(C)(C)C(C)C[<].[+rn=60]}	4.797836373	20.42001833	56.91993346
{[>]NC(C)(C)C(C[NH3+])C(=O).[+rn=50],CC(C=O)C(N)CC(C)(C)C(C)C[<].[+rn=50]}	5.536787973	18.14622522	44.95088414
{[>]NC(C)(C)C(C[NH3+])C(=O).[+rn=60],CC(C=O)C(N)CC(C)(C)C(C)C[<].[+rn=40]}	5.704551168	15.61723913	37.36152965
{[>]NC(C)(C)C(C[NH3+])C(=O).[+rn=70],CC(C=O)C(N)CC(C)(C)C(C)C[<].[+rn=30]}	7.018199447	13.68087463	31.18955159
{[>]NC(C)(C)C(C[NH3+])C(=O).[+rn=80],CC(C=O)C(N)CC(C)(C)C(C)C[<].[+rn=20]}	8.19827359	12.10973893	26.60262834
{[>]NC(C)(C)C(C[NH3+])C(=O).[+rn=90],CC(C=O)C(N)CC(C)(C)C(C)C[<].[+rn=10]}	9.892989729	10.74362374	28.01766966
{[>]NC(C)(C)C(C[NH3+])C(=O).[+rn=10],CCC(N)C(C=O)C1CCCC1[<].[+rn=90]}	0.490427691	29.87748724	87.24612115
{[>]NC(C)(C)C(C[NH3+])C(=O).[+rn=20],CCC(N)C(C=O)C1CCCC1[<].[+rn=80]}	0.608039351	24.5718045	58.53638494
{[>]NC(C)(C)C(C[NH3+])C(=O).[+rn=30],CCC(N)C(C=O)C1CCCC1[<].[+rn=70]}	0.884780242	22.01293073	48.56492151
{[>]NC(C)(C)C(C[NH3+])C(=O).[+rn=40],CCC(N)C(C=O)C1CCCC1[<].[+rn=60]}	1.202222794	19.04904911	32.83874293
{[>]NC(C)(C)C(C[NH3+])C(=O).[+rn=50],CCC(N)C(C=O)C1CCCC1[<].[+rn=50]}	1.816622131	16.94953017	23.97918354
{[>]NC(C)(C)C(C[NH3+])C(=O).[+rn=60],CCC(N)C(C=O)C1CCCC1[<].[+rn=40]}	2.628277967	14.86820264	20.04642787
{[>]NC(C)(C)C(C[NH3+])C(=O).[+rn=70],CCC(N)C(C=O)C1CCCC1[<].[+rn=30]}	4.975591495	13.228014	21.54827349
{[>]NC(C)(C)C(C[NH3+])C(=O).[+rn=80],CCC(N)C(C=O)C1CCCC1[<].[+rn=20]}	9.191061223	11.83507188	26.56393376
{[>]NC(C)(C)C(C[NH3+])C(=O).[+rn=90],CCC(N)C(C=O)C1CCCC1[<].[+rn=10]}	17.40489863	11.24249521	37.8877107
{[>]NC(C)(C)C(C[NH3+])C(=O).[+rn=10],CCCCC(N)C(C=O)C(C)CC[<].[+rn=90]}	0.451643167	24.28846438	206.1300498
{[>]NC(C)(C)C(C[NH3+])C(=O).[+rn=20],CCCCC(N)C(C=O)C(C)CC[<].[+rn=80]}	0.550905729	21.94255087	140.4840356
{[>]NC(C)(C)C(C[NH3+])C(=O).[+rn=30],CCCCC(N)C(C=O)C(C)CC[<].[+rn=70]}	0.670722954	19.75154863	105.9995386
{[>]NC(C)(C)C(C[NH3+])C(=O).[+rn=40],CCCCC(N)C(C=O)C(C)CC[<].[+rn=60]}	0.82267171	17.6762515	74.22896927
{[>]NC(C)(C)C(C[NH3+])C(=O).[+rn=50],CCCCC(N)C(C=O)C(C)CC[<].[+rn=50]}	1.135854928	15.87677649	53.49646453
{[>]NC(C)(C)C(C[NH3+])C(=O).[+rn=60],CCCCC(N)C(C=O)C(C)CC[<].[+rn=40]}	1.59228222	13.58806265	37.58321315
{[>]NC(C)(C)C(C[NH3+])C(=O).[+rn=70],CCCCC(N)C(C=O)C(C)CC[<].[+rn=30]}	2.372058942	11.79483199	33.195863
{[>]NC(C)(C)C(C[NH3+])C(=O).[+rn=80],CCCCC(N)C(C=O)C(C)CC[<].[+rn=20]}	3.493868434	10.52949957	36.76316733
{[>]NC(C)(C)C(C[NH3+])C(=O).[+rn=90],CCCCC(N)C(C=O)C(C)CC[<].[+rn=10]}	5.673453032	9.277439799	47.16174318
{[>]NC(C)(C)C(C[NH3+])C(=O).[+rn=10],CC(N)C(C=O)CCC(C)(C)C[<].[+rn=90]}	23.74241706	41.95342237	186.305347
{[>]NC(C)(C)C(C[NH3+])C(=O).[+rn=20],CC(N)C(C=O)CCC(C)(C)C[<].[+rn=80]}	20.62834073	36.90740674	122.6210731
{[>]NC(C)(C)C(C[NH3+])C(=O).[+rn=30],CC(N)C(C=O)CCC(C)(C)C[<].[+rn=70]}	19.10236253	31.74256419	90.19621564
{[>]NC(C)(C)C(C[NH3+])C(=O).[+rn=40],CC(N)C(C=O)CCC(C)(C)C[<].[+rn=60]}	15.71717753	27.44236202	59.35971766
{[>]NC(C)(C)C(C[NH3+])C(=O).[+rn=50],CC(N)C(C=O)CCC(C)(C)C[<].[+rn=50]}	14.37474379	23.81163936	41.24431713
{[>]NC(C)(C)C(C[NH3+])C(=O).[+rn=60],CC(N)C(C=O)CCC(C)(C)C[<].[+rn=40]}	11.62258885	20.50421592	33.31750346
{[>]NC(C)(C)C(C[NH3+])C(=O).[+rn=70],CC(N)C(C=O)CCC(C)(C)C[<].[+rn=30]}	10.64599101	18.08031453	28.37127901
{[>]NC(C)(C)C(C[NH3+])C(=O).[+rn=80],CC(N)C(C=O)CCC(C)(C)C[<].[+rn=20]}	8.818665277	15.98481021	23.57783597
{[>]NC(C)(C)C(C[NH3+])C(=O).[+rn=90],CC(N)C(C=O)CCC(C)(C)C[<].[+rn=10]}	7.567987352	13.95929522	25.02353351
