# Supplementary material for: AI-guided few-shot inverse design of HDP-mimicking polymers against drug-resistant bacteria
Source: Nat Commun. 2024 Jul 26;15:6288. doi: 10.1038/s41467-024-50533-4 (PMC11282099; doi:10.1038/s41467-024-50533-4)
Supplement: Supplementary file 11 — Source Data [file 41467_2024_50533_MOESM11_ESM.zip › Source Data/Supplementary Information/FigS3-4_dataset_outliers_dropped_polymer_S.aureus.csv]

	no	name	smiles	property	Ration_A	LOGP_A	ABC	ABCGG	nAcid	nBase	SpAbs_A	SpMax_A	SpDiam_A	SpAD_A	SpMAD_A	LogEE_A	VE1_A	VE2_A	VE3_A	VR1_A	VR2_A	VR3_A	nAromAtom	nAromBond	nAtom	nHeavyAtom	nSpiro	nBridgehead	nHetero	nH	nB	nC	nN	nO	nS	nP	nF	nCl	nBr	nI	nX	ATS0dv	ATS1dv	ATS2dv	ATS3dv	ATS4dv	ATS5dv	ATS6dv	ATS7dv
0	0.0	Polymer1	{[>]NC(C[NH3+])CC(=O).[+rn=50],NC(C[NH3+])CC(=O)[<].[+rn=50]}	4.0	50.0	-1.8554	4.35203048686046	4.79832357426682	0.0	2.0	7.87846202409766	1.96961550602441	3.93923101204883	7.87846202409766	1.12549457487109	2.75283953710843	2.4583869038043	0.3511981291149	0.542830460759635	16.7387315216276	2.39124736023252	2.46105034296044	0.0	0.0	18.0	7.0	0.0	0.0	3.0	11.0	0.0	4.0	2.0	1.0	0.0	0.0	0.0	0.0	0.0	0.0	0.0	72.0	47.0	40.0	38.0	33.0	6.0	0.0	0.0
1	1.0	Polymer2	{[>]N[C@@H](C)[C@@H](C[NH3+])C(=O).[+rn=50],N[C@@H](C)[C@@H](C[NH3+])C(=O)[<].[+rn=50]}	3.0	50.0	-1.6094	5.1280869532683	5.74994949349697	0.0	2.0	8.72056623273044	2.10100298961545	4.20200597923091	8.72056623273044	1.0900707790913	2.90085013308157	2.59416504658505	0.324270630823131	0.730121158841656	20.3007587321235	2.53759484151544	2.78751471000174	0.0	0.0	21.0	8.0	0.0	0.0	3.0	13.0	0.0	5.0	2.0	1.0	0.0	0.0	0.0	0.0	0.0	0.0	0.0	78.0	56.0	57.0	56.0	34.0	0.0	0.0	0.0
2	2.0	Polymer3	{[>]NC(C)(C)C(C[NH3+])C(=O).[+rn=50],NC(C)(C)C(C[NH3+])C(=O)[<].[+rn=50]}	3.0	50.0	-1.2193	6.0720005604674	6.68289327415048	0.0	2.0	9.30056307974577	2.23606797749978	4.47213595499957	9.30056307974577	1.03339589774953	3.04003023549898	2.70389387686221	0.30043265298469	0.889332395030165	25.1416013277445	2.79351125863828	3.11916338188563	0.0	0.0	24.0	9.0	0.0	0.0	3.0	15.0	0.0	6.0	2.0	1.0	0.0	0.0	0.0	0.0	0.0	0.0	0.0	86.0	67.0	69.0	68.0	41.0	0.0	0.0	0.0
3	3.0	Polymer4	{[>]N[C@@H](C)[C@@H](C[NH3+])C(=O).[+rn=30],N[C@@H]1CCC[C@@H]1C=O[<].[+rn=70]}	4.0	30.0	-1.6094	5.1280869532683	5.74994949349697	0.0	2.0	8.72056623273044	2.10100298961545	4.20200597923091	8.72056623273044	1.0900707790913	2.90085013308157	2.59416504658505	0.324270630823131	0.730121158841656	20.3007587321235	2.53759484151544	2.78751471000174	0.0	0.0	21.0	8.0	0.0	0.0	3.0	13.0	0.0	5.0	2.0	1.0	0.0	0.0	0.0	0.0	0.0	0.0	0.0	78.0	56.0	57.0	56.0	34.0	0.0	0.0	0.0
4	4.0	Polymer5	{[>]N[C@@H](C)[C@@H](C[NH3+])C(=O).[+rn=40],N[C@@H]1CCC[C@@H]1C=O[<].[+rn=60]}	4.0	40.0	-1.6094	5.1280869532683	5.74994949349697	0.0	2.0	8.72056623273044	2.10100298961545	4.20200597923091	8.72056623273044	1.0900707790913	2.90085013308157	2.59416504658505	0.324270630823131	0.730121158841656	20.3007587321235	2.53759484151544	2.78751471000174	0.0	0.0	21.0	8.0	0.0	0.0	3.0	13.0	0.0	5.0	2.0	1.0	0.0	0.0	0.0	0.0	0.0	0.0	0.0	78.0	56.0	57.0	56.0	34.0	0.0	0.0	0.0
5	5.0	Polymer6	{[>]N[C@@H](C)[C@@H](C[NH3+])C(=O).[+rn=42],N[C@@H]1CCC[C@@H]1C=O[<].[+rn=58]}	4.0	42.0	-1.6094	5.1280869532683	5.74994949349697	0.0	2.0	8.72056623273044	2.10100298961545	4.20200597923091	8.72056623273044	1.0900707790913	2.90085013308157	2.59416504658505	0.324270630823131	0.730121158841656	20.3007587321235	2.53759484151544	2.78751471000174	0.0	0.0	21.0	8.0	0.0	0.0	3.0	13.0	0.0	5.0	2.0	1.0	0.0	0.0	0.0	0.0	0.0	0.0	0.0	78.0	56.0	57.0	56.0	34.0	0.0	0.0	0.0
6	6.0	Polymer7	{[>]N[C@@H](C)[C@@H](C[NH3+])C(=O).[+rn=44],N[C@@H]1CCC[C@@H]1C=O[<].[+rn=56]}	4.0	44.0	-1.6094	5.1280869532683	5.74994949349697	0.0	2.0	8.72056623273044	2.10100298961545	4.20200597923091	8.72056623273044	1.0900707790913	2.90085013308157	2.59416504658505	0.324270630823131	0.730121158841656	20.3007587321235	2.53759484151544	2.78751471000174	0.0	0.0	21.0	8.0	0.0	0.0	3.0	13.0	0.0	5.0	2.0	1.0	0.0	0.0	0.0	0.0	0.0	0.0	0.0	78.0	56.0	57.0	56.0	34.0	0.0	0.0	0.0
7	7.0	Polymer8	{[>]N[C@@H](C)[C@@H](C[NH3+])C(=O).[+rn=46],N[C@@H]1CCC[C@@H]1C=O[<].[+rn=54]}	4.0	46.0	-1.6094	5.1280869532683	5.74994949349697	0.0	2.0	8.72056623273044	2.10100298961545	4.20200597923091	8.72056623273044	1.0900707790913	2.90085013308157	2.59416504658505	0.324270630823131	0.730121158841656	20.3007587321235	2.53759484151544	2.78751471000174	0.0	0.0	21.0	8.0	0.0	0.0	3.0	13.0	0.0	5.0	2.0	1.0	0.0	0.0	0.0	0.0	0.0	0.0	0.0	78.0	56.0	57.0	56.0	34.0	0.0	0.0	0.0
8	8.0	Polymer9	{[>]N[C@@H](C)[C@@H](C[NH3+])C(=O).[+rn=48],N[C@@H]1CCC[C@@H]1C=O[<].[+rn=52]}	4.0	48.0	-1.6094	5.1280869532683	5.74994949349697	0.0	2.0	8.72056623273044	2.10100298961545	4.20200597923091	8.72056623273044	1.0900707790913	2.90085013308157	2.59416504658505	0.324270630823131	0.730121158841656	20.3007587321235	2.53759484151544	2.78751471000174	0.0	0.0	21.0	8.0	0.0	0.0	3.0	13.0	0.0	5.0	2.0	1.0	0.0	0.0	0.0	0.0	0.0	0.0	0.0	78.0	56.0	57.0	56.0	34.0	0.0	0.0	0.0
9	9.0	Polymer10	{[>]N[C@@H](C)[C@@H](C[NH3+])C(=O).[+rn=50],N[C@@H]1CCC[C@@H]1C=O[<].[+rn=50]}	4.0	50.0	-1.6094	5.1280869532683	5.74994949349697	0.0	2.0	8.72056623273044	2.10100298961545	4.20200597923091	8.72056623273044	1.0900707790913	2.90085013308157	2.59416504658505	0.324270630823131	0.730121158841656	20.3007587321235	2.53759484151544	2.78751471000174	0.0	0.0	21.0	8.0	0.0	0.0	3.0	13.0	0.0	5.0	2.0	1.0	0.0	0.0	0.0	0.0	0.0	0.0	0.0	78.0	56.0	57.0	56.0	34.0	0.0	0.0	0.0
10	10.0	Polymer11	{[>]N[C@@H](C)[C@@H](C[NH3+])C(=O).[+rn=60],N[C@@H]1CCC[C@@H]1C=O[<].[+rn=40]}	3.0	60.0	-1.6094	5.1280869532683	5.74994949349697	0.0	2.0	8.72056623273044	2.10100298961545	4.20200597923091	8.72056623273044	1.0900707790913	2.90085013308157	2.59416504658505	0.324270630823131	0.730121158841656	20.3007587321235	2.53759484151544	2.78751471000174	0.0	0.0	21.0	8.0	0.0	0.0	3.0	13.0	0.0	5.0	2.0	1.0	0.0	0.0	0.0	0.0	0.0	0.0	0.0	78.0	56.0	57.0	56.0	34.0	0.0	0.0	0.0
11	11.0	Polymer12	{[>]N[C@@H](C)[C@@H](C[NH3+])C(=O).[+rn=70],N[C@@H]1CCC[C@@H]1C=O[<].[+rn=30]}	3.0	70.0	-1.6094	5.1280869532683	5.74994949349697	0.0	2.0	8.72056623273044	2.10100298961545	4.20200597923091	8.72056623273044	1.0900707790913	2.90085013308157	2.59416504658505	0.324270630823131	0.730121158841656	20.3007587321235	2.53759484151544	2.78751471000174	0.0	0.0	21.0	8.0	0.0	0.0	3.0	13.0	0.0	5.0	2.0	1.0	0.0	0.0	0.0	0.0	0.0	0.0	0.0	78.0	56.0	57.0	56.0	34.0	0.0	0.0	0.0
12	12.0	Polymer13	{[>]N[C@@H](C)[C@@H](C[NH3+])C(=O).[+rn=80],N[C@@H]1CCC[C@@H]1C=O[<].[+rn=90]}	3.0	80.0	-1.6094	5.1280869532683	5.74994949349697	0.0	2.0	8.72056623273044	2.10100298961545	4.20200597923091	8.72056623273044	1.0900707790913	2.90085013308157	2.59416504658505	0.324270630823131	0.730121158841656	20.3007587321235	2.53759484151544	2.78751471000174	0.0	0.0	21.0	8.0	0.0	0.0	3.0	13.0	0.0	5.0	2.0	1.0	0.0	0.0	0.0	0.0	0.0	0.0	0.0	78.0	56.0	57.0	56.0	34.0	0.0	0.0	0.0
13	13.0	Polymer14	{[>]N[C@@H](C)[C@@H](C[NH3+])C(=O).[+rn=90],N[C@@H]1CCC[C@@H]1C=O[<].[+rn=10]}	3.0	90.0	-1.6094	5.1280869532683	5.74994949349697	0.0	2.0	8.72056623273044	2.10100298961545	4.20200597923091	8.72056623273044	1.0900707790913	2.90085013308157	2.59416504658505	0.324270630823131	0.730121158841656	20.3007587321235	2.53759484151544	2.78751471000174	0.0	0.0	21.0	8.0	0.0	0.0	3.0	13.0	0.0	5.0	2.0	1.0	0.0	0.0	0.0	0.0	0.0	0.0	0.0	78.0	56.0	57.0	56.0	34.0	0.0	0.0	0.0
14	14.0	Polymer15	{[>]N[C@@H](C)[C@@H](C[NH3+])C(=O).[+rn=30],N[C@@H]1CCCCC[C@@H]1C=O[<].[+rn=70]}	3.0	30.0	-1.6094	5.1280869532683	5.74994949349697	0.0	2.0	8.72056623273044	2.10100298961545	4.20200597923091	8.72056623273044	1.0900707790913	2.90085013308157	2.59416504658505	0.324270630823131	0.730121158841656	20.3007587321235	2.53759484151544	2.78751471000174	0.0	0.0	21.0	8.0	0.0	0.0	3.0	13.0	0.0	5.0	2.0	1.0	0.0	0.0	0.0	0.0	0.0	0.0	0.0	78.0	56.0	57.0	56.0	34.0	0.0	0.0	0.0
15	15.0	Polymer16	{[>]N[C@@H](C)[C@@H](C[NH3+])C(=O).[+rn=40],N[C@@H]1CCCCC[C@@H]1C=O[<].[+rn=60]}	1.0	40.0	-1.6094	5.1280869532683	5.74994949349697	0.0	2.0	8.72056623273044	2.10100298961545	4.20200597923091	8.72056623273044	1.0900707790913	2.90085013308157	2.59416504658505	0.324270630823131	0.730121158841656	20.3007587321235	2.53759484151544	2.78751471000174	0.0	0.0	21.0	8.0	0.0	0.0	3.0	13.0	0.0	5.0	2.0	1.0	0.0	0.0	0.0	0.0	0.0	0.0	0.0	78.0	56.0	57.0	56.0	34.0	0.0	0.0	0.0
16	16.0	Polymer17	{[>]N[C@@H](C)[C@@H](C[NH3+])C(=O).[+rn=50],N[C@@H]1CCCCC[C@@H]1C=O[<].[+rn=50]}	1.0	50.0	-1.6094	5.1280869532683	5.74994949349697	0.0	2.0	8.72056623273044	2.10100298961545	4.20200597923091	8.72056623273044	1.0900707790913	2.90085013308157	2.59416504658505	0.324270630823131	0.730121158841656	20.3007587321235	2.53759484151544	2.78751471000174	0.0	0.0	21.0	8.0	0.0	0.0	3.0	13.0	0.0	5.0	2.0	1.0	0.0	0.0	0.0	0.0	0.0	0.0	0.0	78.0	56.0	57.0	56.0	34.0	0.0	0.0	0.0
17	17.0	Polymer18	{[>]N[C@@H](C)[C@@H](C[NH3+])C(=O).[+rn=60],N[C@@H]1CCCCC[C@@H]1C=O[<].[+rn=40]}	1.0	60.0	-1.6094	5.1280869532683	5.74994949349697	0.0	2.0	8.72056623273044	2.10100298961545	4.20200597923091	8.72056623273044	1.0900707790913	2.90085013308157	2.59416504658505	0.324270630823131	0.730121158841656	20.3007587321235	2.53759484151544	2.78751471000174	0.0	0.0	21.0	8.0	0.0	0.0	3.0	13.0	0.0	5.0	2.0	1.0	0.0	0.0	0.0	0.0	0.0	0.0	0.0	78.0	56.0	57.0	56.0	34.0	0.0	0.0	0.0
18	18.0	Polymer19	{[>]N[C@@H](C)[C@@H](C[NH3+])C(=O).[+rn=70],N[C@@H]1CCCCC[C@@H]1C=O[<].[+rn=30]}	1.0	70.0	-1.6094	5.1280869532683	5.74994949349697	0.0	2.0	8.72056623273044	2.10100298961545	4.20200597923091	8.72056623273044	1.0900707790913	2.90085013308157	2.59416504658505	0.324270630823131	0.730121158841656	20.3007587321235	2.53759484151544	2.78751471000174	0.0	0.0	21.0	8.0	0.0	0.0	3.0	13.0	0.0	5.0	2.0	1.0	0.0	0.0	0.0	0.0	0.0	0.0	0.0	78.0	56.0	57.0	56.0	34.0	0.0	0.0	0.0
19	19.0	Polymer20	{[>]N[C@@H](C)[C@@H](C[NH3+])C(=O).[+rn=80],N[C@@H]1CCCCC[C@@H]1C=O[<].[+rn=20]}	2.0	80.0	-1.6094	5.1280869532683	5.74994949349697	0.0	2.0	8.72056623273044	2.10100298961545	4.20200597923091	8.72056623273044	1.0900707790913	2.90085013308157	2.59416504658505	0.324270630823131	0.730121158841656	20.3007587321235	2.53759484151544	2.78751471000174	0.0	0.0	21.0	8.0	0.0	0.0	3.0	13.0	0.0	5.0	2.0	1.0	0.0	0.0	0.0	0.0	0.0	0.0	0.0	78.0	56.0	57.0	56.0	34.0	0.0	0.0	0.0
20	20.0	Polymer21	{[>]N[C@@H](C)[C@@H](C[NH3+])C(=O).[+rn=90],N[C@@H]1CCCCC[C@@H]1C=O[<].[+rn=10]}	3.0	90.0	-1.6094	5.1280869532683	5.74994949349697	0.0	2.0	8.72056623273044	2.10100298961545	4.20200597923091	8.72056623273044	1.0900707790913	2.90085013308157	2.59416504658505	0.324270630823131	0.730121158841656	20.3007587321235	2.53759484151544	2.78751471000174	0.0	0.0	21.0	8.0	0.0	0.0	3.0	13.0	0.0	5.0	2.0	1.0	0.0	0.0	0.0	0.0	0.0	0.0	0.0	78.0	56.0	57.0	56.0	34.0	0.0	0.0	0.0
21	21.0	Polymer22	{[>]N[C@@H](C)[C@@H](C[NH3+])C(=O).[+rn=30],N[C@@H]1CCCCCC[C@@H]1C(=O)[<].[+rn=70]}	4.0	30.0	-1.6094	5.1280869532683	5.74994949349697	0.0	2.0	8.72056623273044	2.10100298961545	4.20200597923091	8.72056623273044	1.0900707790913	2.90085013308157	2.59416504658505	0.324270630823131	0.730121158841656	20.3007587321235	2.53759484151544	2.78751471000174	0.0	0.0	21.0	8.0	0.0	0.0	3.0	13.0	0.0	5.0	2.0	1.0	0.0	0.0	0.0	0.0	0.0	0.0	0.0	78.0	56.0	57.0	56.0	34.0	0.0	0.0	0.0
22	22.0	Polymer23	{[>]N[C@@H](C)[C@@H](C[NH3+])C(=O).[+rn=40],N[C@@H]1CCCCCC[C@@H]1C(=O)[<].[+rn=60]}	4.0	40.0	-1.6094	5.1280869532683	5.74994949349697	0.0	2.0	8.72056623273044	2.10100298961545	4.20200597923091	8.72056623273044	1.0900707790913	2.90085013308157	2.59416504658505	0.324270630823131	0.730121158841656	20.3007587321235	2.53759484151544	2.78751471000174	0.0	0.0	21.0	8.0	0.0	0.0	3.0	13.0	0.0	5.0	2.0	1.0	0.0	0.0	0.0	0.0	0.0	0.0	0.0	78.0	56.0	57.0	56.0	34.0	0.0	0.0	0.0
23	23.0	Polymer24	{[>]N[C@@H](C)[C@@H](C[NH3+])C(=O).[+rn=50],N[C@@H]1CCCCCC[C@@H]1C(=O)[<].[+rn=50]}	3.0	50.0	-1.6094	5.1280869532683	5.74994949349697	0.0	2.0	8.72056623273044	2.10100298961545	4.20200597923091	8.72056623273044	1.0900707790913	2.90085013308157	2.59416504658505	0.324270630823131	0.730121158841656	20.3007587321235	2.53759484151544	2.78751471000174	0.0	0.0	21.0	8.0	0.0	0.0	3.0	13.0	0.0	5.0	2.0	1.0	0.0	0.0	0.0	0.0	0.0	0.0	0.0	78.0	56.0	57.0	56.0	34.0	0.0	0.0	0.0
24	24.0	Polymer25	{[>]N[C@@H](C)[C@@H](C[NH3+])C(=O).[+rn=60],N[C@@H]1CCCCCC[C@@H]1C(=O)[<].[+rn=40]}	2.0	60.0	-1.6094	5.1280869532683	5.74994949349697	0.0	2.0	8.72056623273044	2.10100298961545	4.20200597923091	8.72056623273044	1.0900707790913	2.90085013308157	2.59416504658505	0.324270630823131	0.730121158841656	20.3007587321235	2.53759484151544	2.78751471000174	0.0	0.0	21.0	8.0	0.0	0.0	3.0	13.0	0.0	5.0	2.0	1.0	0.0	0.0	0.0	0.0	0.0	0.0	0.0	78.0	56.0	57.0	56.0	34.0	0.0	0.0	0.0
25	25.0	Polymer26	{[>]N[C@@H](C)[C@@H](C[NH3+])C(=O).[+rn=70],N[C@@H]1CCCCCC[C@@H]1C(=O)[<].[+rn=30]}	0.0	70.0	-1.6094	5.1280869532683	5.74994949349697	0.0	2.0	8.72056623273044	2.10100298961545	4.20200597923091	8.72056623273044	1.0900707790913	2.90085013308157	2.59416504658505	0.324270630823131	0.730121158841656	20.3007587321235	2.53759484151544	2.78751471000174	0.0	0.0	21.0	8.0	0.0	0.0	3.0	13.0	0.0	5.0	2.0	1.0	0.0	0.0	0.0	0.0	0.0	0.0	0.0	78.0	56.0	57.0	56.0	34.0	0.0	0.0	0.0
26	26.0	Polymer27	{[>]N[C@@H](C)[C@@H](C[NH3+])C(=O).[+rn=80],N[C@@H]1CCCCCC[C@@H]1C(=O)[<].[+rn=20]}	1.0	80.0	-1.6094	5.1280869532683	5.74994949349697	0.0	2.0	8.72056623273044	2.10100298961545	4.20200597923091	8.72056623273044	1.0900707790913	2.90085013308157	2.59416504658505	0.324270630823131	0.730121158841656	20.3007587321235	2.53759484151544	2.78751471000174	0.0	0.0	21.0	8.0	0.0	0.0	3.0	13.0	0.0	5.0	2.0	1.0	0.0	0.0	0.0	0.0	0.0	0.0	0.0	78.0	56.0	57.0	56.0	34.0	0.0	0.0	0.0
27	27.0	Polymer28	{[>]N[C@@H](C)[C@@H](C[NH3+])C(=O).[+rn=90],N[C@@H]1CCCCCC[C@@H]1C(=O)[<].[+rn=10]}	2.0	90.0	-1.6094	5.1280869532683	5.74994949349697	0.0	2.0	8.72056623273044	2.10100298961545	4.20200597923091	8.72056623273044	1.0900707790913	2.90085013308157	2.59416504658505	0.324270630823131	0.730121158841656	20.3007587321235	2.53759484151544	2.78751471000174	0.0	0.0	21.0	8.0	0.0	0.0	3.0	13.0	0.0	5.0	2.0	1.0	0.0	0.0	0.0	0.0	0.0	0.0	0.0	78.0	56.0	57.0	56.0	34.0	0.0	0.0	0.0
28	28.0	Polymer29	{[>]N[C@@H](C)[C@@H](C[NH3+])C(=O).[+rn=30],N[C@@H]1CCCC[C@@H]1C(=O)[<].[+rn=70]}	2.0	30.0	-1.6094	5.1280869532683	5.74994949349697	0.0	2.0	8.72056623273044	2.10100298961545	4.20200597923091	8.72056623273044	1.0900707790913	2.90085013308157	2.59416504658505	0.324270630823131	0.730121158841656	20.3007587321235	2.53759484151544	2.78751471000174	0.0	0.0	21.0	8.0	0.0	0.0	3.0	13.0	0.0	5.0	2.0	1.0	0.0	0.0	0.0	0.0	0.0	0.0	0.0	78.0	56.0	57.0	56.0	34.0	0.0	0.0	0.0
29	29.0	Polymer30	{[>]N[C@@H](C)[C@@H](C[NH3+])C(=O).[+rn=40],N[C@@H]1CCCC[C@@H]1C(=O)[<].[+rn=60]}	1.0	40.0	-1.6094	5.1280869532683	5.74994949349697	0.0	2.0	8.72056623273044	2.10100298961545	4.20200597923091	8.72056623273044	1.0900707790913	2.90085013308157	2.59416504658505	0.324270630823131	0.730121158841656	20.3007587321235	2.53759484151544	2.78751471000174	0.0	0.0	21.0	8.0	0.0	0.0	3.0	13.0	0.0	5.0	2.0	1.0	0.0	0.0	0.0	0.0	0.0	0.0	0.0	78.0	56.0	57.0	56.0	34.0	0.0	0.0	0.0
30	30.0	Polymer31	{[>]N[C@@H](C)[C@@H](C[NH3+])C(=O).[+rn=50],N[C@@H]1CCCC[C@@H]1C(=O)[<].[+rn=50]}	1.0	50.0	-1.6094	5.1280869532683	5.74994949349697	0.0	2.0	8.72056623273044	2.10100298961545	4.20200597923091	8.72056623273044	1.0900707790913	2.90085013308157	2.59416504658505	0.324270630823131	0.730121158841656	20.3007587321235	2.53759484151544	2.78751471000174	0.0	0.0	21.0	8.0	0.0	0.0	3.0	13.0	0.0	5.0	2.0	1.0	0.0	0.0	0.0	0.0	0.0	0.0	0.0	78.0	56.0	57.0	56.0	34.0	0.0	0.0	0.0
31	31.0	Polymer32	{[>]N[C@@H](C)[C@@H](C[NH3+])C(=O).[+rn=60],N[C@@H]1CCCC[C@@H]1C(=O)[<].[+rn=40]}	2.0	60.0	-1.6094	5.1280869532683	5.74994949349697	0.0	2.0	8.72056623273044	2.10100298961545	4.20200597923091	8.72056623273044	1.0900707790913	2.90085013308157	2.59416504658505	0.324270630823131	0.730121158841656	20.3007587321235	2.53759484151544	2.78751471000174	0.0	0.0	21.0	8.0	0.0	0.0	3.0	13.0	0.0	5.0	2.0	1.0	0.0	0.0	0.0	0.0	0.0	0.0	0.0	78.0	56.0	57.0	56.0	34.0	0.0	0.0	0.0
32	32.0	Polymer33	{[>]N[C@@H](C)[C@@H](C[NH3+])C(=O).[+rn=61],N[C@@H]1CCCC[C@@H]1C(=O)[<].[+rn=39]}	2.0	61.0	-1.6094	5.1280869532683	5.74994949349697	0.0	2.0	8.72056623273044	2.10100298961545	4.20200597923091	8.72056623273044	1.0900707790913	2.90085013308157	2.59416504658505	0.324270630823131	0.730121158841656	20.3007587321235	2.53759484151544	2.78751471000174	0.0	0.0	21.0	8.0	0.0	0.0	3.0	13.0	0.0	5.0	2.0	1.0	0.0	0.0	0.0	0.0	0.0	0.0	0.0	78.0	56.0	57.0	56.0	34.0	0.0	0.0	0.0
33	33.0	Polymer34	{[>]N[C@@H](C)[C@@H](C[NH3+])C(=O).[+rn=62],N[C@@H]1CCCC[C@@H]1C(=O)[<].[+rn=38]}	2.0	62.0	-1.6094	5.1280869532683	5.74994949349697	0.0	2.0	8.72056623273044	2.10100298961545	4.20200597923091	8.72056623273044	1.0900707790913	2.90085013308157	2.59416504658505	0.324270630823131	0.730121158841656	20.3007587321235	2.53759484151544	2.78751471000174	0.0	0.0	21.0	8.0	0.0	0.0	3.0	13.0	0.0	5.0	2.0	1.0	0.0	0.0	0.0	0.0	0.0	0.0	0.0	78.0	56.0	57.0	56.0	34.0	0.0	0.0	0.0
34	34.0	Polymer35	{[>]N[C@@H](C)[C@@H](C[NH3+])C(=O).[+rn=63],N[C@@H]1CCCC[C@@H]1C(=O)[<].[+rn=37]}	2.0	63.0	-1.6094	5.1280869532683	5.74994949349697	0.0	2.0	8.72056623273044	2.10100298961545	4.20200597923091	8.72056623273044	1.0900707790913	2.90085013308157	2.59416504658505	0.324270630823131	0.730121158841656	20.3007587321235	2.53759484151544	2.78751471000174	0.0	0.0	21.0	8.0	0.0	0.0	3.0	13.0	0.0	5.0	2.0	1.0	0.0	0.0	0.0	0.0	0.0	0.0	0.0	78.0	56.0	57.0	56.0	34.0	0.0	0.0	0.0
35	35.0	Polymer36	{[>]N[C@@H](C)[C@@H](C[NH3+])C(=O).[+rn=64],N[C@@H]1CCCC[C@@H]1C(=O)[<].[+rn=36]}	2.0	64.0	-1.6094	5.1280869532683	5.74994949349697	0.0	2.0	8.72056623273044	2.10100298961545	4.20200597923091	8.72056623273044	1.0900707790913	2.90085013308157	2.59416504658505	0.324270630823131	0.730121158841656	20.3007587321235	2.53759484151544	2.78751471000174	0.0	0.0	21.0	8.0	0.0	0.0	3.0	13.0	0.0	5.0	2.0	1.0	0.0	0.0	0.0	0.0	0.0	0.0	0.0	78.0	56.0	57.0	56.0	34.0	0.0	0.0	0.0
36	36.0	Polymer37	{[>]N[C@@H](C)[C@@H](C[NH3+])C(=O).[+rn=65],N[C@@H]1CCCC[C@@H]1C(=O)[<].[+rn=35]}	2.0	65.0	-1.6094	5.1280869532683	5.74994949349697	0.0	2.0	8.72056623273044	2.10100298961545	4.20200597923091	8.72056623273044	1.0900707790913	2.90085013308157	2.59416504658505	0.324270630823131	0.730121158841656	20.3007587321235	2.53759484151544	2.78751471000174	0.0	0.0	21.0	8.0	0.0	0.0	3.0	13.0	0.0	5.0	2.0	1.0	0.0	0.0	0.0	0.0	0.0	0.0	0.0	78.0	56.0	57.0	56.0	34.0	0.0	0.0	0.0
37	37.0	Polymer38	{[>]N[C@@H](C)[C@@H](C[NH3+])C(=O).[+rn=70],N[C@@H]1CCCC[C@@H]1C(=O)[<].[+rn=30]}	2.0	70.0	-1.6094	5.1280869532683	5.74994949349697	0.0	2.0	8.72056623273044	2.10100298961545	4.20200597923091	8.72056623273044	1.0900707790913	2.90085013308157	2.59416504658505	0.324270630823131	0.730121158841656	20.3007587321235	2.53759484151544	2.78751471000174	0.0	0.0	21.0	8.0	0.0	0.0	3.0	13.0	0.0	5.0	2.0	1.0	0.0	0.0	0.0	0.0	0.0	0.0	0.0	78.0	56.0	57.0	56.0	34.0	0.0	0.0	0.0
38	38.0	Polymer39	{[>]N[C@@H](C)[C@@H](C[NH3+])C(=O).[+rn=80],N[C@@H]1CCCC[C@@H]1C(=O)[<].[+rn=20]}	3.0	80.0	-1.6094	5.1280869532683	5.74994949349697	0.0	2.0	8.72056623273044	2.10100298961545	4.20200597923091	8.72056623273044	1.0900707790913	2.90085013308157	2.59416504658505	0.324270630823131	0.730121158841656	20.3007587321235	2.53759484151544	2.78751471000174	0.0	0.0	21.0	8.0	0.0	0.0	3.0	13.0	0.0	5.0	2.0	1.0	0.0	0.0	0.0	0.0	0.0	0.0	0.0	78.0	56.0	57.0	56.0	34.0	0.0	0.0	0.0
39	39.0	Polymer40	{[>]N[C@@H](C)[C@@H](C[NH3+])C(=O).[+rn=90],N[C@@H]1CCCC[C@@H]1C(=O)[<].[+rn=10]}	3.0	90.0	-1.6094	5.1280869532683	5.74994949349697	0.0	2.0	8.72056623273044	2.10100298961545	4.20200597923091	8.72056623273044	1.0900707790913	2.90085013308157	2.59416504658505	0.324270630823131	0.730121158841656	20.3007587321235	2.53759484151544	2.78751471000174	0.0	0.0	21.0	8.0	0.0	0.0	3.0	13.0	0.0	5.0	2.0	1.0	0.0	0.0	0.0	0.0	0.0	0.0	0.0	78.0	56.0	57.0	56.0	34.0	0.0	0.0	0.0
40	40.0	Polymer41	{[>]N[C@@H](C)[C@@H](C[NH3+])C(=O).[+rn=60],N[C@H](CC)[C@@H](CC)C(=O)[<].[+rn=40]}	1.0	60.0	-1.6094	5.1280869532683	5.74994949349697	0.0	2.0	8.72056623273044	2.10100298961545	4.20200597923091	8.72056623273044	1.0900707790913	2.90085013308157	2.59416504658505	0.324270630823131	0.730121158841656	20.3007587321235	2.53759484151544	2.78751471000174	0.0	0.0	21.0	8.0	0.0	0.0	3.0	13.0	0.0	5.0	2.0	1.0	0.0	0.0	0.0	0.0	0.0	0.0	0.0	78.0	56.0	57.0	56.0	34.0	0.0	0.0	0.0
41	41.0	Polymer42	{[>]N[C@@H](C)[C@@H](C[NH3+])C(=O).[+rn=80],N[C@H](CC)[C@@H](CC)C(=O)[<].[+rn=20]}	2.0	80.0	-1.6094	5.1280869532683	5.74994949349697	0.0	2.0	8.72056623273044	2.10100298961545	4.20200597923091	8.72056623273044	1.0900707790913	2.90085013308157	2.59416504658505	0.324270630823131	0.730121158841656	20.3007587321235	2.53759484151544	2.78751471000174	0.0	0.0	21.0	8.0	0.0	0.0	3.0	13.0	0.0	5.0	2.0	1.0	0.0	0.0	0.0	0.0	0.0	0.0	0.0	78.0	56.0	57.0	56.0	34.0	0.0	0.0	0.0
42	42.0	Polymer43	{[>]N[C@@H](C)[C@@H](C[NH3+])C(=O).[+rn=90],N[C@H](CC)[C@@H](CC)C(=O)[<].[+rn=10]}	2.0	90.0	-1.6094	5.1280869532683	5.74994949349697	0.0	2.0	8.72056623273044	2.10100298961545	4.20200597923091	8.72056623273044	1.0900707790913	2.90085013308157	2.59416504658505	0.324270630823131	0.730121158841656	20.3007587321235	2.53759484151544	2.78751471000174	0.0	0.0	21.0	8.0	0.0	0.0	3.0	13.0	0.0	5.0	2.0	1.0	0.0	0.0	0.0	0.0	0.0	0.0	0.0	78.0	56.0	57.0	56.0	34.0	0.0	0.0	0.0
43	43.0	Polymer44	{[>]NC(C)(C)C(C[NH3+])C(=O).[+rn=50],N[C@H](CC)[C@@H](CC)C(=O)[<].[+rn=50]}	2.0	50.0	-1.2193	6.0720005604674	6.68289327415048	0.0	2.0	9.30056307974577	2.23606797749978	4.47213595499957	9.30056307974577	1.03339589774953	3.04003023549898	2.70389387686221	0.30043265298469	0.889332395030165	25.1416013277445	2.79351125863828	3.11916338188563	0.0	0.0	24.0	9.0	0.0	0.0	3.0	15.0	0.0	6.0	2.0	1.0	0.0	0.0	0.0	0.0	0.0	0.0	0.0	86.0	67.0	69.0	68.0	41.0	0.0	0.0	0.0
44	44.0	Polymer45	{[>]NC(C)(C)C(C[NH3+])C(=O).[+rn=60],N[C@H](CC)[C@@H](CC)C(=O)[<].[+rn=40]}	1.0	60.0	-1.2193	6.0720005604674	6.68289327415048	0.0	2.0	9.30056307974577	2.23606797749978	4.47213595499957	9.30056307974577	1.03339589774953	3.04003023549898	2.70389387686221	0.30043265298469	0.889332395030165	25.1416013277445	2.79351125863828	3.11916338188563	0.0	0.0	24.0	9.0	0.0	0.0	3.0	15.0	0.0	6.0	2.0	1.0	0.0	0.0	0.0	0.0	0.0	0.0	0.0	86.0	67.0	69.0	68.0	41.0	0.0	0.0	0.0
45	45.0	Polymer46	{[>]NC(C)(C)C(C[NH3+])C(=O).[+rn=70],N[C@H](CC)[C@@H](CC)C(=O)[<].[+rn=30]}	0.0	70.0	-1.2193	6.0720005604674	6.68289327415048	0.0	2.0	9.30056307974577	2.23606797749978	4.47213595499957	9.30056307974577	1.03339589774953	3.04003023549898	2.70389387686221	0.30043265298469	0.889332395030165	25.1416013277445	2.79351125863828	3.11916338188563	0.0	0.0	24.0	9.0	0.0	0.0	3.0	15.0	0.0	6.0	2.0	1.0	0.0	0.0	0.0	0.0	0.0	0.0	0.0	86.0	67.0	69.0	68.0	41.0	0.0	0.0	0.0
46	46.0	Polymer47	{[>]NC(C)(C)C(C[NH3+])C(=O).[+rn=80],N[C@H](CC)[C@@H](CC)C(=O)[<].[+rn=20]}	1.0	80.0	-1.2193	6.0720005604674	6.68289327415048	0.0	2.0	9.30056307974577	2.23606797749978	4.47213595499957	9.30056307974577	1.03339589774953	3.04003023549898	2.70389387686221	0.30043265298469	0.889332395030165	25.1416013277445	2.79351125863828	3.11916338188563	0.0	0.0	24.0	9.0	0.0	0.0	3.0	15.0	0.0	6.0	2.0	1.0	0.0	0.0	0.0	0.0	0.0	0.0	0.0	86.0	67.0	69.0	68.0	41.0	0.0	0.0	0.0
47	47.0	Polymer48	{[>]NC(C)(C)C(C[NH3+])C(=O).[+rn=90],N[C@H](CC)[C@@H](CC)C(=O)[<].[+rn=10]}	1.0	90.0	-1.2193	6.0720005604674	6.68289327415048	0.0	2.0	9.30056307974577	2.23606797749978	4.47213595499957	9.30056307974577	1.03339589774953	3.04003023549898	2.70389387686221	0.30043265298469	0.889332395030165	25.1416013277445	2.79351125863828	3.11916338188563	0.0	0.0	24.0	9.0	0.0	0.0	3.0	15.0	0.0	6.0	2.0	1.0	0.0	0.0	0.0	0.0	0.0	0.0	0.0	86.0	67.0	69.0	68.0	41.0	0.0	0.0	0.0
48	48.0	Polymer49	{[>]NC(C)(C)C(C[NH3+])C(=O).[+rn=50],N[C@@H]1CCCCCC[C@@H]1C(=O)[<].[+rn=50]}	0.0	50.0	-1.2193	6.0720005604674	6.68289327415048	0.0	2.0	9.30056307974577	2.23606797749978	4.47213595499957	9.30056307974577	1.03339589774953	3.04003023549898	2.70389387686221	0.30043265298469	0.889332395030165	25.1416013277445	2.79351125863828	3.11916338188563	0.0	0.0	24.0	9.0	0.0	0.0	3.0	15.0	0.0	6.0	2.0	1.0	0.0	0.0	0.0	0.0	0.0	0.0	0.0	86.0	67.0	69.0	68.0	41.0	0.0	0.0	0.0
49	49.0	Polymer50	{[>]NC(C)(C)C(C[NH3+])C(=O).[+rn=60],N[C@@H]1CCCCCC[C@@H]1C(=O)[<].[+rn=40]}	0.0	60.0	-1.2193	6.0720005604674	6.68289327415048	0.0	2.0	9.30056307974577	2.23606797749978	4.47213595499957	9.30056307974577	1.03339589774953	3.04003023549898	2.70389387686221	0.30043265298469	0.889332395030165	25.1416013277445	2.79351125863828	3.11916338188563	0.0	0.0	24.0	9.0	0.0	0.0	3.0	15.0	0.0	6.0	2.0	1.0	0.0	0.0	0.0	0.0	0.0	0.0	0.0	86.0	67.0	69.0	68.0	41.0	0.0	0.0	0.0
50	50.0	Polymer51	{[>]NC(C)(C)C(C[NH3+])C(=O).[+rn=70],N[C@@H]1CCCCCC[C@@H]1C(=O)[<].[+rn=30]}	0.0	70.0	-1.2193	6.0720005604674	6.68289327415048	0.0	2.0	9.30056307974577	2.23606797749978	4.47213595499957	9.30056307974577	1.03339589774953	3.04003023549898	2.70389387686221	0.30043265298469	0.889332395030165	25.1416013277445	2.79351125863828	3.11916338188563	0.0	0.0	24.0	9.0	0.0	0.0	3.0	15.0	0.0	6.0	2.0	1.0	0.0	0.0	0.0	0.0	0.0	0.0	0.0	86.0	67.0	69.0	68.0	41.0	0.0	0.0	0.0
51	51.0	Polymer52	{[>]NC(C)(C)C(C[NH3+])C(=O).[+rn=80],N[C@@H]1CCCCCC[C@@H]1C(=O)[<].[+rn=20]}	0.0	80.0	-1.2193	6.0720005604674	6.68289327415048	0.0	2.0	9.30056307974577	2.23606797749978	4.47213595499957	9.30056307974577	1.03339589774953	3.04003023549898	2.70389387686221	0.30043265298469	0.889332395030165	25.1416013277445	2.79351125863828	3.11916338188563	0.0	0.0	24.0	9.0	0.0	0.0	3.0	15.0	0.0	6.0	2.0	1.0	0.0	0.0	0.0	0.0	0.0	0.0	0.0	86.0	67.0	69.0	68.0	41.0	0.0	0.0	0.0
52	52.0	Polymer53	{[>]NC(C)(C)C(C[NH3+])C(=O).[+rn=90],N[C@@H]1CCCCCC[C@@H]1C(=O)[<].[+rn=10]}	1.0	90.0	-1.2193	6.0720005604674	6.68289327415048	0.0	2.0	9.30056307974577	2.23606797749978	4.47213595499957	9.30056307974577	1.03339589774953	3.04003023549898	2.70389387686221	0.30043265298469	0.889332395030165	25.1416013277445	2.79351125863828	3.11916338188563	0.0	0.0	24.0	9.0	0.0	0.0	3.0	15.0	0.0	6.0	2.0	1.0	0.0	0.0	0.0	0.0	0.0	0.0	0.0	86.0	67.0	69.0	68.0	41.0	0.0	0.0	0.0
53	53.0	Polymer54	{[>]NC(C)(C)C(C[NH3+])C(=O).[+rn=50],N[C@H](CCC)[C@@H](CCC)C(=O)[<].[+rn=50]}	2.0	50.0	-1.2193	6.0720005604674	6.68289327415048	0.0	2.0	9.30056307974577	2.23606797749978	4.47213595499957	9.30056307974577	1.03339589774953	3.04003023549898	2.70389387686221	0.30043265298469	0.889332395030165	25.1416013277445	2.79351125863828	3.11916338188563	0.0	0.0	24.0	9.0	0.0	0.0	3.0	15.0	0.0	6.0	2.0	1.0	0.0	0.0	0.0	0.0	0.0	0.0	0.0	86.0	67.0	69.0	68.0	41.0	0.0	0.0	0.0
54	54.0	Polymer55	{[>]NC(C)(C)C(C[NH3+])C(=O).[+rn=60],N[C@H](CCC)[C@@H](CCC)C(=O)[<].[+rn=40]}	1.0	60.0	-1.2193	6.0720005604674	6.68289327415048	0.0	2.0	9.30056307974577	2.23606797749978	4.47213595499957	9.30056307974577	1.03339589774953	3.04003023549898	2.70389387686221	0.30043265298469	0.889332395030165	25.1416013277445	2.79351125863828	3.11916338188563	0.0	0.0	24.0	9.0	0.0	0.0	3.0	15.0	0.0	6.0	2.0	1.0	0.0	0.0	0.0	0.0	0.0	0.0	0.0	86.0	67.0	69.0	68.0	41.0	0.0	0.0	0.0
55	55.0	Polymer56	{[>]NC(C)(C)C(C[NH3+])C(=O).[+rn=70],N[C@H](CCC)[C@@H](CCC)C(=O)[<].[+rn=30]}	1.0	70.0	-1.2193	6.0720005604674	6.68289327415048	0.0	2.0	9.30056307974577	2.23606797749978	4.47213595499957	9.30056307974577	1.03339589774953	3.04003023549898	2.70389387686221	0.30043265298469	0.889332395030165	25.1416013277445	2.79351125863828	3.11916338188563	0.0	0.0	24.0	9.0	0.0	0.0	3.0	15.0	0.0	6.0	2.0	1.0	0.0	0.0	0.0	0.0	0.0	0.0	0.0	86.0	67.0	69.0	68.0	41.0	0.0	0.0	0.0
56	56.0	Polymer57	{[>]NC(C)(C)C(C[NH3+])C(=O).[+rn=80],N[C@H](CCC)[C@@H](CCC)C(=O)[<].[+rn=20]}	0.0	80.0	-1.2193	6.0720005604674	6.68289327415048	0.0	2.0	9.30056307974577	2.23606797749978	4.47213595499957	9.30056307974577	1.03339589774953	3.04003023549898	2.70389387686221	0.30043265298469	0.889332395030165	25.1416013277445	2.79351125863828	3.11916338188563	0.0	0.0	24.0	9.0	0.0	0.0	3.0	15.0	0.0	6.0	2.0	1.0	0.0	0.0	0.0	0.0	0.0	0.0	0.0	86.0	67.0	69.0	68.0	41.0	0.0	0.0	0.0
57	57.0	Polymer58	{[>]NC(C)(C)C(C[NH3+])C(=O).[+rn=90],N[C@H](CCC)[C@@H](CCC)C(=O)[<].[+rn=10]}	0.0	90.0	-1.2193	6.0720005604674	6.68289327415048	0.0	2.0	9.30056307974577	2.23606797749978	4.47213595499957	9.30056307974577	1.03339589774953	3.04003023549898	2.70389387686221	0.30043265298469	0.889332395030165	25.1416013277445	2.79351125863828	3.11916338188563	0.0	0.0	24.0	9.0	0.0	0.0	3.0	15.0	0.0	6.0	2.0	1.0	0.0	0.0	0.0	0.0	0.0	0.0	0.0	86.0	67.0	69.0	68.0	41.0	0.0	0.0	0.0
58	58.0	Polymer59	{[>]NC(C)(C)C(C[NH3+])C(=O).[+rn=30],N[C@@H]1CCCC[C@@H]1C(=O)[<].[+rn=70]}	1.0	30.0	-1.2193	6.0720005604674	6.68289327415048	0.0	2.0	9.30056307974577	2.23606797749978	4.47213595499957	9.30056307974577	1.03339589774953	3.04003023549898	2.70389387686221	0.30043265298469	0.889332395030165	25.1416013277445	2.79351125863828	3.11916338188563	0.0	0.0	24.0	9.0	0.0	0.0	3.0	15.0	0.0	6.0	2.0	1.0	0.0	0.0	0.0	0.0	0.0	0.0	0.0	86.0	67.0	69.0	68.0	41.0	0.0	0.0	0.0
59	59.0	Polymer60	{[>]NC(C)(C)C(C[NH3+])C(=O).[+rn=40],N[C@@H]1CCCC[C@@H]1C(=O)[<].[+rn=60]}	0.0	40.0	-1.2193	6.0720005604674	6.68289327415048	0.0	2.0	9.30056307974577	2.23606797749978	4.47213595499957	9.30056307974577	1.03339589774953	3.04003023549898	2.70389387686221	0.30043265298469	0.889332395030165	25.1416013277445	2.79351125863828	3.11916338188563	0.0	0.0	24.0	9.0	0.0	0.0	3.0	15.0	0.0	6.0	2.0	1.0	0.0	0.0	0.0	0.0	0.0	0.0	0.0	86.0	67.0	69.0	68.0	41.0	0.0	0.0	0.0
60	60.0	Polymer61	{[>]NC(C)(C)C(C[NH3+])C(=O).[+rn=50],N[C@@H]1CCCC[C@@H]1C(=O)[<].[+rn=50]}	0.0	50.0	-1.2193	6.0720005604674	6.68289327415048	0.0	2.0	9.30056307974577	2.23606797749978	4.47213595499957	9.30056307974577	1.03339589774953	3.04003023549898	2.70389387686221	0.30043265298469	0.889332395030165	25.1416013277445	2.79351125863828	3.11916338188563	0.0	0.0	24.0	9.0	0.0	0.0	3.0	15.0	0.0	6.0	2.0	1.0	0.0	0.0	0.0	0.0	0.0	0.0	0.0	86.0	67.0	69.0	68.0	41.0	0.0	0.0	0.0
61	61.0	Polymer62	{[>]NC(C)(C)C(C[NH3+])C(=O).[+rn=60],N[C@@H]1CCCC[C@@H]1C(=O)[<].[+rn=40]}	0.0	60.0	-1.2193	6.0720005604674	6.68289327415048	0.0	2.0	9.30056307974577	2.23606797749978	4.47213595499957	9.30056307974577	1.03339589774953	3.04003023549898	2.70389387686221	0.30043265298469	0.889332395030165	25.1416013277445	2.79351125863828	3.11916338188563	0.0	0.0	24.0	9.0	0.0	0.0	3.0	15.0	0.0	6.0	2.0	1.0	0.0	0.0	0.0	0.0	0.0	0.0	0.0	86.0	67.0	69.0	68.0	41.0	0.0	0.0	0.0
62	62.0	Polymer63	{[>]NC(C)(C)C(C[NH3+])C(=O).[+rn=70],N[C@@H]1CCCC[C@@H]1C(=O)[<].[+rn=30]}	0.0	70.0	-1.2193	6.0720005604674	6.68289327415048	0.0	2.0	9.30056307974577	2.23606797749978	4.47213595499957	9.30056307974577	1.03339589774953	3.04003023549898	2.70389387686221	0.30043265298469	0.889332395030165	25.1416013277445	2.79351125863828	3.11916338188563	0.0	0.0	24.0	9.0	0.0	0.0	3.0	15.0	0.0	6.0	2.0	1.0	0.0	0.0	0.0	0.0	0.0	0.0	0.0	86.0	67.0	69.0	68.0	41.0	0.0	0.0	0.0
63	63.0	Polymer64	{[>]NC(C)(C)C(C[NH3+])C(=O).[+rn=80],N[C@@H]1CCCC[C@@H]1C(=O)[<].[+rn=20]}	1.0	80.0	-1.2193	6.0720005604674	6.68289327415048	0.0	2.0	9.30056307974577	2.23606797749978	4.47213595499957	9.30056307974577	1.03339589774953	3.04003023549898	2.70389387686221	0.30043265298469	0.889332395030165	25.1416013277445	2.79351125863828	3.11916338188563	0.0	0.0	24.0	9.0	0.0	0.0	3.0	15.0	0.0	6.0	2.0	1.0	0.0	0.0	0.0	0.0	0.0	0.0	0.0	86.0	67.0	69.0	68.0	41.0	0.0	0.0	0.0
64	64.0	Polymer65	{[>]NC(C)(C)C(C[NH3+])C(=O).[+rn=90],N[C@@H]1CCCC[C@@H]1C(=O)[<].[+rn=10]}	2.0	90.0	-1.2193	6.0720005604674	6.68289327415048	0.0	2.0	9.30056307974577	2.23606797749978	4.47213595499957	9.30056307974577	1.03339589774953	3.04003023549898	2.70389387686221	0.30043265298469	0.889332395030165	25.1416013277445	2.79351125863828	3.11916338188563	0.0	0.0	24.0	9.0	0.0	0.0	3.0	15.0	0.0	6.0	2.0	1.0	0.0	0.0	0.0	0.0	0.0	0.0	0.0	86.0	67.0	69.0	68.0	41.0	0.0	0.0	0.0
65	65.0	Polymer66	{[>]NC(C)(C)C(C[NH3+])C(=O).[+rn=40],NC(CC=O)1CCCC1[<].[+rn=60]}	1.0	40.0	-1.2193	6.0720005604674	6.68289327415048	0.0	2.0	9.30056307974577	2.23606797749978	4.47213595499957	9.30056307974577	1.03339589774953	3.04003023549898	2.70389387686221	0.30043265298469	0.889332395030165	25.1416013277445	2.79351125863828	3.11916338188563	0.0	0.0	24.0	9.0	0.0	0.0	3.0	15.0	0.0	6.0	2.0	1.0	0.0	0.0	0.0	0.0	0.0	0.0	0.0	86.0	67.0	69.0	68.0	41.0	0.0	0.0	0.0
66	66.0	Polymer67	{[>]NC(C)(C)C(C[NH3+])C(=O).[+rn=50],NC(CC=O)1CCCC1[<].[+rn=50]}	0.0	50.0	-1.2193	6.0720005604674	6.68289327415048	0.0	2.0	9.30056307974577	2.23606797749978	4.47213595499957	9.30056307974577	1.03339589774953	3.04003023549898	2.70389387686221	0.30043265298469	0.889332395030165	25.1416013277445	2.79351125863828	3.11916338188563	0.0	0.0	24.0	9.0	0.0	0.0	3.0	15.0	0.0	6.0	2.0	1.0	0.0	0.0	0.0	0.0	0.0	0.0	0.0	86.0	67.0	69.0	68.0	41.0	0.0	0.0	0.0
67	67.0	Polymer68	{[>]NC(C)(C)C(C[NH3+])C(=O).[+rn=60],NC(CC=O)1CCCC1[<].[+rn=40]}	0.0	60.0	-1.2193	6.0720005604674	6.68289327415048	0.0	2.0	9.30056307974577	2.23606797749978	4.47213595499957	9.30056307974577	1.03339589774953	3.04003023549898	2.70389387686221	0.30043265298469	0.889332395030165	25.1416013277445	2.79351125863828	3.11916338188563	0.0	0.0	24.0	9.0	0.0	0.0	3.0	15.0	0.0	6.0	2.0	1.0	0.0	0.0	0.0	0.0	0.0	0.0	0.0	86.0	67.0	69.0	68.0	41.0	0.0	0.0	0.0
68	68.0	Polymer69	{[>]NC(C)(C)C(C[NH3+])C(=O).[+rn=70],NC(CC=O)1CCCC1[<].[+rn=30]}	0.0	70.0	-1.2193	6.0720005604674	6.68289327415048	0.0	2.0	9.30056307974577	2.23606797749978	4.47213595499957	9.30056307974577	1.03339589774953	3.04003023549898	2.70389387686221	0.30043265298469	0.889332395030165	25.1416013277445	2.79351125863828	3.11916338188563	0.0	0.0	24.0	9.0	0.0	0.0	3.0	15.0	0.0	6.0	2.0	1.0	0.0	0.0	0.0	0.0	0.0	0.0	0.0	86.0	67.0	69.0	68.0	41.0	0.0	0.0	0.0
69	69.0	Polymer70	{[>]NC(C)(C)C(C[NH3+])C(=O).[+rn=80],NC(CC=O)1CCCC1[<].[+rn=20]}	1.0	80.0	-1.2193	6.0720005604674	6.68289327415048	0.0	2.0	9.30056307974577	2.23606797749978	4.47213595499957	9.30056307974577	1.03339589774953	3.04003023549898	2.70389387686221	0.30043265298469	0.889332395030165	25.1416013277445	2.79351125863828	3.11916338188563	0.0	0.0	24.0	9.0	0.0	0.0	3.0	15.0	0.0	6.0	2.0	1.0	0.0	0.0	0.0	0.0	0.0	0.0	0.0	86.0	67.0	69.0	68.0	41.0	0.0	0.0	0.0
70	70.0	Polymer71	{[>]NC(C)(C)C(C[NH3+])C(=O).[+rn=90],NC(CC=O)1CCCC1[<].[+rn=10]}	3.0	90.0	-1.2193	6.0720005604674	6.68289327415048	0.0	2.0	9.30056307974577	2.23606797749978	4.47213595499957	9.30056307974577	1.03339589774953	3.04003023549898	2.70389387686221	0.30043265298469	0.889332395030165	25.1416013277445	2.79351125863828	3.11916338188563	0.0	0.0	24.0	9.0	0.0	0.0	3.0	15.0	0.0	6.0	2.0	1.0	0.0	0.0	0.0	0.0	0.0	0.0	0.0	86.0	67.0	69.0	68.0	41.0	0.0	0.0	0.0
71	71.0	Polymer72	{[>]NC(C)(C)C(C[NH3+])C(=O).[+rn=40],NC(CC)(CC)CC(=O)[<].[+rn=60]}	2.0	40.0	-1.2193	6.0720005604674	6.68289327415048	0.0	2.0	9.30056307974577	2.23606797749978	4.47213595499957	9.30056307974577	1.03339589774953	3.04003023549898	2.70389387686221	0.30043265298469	0.889332395030165	25.1416013277445	2.79351125863828	3.11916338188563	0.0	0.0	24.0	9.0	0.0	0.0	3.0	15.0	0.0	6.0	2.0	1.0	0.0	0.0	0.0	0.0	0.0	0.0	0.0	86.0	67.0	69.0	68.0	41.0	0.0	0.0	0.0
72	72.0	Polymer73	{[>]NC(C)(C)C(C[NH3+])C(=O).[+rn=50],NC(CC)(CC)CC(=O)[<].[+rn=50]}	2.0	50.0	-1.2193	6.0720005604674	6.68289327415048	0.0	2.0	9.30056307974577	2.23606797749978	4.47213595499957	9.30056307974577	1.03339589774953	3.04003023549898	2.70389387686221	0.30043265298469	0.889332395030165	25.1416013277445	2.79351125863828	3.11916338188563	0.0	0.0	24.0	9.0	0.0	0.0	3.0	15.0	0.0	6.0	2.0	1.0	0.0	0.0	0.0	0.0	0.0	0.0	0.0	86.0	67.0	69.0	68.0	41.0	0.0	0.0	0.0
73	73.0	Polymer74	{[>]NC(C)(C)C(C[NH3+])C(=O).[+rn=60],NC(CC)(CC)CC(=O)[<].[+rn=40]}	2.0	60.0	-1.2193	6.0720005604674	6.68289327415048	0.0	2.0	9.30056307974577	2.23606797749978	4.47213595499957	9.30056307974577	1.03339589774953	3.04003023549898	2.70389387686221	0.30043265298469	0.889332395030165	25.1416013277445	2.79351125863828	3.11916338188563	0.0	0.0	24.0	9.0	0.0	0.0	3.0	15.0	0.0	6.0	2.0	1.0	0.0	0.0	0.0	0.0	0.0	0.0	0.0	86.0	67.0	69.0	68.0	41.0	0.0	0.0	0.0
74	74.0	Polymer75	{[>]NC(C)(C)C(C[NH3+])C(=O).[+rn=70],NC(CC)(CC)CC(=O)[<].[+rn=30]}	2.0	70.0	-1.2193	6.0720005604674	6.68289327415048	0.0	2.0	9.30056307974577	2.23606797749978	4.47213595499957	9.30056307974577	1.03339589774953	3.04003023549898	2.70389387686221	0.30043265298469	0.889332395030165	25.1416013277445	2.79351125863828	3.11916338188563	0.0	0.0	24.0	9.0	0.0	0.0	3.0	15.0	0.0	6.0	2.0	1.0	0.0	0.0	0.0	0.0	0.0	0.0	0.0	86.0	67.0	69.0	68.0	41.0	0.0	0.0	0.0
75	75.0	Polymer76	{[>]NC(C)(C)C(C[NH3+])C(=O).[+rn=80],NC(CC)(CC)CC(=O)[<].[+rn=10]}	2.0	80.0	-1.2193	6.0720005604674	6.68289327415048	0.0	2.0	9.30056307974577	2.23606797749978	4.47213595499957	9.30056307974577	1.03339589774953	3.04003023549898	2.70389387686221	0.30043265298469	0.889332395030165	25.1416013277445	2.79351125863828	3.11916338188563	0.0	0.0	24.0	9.0	0.0	0.0	3.0	15.0	0.0	6.0	2.0	1.0	0.0	0.0	0.0	0.0	0.0	0.0	0.0	86.0	67.0	69.0	68.0	41.0	0.0	0.0	0.0
76	76.0	Polymer77	{[>]NC(C)(C)C(C[NH3+])C(=O).[+rn=90],NC(CC)(CC)CC(=O)[<].[+rn=10]}	2.0	90.0	-1.2193	6.0720005604674	6.68289327415048	0.0	2.0	9.30056307974577	2.23606797749978	4.47213595499957	9.30056307974577	1.03339589774953	3.04003023549898	2.70389387686221	0.30043265298469	0.889332395030165	25.1416013277445	2.79351125863828	3.11916338188563	0.0	0.0	24.0	9.0	0.0	0.0	3.0	15.0	0.0	6.0	2.0	1.0	0.0	0.0	0.0	0.0	0.0	0.0	0.0	86.0	67.0	69.0	68.0	41.0	0.0	0.0	0.0
77	77.0	Polymer78	{[>]NC(C)(C)C(C[NH3+])C(=O).[+rn=40],NC(C)(C)C(C)(C)C(=O)[<].[+rn=60]}	1.0	40.0	-1.2193	6.0720005604674	6.68289327415048	0.0	2.0	9.30056307974577	2.23606797749978	4.47213595499957	9.30056307974577	1.03339589774953	3.04003023549898	2.70389387686221	0.30043265298469	0.889332395030165	25.1416013277445	2.79351125863828	3.11916338188563	0.0	0.0	24.0	9.0	0.0	0.0	3.0	15.0	0.0	6.0	2.0	1.0	0.0	0.0	0.0	0.0	0.0	0.0	0.0	86.0	67.0	69.0	68.0	41.0	0.0	0.0	0.0
78	78.0	Polymer79	{[>]NC(C)(C)C(C[NH3+])C(=O).[+rn=50],NC(C)(C)C(C)(C)C(=O)[<].[+rn=50]}	0.0	50.0	-1.2193	6.0720005604674	6.68289327415048	0.0	2.0	9.30056307974577	2.23606797749978	4.47213595499957	9.30056307974577	1.03339589774953	3.04003023549898	2.70389387686221	0.30043265298469	0.889332395030165	25.1416013277445	2.79351125863828	3.11916338188563	0.0	0.0	24.0	9.0	0.0	0.0	3.0	15.0	0.0	6.0	2.0	1.0	0.0	0.0	0.0	0.0	0.0	0.0	0.0	86.0	67.0	69.0	68.0	41.0	0.0	0.0	0.0
79	79.0	Polymer80	{[>]NC(C)(C)C(C[NH3+])C(=O).[+rn=60],NC(C)(C)C(C)(C)C(=O)[<].[+rn=40]}	0.0	60.0	-1.2193	6.0720005604674	6.68289327415048	0.0	2.0	9.30056307974577	2.23606797749978	4.47213595499957	9.30056307974577	1.03339589774953	3.04003023549898	2.70389387686221	0.30043265298469	0.889332395030165	25.1416013277445	2.79351125863828	3.11916338188563	0.0	0.0	24.0	9.0	0.0	0.0	3.0	15.0	0.0	6.0	2.0	1.0	0.0	0.0	0.0	0.0	0.0	0.0	0.0	86.0	67.0	69.0	68.0	41.0	0.0	0.0	0.0
80	80.0	Polymer81	{[>]NC(C)(C)C(C[NH3+])C(=O).[+rn=70],NC(C)(C)C(C)(C)C(=O)[<].[+rn=30]}	0.0	70.0	-1.2193	6.0720005604674	6.68289327415048	0.0	2.0	9.30056307974577	2.23606797749978	4.47213595499957	9.30056307974577	1.03339589774953	3.04003023549898	2.70389387686221	0.30043265298469	0.889332395030165	25.1416013277445	2.79351125863828	3.11916338188563	0.0	0.0	24.0	9.0	0.0	0.0	3.0	15.0	0.0	6.0	2.0	1.0	0.0	0.0	0.0	0.0	0.0	0.0	0.0	86.0	67.0	69.0	68.0	41.0	0.0	0.0	0.0
81	81.0	Polymer82	{[>]NC(C)(C)C(C[NH3+])C(=O).[+rn=80],NC(C)(C)C(C)(C)C(=O)[<].[+rn=20]}	1.0	80.0	-1.2193	6.0720005604674	6.68289327415048	0.0	2.0	9.30056307974577	2.23606797749978	4.47213595499957	9.30056307974577	1.03339589774953	3.04003023549898	2.70389387686221	0.30043265298469	0.889332395030165	25.1416013277445	2.79351125863828	3.11916338188563	0.0	0.0	24.0	9.0	0.0	0.0	3.0	15.0	0.0	6.0	2.0	1.0	0.0	0.0	0.0	0.0	0.0	0.0	0.0	86.0	67.0	69.0	68.0	41.0	0.0	0.0	0.0
82	82.0	Polymer83	{[>]NC(C)(C)C(C[NH3+])C(=O).[+rn=90],NC(C)(C)C(C)(C)C(=O)[<].[+rn=10]}	1.0	90.0	-1.2193	6.0720005604674	6.68289327415048	0.0	2.0	9.30056307974577	2.23606797749978	4.47213595499957	9.30056307974577	1.03339589774953	3.04003023549898	2.70389387686221	0.30043265298469	0.889332395030165	25.1416013277445	2.79351125863828	3.11916338188563	0.0	0.0	24.0	9.0	0.0	0.0	3.0	15.0	0.0	6.0	2.0	1.0	0.0	0.0	0.0	0.0	0.0	0.0	0.0	86.0	67.0	69.0	68.0	41.0	0.0	0.0	0.0
83	83.0	Polymer84	{[>]NC(C)(C)C(C[NH3+])C(=O).[+rn=60],NC(CCCC)CC(=O)[<].[+rn=40]}	1.0	60.0	-1.2193	6.0720005604674	6.68289327415048	0.0	2.0	9.30056307974577	2.23606797749978	4.47213595499957	9.30056307974577	1.03339589774953	3.04003023549898	2.70389387686221	0.30043265298469	0.889332395030165	25.1416013277445	2.79351125863828	3.11916338188563	0.0	0.0	24.0	9.0	0.0	0.0	3.0	15.0	0.0	6.0	2.0	1.0	0.0	0.0	0.0	0.0	0.0	0.0	0.0	86.0	67.0	69.0	68.0	41.0	0.0	0.0	0.0
84	84.0	Polymer85	{[>]NC(C)(C)C(C[NH3+])C(=O).[+rn=70],NC(CCCC)CC(=O)[<].[+rn=30]}	0.0	70.0	-1.2193	6.0720005604674	6.68289327415048	0.0	2.0	9.30056307974577	2.23606797749978	4.47213595499957	9.30056307974577	1.03339589774953	3.04003023549898	2.70389387686221	0.30043265298469	0.889332395030165	25.1416013277445	2.79351125863828	3.11916338188563	0.0	0.0	24.0	9.0	0.0	0.0	3.0	15.0	0.0	6.0	2.0	1.0	0.0	0.0	0.0	0.0	0.0	0.0	0.0	86.0	67.0	69.0	68.0	41.0	0.0	0.0	0.0
85	85.0	Polymer86	{[>]NC(C)(C)C(C[NH3+])C(=O).[+rn=80],NC(CCCC)CC(=O)[<].[+rn=20]}	1.0	80.0	-1.2193	6.0720005604674	6.68289327415048	0.0	2.0	9.30056307974577	2.23606797749978	4.47213595499957	9.30056307974577	1.03339589774953	3.04003023549898	2.70389387686221	0.30043265298469	0.889332395030165	25.1416013277445	2.79351125863828	3.11916338188563	0.0	0.0	24.0	9.0	0.0	0.0	3.0	15.0	0.0	6.0	2.0	1.0	0.0	0.0	0.0	0.0	0.0	0.0	0.0	86.0	67.0	69.0	68.0	41.0	0.0	0.0	0.0
86	86.0	Polymer87	{[>]NC(C)(C)C(C[NH3+])C(=O).[+rn=90],NC(CCCC)CC(=O)[<].[+rn=10]}	1.0	90.0	-1.2193	6.0720005604674	6.68289327415048	0.0	2.0	9.30056307974577	2.23606797749978	4.47213595499957	9.30056307974577	1.03339589774953	3.04003023549898	2.70389387686221	0.30043265298469	0.889332395030165	25.1416013277445	2.79351125863828	3.11916338188563	0.0	0.0	24.0	9.0	0.0	0.0	3.0	15.0	0.0	6.0	2.0	1.0	0.0	0.0	0.0	0.0	0.0	0.0	0.0	86.0	67.0	69.0	68.0	41.0	0.0	0.0	0.0
87	87.0	Polymer_New1	{[>]NC(C[NH3+])CC(=O)[<]}	4.0	50.0	-1.8554	4.35203048686046	4.79832357426682	0.0	2.0	7.87846202409766	1.96961550602441	3.93923101204883	7.87846202409766	1.12549457487109	2.75283953710843	2.4583869038043	0.3511981291149	0.542830460759635	16.7387315216276	2.39124736023252	2.46105034296044	0.0	0.0	18.0	7.0	0.0	0.0	3.0	11.0	0.0	4.0	2.0	1.0	0.0	0.0	0.0	0.0	0.0	0.0	0.0	72.0	47.0	40.0	38.0	33.0	6.0	0.0	0.0
88	88.0	Polymer_New2	{[>]N[C@@H](C)[C@@H](C[NH3+])C(=O)[<]}	3.0	50.0	-1.6094	5.1280869532683	5.74994949349697	0.0	2.0	8.72056623273044	2.10100298961545	4.20200597923091	8.72056623273044	1.0900707790913	2.90085013308157	2.59416504658505	0.324270630823131	0.730121158841656	20.3007587321235	2.53759484151544	2.78751471000174	0.0	0.0	21.0	8.0	0.0	0.0	3.0	13.0	0.0	5.0	2.0	1.0	0.0	0.0	0.0	0.0	0.0	0.0	0.0	78.0	56.0	57.0	56.0	34.0	0.0	0.0	0.0
89	89.0	Polymer_New3	{[>]NC(C)(C)C(C[NH3+])C(=O)[<]}	3.0	50.0	-1.2193	6.0720005604674	6.68289327415048	0.0	2.0	9.30056307974577	2.23606797749978	4.47213595499957	9.30056307974577	1.03339589774953	3.04003023549898	2.70389387686221	0.30043265298469	0.889332395030165	25.1416013277445	2.79351125863828	3.11916338188563	0.0	0.0	24.0	9.0	0.0	0.0	3.0	15.0	0.0	6.0	2.0	1.0	0.0	0.0	0.0	0.0	0.0	0.0	0.0	86.0	67.0	69.0	68.0	41.0	0.0	0.0	0.0
90	90.0	Repeat_Polymer1	{[>]N[C@@H]1CCC[C@@H]1C=O.[+rn=70],N[C@@H](C)[C@@H](C[NH3+])C(=O)[<].[+rn=30]}	4.0	70.0	0.312699999999999	5.72580393471367	6.03267132984574	0.0	1.0	9.93914321335268	2.24274258859551	4.29611937596794	9.93914321335268	1.24239290166908	2.98503934434625	2.66293442894503	0.332866803618129	0.756285132212193	23.6399832474701	2.95499790593377	2.93979593257158	0.0	0.0	19.0	8.0	0.0	0.0	2.0	11.0	0.0	6.0	1.0	1.0	0.0	0.0	0.0	0.0	0.0	0.0	0.0	84.0	65.0	76.0	63.0	42.0	0.0	0.0	0.0
91	91.0	Repeat_Polymer2	{[>]N[C@@H]1CCC[C@@H]1C=O.[+rn=60],N[C@@H](C)[C@@H](C[NH3+])C(=O)[<].[+rn=40]}	4.0	60.0	0.312699999999999	5.72580393471367	6.03267132984574	0.0	1.0	9.93914321335268	2.24274258859551	4.29611937596794	9.93914321335268	1.24239290166908	2.98503934434625	2.66293442894503	0.332866803618129	0.756285132212193	23.6399832474701	2.95499790593377	2.93979593257158	0.0	0.0	19.0	8.0	0.0	0.0	2.0	11.0	0.0	6.0	1.0	1.0	0.0	0.0	0.0	0.0	0.0	0.0	0.0	84.0	65.0	76.0	63.0	42.0	0.0	0.0	0.0
92	92.0	Repeat_Polymer3	{[>]N[C@@H]1CCC[C@@H]1C=O.[+rn=58],N[C@@H](C)[C@@H](C[NH3+])C(=O)[<].[+rn=42]}	4.0	58.0	0.312699999999999	5.72580393471367	6.03267132984574	0.0	1.0	9.93914321335268	2.24274258859551	4.29611937596794	9.93914321335268	1.24239290166908	2.98503934434625	2.66293442894503	0.332866803618129	0.756285132212193	23.6399832474701	2.95499790593377	2.93979593257158	0.0	0.0	19.0	8.0	0.0	0.0	2.0	11.0	0.0	6.0	1.0	1.0	0.0	0.0	0.0	0.0	0.0	0.0	0.0	84.0	65.0	76.0	63.0	42.0	0.0	0.0	0.0
93	93.0	Repeat_Polymer4	{[>]N[C@@H]1CCC[C@@H]1C=O.[+rn=56],N[C@@H](C)[C@@H](C[NH3+])C(=O)[<].[+rn=44]}	4.0	56.0	0.312699999999999	5.72580393471367	6.03267132984574	0.0	1.0	9.93914321335268	2.24274258859551	4.29611937596794	9.93914321335268	1.24239290166908	2.98503934434625	2.66293442894503	0.332866803618129	0.756285132212193	23.6399832474701	2.95499790593377	2.93979593257158	0.0	0.0	19.0	8.0	0.0	0.0	2.0	11.0	0.0	6.0	1.0	1.0	0.0	0.0	0.0	0.0	0.0	0.0	0.0	84.0	65.0	76.0	63.0	42.0	0.0	0.0	0.0
94	94.0	Repeat_Polymer5	{[>]N[C@@H]1CCC[C@@H]1C=O.[+rn=54],N[C@@H](C)[C@@H](C[NH3+])C(=O)[<].[+rn=46]}	4.0	54.0	0.3127	5.72580393471367	6.03267132984574	0.0	1.0	9.93914321335268	2.24274258859551	4.29611937596794	9.93914321335268	1.24239290166908	2.98503934434625	2.66293442894503	0.332866803618129	0.756285132212193	23.6399832474701	2.95499790593377	2.93979593257158	0.0	0.0	19.0	8.0	0.0	0.0	2.0	11.0	0.0	6.0	1.0	1.0	0.0	0.0	0.0	0.0	0.0	0.0	0.0	84.0	65.0	76.0	63.0	42.0	0.0	0.0	0.0
95	95.0	Repeat_Polymer6	{[>]N[C@@H]1CCC[C@@H]1C=O.[+rn=52],N[C@@H](C)[C@@H](C[NH3+])C(=O)[<].[+rn=48]}	4.0	52.0	0.3127	5.72580393471367	6.03267132984574	0.0	1.0	9.93914321335268	2.24274258859551	4.29611937596794	9.93914321335268	1.24239290166908	2.98503934434625	2.66293442894503	0.332866803618129	0.756285132212193	23.6399832474701	2.95499790593377	2.93979593257158	0.0	0.0	19.0	8.0	0.0	0.0	2.0	11.0	0.0	6.0	1.0	1.0	0.0	0.0	0.0	0.0	0.0	0.0	0.0	84.0	65.0	76.0	63.0	42.0	0.0	0.0	0.0
96	96.0	Repeat_Polymer7	{[>]N[C@@H]1CCC[C@@H]1C=O.[+rn=50],N[C@@H](C)[C@@H](C[NH3+])C(=O)[<].[+rn=50]}	4.0	50.0	0.3127	5.72580393471367	6.03267132984574	0.0	1.0	9.93914321335268	2.24274258859551	4.29611937596794	9.93914321335268	1.24239290166908	2.98503934434625	2.66293442894503	0.332866803618129	0.756285132212193	23.6399832474701	2.95499790593377	2.93979593257158	0.0	0.0	19.0	8.0	0.0	0.0	2.0	11.0	0.0	6.0	1.0	1.0	0.0	0.0	0.0	0.0	0.0	0.0	0.0	84.0	65.0	76.0	63.0	42.0	0.0	0.0	0.0
97	97.0	Repeat_Polymer8	{[>]N[C@@H]1CCC[C@@H]1C=O.[+rn=40],N[C@@H](C)[C@@H](C[NH3+])C(=O)[<].[+rn=60]}	3.0	40.0	0.3127	5.72580393471367	6.03267132984574	0.0	1.0	9.93914321335268	2.24274258859551	4.29611937596794	9.93914321335268	1.24239290166908	2.98503934434625	2.66293442894503	0.332866803618129	0.756285132212193	23.6399832474701	2.95499790593377	2.93979593257158	0.0	0.0	19.0	8.0	0.0	0.0	2.0	11.0	0.0	6.0	1.0	1.0	0.0	0.0	0.0	0.0	0.0	0.0	0.0	84.0	65.0	76.0	63.0	42.0	0.0	0.0	0.0
98	98.0	Repeat_Polymer9	{[>]N[C@@H]1CCC[C@@H]1C=O.[+rn=30],N[C@@H](C)[C@@H](C[NH3+])C(=O)[<].[+rn=70]}	3.0	30.0	0.3127	5.72580393471367	6.03267132984574	0.0	1.0	9.93914321335268	2.24274258859551	4.29611937596794	9.93914321335268	1.24239290166908	2.98503934434625	2.66293442894503	0.332866803618129	0.756285132212193	23.6399832474701	2.95499790593377	2.93979593257158	0.0	0.0	19.0	8.0	0.0	0.0	2.0	11.0	0.0	6.0	1.0	1.0	0.0	0.0	0.0	0.0	0.0	0.0	0.0	84.0	65.0	76.0	63.0	42.0	0.0	0.0	0.0
99	99.0	Repeat_Polymer10	{[>]N[C@@H]1CCC[C@@H]1C=O.[+rn=20],N[C@@H](C)[C@@H](C[NH3+])C(=O)[<].[+rn=80]}	3.0	20.0	0.3127	5.72580393471367	6.03267132984574	0.0	1.0	9.93914321335268	2.24274258859551	4.29611937596794	9.93914321335268	1.24239290166908	2.98503934434625	2.66293442894503	0.332866803618129	0.756285132212193	23.6399832474701	2.95499790593377	2.93979593257158	0.0	0.0	19.0	8.0	0.0	0.0	2.0	11.0	0.0	6.0	1.0	1.0	0.0	0.0	0.0	0.0	0.0	0.0	0.0	84.0	65.0	76.0	63.0	42.0	0.0	0.0	0.0
100	100.0	Repeat_Polymer11	{[>]N[C@@H]1CCC[C@@H]1C=O.[+rn=10],N[C@@H](C)[C@@H](C[NH3+])C(=O)[<].[+rn=90]}	3.0	10.0	0.3127	5.72580393471367	6.03267132984574	0.0	1.0	9.93914321335268	2.24274258859551	4.29611937596794	9.93914321335268	1.24239290166908	2.98503934434625	2.66293442894503	0.332866803618129	0.756285132212193	23.6399832474701	2.95499790593377	2.93979593257158	0.0	0.0	19.0	8.0	0.0	0.0	2.0	11.0	0.0	6.0	1.0	1.0	0.0	0.0	0.0	0.0	0.0	0.0	0.0	84.0	65.0	76.0	63.0	42.0	0.0	0.0	0.0
101	101.0	Repeat_Polymer12	{[>]N[C@@H]1CCCCC[C@@H]1C=O.[+rn=70],N[C@@H](C)[C@@H](C[NH3+])C(=O)[<].[+rn=30]}	3.0	70.0	1.0929	7.14001749708677	6.9567238569115	0.0	1.0	12.4748226499934	2.20770249670518	4.34359312510082	12.4748226499934	1.24748226499934	3.18820768040378	2.97821257839721	0.297821257839721	1.09132331465481	33.4349871681768	3.34349871681768	3.50960287172171	0.0	0.0	25.0	10.0	0.0	0.0	2.0	15.0	0.0	8.0	1.0	1.0	0.0	0.0	0.0	0.0	0.0	0.0	0.0	92.0	73.0	84.0	99.0	66.0	24.0	0.0	0.0
102	102.0	Repeat_Polymer13	{[>]N[C@@H]1CCCCC[C@@H]1C=O.[+rn=60],N[C@@H](C)[C@@H](C[NH3+])C(=O)[<].[+rn=40]}	1.0	60.0	1.0929	7.14001749708677	6.9567238569115	0.0	1.0	12.4748226499934	2.20770249670518	4.34359312510082	12.4748226499934	1.24748226499934	3.18820768040378	2.97821257839721	0.297821257839721	1.09132331465481	33.4349871681768	3.34349871681768	3.50960287172171	0.0	0.0	25.0	10.0	0.0	0.0	2.0	15.0	0.0	8.0	1.0	1.0	0.0	0.0	0.0	0.0	0.0	0.0	0.0	92.0	73.0	84.0	99.0	66.0	24.0	0.0	0.0
103	103.0	Repeat_Polymer14	{[>]N[C@@H]1CCCCC[C@@H]1C=O.[+rn=50],N[C@@H](C)[C@@H](C[NH3+])C(=O)[<].[+rn=50]}	1.0	50.0	1.0929	7.14001749708677	6.9567238569115	0.0	1.0	12.4748226499934	2.20770249670518	4.34359312510082	12.4748226499934	1.24748226499934	3.18820768040378	2.97821257839721	0.297821257839721	1.09132331465481	33.4349871681768	3.34349871681768	3.50960287172171	0.0	0.0	25.0	10.0	0.0	0.0	2.0	15.0	0.0	8.0	1.0	1.0	0.0	0.0	0.0	0.0	0.0	0.0	0.0	92.0	73.0	84.0	99.0	66.0	24.0	0.0	0.0
104	104.0	Repeat_Polymer15	{[>]N[C@@H]1CCCCC[C@@H]1C=O.[+rn=40],N[C@@H](C)[C@@H](C[NH3+])C(=O)[<].[+rn=60]}	1.0	40.0	1.0929	7.14001749708677	6.9567238569115	0.0	1.0	12.4748226499934	2.20770249670518	4.34359312510082	12.4748226499934	1.24748226499934	3.18820768040378	2.97821257839721	0.297821257839721	1.09132331465481	33.4349871681768	3.34349871681768	3.50960287172171	0.0	0.0	25.0	10.0	0.0	0.0	2.0	15.0	0.0	8.0	1.0	1.0	0.0	0.0	0.0	0.0	0.0	0.0	0.0	92.0	73.0	84.0	99.0	66.0	24.0	0.0	0.0
105	105.0	Repeat_Polymer16	{[>]N[C@@H]1CCCCC[C@@H]1C=O.[+rn=30],N[C@@H](C)[C@@H](C[NH3+])C(=O)[<].[+rn=70]}	1.0	30.0	1.0929	7.14001749708677	6.9567238569115	0.0	1.0	12.4748226499934	2.20770249670518	4.34359312510082	12.4748226499934	1.24748226499934	3.18820768040378	2.97821257839721	0.297821257839721	1.09132331465481	33.4349871681768	3.34349871681768	3.50960287172171	0.0	0.0	25.0	10.0	0.0	0.0	2.0	15.0	0.0	8.0	1.0	1.0	0.0	0.0	0.0	0.0	0.0	0.0	0.0	92.0	73.0	84.0	99.0	66.0	24.0	0.0	0.0
106	106.0	Repeat_Polymer17	{[>]N[C@@H]1CCCCC[C@@H]1C=O.[+rn=20],N[C@@H](C)[C@@H](C[NH3+])C(=O)[<].[+rn=80]}	2.0	20.0	1.0929	7.14001749708677	6.9567238569115	0.0	1.0	12.4748226499934	2.20770249670518	4.34359312510082	12.4748226499934	1.24748226499934	3.18820768040378	2.97821257839721	0.297821257839721	1.09132331465481	33.4349871681768	3.34349871681768	3.50960287172171	0.0	0.0	25.0	10.0	0.0	0.0	2.0	15.0	0.0	8.0	1.0	1.0	0.0	0.0	0.0	0.0	0.0	0.0	0.0	92.0	73.0	84.0	99.0	66.0	24.0	0.0	0.0
107	107.0	Repeat_Polymer18	{[>]N[C@@H]1CCCCC[C@@H]1C=O.[+rn=10],N[C@@H](C)[C@@H](C[NH3+])C(=O)[<].[+rn=90]}	3.0	10.0	1.0929	7.14001749708677	6.9567238569115	0.0	1.0	12.4748226499934	2.20770249670518	4.34359312510082	12.4748226499934	1.24748226499934	3.18820768040378	2.97821257839721	0.297821257839721	1.09132331465481	33.4349871681768	3.34349871681768	3.50960287172171	0.0	0.0	25.0	10.0	0.0	0.0	2.0	15.0	0.0	8.0	1.0	1.0	0.0	0.0	0.0	0.0	0.0	0.0	0.0	92.0	73.0	84.0	99.0	66.0	24.0	0.0	0.0
108	108.0	Repeat_Polymer19	{[>]N[C@@H]1CCCCCC[C@@H]1C(=O).[+rn=70],N[C@@H](C)[C@@H](C[NH3+])C(=O)[<].[+rn=30]}	4.0	70.0	1.483	7.84712427827332	7.10159874938095	0.0	1.0	13.5315321420474	2.19839357041729	4.39678714083459	13.5315321420474	1.23013928564067	3.27796392988242	3.09967837929614	0.281788943572376	1.22660853729901	39.7269740390602	3.61154309446001	3.77734058360568	0.0	0.0	28.0	11.0	0.0	0.0	2.0	17.0	0.0	9.0	1.0	1.0	0.0	0.0	0.0	0.0	0.0	0.0	0.0	96.0	77.0	88.0	103.0	86.0	36.0	12.0	0.0
109	109.0	Repeat_Polymer20	{[>]N[C@@H]1CCCCCC[C@@H]1C(=O).[+rn=60],N[C@@H](C)[C@@H](C[NH3+])C(=O)[<].[+rn=40]}	4.0	60.0	1.483	7.84712427827332	7.10159874938095	0.0	1.0	13.5315321420474	2.19839357041729	4.39678714083459	13.5315321420474	1.23013928564067	3.27796392988242	3.09967837929614	0.281788943572376	1.22660853729901	39.7269740390602	3.61154309446001	3.77734058360568	0.0	0.0	28.0	11.0	0.0	0.0	2.0	17.0	0.0	9.0	1.0	1.0	0.0	0.0	0.0	0.0	0.0	0.0	0.0	96.0	77.0	88.0	103.0	86.0	36.0	12.0	0.0
110	110.0	Repeat_Polymer21	{[>]N[C@@H]1CCCCCC[C@@H]1C(=O).[+rn=50],N[C@@H](C)[C@@H](C[NH3+])C(=O)[<].[+rn=50]}	3.0	50.0	1.483	7.84712427827332	7.10159874938095	0.0	1.0	13.5315321420474	2.19839357041729	4.39678714083459	13.5315321420474	1.23013928564067	3.27796392988242	3.09967837929614	0.281788943572376	1.22660853729901	39.7269740390602	3.61154309446001	3.77734058360568	0.0	0.0	28.0	11.0	0.0	0.0	2.0	17.0	0.0	9.0	1.0	1.0	0.0	0.0	0.0	0.0	0.0	0.0	0.0	96.0	77.0	88.0	103.0	86.0	36.0	12.0	0.0
111	111.0	Repeat_Polymer22	{[>]N[C@@H]1CCCCCC[C@@H]1C(=O).[+rn=40],N[C@@H](C)[C@@H](C[NH3+])C(=O)[<].[+rn=60]}	2.0	40.0	1.483	7.84712427827332	7.10159874938095	0.0	1.0	13.5315321420474	2.19839357041729	4.39678714083459	13.5315321420474	1.23013928564067	3.27796392988242	3.09967837929614	0.281788943572376	1.22660853729901	39.7269740390602	3.61154309446001	3.77734058360568	0.0	0.0	28.0	11.0	0.0	0.0	2.0	17.0	0.0	9.0	1.0	1.0	0.0	0.0	0.0	0.0	0.0	0.0	0.0	96.0	77.0	88.0	103.0	86.0	36.0	12.0	0.0
112	112.0	Repeat_Polymer23	{[>]N[C@@H]1CCCCCC[C@@H]1C(=O).[+rn=30],N[C@@H](C)[C@@H](C[NH3+])C(=O)[<].[+rn=70]}	0.0	30.0	1.483	7.84712427827332	7.10159874938095	0.0	1.0	13.5315321420474	2.19839357041729	4.39678714083459	13.5315321420474	1.23013928564067	3.27796392988242	3.09967837929614	0.281788943572376	1.22660853729901	39.7269740390602	3.61154309446001	3.77734058360568	0.0	0.0	28.0	11.0	0.0	0.0	2.0	17.0	0.0	9.0	1.0	1.0	0.0	0.0	0.0	0.0	0.0	0.0	0.0	96.0	77.0	88.0	103.0	86.0	36.0	12.0	0.0
113	113.0	Repeat_Polymer24	{[>]N[C@@H]1CCCCCC[C@@H]1C(=O).[+rn=20],N[C@@H](C)[C@@H](C[NH3+])C(=O)[<].[+rn=80]}	1.0	20.0	1.483	7.84712427827332	7.10159874938095	0.0	1.0	13.5315321420474	2.19839357041729	4.39678714083459	13.5315321420474	1.23013928564067	3.27796392988242	3.09967837929614	0.281788943572376	1.22660853729901	39.7269740390602	3.61154309446001	3.77734058360568	0.0	0.0	28.0	11.0	0.0	0.0	2.0	17.0	0.0	9.0	1.0	1.0	0.0	0.0	0.0	0.0	0.0	0.0	0.0	96.0	77.0	88.0	103.0	86.0	36.0	12.0	0.0
114	114.0	Repeat_Polymer25	{[>]N[C@@H]1CCCCCC[C@@H]1C(=O).[+rn=10],N[C@@H](C)[C@@H](C[NH3+])C(=O)[<].[+rn=90]}	2.0	10.0	1.483	7.84712427827332	7.10159874938095	0.0	1.0	13.5315321420474	2.19839357041729	4.39678714083459	13.5315321420474	1.23013928564067	3.27796392988242	3.09967837929614	0.281788943572376	1.22660853729901	39.7269740390602	3.61154309446001	3.77734058360568	0.0	0.0	28.0	11.0	0.0	0.0	2.0	17.0	0.0	9.0	1.0	1.0	0.0	0.0	0.0	0.0	0.0	0.0	0.0	96.0	77.0	88.0	103.0	86.0	36.0	12.0	0.0
115	115.0	Repeat_Polymer26	{[>]N[C@@H]1CCCC[C@@H]1C(=O).[+rn=70],N[C@@H](C)[C@@H](C[NH3+])C(=O)[<].[+rn=30]}	2.0	70.0	0.7028	6.43291071590022	6.25558968904273	0.0	1.0	11.2035577759517	2.22158329395276	4.44316658790553	11.2035577759517	1.24483975288352	3.09023324639851	2.83301354445087	0.314779282716763	0.935980486136016	28.1564233197032	3.12849147996702	3.23241499477057	0.0	0.0	22.0	9.0	0.0	0.0	2.0	13.0	0.0	7.0	1.0	1.0	0.0	0.0	0.0	0.0	0.0	0.0	0.0	88.0	69.0	80.0	79.0	54.0	12.0	0.0	0.0
116	116.0	Repeat_Polymer27	{[>]N[C@@H]1CCCC[C@@H]1C(=O).[+rn=60],N[C@@H](C)[C@@H](C[NH3+])C(=O)[<].[+rn=40]}	1.0	60.0	0.7028	6.43291071590022	6.25558968904273	0.0	1.0	11.2035577759517	2.22158329395276	4.44316658790553	11.2035577759517	1.24483975288352	3.09023324639851	2.83301354445087	0.314779282716763	0.935980486136016	28.1564233197032	3.12849147996702	3.23241499477057	0.0	0.0	22.0	9.0	0.0	0.0	2.0	13.0	0.0	7.0	1.0	1.0	0.0	0.0	0.0	0.0	0.0	0.0	0.0	88.0	69.0	80.0	79.0	54.0	12.0	0.0	0.0
117	117.0	Repeat_Polymer28	{[>]N[C@@H]1CCCC[C@@H]1C(=O).[+rn=50],N[C@@H](C)[C@@H](C[NH3+])C(=O)[<].[+rn=50]}	1.0	50.0	0.7028	6.43291071590022	6.25558968904273	0.0	1.0	11.2035577759517	2.22158329395276	4.44316658790553	11.2035577759517	1.24483975288352	3.09023324639851	2.83301354445087	0.314779282716763	0.935980486136016	28.1564233197032	3.12849147996702	3.23241499477057	0.0	0.0	22.0	9.0	0.0	0.0	2.0	13.0	0.0	7.0	1.0	1.0	0.0	0.0	0.0	0.0	0.0	0.0	0.0	88.0	69.0	80.0	79.0	54.0	12.0	0.0	0.0
118	118.0	Repeat_Polymer29	{[>]N[C@@H]1CCCC[C@@H]1C(=O).[+rn=40],N[C@@H](C)[C@@H](C[NH3+])C(=O)[<].[+rn=60]}	2.0	40.0	0.7028	6.43291071590022	6.25558968904273	0.0	1.0	11.2035577759517	2.22158329395276	4.44316658790553	11.2035577759517	1.24483975288352	3.09023324639851	2.83301354445087	0.314779282716763	0.935980486136016	28.1564233197032	3.12849147996702	3.23241499477057	0.0	0.0	22.0	9.0	0.0	0.0	2.0	13.0	0.0	7.0	1.0	1.0	0.0	0.0	0.0	0.0	0.0	0.0	0.0	88.0	69.0	80.0	79.0	54.0	12.0	0.0	0.0
119	119.0	Repeat_Polymer30	{[>]N[C@@H]1CCCC[C@@H]1C(=O).[+rn=39],N[C@@H](C)[C@@H](C[NH3+])C(=O)[<].[+rn=61]}	2.0	39.0	0.7028	6.43291071590022	6.25558968904273	0.0	1.0	11.2035577759517	2.22158329395276	4.44316658790553	11.2035577759517	1.24483975288352	3.09023324639851	2.83301354445087	0.314779282716763	0.935980486136016	28.1564233197032	3.12849147996702	3.23241499477057	0.0	0.0	22.0	9.0	0.0	0.0	2.0	13.0	0.0	7.0	1.0	1.0	0.0	0.0	0.0	0.0	0.0	0.0	0.0	88.0	69.0	80.0	79.0	54.0	12.0	0.0	0.0
120	120.0	Repeat_Polymer31	{[>]N[C@@H]1CCCC[C@@H]1C(=O).[+rn=38],N[C@@H](C)[C@@H](C[NH3+])C(=O)[<].[+rn=62]}	2.0	38.0	0.7028	6.43291071590022	6.25558968904273	0.0	1.0	11.2035577759517	2.22158329395276	4.44316658790553	11.2035577759517	1.24483975288352	3.09023324639851	2.83301354445087	0.314779282716763	0.935980486136016	28.1564233197032	3.12849147996702	3.23241499477057	0.0	0.0	22.0	9.0	0.0	0.0	2.0	13.0	0.0	7.0	1.0	1.0	0.0	0.0	0.0	0.0	0.0	0.0	0.0	88.0	69.0	80.0	79.0	54.0	12.0	0.0	0.0
121	121.0	Repeat_Polymer32	{[>]N[C@@H]1CCCC[C@@H]1C(=O).[+rn=37],N[C@@H](C)[C@@H](C[NH3+])C(=O)[<].[+rn=63]}	2.0	37.0	0.7028	6.43291071590022	6.25558968904273	0.0	1.0	11.2035577759517	2.22158329395276	4.44316658790553	11.2035577759517	1.24483975288352	3.09023324639851	2.83301354445087	0.314779282716763	0.935980486136016	28.1564233197032	3.12849147996702	3.23241499477057	0.0	0.0	22.0	9.0	0.0	0.0	2.0	13.0	0.0	7.0	1.0	1.0	0.0	0.0	0.0	0.0	0.0	0.0	0.0	88.0	69.0	80.0	79.0	54.0	12.0	0.0	0.0
122	122.0	Repeat_Polymer33	{[>]N[C@@H]1CCCC[C@@H]1C(=O).[+rn=36],N[C@@H](C)[C@@H](C[NH3+])C(=O)[<].[+rn=64]}	2.0	36.0	0.7028	6.43291071590022	6.25558968904273	0.0	1.0	11.2035577759517	2.22158329395276	4.44316658790553	11.2035577759517	1.24483975288352	3.09023324639851	2.83301354445087	0.314779282716763	0.935980486136016	28.1564233197032	3.12849147996702	3.23241499477057	0.0	0.0	22.0	9.0	0.0	0.0	2.0	13.0	0.0	7.0	1.0	1.0	0.0	0.0	0.0	0.0	0.0	0.0	0.0	88.0	69.0	80.0	79.0	54.0	12.0	0.0	0.0
123	123.0	Repeat_Polymer34	{[>]N[C@@H]1CCCC[C@@H]1C(=O).[+rn=35],N[C@@H](C)[C@@H](C[NH3+])C(=O)[<].[+rn=65]}	2.0	35.0	0.7028	6.43291071590022	6.25558968904273	0.0	1.0	11.2035577759517	2.22158329395276	4.44316658790553	11.2035577759517	1.24483975288352	3.09023324639851	2.83301354445087	0.314779282716763	0.935980486136016	28.1564233197032	3.12849147996702	3.23241499477057	0.0	0.0	22.0	9.0	0.0	0.0	2.0	13.0	0.0	7.0	1.0	1.0	0.0	0.0	0.0	0.0	0.0	0.0	0.0	88.0	69.0	80.0	79.0	54.0	12.0	0.0	0.0
124	124.0	Repeat_Polymer35	{[>]N[C@@H]1CCCC[C@@H]1C(=O).[+rn=30],N[C@@H](C)[C@@H](C[NH3+])C(=O)[<].[+rn=70]}	2.0	30.0	0.7028	6.43291071590022	6.25558968904273	0.0	1.0	11.2035577759517	2.22158329395276	4.44316658790553	11.2035577759517	1.24483975288352	3.09023324639851	2.83301354445087	0.314779282716763	0.935980486136016	28.1564233197032	3.12849147996702	3.23241499477057	0.0	0.0	22.0	9.0	0.0	0.0	2.0	13.0	0.0	7.0	1.0	1.0	0.0	0.0	0.0	0.0	0.0	0.0	0.0	88.0	69.0	80.0	79.0	54.0	12.0	0.0	0.0
125	125.0	Repeat_Polymer36	{[>]N[C@@H]1CCCC[C@@H]1C(=O).[+rn=20],N[C@@H](C)[C@@H](C[NH3+])C(=O)[<].[+rn=80]}	3.0	20.0	0.7028	6.43291071590022	6.25558968904273	0.0	1.0	11.2035577759517	2.22158329395276	4.44316658790553	11.2035577759517	1.24483975288352	3.09023324639851	2.83301354445087	0.314779282716763	0.935980486136016	28.1564233197032	3.12849147996702	3.23241499477057	0.0	0.0	22.0	9.0	0.0	0.0	2.0	13.0	0.0	7.0	1.0	1.0	0.0	0.0	0.0	0.0	0.0	0.0	0.0	88.0	69.0	80.0	79.0	54.0	12.0	0.0	0.0
126	126.0	Repeat_Polymer37	{[>]N[C@@H]1CCCC[C@@H]1C(=O).[+rn=10],N[C@@H](C)[C@@H](C[NH3+])C(=O)[<].[+rn=90]}	3.0	10.0	0.7028	6.43291071590022	6.25558968904273	0.0	1.0	11.2035577759517	2.22158329395276	4.44316658790553	11.2035577759517	1.24483975288352	3.09023324639851	2.83301354445087	0.314779282716763	0.935980486136016	28.1564233197032	3.12849147996702	3.23241499477057	0.0	0.0	22.0	9.0	0.0	0.0	2.0	13.0	0.0	7.0	1.0	1.0	0.0	0.0	0.0	0.0	0.0	0.0	0.0	88.0	69.0	80.0	79.0	54.0	12.0	0.0	0.0
127	127.0	Repeat_Polymer38	{[>]N[C@H](CC)[C@@H](CC)C(=O).[+rn=40],N[C@@H](C)[C@@H](C[NH3+])C(=O)[<].[+rn=60]}	1.0	40.0	0.9488	5.72580393471367	6.45458570864354	0.0	1.0	10.4242924286098	2.13577920506985	4.27155841013971	10.4242924286098	1.15825471428997	3.01940107135455	2.71800224680698	0.302000249645221	0.894536626710589	25.6084091647677	2.8453787960853	3.1375602648877	0.0	0.0	24.0	9.0	0.0	0.0	2.0	15.0	0.0	7.0	1.0	1.0	0.0	0.0	0.0	0.0	0.0	0.0	0.0	82.0	61.0	66.0	67.0	46.0	7.0	0.0	0.0
128	128.0	Repeat_Polymer39	{[>]N[C@H](CC)[C@@H](CC)C(=O).[+rn=20],N[C@@H](C)[C@@H](C[NH3+])C(=O)[<].[+rn=80]}	2.0	20.0	0.9488	5.72580393471367	6.45458570864354	0.0	1.0	10.4242924286098	2.13577920506985	4.27155841013971	10.4242924286098	1.15825471428997	3.01940107135455	2.71800224680698	0.302000249645221	0.894536626710589	25.6084091647677	2.8453787960853	3.1375602648877	0.0	0.0	24.0	9.0	0.0	0.0	2.0	15.0	0.0	7.0	1.0	1.0	0.0	0.0	0.0	0.0	0.0	0.0	0.0	82.0	61.0	66.0	67.0	46.0	7.0	0.0	0.0
129	129.0	Repeat_Polymer40	{[>]N[C@H](CC)[C@@H](CC)C(=O).[+rn=10],N[C@@H](C)[C@@H](C[NH3+])C(=O)[<].[+rn=90]}	2.0	10.0	0.9488	5.72580393471367	6.45458570864354	0.0	1.0	10.4242924286098	2.13577920506985	4.27155841013971	10.4242924286098	1.15825471428997	3.01940107135455	2.71800224680698	0.302000249645221	0.894536626710589	25.6084091647677	2.8453787960853	3.1375602648877	0.0	0.0	24.0	9.0	0.0	0.0	2.0	15.0	0.0	7.0	1.0	1.0	0.0	0.0	0.0	0.0	0.0	0.0	0.0	82.0	61.0	66.0	67.0	46.0	7.0	0.0	0.0
130	130.0	Repeat_Polymer41	{[>]N[C@H](CC)[C@@H](CC)C(=O).[+rn=50],NC(C)(C)C(C[NH3+])C(=O)[<].[+rn=50]}	2.0	50.0	0.9488	5.72580393471367	6.45458570864354	0.0	1.0	10.4242924286098	2.13577920506985	4.27155841013971	10.4242924286098	1.15825471428997	3.01940107135455	2.71800224680698	0.302000249645221	0.894536626710589	25.6084091647677	2.8453787960853	3.1375602648877	0.0	0.0	24.0	9.0	0.0	0.0	2.0	15.0	0.0	7.0	1.0	1.0	0.0	0.0	0.0	0.0	0.0	0.0	0.0	82.0	61.0	66.0	67.0	46.0	7.0	0.0	0.0
131	131.0	Repeat_Polymer42	{[>]N[C@H](CC)[C@@H](CC)C(=O).[+rn=60],NC(C)(C)C(C[NH3+])C(=O)[<].[+rn=40]}	1.0	40.0	0.9488	5.72580393471367	6.45458570864354	0.0	1.0	10.4242924286098	2.13577920506985	4.27155841013971	10.4242924286098	1.15825471428997	3.01940107135455	2.71800224680698	0.302000249645221	0.894536626710589	25.6084091647677	2.8453787960853	3.1375602648877	0.0	0.0	24.0	9.0	0.0	0.0	2.0	15.0	0.0	7.0	1.0	1.0	0.0	0.0	0.0	0.0	0.0	0.0	0.0	82.0	61.0	66.0	67.0	46.0	7.0	0.0	0.0
132	132.0	Repeat_Polymer43	{[>]N[C@H](CC)[C@@H](CC)C(=O).[+rn=30],NC(C)(C)C(C[NH3+])C(=O)[<].[+rn=70]}	0.0	30.0	0.9488	5.72580393471367	6.45458570864354	0.0	1.0	10.4242924286098	2.13577920506985	4.27155841013971	10.4242924286098	1.15825471428997	3.01940107135455	2.71800224680698	0.302000249645221	0.894536626710589	25.6084091647677	2.8453787960853	3.1375602648877	0.0	0.0	24.0	9.0	0.0	0.0	2.0	15.0	0.0	7.0	1.0	1.0	0.0	0.0	0.0	0.0	0.0	0.0	0.0	82.0	61.0	66.0	67.0	46.0	7.0	0.0	0.0
133	133.0	Repeat_Polymer44	{[>]N[C@H](CC)[C@@H](CC)C(=O).[+rn=20],NC(C)(C)C(C[NH3+])C(=O)[<].[+rn=80]}	1.0	20.0	0.9488	5.72580393471367	6.45458570864354	0.0	1.0	10.4242924286098	2.13577920506985	4.27155841013971	10.4242924286098	1.15825471428997	3.01940107135455	2.71800224680698	0.302000249645221	0.894536626710589	25.6084091647677	2.8453787960853	3.1375602648877	0.0	0.0	24.0	9.0	0.0	0.0	2.0	15.0	0.0	7.0	1.0	1.0	0.0	0.0	0.0	0.0	0.0	0.0	0.0	82.0	61.0	66.0	67.0	46.0	7.0	0.0	0.0
134	134.0	Repeat_Polymer45	{[>]N[C@H](CC)[C@@H](CC)C(=O).[+rn=10],NC(C)(C)C(C[NH3+])C(=O)[<].[+rn=90]}	1.0	10.0	0.9488	5.72580393471367	6.45458570864354	0.0	1.0	10.4242924286098	2.13577920506985	4.27155841013971	10.4242924286098	1.15825471428997	3.01940107135455	2.71800224680698	0.302000249645221	0.894536626710589	25.6084091647677	2.8453787960853	3.1375602648877	0.0	0.0	24.0	9.0	0.0	0.0	2.0	15.0	0.0	7.0	1.0	1.0	0.0	0.0	0.0	0.0	0.0	0.0	0.0	82.0	61.0	66.0	67.0	46.0	7.0	0.0	0.0
135	135.0	Repeat_Polymer46	{[>]N[C@@H]1CCCCCC[C@@H]1C(=O).[+rn=50],NC(C)(C)C(C[NH3+])C(=O)[<].[+rn=50]}	0.0	50.0	1.483	7.84712427827332	7.10159874938095	0.0	1.0	13.5315321420474	2.19839357041729	4.39678714083459	13.5315321420474	1.23013928564067	3.27796392988242	3.09967837929614	0.281788943572376	1.22660853729901	39.7269740390602	3.61154309446001	3.77734058360568	0.0	0.0	28.0	11.0	0.0	0.0	2.0	17.0	0.0	9.0	1.0	1.0	0.0	0.0	0.0	0.0	0.0	0.0	0.0	96.0	77.0	88.0	103.0	86.0	36.0	12.0	0.0
136	136.0	Repeat_Polymer47	{[>]N[C@@H]1CCCCCC[C@@H]1C(=O).[+rn=40],NC(C)(C)C(C[NH3+])C(=O)[<].[+rn=60]}	0.0	40.0	1.483	7.84712427827332	7.10159874938095	0.0	1.0	13.5315321420474	2.19839357041729	4.39678714083459	13.5315321420474	1.23013928564067	3.27796392988242	3.09967837929614	0.281788943572376	1.22660853729901	39.7269740390602	3.61154309446001	3.77734058360568	0.0	0.0	28.0	11.0	0.0	0.0	2.0	17.0	0.0	9.0	1.0	1.0	0.0	0.0	0.0	0.0	0.0	0.0	0.0	96.0	77.0	88.0	103.0	86.0	36.0	12.0	0.0
137	137.0	Repeat_Polymer48	{[>]N[C@@H]1CCCCCC[C@@H]1C(=O).[+rn=30],NC(C)(C)C(C[NH3+])C(=O)[<].[+rn=70]}	0.0	30.0	1.483	7.84712427827332	7.10159874938095	0.0	1.0	13.5315321420474	2.19839357041729	4.39678714083459	13.5315321420474	1.23013928564067	3.27796392988242	3.09967837929614	0.281788943572376	1.22660853729901	39.7269740390602	3.61154309446001	3.77734058360568	0.0	0.0	28.0	11.0	0.0	0.0	2.0	17.0	0.0	9.0	1.0	1.0	0.0	0.0	0.0	0.0	0.0	0.0	0.0	96.0	77.0	88.0	103.0	86.0	36.0	12.0	0.0
138	138.0	Repeat_Polymer49	{[>]N[C@@H]1CCCCCC[C@@H]1C(=O).[+rn=20],NC(C)(C)C(C[NH3+])C(=O)[<].[+rn=80]}	0.0	20.0	1.483	7.84712427827332	7.10159874938095	0.0	1.0	13.5315321420474	2.19839357041729	4.39678714083459	13.5315321420474	1.23013928564067	3.27796392988242	3.09967837929614	0.281788943572376	1.22660853729901	39.7269740390602	3.61154309446001	3.77734058360568	0.0	0.0	28.0	11.0	0.0	0.0	2.0	17.0	0.0	9.0	1.0	1.0	0.0	0.0	0.0	0.0	0.0	0.0	0.0	96.0	77.0	88.0	103.0	86.0	36.0	12.0	0.0
139	139.0	Repeat_Polymer50	{[>]N[C@@H]1CCCCCC[C@@H]1C(=O).[+rn=10],NC(C)(C)C(C[NH3+])C(=O)[<].[+rn=90]}	1.0	10.0	1.483	7.84712427827332	7.10159874938095	0.0	1.0	13.5315321420474	2.19839357041729	4.39678714083459	13.5315321420474	1.23013928564067	3.27796392988242	3.09967837929614	0.281788943572376	1.22660853729901	39.7269740390602	3.61154309446001	3.77734058360568	0.0	0.0	28.0	11.0	0.0	0.0	2.0	17.0	0.0	9.0	1.0	1.0	0.0	0.0	0.0	0.0	0.0	0.0	0.0	96.0	77.0	88.0	103.0	86.0	36.0	12.0	0.0
140	140.0	Repeat_Polymer51	{[>]N[C@H](CCC)[C@@H](CCC)C(=O).[+rn=50],NC(C)(C)C(C[NH3+])C(=O)[<].[+rn=50]}	2.0	50.0	1.729	7.14001749708677	7.68852096465845	0.0	1.0	12.8521776662002	2.1625009623016	4.3250019246032	12.8521776662002	1.16837978783638	3.22042045429701	2.92459854195142	0.265872594722857	1.16846740045352	40.3469443822975	3.66790403475431	3.79282584382868	0.0	0.0	30.0	11.0	0.0	0.0	2.0	19.0	0.0	9.0	1.0	1.0	0.0	0.0	0.0	0.0	0.0	0.0	0.0	90.0	69.0	76.0	85.0	74.0	32.0	10.0	1.0
141	141.0	Repeat_Polymer52	{[>]N[C@H](CCC)[C@@H](CCC)C(=O).[+rn=40],NC(C)(C)C(C[NH3+])C(=O)[<].[+rn=60]}	1.0	40.0	1.729	7.14001749708677	7.68852096465845	0.0	1.0	12.8521776662002	2.1625009623016	4.3250019246032	12.8521776662002	1.16837978783638	3.22042045429701	2.92459854195142	0.265872594722857	1.16846740045352	40.3469443822975	3.66790403475431	3.79282584382868	0.0	0.0	30.0	11.0	0.0	0.0	2.0	19.0	0.0	9.0	1.0	1.0	0.0	0.0	0.0	0.0	0.0	0.0	0.0	90.0	69.0	76.0	85.0	74.0	32.0	10.0	1.0
142	142.0	Repeat_Polymer53	{[>]N[C@H](CCC)[C@@H](CCC)C(=O).[+rn=30],NC(C)(C)C(C[NH3+])C(=O)[<].[+rn=70]}	1.0	30.0	1.729	7.14001749708677	7.68852096465845	0.0	1.0	12.8521776662002	2.1625009623016	4.3250019246032	12.8521776662002	1.16837978783638	3.22042045429701	2.92459854195142	0.265872594722857	1.16846740045352	40.3469443822975	3.66790403475431	3.79282584382868	0.0	0.0	30.0	11.0	0.0	0.0	2.0	19.0	0.0	9.0	1.0	1.0	0.0	0.0	0.0	0.0	0.0	0.0	0.0	90.0	69.0	76.0	85.0	74.0	32.0	10.0	1.0
143	143.0	Repeat_Polymer54	{[>]N[C@H](CCC)[C@@H](CCC)C(=O).[+rn=20],NC(C)(C)C(C[NH3+])C(=O)[<].[+rn=80]}	0.0	20.0	1.729	7.14001749708677	7.68852096465845	0.0	1.0	12.8521776662002	2.1625009623016	4.3250019246032	12.8521776662002	1.16837978783638	3.22042045429701	2.92459854195142	0.265872594722857	1.16846740045352	40.3469443822975	3.66790403475431	3.79282584382868	0.0	0.0	30.0	11.0	0.0	0.0	2.0	19.0	0.0	9.0	1.0	1.0	0.0	0.0	0.0	0.0	0.0	0.0	0.0	90.0	69.0	76.0	85.0	74.0	32.0	10.0	1.0
144	144.0	Repeat_Polymer55	{[>]N[C@H](CCC)[C@@H](CCC)C(=O).[+rn=10],NC(C)(C)C(C[NH3+])C(=O)[<].[+rn=90]}	0.0	10.0	1.729	7.14001749708677	7.68852096465845	0.0	1.0	12.8521776662002	2.1625009623016	4.3250019246032	12.8521776662002	1.16837978783638	3.22042045429701	2.92459854195142	0.265872594722857	1.16846740045352	40.3469443822975	3.66790403475431	3.79282584382868	0.0	0.0	30.0	11.0	0.0	0.0	2.0	19.0	0.0	9.0	1.0	1.0	0.0	0.0	0.0	0.0	0.0	0.0	0.0	90.0	69.0	76.0	85.0	74.0	32.0	10.0	1.0
145	145.0	Repeat_Polymer56	{[>]N[C@@H]1CCCC[C@@H]1C(=O).[+rn=70],NC(C)(C)C(C[NH3+])C(=O)[<].[+rn=30]}	1.0	70.0	0.7028	6.43291071590022	6.25558968904273	0.0	1.0	11.2035577759517	2.22158329395276	4.44316658790553	11.2035577759517	1.24483975288352	3.09023324639851	2.83301354445087	0.314779282716763	0.935980486136016	28.1564233197032	3.12849147996702	3.23241499477057	0.0	0.0	22.0	9.0	0.0	0.0	2.0	13.0	0.0	7.0	1.0	1.0	0.0	0.0	0.0	0.0	0.0	0.0	0.0	88.0	69.0	80.0	79.0	54.0	12.0	0.0	0.0
146	146.0	Repeat_Polymer57	{[>]N[C@@H]1CCCC[C@@H]1C(=O).[+rn=60],NC(C)(C)C(C[NH3+])C(=O)[<].[+rn=40]}	0.0	60.0	0.7028	6.43291071590022	6.25558968904273	0.0	1.0	11.2035577759517	2.22158329395276	4.44316658790553	11.2035577759517	1.24483975288352	3.09023324639851	2.83301354445087	0.314779282716763	0.935980486136016	28.1564233197032	3.12849147996702	3.23241499477057	0.0	0.0	22.0	9.0	0.0	0.0	2.0	13.0	0.0	7.0	1.0	1.0	0.0	0.0	0.0	0.0	0.0	0.0	0.0	88.0	69.0	80.0	79.0	54.0	12.0	0.0	0.0
147	147.0	Repeat_Polymer58	{[>]N[C@@H]1CCCC[C@@H]1C(=O).[+rn=50],NC(C)(C)C(C[NH3+])C(=O)[<].[+rn=50]}	0.0	50.0	0.7028	6.43291071590022	6.25558968904273	0.0	1.0	11.2035577759517	2.22158329395276	4.44316658790553	11.2035577759517	1.24483975288352	3.09023324639851	2.83301354445087	0.314779282716763	0.935980486136016	28.1564233197032	3.12849147996702	3.23241499477057	0.0	0.0	22.0	9.0	0.0	0.0	2.0	13.0	0.0	7.0	1.0	1.0	0.0	0.0	0.0	0.0	0.0	0.0	0.0	88.0	69.0	80.0	79.0	54.0	12.0	0.0	0.0
148	148.0	Repeat_Polymer59	{[>]N[C@@H]1CCCC[C@@H]1C(=O).[+rn=40],NC(C)(C)C(C[NH3+])C(=O)[<].[+rn=60]}	0.0	40.0	0.7028	6.43291071590022	6.25558968904273	0.0	1.0	11.2035577759517	2.22158329395276	4.44316658790553	11.2035577759517	1.24483975288352	3.09023324639851	2.83301354445087	0.314779282716763	0.935980486136016	28.1564233197032	3.12849147996702	3.23241499477057	0.0	0.0	22.0	9.0	0.0	0.0	2.0	13.0	0.0	7.0	1.0	1.0	0.0	0.0	0.0	0.0	0.0	0.0	0.0	88.0	69.0	80.0	79.0	54.0	12.0	0.0	0.0
149	149.0	Repeat_Polymer60	{[>]N[C@@H]1CCCC[C@@H]1C(=O).[+rn=30],NC(C)(C)C(C[NH3+])C(=O)[<].[+rn=70]}	0.0	30.0	0.7028	6.43291071590022	6.25558968904273	0.0	1.0	11.2035577759517	2.22158329395276	4.44316658790553	11.2035577759517	1.24483975288352	3.09023324639851	2.83301354445087	0.314779282716763	0.935980486136016	28.1564233197032	3.12849147996702	3.23241499477057	0.0	0.0	22.0	9.0	0.0	0.0	2.0	13.0	0.0	7.0	1.0	1.0	0.0	0.0	0.0	0.0	0.0	0.0	0.0	88.0	69.0	80.0	79.0	54.0	12.0	0.0	0.0
150	150.0	Repeat_Polymer61	{[>]N[C@@H]1CCCC[C@@H]1C(=O).[+rn=20],NC(C)(C)C(C[NH3+])C(=O)[<].[+rn=80]}	1.0	20.0	0.7028	6.43291071590022	6.25558968904273	0.0	1.0	11.2035577759517	2.22158329395276	4.44316658790553	11.2035577759517	1.24483975288352	3.09023324639851	2.83301354445087	0.314779282716763	0.935980486136016	28.1564233197032	3.12849147996702	3.23241499477057	0.0	0.0	22.0	9.0	0.0	0.0	2.0	13.0	0.0	7.0	1.0	1.0	0.0	0.0	0.0	0.0	0.0	0.0	0.0	88.0	69.0	80.0	79.0	54.0	12.0	0.0	0.0
151	151.0	Repeat_Polymer62	{[>]N[C@@H]1CCCC[C@@H]1C(=O).[+rn=10],NC(C)(C)C(C[NH3+])C(=O)[<].[+rn=90]}	2.0	10.0	0.7028	6.43291071590022	6.25558968904273	0.0	1.0	11.2035577759517	2.22158329395276	4.44316658790553	11.2035577759517	1.24483975288352	3.09023324639851	2.83301354445087	0.314779282716763	0.935980486136016	28.1564233197032	3.12849147996702	3.23241499477057	0.0	0.0	22.0	9.0	0.0	0.0	2.0	13.0	0.0	7.0	1.0	1.0	0.0	0.0	0.0	0.0	0.0	0.0	0.0	88.0	69.0	80.0	79.0	54.0	12.0	0.0	0.0
152	152.0	Repeat_Polymer63	{[>]NC(CC=O)1CCCC1.[+rn=60],NC(C)(C)C(C[NH3+])C(=O)[<].[+rn=40]}	1.0	60.0	0.846899999999999	6.52287965327682	6.73707894496858	0.0	1.0	10.8040078611478	2.30277563773199	4.47286212435802	10.8040078611478	1.20044531790531	3.1041617860876	2.75045830785451	0.305606478650502	0.906407039536495	31.4446309094295	3.4938478788255	3.34286773461346	0.0	0.0	22.0	9.0	0.0	0.0	2.0	13.0	0.0	7.0	1.0	1.0	0.0	0.0	0.0	0.0	0.0	0.0	0.0	90.0	72.0	78.0	65.0	54.0	24.0	0.0	0.0
153	153.0	Repeat_Polymer64	{[>]NC(CC=O)1CCCC1.[+rn=50],NC(C)(C)C(C[NH3+])C(=O)[<].[+rn=50]}	0.0	50.0	0.846899999999999	6.52287965327682	6.73707894496858	0.0	1.0	10.8040078611478	2.30277563773199	4.47286212435802	10.8040078611478	1.20044531790531	3.1041617860876	2.75045830785451	0.305606478650502	0.906407039536495	31.4446309094295	3.4938478788255	3.34286773461346	0.0	0.0	22.0	9.0	0.0	0.0	2.0	13.0	0.0	7.0	1.0	1.0	0.0	0.0	0.0	0.0	0.0	0.0	0.0	90.0	72.0	78.0	65.0	54.0	24.0	0.0	0.0
154	154.0	Repeat_Polymer65	{[>]NC(CC=O)1CCCC1.[+rn=40],NC(C)(C)C(C[NH3+])C(=O)[<].[+rn=60]}	0.0	40.0	0.846899999999999	6.52287965327682	6.73707894496858	0.0	1.0	10.8040078611478	2.30277563773199	4.47286212435802	10.8040078611478	1.20044531790531	3.1041617860876	2.75045830785451	0.305606478650502	0.906407039536495	31.4446309094295	3.4938478788255	3.34286773461346	0.0	0.0	22.0	9.0	0.0	0.0	2.0	13.0	0.0	7.0	1.0	1.0	0.0	0.0	0.0	0.0	0.0	0.0	0.0	90.0	72.0	78.0	65.0	54.0	24.0	0.0	0.0
155	155.0	Repeat_Polymer66	{[>]NC(CC=O)1CCCC1.[+rn=30],NC(C)(C)C(C[NH3+])C(=O)[<].[+rn=70]}	0.0	30.0	0.846899999999999	6.52287965327682	6.73707894496858	0.0	1.0	10.8040078611478	2.30277563773199	4.47286212435802	10.8040078611478	1.20044531790531	3.1041617860876	2.75045830785451	0.305606478650502	0.906407039536495	31.4446309094295	3.4938478788255	3.34286773461346	0.0	0.0	22.0	9.0	0.0	0.0	2.0	13.0	0.0	7.0	1.0	1.0	0.0	0.0	0.0	0.0	0.0	0.0	0.0	90.0	72.0	78.0	65.0	54.0	24.0	0.0	0.0
156	156.0	Repeat_Polymer67	{[>]NC(CC=O)1CCCC1.[+rn=20],NC(C)(C)C(C[NH3+])C(=O)[<].[+rn=80]}	1.0	20.0	0.846899999999999	6.52287965327682	6.73707894496858	0.0	1.0	10.8040078611478	2.30277563773199	4.47286212435802	10.8040078611478	1.20044531790531	3.1041617860876	2.75045830785451	0.305606478650502	0.906407039536495	31.4446309094295	3.4938478788255	3.34286773461346	0.0	0.0	22.0	9.0	0.0	0.0	2.0	13.0	0.0	7.0	1.0	1.0	0.0	0.0	0.0	0.0	0.0	0.0	0.0	90.0	72.0	78.0	65.0	54.0	24.0	0.0	0.0
157	157.0	Repeat_Polymer68	{[>]NC(CC=O)1CCCC1.[+rn=10],NC(C)(C)C(C[NH3+])C(=O)[<].[+rn=90]}	3.0	10.0	0.846899999999999	6.52287965327682	6.73707894496858	0.0	1.0	10.8040078611478	2.30277563773199	4.47286212435802	10.8040078611478	1.20044531790531	3.1041617860876	2.75045830785451	0.305606478650502	0.906407039536495	31.4446309094295	3.4938478788255	3.34286773461346	0.0	0.0	22.0	9.0	0.0	0.0	2.0	13.0	0.0	7.0	1.0	1.0	0.0	0.0	0.0	0.0	0.0	0.0	0.0	90.0	72.0	78.0	65.0	54.0	24.0	0.0	0.0
158	158.0	Repeat_Polymer69	{[>]NC(CC)(CC)CC(=O).[+rn=60],NC(C)(C)C(C[NH3+])C(=O)[<].[+rn=40]}	2.0	60.0	1.0929	5.81577287209027	6.4865872947959	0.0	1.0	10.2611254410301	2.20594611505109	4.41189223010219	10.2611254410301	1.14012504900334	3.03023837522293	2.66958247502224	0.296620275002471	0.876561568130105	27.0020687031006	3.00022985590007	3.1905529660448	0.0	0.0	24.0	9.0	0.0	0.0	2.0	15.0	0.0	7.0	1.0	1.0	0.0	0.0	0.0	0.0	0.0	0.0	0.0	84.0	64.0	62.0	59.0	49.0	12.0	0.0	0.0
159	159.0	Repeat_Polymer70	{[>]NC(CC)(CC)CC(=O).[+rn=50],NC(C)(C)C(C[NH3+])C(=O)[<].[+rn=50]}	2.0	50.0	1.0929	5.81577287209027	6.4865872947959	0.0	1.0	10.2611254410301	2.20594611505109	4.41189223010219	10.2611254410301	1.14012504900334	3.03023837522293	2.66958247502224	0.296620275002471	0.876561568130105	27.0020687031006	3.00022985590007	3.1905529660448	0.0	0.0	24.0	9.0	0.0	0.0	2.0	15.0	0.0	7.0	1.0	1.0	0.0	0.0	0.0	0.0	0.0	0.0	0.0	84.0	64.0	62.0	59.0	49.0	12.0	0.0	0.0
160	160.0	Repeat_Polymer71	{[>]NC(CC)(CC)CC(=O).[+rn=40],NC(C)(C)C(C[NH3+])C(=O)[<].[+rn=60]}	2.0	40.0	1.0929	5.81577287209027	6.4865872947959	0.0	1.0	10.2611254410301	2.20594611505109	4.41189223010219	10.2611254410301	1.14012504900334	3.03023837522293	2.66958247502224	0.296620275002471	0.876561568130105	27.0020687031006	3.00022985590007	3.1905529660448	0.0	0.0	24.0	9.0	0.0	0.0	2.0	15.0	0.0	7.0	1.0	1.0	0.0	0.0	0.0	0.0	0.0	0.0	0.0	84.0	64.0	62.0	59.0	49.0	12.0	0.0	0.0
161	161.0	Repeat_Polymer72	{[>]NC(CC)(CC)CC(=O).[+rn=30],NC(C)(C)C(C[NH3+])C(=O)[<].[+rn=70]}	2.0	30.0	1.0929	5.81577287209027	6.4865872947959	0.0	1.0	10.2611254410301	2.20594611505109	4.41189223010219	10.2611254410301	1.14012504900334	3.03023837522293	2.66958247502224	0.296620275002471	0.876561568130105	27.0020687031006	3.00022985590007	3.1905529660448	0.0	0.0	24.0	9.0	0.0	0.0	2.0	15.0	0.0	7.0	1.0	1.0	0.0	0.0	0.0	0.0	0.0	0.0	0.0	84.0	64.0	62.0	59.0	49.0	12.0	0.0	0.0
162	162.0	Repeat_Polymer73	{[>]NC(CC)(CC)CC(=O).[+rn=20],NC(C)(C)C(C[NH3+])C(=O)[<].[+rn=80]}	2.0	20.0	1.0929	5.81577287209027	6.4865872947959	0.0	1.0	10.2611254410301	2.20594611505109	4.41189223010219	10.2611254410301	1.14012504900334	3.03023837522293	2.66958247502224	0.296620275002471	0.876561568130105	27.0020687031006	3.00022985590007	3.1905529660448	0.0	0.0	24.0	9.0	0.0	0.0	2.0	15.0	0.0	7.0	1.0	1.0	0.0	0.0	0.0	0.0	0.0	0.0	0.0	84.0	64.0	62.0	59.0	49.0	12.0	0.0	0.0
163	163.0	Repeat_Polymer74	{[>]NC(CC)(CC)CC(=O).[+rn=10],NC(C)(C)C(C[NH3+])C(=O)[<].[+rn=90]}	2.0	10.0	1.0929	5.81577287209027	6.4865872947959	0.0	1.0	10.2611254410301	2.20594611505109	4.41189223010219	10.2611254410301	1.14012504900334	3.03023837522293	2.66958247502224	0.296620275002471	0.876561568130105	27.0020687031006	3.00022985590007	3.1905529660448	0.0	0.0	24.0	9.0	0.0	0.0	2.0	15.0	0.0	7.0	1.0	1.0	0.0	0.0	0.0	0.0	0.0	0.0	0.0	84.0	64.0	62.0	59.0	49.0	12.0	0.0	0.0
164	164.0	Repeat_Polymer75	{[>]NC(C)(C)C(C)(C)C(=O).[+rn=60],NC(C)(C)C(C[NH3+])C(=O)[<].[+rn=40]}	1.0	60.0	0.9488	6.35671301699108	6.91120083965742	0.0	1.0	8.9811831300296	2.33441421833897	4.66882843667795	8.9811831300296	0.997909236669955	3.06118656080312	2.71662775092648	0.30184752788072	0.894030798011896	23.2139931613242	2.57933257348046	3.03939473469582	0.0	0.0	24.0	9.0	0.0	0.0	2.0	15.0	0.0	7.0	1.0	1.0	0.0	0.0	0.0	0.0	0.0	0.0	0.0	90.0	74.0	78.0	61.0	30.0	0.0	0.0	0.0
165	165.0	Repeat_Polymer76	{[>]NC(C)(C)C(C)(C)C(=O).[+rn=50],NC(C)(C)C(C[NH3+])C(=O)[<].[+rn=50]}	0.0	50.0	0.9488	6.35671301699108	6.91120083965742	0.0	1.0	8.9811831300296	2.33441421833897	4.66882843667795	8.9811831300296	0.997909236669955	3.06118656080312	2.71662775092648	0.30184752788072	0.894030798011896	23.2139931613242	2.57933257348046	3.03939473469582	0.0	0.0	24.0	9.0	0.0	0.0	2.0	15.0	0.0	7.0	1.0	1.0	0.0	0.0	0.0	0.0	0.0	0.0	0.0	90.0	74.0	78.0	61.0	30.0	0.0	0.0	0.0
166	166.0	Repeat_Polymer77	{[>]NC(C)(C)C(C)(C)C(=O).[+rn=40],NC(C)(C)C(C[NH3+])C(=O)[<].[+rn=60]}	0.0	40.0	0.9488	6.35671301699108	6.91120083965742	0.0	1.0	8.9811831300296	2.33441421833897	4.66882843667795	8.9811831300296	0.997909236669955	3.06118656080312	2.71662775092648	0.30184752788072	0.894030798011896	23.2139931613242	2.57933257348046	3.03939473469582	0.0	0.0	24.0	9.0	0.0	0.0	2.0	15.0	0.0	7.0	1.0	1.0	0.0	0.0	0.0	0.0	0.0	0.0	0.0	90.0	74.0	78.0	61.0	30.0	0.0	0.0	0.0
167	167.0	Repeat_Polymer78	{[>]NC(C)(C)C(C)(C)C(=O).[+rn=30],NC(C)(C)C(C[NH3+])C(=O)[<].[+rn=70]}	0.0	30.0	0.9488	6.35671301699108	6.91120083965742	0.0	1.0	8.9811831300296	2.33441421833897	4.66882843667795	8.9811831300296	0.997909236669955	3.06118656080312	2.71662775092648	0.30184752788072	0.894030798011896	23.2139931613242	2.57933257348046	3.03939473469582	0.0	0.0	24.0	9.0	0.0	0.0	2.0	15.0	0.0	7.0	1.0	1.0	0.0	0.0	0.0	0.0	0.0	0.0	0.0	90.0	74.0	78.0	61.0	30.0	0.0	0.0	0.0
168	168.0	Repeat_Polymer79	{[>]NC(C)(C)C(C)(C)C(=O).[+rn=20],NC(C)(C)C(C[NH3+])C(=O)[<].[+rn=80]}	1.0	20.0	0.9488	6.35671301699108	6.91120083965742	0.0	1.0	8.9811831300296	2.33441421833897	4.66882843667795	8.9811831300296	0.997909236669955	3.06118656080312	2.71662775092648	0.30184752788072	0.894030798011896	23.2139931613242	2.57933257348046	3.03939473469582	0.0	0.0	24.0	9.0	0.0	0.0	2.0	15.0	0.0	7.0	1.0	1.0	0.0	0.0	0.0	0.0	0.0	0.0	0.0	90.0	74.0	78.0	61.0	30.0	0.0	0.0	0.0
169	169.0	Repeat_Polymer80	{[>]NC(C)(C)C(C)(C)C(=O).[+rn=10],NC(C)(C)C(C[NH3+])C(=O)[<].[+rn=90]}	1.0	10.0	0.9488	6.35671301699108	6.91120083965742	0.0	1.0	8.9811831300296	2.33441421833897	4.66882843667795	8.9811831300296	0.997909236669955	3.06118656080312	2.71662775092648	0.30184752788072	0.894030798011896	23.2139931613242	2.57933257348046	3.03939473469582	0.0	0.0	24.0	9.0	0.0	0.0	2.0	15.0	0.0	7.0	1.0	1.0	0.0	0.0	0.0	0.0	0.0	0.0	0.0	90.0	74.0	78.0	61.0	30.0	0.0	0.0	0.0
170	170.0	Repeat_Polymer81	{[>]NC(CCCC)CC(=O).[+rn=40],NC(C)(C)C(C[NH3+])C(=O)[<].[+rn=60]}	1.0	40.0	1.0929	5.76624404923356	6.05928370968815	0.0	1.0	10.3839828346757	2.01531606719259	4.03063213438519	10.3839828346757	1.15377587051952	3.00798233841074	2.72836375052997	0.303151527836664	0.898341555071538	28.0813103929596	3.12014559921773	3.22974372882688	0.0	0.0	24.0	9.0	0.0	0.0	2.0	15.0	0.0	7.0	1.0	1.0	0.0	0.0	0.0	0.0	0.0	0.0	0.0	80.0	55.0	49.0	51.0	49.0	23.0	15.0	6.0
171	171.0	Repeat_Polymer82	{[>]NC(CCCC)CC(=O).[+rn=30],NC(C)(C)C(C[NH3+])C(=O)[<].[+rn=70]}	0.0	30.0	1.0929	5.76624404923356	6.05928370968815	0.0	1.0	10.3839828346757	2.01531606719259	4.03063213438519	10.3839828346757	1.15377587051952	3.00798233841074	2.72836375052997	0.303151527836664	0.898341555071538	28.0813103929596	3.12014559921773	3.22974372882688	0.0	0.0	24.0	9.0	0.0	0.0	2.0	15.0	0.0	7.0	1.0	1.0	0.0	0.0	0.0	0.0	0.0	0.0	0.0	80.0	55.0	49.0	51.0	49.0	23.0	15.0	6.0
172	172.0	Repeat_Polymer83	{[>]NC(CCCC)CC(=O).[+rn=20],NC(C)(C)C(C[NH3+])C(=O)[<].[+rn=80]}	1.0	20.0	1.0929	5.76624404923356	6.05928370968815	0.0	1.0	10.3839828346757	2.01531606719259	4.03063213438519	10.3839828346757	1.15377587051952	3.00798233841074	2.72836375052997	0.303151527836664	0.898341555071538	28.0813103929596	3.12014559921773	3.22974372882688	0.0	0.0	24.0	9.0	0.0	0.0	2.0	15.0	0.0	7.0	1.0	1.0	0.0	0.0	0.0	0.0	0.0	0.0	0.0	80.0	55.0	49.0	51.0	49.0	23.0	15.0	6.0
173	173.0	Repeat_Polymer84	{[>]NC(CCCC)CC(=O).[+rn=10],NC(C)(C)C(C[NH3+])C(=O)[<].[+rn=90]}	1.0	10.0	1.0929	5.76624404923356	6.05928370968815	0.0	1.0	10.3839828346757	2.01531606719259	4.03063213438519	10.3839828346757	1.15377587051952	3.00798233841074	2.72836375052997	0.303151527836664	0.898341555071538	28.0813103929596	3.12014559921773	3.22974372882688	0.0	0.0	24.0	9.0	0.0	0.0	2.0	15.0	0.0	7.0	1.0	1.0	0.0	0.0	0.0	0.0	0.0	0.0	0.0	80.0	55.0	49.0	51.0	49.0	23.0	15.0	6.0
[truncated: 3,612 more columns]
