# Supplementary material for: AI-guided few-shot inverse design of HDP-mimicking polymers against drug-resistant bacteria
Source: Nat Commun. 2024 Jul 26;15:6288. doi: 10.1038/s41467-024-50533-4 (PMC11282099; doi:10.1038/s41467-024-50533-4)
Supplement: Supplementary file 11 — Source Data [file 41467_2024_50533_MOESM11_ESM.zip › Source Data/Supplementary Information/FigS34-35,48-50_predict_all.csv]

smiles	HC10	Sau	Ecoli
{[>]NC(C)(C)C(C[NH3+])C(=O).[+rn=10],CCC(C)(N)C(C)(C)C=O[<].[+rn=90]}	2.705920277	10.05552927	47.0195027
{[>]NC(C)(C)C(C[NH3+])C(=O).[+rn=20],CCC(C)(N)C(C)(C)C=O[<].[+rn=80]}	3.274246842	8.330513719	36.43986392
{[>]NC(C)(C)C(C[NH3+])C(=O).[+rn=30],CCC(C)(N)C(C)(C)C=O[<].[+rn=70]}	3.522970708	7.330184557	34.45601832
{[>]NC(C)(C)C(C[NH3+])C(=O).[+rn=40],CCC(C)(N)C(C)(C)C=O[<].[+rn=60]}	3.472066465	6.840840558	30.76493451
{[>]NC(C)(C)C(C[NH3+])C(=O).[+rn=50],CCC(C)(N)C(C)(C)C=O[<].[+rn=50]}	3.685725953	6.61832663	26.90536474
{[>]NC(C)(C)C(C[NH3+])C(=O).[+rn=60],CCC(C)(N)C(C)(C)C=O[<].[+rn=40]}	3.383894426	6.464164215	25.54588759
{[>]NC(C)(C)C(C[NH3+])C(=O).[+rn=70],CCC(C)(N)C(C)(C)C=O[<].[+rn=30]}	2.860219894	6.764845773	23.90541328
{[>]NC(C)(C)C(C[NH3+])C(=O).[+rn=80],CCC(C)(N)C(C)(C)C=O[<].[+rn=20]}	2.119635036	7.523367522	24.70756807
{[>]NC(C)(C)C(C[NH3+])C(=O).[+rn=90],CCC(C)(N)C(C)(C)C=O[<].[+rn=10]}	1.699641908	8.515361712	40.54875445
{[>]NC(C)(C)C(C[NH3+])C(=O).[+rn=10],CCC(C)(C=O)C(C)(C)N[<].[+rn=90]}	1.117360026	8.971589299	47.57756857
{[>]NC(C)(C)C(C[NH3+])C(=O).[+rn=20],CCC(C)(C=O)C(C)(C)N[<].[+rn=80]}	1.363492925	7.870636511	35.00908822
{[>]NC(C)(C)C(C[NH3+])C(=O).[+rn=30],CCC(C)(C=O)C(C)(C)N[<].[+rn=70]}	1.546685303	7.095360071	30.98389651
{[>]NC(C)(C)C(C[NH3+])C(=O).[+rn=40],CCC(C)(C=O)C(C)(C)N[<].[+rn=60]}	1.691311761	6.813108721	27.16406572
{[>]NC(C)(C)C(C[NH3+])C(=O).[+rn=50],CCC(C)(C=O)C(C)(C)N[<].[+rn=50]}	2.017167055	6.737053679	24.59133481
{[>]NC(C)(C)C(C[NH3+])C(=O).[+rn=60],CCC(C)(C=O)C(C)(C)N[<].[+rn=40]}	1.997479892	6.854925429	24.74809439
{[>]NC(C)(C)C(C[NH3+])C(=O).[+rn=70],CCC(C)(C=O)C(C)(C)N[<].[+rn=30]}	1.839687321	7.174992173	26.65153423
{[>]NC(C)(C)C(C[NH3+])C(=O).[+rn=80],CCC(C)(C=O)C(C)(C)N[<].[+rn=20]}	1.535511985	7.745824819	30.34049715
{[>]NC(C)(C)C(C[NH3+])C(=O).[+rn=90],CCC(C)(C=O)C(C)(C)N[<].[+rn=10]}	1.387220007	8.358031096	50.49492165
{[>]NC(C)(C)C(C[NH3+])C(=O).[+rn=10],CC(C)C(C)(N)C(C)(C)C=O[<].[+rn=90]}	0.150774314	9.070637404	52.55011188
{[>]NC(C)(C)C(C[NH3+])C(=O).[+rn=20],CC(C)C(C)(N)C(C)(C)C=O[<].[+rn=80]}	0.169911755	8.227138245	42.64988655
{[>]NC(C)(C)C(C[NH3+])C(=O).[+rn=30],CC(C)C(C)(N)C(C)(C)C=O[<].[+rn=70]}	0.188934099	7.473406571	42.25682606
{[>]NC(C)(C)C(C[NH3+])C(=O).[+rn=40],CC(C)C(C)(N)C(C)(C)C=O[<].[+rn=60]}	0.200174093	7.137862003	42.5037167
{[>]NC(C)(C)C(C[NH3+])C(=O).[+rn=50],CC(C)C(C)(N)C(C)(C)C=O[<].[+rn=50]}	0.222169409	7.10370127	40.13391293
{[>]NC(C)(C)C(C[NH3+])C(=O).[+rn=60],CC(C)C(C)(N)C(C)(C)C=O[<].[+rn=40]}	0.250063274	6.962230619	37.99108081
{[>]NC(C)(C)C(C[NH3+])C(=O).[+rn=70],CC(C)C(C)(N)C(C)(C)C=O[<].[+rn=30]}	0.280688263	7.083220981	35.92328723
{[>]NC(C)(C)C(C[NH3+])C(=O).[+rn=80],CC(C)C(C)(N)C(C)(C)C=O[<].[+rn=20]}	0.303157459	7.448946997	35.95897976
{[>]NC(C)(C)C(C[NH3+])C(=O).[+rn=90],CC(C)C(C)(N)C(C)(C)C=O[<].[+rn=10]}	0.317924703	7.706325931	46.35223109
{[>]NC(C)(C)C(C[NH3+])C(=O).[+rn=10],CC(C)C(C)(C=O)C(C)(C)N[<].[+rn=90]}	0.041773528	8.433773092	43.19357775
{[>]NC(C)(C)C(C[NH3+])C(=O).[+rn=20],CC(C)C(C)(C=O)C(C)(C)N[<].[+rn=80]}	0.051339201	7.818539097	36.12964448
{[>]NC(C)(C)C(C[NH3+])C(=O).[+rn=30],CC(C)C(C)(C=O)C(C)(C)N[<].[+rn=70]}	0.064248193	7.378167238	35.6813832
{[>]NC(C)(C)C(C[NH3+])C(=O).[+rn=40],CC(C)C(C)(C=O)C(C)(C)N[<].[+rn=60]}	0.076718866	7.196777675	36.08072108
{[>]NC(C)(C)C(C[NH3+])C(=O).[+rn=50],CC(C)C(C)(C=O)C(C)(C)N[<].[+rn=50]}	0.089976221	7.254706548	36.08285685
{[>]NC(C)(C)C(C[NH3+])C(=O).[+rn=60],CC(C)C(C)(C=O)C(C)(C)N[<].[+rn=40]}	0.112711442	7.277100033	35.96702152
{[>]NC(C)(C)C(C[NH3+])C(=O).[+rn=70],CC(C)C(C)(C=O)C(C)(C)N[<].[+rn=30]}	0.136274533	7.416653452	37.60140999
{[>]NC(C)(C)C(C[NH3+])C(=O).[+rn=80],CC(C)C(C)(C=O)C(C)(C)N[<].[+rn=20]}	0.156786868	7.725142941	40.92906724
{[>]NC(C)(C)C(C[NH3+])C(=O).[+rn=90],CC(C)C(C)(C=O)C(C)(C)N[<].[+rn=10]}	0.195640995	7.946361953	55.1074929
{[>]NC(C)(C)C(C[NH3+])C(=O).[+rn=10],CC(C)CC(C)(N)C(C)(C)C=O[<].[+rn=90]}	21.87379516	20.51471185	66.57088539
{[>]NC(C)(C)C(C[NH3+])C(=O).[+rn=20],CC(C)CC(C)(N)C(C)(C)C=O[<].[+rn=80]}	25.78308347	18.4604305	47.98031278
{[>]NC(C)(C)C(C[NH3+])C(=O).[+rn=30],CC(C)CC(C)(N)C(C)(C)C=O[<].[+rn=70]}	29.68327252	16.52180515	39.1335442
{[>]NC(C)(C)C(C[NH3+])C(=O).[+rn=40],CC(C)CC(C)(N)C(C)(C)C=O[<].[+rn=60]}	31.61179456	14.87445043	31.09208494
{[>]NC(C)(C)C(C[NH3+])C(=O).[+rn=50],CC(C)CC(C)(N)C(C)(C)C=O[<].[+rn=50]}	34.73119478	13.71915906	24.99155355
{[>]NC(C)(C)C(C[NH3+])C(=O).[+rn=60],CC(C)CC(C)(N)C(C)(C)C=O[<].[+rn=40]}	39.77700572	11.91818896	22.72440524
{[>]NC(C)(C)C(C[NH3+])C(=O).[+rn=70],CC(C)CC(C)(N)C(C)(C)C=O[<].[+rn=30]}	44.62415636	10.48787193	21.09407757
{[>]NC(C)(C)C(C[NH3+])C(=O).[+rn=80],CC(C)CC(C)(N)C(C)(C)C=O[<].[+rn=20]}	48.32116427	9.634223859	19.87269893
{[>]NC(C)(C)C(C[NH3+])C(=O).[+rn=90],CC(C)CC(C)(N)C(C)(C)C=O[<].[+rn=10]}	50.59123389	9.20235026	24.90435237
{[>]NC(C)(C)C(C[NH3+])C(=O).[+rn=10],CCC(C)(N)C(C)(C=O)CC[<].[+rn=90]}	0.931418427	8.640641742	36.72526109
{[>]NC(C)(C)C(C[NH3+])C(=O).[+rn=20],CCC(C)(N)C(C)(C=O)CC[<].[+rn=80]}	1.17476111	7.596632304	27.77276961
{[>]NC(C)(C)C(C[NH3+])C(=O).[+rn=30],CCC(C)(N)C(C)(C=O)CC[<].[+rn=70]}	1.592173677	6.782212283	25.64687713
{[>]NC(C)(C)C(C[NH3+])C(=O).[+rn=40],CCC(C)(N)C(C)(C=O)CC[<].[+rn=60]}	1.960444652	6.153210364	23.19789841
{[>]NC(C)(C)C(C[NH3+])C(=O).[+rn=50],CCC(C)(N)C(C)(C=O)CC[<].[+rn=50]}	2.499177369	5.652663026	21.78076465
{[>]NC(C)(C)C(C[NH3+])C(=O).[+rn=60],CCC(C)(N)C(C)(C=O)CC[<].[+rn=40]}	3.190093809	5.154374345	22.93480978
{[>]NC(C)(C)C(C[NH3+])C(=O).[+rn=70],CCC(C)(N)C(C)(C=O)CC[<].[+rn=30]}	3.830852588	4.978874851	24.3350898
{[>]NC(C)(C)C(C[NH3+])C(=O).[+rn=80],CCC(C)(N)C(C)(C=O)CC[<].[+rn=20]}	4.483066492	5.219808167	32.89100831
{[>]NC(C)(C)C(C[NH3+])C(=O).[+rn=90],CCC(C)(N)C(C)(C=O)CC[<].[+rn=10]}	5.00159805	5.419030068	55.3776424
{[>]NC(C)(C)C(C[NH3+])C(=O).[+rn=10],CCCC(C)(N)C(C)(C)C=O[<].[+rn=90]}	22.10672259	13.98122931	54.9373692
{[>]NC(C)(C)C(C[NH3+])C(=O).[+rn=20],CCCC(C)(N)C(C)(C)C=O[<].[+rn=80]}	30.69456539	12.24259552	38.27123636
{[>]NC(C)(C)C(C[NH3+])C(=O).[+rn=30],CCCC(C)(N)C(C)(C)C=O[<].[+rn=70]}	39.86361857	10.683697	32.3770188
{[>]NC(C)(C)C(C[NH3+])C(=O).[+rn=40],CCCC(C)(N)C(C)(C)C=O[<].[+rn=60]}	42.35908833	9.538496973	24.75822631
{[>]NC(C)(C)C(C[NH3+])C(=O).[+rn=50],CCCC(C)(N)C(C)(C)C=O[<].[+rn=50]}	42.86721401	8.596016604	20.36109363
{[>]NC(C)(C)C(C[NH3+])C(=O).[+rn=60],CCCC(C)(N)C(C)(C)C=O[<].[+rn=40]}	39.832083	7.822708599	18.61158951
{[>]NC(C)(C)C(C[NH3+])C(=O).[+rn=70],CCCC(C)(N)C(C)(C)C=O[<].[+rn=30]}	32.96089762	7.498065368	18.54088722
{[>]NC(C)(C)C(C[NH3+])C(=O).[+rn=80],CCCC(C)(N)C(C)(C)C=O[<].[+rn=20]}	25.87582176	7.386844754	22.69712966
{[>]NC(C)(C)C(C[NH3+])C(=O).[+rn=90],CCCC(C)(N)C(C)(C)C=O[<].[+rn=10]}	22.74432777	7.264580284	38.19282197
{[>]NC(C)(C)C(C[NH3+])C(=O).[+rn=10],CCCC(C)(C=O)C(C)(N)CC[<].[+rn=90]}	2.544090388	13.24441652	49.21946495
{[>]NC(C)(C)C(C[NH3+])C(=O).[+rn=20],CCCC(C)(C=O)C(C)(N)CC[<].[+rn=80]}	3.228730939	11.7513721	35.07516746
{[>]NC(C)(C)C(C[NH3+])C(=O).[+rn=30],CCCC(C)(C=O)C(C)(N)CC[<].[+rn=70]}	4.159073513	10.40003091	27.82014181
{[>]NC(C)(C)C(C[NH3+])C(=O).[+rn=40],CCCC(C)(C=O)C(C)(N)CC[<].[+rn=60]}	5.104406409	9.215829977	21.76353528
{[>]NC(C)(C)C(C[NH3+])C(=O).[+rn=50],CCCC(C)(C=O)C(C)(N)CC[<].[+rn=50]}	6.508632816	8.367386115	19.33785613
{[>]NC(C)(C)C(C[NH3+])C(=O).[+rn=60],CCCC(C)(C=O)C(C)(N)CC[<].[+rn=40]}	9.278463678	7.61161096	18.83504384
{[>]NC(C)(C)C(C[NH3+])C(=O).[+rn=70],CCCC(C)(C=O)C(C)(N)CC[<].[+rn=30]}	13.14421231	7.127772295	18.65929079
{[>]NC(C)(C)C(C[NH3+])C(=O).[+rn=80],CCCC(C)(C=O)C(C)(N)CC[<].[+rn=20]}	18.33784328	6.745343828	22.72484914
{[>]NC(C)(C)C(C[NH3+])C(=O).[+rn=90],CCCC(C)(C=O)C(C)(N)CC[<].[+rn=10]}	24.10039495	6.329802132	35.6328401
{[>]NC(C)(C)C(C[NH3+])C(=O).[+rn=10],CC(C)(N)C(C)(C=O)C1CCCC1[<].[+rn=90]}	5.22028015	16.41177044	25.04105298
{[>]NC(C)(C)C(C[NH3+])C(=O).[+rn=20],CC(C)(N)C(C)(C=O)C1CCCC1[<].[+rn=80]}	6.394271947	14.85861439	18.64585821
{[>]NC(C)(C)C(C[NH3+])C(=O).[+rn=30],CC(C)(N)C(C)(C=O)C1CCCC1[<].[+rn=70]}	8.35845684	13.75135196	17.84786193
{[>]NC(C)(C)C(C[NH3+])C(=O).[+rn=40],CC(C)(N)C(C)(C=O)C1CCCC1[<].[+rn=60]}	11.40668271	12.65978951	16.76286973
{[>]NC(C)(C)C(C[NH3+])C(=O).[+rn=50],CC(C)(N)C(C)(C=O)C1CCCC1[<].[+rn=50]}	16.31725653	11.86362249	16.74363455
{[>]NC(C)(C)C(C[NH3+])C(=O).[+rn=60],CC(C)(N)C(C)(C=O)C1CCCC1[<].[+rn=40]}	23.09189977	10.98143483	17.83911311
{[>]NC(C)(C)C(C[NH3+])C(=O).[+rn=70],CC(C)(N)C(C)(C=O)C1CCCC1[<].[+rn=30]}	32.18613651	10.40040635	18.96026196
{[>]NC(C)(C)C(C[NH3+])C(=O).[+rn=80],CC(C)(N)C(C)(C=O)C1CCCC1[<].[+rn=20]}	43.56488049	10.05842737	19.46138897
{[>]NC(C)(C)C(C[NH3+])C(=O).[+rn=90],CC(C)(N)C(C)(C=O)C1CCCC1[<].[+rn=10]}	63.0185127	9.697707431	23.71476325
{[>]NC(C)(C)C(C[NH3+])C(=O).[+rn=10],CCCCC(C)(N)C(C)(C)C=O[<].[+rn=90]}	14.55054314	18.90489674	70.13963069
{[>]NC(C)(C)C(C[NH3+])C(=O).[+rn=20],CCCCC(C)(N)C(C)(C)C=O[<].[+rn=80]}	20.3225531	17.08656643	47.08838604
{[>]NC(C)(C)C(C[NH3+])C(=O).[+rn=30],CCCCC(C)(N)C(C)(C)C=O[<].[+rn=70]}	26.91646775	14.96928839	35.4200197
{[>]NC(C)(C)C(C[NH3+])C(=O).[+rn=40],CCCCC(C)(N)C(C)(C)C=O[<].[+rn=60]}	30.78924543	13.33593763	25.09458443
{[>]NC(C)(C)C(C[NH3+])C(=O).[+rn=50],CCCCC(C)(N)C(C)(C)C=O[<].[+rn=50]}	31.79368427	12.00668538	18.93271727
{[>]NC(C)(C)C(C[NH3+])C(=O).[+rn=60],CCCCC(C)(N)C(C)(C)C=O[<].[+rn=40]}	33.1429376	10.31314994	16.47592709
{[>]NC(C)(C)C(C[NH3+])C(=O).[+rn=70],CCCCC(C)(N)C(C)(C)C=O[<].[+rn=30]}	35.23222548	9.132953478	15.69953218
{[>]NC(C)(C)C(C[NH3+])C(=O).[+rn=80],CCCCC(C)(N)C(C)(C)C=O[<].[+rn=20]}	37.71591692	8.383748049	16.95184813
{[>]NC(C)(C)C(C[NH3+])C(=O).[+rn=90],CCCCC(C)(N)C(C)(C)C=O[<].[+rn=10]}	38.698135	7.753547265	24.41130351
{[>]NC(C)(C)C(C[NH3+])C(=O).[+rn=10],CC1CC(C(C)(C=O)C(C)(C)N)C1[<].[+rn=90]}	0.309844322	16.87356812	45.31443102
{[>]NC(C)(C)C(C[NH3+])C(=O).[+rn=20],CC1CC(C(C)(C=O)C(C)(C)N)C1[<].[+rn=80]}	0.328573692	14.98293139	32.93199723
{[>]NC(C)(C)C(C[NH3+])C(=O).[+rn=30],CC1CC(C(C)(C=O)C(C)(C)N)C1[<].[+rn=70]}	0.327588244	13.45346959	30.09367575
{[>]NC(C)(C)C(C[NH3+])C(=O).[+rn=40],CC1CC(C(C)(C=O)C(C)(C)N)C1[<].[+rn=60]}	0.324971787	12.19272273	27.07909006
{[>]NC(C)(C)C(C[NH3+])C(=O).[+rn=50],CC1CC(C(C)(C=O)C(C)(C)N)C1[<].[+rn=50]}	0.324595087	11.35558203	23.70971662
{[>]NC(C)(C)C(C[NH3+])C(=O).[+rn=60],CC1CC(C(C)(C=O)C(C)(C)N)C1[<].[+rn=40]}	0.331771224	10.44825915	22.15617575
{[>]NC(C)(C)C(C[NH3+])C(=O).[+rn=70],CC1CC(C(C)(C=O)C(C)(C)N)C1[<].[+rn=30]}	0.342116519	9.699628508	20.62943169
{[>]NC(C)(C)C(C[NH3+])C(=O).[+rn=80],CC1CC(C(C)(C=O)C(C)(C)N)C1[<].[+rn=20]}	0.333859074	9.168077371	19.67260714
{[>]NC(C)(C)C(C[NH3+])C(=O).[+rn=90],CC1CC(C(C)(C=O)C(C)(C)N)C1[<].[+rn=10]}	0.339192147	8.809977545	22.54903753
{[>]NC(C)(C)C(C[NH3+])C(=O).[+rn=10],CCC(C=O)(CC)C(C)(C)N[<].[+rn=90]}	0.012423005	9.232910767	33.1941636
{[>]NC(C)(C)C(C[NH3+])C(=O).[+rn=20],CCC(C=O)(CC)C(C)(C)N[<].[+rn=80]}	0.01499391	8.60331377	26.64206837
{[>]NC(C)(C)C(C[NH3+])C(=O).[+rn=30],CCC(C=O)(CC)C(C)(C)N[<].[+rn=70]}	0.018858787	8.232533105	25.61575967
{[>]NC(C)(C)C(C[NH3+])C(=O).[+rn=40],CCC(C=O)(CC)C(C)(C)N[<].[+rn=60]}	0.022823986	8.081993763	26.02474096
{[>]NC(C)(C)C(C[NH3+])C(=O).[+rn=50],CCC(C=O)(CC)C(C)(C)N[<].[+rn=50]}	0.028885839	8.299251908	26.43266063
{[>]NC(C)(C)C(C[NH3+])C(=O).[+rn=60],CCC(C=O)(CC)C(C)(C)N[<].[+rn=40]}	0.039646681	8.379611729	30.20554984
{[>]NC(C)(C)C(C[NH3+])C(=O).[+rn=70],CCC(C=O)(CC)C(C)(C)N[<].[+rn=30]}	0.055220013	8.58024476	33.1384588
{[>]NC(C)(C)C(C[NH3+])C(=O).[+rn=80],CCC(C=O)(CC)C(C)(C)N[<].[+rn=20]}	0.071716427	9.025881383	39.55247276
{[>]NC(C)(C)C(C[NH3+])C(=O).[+rn=90],CCC(C=O)(CC)C(C)(C)N[<].[+rn=10]}	0.092668558	9.323331827	56.34368227
{[>]NC(C)(C)C(C[NH3+])C(=O).[+rn=10],CCCC(C)(C=O)C(C)(C)N[<].[+rn=90]}	15.6288805	14.00239434	52.53716901
{[>]NC(C)(C)C(C[NH3+])C(=O).[+rn=20],CCCC(C)(C=O)C(C)(C)N[<].[+rn=80]}	18.44176183	12.28322497	36.45907998
{[>]NC(C)(C)C(C[NH3+])C(=O).[+rn=30],CCCC(C)(C=O)C(C)(C)N[<].[+rn=70]}	21.31172977	10.67336016	29.82122971
{[>]NC(C)(C)C(C[NH3+])C(=O).[+rn=40],CCCC(C)(C=O)C(C)(C)N[<].[+rn=60]}	24.61050366	9.393767478	23.56992338
{[>]NC(C)(C)C(C[NH3+])C(=O).[+rn=50],CCCC(C)(C=O)C(C)(C)N[<].[+rn=50]}	28.31199841	8.51020858	20.4219043
{[>]NC(C)(C)C(C[NH3+])C(=O).[+rn=60],CCCC(C)(C=O)C(C)(C)N[<].[+rn=40]}	32.53582623	7.891530885	18.59665284
{[>]NC(C)(C)C(C[NH3+])C(=O).[+rn=70],CCCC(C)(C=O)C(C)(C)N[<].[+rn=30]}	40.15941758	7.555893948	18.52849276
{[>]NC(C)(C)C(C[NH3+])C(=O).[+rn=80],CCCC(C)(C=O)C(C)(C)N[<].[+rn=20]}	44.55763602	7.616119849	22.39476812
{[>]NC(C)(C)C(C[NH3+])C(=O).[+rn=90],CCCC(C)(C=O)C(C)(C)N[<].[+rn=10]}	53.00928796	7.643136025	36.58421629
{[>]NC(C)(C)C(C[NH3+])C(=O).[+rn=10],CCC(C)C(C)(C=O)C(C)(C)N[<].[+rn=90]}	1.382466991	10.36618968	45.27382524
{[>]NC(C)(C)C(C[NH3+])C(=O).[+rn=20],CCC(C)C(C)(C=O)C(C)(C)N[<].[+rn=80]}	1.750947688	9.27416921	35.65285325
{[>]NC(C)(C)C(C[NH3+])C(=O).[+rn=30],CCC(C)C(C)(C=O)C(C)(C)N[<].[+rn=70]}	2.306416003	8.332139185	33.89333107
{[>]NC(C)(C)C(C[NH3+])C(=O).[+rn=40],CCC(C)C(C)(C=O)C(C)(C)N[<].[+rn=60]}	2.818088162	7.720831304	31.16046704
{[>]NC(C)(C)C(C[NH3+])C(=O).[+rn=50],CCC(C)C(C)(C=O)C(C)(C)N[<].[+rn=50]}	3.530168369	7.303702272	31.50273321
{[>]NC(C)(C)C(C[NH3+])C(=O).[+rn=60],CCC(C)C(C)(C=O)C(C)(C)N[<].[+rn=40]}	4.63555799	6.905018912	32.0383416
{[>]NC(C)(C)C(C[NH3+])C(=O).[+rn=70],CCC(C)C(C)(C=O)C(C)(C)N[<].[+rn=30]}	6.828174308	6.599783454	31.71694835
{[>]NC(C)(C)C(C[NH3+])C(=O).[+rn=80],CCC(C)C(C)(C=O)C(C)(C)N[<].[+rn=20]}	9.848997718	6.588388425	34.905539
{[>]NC(C)(C)C(C[NH3+])C(=O).[+rn=90],CCC(C)C(C)(C=O)C(C)(C)N[<].[+rn=10]}	14.32249967	6.588299753	47.74766697
{[>]NC(C)(C)C(C[NH3+])C(=O).[+rn=10],CCC(N)(CC)C(C)(C)C=O[<].[+rn=90]}	0.043275268	10.1732767	38.62324149
{[>]NC(C)(C)C(C[NH3+])C(=O).[+rn=20],CCC(N)(CC)C(C)(C)C=O[<].[+rn=80]}	0.046898108	9.413565355	30.41954644
{[>]NC(C)(C)C(C[NH3+])C(=O).[+rn=30],CCC(N)(CC)C(C)(C)C=O[<].[+rn=70]}	0.052665907	8.814525862	27.83533268
{[>]NC(C)(C)C(C[NH3+])C(=O).[+rn=40],CCC(N)(CC)C(C)(C)C=O[<].[+rn=60]}	0.057698433	8.328833826	26.26633757
{[>]NC(C)(C)C(C[NH3+])C(=O).[+rn=50],CCC(N)(CC)C(C)(C)C=O[<].[+rn=50]}	0.067686143	8.42861745	25.11571496
{[>]NC(C)(C)C(C[NH3+])C(=O).[+rn=60],CCC(N)(CC)C(C)(C)C=O[<].[+rn=40]}	0.079667614	8.354012056	24.50192522
{[>]NC(C)(C)C(C[NH3+])C(=O).[+rn=70],CCC(N)(CC)C(C)(C)C=O[<].[+rn=30]}	0.100039422	8.523644163	25.48960321
{[>]NC(C)(C)C(C[NH3+])C(=O).[+rn=80],CCC(N)(CC)C(C)(C)C=O[<].[+rn=20]}	0.124177349	8.947805851	29.63877566
{[>]NC(C)(C)C(C[NH3+])C(=O).[+rn=90],CCC(N)(CC)C(C)(C)C=O[<].[+rn=10]}	0.151903092	9.243492874	42.8868843
{[>]NC(C)(C)C(C[NH3+])C(=O).[+rn=10],CCC(C)(C=O)C(N)(CC)CC[<].[+rn=90]}	0.23110443	10.64527028	32.08259251
{[>]NC(C)(C)C(C[NH3+])C(=O).[+rn=20],CCC(C)(C=O)C(N)(CC)CC[<].[+rn=80]}	0.273678585	9.712853117	24.54269371
{[>]NC(C)(C)C(C[NH3+])C(=O).[+rn=30],CCC(C)(C=O)C(N)(CC)CC[<].[+rn=70]}	0.345258924	8.981397734	22.73475009
{[>]NC(C)(C)C(C[NH3+])C(=O).[+rn=40],CCC(C)(C=O)C(N)(CC)CC[<].[+rn=60]}	0.440484686	8.299512544	21.09484927
{[>]NC(C)(C)C(C[NH3+])C(=O).[+rn=50],CCC(C)(C=O)C(N)(CC)CC[<].[+rn=50]}	0.592182509	7.96105168	21.09899397
{[>]NC(C)(C)C(C[NH3+])C(=O).[+rn=60],CCC(C)(C=O)C(N)(CC)CC[<].[+rn=40]}	0.823301069	7.706016388	23.45927302
{[>]NC(C)(C)C(C[NH3+])C(=O).[+rn=70],CCC(C)(C=O)C(N)(CC)CC[<].[+rn=30]}	1.100422976	7.543037783	27.18326261
{[>]NC(C)(C)C(C[NH3+])C(=O).[+rn=80],CCC(C)(C=O)C(N)(CC)CC[<].[+rn=20]}	1.41554959	7.624182284	32.95444029
{[>]NC(C)(C)C(C[NH3+])C(=O).[+rn=90],CCC(C)(C=O)C(N)(CC)CC[<].[+rn=10]}	1.900099387	7.671724657	47.62491042
{[>]NC(C)(C)C(C[NH3+])C(=O).[+rn=10],CCCC(C)(C=O)C(N)(CC)CC[<].[+rn=90]}	0.057487812	16.7561061	46.76448686
{[>]NC(C)(C)C(C[NH3+])C(=O).[+rn=20],CCCC(C)(C=O)C(N)(CC)CC[<].[+rn=80]}	0.071148	15.26668613	33.53765957
{[>]NC(C)(C)C(C[NH3+])C(=O).[+rn=30],CCCC(C)(C=O)C(N)(CC)CC[<].[+rn=70]}	0.096124215	13.72014638	28.86240262
{[>]NC(C)(C)C(C[NH3+])C(=O).[+rn=40],CCCC(C)(C=O)C(N)(CC)CC[<].[+rn=60]}	0.125611766	12.46753938	23.03796088
{[>]NC(C)(C)C(C[NH3+])C(=O).[+rn=50],CCCC(C)(C=O)C(N)(CC)CC[<].[+rn=50]}	0.164644821	11.67097995	20.30430012
{[>]NC(C)(C)C(C[NH3+])C(=O).[+rn=60],CCCC(C)(C=O)C(N)(CC)CC[<].[+rn=40]}	0.235915458	10.55537639	21.16713238
{[>]NC(C)(C)C(C[NH3+])C(=O).[+rn=70],CCCC(C)(C=O)C(N)(CC)CC[<].[+rn=30]}	0.334322305	9.736513716	22.77716046
{[>]NC(C)(C)C(C[NH3+])C(=O).[+rn=80],CCCC(C)(C=O)C(N)(CC)CC[<].[+rn=20]}	0.447182827	9.181901083	25.72306569
{[>]NC(C)(C)C(C[NH3+])C(=O).[+rn=90],CCCC(C)(C=O)C(N)(CC)CC[<].[+rn=10]}	0.603541658	8.657692472	34.17037555
{[>]NC(C)(C)C(C[NH3+])C(=O).[+rn=10],CC(C)(C)C(C)(C=O)C(C)(C)N[<].[+rn=90]}	0.002894101	8.76786829	23.50516622
{[>]NC(C)(C)C(C[NH3+])C(=O).[+rn=20],CC(C)(C)C(C)(C=O)C(C)(C)N[<].[+rn=80]}	0.003552782	8.424793879	21.30241021
{[>]NC(C)(C)C(C[NH3+])C(=O).[+rn=30],CC(C)(C)C(C)(C=O)C(C)(C)N[<].[+rn=70]}	0.004528769	8.110640503	23.12841617
{[>]NC(C)(C)C(C[NH3+])C(=O).[+rn=40],CC(C)(C)C(C)(C=O)C(C)(C)N[<].[+rn=60]}	0.005941329	7.963075281	24.20529765
{[>]NC(C)(C)C(C[NH3+])C(=O).[+rn=50],CC(C)(C)C(C)(C=O)C(C)(C)N[<].[+rn=50]}	0.008076668	8.102440665	24.61891418
{[>]NC(C)(C)C(C[NH3+])C(=O).[+rn=60],CC(C)(C)C(C)(C=O)C(C)(C)N[<].[+rn=40]}	0.011409956	8.162824061	26.80586721
{[>]NC(C)(C)C(C[NH3+])C(=O).[+rn=70],CC(C)(C)C(C)(C=O)C(C)(C)N[<].[+rn=30]}	0.015673746	8.234338764	28.22273809
{[>]NC(C)(C)C(C[NH3+])C(=O).[+rn=80],CC(C)(C)C(C)(C=O)C(C)(C)N[<].[+rn=20]}	0.020283696	8.43292753	30.78056934
{[>]NC(C)(C)C(C[NH3+])C(=O).[+rn=90],CC(C)(C)C(C)(C=O)C(C)(C)N[<].[+rn=10]}	0.025609654	8.541330167	41.21225077
{[>]NC(C)(C)C(C[NH3+])C(=O).[+rn=10],CCC(C)(N)C(C)(C=O)C(C)C[<].[+rn=90]}	0.684378161	8.928586949	42.76043602
{[>]NC(C)(C)C(C[NH3+])C(=O).[+rn=20],CCC(C)(N)C(C)(C=O)C(C)C[<].[+rn=80]}	0.876791033	8.190037887	34.46394994
{[>]NC(C)(C)C(C[NH3+])C(=O).[+rn=30],CCC(C)(N)C(C)(C=O)C(C)C[<].[+rn=70]}	1.109995899	7.477476275	34.1995225
{[>]NC(C)(C)C(C[NH3+])C(=O).[+rn=40],CCC(C)(N)C(C)(C=O)C(C)C[<].[+rn=60]}	1.407362958	7.034038944	34.56564316
{[>]NC(C)(C)C(C[NH3+])C(=O).[+rn=50],CCC(C)(N)C(C)(C=O)C(C)C[<].[+rn=50]}	1.787345604	6.693470127	35.31582862
{[>]NC(C)(C)C(C[NH3+])C(=O).[+rn=60],CCC(C)(N)C(C)(C=O)C(C)C[<].[+rn=40]}	2.392519553	6.350759784	36.14762203
{[>]NC(C)(C)C(C[NH3+])C(=O).[+rn=70],CCC(C)(N)C(C)(C=O)C(C)C[<].[+rn=30]}	3.101870227	6.098322471	37.30198514
{[>]NC(C)(C)C(C[NH3+])C(=O).[+rn=80],CCC(C)(N)C(C)(C=O)C(C)C[<].[+rn=20]}	3.936378327	6.074056965	40.91975181
{[>]NC(C)(C)C(C[NH3+])C(=O).[+rn=90],CCC(C)(N)C(C)(C=O)C(C)C[<].[+rn=10]}	5.143480552	6.061295762	54.87145167
{[>]NC(C)(C)C(C[NH3+])C(=O).[+rn=10],CC(C)CCC(C)(C=O)C(C)(C)N[<].[+rn=90]}	0.190588096	28.97245587	99.96956644
{[>]NC(C)(C)C(C[NH3+])C(=O).[+rn=20],CC(C)CCC(C)(C=O)C(C)(C)N[<].[+rn=80]}	0.185596957	26.42109817	64.55995677
{[>]NC(C)(C)C(C[NH3+])C(=O).[+rn=30],CC(C)CCC(C)(C=O)C(C)(C)N[<].[+rn=70]}	0.18215892	23.139995	51.01469043
{[>]NC(C)(C)C(C[NH3+])C(=O).[+rn=40],CC(C)CCC(C)(C=O)C(C)(C)N[<].[+rn=60]}	0.167285796	20.39777835	36.63843187
{[>]NC(C)(C)C(C[NH3+])C(=O).[+rn=50],CC(C)CCC(C)(C=O)C(C)(C)N[<].[+rn=50]}	0.160199248	18.40407622	27.98665065
{[>]NC(C)(C)C(C[NH3+])C(=O).[+rn=60],CC(C)CCC(C)(C=O)C(C)(C)N[<].[+rn=40]}	0.156578829	16.01869837	25.35759086
{[>]NC(C)(C)C(C[NH3+])C(=O).[+rn=70],CC(C)CCC(C)(C=O)C(C)(C)N[<].[+rn=30]}	0.156686009	14.03136824	22.96257479
{[>]NC(C)(C)C(C[NH3+])C(=O).[+rn=80],CC(C)CCC(C)(C=O)C(C)(C)N[<].[+rn=20]}	0.149621975	12.50239093	20.37704373
{[>]NC(C)(C)C(C[NH3+])C(=O).[+rn=90],CC(C)CCC(C)(C=O)C(C)(C)N[<].[+rn=10]}	0.148648082	11.22959767	22.16779367
{[>]NC(C)(C)C(C[NH3+])C(=O).[+rn=10],CCCC(C=O)(CC)C(C)(N)CC[<].[+rn=90]}	5.856894578	15.38523933	51.55187504
{[>]NC(C)(C)C(C[NH3+])C(=O).[+rn=20],CCCC(C=O)(CC)C(C)(N)CC[<].[+rn=80]}	7.150769029	13.93554456	35.96881348
{[>]NC(C)(C)C(C[NH3+])C(=O).[+rn=30],CCCC(C=O)(CC)C(C)(N)CC[<].[+rn=70]}	8.636810458	12.49869281	29.31976035
{[>]NC(C)(C)C(C[NH3+])C(=O).[+rn=40],CCCC(C=O)(CC)C(C)(N)CC[<].[+rn=60]}	10.33176229	11.39437863	22.78076167
{[>]NC(C)(C)C(C[NH3+])C(=O).[+rn=50],CCCC(C=O)(CC)C(C)(N)CC[<].[+rn=50]}	12.36346957	10.56720244	19.54600889
{[>]NC(C)(C)C(C[NH3+])C(=O).[+rn=60],CCCC(C=O)(CC)C(C)(N)CC[<].[+rn=40]}	16.19779229	9.623161807	19.86631773
{[>]NC(C)(C)C(C[NH3+])C(=O).[+rn=70],CCCC(C=O)(CC)C(C)(N)CC[<].[+rn=30]}	22.26972641	8.789410301	22.26319686
{[>]NC(C)(C)C(C[NH3+])C(=O).[+rn=80],CCCC(C=O)(CC)C(C)(N)CC[<].[+rn=20]}	29.21608018	8.110473802	26.28126564
{[>]NC(C)(C)C(C[NH3+])C(=O).[+rn=90],CCCC(C=O)(CC)C(C)(N)CC[<].[+rn=10]}	38.73904888	7.437701275	38.23213492
{[>]NC(C)(C)C(C[NH3+])C(=O).[+rn=10],CCC(C)(N)C(C=O)(CC)CC[<].[+rn=90]}	0.137009919	9.904678283	31.32542505
{[>]NC(C)(C)C(C[NH3+])C(=O).[+rn=20],CCC(C)(N)C(C=O)(CC)CC[<].[+rn=80]}	0.166824642	9.193239015	24.89172713
{[>]NC(C)(C)C(C[NH3+])C(=O).[+rn=30],CCC(C)(N)C(C=O)(CC)CC[<].[+rn=70]}	0.213330787	8.546190061	23.64478973
{[>]NC(C)(C)C(C[NH3+])C(=O).[+rn=40],CCC(C)(N)C(C=O)(CC)CC[<].[+rn=60]}	0.278739868	7.99025505	24.01266587
{[>]NC(C)(C)C(C[NH3+])C(=O).[+rn=50],CCC(C)(N)C(C=O)(CC)CC[<].[+rn=50]}	0.36467177	7.78793009	24.5164382
{[>]NC(C)(C)C(C[NH3+])C(=O).[+rn=60],CCC(C)(N)C(C=O)(CC)CC[<].[+rn=40]}	0.497611089	7.567298638	27.49067499
{[>]NC(C)(C)C(C[NH3+])C(=O).[+rn=70],CCC(C)(N)C(C=O)(CC)CC[<].[+rn=30]}	0.671499616	7.411484708	31.85514504
{[>]NC(C)(C)C(C[NH3+])C(=O).[+rn=80],CCC(C)(N)C(C=O)(CC)CC[<].[+rn=20]}	0.890775812	7.563353649	39.03498006
{[>]NC(C)(C)C(C[NH3+])C(=O).[+rn=90],CCC(C)(N)C(C=O)(CC)CC[<].[+rn=10]}	1.262064419	7.670135198	55.98259306
{[>]NC(C)(C)C(C[NH3+])C(=O).[+rn=10],CCCC(N)(CC)C(C)(C)C=O[<].[+rn=90]}	3.752337806	14.49318201	48.84509694
{[>]NC(C)(C)C(C[NH3+])C(=O).[+rn=20],CCCC(N)(CC)C(C)(C)C=O[<].[+rn=80]}	5.01448864	13.08779297	33.07213778
{[>]NC(C)(C)C(C[NH3+])C(=O).[+rn=30],CCCC(N)(CC)C(C)(C)C=O[<].[+rn=70]}	6.555423503	11.77296315	26.7416344
{[>]NC(C)(C)C(C[NH3+])C(=O).[+rn=40],CCCC(N)(CC)C(C)(C)C=O[<].[+rn=60]}	7.994190667	10.5610941	21.01659639
{[>]NC(C)(C)C(C[NH3+])C(=O).[+rn=50],CCCC(N)(CC)C(C)(C)C=O[<].[+rn=50]}	9.496231161	9.671199882	17.6170464
{[>]NC(C)(C)C(C[NH3+])C(=O).[+rn=60],CCCC(N)(CC)C(C)(C)C=O[<].[+rn=40]}	10.25654701	8.864362071	18.22284956
{[>]NC(C)(C)C(C[NH3+])C(=O).[+rn=70],CCCC(N)(CC)C(C)(C)C=O[<].[+rn=30]}	11.28403522	8.12276641	18.96239691
{[>]NC(C)(C)C(C[NH3+])C(=O).[+rn=80],CCCC(N)(CC)C(C)(C)C=O[<].[+rn=20]}	13.94865659	7.766163406	23.39003836
{[>]NC(C)(C)C(C[NH3+])C(=O).[+rn=90],CCCC(N)(CC)C(C)(C)C=O[<].[+rn=10]}	17.8804218	7.228119872	37.25053354
{[>]NC(C)(C)C(C[NH3+])C(=O).[+rn=10],CCC(N)(CC)C(C=O)(CC)CC[<].[+rn=90]}	0.682829713	14.0999483	36.56822548
{[>]NC(C)(C)C(C[NH3+])C(=O).[+rn=20],CCC(N)(CC)C(C=O)(CC)CC[<].[+rn=80]}	0.876019199	13.20370004	29.73337437
{[>]NC(C)(C)C(C[NH3+])C(=O).[+rn=30],CCC(N)(CC)C(C=O)(CC)CC[<].[+rn=70]}	1.128155188	12.34562766	28.85084922
{[>]NC(C)(C)C(C[NH3+])C(=O).[+rn=40],CCC(N)(CC)C(C=O)(CC)CC[<].[+rn=60]}	1.399768796	11.7667698	27.20223737
{[>]NC(C)(C)C(C[NH3+])C(=O).[+rn=50],CCC(N)(CC)C(C=O)(CC)CC[<].[+rn=50]}	1.717050944	11.37939284	26.82780432
{[>]NC(C)(C)C(C[NH3+])C(=O).[+rn=60],CCC(N)(CC)C(C=O)(CC)CC[<].[+rn=40]}	2.163747667	10.90625015	29.79709633
{[>]NC(C)(C)C(C[NH3+])C(=O).[+rn=70],CCC(N)(CC)C(C=O)(CC)CC[<].[+rn=30]}	2.875878859	10.61352358	34.86906559
{[>]NC(C)(C)C(C[NH3+])C(=O).[+rn=80],CCC(N)(CC)C(C=O)(CC)CC[<].[+rn=20]}	3.861241013	10.43642792	42.05514152
{[>]NC(C)(C)C(C[NH3+])C(=O).[+rn=90],CCC(N)(CC)C(C=O)(CC)CC[<].[+rn=10]}	5.204099299	10.20415741	54.80568241
{[>]NC(C)(C)C(C[NH3+])C(=O).[+rn=10],CCCC(C)(N)C(C)(C=O)CC[<].[+rn=90]}	0.928876426	12.65282864	45.73499921
{[>]NC(C)(C)C(C[NH3+])C(=O).[+rn=20],CCCC(C)(N)C(C)(C=O)CC[<].[+rn=80]}	1.172156916	11.20684683	32.48614324
{[>]NC(C)(C)C(C[NH3+])C(=O).[+rn=30],CCCC(C)(N)C(C)(C=O)CC[<].[+rn=70]}	1.493816907	9.975038077	25.98228529
{[>]NC(C)(C)C(C[NH3+])C(=O).[+rn=40],CCCC(C)(N)C(C)(C=O)CC[<].[+rn=60]}	1.738937932	8.883553486	20.58572407
{[>]NC(C)(C)C(C[NH3+])C(=O).[+rn=50],CCCC(C)(N)C(C)(C=O)CC[<].[+rn=50]}	1.930368265	8.080081568	17.5539151
{[>]NC(C)(C)C(C[NH3+])C(=O).[+rn=60],CCCC(C)(N)C(C)(C=O)CC[<].[+rn=40]}	2.054835408	7.308753909	18.48819776
{[>]NC(C)(C)C(C[NH3+])C(=O).[+rn=70],CCCC(C)(N)C(C)(C=O)CC[<].[+rn=30]}	2.30735815	6.802692333	20.66635287
{[>]NC(C)(C)C(C[NH3+])C(=O).[+rn=80],CCCC(C)(N)C(C)(C=O)CC[<].[+rn=20]}	2.682711949	6.457728001	27.94054784
{[>]NC(C)(C)C(C[NH3+])C(=O).[+rn=90],CCCC(C)(N)C(C)(C=O)CC[<].[+rn=10]}	2.999044903	6.099704577	47.66495523
{[>]NC(C)(C)C(C[NH3+])C(=O).[+rn=10],CCCC(C)(N)C(C=O)(CC)CC[<].[+rn=90]}	0.007390206	14.00192941	38.07758497
{[>]NC(C)(C)C(C[NH3+])C(=O).[+rn=20],CCCC(C)(N)C(C=O)(CC)CC[<].[+rn=80]}	0.008982065	12.80884392	29.1162743
{[>]NC(C)(C)C(C[NH3+])C(=O).[+rn=30],CCCC(C)(N)C(C=O)(CC)CC[<].[+rn=70]}	0.011124443	11.57607256	26.88770404
{[>]NC(C)(C)C(C[NH3+])C(=O).[+rn=40],CCCC(C)(N)C(C=O)(CC)CC[<].[+rn=60]}	0.013529203	10.70391323	23.11245395
{[>]NC(C)(C)C(C[NH3+])C(=O).[+rn=50],CCCC(C)(N)C(C=O)(CC)CC[<].[+rn=50]}	0.016685356	10.08248955	21.29310274
{[>]NC(C)(C)C(C[NH3+])C(=O).[+rn=60],CCCC(C)(N)C(C=O)(CC)CC[<].[+rn=40]}	0.02210328	9.401400994	22.94217385
{[>]NC(C)(C)C(C[NH3+])C(=O).[+rn=70],CCCC(C)(N)C(C=O)(CC)CC[<].[+rn=30]}	0.029009757	8.866001049	26.87922431
{[>]NC(C)(C)C(C[NH3+])C(=O).[+rn=80],CCCC(C)(N)C(C=O)(CC)CC[<].[+rn=20]}	0.037095282	8.475496238	33.51441867
{[>]NC(C)(C)C(C[NH3+])C(=O).[+rn=90],CCCC(C)(N)C(C=O)(CC)CC[<].[+rn=10]}	0.04679778	8.080789736	46.03434644
{[>]NC(C)(C)C(C[NH3+])C(=O).[+rn=10],CCC(C)C(C)(N)C(C)(C)C=O[<].[+rn=90]}	0.99711816	11.10868157	48.70385248
{[>]NC(C)(C)C(C[NH3+])C(=O).[+rn=20],CCC(C)C(C)(N)C(C)(C)C=O[<].[+rn=80]}	1.333622526	10.06667295	38.01468843
{[>]NC(C)(C)C(C[NH3+])C(=O).[+rn=30],CCC(C)C(C)(N)C(C)(C)C=O[<].[+rn=70]}	1.733859815	9.196468111	34.60558598
{[>]NC(C)(C)C(C[NH3+])C(=O).[+rn=40],CCC(C)C(C)(N)C(C)(C)C=O[<].[+rn=60]}	1.894283086	8.527119358	30.62474873
{[>]NC(C)(C)C(C[NH3+])C(=O).[+rn=50],CCC(C)C(C)(N)C(C)(C)C=O[<].[+rn=50]}	2.030756114	7.978825585	29.30214667
{[>]NC(C)(C)C(C[NH3+])C(=O).[+rn=60],CCC(C)C(C)(N)C(C)(C)C=O[<].[+rn=40]}	2.359351611	7.411232629	28.83449034
{[>]NC(C)(C)C(C[NH3+])C(=O).[+rn=70],CCC(C)C(C)(N)C(C)(C)C=O[<].[+rn=30]}	2.747006761	7.027848432	28.02721268
{[>]NC(C)(C)C(C[NH3+])C(=O).[+rn=80],CCC(C)C(C)(N)C(C)(C)C=O[<].[+rn=20]}	2.978879053	6.751863112	29.61687955
{[>]NC(C)(C)C(C[NH3+])C(=O).[+rn=90],CCC(C)C(C)(N)C(C)(C)C=O[<].[+rn=10]}	3.160511063	6.493585359	38.89492852
{[>]NC(C)(C)C(C[NH3+])C(=O).[+rn=10],CCCC(C=O)(CC)C(C)(C)N[<].[+rn=90]}	3.68066433	13.3416094	42.11546346
{[>]NC(C)(C)C(C[NH3+])C(=O).[+rn=20],CCCC(C=O)(CC)C(C)(C)N[<].[+rn=80]}	4.126910315	11.93097424	29.98523025
{[>]NC(C)(C)C(C[NH3+])C(=O).[+rn=30],CCCC(C=O)(CC)C(C)(C)N[<].[+rn=70]}	5.098202086	10.48777345	25.75441812
{[>]NC(C)(C)C(C[NH3+])C(=O).[+rn=40],CCCC(C=O)(CC)C(C)(C)N[<].[+rn=60]}	6.38695944	9.358440914	21.15748472
{[>]NC(C)(C)C(C[NH3+])C(=O).[+rn=50],CCCC(C=O)(CC)C(C)(C)N[<].[+rn=50]}	8.215483512	8.615675552	19.07118364
{[>]NC(C)(C)C(C[NH3+])C(=O).[+rn=60],CCCC(C=O)(CC)C(C)(C)N[<].[+rn=40]}	11.31221179	8.020147914	20.11278847
{[>]NC(C)(C)C(C[NH3+])C(=O).[+rn=70],CCCC(C=O)(CC)C(C)(C)N[<].[+rn=30]}	15.73803278	7.624696961	23.16172354
{[>]NC(C)(C)C(C[NH3+])C(=O).[+rn=80],CCCC(C=O)(CC)C(C)(C)N[<].[+rn=20]}	22.04121886	7.6569808	28.78878689
{[>]NC(C)(C)C(C[NH3+])C(=O).[+rn=90],CCCC(C=O)(CC)C(C)(C)N[<].[+rn=10]}	32.60514402	7.519421115	44.80694819
{[>]NC(C)(C)C(C[NH3+])C(=O).[+rn=10],CC(C)CCC(C)(N)C(C)(C)C=O[<].[+rn=90]}	12.16831048	25.73907816	75.75737426
{[>]NC(C)(C)C(C[NH3+])C(=O).[+rn=20],CC(C)CCC(C)(N)C(C)(C)C=O[<].[+rn=80]}	16.0407144	23.24349421	51.48630866
{[>]NC(C)(C)C(C[NH3+])C(=O).[+rn=30],CC(C)CCC(C)(N)C(C)(C)C=O[<].[+rn=70]}	21.10379862	20.59021744	39.86903246
{[>]NC(C)(C)C(C[NH3+])C(=O).[+rn=40],CC(C)CCC(C)(N)C(C)(C)C=O[<].[+rn=60]}	23.05407917	18.24947593	28.95031814
{[>]NC(C)(C)C(C[NH3+])C(=O).[+rn=50],CC(C)CCC(C)(N)C(C)(C)C=O[<].[+rn=50]}	25.25827511	16.31288769	21.77340476
{[>]NC(C)(C)C(C[NH3+])C(=O).[+rn=60],CC(C)CCC(C)(N)C(C)(C)C=O[<].[+rn=40]}	29.90586987	13.99534648	19.05017292
{[>]NC(C)(C)C(C[NH3+])C(=O).[+rn=70],CC(C)CCC(C)(N)C(C)(C)C=O[<].[+rn=30]}	34.44031482	12.33282843	18.14598062
{[>]NC(C)(C)C(C[NH3+])C(=O).[+rn=80],CC(C)CCC(C)(N)C(C)(C)C=O[<].[+rn=20]}	40.41620825	11.086846	17.15160597
{[>]NC(C)(C)C(C[NH3+])C(=O).[+rn=90],CC(C)CCC(C)(N)C(C)(C)C=O[<].[+rn=10]}	46.88319782	10.19681091	19.59561669
{[>]NC(C)(C)C(C[NH3+])C(=O).[+rn=10],CCCC(N)(CC)C(C)(C=O)CC[<].[+rn=90]}	2.93549145	15.95224737	51.88696451
{[>]NC(C)(C)C(C[NH3+])C(=O).[+rn=20],CCCC(N)(CC)C(C)(C=O)CC[<].[+rn=80]}	3.702784735	14.52203468	35.60613577
{[>]NC(C)(C)C(C[NH3+])C(=O).[+rn=30],CCCC(N)(CC)C(C)(C=O)CC[<].[+rn=70]}	4.642020468	13.02658171	28.52648529
{[>]NC(C)(C)C(C[NH3+])C(=O).[+rn=40],CCCC(N)(CC)C(C)(C=O)CC[<].[+rn=60]}	5.439808598	11.78669505	22.30013514
{[>]NC(C)(C)C(C[NH3+])C(=O).[+rn=50],CCCC(N)(CC)C(C)(C=O)CC[<].[+rn=50]}	6.174325141	10.95386836	18.53525451
{[>]NC(C)(C)C(C[NH3+])C(=O).[+rn=60],CCCC(N)(CC)C(C)(C=O)CC[<].[+rn=40]}	7.852417142	9.873043249	18.56341512
{[>]NC(C)(C)C(C[NH3+])C(=O).[+rn=70],CCCC(N)(CC)C(C)(C=O)CC[<].[+rn=30]}	10.5725214	8.96864315	20.75628611
{[>]NC(C)(C)C(C[NH3+])C(=O).[+rn=80],CCCC(N)(CC)C(C)(C=O)CC[<].[+rn=20]}	13.82189851	8.211138496	25.34185441
{[>]NC(C)(C)C(C[NH3+])C(=O).[+rn=90],CCCC(N)(CC)C(C)(C=O)CC[<].[+rn=10]}	18.27095991	7.509401577	38.35715879
{[>]NC(C)(C)C(C[NH3+])C(=O).[+rn=10],CCC(N)(C(C)C)C(C)(C)C=O[<].[+rn=90]}	0.007724177	8.405866902	39.52855608
{[>]NC(C)(C)C(C[NH3+])C(=O).[+rn=20],CCC(N)(C(C)C)C(C)(C)C=O[<].[+rn=80]}	0.009260925	7.77013311	33.41252504
{[>]NC(C)(C)C(C[NH3+])C(=O).[+rn=30],CCC(N)(C(C)C)C(C)(C)C=O[<].[+rn=70]}	0.011512446	7.23692746	35.3003878
{[>]NC(C)(C)C(C[NH3+])C(=O).[+rn=40],CCC(N)(C(C)C)C(C)(C)C=O[<].[+rn=60]}	0.015161181	6.74627145	36.41019024
{[>]NC(C)(C)C(C[NH3+])C(=O).[+rn=50],CCC(N)(C(C)C)C(C)(C)C=O[<].[+rn=50]}	0.019976281	6.551026005	37.37701611
{[>]NC(C)(C)C(C[NH3+])C(=O).[+rn=60],CCC(N)(C(C)C)C(C)(C)C=O[<].[+rn=40]}	0.026642093	6.331782343	38.11472875
{[>]NC(C)(C)C(C[NH3+])C(=O).[+rn=70],CCC(N)(C(C)C)C(C)(C)C=O[<].[+rn=30]}	0.034079786	6.296625312	38.71734461
{[>]NC(C)(C)C(C[NH3+])C(=O).[+rn=80],CCC(N)(C(C)C)C(C)(C)C=O[<].[+rn=20]}	0.042182668	6.411823966	42.40341753
{[>]NC(C)(C)C(C[NH3+])C(=O).[+rn=90],CCC(N)(C(C)C)C(C)(C)C=O[<].[+rn=10]}	0.052387815	6.49419039	54.90256331
{[>]NC(C)(C)C(C[NH3+])C(=O).[+rn=10],CCC(C)(C=O)C(C)(N)C(C)C[<].[+rn=90]}	1.028210622	9.510586251	45.69968272
{[>]NC(C)(C)C(C[NH3+])C(=O).[+rn=20],CCC(C)(C=O)C(C)(N)C(C)C[<].[+rn=80]}	1.328986598	8.621480804	36.41434041
{[>]NC(C)(C)C(C[NH3+])C(=O).[+rn=30],CCC(C)(C=O)C(C)(N)C(C)C[<].[+rn=70]}	1.731629791	7.923377836	35.55774686
{[>]NC(C)(C)C(C[NH3+])C(=O).[+rn=40],CCC(C)(C=O)C(C)(N)C(C)C[<].[+rn=60]}	2.145725701	7.353671807	35.40004841
{[>]NC(C)(C)C(C[NH3+])C(=O).[+rn=50],CCC(C)(C=O)C(C)(N)C(C)C[<].[+rn=50]}	2.701455228	6.920012735	35.77071781
{[>]NC(C)(C)C(C[NH3+])C(=O).[+rn=60],CCC(C)(C=O)C(C)(N)C(C)C[<].[+rn=40]}	3.701121866	6.546122444	36.15652832
{[>]NC(C)(C)C(C[NH3+])C(=O).[+rn=70],CCC(C)(C=O)C(C)(N)C(C)C[<].[+rn=30]}	4.695830086	6.296022921	35.2870666
{[>]NC(C)(C)C(C[NH3+])C(=O).[+rn=80],CCC(C)(C=O)C(C)(N)C(C)C[<].[+rn=20]}	5.669571827	6.208365562	37.43007544
{[>]NC(C)(C)C(C[NH3+])C(=O).[+rn=90],CCC(C)(C=O)C(C)(N)C(C)C[<].[+rn=10]}	7.017184569	6.040242718	49.52638263
{[>]NC(C)(C)C(C[NH3+])C(=O).[+rn=10],CC(C)(C)C(C)(N)C(C)(C)C=O[<].[+rn=90]}	0.012350288	9.664001145	28.67503751
{[>]NC(C)(C)C(C[NH3+])C(=O).[+rn=20],CC(C)(C)C(C)(N)C(C)(C)C=O[<].[+rn=80]}	0.01459396	9.168843586	24.51435889
{[>]NC(C)(C)C(C[NH3+])C(=O).[+rn=30],CC(C)(C)C(C)(N)C(C)(C)C=O[<].[+rn=70]}	0.018500631	8.659061958	24.8116271
{[>]NC(C)(C)C(C[NH3+])C(=O).[+rn=40],CC(C)(C)C(C)(N)C(C)(C)C=O[<].[+rn=60]}	0.023844826	8.442278298	23.74198884
{[>]NC(C)(C)C(C[NH3+])C(=O).[+rn=50],CC(C)(C)C(C)(N)C(C)(C)C=O[<].[+rn=50]}	0.029071166	8.401720546	21.42480567
{[>]NC(C)(C)C(C[NH3+])C(=O).[+rn=60],CC(C)(C)C(C)(N)C(C)(C)C=O[<].[+rn=40]}	0.0351768	8.244904904	21.49947151
{[>]NC(C)(C)C(C[NH3+])C(=O).[+rn=70],CC(C)(C)C(C)(N)C(C)(C)C=O[<].[+rn=30]}	0.042347651	8.221540194	22.00993086
{[>]NC(C)(C)C(C[NH3+])C(=O).[+rn=80],CC(C)(C)C(C)(N)C(C)(C)C=O[<].[+rn=20]}	0.049898619	8.509703382	23.80483176
{[>]NC(C)(C)C(C[NH3+])C(=O).[+rn=90],CC(C)(C)C(C)(N)C(C)(C)C=O[<].[+rn=10]}	0.059456549	8.662607729	30.38102541
{[>]NC(C)(C)C(C[NH3+])C(=O).[+rn=10],CCC(C=O)(CC)C(C)(N)C(C)C[<].[+rn=90]}	1.955460994	12.30209291	40.75950986
{[>]NC(C)(C)C(C[NH3+])C(=O).[+rn=20],CCC(C=O)(CC)C(C)(N)C(C)C[<].[+rn=80]}	2.515126894	11.39291887	33.99969015
{[>]NC(C)(C)C(C[NH3+])C(=O).[+rn=30],CCC(C=O)(CC)C(C)(N)C(C)C[<].[+rn=70]}	3.191409848	10.54523137	33.04120983
{[>]NC(C)(C)C(C[NH3+])C(=O).[+rn=40],CCC(C=O)(CC)C(C)(N)C(C)C[<].[+rn=60]}	3.853169593	9.902740875	30.77466552
{[>]NC(C)(C)C(C[NH3+])C(=O).[+rn=50],CCC(C=O)(CC)C(C)(N)C(C)C[<].[+rn=50]}	4.787876959	9.514166038	31.05958818
{[>]NC(C)(C)C(C[NH3+])C(=O).[+rn=60],CCC(C=O)(CC)C(C)(N)C(C)C[<].[+rn=40]}	6.540536537	9.103834109	33.70081549
{[>]NC(C)(C)C(C[NH3+])C(=O).[+rn=70],CCC(C=O)(CC)C(C)(N)C(C)C[<].[+rn=30]}	9.020852255	8.78553122	37.37162563
{[>]NC(C)(C)C(C[NH3+])C(=O).[+rn=80],CCC(C=O)(CC)C(C)(N)C(C)C[<].[+rn=20]}	12.00332024	8.489957605	39.43672644
{[>]NC(C)(C)C(C[NH3+])C(=O).[+rn=90],CCC(C=O)(CC)C(C)(N)C(C)C[<].[+rn=10]}	16.59143296	8.12011171	51.47913964
{[>]NC(C)(C)C(C[NH3+])C(=O).[+rn=10],CCC(C)(C=O)C(N)(CC)C(C)C[<].[+rn=90]}	0.142243494	10.83346143	38.04785432
{[>]NC(C)(C)C(C[NH3+])C(=O).[+rn=20],CCC(C)(C=O)C(N)(CC)C(C)C[<].[+rn=80]}	0.172990676	10.08513394	30.36643961
{[>]NC(C)(C)C(C[NH3+])C(=O).[+rn=30],CCC(C)(C=O)C(N)(CC)C(C)C[<].[+rn=70]}	0.21600409	9.324078915	30.01098664
{[>]NC(C)(C)C(C[NH3+])C(=O).[+rn=40],CCC(C)(C=O)C(N)(CC)C(C)C[<].[+rn=60]}	0.295932705	8.710003659	28.93937035
{[>]NC(C)(C)C(C[NH3+])C(=O).[+rn=50],CCC(C)(C=O)C(N)(CC)C(C)C[<].[+rn=50]}	0.396898354	8.261727225	30.28273513
{[>]NC(C)(C)C(C[NH3+])C(=O).[+rn=60],CCC(C)(C=O)C(N)(CC)C(C)C[<].[+rn=40]}	0.566309571	7.726159358	33.54681702
{[>]NC(C)(C)C(C[NH3+])C(=O).[+rn=70],CCC(C)(C=O)C(N)(CC)C(C)C[<].[+rn=30]}	0.772780922	7.352587023	36.19237592
{[>]NC(C)(C)C(C[NH3+])C(=O).[+rn=80],CCC(C)(C=O)C(N)(CC)C(C)C[<].[+rn=20]}	0.985553993	6.982685265	40.11298766
{[>]NC(C)(C)C(C[NH3+])C(=O).[+rn=90],CCC(C)(C=O)C(N)(CC)C(C)C[<].[+rn=10]}	1.3002764	6.622874512	53.03685126
{[>]NC(C)(C)C(C[NH3+])C(=O).[+rn=10],CCCCC(C)(C=O)C(C)(N)CC[<].[+rn=90]}	0.466352137	18.36400214	73.99799759
{[>]NC(C)(C)C(C[NH3+])C(=O).[+rn=20],CCCCC(C)(C=O)C(C)(N)CC[<].[+rn=80]}	0.547750604	16.61456945	50.00960314
{[>]NC(C)(C)C(C[NH3+])C(=O).[+rn=30],CCCCC(C)(C=O)C(C)(N)CC[<].[+rn=70]}	0.63972196	14.80489537	37.74315613
{[>]NC(C)(C)C(C[NH3+])C(=O).[+rn=40],CCCCC(C)(C=O)C(C)(N)CC[<].[+rn=60]}	0.697200078	13.34593774	27.14942581
{[>]NC(C)(C)C(C[NH3+])C(=O).[+rn=50],CCCCC(C)(C=O)C(C)(N)CC[<].[+rn=50]}	0.766953587	12.04791075	20.82400195
{[>]NC(C)(C)C(C[NH3+])C(=O).[+rn=60],CCCCC(C)(C=O)C(C)(N)CC[<].[+rn=40]}	0.835679088	10.59990373	18.37087693
{[>]NC(C)(C)C(C[NH3+])C(=O).[+rn=70],CCCCC(C)(C=O)C(C)(N)CC[<].[+rn=30]}	0.912980663	9.341006558	17.96218129
{[>]NC(C)(C)C(C[NH3+])C(=O).[+rn=80],CCCCC(C)(C=O)C(C)(N)CC[<].[+rn=20]}	0.949831431	8.450707439	19.80189304
{[>]NC(C)(C)C(C[NH3+])C(=O).[+rn=90],CCCCC(C)(C=O)C(C)(N)CC[<].[+rn=10]}	1.05650422	7.625628557	27.65414799
{[>]NC(C)(C)C(C[NH3+])C(=O).[+rn=10],CCC(C=O)(C(C)C)C(C)(C)N[<].[+rn=90]}	0.001676433	7.312430298	30.62313635
{[>]NC(C)(C)C(C[NH3+])C(=O).[+rn=20],CCC(C=O)(C(C)C)C(C)(C)N[<].[+rn=80]}	0.002112798	6.876739192	26.57889598
{[>]NC(C)(C)C(C[NH3+])C(=O).[+rn=30],CCC(C=O)(C(C)C)C(C)(C)N[<].[+rn=70]}	0.002849767	6.45228232	27.28113335
{[>]NC(C)(C)C(C[NH3+])C(=O).[+rn=40],CCC(C=O)(C(C)C)C(C)(C)N[<].[+rn=60]}	0.003999672	6.213233275	29.92012855
{[>]NC(C)(C)C(C[NH3+])C(=O).[+rn=50],CCC(C=O)(C(C)C)C(C)(C)N[<].[+rn=50]}	0.00546165	6.16343923	31.56474405
{[>]NC(C)(C)C(C[NH3+])C(=O).[+rn=60],CCC(C=O)(C(C)C)C(C)(C)N[<].[+rn=40]}	0.007882663	6.137473044	35.85329308
{[>]NC(C)(C)C(C[NH3+])C(=O).[+rn=70],CCC(C=O)(C(C)C)C(C)(C)N[<].[+rn=30]}	0.011365204	6.259225853	42.35505416
{[>]NC(C)(C)C(C[NH3+])C(=O).[+rn=80],CCC(C=O)(C(C)C)C(C)(C)N[<].[+rn=20]}	0.016442305	6.491042538	51.09014217
{[>]NC(C)(C)C(C[NH3+])C(=O).[+rn=90],CCC(C=O)(C(C)C)C(C)(C)N[<].[+rn=10]}	0.023491469	6.645234435	68.29682453
{[>]NC(C)(C)C(C[NH3+])C(=O).[+rn=10],CCC(N)(CC)C(C)(C=O)C(C)C[<].[+rn=90]}	2.118256257	12.29910525	40.77232601
{[>]NC(C)(C)C(C[NH3+])C(=O).[+rn=20],CCC(N)(CC)C(C)(C=O)C(C)C[<].[+rn=80]}	2.734668997	11.3900605	34.00860854
{[>]NC(C)(C)C(C[NH3+])C(=O).[+rn=30],CCC(N)(CC)C(C)(C=O)C(C)C[<].[+rn=70]}	3.463683045	10.54318682	33.05231524
{[>]NC(C)(C)C(C[NH3+])C(=O).[+rn=40],CCC(N)(CC)C(C)(C=O)C(C)C[<].[+rn=60]}	4.215914142	9.900232107	30.7780127
{[>]NC(C)(C)C(C[NH3+])C(=O).[+rn=50],CCC(N)(CC)C(C)(C=O)C(C)C[<].[+rn=50]}	5.253493113	9.512009767	31.06302143
{[>]NC(C)(C)C(C[NH3+])C(=O).[+rn=60],CCC(N)(CC)C(C)(C=O)C(C)C[<].[+rn=40]}	7.199892601	9.101678248	33.70420239
{[>]NC(C)(C)C(C[NH3+])C(=O).[+rn=70],CCC(N)(CC)C(C)(C=O)C(C)C[<].[+rn=30]}	10.06525547	8.786250339	37.3784876
{[>]NC(C)(C)C(C[NH3+])C(=O).[+rn=80],CCC(N)(CC)C(C)(C=O)C(C)C[<].[+rn=20]}	13.5822259	8.491947308	39.44201099
{[>]NC(C)(C)C(C[NH3+])C(=O).[+rn=90],CCC(N)(CC)C(C)(C=O)C(C)C[<].[+rn=10]}	18.4420715	8.122054563	51.48833923
{[>]NC(C)(C)C(C[NH3+])C(=O).[+rn=10],CCCC(N)(CCC)C(C)(C)C=O[<].[+rn=90]}	6.75743732	28.69639514	71.19004272
{[>]NC(C)(C)C(C[NH3+])C(=O).[+rn=20],CCCC(N)(CCC)C(C)(C)C=O[<].[+rn=80]}	7.945178399	25.73247283	48.15978015
{[>]NC(C)(C)C(C[NH3+])C(=O).[+rn=30],CCCC(N)(CCC)C(C)(C)C=O[<].[+rn=70]}	9.457154842	22.61834903	38.75520184
{[>]NC(C)(C)C(C[NH3+])C(=O).[+rn=40],CCCC(N)(CCC)C(C)(C)C=O[<].[+rn=60]}	10.60755671	19.93768742	29.17090199
{[>]NC(C)(C)C(C[NH3+])C(=O).[+rn=50],CCCC(N)(CCC)C(C)(C)C=O[<].[+rn=50]}	12.31603438	17.79244025	22.77667356
{[>]NC(C)(C)C(C[NH3+])C(=O).[+rn=60],CCCC(N)(CCC)C(C)(C)C=O[<].[+rn=40]}	14.82520874	15.41398097	20.46183379
{[>]NC(C)(C)C(C[NH3+])C(=O).[+rn=70],CCCC(N)(CCC)C(C)(C)C=O[<].[+rn=30]}	17.73907242	13.94987248	18.80158495
{[>]NC(C)(C)C(C[NH3+])C(=O).[+rn=80],CCCC(N)(CCC)C(C)(C)C=O[<].[+rn=20]}	20.1944229	12.98275182	19.04666499
{[>]NC(C)(C)C(C[NH3+])C(=O).[+rn=90],CCCC(N)(CCC)C(C)(C)C=O[<].[+rn=10]}	23.20463396	12.04031461	24.35993218
{[>]NC(C)(C)C(C[NH3+])C(=O).[+rn=10],CCCCC(C=O)(CC)C(C)(C)N[<].[+rn=90]}	0.065708871	19.03151487	66.82262202
{[>]NC(C)(C)C(C[NH3+])C(=O).[+rn=20],CCCCC(C=O)(CC)C(C)(C)N[<].[+rn=80]}	0.069876162	17.34005107	45.20095474
{[>]NC(C)(C)C(C[NH3+])C(=O).[+rn=30],CCCCC(C=O)(CC)C(C)(C)N[<].[+rn=70]}	0.078124994	15.61104418	35.02749368
{[>]NC(C)(C)C(C[NH3+])C(=O).[+rn=40],CCCCC(C=O)(CC)C(C)(C)N[<].[+rn=60]}	0.086982563	14.19625408	25.95940019
{[>]NC(C)(C)C(C[NH3+])C(=O).[+rn=50],CCCCC(C=O)(CC)C(C)(C)N[<].[+rn=50]}	0.092913187	13.11907269	20.53291657
{[>]NC(C)(C)C(C[NH3+])C(=O).[+rn=60],CCCCC(C=O)(CC)C(C)(C)N[<].[+rn=40]}	0.098984251	11.46337303	18.85936564
{[>]NC(C)(C)C(C[NH3+])C(=O).[+rn=70],CCCCC(C=O)(CC)C(C)(C)N[<].[+rn=30]}	0.110118316	10.12240732	18.72990348
{[>]NC(C)(C)C(C[NH3+])C(=O).[+rn=80],CCCCC(C=O)(CC)C(C)(C)N[<].[+rn=20]}	0.119782413	9.281667772	21.19939268
{[>]NC(C)(C)C(C[NH3+])C(=O).[+rn=90],CCCCC(C=O)(CC)C(C)(C)N[<].[+rn=10]}	0.136489069	8.520610419	29.83476685
{[>]NC(C)(C)C(C[NH3+])C(=O).[+rn=10],CCC(C)(N)C(C=O)(CC)C(C)C[<].[+rn=90]}	0.059934409	9.160835448	32.16277612
{[>]NC(C)(C)C(C[NH3+])C(=O).[+rn=20],CCC(C)(N)C(C=O)(CC)C(C)C[<].[+rn=80]}	0.07347241	8.317458927	27.2130548
{[>]NC(C)(C)C(C[NH3+])C(=O).[+rn=30],CCC(C)(N)C(C=O)(CC)C(C)C[<].[+rn=70]}	0.095697883	7.597709497	27.92277434
{[>]NC(C)(C)C(C[NH3+])C(=O).[+rn=40],CCC(C)(N)C(C=O)(CC)C(C)C[<].[+rn=60]}	0.127611748	7.089919614	28.50036075
{[>]NC(C)(C)C(C[NH3+])C(=O).[+rn=50],CCC(C)(N)C(C=O)(CC)C(C)C[<].[+rn=50]}	0.174200196	6.798330216	29.32872312
{[>]NC(C)(C)C(C[NH3+])C(=O).[+rn=60],CCC(C)(N)C(C=O)(CC)C(C)C[<].[+rn=40]}	0.247301478	6.499619904	32.94170062
{[>]NC(C)(C)C(C[NH3+])C(=O).[+rn=70],CCC(C)(N)C(C=O)(CC)C(C)C[<].[+rn=30]}	0.341604689	6.33679773	38.49574865
{[>]NC(C)(C)C(C[NH3+])C(=O).[+rn=80],CCC(C)(N)C(C=O)(CC)C(C)C[<].[+rn=20]}	0.459818755	6.292871983	47.86577842
{[>]NC(C)(C)C(C[NH3+])C(=O).[+rn=90],CCC(C)(N)C(C=O)(CC)C(C)C[<].[+rn=10]}	0.618437538	6.22351517	64.36835767
{[>]NC(C)(C)C(C[NH3+])C(=O).[+rn=10],CCC(C)C(C)(C=O)C(C)(N)CC[<].[+rn=90]}	2.076777912	12.06515334	45.13136428
{[>]NC(C)(C)C(C[NH3+])C(=O).[+rn=20],CCC(C)C(C)(C=O)C(C)(N)CC[<].[+rn=80]}	2.651143006	10.88233139	34.99041439
{[>]NC(C)(C)C(C[NH3+])C(=O).[+rn=30],CCC(C)C(C)(C=O)C(C)(N)CC[<].[+rn=70]}	3.465637225	9.903132459	30.82537787
{[>]NC(C)(C)C(C[NH3+])C(=O).[+rn=40],CCC(C)C(C)(C=O)C(C)(N)CC[<].[+rn=60]}	4.477373714	9.164289324	25.97735319
{[>]NC(C)(C)C(C[NH3+])C(=O).[+rn=50],CCC(C)C(C)(C=O)C(C)(N)CC[<].[+rn=50]}	5.813377724	8.649143503	25.66325338
{[>]NC(C)(C)C(C[NH3+])C(=O).[+rn=60],CCC(C)C(C)(C=O)C(C)(N)CC[<].[+rn=40]}	7.784202543	7.946828732	27.82390555
{[>]NC(C)(C)C(C[NH3+])C(=O).[+rn=70],CCC(C)C(C)(C=O)C(C)(N)CC[<].[+rn=30]}	10.88929758	7.376693243	28.24653928
{[>]NC(C)(C)C(C[NH3+])C(=O).[+rn=80],CCC(C)C(C)(C=O)C(C)(N)CC[<].[+rn=20]}	15.51346523	7.099740923	32.96924798
{[>]NC(C)(C)C(C[NH3+])C(=O).[+rn=90],CCC(C)C(C)(C=O)C(C)(N)CC[<].[+rn=10]}	21.45963966	6.664902398	46.16641874
{[>]NC(C)(C)C(C[NH3+])C(=O).[+rn=10],CCCC(N)(C(C)C)C(C)(C)C=O[<].[+rn=90]}	1.092896472	16.41984074	43.69886609
{[>]NC(C)(C)C(C[NH3+])C(=O).[+rn=20],CCCC(N)(C(C)C)C(C)(C)C=O[<].[+rn=80]}	1.366370609	14.9613683	33.75491549
{[>]NC(C)(C)C(C[NH3+])C(=O).[+rn=30],CCCC(N)(C(C)C)C(C)(C)C=O[<].[+rn=70]}	1.719648372	13.55829699	30.14639569
{[>]NC(C)(C)C(C[NH3+])C(=O).[+rn=40],CCCC(N)(C(C)C)C(C)(C)C=O[<].[+rn=60]}	2.26585308	12.58556309	26.46392423
{[>]NC(C)(C)C(C[NH3+])C(=O).[+rn=50],CCCC(N)(C(C)C)C(C)(C)C=O[<].[+rn=50]}	2.856798595	11.66299721	24.51084186
{[>]NC(C)(C)C(C[NH3+])C(=O).[+rn=60],CCCC(N)(C(C)C)C(C)(C)C=O[<].[+rn=40]}	3.88368439	10.56570038	26.45719478
{[>]NC(C)(C)C(C[NH3+])C(=O).[+rn=70],CCCC(N)(C(C)C)C(C)(C)C=O[<].[+rn=30]}	5.329297154	9.57401575	26.81551483
{[>]NC(C)(C)C(C[NH3+])C(=O).[+rn=80],CCCC(N)(C(C)C)C(C)(C)C=O[<].[+rn=20]}	6.68667318	8.930692958	27.54248975
{[>]NC(C)(C)C(C[NH3+])C(=O).[+rn=90],CCCC(N)(C(C)C)C(C)(C)C=O[<].[+rn=10]}	8.272107995	8.314868122	34.97861679
{[>]NC(C)(C)C(C[NH3+])C(=O).[+rn=10],CCCC(C)(C=O)C(C)(N)C(C)C[<].[+rn=90]}	0.251882131	14.80990201	53.01278301
{[>]NC(C)(C)C(C[NH3+])C(=O).[+rn=20],CCCC(C)(C=O)C(C)(N)C(C)C[<].[+rn=80]}	0.331900379	13.41727354	40.19856007
{[>]NC(C)(C)C(C[NH3+])C(=O).[+rn=30],CCCC(C)(C=O)C(C)(N)C(C)C[<].[+rn=70]}	0.460753566	12.00268807	35.10499211
{[>]NC(C)(C)C(C[NH3+])C(=O).[+rn=40],CCCC(C)(C=O)C(C)(N)C(C)C[<].[+rn=60]}	0.623009211	11.00963466	28.99147544
{[>]NC(C)(C)C(C[NH3+])C(=O).[+rn=50],CCCC(C)(C=O)C(C)(N)C(C)C[<].[+rn=50]}	0.834639557	10.30835908	26.50645038
{[>]NC(C)(C)C(C[NH3+])C(=O).[+rn=60],CCCC(C)(C=O)C(C)(N)C(C)C[<].[+rn=40]}	1.167181056	9.313611526	26.57919524
{[>]NC(C)(C)C(C[NH3+])C(=O).[+rn=70],CCCC(C)(C=O)C(C)(N)C(C)C[<].[+rn=30]}	1.590242707	8.501705898	26.00429303
{[>]NC(C)(C)C(C[NH3+])C(=O).[+rn=80],CCCC(C)(C=O)C(C)(N)C(C)C[<].[+rn=20]}	2.078819939	8.015218365	26.7672524
{[>]NC(C)(C)C(C[NH3+])C(=O).[+rn=90],CCCC(C)(C=O)C(C)(N)C(C)C[<].[+rn=10]}	2.810923862	7.50934595	35.2772371
{[>]NC(C)(C)C(C[NH3+])C(=O).[+rn=10],CCC(C)(N)C(C)(C=O)CC(C)C[<].[+rn=90]}	5.438333406	20.49679016	72.03039652
{[>]NC(C)(C)C(C[NH3+])C(=O).[+rn=20],CCC(C)(N)C(C)(C=O)CC(C)C[<].[+rn=80]}	6.834898473	18.66083395	50.45783154
{[>]NC(C)(C)C(C[NH3+])C(=O).[+rn=30],CCC(C)(N)C(C)(C=O)CC(C)C[<].[+rn=70]}	8.912651547	16.85828535	40.91801
{[>]NC(C)(C)C(C[NH3+])C(=O).[+rn=40],CCC(C)(N)C(C)(C=O)CC(C)C[<].[+rn=60]}	10.48156567	15.36941389	30.9086077
{[>]NC(C)(C)C(C[NH3+])C(=O).[+rn=50],CCC(C)(N)C(C)(C=O)CC(C)C[<].[+rn=50]}	12.61203956	13.79486759	24.06031074
{[>]NC(C)(C)C(C[NH3+])C(=O).[+rn=60],CCC(C)(N)C(C)(C=O)CC(C)C[<].[+rn=40]}	16.79977015	12.00606343	21.58707746
{[>]NC(C)(C)C(C[NH3+])C(=O).[+rn=70],CCC(C)(N)C(C)(C=O)CC(C)C[<].[+rn=30]}	22.20664441	10.56182687	21.12357626
{[>]NC(C)(C)C(C[NH3+])C(=O).[+rn=80],CCC(C)(N)C(C)(C=O)CC(C)C[<].[+rn=20]}	30.68001156	9.593264635	20.77693643
{[>]NC(C)(C)C(C[NH3+])C(=O).[+rn=90],CCC(C)(N)C(C)(C=O)CC(C)C[<].[+rn=10]}	42.95145545	8.671320185	25.41958736
{[>]NC(C)(C)C(C[NH3+])C(=O).[+rn=10],CCCC(C)(N)C(C)(C=O)CCC[<].[+rn=90]}	2.228980503	18.83726378	64.72744871
{[>]NC(C)(C)C(C[NH3+])C(=O).[+rn=20],CCCC(C)(N)C(C)(C=O)CCC[<].[+rn=80]}	2.944429239	17.00218266	43.91207044
{[>]NC(C)(C)C(C[NH3+])C(=O).[+rn=30],CCCC(C)(N)C(C)(C=O)CCC[<].[+rn=70]}	3.887021102	15.21003652	33.38260466
{[>]NC(C)(C)C(C[NH3+])C(=O).[+rn=40],CCCC(C)(N)C(C)(C=O)CCC[<].[+rn=60]}	4.783657914	13.70091097	24.43708805
{[>]NC(C)(C)C(C[NH3+])C(=O).[+rn=50],CCCC(C)(N)C(C)(C=O)CCC[<].[+rn=50]}	5.846768986	12.54570314	19.31459117
{[>]NC(C)(C)C(C[NH3+])C(=O).[+rn=60],CCCC(C)(N)C(C)(C=O)CCC[<].[+rn=40]}	7.203763007	11.00137481	18.29112679
{[>]NC(C)(C)C(C[NH3+])C(=O).[+rn=70],CCCC(C)(N)C(C)(C=O)CCC[<].[+rn=30]}	8.984999629	9.710838743	18.11526497
{[>]NC(C)(C)C(C[NH3+])C(=O).[+rn=80],CCCC(C)(N)C(C)(C=O)CCC[<].[+rn=20]}	11.99358721	8.864205773	20.67960817
{[>]NC(C)(C)C(C[NH3+])C(=O).[+rn=90],CCCC(C)(N)C(C)(C=O)CCC[<].[+rn=10]}	16.06828214	7.994626227	29.73345613
{[>]NC(C)(C)C(C[NH3+])C(=O).[+rn=10],CCCC(C)C(C)(N)C(C)(C)C=O[<].[+rn=90]}	0.277496271	15.52958511	49.98681653
{[>]NC(C)(C)C(C[NH3+])C(=O).[+rn=20],CCCC(C)C(C)(N)C(C)(C)C=O[<].[+rn=80]}	0.34320731	13.96564191	37.18258714
{[>]NC(C)(C)C(C[NH3+])C(=O).[+rn=30],CCCC(C)C(C)(N)C(C)(C)C=O[<].[+rn=70]}	0.443803554	12.5522757	31.7598203
{[>]NC(C)(C)C(C[NH3+])C(=O).[+rn=40],CCCC(C)C(C)(N)C(C)(C)C=O[<].[+rn=60]}	0.553728742	11.48282765	26.25292484
{[>]NC(C)(C)C(C[NH3+])C(=O).[+rn=50],CCCC(C)C(C)(N)C(C)(C)C=O[<].[+rn=50]}	0.653681613	10.61630559	22.4654591
{[>]NC(C)(C)C(C[NH3+])C(=O).[+rn=60],CCCC(C)C(C)(N)C(C)(C)C=O[<].[+rn=40]}	0.85546713	9.487406376	22.76348235
{[>]NC(C)(C)C(C[NH3+])C(=O).[+rn=70],CCCC(C)C(C)(N)C(C)(C)C=O[<].[+rn=30]}	1.155984383	8.587355618	22.73330398
{[>]NC(C)(C)C(C[NH3+])C(=O).[+rn=80],CCCC(C)C(C)(N)C(C)(C)C=O[<].[+rn=20]}	1.554130225	8.040089382	23.51208785
{[>]NC(C)(C)C(C[NH3+])C(=O).[+rn=90],CCCC(C)C(C)(N)C(C)(C)C=O[<].[+rn=10]}	1.972879718	7.491947181	29.80780231
{[>]NC(C)(C)C(C[NH3+])C(=O).[+rn=10],CCC(N)(CC(C)C)C(C)(C)C=O[<].[+rn=90]}	26.99580037	24.44449827	63.51785312
{[>]NC(C)(C)C(C[NH3+])C(=O).[+rn=20],CCC(N)(CC(C)C)C(C)(C)C=O[<].[+rn=80]}	32.25665822	22.3185977	44.30986146
{[>]NC(C)(C)C(C[NH3+])C(=O).[+rn=30],CCC(N)(CC(C)C)C(C)(C)C=O[<].[+rn=70]}	38.65419555	19.92178107	36.79876006
{[>]NC(C)(C)C(C[NH3+])C(=O).[+rn=40],CCC(N)(CC(C)C)C(C)(C)C=O[<].[+rn=60]}	44.43086927	17.563113	28.60294664
{[>]NC(C)(C)C(C[NH3+])C(=O).[+rn=50],CCC(N)(CC(C)C)C(C)(C)C=O[<].[+rn=50]}	50.26587181	15.67671664	23.50956925
{[>]NC(C)(C)C(C[NH3+])C(=O).[+rn=60],CCC(N)(CC(C)C)C(C)(C)C=O[<].[+rn=40]}	56.32426939	13.48926015	21.99535706
{[>]NC(C)(C)C(C[NH3+])C(=O).[+rn=70],CCC(N)(CC(C)C)C(C)(C)C=O[<].[+rn=30]}	64.28744963	11.82077672	20.42377786
{[>]NC(C)(C)C(C[NH3+])C(=O).[+rn=80],CCC(N)(CC(C)C)C(C)(C)C=O[<].[+rn=20]}	69.45972341	10.67213696	18.78166519
{[>]NC(C)(C)C(C[NH3+])C(=O).[+rn=90],CCC(N)(CC(C)C)C(C)(C)C=O[<].[+rn=10]}	78.06638048	9.725322546	22.85631352
{[>]NC(C)(C)C(C[NH3+])C(=O).[+rn=10],CCC(C)(C=O)C(C)(N)CC(C)C[<].[+rn=90]}	0.476012483	18.2125491	55.69349903
{[>]NC(C)(C)C(C[NH3+])C(=O).[+rn=20],CCC(C)(C=O)C(C)(N)CC(C)C[<].[+rn=80]}	0.572506569	16.51148084	39.60949069
{[>]NC(C)(C)C(C[NH3+])C(=O).[+rn=30],CCC(C)(C=O)C(C)(N)CC(C)C[<].[+rn=70]}	0.716558959	14.86551303	33.46433389
{[>]NC(C)(C)C(C[NH3+])C(=O).[+rn=40],CCC(C)(C=O)C(C)(N)CC(C)C[<].[+rn=60]}	0.832002599	13.56171151	27.22439687
{[>]NC(C)(C)C(C[NH3+])C(=O).[+rn=50],CCC(C)(C=O)C(C)(N)CC(C)C[<].[+rn=50]}	0.961435007	12.34951949	23.06401878
{[>]NC(C)(C)C(C[NH3+])C(=O).[+rn=60],CCC(C)(C=O)C(C)(N)CC(C)C[<].[+rn=40]}	1.139156434	10.79506818	22.43676138
{[>]NC(C)(C)C(C[NH3+])C(=O).[+rn=70],CCC(C)(C=O)C(C)(N)CC(C)C[<].[+rn=30]}	1.290816961	9.692903118	21.94780388
{[>]NC(C)(C)C(C[NH3+])C(=O).[+rn=80],CCC(C)(C=O)C(C)(N)CC(C)C[<].[+rn=20]}	1.431017319	8.872184168	22.41814399
{[>]NC(C)(C)C(C[NH3+])C(=O).[+rn=90],CCC(C)(C=O)C(C)(N)CC(C)C[<].[+rn=10]}	1.597607437	8.096315867	29.52444888
{[>]NC(C)(C)C(C[NH3+])C(=O).[+rn=10],CCCCC(C)(N)C(C)(C=O)CC[<].[+rn=90]}	0.943664517	16.12230328	55.43341702
{[>]NC(C)(C)C(C[NH3+])C(=O).[+rn=20],CCCCC(C)(N)C(C)(C=O)CC[<].[+rn=80]}	1.210888813	14.69069607	38.40165707
{[>]NC(C)(C)C(C[NH3+])C(=O).[+rn=30],CCCCC(C)(N)C(C)(C=O)CC[<].[+rn=70]}	1.558203424	13.06470791	29.04873364
{[>]NC(C)(C)C(C[NH3+])C(=O).[+rn=40],CCCCC(C)(N)C(C)(C=O)CC[<].[+rn=60]}	1.953471608	11.76259587	21.7999697
{[>]NC(C)(C)C(C[NH3+])C(=O).[+rn=50],CCCCC(C)(N)C(C)(C=O)CC[<].[+rn=50]}	2.543012688	10.78760519	18.24387618
{[>]NC(C)(C)C(C[NH3+])C(=O).[+rn=60],CCCCC(C)(N)C(C)(C=O)CC[<].[+rn=40]}	3.497718846	9.552777048	18.02559994
{[>]NC(C)(C)C(C[NH3+])C(=O).[+rn=70],CCCCC(C)(N)C(C)(C=O)CC[<].[+rn=30]}	5.031847237	8.511586706	18.27596544
{[>]NC(C)(C)C(C[NH3+])C(=O).[+rn=80],CCCCC(C)(N)C(C)(C=O)CC[<].[+rn=20]}	7.081747037	7.730173135	21.55235183
{[>]NC(C)(C)C(C[NH3+])C(=O).[+rn=90],CCCCC(C)(N)C(C)(C=O)CC[<].[+rn=10]}	9.471736418	7.056366729	33.421499
{[>]NC(C)(C)C(C[NH3+])C(=O).[+rn=10],CCCCC(N)(CC)C(C)(C)C=O[<].[+rn=90]}	0.334460777	20.0627362	65.91823293
{[>]NC(C)(C)C(C[NH3+])C(=O).[+rn=20],CCCCC(N)(CC)C(C)(C)C=O[<].[+rn=80]}	0.435256949	18.01808027	44.96549656
{[>]NC(C)(C)C(C[NH3+])C(=O).[+rn=30],CCCCC(N)(CC)C(C)(C)C=O[<].[+rn=70]}	0.556551784	16.07657799	33.78234678
{[>]NC(C)(C)C(C[NH3+])C(=O).[+rn=40],CCCCC(N)(CC)C(C)(C)C=O[<].[+rn=60]}	0.705170793	14.22513933	24.8366187
{[>]NC(C)(C)C(C[NH3+])C(=O).[+rn=50],CCCCC(N)(CC)C(C)(C)C=O[<].[+rn=50]}	0.92609529	12.73137963	19.42535329
{[>]NC(C)(C)C(C[NH3+])C(=O).[+rn=60],CCCCC(N)(CC)C(C)(C)C=O[<].[+rn=40]}	1.246894232	11.10817452	17.21702153
{[>]NC(C)(C)C(C[NH3+])C(=O).[+rn=70],CCCCC(N)(CC)C(C)(C)C=O[<].[+rn=30]}	1.667303749	9.999738503	16.54162542
{[>]NC(C)(C)C(C[NH3+])C(=O).[+rn=80],CCCCC(N)(CC)C(C)(C)C=O[<].[+rn=20]}	2.070830268	9.197125389	18.15191907
{[>]NC(C)(C)C(C[NH3+])C(=O).[+rn=90],CCCCC(N)(CC)C(C)(C)C=O[<].[+rn=10]}	2.467700976	8.424283204	25.55864849
{[>]NC(C)(C)C(C[NH3+])C(=O).[+rn=10],CCC(C)(C=O)C(C)(N)C(C)(C)C[<].[+rn=90]}	1.030185745	10.83246287	25.56483556
{[>]NC(C)(C)C(C[NH3+])C(=O).[+rn=20],CCC(C)(C=O)C(C)(N)C(C)(C)C[<].[+rn=80]}	1.360940797	10.10444789	21.34573506
{[>]NC(C)(C)C(C[NH3+])C(=O).[+rn=30],CCC(C)(C=O)C(C)(N)C(C)(C)C[<].[+rn=70]}	1.703457353	9.554847357	20.93752971
{[>]NC(C)(C)C(C[NH3+])C(=O).[+rn=40],CCC(C)(C=O)C(C)(N)C(C)(C)C[<].[+rn=60]}	2.084229542	9.129272334	20.56161569
{[>]NC(C)(C)C(C[NH3+])C(=O).[+rn=50],CCC(C)(C=O)C(C)(N)C(C)(C)C[<].[+rn=50]}	2.462705395	8.760292625	19.71803459
{[>]NC(C)(C)C(C[NH3+])C(=O).[+rn=60],CCC(C)(C=O)C(C)(N)C(C)(C)C[<].[+rn=40]}	3.122484772	8.381287874	20.16660217
{[>]NC(C)(C)C(C[NH3+])C(=O).[+rn=70],CCC(C)(C=O)C(C)(N)C(C)(C)C[<].[+rn=30]}	3.969997677	8.150076272	21.37648717
{[>]NC(C)(C)C(C[NH3+])C(=O).[+rn=80],CCC(C)(C=O)C(C)(N)C(C)(C)C[<].[+rn=20]}	5.110342447	7.916805228	23.27112873
{[>]NC(C)(C)C(C[NH3+])C(=O).[+rn=90],CCC(C)(C=O)C(C)(N)C(C)(C)C[<].[+rn=10]}	6.604143532	7.659734223	29.24197456
{[>]NC(C)(C)C(C[NH3+])C(=O).[+rn=10],CCCC(C=O)(CCC)C(C)(C)N[<].[+rn=90]}	25.57234109	27.48431695	70.82551639
{[>]NC(C)(C)C(C[NH3+])C(=O).[+rn=20],CCCC(C=O)(CCC)C(C)(C)N[<].[+rn=80]}	25.90870057	25.10717633	49.15752195
{[>]NC(C)(C)C(C[NH3+])C(=O).[+rn=30],CCCC(C=O)(CCC)C(C)(C)N[<].[+rn=70]}	27.24410604	22.59635421	39.14798983
{[>]NC(C)(C)C(C[NH3+])C(=O).[+rn=40],CCCC(C=O)(CCC)C(C)(C)N[<].[+rn=60]}	28.71965099	19.90652137	28.81239858
{[>]NC(C)(C)C(C[NH3+])C(=O).[+rn=50],CCCC(C=O)(CCC)C(C)(C)N[<].[+rn=50]}	32.8627586	18.06246904	22.78112177
{[>]NC(C)(C)C(C[NH3+])C(=O).[+rn=60],CCCC(C=O)(CCC)C(C)(C)N[<].[+rn=40]}	39.48084609	16.0098848	20.62120032
{[>]NC(C)(C)C(C[NH3+])C(=O).[+rn=70],CCCC(C=O)(CCC)C(C)(C)N[<].[+rn=30]}	47.83034003	14.60153476	19.88847324
{[>]NC(C)(C)C(C[NH3+])C(=O).[+rn=80],CCCC(C=O)(CCC)C(C)(C)N[<].[+rn=20]}	60.80595127	13.56973019	20.0950736
{[>]NC(C)(C)C(C[NH3+])C(=O).[+rn=90],CCCC(C=O)(CCC)C(C)(C)N[<].[+rn=10]}	80.14070122	12.73401393	24.69230723
{[>]NC(C)(C)C(C[NH3+])C(=O).[+rn=10],CCCC(C)(N)C(C)(C=O)C(C)C[<].[+rn=90]}	0.038381786	12.59889801	42.72384656
{[>]NC(C)(C)C(C[NH3+])C(=O).[+rn=20],CCCC(C)(N)C(C)(C=O)C(C)C[<].[+rn=80]}	0.046105057	11.45025674	34.37421524
{[>]NC(C)(C)C(C[NH3+])C(=O).[+rn=30],CCCC(C)(N)C(C)(C=O)C(C)C[<].[+rn=70]}	0.057856819	10.37141752	31.32744597
{[>]NC(C)(C)C(C[NH3+])C(=O).[+rn=40],CCCC(C)(N)C(C)(C=O)C(C)C[<].[+rn=60]}	0.068540604	9.648433331	28.05274183
{[>]NC(C)(C)C(C[NH3+])C(=O).[+rn=50],CCCC(C)(N)C(C)(C=O)C(C)C[<].[+rn=50]}	0.07849389	9.072359956	26.69051149
{[>]NC(C)(C)C(C[NH3+])C(=O).[+rn=60],CCCC(C)(N)C(C)(C=O)C(C)C[<].[+rn=40]}	0.096785212	8.380529764	29.89584043
{[>]NC(C)(C)C(C[NH3+])C(=O).[+rn=70],CCCC(C)(N)C(C)(C=O)C(C)C[<].[+rn=30]}	0.125219377	7.89393625	31.64435011
{[>]NC(C)(C)C(C[NH3+])C(=O).[+rn=80],CCCC(C)(N)C(C)(C=O)C(C)C[<].[+rn=20]}	0.164331324	7.450213894	34.68195642
{[>]NC(C)(C)C(C[NH3+])C(=O).[+rn=90],CCCC(C)(N)C(C)(C=O)C(C)C[<].[+rn=10]}	0.212188684	6.969882263	46.20042007
{[>]NC(C)(C)C(C[NH3+])C(=O).[+rn=10],CCC(C)C(C)(N)C(C)(C=O)CC[<].[+rn=90]}	0.839856217	12.54252742	44.53347031
{[>]NC(C)(C)C(C[NH3+])C(=O).[+rn=20],CCC(C)C(C)(N)C(C)(C=O)CC[<].[+rn=80]}	1.033392259	11.44860347	34.27226987
{[>]NC(C)(C)C(C[NH3+])C(=O).[+rn=30],CCC(C)C(C)(N)C(C)(C=O)CC[<].[+rn=70]}	1.318551038	10.420909	30.09255344
{[>]NC(C)(C)C(C[NH3+])C(=O).[+rn=40],CCC(C)C(C)(N)C(C)(C=O)CC[<].[+rn=60]}	1.544906317	9.695326473	25.1962452
{[>]NC(C)(C)C(C[NH3+])C(=O).[+rn=50],CCC(C)C(C)(N)C(C)(C=O)CC[<].[+rn=50]}	1.919157061	9.127421843	24.53849369
{[>]NC(C)(C)C(C[NH3+])C(=O).[+rn=60],CCC(C)C(C)(N)C(C)(C=O)CC[<].[+rn=40]}	2.588254369	8.37696136	26.92062066
{[>]NC(C)(C)C(C[NH3+])C(=O).[+rn=70],CCC(C)C(C)(N)C(C)(C=O)CC[<].[+rn=30]}	3.202253941	7.675188832	27.422896
{[>]NC(C)(C)C(C[NH3+])C(=O).[+rn=80],CCC(C)C(C)(N)C(C)(C=O)CC[<].[+rn=20]}	3.791629859	7.177796935	31.85262837
{[>]NC(C)(C)C(C[NH3+])C(=O).[+rn=90],CCC(C)C(C)(N)C(C)(C=O)CC[<].[+rn=10]}	4.654011534	6.713942781	44.35723046
{[>]NC(C)(C)C(C[NH3+])C(=O).[+rn=10],CCCCCC(C)(N)C(C)(C)C=O[<].[+rn=90]}	0.556595176	17.76237534	60.02608078
{[>]NC(C)(C)C(C[NH3+])C(=O).[+rn=20],CCCCCC(C)(N)C(C)(C)C=O[<].[+rn=80]}	0.661166303	16.0846668	42.42682643
{[>]NC(C)(C)C(C[NH3+])C(=O).[+rn=30],CCCCCC(C)(N)C(C)(C)C=O[<].[+rn=70]}	0.801237847	14.29761603	33.88739286
{[>]NC(C)(C)C(C[NH3+])C(=O).[+rn=40],CCCCCC(C)(N)C(C)(C)C=O[<].[+rn=60]}	0.87088601	12.88339987	25.37462718
{[>]NC(C)(C)C(C[NH3+])C(=O).[+rn=50],CCCCCC(C)(N)C(C)(C)C=O[<].[+rn=50]}	0.888632199	11.44382958	20.31280828
{[>]NC(C)(C)C(C[NH3+])C(=O).[+rn=60],CCCCCC(C)(N)C(C)(C)C=O[<].[+rn=40]}	0.924256266	9.934400584	18.44059028
{[>]NC(C)(C)C(C[NH3+])C(=O).[+rn=70],CCCCCC(C)(N)C(C)(C)C=O[<].[+rn=30]}	1.002476718	8.856651286	17.30768887
{[>]NC(C)(C)C(C[NH3+])C(=O).[+rn=80],CCCCCC(C)(N)C(C)(C)C=O[<].[+rn=20]}	1.057539399	8.155974541	18.78487592
{[>]NC(C)(C)C(C[NH3+])C(=O).[+rn=90],CCCCCC(C)(N)C(C)(C)C=O[<].[+rn=10]}	1.167345562	7.533231994	26.97223745
{[>]NC(C)(C)C(C[NH3+])C(=O).[+rn=10],CCC(C)C(C=O)(CC)C(C)(C)N[<].[+rn=90]}	0.206156869	10.27486385	34.63609819
{[>]NC(C)(C)C(C[NH3+])C(=O).[+rn=20],CCC(C)C(C=O)(CC)C(C)(C)N[<].[+rn=80]}	0.253378782	9.275132992	28.7185795
{[>]NC(C)(C)C(C[NH3+])C(=O).[+rn=30],CCC(C)C(C=O)(CC)C(C)(C)N[<].[+rn=70]}	0.315613806	8.407172871	28.77238552
{[>]NC(C)(C)C(C[NH3+])C(=O).[+rn=40],CCC(C)C(C=O)(CC)C(C)(C)N[<].[+rn=60]}	0.37487491	7.812923983	27.62984234
{[>]NC(C)(C)C(C[NH3+])C(=O).[+rn=50],CCC(C)C(C=O)(CC)C(C)(C)N[<].[+rn=50]}	0.439662447	7.424794447	28.33603568
{[>]NC(C)(C)C(C[NH3+])C(=O).[+rn=60],CCC(C)C(C=O)(CC)C(C)(C)N[<].[+rn=40]}	0.591441616	7.021075123	31.25466115
{[>]NC(C)(C)C(C[NH3+])C(=O).[+rn=70],CCC(C)C(C=O)(CC)C(C)(C)N[<].[+rn=30]}	0.796333408	6.826887194	36.28954873
{[>]NC(C)(C)C(C[NH3+])C(=O).[+rn=80],CCC(C)C(C=O)(CC)C(C)(C)N[<].[+rn=20]}	1.06914708	6.797608906	44.03048517
{[>]NC(C)(C)C(C[NH3+])C(=O).[+rn=90],CCC(C)C(C=O)(CC)C(C)(C)N[<].[+rn=10]}	1.452646239	6.70689259	59.14082595
{[>]NC(C)(C)C(C[NH3+])C(=O).[+rn=10],CCC(C)(N)C(C)(C=O)C(C)(C)C[<].[+rn=90]}	0.411603354	9.408315776	24.19609442
{[>]NC(C)(C)C(C[NH3+])C(=O).[+rn=20],CCC(C)(N)C(C)(C=O)C(C)(C)C[<].[+rn=80]}	0.512052447	8.692801837	20.10392385
{[>]NC(C)(C)C(C[NH3+])C(=O).[+rn=30],CCC(C)(N)C(C)(C=O)C(C)(C)C[<].[+rn=70]}	0.635571143	8.107989767	20.55455328
{[>]NC(C)(C)C(C[NH3+])C(=O).[+rn=40],CCC(C)(N)C(C)(C=O)C(C)(C)C[<].[+rn=60]}	0.771612526	7.788120227	21.26716164
{[>]NC(C)(C)C(C[NH3+])C(=O).[+rn=50],CCC(C)(N)C(C)(C=O)C(C)(C)C[<].[+rn=50]}	0.956981988	7.625676294	21.14763215
{[>]NC(C)(C)C(C[NH3+])C(=O).[+rn=60],CCC(C)(N)C(C)(C=O)C(C)(C)C[<].[+rn=40]}	1.242589596	7.427638737	23.74663699
{[>]NC(C)(C)C(C[NH3+])C(=O).[+rn=70],CCC(C)(N)C(C)(C=O)C(C)(C)C[<].[+rn=30]}	1.716182062	7.349301424	25.75705556
{[>]NC(C)(C)C(C[NH3+])C(=O).[+rn=80],CCC(C)(N)C(C)(C=O)C(C)(C)C[<].[+rn=20]}	2.399490772	7.426217618	28.94925892
{[>]NC(C)(C)C(C[NH3+])C(=O).[+rn=90],CCC(C)(N)C(C)(C=O)C(C)(C)C[<].[+rn=10]}	3.285791612	7.463845486	37.40192016
{[>]NC(C)(C)C(C[NH3+])C(=O).[+rn=10],CCC(CC)C(C)(C=O)C(C)(C)N[<].[+rn=90]}	6.992302941	16.46275586	42.85142718
{[>]NC(C)(C)C(C[NH3+])C(=O).[+rn=20],CCC(CC)C(C)(C=O)C(C)(C)N[<].[+rn=80]}	8.40499849	15.10928279	33.17409964
{[>]NC(C)(C)C(C[NH3+])C(=O).[+rn=30],CCC(CC)C(C)(C=O)C(C)(C)N[<].[+rn=70]}	10.40953133	13.76539392	29.80177859
{[>]NC(C)(C)C(C[NH3+])C(=O).[+rn=40],CCC(CC)C(C)(C=O)C(C)(C)N[<].[+rn=60]}	12.89351561	12.71660154	26.09437266
{[>]NC(C)(C)C(C[NH3+])C(=O).[+rn=50],CCC(CC)C(C)(C=O)C(C)(C)N[<].[+rn=50]}	16.03159976	11.98629882	23.83499709
{[>]NC(C)(C)C(C[NH3+])C(=O).[+rn=60],CCC(CC)C(C)(C=O)C(C)(C)N[<].[+rn=40]}	20.60400243	11.18369401	26.03150853
{[>]NC(C)(C)C(C[NH3+])C(=O).[+rn=70],CCC(CC)C(C)(C=O)C(C)(C)N[<].[+rn=30]}	26.85049677	10.47047223	26.77654547
{[>]NC(C)(C)C(C[NH3+])C(=O).[+rn=80],CCC(CC)C(C)(C=O)C(C)(C)N[<].[+rn=20]}	34.21077253	9.999501154	27.41300513
{[>]NC(C)(C)C(C[NH3+])C(=O).[+rn=90],CCC(CC)C(C)(C=O)C(C)(C)N[<].[+rn=10]}	44.7914964	9.565737065	34.70521587
{[>]NC(C)(C)C(C[NH3+])C(=O).[+rn=10],CCC(C)(C)C(C)(C=O)C(C)(C)N[<].[+rn=90]}	0.090100793	8.759796343	23.432881
{[>]NC(C)(C)C(C[NH3+])C(=O).[+rn=20],CCC(C)(C)C(C)(C=O)C(C)(C)N[<].[+rn=80]}	0.114657821	8.062728966	20.26362573
{[>]NC(C)(C)C(C[NH3+])C(=O).[+rn=30],CCC(C)(C)C(C)(C=O)C(C)(C)N[<].[+rn=70]}	0.154190781	7.463041106	20.80503083
{[>]NC(C)(C)C(C[NH3+])C(=O).[+rn=40],CCC(C)(C)C(C)(C=O)C(C)(C)N[<].[+rn=60]}	0.209090083	7.173850666	21.19143359
{[>]NC(C)(C)C(C[NH3+])C(=O).[+rn=50],CCC(C)(C)C(C)(C=O)C(C)(C)N[<].[+rn=50]}	0.27610783	7.026277281	20.96932329
{[>]NC(C)(C)C(C[NH3+])C(=O).[+rn=60],CCC(C)(C)C(C)(C=O)C(C)(C)N[<].[+rn=40]}	0.364068441	6.822673993	23.34598262
{[>]NC(C)(C)C(C[NH3+])C(=O).[+rn=70],CCC(C)(C)C(C)(C=O)C(C)(C)N[<].[+rn=30]}	0.489490783	6.75289379	25.06012884
{[>]NC(C)(C)C(C[NH3+])C(=O).[+rn=80],CCC(C)(C)C(C)(C=O)C(C)(C)N[<].[+rn=20]}	0.655600633	6.834503469	27.74100935
{[>]NC(C)(C)C(C[NH3+])C(=O).[+rn=90],CCC(C)(C)C(C)(C=O)C(C)(C)N[<].[+rn=10]}	0.878690001	6.869608358	36.01904692
{[>]NC(C)(C)C(C[NH3+])C(=O).[+rn=10],CCCCC(C)(C=O)C(C)(C)N[<].[+rn=90]}	2.556391098	20.15010323	80.21436402
{[>]NC(C)(C)C(C[NH3+])C(=O).[+rn=20],CCCCC(C)(C=O)C(C)(C)N[<].[+rn=80]}	2.913166127	18.10827734	53.2896691
{[>]NC(C)(C)C(C[NH3+])C(=O).[+rn=30],CCCCC(C)(C=O)C(C)(C)N[<].[+rn=70]}	3.535712101	15.94712076	39.89531562
{[>]NC(C)(C)C(C[NH3+])C(=O).[+rn=40],CCCCC(C)(C=O)C(C)(C)N[<].[+rn=60]}	4.044033535	14.2503031	27.50764973
{[>]NC(C)(C)C(C[NH3+])C(=O).[+rn=50],CCCCC(C)(C=O)C(C)(C)N[<].[+rn=50]}	4.364616384	13.07082003	20.6713075
{[>]NC(C)(C)C(C[NH3+])C(=O).[+rn=60],CCCCC(C)(C=O)C(C)(C)N[<].[+rn=40]}	4.45509091	11.0885309	17.61041993
{[>]NC(C)(C)C(C[NH3+])C(=O).[+rn=70],CCCCC(C)(C=O)C(C)(C)N[<].[+rn=30]}	4.735376892	9.822615908	16.94899349
{[>]NC(C)(C)C(C[NH3+])C(=O).[+rn=80],CCCCC(C)(C=O)C(C)(C)N[<].[+rn=20]}	4.891742149	9.047299304	18.1325779
{[>]NC(C)(C)C(C[NH3+])C(=O).[+rn=90],CCCCC(C)(C=O)C(C)(C)N[<].[+rn=10]}	5.207919218	8.379144008	25.09509486
{[>]NC(C)(C)C(C[NH3+])C(=O).[+rn=10],CC(C)CC(C)(C=O)C(C)(C)N[<].[+rn=90]}	47.62886902	21.55261321	67.24544001
{[>]NC(C)(C)C(C[NH3+])C(=O).[+rn=20],CC(C)CC(C)(C=O)C(C)(C)N[<].[+rn=80]}	51.91722216	19.4045149	46.76451122
{[>]NC(C)(C)C(C[NH3+])C(=O).[+rn=30],CC(C)CC(C)(C=O)C(C)(C)N[<].[+rn=70]}	58.95262628	17.25427637	36.59408774
{[>]NC(C)(C)C(C[NH3+])C(=O).[+rn=40],CC(C)CC(C)(C=O)C(C)(C)N[<].[+rn=60]}	67.5862282	15.66286474	27.22425192
{[>]NC(C)(C)C(C[NH3+])C(=O).[+rn=50],CC(C)CC(C)(C=O)C(C)(C)N[<].[+rn=50]}	77.90485732	14.57700923	21.10499859
{[>]NC(C)(C)C(C[NH3+])C(=O).[+rn=60],CC(C)CC(C)(C=O)C(C)(C)N[<].[+rn=40]}	94.15610459	12.86320351	19.57964864
{[>]NC(C)(C)C(C[NH3+])C(=O).[+rn=70],CC(C)CC(C)(C=O)C(C)(C)N[<].[+rn=30]}	116.4811429	11.67633101	19.20515703
{[>]NC(C)(C)C(C[NH3+])C(=O).[+rn=80],CC(C)CC(C)(C=O)C(C)(C)N[<].[+rn=20]}	147.8689192	10.83477038	18.21814271
{[>]NC(C)(C)C(C[NH3+])C(=O).[+rn=90],CC(C)CC(C)(C=O)C(C)(C)N[<].[+rn=10]}	195.1151036	10.28933274	22.29252517
{[>]NC(C)(C)C(C[NH3+])C(=O).[+rn=10],CC(C)C(C)(N)C(C)(C=O)C(C)C[<].[+rn=90]}	6.075972481	11.83591219	61.23156416
{[>]NC(C)(C)C(C[NH3+])C(=O).[+rn=20],CC(C)C(C)(N)C(C)(C=O)C(C)C[<].[+rn=80]}	7.571098423	11.02421057	55.4692379
{[>]NC(C)(C)C(C[NH3+])C(=O).[+rn=30],CC(C)C(C)(N)C(C)(C=O)C(C)C[<].[+rn=70]}	9.56103728	10.24513674	55.1814245
{[>]NC(C)(C)C(C[NH3+])C(=O).[+rn=40],CC(C)C(C)(N)C(C)(C=O)C(C)C[<].[+rn=60]}	11.48523853	9.616028925	53.99501178
{[>]NC(C)(C)C(C[NH3+])C(=O).[+rn=50],CC(C)C(C)(N)C(C)(C=O)C(C)C[<].[+rn=50]}	14.52818204	9.1660923	51.12468001
{[>]NC(C)(C)C(C[NH3+])C(=O).[+rn=60],CC(C)C(C)(N)C(C)(C=O)C(C)C[<].[+rn=40]}	20.04305865	8.689583679	50.25619085
{[>]NC(C)(C)C(C[NH3+])C(=O).[+rn=70],CC(C)C(C)(N)C(C)(C=O)C(C)C[<].[+rn=30]}	28.00194478	8.440168144	49.02185327
{[>]NC(C)(C)C(C[NH3+])C(=O).[+rn=80],CC(C)C(C)(N)C(C)(C=O)C(C)C[<].[+rn=20]}	37.35332854	8.320903882	50.02452203
{[>]NC(C)(C)C(C[NH3+])C(=O).[+rn=90],CC(C)C(C)(N)C(C)(C=O)C(C)C[<].[+rn=10]}	48.55511439	8.133601793	58.78822111
{[>]NC(C)(C)C(C[NH3+])C(=O).[+rn=10],CCC(C)C(N)(CC)C(C)(C)C=O[<].[+rn=90]}	0.084704122	12.71164705	38.33027609
{[>]NC(C)(C)C(C[NH3+])C(=O).[+rn=20],CCC(C)C(N)(CC)C(C)(C)C=O[<].[+rn=80]}	0.106546789	11.80256879	30.59434324
{[>]NC(C)(C)C(C[NH3+])C(=O).[+rn=30],CCC(C)C(N)(CC)C(C)(C)C=O[<].[+rn=70]}	0.139774086	10.85506353	28.17565168
{[>]NC(C)(C)C(C[NH3+])C(=O).[+rn=40],CCC(C)C(N)(CC)C(C)(C)C=O[<].[+rn=60]}	0.184956944	10.09844584	25.16156521
{[>]NC(C)(C)C(C[NH3+])C(=O).[+rn=50],CCC(C)C(N)(CC)C(C)(C)C=O[<].[+rn=50]}	0.242197968	9.571899344	25.16935582
{[>]NC(C)(C)C(C[NH3+])C(=O).[+rn=60],CCC(C)C(N)(CC)C(C)(C)C=O[<].[+rn=40]}	0.338871609	8.882493235	28.23831498
{[>]NC(C)(C)C(C[NH3+])C(=O).[+rn=70],CCC(C)C(N)(CC)C(C)(C)C=O[<].[+rn=30]}	0.470884819	8.173555115	29.38908699
{[>]NC(C)(C)C(C[NH3+])C(=O).[+rn=80],CCC(C)C(N)(CC)C(C)(C)C=O[<].[+rn=20]}	0.632276374	7.68021775	31.84541164
{[>]NC(C)(C)C(C[NH3+])C(=O).[+rn=90],CCC(C)C(N)(CC)C(C)(C)C=O[<].[+rn=10]}	0.873723489	7.130734174	43.06823023
{[>]NC(C)(C)C(C[NH3+])C(=O).[+rn=10],CC(C)C(N)(C(C)C)C(C)(C)C=O[<].[+rn=90]}	0.000554428	11.48268988	53.75075498
{[>]NC(C)(C)C(C[NH3+])C(=O).[+rn=20],CC(C)C(N)(C(C)C)C(C)(C)C=O[<].[+rn=80]}	0.00069066	11.19654584	49.79355055
{[>]NC(C)(C)C(C[NH3+])C(=O).[+rn=30],CC(C)C(N)(C(C)C)C(C)(C)C=O[<].[+rn=70]}	0.000856741	10.93103404	48.9735697
{[>]NC(C)(C)C(C[NH3+])C(=O).[+rn=40],CC(C)C(N)(C(C)C)C(C)(C)C=O[<].[+rn=60]}	0.001060431	10.70714454	49.9357837
{[>]NC(C)(C)C(C[NH3+])C(=O).[+rn=50],CC(C)C(N)(C(C)C)C(C)(C)C=O[<].[+rn=50]}	0.001284818	10.60203173	51.50753018
{[>]NC(C)(C)C(C[NH3+])C(=O).[+rn=60],CC(C)C(N)(C(C)C)C(C)(C)C=O[<].[+rn=40]}	0.001650996	10.31362447	53.11822083
{[>]NC(C)(C)C(C[NH3+])C(=O).[+rn=70],CC(C)C(N)(C(C)C)C(C)(C)C=O[<].[+rn=30]}	0.002143013	10.26407922	55.41675068
{[>]NC(C)(C)C(C[NH3+])C(=O).[+rn=80],CC(C)C(N)(C(C)C)C(C)(C)C=O[<].[+rn=20]}	0.00271726	10.23184764	58.10166368
{[>]NC(C)(C)C(C[NH3+])C(=O).[+rn=90],CC(C)C(N)(C(C)C)C(C)(C)C=O[<].[+rn=10]}	0.003477766	10.15693035	66.84327036
{[>]NC(C)(C)C(C[NH3+])C(=O).[+rn=10],CCCC(C=O)(C(C)C)C(C)(C)N[<].[+rn=90]}	1.275947982	12.87050638	38.08571157
{[>]NC(C)(C)C(C[NH3+])C(=O).[+rn=20],CCCC(C=O)(C(C)C)C(C)(C)N[<].[+rn=80]}	1.522351456	11.71827114	31.77043074
{[>]NC(C)(C)C(C[NH3+])C(=O).[+rn=30],CCCC(C=O)(C(C)C)C(C)(C)N[<].[+rn=70]}	1.867309365	10.64842778	30.38645496
{[>]NC(C)(C)C(C[NH3+])C(=O).[+rn=40],CCCC(C=O)(C(C)C)C(C)(C)N[<].[+rn=60]}	2.378023072	9.885152104	28.08148513
{[>]NC(C)(C)C(C[NH3+])C(=O).[+rn=50],CCCC(C=O)(C(C)C)C(C)(C)N[<].[+rn=50]}	3.105133873	9.288814781	27.18895164
{[>]NC(C)(C)C(C[NH3+])C(=O).[+rn=60],CCCC(C=O)(C(C)C)C(C)(C)N[<].[+rn=40]}	4.216677773	8.623046085	29.908262
{[>]NC(C)(C)C(C[NH3+])C(=O).[+rn=70],CCCC(C=O)(C(C)C)C(C)(C)N[<].[+rn=30]}	6.011019719	8.358352877	34.21685174
{[>]NC(C)(C)C(C[NH3+])C(=O).[+rn=80],CCCC(C=O)(C(C)C)C(C)(C)N[<].[+rn=20]}	8.867429239	8.202849036	37.57567407
{[>]NC(C)(C)C(C[NH3+])C(=O).[+rn=90],CCCC(C=O)(C(C)C)C(C)(C)N[<].[+rn=10]}	12.6900282	7.924091284	50.79279209
{[>]NC(C)(C)C(C[NH3+])C(=O).[+rn=10],CC(C)C(C)C(C)(N)C(C)(C)C=O[<].[+rn=90]}	5.796047573	15.9852651	67.88640976
{[>]NC(C)(C)C(C[NH3+])C(=O).[+rn=20],CC(C)C(C)C(C)(N)C(C)(C)C=O[<].[+rn=80]}	6.974844616	14.68503949	58.23696162
{[>]NC(C)(C)C(C[NH3+])C(=O).[+rn=30],CC(C)C(C)C(C)(N)C(C)(C)C=O[<].[+rn=70]}	8.103160843	13.36100807	55.54300939
{[>]NC(C)(C)C(C[NH3+])C(=O).[+rn=40],CC(C)C(C)C(C)(N)C(C)(C)C=O[<].[+rn=60]}	8.601776769	12.3939048	50.65210794
{[>]NC(C)(C)C(C[NH3+])C(=O).[+rn=50],CC(C)C(C)C(C)(N)C(C)(C)C=O[<].[+rn=50]}	9.340833403	11.74087684	43.76967345
{[>]NC(C)(C)C(C[NH3+])C(=O).[+rn=60],CC(C)C(C)C(C)(N)C(C)(C)C=O[<].[+rn=40]}	10.55979099	10.74105323	40.3185462
{[>]NC(C)(C)C(C[NH3+])C(=O).[+rn=70],CC(C)C(C)C(C)(N)C(C)(C)C=O[<].[+rn=30]}	11.75373505	9.945942859	38.23515262
{[>]NC(C)(C)C(C[NH3+])C(=O).[+rn=80],CC(C)C(C)C(C)(N)C(C)(C)C=O[<].[+rn=20]}	11.69560516	9.39964784	38.30772139
{[>]NC(C)(C)C(C[NH3+])C(=O).[+rn=90],CC(C)C(C)C(C)(N)C(C)(C)C=O[<].[+rn=10]}	13.2233261	8.779010963	43.23584248
{[>]NC(C)(C)C(C[NH3+])C(=O).[+rn=10],CCC(C)(C)C(C)(N)C(C)(C)C=O[<].[+rn=90]}	0.056124932	10.36409225	24.88731605
{[>]NC(C)(C)C(C[NH3+])C(=O).[+rn=20],CCC(C)(C)C(C)(N)C(C)(C)C=O[<].[+rn=80]}	0.067832922	9.603102465	20.69231395
{[>]NC(C)(C)C(C[NH3+])C(=O).[+rn=30],CCC(C)(C)C(C)(N)C(C)(C)C=O[<].[+rn=70]}	0.080318364	9.011191094	20.28260744
{[>]NC(C)(C)C(C[NH3+])C(=O).[+rn=40],CCC(C)(C)C(C)(N)C(C)(C)C=O[<].[+rn=60]}	0.088985931	8.524130623	19.96529387
{[>]NC(C)(C)C(C[NH3+])C(=O).[+rn=50],CCC(C)(C)C(C)(N)C(C)(C)C=O[<].[+rn=50]}	0.106043127	8.172449997	18.83481516
{[>]NC(C)(C)C(C[NH3+])C(=O).[+rn=60],CCC(C)(C)C(C)(N)C(C)(C)C=O[<].[+rn=40]}	0.132434057	7.835107015	19.08484807
{[>]NC(C)(C)C(C[NH3+])C(=O).[+rn=70],CCC(C)(C)C(C)(N)C(C)(C)C=O[<].[+rn=30]}	0.176756994	7.620544745	19.88356085
{[>]NC(C)(C)C(C[NH3+])C(=O).[+rn=80],CCC(C)(C)C(C)(N)C(C)(C)C=O[<].[+rn=20]}	0.223208091	7.3433391	22.24562152
{[>]NC(C)(C)C(C[NH3+])C(=O).[+rn=90],CCC(C)(C)C(C)(N)C(C)(C)C=O[<].[+rn=10]}	0.291162255	7.049219521	28.17878646
{[>]NC(C)(C)C(C[NH3+])C(=O).[+rn=10],CCC(C)CC(C)(C=O)C(C)(C)N[<].[+rn=90]}	11.48084491	26.50164156	90.16823328
{[>]NC(C)(C)C(C[NH3+])C(=O).[+rn=20],CCC(C)CC(C)(C=O)C(C)(C)N[<].[+rn=80]}	13.95048399	24.09973861	59.32861319
{[>]NC(C)(C)C(C[NH3+])C(=O).[+rn=30],CCC(C)CC(C)(C=O)C(C)(C)N[<].[+rn=70]}	16.73239877	21.18386398	45.9507999
{[>]NC(C)(C)C(C[NH3+])C(=O).[+rn=40],CCC(C)CC(C)(C=O)C(C)(C)N[<].[+rn=60]}	18.82735923	18.62693955	32.9386485
{[>]NC(C)(C)C(C[NH3+])C(=O).[+rn=50],CCC(C)CC(C)(C=O)C(C)(C)N[<].[+rn=50]}	22.0275519	16.61203274	24.29845546
{[>]NC(C)(C)C(C[NH3+])C(=O).[+rn=60],CCC(C)CC(C)(C=O)C(C)(C)N[<].[+rn=40]}	26.60129227	14.34510662	21.47172384
{[>]NC(C)(C)C(C[NH3+])C(=O).[+rn=70],CCC(C)CC(C)(C=O)C(C)(C)N[<].[+rn=30]}	33.5281373	12.63587794	19.70922628
{[>]NC(C)(C)C(C[NH3+])C(=O).[+rn=80],CCC(C)CC(C)(C=O)C(C)(C)N[<].[+rn=20]}	39.53133461	11.32399998	18.45044321
{[>]NC(C)(C)C(C[NH3+])C(=O).[+rn=90],CCC(C)CC(C)(C=O)C(C)(C)N[<].[+rn=10]}	47.11293711	10.00547153	20.93835022
{[>]NC(C)(C)C(C[NH3+])C(=O).[+rn=10],CCC(C)CC(C)(N)C(C)(C)C=O[<].[+rn=90]}	15.97258371	23.81270858	73.92336491
{[>]NC(C)(C)C(C[NH3+])C(=O).[+rn=20],CCC(C)CC(C)(N)C(C)(C)C=O[<].[+rn=80]}	19.34309134	21.56961718	49.37586112
{[>]NC(C)(C)C(C[NH3+])C(=O).[+rn=30],CCC(C)CC(C)(N)C(C)(C)C=O[<].[+rn=70]}	24.41609488	18.93852976	39.02201519
{[>]NC(C)(C)C(C[NH3+])C(=O).[+rn=40],CCC(C)CC(C)(N)C(C)(C)C=O[<].[+rn=60]}	28.4300302	16.70808425	29.00274538
{[>]NC(C)(C)C(C[NH3+])C(=O).[+rn=50],CCC(C)CC(C)(N)C(C)(C)C=O[<].[+rn=50]}	32.58751736	14.80591255	22.50217213
{[>]NC(C)(C)C(C[NH3+])C(=O).[+rn=60],CCC(C)CC(C)(N)C(C)(C)C=O[<].[+rn=40]}	38.92236385	12.66947294	20.41319257
{[>]NC(C)(C)C(C[NH3+])C(=O).[+rn=70],CCC(C)CC(C)(N)C(C)(C)C=O[<].[+rn=30]}	47.99187699	10.96694294	18.99514335
{[>]NC(C)(C)C(C[NH3+])C(=O).[+rn=80],CCC(C)CC(C)(N)C(C)(C)C=O[<].[+rn=20]}	56.5908451	9.758657765	18.1076457
{[>]NC(C)(C)C(C[NH3+])C(=O).[+rn=90],CCC(C)CC(C)(N)C(C)(C)C=O[<].[+rn=10]}	65.88392225	8.788447018	22.06967478
{[>]NC(C)(C)C(C[NH3+])C(=O).[+rn=10],CCC(N)(C(C)(C)C)C(C)(C)C=O[<].[+rn=90]}	0.001244746	9.191281581	22.97176239
{[>]NC(C)(C)C(C[NH3+])C(=O).[+rn=20],CCC(N)(C(C)(C)C)C(C)(C)C=O[<].[+rn=80]}	0.001521022	8.63941398	21.26317263
{[>]NC(C)(C)C(C[NH3+])C(=O).[+rn=30],CCC(N)(C(C)(C)C)C(C)(C)C=O[<].[+rn=70]}	0.001862683	8.218846353	22.42115433
{[>]NC(C)(C)C(C[NH3+])C(=O).[+rn=40],CCC(N)(C(C)(C)C)C(C)(C)C=O[<].[+rn=60]}	0.002314537	7.980694666	23.33915477
{[>]NC(C)(C)C(C[NH3+])C(=O).[+rn=50],CCC(N)(C(C)(C)C)C(C)(C)C=O[<].[+rn=50]}	0.002844581	7.811253927	23.59704249
{[>]NC(C)(C)C(C[NH3+])C(=O).[+rn=60],CCC(N)(C(C)(C)C)C(C)(C)C=O[<].[+rn=40]}	0.003766771	7.483192262	26.74444424
{[>]NC(C)(C)C(C[NH3+])C(=O).[+rn=70],CCC(N)(C(C)(C)C)C(C)(C)C=O[<].[+rn=30]}	0.004905967	7.238955056	28.41507516
{[>]NC(C)(C)C(C[NH3+])C(=O).[+rn=80],CCC(N)(C(C)(C)C)C(C)(C)C=O[<].[+rn=20]}	0.00634586	7.110367342	30.86721753
{[>]NC(C)(C)C(C[NH3+])C(=O).[+rn=90],CCC(N)(C(C)(C)C)C(C)(C)C=O[<].[+rn=10]}	0.008147941	7.061422637	39.1836016
{[>]NC(C)(C)C(C[NH3+])C(=O).[+rn=10],CCC(CC)C(C)(N)C(C)(C)C=O[<].[+rn=90]}	1.675621162	17.53149298	43.61092222
{[>]NC(C)(C)C(C[NH3+])C(=O).[+rn=20],CCC(CC)C(C)(N)C(C)(C)C=O[<].[+rn=80]}	1.967861793	16.07639726	34.25952421
{[>]NC(C)(C)C(C[NH3+])C(=O).[+rn=30],CCC(CC)C(C)(N)C(C)(C)C=O[<].[+rn=70]}	2.341351843	14.58738293	31.17676664
{[>]NC(C)(C)C(C[NH3+])C(=O).[+rn=40],CCC(CC)C(C)(N)C(C)(C)C=O[<].[+rn=60]}	2.727427649	13.5698831	27.14356822
{[>]NC(C)(C)C(C[NH3+])C(=O).[+rn=50],CCC(CC)C(C)(N)C(C)(C)C=O[<].[+rn=50]}	3.267267253	12.60018561	24.8735996
{[>]NC(C)(C)C(C[NH3+])C(=O).[+rn=60],CCC(CC)C(C)(N)C(C)(C)C=O[<].[+rn=40]}	3.77803024	11.53112904	25.89913446
{[>]NC(C)(C)C(C[NH3+])C(=O).[+rn=70],CCC(CC)C(C)(N)C(C)(C)C=O[<].[+rn=30]}	4.36885229	10.53910055	25.8802204
{[>]NC(C)(C)C(C[NH3+])C(=O).[+rn=80],CCC(CC)C(C)(N)C(C)(C)C=O[<].[+rn=20]}	4.800422564	9.851936228	26.12148409
{[>]NC(C)(C)C(C[NH3+])C(=O).[+rn=90],CCC(CC)C(C)(N)C(C)(C)C=O[<].[+rn=10]}	5.649499075	9.170012642	32.2390505
{[>]NC(C)(C)C(C[NH3+])C(=O).[+rn=10],CCCC(C)C(C)(C=O)C(C)(C)N[<].[+rn=90]}	0.050034933	14.53213311	49.600208
{[>]NC(C)(C)C(C[NH3+])C(=O).[+rn=20],CCCC(C)C(C)(C=O)C(C)(C)N[<].[+rn=80]}	0.054873418	13.24221683	37.34127461
{[>]NC(C)(C)C(C[NH3+])C(=O).[+rn=30],CCCC(C)C(C)(C=O)C(C)(C)N[<].[+rn=70]}	0.06212262	11.95685792	32.42548042
{[>]NC(C)(C)C(C[NH3+])C(=O).[+rn=40],CCCC(C)C(C)(C=O)C(C)(C)N[<].[+rn=60]}	0.068077893	10.90215113	26.63661438
{[>]NC(C)(C)C(C[NH3+])C(=O).[+rn=50],CCCC(C)C(C)(C=O)C(C)(C)N[<].[+rn=50]}	0.071866817	10.14823073	23.42284682
{[>]NC(C)(C)C(C[NH3+])C(=O).[+rn=60],CCCC(C)C(C)(C=O)C(C)(C)N[<].[+rn=40]}	0.07749392	9.332759442	24.80831146
{[>]NC(C)(C)C(C[NH3+])C(=O).[+rn=70],CCCC(C)C(C)(C=O)C(C)(C)N[<].[+rn=30]}	0.08300049	8.621664305	24.99525748
{[>]NC(C)(C)C(C[NH3+])C(=O).[+rn=80],CCCC(C)C(C)(C=O)C(C)(C)N[<].[+rn=20]}	0.088525561	8.082008941	26.45513452
{[>]NC(C)(C)C(C[NH3+])C(=O).[+rn=90],CCCC(C)C(C)(C=O)C(C)(C)N[<].[+rn=10]}	0.101247583	7.54540699	35.69029188
{[>]NC(C)(C)C(C[NH3+])C(=O).[+rn=10],CCC(C=O)(CC(C)C)C(C)(C)N[<].[+rn=90]}	70.45462377	23.58537421	63.27190458
{[>]NC(C)(C)C(C[NH3+])C(=O).[+rn=20],CCC(C=O)(CC(C)C)C(C)(C)N[<].[+rn=80]}	75.35733021	21.55883022	44.63824104
{[>]NC(C)(C)C(C[NH3+])C(=O).[+rn=30],CCC(C=O)(CC(C)C)C(C)(C)N[<].[+rn=70]}	79.62441734	19.55755545	36.54807742
{[>]NC(C)(C)C(C[NH3+])C(=O).[+rn=40],CCC(C=O)(CC(C)C)C(C)(C)N[<].[+rn=60]}	83.17631373	17.8770243	27.17452715
{[>]NC(C)(C)C(C[NH3+])C(=O).[+rn=50],CCC(C=O)(CC(C)C)C(C)(C)N[<].[+rn=50]}	91.4762971	16.00615699	21.99970513
{[>]NC(C)(C)C(C[NH3+])C(=O).[+rn=60],CCC(C=O)(CC(C)C)C(C)(C)N[<].[+rn=40]}	108.1799638	13.84457292	20.7501824
{[>]NC(C)(C)C(C[NH3+])C(=O).[+rn=70],CCC(C=O)(CC(C)C)C(C)(C)N[<].[+rn=30]}	132.8644734	12.1698673	20.35104926
{[>]NC(C)(C)C(C[NH3+])C(=O).[+rn=80],CCC(C=O)(CC(C)C)C(C)(C)N[<].[+rn=20]}	158.6242487	10.99394527	19.4372386
{[>]NC(C)(C)C(C[NH3+])C(=O).[+rn=90],CCC(C=O)(CC(C)C)C(C)(C)N[<].[+rn=10]}	202.3735063	10.12069288	23.65445456
{[>]NC(C)(C)C(C[NH3+])C(=O).[+rn=10],CC(C)(C)CC(C)(N)C(C)(C)C=O[<].[+rn=90]}	59.54661222	27.17112487	40.99652411
{[>]NC(C)(C)C(C[NH3+])C(=O).[+rn=20],CC(C)(C)CC(C)(N)C(C)(C)C=O[<].[+rn=80]}	62.82351818	24.62003046	31.27738365
{[>]NC(C)(C)C(C[NH3+])C(=O).[+rn=30],CC(C)(C)CC(C)(N)C(C)(C)C=O[<].[+rn=70]}	65.18015714	21.77526746	27.48929684
{[>]NC(C)(C)C(C[NH3+])C(=O).[+rn=40],CC(C)(C)CC(C)(N)C(C)(C)C=O[<].[+rn=60]}	70.66559792	19.63951144	22.82840898
{[>]NC(C)(C)C(C[NH3+])C(=O).[+rn=50],CC(C)(C)CC(C)(N)C(C)(C)C=O[<].[+rn=50]}	79.61391162	17.83050339	19.198714
{[>]NC(C)(C)C(C[NH3+])C(=O).[+rn=60],CC(C)(C)CC(C)(N)C(C)(C)C=O[<].[+rn=40]}	92.06292221	15.72501286	17.9702477
{[>]NC(C)(C)C(C[NH3+])C(=O).[+rn=70],CC(C)(C)CC(C)(N)C(C)(C)C=O[<].[+rn=30]}	108.3415477	14.27062548	16.80319729
{[>]NC(C)(C)C(C[NH3+])C(=O).[+rn=80],CC(C)(C)CC(C)(N)C(C)(C)C=O[<].[+rn=20]}	126.3361993	13.34430453	16.02374302
{[>]NC(C)(C)C(C[NH3+])C(=O).[+rn=90],CC(C)(C)CC(C)(N)C(C)(C)C=O[<].[+rn=10]}	144.4369657	12.47731334	18.77795916
{[>]NC(C)(C)C(C[NH3+])C(=O).[+rn=10],CC(C)C(C)C(C)(C=O)C(C)(C)N[<].[+rn=90]}	17.82487246	15.1174744	68.29394294
{[>]NC(C)(C)C(C[NH3+])C(=O).[+rn=20],CC(C)C(C)C(C)(C=O)C(C)(C)N[<].[+rn=80]}	21.08205686	13.80044046	57.53401747
{[>]NC(C)(C)C(C[NH3+])C(=O).[+rn=30],CC(C)C(C)C(C)(C=O)C(C)(C)N[<].[+rn=70]}	25.24511701	12.59960654	55.41811854
{[>]NC(C)(C)C(C[NH3+])C(=O).[+rn=40],CC(C)C(C)C(C)(C=O)C(C)(C)N[<].[+rn=60]}	29.34147384	11.66624418	51.67221125
{[>]NC(C)(C)C(C[NH3+])C(=O).[+rn=50],CC(C)C(C)C(C)(C=O)C(C)(C)N[<].[+rn=50]}	35.46881015	11.12403099	44.4860078
{[>]NC(C)(C)C(C[NH3+])C(=O).[+rn=60],CC(C)C(C)C(C)(C=O)C(C)(C)N[<].[+rn=40]}	45.20515471	10.46563285	41.60060995
{[>]NC(C)(C)C(C[NH3+])C(=O).[+rn=70],CC(C)C(C)C(C)(C=O)C(C)(C)N[<].[+rn=30]}	56.47742222	9.964971012	39.81247364
{[>]NC(C)(C)C(C[NH3+])C(=O).[+rn=80],CC(C)C(C)C(C)(C=O)C(C)(C)N[<].[+rn=20]}	69.7328093	9.698505262	39.21283648
{[>]NC(C)(C)C(C[NH3+])C(=O).[+rn=90],CC(C)C(C)C(C)(C=O)C(C)(C)N[<].[+rn=10]}	88.86452626	9.267142725	44.84898506
{[>]NC(C)(C)C(C[NH3+])C(=O).[+rn=10],CC(C)(C)CC(C)(C=O)C(C)(C)N[<].[+rn=90]}	96.75937273	30.38358333	46.83496563
{[>]NC(C)(C)C(C[NH3+])C(=O).[+rn=20],CC(C)(C)CC(C)(C=O)C(C)(C)N[<].[+rn=80]}	109.6418017	27.53466222	34.18980004
{[>]NC(C)(C)C(C[NH3+])C(=O).[+rn=30],CC(C)(C)CC(C)(C=O)C(C)(C)N[<].[+rn=70]}	127.9162264	24.21544433	28.93667282
{[>]NC(C)(C)C(C[NH3+])C(=O).[+rn=40],CC(C)(C)CC(C)(C=O)C(C)(C)N[<].[+rn=60]}	142.0474285	21.57513199	22.9058778
{[>]NC(C)(C)C(C[NH3+])C(=O).[+rn=50],CC(C)(C)CC(C)(C=O)C(C)(C)N[<].[+rn=50]}	162.5189941	19.8452598	18.29921115
{[>]NC(C)(C)C(C[NH3+])C(=O).[+rn=60],CC(C)(C)CC(C)(C=O)C(C)(C)N[<].[+rn=40]}	196.277366	17.88405876	16.51103052
{[>]NC(C)(C)C(C[NH3+])C(=O).[+rn=70],CC(C)(C)CC(C)(C=O)C(C)(C)N[<].[+rn=30]}	253.5569394	16.55204531	15.40456937
{[>]NC(C)(C)C(C[NH3+])C(=O).[+rn=80],CC(C)(C)CC(C)(C=O)C(C)(C)N[<].[+rn=20]}	344.8172478	15.45636301	14.29595215
{[>]NC(C)(C)C(C[NH3+])C(=O).[+rn=90],CC(C)(C)CC(C)(C=O)C(C)(C)N[<].[+rn=10]}	478.6425027	14.31674924	15.5611028
{[>]NC(C)(C)C(C[NH3+])C(=O).[+rn=10],CC(C)(N)C(C)(C=O)C1CC1[<].[+rn=90]}	0.106197268	7.420455343	22.03444344
{[>]NC(C)(C)C(C[NH3+])C(=O).[+rn=20],CC(C)(N)C(C)(C=O)C1CC1[<].[+rn=80]}	0.133291649	6.624164015	18.420106
{[>]NC(C)(C)C(C[NH3+])C(=O).[+rn=30],CC(C)(N)C(C)(C=O)C1CC1[<].[+rn=70]}	0.165104455	6.176418703	19.73755864
{[>]NC(C)(C)C(C[NH3+])C(=O).[+rn=40],CC(C)(N)C(C)(C=O)C1CC1[<].[+rn=60]}	0.202760882	5.935964016	19.78544613
{[>]NC(C)(C)C(C[NH3+])C(=O).[+rn=50],CC(C)(N)C(C)(C=O)C1CC1[<].[+rn=50]}	0.241369069	5.958354823	19.85914997
{[>]NC(C)(C)C(C[NH3+])C(=O).[+rn=60],CC(C)(N)C(C)(C=O)C1CC1[<].[+rn=40]}	0.291972019	5.830418307	21.97501987
{[>]NC(C)(C)C(C[NH3+])C(=O).[+rn=70],CC(C)(N)C(C)(C=O)C1CC1[<].[+rn=30]}	0.36899762	5.976517321	25.30382918
{[>]NC(C)(C)C(C[NH3+])C(=O).[+rn=80],CC(C)(N)C(C)(C=O)C1CC1[<].[+rn=20]}	0.441308595	6.393866705	28.52682009
{[>]NC(C)(C)C(C[NH3+])C(=O).[+rn=90],CC(C)(N)C(C)(C=O)C1CC1[<].[+rn=10]}	0.574099308	6.925741899	38.23546784
{[>]NC(C)(C)C(C[NH3+])C(=O).[+rn=10],CCCCCC(C)(C=O)C(C)(C)N[<].[+rn=90]}	0.501772624	17.54104973	60.10386615
{[>]NC(C)(C)C(C[NH3+])C(=O).[+rn=20],CCCCCC(C)(C=O)C(C)(C)N[<].[+rn=80]}	0.600989867	15.88971218	42.4815001
{[>]NC(C)(C)C(C[NH3+])C(=O).[+rn=30],CCCCCC(C)(C=O)C(C)(C)N[<].[+rn=70]}	0.768239085	14.10603257	33.49871277
{[>]NC(C)(C)C(C[NH3+])C(=O).[+rn=40],CCCCCC(C)(C=O)C(C)(C)N[<].[+rn=60]}	0.946169814	12.73272262	25.17965327
{[>]NC(C)(C)C(C[NH3+])C(=O).[+rn=50],CCCCCC(C)(C=O)C(C)(C)N[<].[+rn=50]}	1.153806476	11.59289931	20.30189979
{[>]NC(C)(C)C(C[NH3+])C(=O).[+rn=60],CCCCCC(C)(C=O)C(C)(C)N[<].[+rn=40]}	1.349775027	10.10443524	18.89774568
{[>]NC(C)(C)C(C[NH3+])C(=O).[+rn=70],CCCCCC(C)(C=O)C(C)(C)N[<].[+rn=30]}	1.510773501	8.99101849	18.16866787
{[>]NC(C)(C)C(C[NH3+])C(=O).[+rn=80],CCCCCC(C)(C=O)C(C)(C)N[<].[+rn=20]}	1.687906618	8.340345234	20.1625453
{[>]NC(C)(C)C(C[NH3+])C(=O).[+rn=90],CCCCCC(C)(C=O)C(C)(C)N[<].[+rn=10]}	2.074961869	7.693571803	28.6849661
{[>]NC(C)(C)C(C[NH3+])C(=O).[+rn=10],CC(C)(C=O)C(C)(N)C1CCCC1[<].[+rn=90]}	2.293999078	16.39573882	23.8005265
{[>]NC(C)(C)C(C[NH3+])C(=O).[+rn=20],CC(C)(C=O)C(C)(N)C1CCCC1[<].[+rn=80]}	2.890872329	14.53810544	18.54182593
{[>]NC(C)(C)C(C[NH3+])C(=O).[+rn=30],CC(C)(C=O)C(C)(N)C1CCCC1[<].[+rn=70]}	3.780934339	13.32119508	18.19509623
{[>]NC(C)(C)C(C[NH3+])C(=O).[+rn=40],CC(C)(C=O)C(C)(N)C1CCCC1[<].[+rn=60]}	4.745819975	12.20007071	17.34604482
{[>]NC(C)(C)C(C[NH3+])C(=O).[+rn=50],CC(C)(C=O)C(C)(N)C1CCCC1[<].[+rn=50]}	5.773248395	11.43056332	17.24633162
{[>]NC(C)(C)C(C[NH3+])C(=O).[+rn=60],CC(C)(C=O)C(C)(N)C1CCCC1[<].[+rn=40]}	6.576221038	10.59418379	18.01447097
{[>]NC(C)(C)C(C[NH3+])C(=O).[+rn=70],CC(C)(C=O)C(C)(N)C1CCCC1[<].[+rn=30]}	7.362097399	9.973599897	19.046839
{[>]NC(C)(C)C(C[NH3+])C(=O).[+rn=80],CC(C)(C=O)C(C)(N)C1CCCC1[<].[+rn=20]}	8.153782732	9.340233264	19.32295289
{[>]NC(C)(C)C(C[NH3+])C(=O).[+rn=90],CC(C)(C=O)C(C)(N)C1CCCC1[<].[+rn=10]}	9.77317426	8.857100381	23.58376123
