# Supplementary material for: AI-guided few-shot inverse design of HDP-mimicking polymers against drug-resistant bacteria
Source: Nat Commun. 2024 Jul 26;15:6288. doi: 10.1038/s41467-024-50533-4 (PMC11282099; doi:10.1038/s41467-024-50533-4)
Supplement: Supplementary file 11 — Source Data [file 41467_2024_50533_MOESM11_ESM.zip › Source Data/Supplementary Information/FigS36-37,48-50_predict_all.csv]

smiles	HC10	Sau	Ecoli
{[>]NC(C)(C)C(C[NH3+])C(=O).[+rn=10],NC1CCC1C=O[<].[+rn=90]}	77.43209797	22.31461853	30.07704889
{[>]NC(C)(C)C(C[NH3+])C(=O).[+rn=20],NC1CCC1C=O[<].[+rn=80]}	35.44154842	15.4109434	19.98933742
{[>]NC(C)(C)C(C[NH3+])C(=O).[+rn=30],NC1CCC1C=O[<].[+rn=70]}	25.14029927	14.56947795	18.39091516
{[>]NC(C)(C)C(C[NH3+])C(=O).[+rn=40],NC1CCC1C=O[<].[+rn=60]}	8.426431861	12.35365615	12.23686822
{[>]NC(C)(C)C(C[NH3+])C(=O).[+rn=50],NC1CCC1C=O[<].[+rn=50]}	8.675347829	12.01520923	9.784989956
{[>]NC(C)(C)C(C[NH3+])C(=O).[+rn=60],NC1CCC1C=O[<].[+rn=40]}	4.866122799	14.21482414	11.87511529
{[>]NC(C)(C)C(C[NH3+])C(=O).[+rn=70],NC1CCC1C=O[<].[+rn=30]}	5.360575396	20.24666038	19.97359516
{[>]NC(C)(C)C(C[NH3+])C(=O).[+rn=80],NC1CCC1C=O[<].[+rn=20]}	3.384286942	25.16925541	33.29358667
{[>]NC(C)(C)C(C[NH3+])C(=O).[+rn=90],NC1CCC1C=O[<].[+rn=10]}	3.647403721	47.87217528	64.87063141
{[>]NC(C)(C)C(C[NH3+])C(=O).[+rn=10],NC1CC1C=O[<].[+rn=90]}	17.00154208	25.13894289	30.12725292
{[>]NC(C)(C)C(C[NH3+])C(=O).[+rn=20],NC1CC1C=O[<].[+rn=80]}	8.03543944	18.87890119	22.5578798
{[>]NC(C)(C)C(C[NH3+])C(=O).[+rn=30],NC1CC1C=O[<].[+rn=70]}	7.236923647	20.16232431	23.31782853
{[>]NC(C)(C)C(C[NH3+])C(=O).[+rn=40],NC1CC1C=O[<].[+rn=60]}	3.056279332	18.28498429	17.74696672
{[>]NC(C)(C)C(C[NH3+])C(=O).[+rn=50],NC1CC1C=O[<].[+rn=50]}	4.025643435	17.4559182	15.25841697
{[>]NC(C)(C)C(C[NH3+])C(=O).[+rn=60],NC1CC1C=O[<].[+rn=40]}	1.893495629	21.11911542	16.78682204
{[>]NC(C)(C)C(C[NH3+])C(=O).[+rn=70],NC1CC1C=O[<].[+rn=30]}	2.763517884	29.14396043	24.35408564
{[>]NC(C)(C)C(C[NH3+])C(=O).[+rn=80],NC1CC1C=O[<].[+rn=20]}	2.448411407	33.1310494	30.79277645
{[>]NC(C)(C)C(C[NH3+])C(=O).[+rn=90],NC1CC1C=O[<].[+rn=10]}	3.530026357	54.75299443	51.16334709
{[>]NC(C)(C)C(C[NH3+])C(=O).[+rn=10],CC1CCCC(C=O)C1N[<].[+rn=90]}	2.443145776	15.86866682	18.44043844
{[>]NC(C)(C)C(C[NH3+])C(=O).[+rn=20],CC1CCCC(C=O)C1N[<].[+rn=80]}	2.078899073	10.18279297	12.33580134
{[>]NC(C)(C)C(C[NH3+])C(=O).[+rn=30],CC1CCCC(C=O)C1N[<].[+rn=70]}	2.195966792	7.719292879	9.998108995
{[>]NC(C)(C)C(C[NH3+])C(=O).[+rn=40],CC1CCCC(C=O)C1N[<].[+rn=60]}	2.603466709	5.860455673	8.115087684
{[>]NC(C)(C)C(C[NH3+])C(=O).[+rn=50],CC1CCCC(C=O)C1N[<].[+rn=50]}	3.41245626	4.917078409	9.535940265
{[>]NC(C)(C)C(C[NH3+])C(=O).[+rn=60],CC1CCCC(C=O)C1N[<].[+rn=40]}	2.954641381	4.513153168	13.18886467
{[>]NC(C)(C)C(C[NH3+])C(=O).[+rn=70],CC1CCCC(C=O)C1N[<].[+rn=30]}	2.260408026	4.786373001	18.38348712
{[>]NC(C)(C)C(C[NH3+])C(=O).[+rn=80],CC1CCCC(C=O)C1N[<].[+rn=20]}	2.032247576	5.236299556	38.63610831
{[>]NC(C)(C)C(C[NH3+])C(=O).[+rn=90],CC1CCCC(C=O)C1N[<].[+rn=10]}	3.131315073	7.027067578	89.36934677
{[>]NC(C)(C)C(C[NH3+])C(=O).[+rn=10],NC1CCCCC1C=O[<].[+rn=90]}	15.62065507	24.93318067	12.09828556
{[>]NC(C)(C)C(C[NH3+])C(=O).[+rn=20],NC1CCCCC1C=O[<].[+rn=80]}	12.77594689	14.62627093	7.940910532
{[>]NC(C)(C)C(C[NH3+])C(=O).[+rn=30],NC1CCCCC1C=O[<].[+rn=70]}	13.38119074	10.36230661	6.322300016
{[>]NC(C)(C)C(C[NH3+])C(=O).[+rn=40],NC1CCCCC1C=O[<].[+rn=60]}	13.62261291	7.192186869	5.560839585
{[>]NC(C)(C)C(C[NH3+])C(=O).[+rn=50],NC1CCCCC1C=O[<].[+rn=50]}	14.06933829	5.792929049	6.114884206
{[>]NC(C)(C)C(C[NH3+])C(=O).[+rn=60],NC1CCCCC1C=O[<].[+rn=40]}	6.418556426	5.947251884	9.777124115
{[>]NC(C)(C)C(C[NH3+])C(=O).[+rn=70],NC1CCCCC1C=O[<].[+rn=30]}	4.225530821	8.370167939	14.80398454
{[>]NC(C)(C)C(C[NH3+])C(=O).[+rn=80],NC1CCCCC1C=O[<].[+rn=20]}	3.170249283	11.48706889	31.02708856
{[>]NC(C)(C)C(C[NH3+])C(=O).[+rn=90],NC1CCCCC1C=O[<].[+rn=10]}	3.2378831	22.15232604	111.8513757
{[>]NC(C)(C)C(C[NH3+])C(=O).[+rn=10],CCC1CCC(C=O)C1N[<].[+rn=90]}	8.239430293	19.57972681	27.46351347
{[>]NC(C)(C)C(C[NH3+])C(=O).[+rn=20],CCC1CCC(C=O)C1N[<].[+rn=80]}	6.751708114	13.30223031	19.61069368
{[>]NC(C)(C)C(C[NH3+])C(=O).[+rn=30],CCC1CCC(C=O)C1N[<].[+rn=70]}	5.508552444	11.01316509	16.75912857
{[>]NC(C)(C)C(C[NH3+])C(=O).[+rn=40],CCC1CCC(C=O)C1N[<].[+rn=60]}	3.827247455	8.430756382	12.73499782
{[>]NC(C)(C)C(C[NH3+])C(=O).[+rn=50],CCC1CCC(C=O)C1N[<].[+rn=50]}	3.814818116	6.993917215	11.4550154
{[>]NC(C)(C)C(C[NH3+])C(=O).[+rn=60],CCC1CCC(C=O)C1N[<].[+rn=40]}	2.653787807	6.039260321	14.62206276
{[>]NC(C)(C)C(C[NH3+])C(=O).[+rn=70],CCC1CCC(C=O)C1N[<].[+rn=30]}	2.553747652	5.842948243	21.29719082
{[>]NC(C)(C)C(C[NH3+])C(=O).[+rn=80],CCC1CCC(C=O)C1N[<].[+rn=20]}	2.134769997	6.288319768	39.23925813
{[>]NC(C)(C)C(C[NH3+])C(=O).[+rn=90],CCC1CCC(C=O)C1N[<].[+rn=10]}	2.053113681	8.298489097	72.62038286
{[>]NC(C)(C)C(C[NH3+])C(=O).[+rn=10],CC1CC(N)C(C=O)C1[<].[+rn=90]}	4.506477721	18.57340003	15.16662611
{[>]NC(C)(C)C(C[NH3+])C(=O).[+rn=20],CC1CC(N)C(C=O)C1[<].[+rn=80]}	3.402043401	12.8654577	10.27440098
{[>]NC(C)(C)C(C[NH3+])C(=O).[+rn=30],CC1CC(N)C(C=O)C1[<].[+rn=70]}	3.08364645	10.09874981	8.72374294
{[>]NC(C)(C)C(C[NH3+])C(=O).[+rn=40],CC1CC(N)C(C=O)C1[<].[+rn=60]}	2.665889764	7.53623262	7.78889672
{[>]NC(C)(C)C(C[NH3+])C(=O).[+rn=50],CC1CC(N)C(C=O)C1[<].[+rn=50]}	3.23605849	6.575757445	8.460617078
{[>]NC(C)(C)C(C[NH3+])C(=O).[+rn=60],CC1CC(N)C(C=O)C1[<].[+rn=40]}	2.328696396	7.107930794	11.49897992
{[>]NC(C)(C)C(C[NH3+])C(=O).[+rn=70],CC1CC(N)C(C=O)C1[<].[+rn=30]}	2.293709204	8.260535205	16.65809054
{[>]NC(C)(C)C(C[NH3+])C(=O).[+rn=80],CC1CC(N)C(C=O)C1[<].[+rn=20]}	2.774532138	10.11564155	29.03704951
{[>]NC(C)(C)C(C[NH3+])C(=O).[+rn=90],CC1CC(N)C(C=O)C1[<].[+rn=10]}	3.90564987	15.06757617	60.85847314
{[>]NC(C)(C)C(C[NH3+])C(=O).[+rn=10],CC1CC(C=O)C1N[<].[+rn=90]}	51.9885647	18.32025186	9.625365333
{[>]NC(C)(C)C(C[NH3+])C(=O).[+rn=20],CC1CC(C=O)C1N[<].[+rn=80]}	32.35304049	12.47851561	7.591605909
{[>]NC(C)(C)C(C[NH3+])C(=O).[+rn=30],CC1CC(C=O)C1N[<].[+rn=70]}	28.03414586	10.34680075	7.181553439
{[>]NC(C)(C)C(C[NH3+])C(=O).[+rn=40],CC1CC(C=O)C1N[<].[+rn=60]}	14.42891154	8.444989863	7.189020663
{[>]NC(C)(C)C(C[NH3+])C(=O).[+rn=50],CC1CC(C=O)C1N[<].[+rn=50]}	7.759765865	7.540153236	7.849636481
{[>]NC(C)(C)C(C[NH3+])C(=O).[+rn=60],CC1CC(C=O)C1N[<].[+rn=40]}	3.628441142	7.84594504	9.547876087
{[>]NC(C)(C)C(C[NH3+])C(=O).[+rn=70],CC1CC(C=O)C1N[<].[+rn=30]}	2.962301992	10.02538861	11.69904779
{[>]NC(C)(C)C(C[NH3+])C(=O).[+rn=80],CC1CC(C=O)C1N[<].[+rn=20]}	2.291233344	12.51651917	16.85584761
{[>]NC(C)(C)C(C[NH3+])C(=O).[+rn=90],CC1CC(C=O)C1N[<].[+rn=10]}	2.5769003	19.57010166	35.71543146
{[>]NC(C)(C)C(C[NH3+])C(=O).[+rn=10],CC1CCC(C=O)C1N[<].[+rn=90]}	6.599521435	16.52591211	7.163005401
{[>]NC(C)(C)C(C[NH3+])C(=O).[+rn=20],CC1CCC(C=O)C1N[<].[+rn=80]}	5.104677958	11.81321163	5.700688954
{[>]NC(C)(C)C(C[NH3+])C(=O).[+rn=30],CC1CCC(C=O)C1N[<].[+rn=70]}	4.719816092	9.499863397	5.630417839
{[>]NC(C)(C)C(C[NH3+])C(=O).[+rn=40],CC1CCC(C=O)C1N[<].[+rn=60]}	4.122687338	7.722350698	5.723771082
{[>]NC(C)(C)C(C[NH3+])C(=O).[+rn=50],CC1CCC(C=O)C1N[<].[+rn=50]}	4.829500538	6.874422867	6.331972973
{[>]NC(C)(C)C(C[NH3+])C(=O).[+rn=60],CC1CCC(C=O)C1N[<].[+rn=40]}	3.196443977	6.78143042	7.78481308
{[>]NC(C)(C)C(C[NH3+])C(=O).[+rn=70],CC1CCC(C=O)C1N[<].[+rn=30]}	2.289476167	7.396892158	9.986499435
{[>]NC(C)(C)C(C[NH3+])C(=O).[+rn=80],CC1CCC(C=O)C1N[<].[+rn=20]}	2.386311015	8.174871901	15.17182115
{[>]NC(C)(C)C(C[NH3+])C(=O).[+rn=90],CC1CCC(C=O)C1N[<].[+rn=10]}	3.220206811	11.09896295	28.96662521
{[>]NC(C)(C)C(C[NH3+])C(=O).[+rn=10],CCC(C)C1(C)CC(C=O)C1N[<].[+rn=90]}	1.429141241	12.50876134	50.40478437
{[>]NC(C)(C)C(C[NH3+])C(=O).[+rn=20],CCC(C)C1(C)CC(C=O)C1N[<].[+rn=80]}	1.361346408	10.21856138	37.92133024
{[>]NC(C)(C)C(C[NH3+])C(=O).[+rn=30],CCC(C)C1(C)CC(C=O)C1N[<].[+rn=70]}	1.302399291	9.004718033	36.32849214
{[>]NC(C)(C)C(C[NH3+])C(=O).[+rn=40],CCC(C)C1(C)CC(C=O)C1N[<].[+rn=60]}	1.227984273	7.907466378	32.14460952
{[>]NC(C)(C)C(C[NH3+])C(=O).[+rn=50],CCC(C)C1(C)CC(C=O)C1N[<].[+rn=50]}	1.161372053	7.150688569	29.06181575
{[>]NC(C)(C)C(C[NH3+])C(=O).[+rn=60],CCC(C)C1(C)CC(C=O)C1N[<].[+rn=40]}	1.111717247	6.30605626	28.47552073
{[>]NC(C)(C)C(C[NH3+])C(=O).[+rn=70],CCC(C)C1(C)CC(C=O)C1N[<].[+rn=30]}	1.077471919	5.7430738	28.9525169
{[>]NC(C)(C)C(C[NH3+])C(=O).[+rn=80],CCC(C)C1(C)CC(C=O)C1N[<].[+rn=20]}	1.099267794	5.526749797	33.01211568
{[>]NC(C)(C)C(C[NH3+])C(=O).[+rn=90],CCC(C)C1(C)CC(C=O)C1N[<].[+rn=10]}	1.119189409	5.455372147	44.41408922
{[>]NC(C)(C)C(C[NH3+])C(=O).[+rn=10],CC(C)C(C)C1CC(N)C(C=O)C1[<].[+rn=90]}	2.064820815	25.34290148	82.48826553
{[>]NC(C)(C)C(C[NH3+])C(=O).[+rn=20],CC(C)C(C)C1CC(N)C(C=O)C1[<].[+rn=80]}	2.022088435	22.2570351	61.97748047
{[>]NC(C)(C)C(C[NH3+])C(=O).[+rn=30],CC(C)C(C)C1CC(N)C(C=O)C1[<].[+rn=70]}	2.002182405	20.0220103	59.73202152
{[>]NC(C)(C)C(C[NH3+])C(=O).[+rn=40],CC(C)C(C)C1CC(N)C(C=O)C1[<].[+rn=60]}	1.922248787	17.82051027	52.70664891
{[>]NC(C)(C)C(C[NH3+])C(=O).[+rn=50],CC(C)C(C)C1CC(N)C(C=O)C1[<].[+rn=50]}	1.836534513	15.87514702	47.46576745
{[>]NC(C)(C)C(C[NH3+])C(=O).[+rn=60],CC(C)C(C)C1CC(N)C(C=O)C1[<].[+rn=40]}	1.656076683	13.65927636	45.65042122
{[>]NC(C)(C)C(C[NH3+])C(=O).[+rn=70],CC(C)C(C)C1CC(N)C(C=O)C1[<].[+rn=30]}	1.562677593	12.08995186	43.75781002
{[>]NC(C)(C)C(C[NH3+])C(=O).[+rn=80],CC(C)C(C)C1CC(N)C(C=O)C1[<].[+rn=20]}	1.558521764	11.02140504	40.70870168
{[>]NC(C)(C)C(C[NH3+])C(=O).[+rn=90],CC(C)C(C)C1CC(N)C(C=O)C1[<].[+rn=10]}	1.743946385	10.32460012	45.18357513
{[>]NC(C)(C)C(C[NH3+])C(=O).[+rn=10],CC(C)C1(C)CC(C=O)C1N[<].[+rn=90]}	5.698533666	12.22967344	53.68898657
{[>]NC(C)(C)C(C[NH3+])C(=O).[+rn=20],CC(C)C1(C)CC(C=O)C1N[<].[+rn=80]}	5.121625358	9.627899911	43.26077675
{[>]NC(C)(C)C(C[NH3+])C(=O).[+rn=30],CC(C)C1(C)CC(C=O)C1N[<].[+rn=70]}	4.521428269	8.174005391	43.24052333
{[>]NC(C)(C)C(C[NH3+])C(=O).[+rn=40],CC(C)C1(C)CC(C=O)C1N[<].[+rn=60]}	3.918846168	6.911912464	38.3779708
{[>]NC(C)(C)C(C[NH3+])C(=O).[+rn=50],CC(C)C1(C)CC(C=O)C1N[<].[+rn=50]}	3.42165923	6.257666578	34.82571362
{[>]NC(C)(C)C(C[NH3+])C(=O).[+rn=60],CC(C)C1(C)CC(C=O)C1N[<].[+rn=40]}	2.972942237	5.788047603	35.11102392
{[>]NC(C)(C)C(C[NH3+])C(=O).[+rn=70],CC(C)C1(C)CC(C=O)C1N[<].[+rn=30]}	2.806172602	5.62859736	36.46605238
{[>]NC(C)(C)C(C[NH3+])C(=O).[+rn=80],CC(C)C1(C)CC(C=O)C1N[<].[+rn=20]}	2.577182636	5.855169109	40.20478703
{[>]NC(C)(C)C(C[NH3+])C(=O).[+rn=90],CC(C)C1(C)CC(C=O)C1N[<].[+rn=10]}	2.387823269	6.28889124	53.57658027
{[>]NC(C)(C)C(C[NH3+])C(=O).[+rn=10],CCCC1CC(C=O)C1N[<].[+rn=90]}	5.30882187	31.86019896	69.98921963
{[>]NC(C)(C)C(C[NH3+])C(=O).[+rn=20],CCCC1CC(C=O)C1N[<].[+rn=80]}	4.284981332	20.71975772	44.87290615
{[>]NC(C)(C)C(C[NH3+])C(=O).[+rn=30],CCCC1CC(C=O)C1N[<].[+rn=70]}	4.32598095	15.70980289	33.33128895
{[>]NC(C)(C)C(C[NH3+])C(=O).[+rn=40],CCCC1CC(C=O)C1N[<].[+rn=60]}	4.409172713	11.07465794	18.22842385
{[>]NC(C)(C)C(C[NH3+])C(=O).[+rn=50],CCCC1CC(C=O)C1N[<].[+rn=50]}	6.451539574	8.233544981	11.76342885
{[>]NC(C)(C)C(C[NH3+])C(=O).[+rn=60],CCCC1CC(C=O)C1N[<].[+rn=40]}	8.653477892	6.562498142	9.755259245
{[>]NC(C)(C)C(C[NH3+])C(=O).[+rn=70],CCCC1CC(C=O)C1N[<].[+rn=30]}	11.97467121	6.134454577	13.2628058
{[>]NC(C)(C)C(C[NH3+])C(=O).[+rn=80],CCCC1CC(C=O)C1N[<].[+rn=20]}	13.40135216	6.417513362	27.86836586
{[>]NC(C)(C)C(C[NH3+])C(=O).[+rn=90],CCCC1CC(C=O)C1N[<].[+rn=10]}	17.58948585	8.105772884	58.87221301
{[>]NC(C)(C)C(C[NH3+])C(=O).[+rn=10],CC1C(N)C(C=O)CCC1(C)C[<].[+rn=90]}	1.358862761	11.11594973	43.26196569
{[>]NC(C)(C)C(C[NH3+])C(=O).[+rn=20],CC1C(N)C(C=O)CCC1(C)C[<].[+rn=80]}	1.253123781	9.07307936	36.39154408
{[>]NC(C)(C)C(C[NH3+])C(=O).[+rn=30],CC1C(N)C(C=O)CCC1(C)C[<].[+rn=70]}	1.182172858	8.013531821	37.0531376
{[>]NC(C)(C)C(C[NH3+])C(=O).[+rn=40],CC1C(N)C(C=O)CCC1(C)C[<].[+rn=60]}	1.172313516	7.186756899	34.28389689
{[>]NC(C)(C)C(C[NH3+])C(=O).[+rn=50],CC1C(N)C(C=O)CCC1(C)C[<].[+rn=50]}	1.175742914	6.619577953	30.23557272
{[>]NC(C)(C)C(C[NH3+])C(=O).[+rn=60],CC1C(N)C(C=O)CCC1(C)C[<].[+rn=40]}	1.070758005	6.043587469	30.52097131
{[>]NC(C)(C)C(C[NH3+])C(=O).[+rn=70],CC1C(N)C(C=O)CCC1(C)C[<].[+rn=30]}	0.999758476	5.750476796	32.48489103
{[>]NC(C)(C)C(C[NH3+])C(=O).[+rn=80],CC1C(N)C(C=O)CCC1(C)C[<].[+rn=20]}	0.960373403	5.598431065	36.69264437
{[>]NC(C)(C)C(C[NH3+])C(=O).[+rn=90],CC1C(N)C(C=O)CCC1(C)C[<].[+rn=10]}	0.934882254	5.819823965	49.77418148
{[>]NC(C)(C)C(C[NH3+])C(=O).[+rn=10],CC1CCC(N)C(C=O)C1[<].[+rn=90]}	1.382156301	20.84618575	15.41051464
{[>]NC(C)(C)C(C[NH3+])C(=O).[+rn=20],CC1CCC(N)C(C=O)C1[<].[+rn=80]}	1.359736739	14.00889034	10.89015626
{[>]NC(C)(C)C(C[NH3+])C(=O).[+rn=30],CC1CCC(N)C(C=O)C1[<].[+rn=70]}	1.595324952	10.68433516	9.122060515
{[>]NC(C)(C)C(C[NH3+])C(=O).[+rn=40],CC1CCC(N)C(C=O)C1[<].[+rn=60]}	2.126497184	8.098895187	7.620036952
{[>]NC(C)(C)C(C[NH3+])C(=O).[+rn=50],CC1CCC(N)C(C=O)C1[<].[+rn=50]}	3.496163786	6.549117983	7.499118368
{[>]NC(C)(C)C(C[NH3+])C(=O).[+rn=60],CC1CCC(N)C(C=O)C1[<].[+rn=40]}	4.861904124	5.509124082	8.781169986
{[>]NC(C)(C)C(C[NH3+])C(=O).[+rn=70],CC1CCC(N)C(C=O)C1[<].[+rn=30]}	7.662391818	5.115062269	10.85578564
{[>]NC(C)(C)C(C[NH3+])C(=O).[+rn=80],CC1CCC(N)C(C=O)C1[<].[+rn=20]}	9.712548726	5.584551941	18.01464421
{[>]NC(C)(C)C(C[NH3+])C(=O).[+rn=90],CC1CCC(N)C(C=O)C1[<].[+rn=10]}	15.5076633	6.829040726	38.30739829
{[>]NC(C)(C)C(C[NH3+])C(=O).[+rn=10],CC1CCC(C=O)C(N)C1[<].[+rn=90]}	9.35130155	20.36731334	37.39148736
{[>]NC(C)(C)C(C[NH3+])C(=O).[+rn=20],CC1CCC(C=O)C(N)C1[<].[+rn=80]}	7.771110408	13.85988494	23.96861242
{[>]NC(C)(C)C(C[NH3+])C(=O).[+rn=30],CC1CCC(C=O)C(N)C1[<].[+rn=70]}	6.731573377	10.19273287	18.30408122
{[>]NC(C)(C)C(C[NH3+])C(=O).[+rn=40],CC1CCC(C=O)C(N)C1[<].[+rn=60]}	4.662001688	7.442936448	12.09520815
{[>]NC(C)(C)C(C[NH3+])C(=O).[+rn=50],CC1CCC(C=O)C(N)C1[<].[+rn=50]}	3.814276713	5.692641408	10.79044273
{[>]NC(C)(C)C(C[NH3+])C(=O).[+rn=60],CC1CCC(C=O)C(N)C1[<].[+rn=40]}	2.848148865	4.722235663	13.38031911
{[>]NC(C)(C)C(C[NH3+])C(=O).[+rn=70],CC1CCC(C=O)C(N)C1[<].[+rn=30]}	2.604731242	4.788481335	22.87545887
{[>]NC(C)(C)C(C[NH3+])C(=O).[+rn=80],CC1CCC(C=O)C(N)C1[<].[+rn=20]}	2.480913576	5.362934982	45.85272132
{[>]NC(C)(C)C(C[NH3+])C(=O).[+rn=90],CC1CCC(C=O)C(N)C1[<].[+rn=10]}	2.120121133	6.845044981	92.58352138
{[>]NC(C)(C)C(C[NH3+])C(=O).[+rn=10],CCC1CC(C=O)C1N[<].[+rn=90]}	28.70396065	29.80543191	46.94279401
{[>]NC(C)(C)C(C[NH3+])C(=O).[+rn=20],CCC1CC(C=O)C1N[<].[+rn=80]}	21.2522583	19.00214473	30.80044328
{[>]NC(C)(C)C(C[NH3+])C(=O).[+rn=30],CCC1CC(C=O)C1N[<].[+rn=70]}	15.65120398	13.73798507	23.61089946
{[>]NC(C)(C)C(C[NH3+])C(=O).[+rn=40],CCC1CC(C=O)C1N[<].[+rn=60]}	8.650887002	9.154598253	14.37327938
{[>]NC(C)(C)C(C[NH3+])C(=O).[+rn=50],CCC1CC(C=O)C1N[<].[+rn=50]}	5.604876166	6.440773032	11.57353737
{[>]NC(C)(C)C(C[NH3+])C(=O).[+rn=60],CCC1CC(C=O)C1N[<].[+rn=40]}	3.098498028	5.991473728	12.74095779
{[>]NC(C)(C)C(C[NH3+])C(=O).[+rn=70],CCC1CC(C=O)C1N[<].[+rn=30]}	2.820287955	6.79335778	20.24435393
{[>]NC(C)(C)C(C[NH3+])C(=O).[+rn=80],CCC1CC(C=O)C1N[<].[+rn=20]}	1.767060375	8.811658411	48.92014404
{[>]NC(C)(C)C(C[NH3+])C(=O).[+rn=90],CCC1CC(C=O)C1N[<].[+rn=10]}	1.478958834	15.07184724	103.9401909
{[>]NC(C)(C)C(C[NH3+])C(=O).[+rn=10],CCC1CC(N)C(C=O)C1[<].[+rn=90]}	4.671583922	24.34083641	30.30944524
{[>]NC(C)(C)C(C[NH3+])C(=O).[+rn=20],CCC1CC(N)C(C=O)C1[<].[+rn=80]}	3.844970371	17.04033432	20.16838605
{[>]NC(C)(C)C(C[NH3+])C(=O).[+rn=30],CCC1CC(N)C(C=O)C1[<].[+rn=70]}	3.381529812	13.85630499	15.62066693
{[>]NC(C)(C)C(C[NH3+])C(=O).[+rn=40],CCC1CC(N)C(C=O)C1[<].[+rn=60]}	3.080652183	11.0145624	10.6838335
{[>]NC(C)(C)C(C[NH3+])C(=O).[+rn=50],CCC1CC(N)C(C=O)C1[<].[+rn=50]}	3.272793412	8.861078551	8.514926674
{[>]NC(C)(C)C(C[NH3+])C(=O).[+rn=60],CCC1CC(N)C(C=O)C1[<].[+rn=40]}	2.873453762	7.451680811	9.489072956
{[>]NC(C)(C)C(C[NH3+])C(=O).[+rn=70],CCC1CC(N)C(C=O)C1[<].[+rn=30]}	3.206547115	6.935376301	12.37585753
{[>]NC(C)(C)C(C[NH3+])C(=O).[+rn=80],CCC1CC(N)C(C=O)C1[<].[+rn=20]}	3.266195866	7.06973943	21.60715994
{[>]NC(C)(C)C(C[NH3+])C(=O).[+rn=90],CCC1CC(N)C(C=O)C1[<].[+rn=10]}	3.388620345	8.014709103	44.95767185
{[>]NC(C)(C)C(C[NH3+])C(=O).[+rn=10],CCCC1CCC(C=O)C1N[<].[+rn=90]}	1.305549663	25.34015573	42.76554777
{[>]NC(C)(C)C(C[NH3+])C(=O).[+rn=20],CCCC1CCC(C=O)C1N[<].[+rn=80]}	1.306813511	17.75579445	28.19171288
{[>]NC(C)(C)C(C[NH3+])C(=O).[+rn=30],CCCC1CCC(C=O)C1N[<].[+rn=70]}	1.488856932	15.11617637	22.71806365
{[>]NC(C)(C)C(C[NH3+])C(=O).[+rn=40],CCCC1CCC(C=O)C1N[<].[+rn=60]}	1.581282218	12.19463231	14.61217618
{[>]NC(C)(C)C(C[NH3+])C(=O).[+rn=50],CCCC1CCC(C=O)C1N[<].[+rn=50]}	2.213227146	10.17531056	10.94668163
{[>]NC(C)(C)C(C[NH3+])C(=O).[+rn=60],CCCC1CCC(C=O)C1N[<].[+rn=40]}	3.368348226	8.709603822	11.72050772
{[>]NC(C)(C)C(C[NH3+])C(=O).[+rn=70],CCCC1CCC(C=O)C1N[<].[+rn=30]}	7.383387047	7.932680853	14.8073204
{[>]NC(C)(C)C(C[NH3+])C(=O).[+rn=80],CCCC1CCC(C=O)C1N[<].[+rn=20]}	13.996475	7.320884612	24.15307941
{[>]NC(C)(C)C(C[NH3+])C(=O).[+rn=90],CCCC1CCC(C=O)C1N[<].[+rn=10]}	30.50183807	7.741995156	47.46982704
{[>]NC(C)(C)C(C[NH3+])C(=O).[+rn=10],NC1CCCCCC1C=O[<].[+rn=90]}	3.00599239	20.19067047	14.33816771
{[>]NC(C)(C)C(C[NH3+])C(=O).[+rn=20],NC1CCCCCC1C=O[<].[+rn=80]}	2.469246432	12.42169022	9.546220437
{[>]NC(C)(C)C(C[NH3+])C(=O).[+rn=30],NC1CCCCCC1C=O[<].[+rn=70]}	2.361016239	9.495377521	7.966521885
{[>]NC(C)(C)C(C[NH3+])C(=O).[+rn=40],NC1CCCCCC1C=O[<].[+rn=60]}	2.275803115	6.728528013	6.593512582
{[>]NC(C)(C)C(C[NH3+])C(=O).[+rn=50],NC1CCCCCC1C=O[<].[+rn=50]}	3.243666929	5.743725159	6.898619856
{[>]NC(C)(C)C(C[NH3+])C(=O).[+rn=60],NC1CCCCCC1C=O[<].[+rn=40]}	2.978323328	5.940690049	8.957476347
{[>]NC(C)(C)C(C[NH3+])C(=O).[+rn=70],NC1CCCCCC1C=O[<].[+rn=30]}	2.448225735	6.826196327	13.11716419
{[>]NC(C)(C)C(C[NH3+])C(=O).[+rn=80],NC1CCCCCC1C=O[<].[+rn=20]}	2.52787915	7.891469958	25.54448375
{[>]NC(C)(C)C(C[NH3+])C(=O).[+rn=90],NC1CCCCCC1C=O[<].[+rn=10]}	3.638037935	12.12301239	70.99020256
{[>]NC(C)(C)C(C[NH3+])C(=O).[+rn=10],CCCC1(C)CC(C=O)C1N[<].[+rn=90]}	1.223853202	16.96908708	39.29252715
{[>]NC(C)(C)C(C[NH3+])C(=O).[+rn=20],CCCC1(C)CC(C=O)C1N[<].[+rn=80]}	1.322975743	12.43542626	26.5929671
{[>]NC(C)(C)C(C[NH3+])C(=O).[+rn=30],CCCC1(C)CC(C=O)C1N[<].[+rn=70]}	1.492592093	10.28760505	21.04241461
{[>]NC(C)(C)C(C[NH3+])C(=O).[+rn=40],CCCC1(C)CC(C=O)C1N[<].[+rn=60]}	1.468770324	8.207343366	15.36503712
{[>]NC(C)(C)C(C[NH3+])C(=O).[+rn=50],CCCC1(C)CC(C=O)C1N[<].[+rn=50]}	1.638563856	6.902203358	13.2498675
{[>]NC(C)(C)C(C[NH3+])C(=O).[+rn=60],CCCC1(C)CC(C=O)C1N[<].[+rn=40]}	1.729409101	5.981808599	14.49997708
{[>]NC(C)(C)C(C[NH3+])C(=O).[+rn=70],CCCC1(C)CC(C=O)C1N[<].[+rn=30]}	2.332009831	5.577166453	17.52285841
{[>]NC(C)(C)C(C[NH3+])C(=O).[+rn=80],CCCC1(C)CC(C=O)C1N[<].[+rn=20]}	3.288699396	5.60240378	23.48351867
{[>]NC(C)(C)C(C[NH3+])C(=O).[+rn=90],CCCC1(C)CC(C=O)C1N[<].[+rn=10]}	7.025378833	5.991509985	39.68013686
{[>]NC(C)(C)C(C[NH3+])C(=O).[+rn=10],CCC1(CC)CC(C=O)C1N[<].[+rn=90]}	3.781435673	14.22238019	36.22427434
{[>]NC(C)(C)C(C[NH3+])C(=O).[+rn=20],CCC1(CC)CC(C=O)C1N[<].[+rn=80]}	3.122570087	10.90308616	26.22122953
{[>]NC(C)(C)C(C[NH3+])C(=O).[+rn=30],CCC1(CC)CC(C=O)C1N[<].[+rn=70]}	2.691047463	9.479860287	23.53762451
{[>]NC(C)(C)C(C[NH3+])C(=O).[+rn=40],CCC1(CC)CC(C=O)C1N[<].[+rn=60]}	2.203900692	8.178360192	20.15428137
{[>]NC(C)(C)C(C[NH3+])C(=O).[+rn=50],CCC1(CC)CC(C=O)C1N[<].[+rn=50]}	2.000710472	7.537269792	18.95352744
{[>]NC(C)(C)C(C[NH3+])C(=O).[+rn=60],CCC1(CC)CC(C=O)C1N[<].[+rn=40]}	1.865619045	7.280955726	21.1706436
{[>]NC(C)(C)C(C[NH3+])C(=O).[+rn=70],CCC1(CC)CC(C=O)C1N[<].[+rn=30]}	2.023919137	7.423451322	22.17650199
{[>]NC(C)(C)C(C[NH3+])C(=O).[+rn=80],CCC1(CC)CC(C=O)C1N[<].[+rn=20]}	1.917410549	7.790031598	27.39869041
{[>]NC(C)(C)C(C[NH3+])C(=O).[+rn=90],CCC1(CC)CC(C=O)C1N[<].[+rn=10]}	2.111820579	8.519338381	45.6469946
{[>]NC(C)(C)C(C[NH3+])C(=O).[+rn=10],CCC1CCC(N)C(C=O)C1[<].[+rn=90]}	6.075474979	22.60439163	38.82327292
{[>]NC(C)(C)C(C[NH3+])C(=O).[+rn=20],CCC1CCC(N)C(C=O)C1[<].[+rn=80]}	5.075484392	16.37956095	23.83742994
{[>]NC(C)(C)C(C[NH3+])C(=O).[+rn=30],CCC1CCC(N)C(C=O)C1[<].[+rn=70]}	4.525494623	13.55748717	18.44069059
{[>]NC(C)(C)C(C[NH3+])C(=O).[+rn=40],CCC1CCC(N)C(C=O)C1[<].[+rn=60]}	3.56725558	10.86449377	12.04919531
{[>]NC(C)(C)C(C[NH3+])C(=O).[+rn=50],CCC1CCC(N)C(C=O)C1[<].[+rn=50]}	3.436603024	9.043009676	8.88093533
{[>]NC(C)(C)C(C[NH3+])C(=O).[+rn=60],CCC1CCC(N)C(C=O)C1[<].[+rn=40]}	3.160300299	7.564659735	8.569799846
{[>]NC(C)(C)C(C[NH3+])C(=O).[+rn=70],CCC1CCC(N)C(C=O)C1[<].[+rn=30]}	2.980588202	6.874678923	11.02715157
{[>]NC(C)(C)C(C[NH3+])C(=O).[+rn=80],CCC1CCC(N)C(C=O)C1[<].[+rn=20]}	2.877579406	6.29880938	18.63492236
{[>]NC(C)(C)C(C[NH3+])C(=O).[+rn=90],CCC1CCC(N)C(C=O)C1[<].[+rn=10]}	3.064000482	6.389906742	38.20754152
{[>]NC(C)(C)C(C[NH3+])C(=O).[+rn=10],CCC1C(C)CC(C=O)C1N[<].[+rn=90]}	1.004214079	12.2356783	30.54914303
{[>]NC(C)(C)C(C[NH3+])C(=O).[+rn=20],CCC1C(C)CC(C=O)C1N[<].[+rn=80]}	0.906600876	9.206255373	22.77534068
{[>]NC(C)(C)C(C[NH3+])C(=O).[+rn=30],CCC1C(C)CC(C=O)C1N[<].[+rn=70]}	0.946289396	7.676419723	23.04242665
{[>]NC(C)(C)C(C[NH3+])C(=O).[+rn=40],CCC1C(C)CC(C=O)C1N[<].[+rn=60]}	0.967570529	6.466815927	20.95174723
{[>]NC(C)(C)C(C[NH3+])C(=O).[+rn=50],CCC1C(C)CC(C=O)C1N[<].[+rn=50]}	0.949224604	5.793286861	21.23178382
{[>]NC(C)(C)C(C[NH3+])C(=O).[+rn=60],CCC1C(C)CC(C=O)C1N[<].[+rn=40]}	0.894210695	5.285011656	25.47162152
{[>]NC(C)(C)C(C[NH3+])C(=O).[+rn=70],CCC1C(C)CC(C=O)C1N[<].[+rn=30]}	0.915038143	5.061117192	34.63898194
{[>]NC(C)(C)C(C[NH3+])C(=O).[+rn=80],CCC1C(C)CC(C=O)C1N[<].[+rn=20]}	1.009321958	4.940486339	45.39236871
{[>]NC(C)(C)C(C[NH3+])C(=O).[+rn=90],CCC1C(C)CC(C=O)C1N[<].[+rn=10]}	1.264685495	5.48977299	69.8172734
{[>]NC(C)(C)C(C[NH3+])C(=O).[+rn=10],CCC1(C)CCC(C=O)C1N[<].[+rn=90]}	2.75456127	11.25472238	18.03507649
{[>]NC(C)(C)C(C[NH3+])C(=O).[+rn=20],CCC1(C)CCC(C=O)C1N[<].[+rn=80]}	2.488425395	8.487113832	13.47316094
{[>]NC(C)(C)C(C[NH3+])C(=O).[+rn=30],CCC1(C)CCC(C=O)C1N[<].[+rn=70]}	2.335192532	7.185025032	12.67745046
{[>]NC(C)(C)C(C[NH3+])C(=O).[+rn=40],CCC1(C)CCC(C=O)C1N[<].[+rn=60]}	2.235534953	6.040306368	12.37365845
{[>]NC(C)(C)C(C[NH3+])C(=O).[+rn=50],CCC1(C)CCC(C=O)C1N[<].[+rn=50]}	2.169288825	5.390476213	13.51003628
{[>]NC(C)(C)C(C[NH3+])C(=O).[+rn=60],CCC1(C)CCC(C=O)C1N[<].[+rn=40]}	1.985799028	4.969622504	16.88671878
{[>]NC(C)(C)C(C[NH3+])C(=O).[+rn=70],CCC1(C)CCC(C=O)C1N[<].[+rn=30]}	1.895715006	4.754316958	19.85572062
{[>]NC(C)(C)C(C[NH3+])C(=O).[+rn=80],CCC1(C)CCC(C=O)C1N[<].[+rn=20]}	1.73271647	4.679092918	26.01201885
{[>]NC(C)(C)C(C[NH3+])C(=O).[+rn=90],CCC1(C)CCC(C=O)C1N[<].[+rn=10]}	1.611224816	5.238419703	41.74691217
{[>]NC(C)(C)C(C[NH3+])C(=O).[+rn=10],CCCCC1CC(C=O)C1N[<].[+rn=90]}	7.882480212	30.18541636	80.17980023
{[>]NC(C)(C)C(C[NH3+])C(=O).[+rn=20],CCCCC1CC(C=O)C1N[<].[+rn=80]}	6.479778255	21.24476354	52.27638871
{[>]NC(C)(C)C(C[NH3+])C(=O).[+rn=30],CCCCC1CC(C=O)C1N[<].[+rn=70]}	5.926584885	17.67100502	39.51888785
{[>]NC(C)(C)C(C[NH3+])C(=O).[+rn=40],CCCCC1CC(C=O)C1N[<].[+rn=60]}	5.03307858	13.56942014	23.02176186
{[>]NC(C)(C)C(C[NH3+])C(=O).[+rn=50],CCCCC1CC(C=O)C1N[<].[+rn=50]}	5.546842105	11.0207065	14.35074949
{[>]NC(C)(C)C(C[NH3+])C(=O).[+rn=60],CCCCC1CC(C=O)C1N[<].[+rn=40]}	5.344511955	9.077989871	11.52343796
{[>]NC(C)(C)C(C[NH3+])C(=O).[+rn=70],CCCCC1CC(C=O)C1N[<].[+rn=30]}	9.237484313	7.729150545	12.57197846
{[>]NC(C)(C)C(C[NH3+])C(=O).[+rn=80],CCCCC1CC(C=O)C1N[<].[+rn=20]}	14.03682386	6.532587559	20.23515483
{[>]NC(C)(C)C(C[NH3+])C(=O).[+rn=90],CCCCC1CC(C=O)C1N[<].[+rn=10]}	20.19228393	6.722437342	39.59481428
{[>]NC(C)(C)C(C[NH3+])C(=O).[+rn=10],CCC(C)(C)C1CC(C=O)C1N[<].[+rn=90]}	3.166003905	16.0519378	59.44968728
{[>]NC(C)(C)C(C[NH3+])C(=O).[+rn=20],CCC(C)(C)C1CC(C=O)C1N[<].[+rn=80]}	3.020253588	13.49253058	41.5163571
{[>]NC(C)(C)C(C[NH3+])C(=O).[+rn=30],CCC(C)(C)C1CC(C=O)C1N[<].[+rn=70]}	2.691135791	11.93318956	36.67378848
{[>]NC(C)(C)C(C[NH3+])C(=O).[+rn=40],CCC(C)(C)C1CC(C=O)C1N[<].[+rn=60]}	2.449397613	10.59671694	30.14605309
{[>]NC(C)(C)C(C[NH3+])C(=O).[+rn=50],CCC(C)(C)C1CC(C=O)C1N[<].[+rn=50]}	2.4036585	9.545379636	25.34579967
{[>]NC(C)(C)C(C[NH3+])C(=O).[+rn=60],CCC(C)(C)C1CC(C=O)C1N[<].[+rn=40]}	2.171961666	8.366067123	21.90913849
{[>]NC(C)(C)C(C[NH3+])C(=O).[+rn=70],CCC(C)(C)C1CC(C=O)C1N[<].[+rn=30]}	2.000142327	7.754427454	20.60763235
{[>]NC(C)(C)C(C[NH3+])C(=O).[+rn=80],CCC(C)(C)C1CC(C=O)C1N[<].[+rn=20]}	1.722248429	7.36129436	22.03561244
{[>]NC(C)(C)C(C[NH3+])C(=O).[+rn=90],CCC(C)(C)C1CC(C=O)C1N[<].[+rn=10]}	1.548132683	7.221595053	30.01927224
{[>]NC(C)(C)C(C[NH3+])C(=O).[+rn=10],CCC(C)C1CC(C=O)C1N[<].[+rn=90]}	6.116215526	21.26104299	99.73463693
{[>]NC(C)(C)C(C[NH3+])C(=O).[+rn=20],CCC(C)C1CC(C=O)C1N[<].[+rn=80]}	4.805785837	15.48830266	66.26953475
{[>]NC(C)(C)C(C[NH3+])C(=O).[+rn=30],CCC(C)C1CC(C=O)C1N[<].[+rn=70]}	4.381771948	12.86046601	52.49078088
{[>]NC(C)(C)C(C[NH3+])C(=O).[+rn=40],CCC(C)C1CC(C=O)C1N[<].[+rn=60]}	3.75052907	10.20871345	35.94594993
{[>]NC(C)(C)C(C[NH3+])C(=O).[+rn=50],CCC(C)C1CC(C=O)C1N[<].[+rn=50]}	3.371578665	8.580490944	28.81555586
{[>]NC(C)(C)C(C[NH3+])C(=O).[+rn=60],CCC(C)C1CC(C=O)C1N[<].[+rn=40]}	3.003385001	7.255079712	24.54967273
{[>]NC(C)(C)C(C[NH3+])C(=O).[+rn=70],CCC(C)C1CC(C=O)C1N[<].[+rn=30]}	2.863076902	6.461474489	26.70037544
{[>]NC(C)(C)C(C[NH3+])C(=O).[+rn=80],CCC(C)C1CC(C=O)C1N[<].[+rn=20]}	2.977129961	6.006526472	34.35520225
{[>]NC(C)(C)C(C[NH3+])C(=O).[+rn=90],CCC(C)C1CC(C=O)C1N[<].[+rn=10]}	3.549087859	6.069255229	52.72230373
{[>]NC(C)(C)C(C[NH3+])C(=O).[+rn=10],CCCC1(C)CC(N)C(C=O)C1[<].[+rn=90]}	0.811607105	14.89806419	26.92991654
{[>]NC(C)(C)C(C[NH3+])C(=O).[+rn=20],CCCC1(C)CC(N)C(C=O)C1[<].[+rn=80]}	0.801438322	12.07172856	18.47533141
{[>]NC(C)(C)C(C[NH3+])C(=O).[+rn=30],CCCC1(C)CC(N)C(C=O)C1[<].[+rn=70]}	0.775196841	10.79330118	15.54248745
{[>]NC(C)(C)C(C[NH3+])C(=O).[+rn=40],CCCC1(C)CC(N)C(C=O)C1[<].[+rn=60]}	0.747308478	9.643781714	12.66515729
{[>]NC(C)(C)C(C[NH3+])C(=O).[+rn=50],CCCC1(C)CC(N)C(C=O)C1[<].[+rn=50]}	0.692097406	8.682235987	11.89489669
{[>]NC(C)(C)C(C[NH3+])C(=O).[+rn=60],CCCC1(C)CC(N)C(C=O)C1[<].[+rn=40]}	0.760707316	7.724837477	13.5606659
{[>]NC(C)(C)C(C[NH3+])C(=O).[+rn=70],CCCC1(C)CC(N)C(C=O)C1[<].[+rn=30]}	0.828581278	7.224166286	15.42880316
{[>]NC(C)(C)C(C[NH3+])C(=O).[+rn=80],CCCC1(C)CC(N)C(C=O)C1[<].[+rn=20]}	0.951851592	6.883779751	18.80992657
{[>]NC(C)(C)C(C[NH3+])C(=O).[+rn=90],CCCC1(C)CC(N)C(C=O)C1[<].[+rn=10]}	1.218770091	6.766927489	29.46417326
{[>]NC(C)(C)C(C[NH3+])C(=O).[+rn=10],CCC1(C)CC(N)C(C=O)C1[<].[+rn=90]}	1.216847441	13.7469574	21.44727436
{[>]NC(C)(C)C(C[NH3+])C(=O).[+rn=20],CCC1(C)CC(N)C(C=O)C1[<].[+rn=80]}	1.174572028	10.87258789	14.73256785
{[>]NC(C)(C)C(C[NH3+])C(=O).[+rn=30],CCC1(C)CC(N)C(C=O)C1[<].[+rn=70]}	1.137192747	9.128380375	12.04843202
{[>]NC(C)(C)C(C[NH3+])C(=O).[+rn=40],CCC1(C)CC(N)C(C=O)C1[<].[+rn=60]}	1.166899388	7.708021001	10.26630215
{[>]NC(C)(C)C(C[NH3+])C(=O).[+rn=50],CCC1(C)CC(N)C(C=O)C1[<].[+rn=50]}	1.26957112	6.913457321	10.35496478
{[>]NC(C)(C)C(C[NH3+])C(=O).[+rn=60],CCC1(C)CC(N)C(C=O)C1[<].[+rn=40]}	1.49154196	6.222541268	12.59462985
{[>]NC(C)(C)C(C[NH3+])C(=O).[+rn=70],CCC1(C)CC(N)C(C=O)C1[<].[+rn=30]}	1.693447143	6.058379865	14.60429045
{[>]NC(C)(C)C(C[NH3+])C(=O).[+rn=80],CCC1(C)CC(N)C(C=O)C1[<].[+rn=20]}	1.937076952	6.126960609	18.96519246
{[>]NC(C)(C)C(C[NH3+])C(=O).[+rn=90],CCC1(C)CC(N)C(C=O)C1[<].[+rn=10]}	1.979958494	6.370772441	30.98554217
{[>]NC(C)(C)C(C[NH3+])C(=O).[+rn=10],CC(C)C1(C)CCC(N)C(C=O)C1[<].[+rn=90]}	3.280127852	20.6008255	55.73148044
{[>]NC(C)(C)C(C[NH3+])C(=O).[+rn=20],CC(C)C1(C)CCC(N)C(C=O)C1[<].[+rn=80]}	2.970038995	18.15197309	40.42968431
{[>]NC(C)(C)C(C[NH3+])C(=O).[+rn=30],CC(C)C1(C)CCC(N)C(C=O)C1[<].[+rn=70]}	2.619789509	16.40094806	33.45202675
{[>]NC(C)(C)C(C[NH3+])C(=O).[+rn=40],CC(C)C1(C)CCC(N)C(C=O)C1[<].[+rn=60]}	2.146699178	14.88902444	26.44346579
{[>]NC(C)(C)C(C[NH3+])C(=O).[+rn=50],CC(C)C1(C)CCC(N)C(C=O)C1[<].[+rn=50]}	1.866780342	14.01564086	21.67083983
{[>]NC(C)(C)C(C[NH3+])C(=O).[+rn=60],CC(C)C1(C)CCC(N)C(C=O)C1[<].[+rn=40]}	1.71029316	12.43908489	19.92123119
{[>]NC(C)(C)C(C[NH3+])C(=O).[+rn=70],CC(C)C1(C)CCC(N)C(C=O)C1[<].[+rn=30]}	1.61138227	11.14620376	19.61119777
{[>]NC(C)(C)C(C[NH3+])C(=O).[+rn=80],CC(C)C1(C)CCC(N)C(C=O)C1[<].[+rn=20]}	1.410202626	9.913395622	19.49465265
{[>]NC(C)(C)C(C[NH3+])C(=O).[+rn=90],CC(C)C1(C)CCC(N)C(C=O)C1[<].[+rn=10]}	1.26025793	9.176635642	24.22034775
{[>]NC(C)(C)C(C[NH3+])C(=O).[+rn=10],CC(C)(C)C1CC(N)C(C=O)C1[<].[+rn=90]}	2.441749986	31.72161321	38.82495147
{[>]NC(C)(C)C(C[NH3+])C(=O).[+rn=20],CC(C)(C)C1CC(N)C(C=O)C1[<].[+rn=80]}	2.482339937	28.60146512	26.75576612
{[>]NC(C)(C)C(C[NH3+])C(=O).[+rn=30],CC(C)(C)C1CC(N)C(C=O)C1[<].[+rn=70]}	2.4035054	26.0328816	23.34722564
{[>]NC(C)(C)C(C[NH3+])C(=O).[+rn=40],CC(C)(C)C1CC(N)C(C=O)C1[<].[+rn=60]}	2.178838761	23.50258006	19.41498673
{[>]NC(C)(C)C(C[NH3+])C(=O).[+rn=50],CC(C)(C)C1CC(N)C(C=O)C1[<].[+rn=50]}	2.087650238	21.78560498	17.07915934
{[>]NC(C)(C)C(C[NH3+])C(=O).[+rn=60],CC(C)(C)C1CC(N)C(C=O)C1[<].[+rn=40]}	1.925077088	18.87690082	16.76454431
{[>]NC(C)(C)C(C[NH3+])C(=O).[+rn=70],CC(C)(C)C1CC(N)C(C=O)C1[<].[+rn=30]}	1.846285432	16.61821789	16.62539619
{[>]NC(C)(C)C(C[NH3+])C(=O).[+rn=80],CC(C)(C)C1CC(N)C(C=O)C1[<].[+rn=20]}	1.710222927	15.09848832	15.68612928
{[>]NC(C)(C)C(C[NH3+])C(=O).[+rn=90],CC(C)(C)C1CC(N)C(C=O)C1[<].[+rn=10]}	1.704805767	14.13581932	18.49171472
{[>]NC(C)(C)C(C[NH3+])C(=O).[+rn=10],CC1CCCC(N)C(C=O)C1[<].[+rn=90]}	0.484687186	15.70997089	24.30049857
{[>]NC(C)(C)C(C[NH3+])C(=O).[+rn=20],CC1CCCC(N)C(C=O)C1[<].[+rn=80]}	0.557709618	11.66708345	16.59876248
{[>]NC(C)(C)C(C[NH3+])C(=O).[+rn=30],CC1CCCC(N)C(C=O)C1[<].[+rn=70]}	0.644371948	9.84267679	13.44354117
{[>]NC(C)(C)C(C[NH3+])C(=O).[+rn=40],CC1CCCC(N)C(C=O)C1[<].[+rn=60]}	0.778563657	8.018120685	10.24653583
{[>]NC(C)(C)C(C[NH3+])C(=O).[+rn=50],CC1CCCC(N)C(C=O)C1[<].[+rn=50]}	1.081617457	6.851541245	9.344306257
{[>]NC(C)(C)C(C[NH3+])C(=O).[+rn=60],CC1CCCC(N)C(C=O)C1[<].[+rn=40]}	1.309191038	6.12530455	10.01849233
{[>]NC(C)(C)C(C[NH3+])C(=O).[+rn=70],CC1CCCC(N)C(C=O)C1[<].[+rn=30]}	1.65199678	5.886294415	12.75819137
{[>]NC(C)(C)C(C[NH3+])C(=O).[+rn=80],CC1CCCC(N)C(C=O)C1[<].[+rn=20]}	2.102761347	5.879439749	19.64395713
{[>]NC(C)(C)C(C[NH3+])C(=O).[+rn=90],CC1CCCC(N)C(C=O)C1[<].[+rn=10]}	4.234676683	6.418748147	39.30270654
{[>]NC(C)(C)C(C[NH3+])C(=O).[+rn=10],CCC(C)(C)C1(C)CC(C=O)C1N[<].[+rn=90]}	0.574543054	11.26036367	31.68089168
{[>]NC(C)(C)C(C[NH3+])C(=O).[+rn=20],CCC(C)(C)C1(C)CC(C=O)C1N[<].[+rn=80]}	0.566250187	9.71204144	26.03877397
{[>]NC(C)(C)C(C[NH3+])C(=O).[+rn=30],CCC(C)(C)C1(C)CC(C=O)C1N[<].[+rn=70]}	0.571810262	8.657148712	25.5301706
{[>]NC(C)(C)C(C[NH3+])C(=O).[+rn=40],CCC(C)(C)C1(C)CC(C=O)C1N[<].[+rn=60]}	0.574635543	7.847120625	24.15105874
{[>]NC(C)(C)C(C[NH3+])C(=O).[+rn=50],CCC(C)(C)C1(C)CC(C=O)C1N[<].[+rn=50]}	0.563778345	7.363210835	21.89635803
{[>]NC(C)(C)C(C[NH3+])C(=O).[+rn=60],CCC(C)(C)C1(C)CC(C=O)C1N[<].[+rn=40]}	0.535828814	6.819935419	21.57036647
{[>]NC(C)(C)C(C[NH3+])C(=O).[+rn=70],CCC(C)(C)C1(C)CC(C=O)C1N[<].[+rn=30]}	0.543546936	6.486616993	21.35619079
{[>]NC(C)(C)C(C[NH3+])C(=O).[+rn=80],CCC(C)(C)C1(C)CC(C=O)C1N[<].[+rn=20]}	0.583626664	6.283573512	21.50510367
{[>]NC(C)(C)C(C[NH3+])C(=O).[+rn=90],CCC(C)(C)C1(C)CC(C=O)C1N[<].[+rn=10]}	0.63453782	6.324902484	26.58794814
{[>]NC(C)(C)C(C[NH3+])C(=O).[+rn=10],CC(C)CCC1CC(C=O)C1N[<].[+rn=90]}	6.12942057	30.12304058	103.5010607
{[>]NC(C)(C)C(C[NH3+])C(=O).[+rn=20],CC(C)CCC1CC(C=O)C1N[<].[+rn=80]}	5.215479028	24.60483529	69.22177688
{[>]NC(C)(C)C(C[NH3+])C(=O).[+rn=30],CC(C)CCC1CC(C=O)C1N[<].[+rn=70]}	4.900160673	21.98394861	53.10257186
{[>]NC(C)(C)C(C[NH3+])C(=O).[+rn=40],CC(C)CCC1CC(C=O)C1N[<].[+rn=60]}	4.119666983	18.82024589	33.55811119
{[>]NC(C)(C)C(C[NH3+])C(=O).[+rn=50],CC(C)CCC1CC(C=O)C1N[<].[+rn=50]}	4.23010762	16.42941651	23.80738915
{[>]NC(C)(C)C(C[NH3+])C(=O).[+rn=60],CC(C)CCC1CC(C=O)C1N[<].[+rn=40]}	4.137091884	13.55894772	19.93009272
{[>]NC(C)(C)C(C[NH3+])C(=O).[+rn=70],CC(C)CCC1CC(C=O)C1N[<].[+rn=30]}	5.230292301	11.25990021	19.51757454
{[>]NC(C)(C)C(C[NH3+])C(=O).[+rn=80],CC(C)CCC1CC(C=O)C1N[<].[+rn=20]}	6.247589671	9.519277035	21.94352058
{[>]NC(C)(C)C(C[NH3+])C(=O).[+rn=90],CC(C)CCC1CC(C=O)C1N[<].[+rn=10]}	8.173105266	8.795600113	28.62171561
{[>]NC(C)(C)C(C[NH3+])C(=O).[+rn=10],CC(C)(C)C1(C)CC(N)C(C=O)C1[<].[+rn=90]}	0.754830539	20.15187057	22.80824342
{[>]NC(C)(C)C(C[NH3+])C(=O).[+rn=20],CC(C)(C)C1(C)CC(N)C(C=O)C1[<].[+rn=80]}	0.787877328	18.01786526	18.22227236
{[>]NC(C)(C)C(C[NH3+])C(=O).[+rn=30],CC(C)(C)C1(C)CC(N)C(C=O)C1[<].[+rn=70]}	0.787877092	16.45256929	17.46609704
{[>]NC(C)(C)C(C[NH3+])C(=O).[+rn=40],CC(C)(C)C1(C)CC(N)C(C=O)C1[<].[+rn=60]}	0.737681021	15.09442034	15.18436783
{[>]NC(C)(C)C(C[NH3+])C(=O).[+rn=50],CC(C)(C)C1(C)CC(N)C(C=O)C1[<].[+rn=50]}	0.694507871	14.12613078	13.93961347
{[>]NC(C)(C)C(C[NH3+])C(=O).[+rn=60],CC(C)(C)C1(C)CC(N)C(C=O)C1[<].[+rn=40]}	0.646481112	12.83397656	13.81638869
{[>]NC(C)(C)C(C[NH3+])C(=O).[+rn=70],CC(C)(C)C1(C)CC(N)C(C=O)C1[<].[+rn=30]}	0.651931604	11.95823523	14.08667951
{[>]NC(C)(C)C(C[NH3+])C(=O).[+rn=80],CC(C)(C)C1(C)CC(N)C(C=O)C1[<].[+rn=20]}	0.696805995	11.4715381	14.40287563
{[>]NC(C)(C)C(C[NH3+])C(=O).[+rn=90],CC(C)(C)C1(C)CC(N)C(C=O)C1[<].[+rn=10]}	0.708292287	11.09002514	17.22080177
{[>]NC(C)(C)C(C[NH3+])C(=O).[+rn=10],NC1CCCCCCC1C=O[<].[+rn=90]}	1.362199934	27.14288322	37.72445459
{[>]NC(C)(C)C(C[NH3+])C(=O).[+rn=20],NC1CCCCCCC1C=O[<].[+rn=80]}	1.285496991	16.93680161	23.50189792
{[>]NC(C)(C)C(C[NH3+])C(=O).[+rn=30],NC1CCCCCCC1C=O[<].[+rn=70]}	1.341921775	13.31492628	17.9750115
{[>]NC(C)(C)C(C[NH3+])C(=O).[+rn=40],NC1CCCCCCC1C=O[<].[+rn=60]}	1.381158198	9.199014485	11.22075097
{[>]NC(C)(C)C(C[NH3+])C(=O).[+rn=50],NC1CCCCCCC1C=O[<].[+rn=50]}	1.545579724	7.078196729	8.33612152
{[>]NC(C)(C)C(C[NH3+])C(=O).[+rn=60],NC1CCCCCCC1C=O[<].[+rn=40]}	1.606975524	6.402406507	7.221071658
{[>]NC(C)(C)C(C[NH3+])C(=O).[+rn=70],NC1CCCCCCC1C=O[<].[+rn=30]}	1.603844707	7.035512735	11.81315105
{[>]NC(C)(C)C(C[NH3+])C(=O).[+rn=80],NC1CCCCCCC1C=O[<].[+rn=20]}	1.403726454	7.596723452	21.02526445
{[>]NC(C)(C)C(C[NH3+])C(=O).[+rn=90],NC1CCCCCCC1C=O[<].[+rn=10]}	1.674554521	10.11190297	43.17602402
{[>]NC(C)(C)C(C[NH3+])C(=O).[+rn=10],CCC1CCC(C=O)C(N)C1[<].[+rn=90]}	1.56956855	19.59868281	42.09945936
{[>]NC(C)(C)C(C[NH3+])C(=O).[+rn=20],CCC1CCC(C=O)C(N)C1[<].[+rn=80]}	1.532676699	13.88967541	26.81750149
{[>]NC(C)(C)C(C[NH3+])C(=O).[+rn=30],CCC1CCC(C=O)C(N)C1[<].[+rn=70]}	1.681947393	11.22784038	19.74793542
{[>]NC(C)(C)C(C[NH3+])C(=O).[+rn=40],CCC1CCC(C=O)C(N)C1[<].[+rn=60]}	1.755504277	8.851956552	12.06020101
{[>]NC(C)(C)C(C[NH3+])C(=O).[+rn=50],CCC1CCC(C=O)C(N)C1[<].[+rn=50]}	1.974895085	7.277497128	9.294442712
{[>]NC(C)(C)C(C[NH3+])C(=O).[+rn=60],CCC1CCC(C=O)C(N)C1[<].[+rn=40]}	2.431469292	6.14578261	9.738289214
{[>]NC(C)(C)C(C[NH3+])C(=O).[+rn=70],CCC1CCC(C=O)C(N)C1[<].[+rn=30]}	3.91105763	5.683472571	15.03501785
{[>]NC(C)(C)C(C[NH3+])C(=O).[+rn=80],CCC1CCC(C=O)C(N)C1[<].[+rn=20]}	6.728606881	5.566801707	31.50407158
{[>]NC(C)(C)C(C[NH3+])C(=O).[+rn=90],CCC1CCC(C=O)C(N)C1[<].[+rn=10]}	12.13522023	6.013554401	62.69905581
{[>]NC(C)(C)C(C[NH3+])C(=O).[+rn=10],CCCC1CC(N)C(C=O)C1[<].[+rn=90]}	3.016206362	24.53734692	44.56700606
{[>]NC(C)(C)C(C[NH3+])C(=O).[+rn=20],CCCC1CC(N)C(C=O)C1[<].[+rn=80]}	2.815939301	18.25650813	29.60150591
{[>]NC(C)(C)C(C[NH3+])C(=O).[+rn=30],CCCC1CC(N)C(C=O)C1[<].[+rn=70]}	3.121454589	15.65947096	23.55226592
{[>]NC(C)(C)C(C[NH3+])C(=O).[+rn=40],CCCC1CC(N)C(C=O)C1[<].[+rn=60]}	3.209051913	12.85097916	15.05456114
{[>]NC(C)(C)C(C[NH3+])C(=O).[+rn=50],CCCC1CC(N)C(C=O)C1[<].[+rn=50]}	3.332123489	10.95995573	11.26964053
{[>]NC(C)(C)C(C[NH3+])C(=O).[+rn=60],CCCC1CC(N)C(C=O)C1[<].[+rn=40]}	3.105861709	9.564946165	11.80594042
{[>]NC(C)(C)C(C[NH3+])C(=O).[+rn=70],CCCC1CC(N)C(C=O)C1[<].[+rn=30]}	3.370657099	8.554185659	14.1971584
{[>]NC(C)(C)C(C[NH3+])C(=O).[+rn=80],CCCC1CC(N)C(C=O)C1[<].[+rn=20]}	4.517092053	7.753544838	21.94398351
{[>]NC(C)(C)C(C[NH3+])C(=O).[+rn=90],CCCC1CC(N)C(C=O)C1[<].[+rn=10]}	6.332897571	7.703681948	42.13540265
{[>]NC(C)(C)C(C[NH3+])C(=O).[+rn=10],CCC(C)C1CC(N)C(C=O)C1[<].[+rn=90]}	3.111709101	23.56797033	74.30015843
{[>]NC(C)(C)C(C[NH3+])C(=O).[+rn=20],CCC(C)C1CC(N)C(C=O)C1[<].[+rn=80]}	3.003818958	19.63813402	48.19802811
{[>]NC(C)(C)C(C[NH3+])C(=O).[+rn=30],CCC(C)C1CC(N)C(C=O)C1[<].[+rn=70]}	3.010572275	17.41078853	38.58982454
{[>]NC(C)(C)C(C[NH3+])C(=O).[+rn=40],CCC(C)C1CC(N)C(C=O)C1[<].[+rn=60]}	2.809229735	15.1832097	27.22599081
{[>]NC(C)(C)C(C[NH3+])C(=O).[+rn=50],CCC(C)C1CC(N)C(C=O)C1[<].[+rn=50]}	2.823600825	13.42196391	21.50799442
{[>]NC(C)(C)C(C[NH3+])C(=O).[+rn=60],CCC(C)C1CC(N)C(C=O)C1[<].[+rn=40]}	2.616075808	11.60969783	20.93701837
{[>]NC(C)(C)C(C[NH3+])C(=O).[+rn=70],CCC(C)C1CC(N)C(C=O)C1[<].[+rn=30]}	2.57064548	10.50796922	21.10314118
{[>]NC(C)(C)C(C[NH3+])C(=O).[+rn=80],CCC(C)C1CC(N)C(C=O)C1[<].[+rn=20]}	2.403981303	9.494040195	22.78295115
{[>]NC(C)(C)C(C[NH3+])C(=O).[+rn=90],CCC(C)C1CC(N)C(C=O)C1[<].[+rn=10]}	2.80704038	8.872683577	30.3572955
{[>]NC(C)(C)C(C[NH3+])C(=O).[+rn=10],CCCC1(CC)CC(C=O)C1N[<].[+rn=90]}	1.681284047	18.5135169	56.46473374
{[>]NC(C)(C)C(C[NH3+])C(=O).[+rn=20],CCCC1(CC)CC(C=O)C1N[<].[+rn=80]}	1.613023408	14.29960686	36.41662128
{[>]NC(C)(C)C(C[NH3+])C(=O).[+rn=30],CCCC1(CC)CC(C=O)C1N[<].[+rn=70]}	1.585930801	12.70749127	27.59801341
{[>]NC(C)(C)C(C[NH3+])C(=O).[+rn=40],CCCC1(CC)CC(C=O)C1N[<].[+rn=60]}	1.476209284	10.9206852	19.57020463
{[>]NC(C)(C)C(C[NH3+])C(=O).[+rn=50],CCCC1(CC)CC(C=O)C1N[<].[+rn=50]}	1.545562119	9.548130704	15.80260242
{[>]NC(C)(C)C(C[NH3+])C(=O).[+rn=60],CCCC1(CC)CC(C=O)C1N[<].[+rn=40]}	1.616519529	8.379622221	14.32859193
{[>]NC(C)(C)C(C[NH3+])C(=O).[+rn=70],CCCC1(CC)CC(C=O)C1N[<].[+rn=30]}	1.84535647	7.593533157	15.39283743
{[>]NC(C)(C)C(C[NH3+])C(=O).[+rn=80],CCCC1(CC)CC(C=O)C1N[<].[+rn=20]}	2.281361048	6.806462127	18.66089086
{[>]NC(C)(C)C(C[NH3+])C(=O).[+rn=90],CCCC1(CC)CC(C=O)C1N[<].[+rn=10]}	3.464697318	6.717828802	29.79292616
{[>]NC(C)(C)C(C[NH3+])C(=O).[+rn=10],CCC1(CC)CCC(C=O)C1N[<].[+rn=90]}	1.207448241	12.23785763	21.48801809
{[>]NC(C)(C)C(C[NH3+])C(=O).[+rn=20],CCC1(CC)CCC(C=O)C1N[<].[+rn=80]}	1.075916644	9.813868837	16.5508497
{[>]NC(C)(C)C(C[NH3+])C(=O).[+rn=30],CCC1(CC)CCC(C=O)C1N[<].[+rn=70]}	1.01446038	8.909072372	17.24564888
{[>]NC(C)(C)C(C[NH3+])C(=O).[+rn=40],CCC1(CC)CCC(C=O)C1N[<].[+rn=60]}	0.979812861	8.049866213	16.52262955
{[>]NC(C)(C)C(C[NH3+])C(=O).[+rn=50],CCC1(CC)CCC(C=O)C1N[<].[+rn=50]}	0.95801777	7.658805651	16.98841005
{[>]NC(C)(C)C(C[NH3+])C(=O).[+rn=60],CCC1(CC)CCC(C=O)C1N[<].[+rn=40]}	1.01915287	7.304610653	20.77993705
{[>]NC(C)(C)C(C[NH3+])C(=O).[+rn=70],CCC1(CC)CCC(C=O)C1N[<].[+rn=30]}	1.093564748	7.159663248	24.35331863
{[>]NC(C)(C)C(C[NH3+])C(=O).[+rn=80],CCC1(CC)CCC(C=O)C1N[<].[+rn=20]}	1.136606938	7.130519913	28.05302846
{[>]NC(C)(C)C(C[NH3+])C(=O).[+rn=90],CCC1(CC)CCC(C=O)C1N[<].[+rn=10]}	1.142247497	7.634202041	40.90730161
{[>]NC(C)(C)C(C[NH3+])C(=O).[+rn=10],CCC1(C)CC(C=O)C1N[<].[+rn=90]}	11.72185531	15.51052567	24.21018712
{[>]NC(C)(C)C(C[NH3+])C(=O).[+rn=20],CCC1(C)CC(C=O)C1N[<].[+rn=80]}	9.575793733	10.67866604	17.75809835
{[>]NC(C)(C)C(C[NH3+])C(=O).[+rn=30],CCC1(C)CC(C=O)C1N[<].[+rn=70]}	8.398724489	8.288290106	15.44038494
{[>]NC(C)(C)C(C[NH3+])C(=O).[+rn=40],CCC1(C)CC(C=O)C1N[<].[+rn=60]}	5.467194427	6.436155459	13.33628613
{[>]NC(C)(C)C(C[NH3+])C(=O).[+rn=50],CCC1(C)CC(C=O)C1N[<].[+rn=50]}	4.767269985	5.433132101	13.78828102
{[>]NC(C)(C)C(C[NH3+])C(=O).[+rn=60],CCC1(C)CC(C=O)C1N[<].[+rn=40]}	3.736438243	4.913258966	15.22722254
{[>]NC(C)(C)C(C[NH3+])C(=O).[+rn=70],CCC1(C)CC(C=O)C1N[<].[+rn=30]}	3.067538484	4.704131754	19.19914711
{[>]NC(C)(C)C(C[NH3+])C(=O).[+rn=80],CCC1(C)CC(C=O)C1N[<].[+rn=20]}	2.200102448	5.084328056	27.99276354
{[>]NC(C)(C)C(C[NH3+])C(=O).[+rn=90],CCC1(C)CC(C=O)C1N[<].[+rn=10]}	1.758166816	6.206422652	48.54314182
{[>]NC(C)(C)C(C[NH3+])C(=O).[+rn=10],CCCCC1(C)CC(C=O)C1N[<].[+rn=90]}	3.896120188	21.82766288	58.77088406
{[>]NC(C)(C)C(C[NH3+])C(=O).[+rn=20],CCCCC1(C)CC(C=O)C1N[<].[+rn=80]}	3.918776863	17.0254969	38.09896206
{[>]NC(C)(C)C(C[NH3+])C(=O).[+rn=30],CCCCC1(C)CC(C=O)C1N[<].[+rn=70]}	4.449454326	15.07651629	29.5920049
{[>]NC(C)(C)C(C[NH3+])C(=O).[+rn=40],CCCCC1(C)CC(C=O)C1N[<].[+rn=60]}	5.275153436	12.96834153	19.43755247
{[>]NC(C)(C)C(C[NH3+])C(=O).[+rn=50],CCCCC1(C)CC(C=O)C1N[<].[+rn=50]}	7.924813753	11.63050132	14.76957414
{[>]NC(C)(C)C(C[NH3+])C(=O).[+rn=60],CCCCC1(C)CC(C=O)C1N[<].[+rn=40]}	10.05152626	10.02266891	13.20179577
{[>]NC(C)(C)C(C[NH3+])C(=O).[+rn=70],CCCCC1(C)CC(C=O)C1N[<].[+rn=30]}	14.28462473	8.674797665	14.19362729
{[>]NC(C)(C)C(C[NH3+])C(=O).[+rn=80],CCCCC1(C)CC(C=O)C1N[<].[+rn=20]}	19.51787562	7.549475732	16.04595573
{[>]NC(C)(C)C(C[NH3+])C(=O).[+rn=90],CCCCC1(C)CC(C=O)C1N[<].[+rn=10]}	27.80169947	7.152529319	23.19979844
{[>]NC(C)(C)C(C[NH3+])C(=O).[+rn=10],CC(C)(C)C1(C)CC(C=O)C1N[<].[+rn=90]}	3.040803292	11.94671821	40.75974504
{[>]NC(C)(C)C(C[NH3+])C(=O).[+rn=20],CC(C)(C)C1(C)CC(C=O)C1N[<].[+rn=80]}	2.685136863	10.33375011	33.12585252
{[>]NC(C)(C)C(C[NH3+])C(=O).[+rn=30],CC(C)(C)C1(C)CC(C=O)C1N[<].[+rn=70]}	2.435355605	9.329404623	32.17504953
{[>]NC(C)(C)C(C[NH3+])C(=O).[+rn=40],CC(C)(C)C1(C)CC(C=O)C1N[<].[+rn=60]}	2.059971954	8.536245036	28.96073656
{[>]NC(C)(C)C(C[NH3+])C(=O).[+rn=50],CC(C)(C)C1(C)CC(C=O)C1N[<].[+rn=50]}	1.804951281	8.190146408	25.49055922
{[>]NC(C)(C)C(C[NH3+])C(=O).[+rn=60],CC(C)(C)C1(C)CC(C=O)C1N[<].[+rn=40]}	1.614765924	7.855847235	23.94755997
{[>]NC(C)(C)C(C[NH3+])C(=O).[+rn=70],CC(C)(C)C1(C)CC(C=O)C1N[<].[+rn=30]}	1.513495726	7.813799499	23.92515028
{[>]NC(C)(C)C(C[NH3+])C(=O).[+rn=80],CC(C)(C)C1(C)CC(C=O)C1N[<].[+rn=20]}	1.351918283	8.001472979	23.30246083
{[>]NC(C)(C)C(C[NH3+])C(=O).[+rn=90],CC(C)(C)C1(C)CC(C=O)C1N[<].[+rn=10]}	1.343319078	8.430181139	28.37975724
{[>]NC(C)(C)C(C[NH3+])C(=O).[+rn=10],CCC1(C)C(N)C(C=O)CC1(C)C[<].[+rn=90]}	0.157071869	6.458528471	22.24633953
{[>]NC(C)(C)C(C[NH3+])C(=O).[+rn=20],CCC1(C)C(N)C(C=O)CC1(C)C[<].[+rn=80]}	0.154174789	5.788239642	21.07303688
{[>]NC(C)(C)C(C[NH3+])C(=O).[+rn=30],CCC1(C)C(N)C(C=O)CC1(C)C[<].[+rn=70]}	0.155937959	5.401957545	23.89328632
{[>]NC(C)(C)C(C[NH3+])C(=O).[+rn=40],CCC1(C)C(N)C(C=O)CC1(C)C[<].[+rn=60]}	0.151707201	5.125581034	26.23919329
{[>]NC(C)(C)C(C[NH3+])C(=O).[+rn=50],CCC1(C)C(N)C(C=O)CC1(C)C[<].[+rn=50]}	0.157941805	4.961997655	26.53240689
{[>]NC(C)(C)C(C[NH3+])C(=O).[+rn=60],CCC1(C)C(N)C(C=O)CC1(C)C[<].[+rn=40]}	0.153929035	4.747065044	29.03924017
{[>]NC(C)(C)C(C[NH3+])C(=O).[+rn=70],CCC1(C)C(N)C(C=O)CC1(C)C[<].[+rn=30]}	0.166549376	4.618213617	30.95977991
{[>]NC(C)(C)C(C[NH3+])C(=O).[+rn=80],CCC1(C)C(N)C(C=O)CC1(C)C[<].[+rn=20]}	0.17941478	4.543740072	33.47494371
{[>]NC(C)(C)C(C[NH3+])C(=O).[+rn=90],CCC1(C)C(N)C(C=O)CC1(C)C[<].[+rn=10]}	0.209825715	4.634932553	42.28919725
{[>]NC(C)(C)C(C[NH3+])C(=O).[+rn=10],CCC1(CC)CC(N)C(C=O)C1[<].[+rn=90]}	0.72953519	17.99344366	26.43735038
{[>]NC(C)(C)C(C[NH3+])C(=O).[+rn=20],CCC1(CC)CC(N)C(C=O)C1[<].[+rn=80]}	0.76764162	15.27322526	18.79383007
{[>]NC(C)(C)C(C[NH3+])C(=O).[+rn=30],CCC1(CC)CC(N)C(C=O)C1[<].[+rn=70]}	0.813116346	13.88533624	16.77340527
{[>]NC(C)(C)C(C[NH3+])C(=O).[+rn=40],CCC1(CC)CC(N)C(C=O)C1[<].[+rn=60]}	0.868069136	12.49997539	13.6995351
{[>]NC(C)(C)C(C[NH3+])C(=O).[+rn=50],CCC1(CC)CC(N)C(C=O)C1[<].[+rn=50]}	0.87220578	11.3557864	12.38360332
{[>]NC(C)(C)C(C[NH3+])C(=O).[+rn=60],CCC1(CC)CC(N)C(C=O)C1[<].[+rn=40]}	0.863682826	10.19088371	14.0832182
{[>]NC(C)(C)C(C[NH3+])C(=O).[+rn=70],CCC1(CC)CC(N)C(C=O)C1[<].[+rn=30]}	0.876914219	9.710750599	16.02446215
{[>]NC(C)(C)C(C[NH3+])C(=O).[+rn=80],CCC1(CC)CC(N)C(C=O)C1[<].[+rn=20]}	0.820324029	9.345499946	18.37163661
{[>]NC(C)(C)C(C[NH3+])C(=O).[+rn=90],CCC1(CC)CC(N)C(C=O)C1[<].[+rn=10]}	0.78378274	9.254983143	25.07133105
{[>]NC(C)(C)C(C[NH3+])C(=O).[+rn=10],CC1CC(N)C(C=O)CC1C[<].[+rn=90]}	1.9404912	17.2728639	42.67676231
{[>]NC(C)(C)C(C[NH3+])C(=O).[+rn=20],CC1CC(N)C(C=O)CC1C[<].[+rn=80]}	1.682352789	12.80321964	31.91500042
{[>]NC(C)(C)C(C[NH3+])C(=O).[+rn=30],CC1CC(N)C(C=O)CC1C[<].[+rn=70]}	1.694277795	10.65678454	28.14941569
{[>]NC(C)(C)C(C[NH3+])C(=O).[+rn=40],CC1CC(N)C(C=O)CC1C[<].[+rn=60]}	1.793051178	8.597936075	24.10121235
{[>]NC(C)(C)C(C[NH3+])C(=O).[+rn=50],CC1CC(N)C(C=O)CC1C[<].[+rn=50]}	1.973776277	7.296483439	22.20107243
{[>]NC(C)(C)C(C[NH3+])C(=O).[+rn=60],CC1CC(N)C(C=O)CC1C[<].[+rn=40]}	2.005917331	6.29243539	22.56954512
{[>]NC(C)(C)C(C[NH3+])C(=O).[+rn=70],CC1CC(N)C(C=O)CC1C[<].[+rn=30]}	1.953737572	5.970941038	25.83744001
{[>]NC(C)(C)C(C[NH3+])C(=O).[+rn=80],CC1CC(N)C(C=O)CC1C[<].[+rn=20]}	1.600875456	6.056816278	32.493139
{[>]NC(C)(C)C(C[NH3+])C(=O).[+rn=90],CC1CC(N)C(C=O)CC1C[<].[+rn=10]}	1.872717523	6.692453407	49.17689637
{[>]NC(C)(C)C(C[NH3+])C(=O).[+rn=10],CC(C)CC1CC(C=O)C1N[<].[+rn=90]}	1.608989766	31.88538626	109.7264325
{[>]NC(C)(C)C(C[NH3+])C(=O).[+rn=20],CC(C)CC1CC(C=O)C1N[<].[+rn=80]}	1.944881296	24.62073172	72.07470769
{[>]NC(C)(C)C(C[NH3+])C(=O).[+rn=30],CC(C)CC1CC(C=O)C1N[<].[+rn=70]}	2.608526966	21.16534706	55.13671132
{[>]NC(C)(C)C(C[NH3+])C(=O).[+rn=40],CC(C)CC1CC(C=O)C1N[<].[+rn=60]}	3.395542535	17.35427267	35.93855788
{[>]NC(C)(C)C(C[NH3+])C(=O).[+rn=50],CC(C)CC1CC(C=O)C1N[<].[+rn=50]}	5.783078549	14.65175142	25.63961727
{[>]NC(C)(C)C(C[NH3+])C(=O).[+rn=60],CC(C)CC1CC(C=O)C1N[<].[+rn=40]}	11.15690095	11.99891492	21.3580662
{[>]NC(C)(C)C(C[NH3+])C(=O).[+rn=70],CC(C)CC1CC(C=O)C1N[<].[+rn=30]}	22.9872768	9.97400625	20.5927877
{[>]NC(C)(C)C(C[NH3+])C(=O).[+rn=80],CC(C)CC1CC(C=O)C1N[<].[+rn=20]}	38.75326698	8.6976608	22.61805387
{[>]NC(C)(C)C(C[NH3+])C(=O).[+rn=90],CC(C)CC1CC(C=O)C1N[<].[+rn=10]}	54.91508542	8.449405286	32.061718
{[>]NC(C)(C)C(C[NH3+])C(=O).[+rn=10],CC1CC(C=O)C(N)CC1(C)C[<].[+rn=90]}	1.135556714	13.52062897	43.45984657
{[>]NC(C)(C)C(C[NH3+])C(=O).[+rn=20],CC1CC(C=O)C(N)CC1(C)C[<].[+rn=80]}	1.009529222	11.16509041	33.7131898
{[>]NC(C)(C)C(C[NH3+])C(=O).[+rn=30],CC1CC(C=O)C(N)CC1(C)C[<].[+rn=70]}	0.914178399	9.951335123	31.95060226
{[>]NC(C)(C)C(C[NH3+])C(=O).[+rn=40],CC1CC(C=O)C(N)CC1(C)C[<].[+rn=60]}	0.899782821	8.926841866	27.83436151
{[>]NC(C)(C)C(C[NH3+])C(=O).[+rn=50],CC1CC(C=O)C(N)CC1(C)C[<].[+rn=50]}	0.936504511	8.096317556	23.8836579
{[>]NC(C)(C)C(C[NH3+])C(=O).[+rn=60],CC1CC(C=O)C(N)CC1(C)C[<].[+rn=40]}	0.944606018	7.190011838	23.94348265
{[>]NC(C)(C)C(C[NH3+])C(=O).[+rn=70],CC1CC(C=O)C(N)CC1(C)C[<].[+rn=30]}	0.928701843	6.609993279	24.92977588
{[>]NC(C)(C)C(C[NH3+])C(=O).[+rn=80],CC1CC(C=O)C(N)CC1(C)C[<].[+rn=20]}	0.91707173	6.482279004	27.79386224
{[>]NC(C)(C)C(C[NH3+])C(=O).[+rn=90],CC1CC(C=O)C(N)CC1(C)C[<].[+rn=10]}	0.886343189	6.702484211	37.4272079
{[>]NC(C)(C)C(C[NH3+])C(=O).[+rn=10],CC1CCC(N)C(C=O)CC1[<].[+rn=90]}	2.602025734	18.90834161	29.82828129
{[>]NC(C)(C)C(C[NH3+])C(=O).[+rn=20],CC1CCC(N)C(C=O)CC1[<].[+rn=80]}	2.292594977	13.96111368	19.7558471
{[>]NC(C)(C)C(C[NH3+])C(=O).[+rn=30],CC1CCC(N)C(C=O)CC1[<].[+rn=70]}	2.197560637	11.68549079	15.50095802
{[>]NC(C)(C)C(C[NH3+])C(=O).[+rn=40],CC1CCC(N)C(C=O)CC1[<].[+rn=60]}	2.16657706	9.458044448	11.27031655
{[>]NC(C)(C)C(C[NH3+])C(=O).[+rn=50],CC1CCC(N)C(C=O)CC1[<].[+rn=50]}	2.093460459	8.022616756	9.313375051
{[>]NC(C)(C)C(C[NH3+])C(=O).[+rn=60],CC1CCC(N)C(C=O)CC1[<].[+rn=40]}	2.109904992	6.967856609	9.798332833
{[>]NC(C)(C)C(C[NH3+])C(=O).[+rn=70],CC1CCC(N)C(C=O)CC1[<].[+rn=30]}	2.349438236	6.545871796	12.58546051
{[>]NC(C)(C)C(C[NH3+])C(=O).[+rn=80],CC1CCC(N)C(C=O)CC1[<].[+rn=20]}	2.210699329	6.226791193	20.07288419
{[>]NC(C)(C)C(C[NH3+])C(=O).[+rn=90],CC1CCC(N)C(C=O)CC1[<].[+rn=10]}	2.600702487	6.661866411	38.52818873
{[>]NC(C)(C)C(C[NH3+])C(=O).[+rn=10],CC1CC(N)C(C=O)CC1(C)C[<].[+rn=90]}	0.677758501	14.89455952	35.67368405
{[>]NC(C)(C)C(C[NH3+])C(=O).[+rn=20],CC1CC(N)C(C=O)CC1(C)C[<].[+rn=80]}	0.748905546	12.48461074	28.48793957
{[>]NC(C)(C)C(C[NH3+])C(=O).[+rn=30],CC1CC(N)C(C=O)CC1(C)C[<].[+rn=70]}	0.872126566	11.13784552	26.07595205
{[>]NC(C)(C)C(C[NH3+])C(=O).[+rn=40],CC1CC(N)C(C=O)CC1(C)C[<].[+rn=60]}	0.955564507	9.892777738	22.28984202
{[>]NC(C)(C)C(C[NH3+])C(=O).[+rn=50],CC1CC(N)C(C=O)CC1(C)C[<].[+rn=50]}	1.1011215	9.005073637	19.49684074
{[>]NC(C)(C)C(C[NH3+])C(=O).[+rn=60],CC1CC(N)C(C=O)CC1(C)C[<].[+rn=40]}	1.15668574	7.974407304	19.1386988
{[>]NC(C)(C)C(C[NH3+])C(=O).[+rn=70],CC1CC(N)C(C=O)CC1(C)C[<].[+rn=30]}	1.290086698	7.342832691	19.48729416
{[>]NC(C)(C)C(C[NH3+])C(=O).[+rn=80],CC1CC(N)C(C=O)CC1(C)C[<].[+rn=20]}	1.274558139	7.167976088	21.30434236
{[>]NC(C)(C)C(C[NH3+])C(=O).[+rn=90],CC1CC(N)C(C=O)CC1(C)C[<].[+rn=10]}	1.13165754	7.386446317	29.37435742
{[>]NC(C)(C)C(C[NH3+])C(=O).[+rn=10],CC1CC(C=O)C(N)C1C[<].[+rn=90]}	1.769580774	11.78796114	21.04315808
{[>]NC(C)(C)C(C[NH3+])C(=O).[+rn=20],CC1CC(C=O)C(N)C1C[<].[+rn=80]}	1.689860119	8.648196044	17.54658818
{[>]NC(C)(C)C(C[NH3+])C(=O).[+rn=30],CC1CC(C=O)C(N)C1C[<].[+rn=70]}	1.850034242	7.136500049	17.27420201
{[>]NC(C)(C)C(C[NH3+])C(=O).[+rn=40],CC1CC(C=O)C(N)C1C[<].[+rn=60]}	1.778676015	5.908739519	16.92582639
{[>]NC(C)(C)C(C[NH3+])C(=O).[+rn=50],CC1CC(C=O)C(N)C1C[<].[+rn=50]}	2.136204804	5.513835874	18.2393035
{[>]NC(C)(C)C(C[NH3+])C(=O).[+rn=60],CC1CC(C=O)C(N)C1C[<].[+rn=40]}	1.918117324	5.387430527	21.88894198
{[>]NC(C)(C)C(C[NH3+])C(=O).[+rn=70],CC1CC(C=O)C(N)C1C[<].[+rn=30]}	2.298517371	5.374420454	25.15723937
{[>]NC(C)(C)C(C[NH3+])C(=O).[+rn=80],CC1CC(C=O)C(N)C1C[<].[+rn=20]}	2.049389471	5.619748025	31.82126566
{[>]NC(C)(C)C(C[NH3+])C(=O).[+rn=90],CC1CC(C=O)C(N)C1C[<].[+rn=10]}	2.896893502	7.036009695	47.89574569
{[>]NC(C)(C)C(C[NH3+])C(=O).[+rn=10],CC(C)C1CCC(C=O)C(N)C1[<].[+rn=90]}	0.858822982	18.75371614	59.5831701
{[>]NC(C)(C)C(C[NH3+])C(=O).[+rn=20],CC(C)C1CCC(C=O)C(N)C1[<].[+rn=80]}	0.994837052	15.69323958	42.1119569
{[>]NC(C)(C)C(C[NH3+])C(=O).[+rn=30],CC(C)C1CCC(C=O)C(N)C1[<].[+rn=70]}	1.202945543	13.76700326	37.10926388
{[>]NC(C)(C)C(C[NH3+])C(=O).[+rn=40],CC(C)C1CCC(C=O)C(N)C1[<].[+rn=60]}	1.549530108	12.08629	29.47244519
{[>]NC(C)(C)C(C[NH3+])C(=O).[+rn=50],CC(C)C1CCC(C=O)C(N)C1[<].[+rn=50]}	2.126561245	10.89471699	22.82381847
{[>]NC(C)(C)C(C[NH3+])C(=O).[+rn=60],CC(C)C1CCC(C=O)C(N)C1[<].[+rn=40]}	2.867714959	9.475355682	20.90288197
{[>]NC(C)(C)C(C[NH3+])C(=O).[+rn=70],CC(C)C1CCC(C=O)C(N)C1[<].[+rn=30]}	4.189475364	8.557239393	21.86905326
{[>]NC(C)(C)C(C[NH3+])C(=O).[+rn=80],CC(C)C1CCC(C=O)C(N)C1[<].[+rn=20]}	6.466675119	8.012413229	25.45334399
{[>]NC(C)(C)C(C[NH3+])C(=O).[+rn=90],CC(C)C1CCC(C=O)C(N)C1[<].[+rn=10]}	10.83330342	7.684678283	36.60768558
{[>]NC(C)(C)C(C[NH3+])C(=O).[+rn=10],CC(C)C1CCC(C=O)C1N[<].[+rn=90]}	6.739339255	17.59567146	46.4877016
{[>]NC(C)(C)C(C[NH3+])C(=O).[+rn=20],CC(C)C1CCC(C=O)C1N[<].[+rn=80]}	5.325754144	13.22339968	33.08456382
{[>]NC(C)(C)C(C[NH3+])C(=O).[+rn=30],CC(C)C1CCC(C=O)C1N[<].[+rn=70]}	4.331111825	11.22019293	32.64276303
{[>]NC(C)(C)C(C[NH3+])C(=O).[+rn=40],CC(C)C1CCC(C=O)C1N[<].[+rn=60]}	3.340895999	9.550257797	30.4283699
{[>]NC(C)(C)C(C[NH3+])C(=O).[+rn=50],CC(C)C1CCC(C=O)C1N[<].[+rn=50]}	2.908506031	8.653449885	29.07591005
{[>]NC(C)(C)C(C[NH3+])C(=O).[+rn=60],CC(C)C1CCC(C=O)C1N[<].[+rn=40]}	2.674326778	7.925834254	31.00997177
{[>]NC(C)(C)C(C[NH3+])C(=O).[+rn=70],CC(C)C1CCC(C=O)C1N[<].[+rn=30]}	2.747102311	7.655491041	32.97774908
{[>]NC(C)(C)C(C[NH3+])C(=O).[+rn=80],CC(C)C1CCC(C=O)C1N[<].[+rn=20]}	2.73620843	7.356541044	38.74520656
{[>]NC(C)(C)C(C[NH3+])C(=O).[+rn=90],CC(C)C1CCC(C=O)C1N[<].[+rn=10]}	2.824757205	7.904014464	53.9511405
{[>]NC(C)(C)C(C[NH3+])C(=O).[+rn=10],CC1(C)CCC(C=O)C1N[<].[+rn=90]}	2.283850542	12.74944408	8.43850317
{[>]NC(C)(C)C(C[NH3+])C(=O).[+rn=20],CC1(C)CCC(C=O)C1N[<].[+rn=80]}	2.431062275	9.658891047	7.306055574
{[>]NC(C)(C)C(C[NH3+])C(=O).[+rn=30],CC1(C)CCC(C=O)C1N[<].[+rn=70]}	2.923657521	8.23148013	7.401155609
{[>]NC(C)(C)C(C[NH3+])C(=O).[+rn=40],CC1(C)CCC(C=O)C1N[<].[+rn=60]}	3.148552495	7.220401685	8.090269364
{[>]NC(C)(C)C(C[NH3+])C(=O).[+rn=50],CC1(C)CCC(C=O)C1N[<].[+rn=50]}	3.880445276	6.771314671	9.076783619
{[>]NC(C)(C)C(C[NH3+])C(=O).[+rn=60],CC1(C)CCC(C=O)C1N[<].[+rn=40]}	3.325017118	6.564707309	10.99778999
{[>]NC(C)(C)C(C[NH3+])C(=O).[+rn=70],CC1(C)CCC(C=O)C1N[<].[+rn=30]}	2.856131308	6.669156636	12.35460401
{[>]NC(C)(C)C(C[NH3+])C(=O).[+rn=80],CC1(C)CCC(C=O)C1N[<].[+rn=20]}	1.886249412	6.782015571	15.29228418
{[>]NC(C)(C)C(C[NH3+])C(=O).[+rn=90],CC1(C)CCC(C=O)C1N[<].[+rn=10]}	2.300115668	7.998424804	23.35782992
{[>]NC(C)(C)C(C[NH3+])C(=O).[+rn=10],CC(C)(C)C1CC(C=O)C1N[<].[+rn=90]}	9.880600578	18.03824481	71.13703878
{[>]NC(C)(C)C(C[NH3+])C(=O).[+rn=20],CC(C)(C)C1CC(C=O)C1N[<].[+rn=80]}	8.444431706	15.20972034	51.34120406
{[>]NC(C)(C)C(C[NH3+])C(=O).[+rn=30],CC(C)(C)C1CC(C=O)C1N[<].[+rn=70]}	7.47938593	13.63182599	47.86568013
{[>]NC(C)(C)C(C[NH3+])C(=O).[+rn=40],CC(C)(C)C1CC(C=O)C1N[<].[+rn=60]}	5.855845215	12.21649351	40.39341807
{[>]NC(C)(C)C(C[NH3+])C(=O).[+rn=50],CC(C)(C)C1CC(C=O)C1N[<].[+rn=50]}	4.869063527	11.48597953	33.29081345
{[>]NC(C)(C)C(C[NH3+])C(=O).[+rn=60],CC(C)(C)C1CC(C=O)C1N[<].[+rn=40]}	3.500629424	10.69745689	28.68548333
{[>]NC(C)(C)C(C[NH3+])C(=O).[+rn=70],CC(C)(C)C1CC(C=O)C1N[<].[+rn=30]}	2.908785463	10.65743221	25.67076937
{[>]NC(C)(C)C(C[NH3+])C(=O).[+rn=80],CC(C)(C)C1CC(C=O)C1N[<].[+rn=20]}	2.149911857	10.53390908	26.00888489
{[>]NC(C)(C)C(C[NH3+])C(=O).[+rn=90],CC(C)(C)C1CC(C=O)C1N[<].[+rn=10]}	1.787060943	11.05949608	34.14227623
{[>]NC(C)(C)C(C[NH3+])C(=O).[+rn=10],CC(C)CC1CC(N)C(C=O)C1[<].[+rn=90]}	2.379661976	25.76052694	59.05433948
{[>]NC(C)(C)C(C[NH3+])C(=O).[+rn=20],CC(C)CC1CC(N)C(C=O)C1[<].[+rn=80]}	2.333415979	22.0931117	40.21341857
{[>]NC(C)(C)C(C[NH3+])C(=O).[+rn=30],CC(C)CC1CC(N)C(C=O)C1[<].[+rn=70]}	2.315538601	19.91403808	34.57060865
{[>]NC(C)(C)C(C[NH3+])C(=O).[+rn=40],CC(C)CC1CC(N)C(C=O)C1[<].[+rn=60]}	2.182522117	17.45708246	26.14526898
{[>]NC(C)(C)C(C[NH3+])C(=O).[+rn=50],CC(C)CC1CC(N)C(C=O)C1[<].[+rn=50]}	2.203059227	15.24921692	22.61903268
{[>]NC(C)(C)C(C[NH3+])C(=O).[+rn=60],CC(C)CC1CC(N)C(C=O)C1[<].[+rn=40]}	1.987995194	13.0408778	22.84770032
{[>]NC(C)(C)C(C[NH3+])C(=O).[+rn=70],CC(C)CC1CC(N)C(C=O)C1[<].[+rn=30]}	2.051052141	11.48633005	23.62484478
{[>]NC(C)(C)C(C[NH3+])C(=O).[+rn=80],CC(C)CC1CC(N)C(C=O)C1[<].[+rn=20]}	2.665007705	10.39100328	25.34112687
{[>]NC(C)(C)C(C[NH3+])C(=O).[+rn=90],CC(C)CC1CC(N)C(C=O)C1[<].[+rn=10]}	3.702836429	9.809772001	33.15212621
{[>]NC(C)(C)C(C[NH3+])C(=O).[+rn=10],CCC1C(N)C(C=O)CC1(C)C[<].[+rn=90]}	0.252260044	9.053601302	25.14879044
{[>]NC(C)(C)C(C[NH3+])C(=O).[+rn=20],CCC1C(N)C(C=O)CC1(C)C[<].[+rn=80]}	0.256318296	7.580654077	21.20378179
{[>]NC(C)(C)C(C[NH3+])C(=O).[+rn=30],CCC1C(N)C(C=O)CC1(C)C[<].[+rn=70]}	0.252702172	6.815600644	22.28357217
{[>]NC(C)(C)C(C[NH3+])C(=O).[+rn=40],CCC1C(N)C(C=O)CC1(C)C[<].[+rn=60]}	0.247249506	6.203979983	21.69490392
{[>]NC(C)(C)C(C[NH3+])C(=O).[+rn=50],CCC1C(N)C(C=O)CC1(C)C[<].[+rn=50]}	0.279285088	5.926500349	22.99910997
{[>]NC(C)(C)C(C[NH3+])C(=O).[+rn=60],CCC1C(N)C(C=O)CC1(C)C[<].[+rn=40]}	0.286038747	5.628805837	27.50454348
{[>]NC(C)(C)C(C[NH3+])C(=O).[+rn=70],CCC1C(N)C(C=O)CC1(C)C[<].[+rn=30]}	0.30361749	5.465124002	31.12073015
{[>]NC(C)(C)C(C[NH3+])C(=O).[+rn=80],CCC1C(N)C(C=O)CC1(C)C[<].[+rn=20]}	0.283164962	5.392594083	37.63632951
{[>]NC(C)(C)C(C[NH3+])C(=O).[+rn=90],CCC1C(N)C(C=O)CC1(C)C[<].[+rn=10]}	0.309233826	5.656121844	51.84091316
{[>]NC(C)(C)C(C[NH3+])C(=O).[+rn=10],CC(C)CC1(C)CC(C=O)C1N[<].[+rn=90]}	0.642142229	18.91597134	62.20398609
{[>]NC(C)(C)C(C[NH3+])C(=O).[+rn=20],CC(C)CC1(C)CC(C=O)C1N[<].[+rn=80]}	0.783340946	15.72706256	44.05895897
{[>]NC(C)(C)C(C[NH3+])C(=O).[+rn=30],CC(C)CC1(C)CC(C=O)C1N[<].[+rn=70]}	0.978254272	14.01754599	39.93233308
{[>]NC(C)(C)C(C[NH3+])C(=O).[+rn=40],CC(C)CC1(C)CC(C=O)C1N[<].[+rn=60]}	1.134996243	12.26531369	31.52345915
{[>]NC(C)(C)C(C[NH3+])C(=O).[+rn=50],CC(C)CC1(C)CC(C=O)C1N[<].[+rn=50]}	1.455307974	11.10900609	26.00391844
{[>]NC(C)(C)C(C[NH3+])C(=O).[+rn=60],CC(C)CC1(C)CC(C=O)C1N[<].[+rn=40]}	1.935779953	9.939445926	22.82433062
{[>]NC(C)(C)C(C[NH3+])C(=O).[+rn=70],CC(C)CC1(C)CC(C=O)C1N[<].[+rn=30]}	2.727013339	8.881802379	21.74750505
{[>]NC(C)(C)C(C[NH3+])C(=O).[+rn=80],CC(C)CC1(C)CC(C=O)C1N[<].[+rn=20]}	3.88722194	8.197495866	22.13067821
{[>]NC(C)(C)C(C[NH3+])C(=O).[+rn=90],CC(C)CC1(C)CC(C=O)C1N[<].[+rn=10]}	6.14312182	7.775783183	29.08476434
{[>]NC(C)(C)C(C[NH3+])C(=O).[+rn=10],CC1(C)CCC(C=O)C(N)C1(C)C[<].[+rn=90]}	0.3167775	9.451638919	31.90112828
{[>]NC(C)(C)C(C[NH3+])C(=O).[+rn=20],CC1(C)CCC(C=O)C(N)C1(C)C[<].[+rn=80]}	0.304624534	8.300287573	27.16873637
{[>]NC(C)(C)C(C[NH3+])C(=O).[+rn=30],CC1(C)CCC(C=O)C(N)C1(C)C[<].[+rn=70]}	0.293044427	7.646219518	27.366808
{[>]NC(C)(C)C(C[NH3+])C(=O).[+rn=40],CC1(C)CCC(C=O)C(N)C1(C)C[<].[+rn=60]}	0.287243693	7.085401408	26.83391731
{[>]NC(C)(C)C(C[NH3+])C(=O).[+rn=50],CC1(C)CCC(C=O)C(N)C1(C)C[<].[+rn=50]}	0.294604117	6.754341091	26.56002451
{[>]NC(C)(C)C(C[NH3+])C(=O).[+rn=60],CC1(C)CCC(C=O)C(N)C1(C)C[<].[+rn=40]}	0.287598649	6.425872216	28.08992994
{[>]NC(C)(C)C(C[NH3+])C(=O).[+rn=70],CC1(C)CCC(C=O)C(N)C1(C)C[<].[+rn=30]}	0.28845752	6.32686532	29.19576445
{[>]NC(C)(C)C(C[NH3+])C(=O).[+rn=80],CC1(C)CCC(C=O)C(N)C1(C)C[<].[+rn=20]}	0.274941241	6.317875194	30.35853442
{[>]NC(C)(C)C(C[NH3+])C(=O).[+rn=90],CC1(C)CCC(C=O)C(N)C1(C)C[<].[+rn=10]}	0.280308286	6.494754144	36.99697487
{[>]NC(C)(C)C(C[NH3+])C(=O).[+rn=10],CC1CCCCC(C=O)C(N)C1[<].[+rn=90]}	1.183632639	22.37974012	71.38855963
{[>]NC(C)(C)C(C[NH3+])C(=O).[+rn=20],CC1CCCCC(C=O)C(N)C1[<].[+rn=80]}	1.150253052	17.15640407	46.76248191
{[>]NC(C)(C)C(C[NH3+])C(=O).[+rn=30],CC1CCCCC(C=O)C(N)C1[<].[+rn=70]}	1.106766416	14.44498569	36.83909244
{[>]NC(C)(C)C(C[NH3+])C(=O).[+rn=40],CC1CCCCC(C=O)C(N)C1[<].[+rn=60]}	0.996553786	12.00727854	23.6041191
{[>]NC(C)(C)C(C[NH3+])C(=O).[+rn=50],CC1CCCCC(C=O)C(N)C1[<].[+rn=50]}	0.943204642	10.69335824	17.16542258
{[>]NC(C)(C)C(C[NH3+])C(=O).[+rn=60],CC1CCCCC(C=O)C(N)C1[<].[+rn=40]}	0.970990483	9.427501018	14.63305655
{[>]NC(C)(C)C(C[NH3+])C(=O).[+rn=70],CC1CCCCC(C=O)C(N)C1[<].[+rn=30]}	0.980300815	8.726639495	15.77714552
{[>]NC(C)(C)C(C[NH3+])C(=O).[+rn=80],CC1CCCCC(C=O)C(N)C1[<].[+rn=20]}	0.993017303	7.96871683	21.15663654
{[>]NC(C)(C)C(C[NH3+])C(=O).[+rn=90],CC1CCCCC(C=O)C(N)C1[<].[+rn=10]}	1.082787205	7.79051683	36.21510703
{[>]NC(C)(C)C(C[NH3+])C(=O).[+rn=10],CCC1CC(C=O)C(N)C1CC[<].[+rn=90]}	1.256681461	19.0609283	54.46918266
{[>]NC(C)(C)C(C[NH3+])C(=O).[+rn=20],CCC1CC(C=O)C(N)C1CC[<].[+rn=80]}	1.216328879	15.12097078	36.13391488
{[>]NC(C)(C)C(C[NH3+])C(=O).[+rn=30],CCC1CC(C=O)C(N)C1CC[<].[+rn=70]}	1.170328735	13.58375003	30.33636257
{[>]NC(C)(C)C(C[NH3+])C(=O).[+rn=40],CCC1CC(C=O)C(N)C1CC[<].[+rn=60]}	1.194046649	11.9571673	24.07941917
{[>]NC(C)(C)C(C[NH3+])C(=O).[+rn=50],CCC1CC(C=O)C(N)C1CC[<].[+rn=50]}	1.208142625	10.76481309	20.4604679
{[>]NC(C)(C)C(C[NH3+])C(=O).[+rn=60],CCC1CC(C=O)C(N)C1CC[<].[+rn=40]}	1.20342413	9.367228195	21.05429824
{[>]NC(C)(C)C(C[NH3+])C(=O).[+rn=70],CCC1CC(C=O)C(N)C1CC[<].[+rn=30]}	1.09942399	8.638022366	23.40814549
{[>]NC(C)(C)C(C[NH3+])C(=O).[+rn=80],CCC1CC(C=O)C(N)C1CC[<].[+rn=20]}	1.094026052	8.001838637	29.65145547
{[>]NC(C)(C)C(C[NH3+])C(=O).[+rn=90],CCC1CC(C=O)C(N)C1CC[<].[+rn=10]}	1.123197119	7.922620642	43.38770387
{[>]NC(C)(C)C(C[NH3+])C(=O).[+rn=10],CC1(C)CC(N)C(C=O)CC1(C)C[<].[+rn=90]}	0.368475043	13.92908403	25.93076951
{[>]NC(C)(C)C(C[NH3+])C(=O).[+rn=20],CC1(C)CC(N)C(C=O)CC1(C)C[<].[+rn=80]}	0.389681306	12.34967668	21.83775617
{[>]NC(C)(C)C(C[NH3+])C(=O).[+rn=30],CC1(C)CC(N)C(C=O)CC1(C)C[<].[+rn=70]}	0.411503666	11.2862696	21.04195573
{[>]NC(C)(C)C(C[NH3+])C(=O).[+rn=40],CC1(C)CC(N)C(C=O)CC1(C)C[<].[+rn=60]}	0.416781982	10.50069377	19.46071484
{[>]NC(C)(C)C(C[NH3+])C(=O).[+rn=50],CC1(C)CC(N)C(C=O)CC1(C)C[<].[+rn=50]}	0.419746067	10.02043712	18.65584811
{[>]NC(C)(C)C(C[NH3+])C(=O).[+rn=60],CC1(C)CC(N)C(C=O)CC1(C)C[<].[+rn=40]}	0.402442636	9.381665406	18.7974547
{[>]NC(C)(C)C(C[NH3+])C(=O).[+rn=70],CC1(C)CC(N)C(C=O)CC1(C)C[<].[+rn=30]}	0.395044138	9.061014644	19.25515731
{[>]NC(C)(C)C(C[NH3+])C(=O).[+rn=80],CC1(C)CC(N)C(C=O)CC1(C)C[<].[+rn=20]}	0.398752283	8.968638471	19.62228315
{[>]NC(C)(C)C(C[NH3+])C(=O).[+rn=90],CC1(C)CC(N)C(C=O)CC1(C)C[<].[+rn=10]}	0.416528826	9.038010117	23.43132664
{[>]NC(C)(C)C(C[NH3+])C(=O).[+rn=10],CC1CCC(N)C(C=O)CC1C[<].[+rn=90]}	0.637946426	18.59953803	50.95056978
{[>]NC(C)(C)C(C[NH3+])C(=O).[+rn=20],CC1CCC(N)C(C=O)CC1C[<].[+rn=80]}	0.703302615	14.80234539	36.58218589
{[>]NC(C)(C)C(C[NH3+])C(=O).[+rn=30],CC1CCC(N)C(C=O)CC1C[<].[+rn=70]}	0.744876836	13.04754506	32.13256479
{[>]NC(C)(C)C(C[NH3+])C(=O).[+rn=40],CC1CCC(N)C(C=O)CC1C[<].[+rn=60]}	0.765083958	11.31955676	26.01554149
{[>]NC(C)(C)C(C[NH3+])C(=O).[+rn=50],CC1CCC(N)C(C=O)CC1C[<].[+rn=50]}	0.808206889	10.20923536	21.53695135
{[>]NC(C)(C)C(C[NH3+])C(=O).[+rn=60],CC1CCC(N)C(C=O)CC1C[<].[+rn=40]}	0.842826703	9.158772155	20.19915211
{[>]NC(C)(C)C(C[NH3+])C(=O).[+rn=70],CC1CCC(N)C(C=O)CC1C[<].[+rn=30]}	0.877818903	8.535390982	20.93927312
{[>]NC(C)(C)C(C[NH3+])C(=O).[+rn=80],CC1CCC(N)C(C=O)CC1C[<].[+rn=20]}	0.922474354	7.843198328	23.07709333
{[>]NC(C)(C)C(C[NH3+])C(=O).[+rn=90],CC1CCC(N)C(C=O)CC1C[<].[+rn=10]}	1.043340336	8.08858452	31.29805993
{[>]NC(C)(C)C(C[NH3+])C(=O).[+rn=10],CC1CC(C=O)C(N)C1(C)C[<].[+rn=90]}	0.937540085	7.933473773	20.62702227
{[>]NC(C)(C)C(C[NH3+])C(=O).[+rn=20],CC1CC(C=O)C(N)C1(C)C[<].[+rn=80]}	0.980839579	6.376662917	19.44145958
{[>]NC(C)(C)C(C[NH3+])C(=O).[+rn=30],CC1CC(C=O)C(N)C1(C)C[<].[+rn=70]}	1.040331742	5.642982164	21.01981312
{[>]NC(C)(C)C(C[NH3+])C(=O).[+rn=40],CC1CC(C=O)C(N)C1(C)C[<].[+rn=60]}	1.051152292	5.132932402	22.33887293
{[>]NC(C)(C)C(C[NH3+])C(=O).[+rn=50],CC1CC(C=O)C(N)C1(C)C[<].[+rn=50]}	1.011989068	5.02212129	22.90360171
{[>]NC(C)(C)C(C[NH3+])C(=O).[+rn=60],CC1CC(C=O)C(N)C1(C)C[<].[+rn=40]}	1.00543211	4.837407319	25.57956954
{[>]NC(C)(C)C(C[NH3+])C(=O).[+rn=70],CC1CC(C=O)C(N)C1(C)C[<].[+rn=30]}	1.032125816	4.717048567	27.25515995
{[>]NC(C)(C)C(C[NH3+])C(=O).[+rn=80],CC1CC(C=O)C(N)C1(C)C[<].[+rn=20]}	0.963566295	4.661429668	31.16065215
{[>]NC(C)(C)C(C[NH3+])C(=O).[+rn=90],CC1CC(C=O)C(N)C1(C)C[<].[+rn=10]}	1.138183072	5.079983295	41.32846129
{[>]NC(C)(C)C(C[NH3+])C(=O).[+rn=10],CC1(C)CCCC(N)C(C=O)C1[<].[+rn=90]}	0.18070559	18.25545792	23.22436902
{[>]NC(C)(C)C(C[NH3+])C(=O).[+rn=20],CC1(C)CCCC(N)C(C=O)C1[<].[+rn=80]}	0.248326852	15.33869639	16.5193888
{[>]NC(C)(C)C(C[NH3+])C(=O).[+rn=30],CC1(C)CCCC(N)C(C=O)C1[<].[+rn=70]}	0.3290765	13.46390901	14.58983917
{[>]NC(C)(C)C(C[NH3+])C(=O).[+rn=40],CC1(C)CCCC(N)C(C=O)C1[<].[+rn=60]}	0.432316831	11.70851639	11.89851431
{[>]NC(C)(C)C(C[NH3+])C(=O).[+rn=50],CC1(C)CCCC(N)C(C=O)C1[<].[+rn=50]}	0.610500992	10.73010113	10.42621887
{[>]NC(C)(C)C(C[NH3+])C(=O).[+rn=60],CC1(C)CCCC(N)C(C=O)C1[<].[+rn=40]}	0.799707892	9.798939296	10.85381751
{[>]NC(C)(C)C(C[NH3+])C(=O).[+rn=70],CC1(C)CCCC(N)C(C=O)C1[<].[+rn=30]}	1.074172662	9.212969912	12.13155398
{[>]NC(C)(C)C(C[NH3+])C(=O).[+rn=80],CC1(C)CCCC(N)C(C=O)C1[<].[+rn=20]}	1.395690618	8.697561889	13.86414101
{[>]NC(C)(C)C(C[NH3+])C(=O).[+rn=90],CC1(C)CCCC(N)C(C=O)C1[<].[+rn=10]}	1.899503826	8.700806603	19.5169317
{[>]NC(C)(C)C(C[NH3+])C(=O).[+rn=10],CC(C)C(C)C1CC(C=O)C1N[<].[+rn=90]}	1.495615121	20.70699095	119.1925768
{[>]NC(C)(C)C(C[NH3+])C(=O).[+rn=20],CC(C)C(C)C1CC(C=O)C1N[<].[+rn=80]}	1.691971658	17.47408576	90.32029532
{[>]NC(C)(C)C(C[NH3+])C(=O).[+rn=30],CC(C)C(C)C1CC(C=O)C1N[<].[+rn=70]}	1.944344449	15.636601	82.1847539
{[>]NC(C)(C)C(C[NH3+])C(=O).[+rn=40],CC(C)C(C)C1CC(C=O)C1N[<].[+rn=60]}	1.989256816	13.72540516	71.20515492
{[>]NC(C)(C)C(C[NH3+])C(=O).[+rn=50],CC(C)C(C)C1CC(C=O)C1N[<].[+rn=50]}	2.20843421	12.26923333	61.98745397
{[>]NC(C)(C)C(C[NH3+])C(=O).[+rn=60],CC(C)C(C)C1CC(C=O)C1N[<].[+rn=40]}	2.802903705	10.75550584	54.86057926
{[>]NC(C)(C)C(C[NH3+])C(=O).[+rn=70],CC(C)C(C)C1CC(C=O)C1N[<].[+rn=30]}	3.628515101	9.537657077	48.88520179
{[>]NC(C)(C)C(C[NH3+])C(=O).[+rn=80],CC(C)C(C)C1CC(C=O)C1N[<].[+rn=20]}	5.295227202	8.709114955	45.01523776
{[>]NC(C)(C)C(C[NH3+])C(=O).[+rn=90],CC(C)C(C)C1CC(C=O)C1N[<].[+rn=10]}	7.099322631	8.178465145	52.49800558
{[>]NC(C)(C)C(C[NH3+])C(=O).[+rn=10],CC1CCCCC(N)C(C=O)C1[<].[+rn=90]}	0.572488035	23.91218707	60.51458021
{[>]NC(C)(C)C(C[NH3+])C(=O).[+rn=20],CC1CCCCC(N)C(C=O)C1[<].[+rn=80]}	0.597323824	18.68026554	39.67356473
{[>]NC(C)(C)C(C[NH3+])C(=O).[+rn=30],CC1CCCCC(N)C(C=O)C1[<].[+rn=70]}	0.665789362	15.98921283	32.211707
{[>]NC(C)(C)C(C[NH3+])C(=O).[+rn=40],CC1CCCCC(N)C(C=O)C1[<].[+rn=60]}	0.808026668	13.51405624	20.4756442
{[>]NC(C)(C)C(C[NH3+])C(=O).[+rn=50],CC1CCCCC(N)C(C=O)C1[<].[+rn=50]}	1.153780452	12.02129441	14.61810088
{[>]NC(C)(C)C(C[NH3+])C(=O).[+rn=60],CC1CCCCC(N)C(C=O)C1[<].[+rn=40]}	1.646284327	10.47876149	12.19983633
{[>]NC(C)(C)C(C[NH3+])C(=O).[+rn=70],CC1CCCCC(N)C(C=O)C1[<].[+rn=30]}	2.212119855	9.582652518	12.827263
{[>]NC(C)(C)C(C[NH3+])C(=O).[+rn=80],CC1CCCCC(N)C(C=O)C1[<].[+rn=20]}	2.938538234	8.678580769	16.12802343
{[>]NC(C)(C)C(C[NH3+])C(=O).[+rn=90],CC1CCCCC(N)C(C=O)C1[<].[+rn=10]}	4.950102119	8.18687517	26.72322846
{[>]NC(C)(C)C(C[NH3+])C(=O).[+rn=10],CCC(C)C1(C)CC(N)C(C=O)C1[<].[+rn=90]}	0.787816163	15.31272179	35.33500376
{[>]NC(C)(C)C(C[NH3+])C(=O).[+rn=20],CCC(C)C1(C)CC(N)C(C=O)C1[<].[+rn=80]}	0.791939894	13.35113875	26.49656279
{[>]NC(C)(C)C(C[NH3+])C(=O).[+rn=30],CCC(C)C1(C)CC(N)C(C=O)C1[<].[+rn=70]}	0.790472564	12.10730705	24.21658496
{[>]NC(C)(C)C(C[NH3+])C(=O).[+rn=40],CCC(C)C1(C)CC(N)C(C=O)C1[<].[+rn=60]}	0.765224323	11.01801854	21.83264094
{[>]NC(C)(C)C(C[NH3+])C(=O).[+rn=50],CCC(C)C1(C)CC(N)C(C=O)C1[<].[+rn=50]}	0.728271237	10.21404517	20.86262723
{[>]NC(C)(C)C(C[NH3+])C(=O).[+rn=60],CCC(C)C1(C)CC(N)C(C=O)C1[<].[+rn=40]}	0.704741416	9.140056065	20.34433267
{[>]NC(C)(C)C(C[NH3+])C(=O).[+rn=70],CCC(C)C1(C)CC(N)C(C=O)C1[<].[+rn=30]}	0.700933898	8.183231273	21.3225756
{[>]NC(C)(C)C(C[NH3+])C(=O).[+rn=80],CCC(C)C1(C)CC(N)C(C=O)C1[<].[+rn=20]}	0.790945408	7.391764178	23.3949893
{[>]NC(C)(C)C(C[NH3+])C(=O).[+rn=90],CCC(C)C1(C)CC(N)C(C=O)C1[<].[+rn=10]}	0.857426266	6.914357564	30.98054712
{[>]NC(C)(C)C(C[NH3+])C(=O).[+rn=10],CC1C(N)C(C=O)CC1(C)C[<].[+rn=90]}	0.614960739	8.027323886	22.86804841
{[>]NC(C)(C)C(C[NH3+])C(=O).[+rn=20],CC1C(N)C(C=O)CC1(C)C[<].[+rn=80]}	0.639683377	6.519368371	19.88136202
{[>]NC(C)(C)C(C[NH3+])C(=O).[+rn=30],CC1C(N)C(C=O)CC1(C)C[<].[+rn=70]}	0.664901868	5.750927987	22.36773448
{[>]NC(C)(C)C(C[NH3+])C(=O).[+rn=40],CC1C(N)C(C=O)CC1(C)C[<].[+rn=60]}	0.684116493	5.272818817	23.64230712
{[>]NC(C)(C)C(C[NH3+])C(=O).[+rn=50],CC1C(N)C(C=O)CC1(C)C[<].[+rn=50]}	0.687997827	5.132389934	23.90738802
{[>]NC(C)(C)C(C[NH3+])C(=O).[+rn=60],CC1C(N)C(C=O)CC1(C)C[<].[+rn=40]}	0.733378696	5.006642919	26.44174643
{[>]NC(C)(C)C(C[NH3+])C(=O).[+rn=70],CC1C(N)C(C=O)CC1(C)C[<].[+rn=30]}	0.739088681	4.947071551	27.98299762
{[>]NC(C)(C)C(C[NH3+])C(=O).[+rn=80],CC1C(N)C(C=O)CC1(C)C[<].[+rn=20]}	0.807752538	4.993508239	32.35503255
{[>]NC(C)(C)C(C[NH3+])C(=O).[+rn=90],CC1C(N)C(C=O)CC1(C)C[<].[+rn=10]}	1.113684412	5.400721706	44.80650519
{[>]NC(C)(C)C(C[NH3+])C(=O).[+rn=10],CC(C)C1CCC(N)C(C=O)C1[<].[+rn=90]}	10.3908187	25.10539186	91.48602772
{[>]NC(C)(C)C(C[NH3+])C(=O).[+rn=20],CC(C)C1CCC(N)C(C=O)C1[<].[+rn=80]}	8.618207165	21.19020427	64.6387266
{[>]NC(C)(C)C(C[NH3+])C(=O).[+rn=30],CC(C)C1CCC(N)C(C=O)C1[<].[+rn=70]}	7.301506474	18.77162274	53.27714074
{[>]NC(C)(C)C(C[NH3+])C(=O).[+rn=40],CC(C)C1CCC(N)C(C=O)C1[<].[+rn=60]}	5.872235256	16.33218501	36.87018392
{[>]NC(C)(C)C(C[NH3+])C(=O).[+rn=50],CC(C)C1CCC(N)C(C=O)C1[<].[+rn=50]}	5.40570729	14.97540835	28.36258823
{[>]NC(C)(C)C(C[NH3+])C(=O).[+rn=60],CC(C)C1CCC(N)C(C=O)C1[<].[+rn=40]}	4.573873681	12.87510434	25.01097463
{[>]NC(C)(C)C(C[NH3+])C(=O).[+rn=70],CC(C)C1CCC(N)C(C=O)C1[<].[+rn=30]}	4.012445303	11.42448871	24.63778358
{[>]NC(C)(C)C(C[NH3+])C(=O).[+rn=80],CC(C)C1CCC(N)C(C=O)C1[<].[+rn=20]}	3.260395809	10.10002321	25.18994963
{[>]NC(C)(C)C(C[NH3+])C(=O).[+rn=90],CC(C)C1CCC(N)C(C=O)C1[<].[+rn=10]}	2.693171778	9.353552406	32.18670227
{[>]NC(C)(C)C(C[NH3+])C(=O).[+rn=10],CCC1(CC(C)C)CC(C=O)C1N[<].[+rn=90]}	1.348176655	25.39275609	88.12613654
{[>]NC(C)(C)C(C[NH3+])C(=O).[+rn=20],CCC1(CC(C)C)CC(C=O)C1N[<].[+rn=80]}	1.546600216	21.95386023	58.28673052
{[>]NC(C)(C)C(C[NH3+])C(=O).[+rn=30],CCC1(CC(C)C)CC(C=O)C1N[<].[+rn=70]}	1.690311501	19.60877262	45.4638053
{[>]NC(C)(C)C(C[NH3+])C(=O).[+rn=40],CCC1(CC(C)C)CC(C=O)C1N[<].[+rn=60]}	1.793075364	17.25859377	32.47054171
{[>]NC(C)(C)C(C[NH3+])C(=O).[+rn=50],CCC1(CC(C)C)CC(C=O)C1N[<].[+rn=50]}	2.274142978	15.58718214	24.8379768
{[>]NC(C)(C)C(C[NH3+])C(=O).[+rn=60],CCC1(CC(C)C)CC(C=O)C1N[<].[+rn=40]}	2.80210356	13.61187897	21.66808435
{[>]NC(C)(C)C(C[NH3+])C(=O).[+rn=70],CCC1(CC(C)C)CC(C=O)C1N[<].[+rn=30]}	3.872204908	12.03172148	19.36686441
{[>]NC(C)(C)C(C[NH3+])C(=O).[+rn=80],CCC1(CC(C)C)CC(C=O)C1N[<].[+rn=20]}	5.507592364	10.73797638	17.24115644
{[>]NC(C)(C)C(C[NH3+])C(=O).[+rn=90],CCC1(CC(C)C)CC(C=O)C1N[<].[+rn=10]}	7.986393759	9.749901528	20.1868187
{[>]NC(C)(C)C(C[NH3+])C(=O).[+rn=10],CCC1(C)CCC(N)C(C=O)C1[<].[+rn=90]}	1.66901469	18.42002039	26.88305532
{[>]NC(C)(C)C(C[NH3+])C(=O).[+rn=20],CCC1(C)CCC(N)C(C=O)C1[<].[+rn=80]}	1.741783036	15.13456451	18.3202589
{[>]NC(C)(C)C(C[NH3+])C(=O).[+rn=30],CCC1(C)CCC(N)C(C=O)C1[<].[+rn=70]}	1.694706481	13.4074326	15.38364244
{[>]NC(C)(C)C(C[NH3+])C(=O).[+rn=40],CCC1(C)CCC(N)C(C=O)C1[<].[+rn=60]}	1.618050948	11.74603935	12.19845544
{[>]NC(C)(C)C(C[NH3+])C(=O).[+rn=50],CCC1(C)CCC(N)C(C=O)C1[<].[+rn=50]}	1.569802394	10.56391362	10.63529037
{[>]NC(C)(C)C(C[NH3+])C(=O).[+rn=60],CCC1(C)CCC(N)C(C=O)C1[<].[+rn=40]}	1.606603703	9.240188459	10.94540925
{[>]NC(C)(C)C(C[NH3+])C(=O).[+rn=70],CCC1(C)CCC(N)C(C=O)C1[<].[+rn=30]}	1.566864699	8.415761006	12.54454546
{[>]NC(C)(C)C(C[NH3+])C(=O).[+rn=80],CCC1(C)CCC(N)C(C=O)C1[<].[+rn=20]}	1.60653532	7.719084289	14.13773827
{[>]NC(C)(C)C(C[NH3+])C(=O).[+rn=90],CCC1(C)CCC(N)C(C=O)C1[<].[+rn=10]}	1.739680773	7.194232704	20.13274938
{[>]NC(C)(C)C(C[NH3+])C(=O).[+rn=10],CC1(C)CCCC(C=O)C1N[<].[+rn=90]}	0.683835614	11.83441746	18.60119065
{[>]NC(C)(C)C(C[NH3+])C(=O).[+rn=20],CC1(C)CCCC(C=O)C1N[<].[+rn=80]}	0.800303078	8.969833472	14.03009058
{[>]NC(C)(C)C(C[NH3+])C(=O).[+rn=30],CC1(C)CCCC(C=O)C1N[<].[+rn=70]}	0.934615513	7.619379254	12.92275486
{[>]NC(C)(C)C(C[NH3+])C(=O).[+rn=40],CC1(C)CCCC(C=O)C1N[<].[+rn=60]}	0.977217957	6.422293112	12.45547814
{[>]NC(C)(C)C(C[NH3+])C(=O).[+rn=50],CC1(C)CCCC(C=O)C1N[<].[+rn=50]}	1.104680336	5.791231555	13.61761752
{[>]NC(C)(C)C(C[NH3+])C(=O).[+rn=60],CC1(C)CCCC(C=O)C1N[<].[+rn=40]}	1.033223147	5.428820044	15.9648775
{[>]NC(C)(C)C(C[NH3+])C(=O).[+rn=70],CC1(C)CCCC(C=O)C1N[<].[+rn=30]}	1.028812748	5.421142755	19.73388776
{[>]NC(C)(C)C(C[NH3+])C(=O).[+rn=80],CC1(C)CCCC(C=O)C1N[<].[+rn=20]}	0.979720938	5.636621369	26.48263934
{[>]NC(C)(C)C(C[NH3+])C(=O).[+rn=90],CC1(C)CCCC(C=O)C1N[<].[+rn=10]}	1.19770009	6.478987533	43.37611951
{[>]NC(C)(C)C(C[NH3+])C(=O).[+rn=10],CCC1(CC)CCC(C=O)C(N)C1[<].[+rn=90]}	0.471260878	16.60405334	30.6383095
{[>]NC(C)(C)C(C[NH3+])C(=O).[+rn=20],CCC1(CC)CCC(C=O)C(N)C1[<].[+rn=80]}	0.5540665	14.10359781	21.86862476
{[>]NC(C)(C)C(C[NH3+])C(=O).[+rn=30],CCC1(CC)CCC(C=O)C(N)C1[<].[+rn=70]}	0.647992244	12.86570871	19.84888078
{[>]NC(C)(C)C(C[NH3+])C(=O).[+rn=40],CCC1(CC)CCC(C=O)C(N)C1[<].[+rn=60]}	0.709941942	11.68022024	16.08381482
{[>]NC(C)(C)C(C[NH3+])C(=O).[+rn=50],CCC1(CC)CCC(C=O)C(N)C1[<].[+rn=50]}	0.778749445	10.79561444	14.26327585
{[>]NC(C)(C)C(C[NH3+])C(=O).[+rn=60],CCC1(CC)CCC(C=O)C(N)C1[<].[+rn=40]}	0.73718809	9.59182946	14.7269092
{[>]NC(C)(C)C(C[NH3+])C(=O).[+rn=70],CCC1(CC)CCC(C=O)C(N)C1[<].[+rn=30]}	0.756518511	8.712989385	16.44251106
{[>]NC(C)(C)C(C[NH3+])C(=O).[+rn=80],CCC1(CC)CCC(C=O)C(N)C1[<].[+rn=20]}	0.844571699	7.99599344	18.48636064
{[>]NC(C)(C)C(C[NH3+])C(=O).[+rn=90],CCC1(CC)CCC(C=O)C(N)C1[<].[+rn=10]}	0.942027829	7.731364446	26.27953234
{[>]NC(C)(C)C(C[NH3+])C(=O).[+rn=10],CCC(C)C1CC(C=O)C(N)C1C[<].[+rn=90]}	1.265046059	20.65159663	83.92689758
{[>]NC(C)(C)C(C[NH3+])C(=O).[+rn=20],CCC(C)C1CC(C=O)C(N)C1C[<].[+rn=80]}	1.218784704	17.52974146	61.42521103
{[>]NC(C)(C)C(C[NH3+])C(=O).[+rn=30],CCC(C)C1CC(C=O)C(N)C1C[<].[+rn=70]}	1.274111604	15.82430888	55.56553952
{[>]NC(C)(C)C(C[NH3+])C(=O).[+rn=40],CCC(C)C1CC(C=O)C(N)C1C[<].[+rn=60]}	1.312661954	14.1693451	49.17950143
{[>]NC(C)(C)C(C[NH3+])C(=O).[+rn=50],CCC(C)C1CC(C=O)C(N)C1C[<].[+rn=50]}	1.362787222	12.84954326	45.18565361
{[>]NC(C)(C)C(C[NH3+])C(=O).[+rn=60],CCC(C)C1CC(C=O)C(N)C1C[<].[+rn=40]}	1.386856222	11.20034304	43.57546473
{[>]NC(C)(C)C(C[NH3+])C(=O).[+rn=70],CCC(C)C1CC(C=O)C(N)C1C[<].[+rn=30]}	1.479944211	9.904967635	41.72676156
{[>]NC(C)(C)C(C[NH3+])C(=O).[+rn=80],CCC(C)C1CC(C=O)C(N)C1C[<].[+rn=20]}	1.492710659	8.900316504	38.78829321
{[>]NC(C)(C)C(C[NH3+])C(=O).[+rn=90],CCC(C)C1CC(C=O)C(N)C1C[<].[+rn=10]}	1.547070834	8.432808754	45.397125
{[>]NC(C)(C)C(C[NH3+])C(=O).[+rn=10],CC(C)C1CC(C=O)C1N[<].[+rn=90]}	14.72161068	25.74305962	93.8096073
{[>]NC(C)(C)C(C[NH3+])C(=O).[+rn=20],CC(C)C1CC(C=O)C1N[<].[+rn=80]}	11.03334469	17.83669371	64.63209768
{[>]NC(C)(C)C(C[NH3+])C(=O).[+rn=30],CC(C)C1CC(C=O)C1N[<].[+rn=70]}	9.139553746	13.88332269	55.24029389
{[>]NC(C)(C)C(C[NH3+])C(=O).[+rn=40],CC(C)C1CC(C=O)C1N[<].[+rn=60]}	6.338953131	10.62796427	41.54855582
{[>]NC(C)(C)C(C[NH3+])C(=O).[+rn=50],CC(C)C1CC(C=O)C1N[<].[+rn=50]}	5.520471178	8.540987975	35.878858
{[>]NC(C)(C)C(C[NH3+])C(=O).[+rn=60],CC(C)C1CC(C=O)C1N[<].[+rn=40]}	3.782809703	7.522097603	34.10239089
{[>]NC(C)(C)C(C[NH3+])C(=O).[+rn=70],CC(C)C1CC(C=O)C1N[<].[+rn=30]}	3.257585815	7.711738112	35.92434432
{[>]NC(C)(C)C(C[NH3+])C(=O).[+rn=80],CC(C)C1CC(C=O)C1N[<].[+rn=20]}	2.674400128	8.218953541	43.28474996
{[>]NC(C)(C)C(C[NH3+])C(=O).[+rn=90],CC(C)C1CC(C=O)C1N[<].[+rn=10]}	2.339368092	9.857335119	62.50689983
{[>]NC(C)(C)C(C[NH3+])C(=O).[+rn=10],CC1(C)CC(C=O)C(N)C1(C)C[<].[+rn=90]}	0.394952022	6.777982808	22.40533369
{[>]NC(C)(C)C(C[NH3+])C(=O).[+rn=20],CC1(C)CC(C=O)C(N)C1(C)C[<].[+rn=80]}	0.425706237	5.95693265	22.4916402
{[>]NC(C)(C)C(C[NH3+])C(=O).[+rn=30],CC1(C)CC(C=O)C(N)C1(C)C[<].[+rn=70]}	0.466865154	5.630802324	24.91293579
{[>]NC(C)(C)C(C[NH3+])C(=O).[+rn=40],CC1(C)CC(C=O)C(N)C1(C)C[<].[+rn=60]}	0.47532341	5.399343061	26.72110705
{[>]NC(C)(C)C(C[NH3+])C(=O).[+rn=50],CC1(C)CC(C=O)C(N)C1(C)C[<].[+rn=50]}	0.510198295	5.317472688	27.00538092
{[>]NC(C)(C)C(C[NH3+])C(=O).[+rn=60],CC1(C)CC(C=O)C(N)C1(C)C[<].[+rn=40]}	0.470561313	5.210691933	28.7532699
{[>]NC(C)(C)C(C[NH3+])C(=O).[+rn=70],CC1(C)CC(C=O)C(N)C1(C)C[<].[+rn=30]}	0.457373279	5.244628799	28.76711643
{[>]NC(C)(C)C(C[NH3+])C(=O).[+rn=80],CC1(C)CC(C=O)C(N)C1(C)C[<].[+rn=20]}	0.462072823	5.427999951	30.16045901
{[>]NC(C)(C)C(C[NH3+])C(=O).[+rn=90],CC1(C)CC(C=O)C(N)C1(C)C[<].[+rn=10]}	0.611201541	5.669304541	38.04147155
{[>]NC(C)(C)C(C[NH3+])C(=O).[+rn=10],CC1CCC(C=O)C(N)C1(C)C[<].[+rn=90]}	0.723947186	9.832312447	37.35702038
{[>]NC(C)(C)C(C[NH3+])C(=O).[+rn=20],CC1CCC(C=O)C(N)C1(C)C[<].[+rn=80]}	0.71847908	8.05446748	32.59850051
{[>]NC(C)(C)C(C[NH3+])C(=O).[+rn=30],CC1CCC(C=O)C(N)C1(C)C[<].[+rn=70]}	0.723996664	7.161678909	33.6724098
{[>]NC(C)(C)C(C[NH3+])C(=O).[+rn=40],CC1CCC(C=O)C(N)C1(C)C[<].[+rn=60]}	0.660325335	6.306763575	32.4618002
{[>]NC(C)(C)C(C[NH3+])C(=O).[+rn=50],CC1CCC(C=O)C(N)C1(C)C[<].[+rn=50]}	0.618537222	5.890091608	32.34824135
{[>]NC(C)(C)C(C[NH3+])C(=O).[+rn=60],CC1CCC(C=O)C(N)C1(C)C[<].[+rn=40]}	0.554176124	5.454189529	34.38914196
{[>]NC(C)(C)C(C[NH3+])C(=O).[+rn=70],CC1CCC(C=O)C(N)C1(C)C[<].[+rn=30]}	0.546944615	5.195886111	36.49925998
{[>]NC(C)(C)C(C[NH3+])C(=O).[+rn=80],CC1CCC(C=O)C(N)C1(C)C[<].[+rn=20]}	0.557939026	5.106512023	40.3708423
{[>]NC(C)(C)C(C[NH3+])C(=O).[+rn=90],CC1CCC(C=O)C(N)C1(C)C[<].[+rn=10]}	0.559896001	5.284923432	54.78005308
{[>]NC(C)(C)C(C[NH3+])C(=O).[+rn=10],CC(C)C1CC(N)C(C=O)C1[<].[+rn=90]}	3.123529622	26.18980148	57.56482979
{[>]NC(C)(C)C(C[NH3+])C(=O).[+rn=20],CC(C)C1CC(N)C(C=O)C1[<].[+rn=80]}	3.190989684	21.63513999	36.85746288
{[>]NC(C)(C)C(C[NH3+])C(=O).[+rn=30],CC(C)C1CC(N)C(C=O)C1[<].[+rn=70]}	3.263449837	19.22706008	31.10504343
{[>]NC(C)(C)C(C[NH3+])C(=O).[+rn=40],CC(C)C1CC(N)C(C=O)C1[<].[+rn=60]}	2.996417416	16.44265965	23.59960215
{[>]NC(C)(C)C(C[NH3+])C(=O).[+rn=50],CC(C)C1CC(N)C(C=O)C1[<].[+rn=50]}	3.161044962	14.54121219	20.32115024
{[>]NC(C)(C)C(C[NH3+])C(=O).[+rn=60],CC(C)C1CC(N)C(C=O)C1[<].[+rn=40]}	3.103143509	12.41510897	20.53618434
{[>]NC(C)(C)C(C[NH3+])C(=O).[+rn=70],CC(C)C1CC(N)C(C=O)C1[<].[+rn=30]}	3.143726426	11.43282409	20.45782491
{[>]NC(C)(C)C(C[NH3+])C(=O).[+rn=80],CC(C)C1CC(N)C(C=O)C1[<].[+rn=20]}	2.914550542	10.53071577	21.48722964
{[>]NC(C)(C)C(C[NH3+])C(=O).[+rn=90],CC(C)C1CC(N)C(C=O)C1[<].[+rn=10]}	2.827825261	10.18636698	29.77759209
{[>]NC(C)(C)C(C[NH3+])C(=O).[+rn=10],CCC1(C(C)(C)C)CC(C=O)C1N[<].[+rn=90]}	1.233126143	11.0444604	32.31133234
{[>]NC(C)(C)C(C[NH3+])C(=O).[+rn=20],CCC1(C(C)(C)C)CC(C=O)C1N[<].[+rn=80]}	1.130446518	9.668976245	26.02825411
{[>]NC(C)(C)C(C[NH3+])C(=O).[+rn=30],CCC1(C(C)(C)C)CC(C=O)C1N[<].[+rn=70]}	1.022630686	8.831300981	25.22316128
{[>]NC(C)(C)C(C[NH3+])C(=O).[+rn=40],CCC1(C(C)(C)C)CC(C=O)C1N[<].[+rn=60]}	0.915794101	8.19456709	23.12419525
{[>]NC(C)(C)C(C[NH3+])C(=O).[+rn=50],CCC1(C(C)(C)C)CC(C=O)C1N[<].[+rn=50]}	0.857395939	7.92201808	21.65713922
{[>]NC(C)(C)C(C[NH3+])C(=O).[+rn=60],CCC1(C(C)(C)C)CC(C=O)C1N[<].[+rn=40]}	0.799057579	7.585488887	21.78414373
{[>]NC(C)(C)C(C[NH3+])C(=O).[+rn=70],CCC1(C(C)(C)C)CC(C=O)C1N[<].[+rn=30]}	0.746751585	7.403327411	22.31803122
{[>]NC(C)(C)C(C[NH3+])C(=O).[+rn=80],CCC1(C(C)(C)C)CC(C=O)C1N[<].[+rn=20]}	0.704622073	7.34153733	22.55138953
{[>]NC(C)(C)C(C[NH3+])C(=O).[+rn=90],CCC1(C(C)(C)C)CC(C=O)C1N[<].[+rn=10]}	0.668200929	7.341908832	27.31328394
{[>]NC(C)(C)C(C[NH3+])C(=O).[+rn=10],CCC(C)C1CCC(C=O)C1N[<].[+rn=90]}	1.606077425	18.92668539	56.54550629
{[>]NC(C)(C)C(C[NH3+])C(=O).[+rn=20],CCC(C)C1CCC(C=O)C1N[<].[+rn=80]}	1.522530181	14.82619582	37.71545677
{[>]NC(C)(C)C(C[NH3+])C(=O).[+rn=30],CCC(C)C1CCC(C=O)C1N[<].[+rn=70]}	1.480415402	13.08591078	31.67538136
{[>]NC(C)(C)C(C[NH3+])C(=O).[+rn=40],CCC(C)C1CCC(C=O)C1N[<].[+rn=60]}	1.454682559	11.55442247	25.41528946
{[>]NC(C)(C)C(C[NH3+])C(=O).[+rn=50],CCC(C)C1CCC(C=O)C1N[<].[+rn=50]}	1.500793969	10.42759389	22.41913841
{[>]NC(C)(C)C(C[NH3+])C(=O).[+rn=60],CCC(C)C1CCC(C=O)C1N[<].[+rn=40]}	1.422662103	9.024458119	23.0998999
{[>]NC(C)(C)C(C[NH3+])C(=O).[+rn=70],CCC(C)C1CCC(C=O)C1N[<].[+rn=30]}	1.420319031	8.189866136	24.84548504
{[>]NC(C)(C)C(C[NH3+])C(=O).[+rn=80],CCC(C)C1CCC(C=O)C1N[<].[+rn=20]}	1.618168324	7.428714443	29.588573
{[>]NC(C)(C)C(C[NH3+])C(=O).[+rn=90],CCC(C)C1CCC(C=O)C1N[<].[+rn=10]}	2.787700661	7.388304589	42.7006179
{[>]NC(C)(C)C(C[NH3+])C(=O).[+rn=10],CCC1(C)CCC(C=O)C(N)C1[<].[+rn=90]}	1.378683864	14.55842092	32.35583425
{[>]NC(C)(C)C(C[NH3+])C(=O).[+rn=20],CCC1(C)CCC(C=O)C(N)C1[<].[+rn=80]}	1.407659381	11.75228739	22.97743936
{[>]NC(C)(C)C(C[NH3+])C(=O).[+rn=30],CCC1(C)CCC(C=O)C(N)C1[<].[+rn=70]}	1.370459015	10.37415717	19.84804888
{[>]NC(C)(C)C(C[NH3+])C(=O).[+rn=40],CCC1(C)CCC(C=O)C(N)C1[<].[+rn=60]}	1.326294353	9.036876275	15.86344626
{[>]NC(C)(C)C(C[NH3+])C(=O).[+rn=50],CCC1(C)CCC(C=O)C(N)C1[<].[+rn=50]}	1.251852943	7.958862518	13.61301194
{[>]NC(C)(C)C(C[NH3+])C(=O).[+rn=60],CCC1(C)CCC(C=O)C(N)C1[<].[+rn=40]}	1.24801561	6.830827896	13.6899755
{[>]NC(C)(C)C(C[NH3+])C(=O).[+rn=70],CCC1(C)CCC(C=O)C(N)C1[<].[+rn=30]}	1.288319906	6.31972178	15.40961128
{[>]NC(C)(C)C(C[NH3+])C(=O).[+rn=80],CCC1(C)CCC(C=O)C(N)C1[<].[+rn=20]}	1.407826059	6.113211844	20.70430744
{[>]NC(C)(C)C(C[NH3+])C(=O).[+rn=90],CCC1(C)CCC(C=O)C(N)C1[<].[+rn=10]}	1.543817925	6.103377079	32.99884085
{[>]NC(C)(C)C(C[NH3+])C(=O).[+rn=10],CC1(C)CC(C=O)C1N[<].[+rn=90]}	6.618913486	18.16867601	11.13253355
{[>]NC(C)(C)C(C[NH3+])C(=O).[+rn=20],CC1(C)CC(C=O)C1N[<].[+rn=80]}	6.92432842	13.41459166	9.785359693
{[>]NC(C)(C)C(C[NH3+])C(=O).[+rn=30],CC1(C)CC(C=O)C1N[<].[+rn=70]}	7.658663305	11.01243432	9.778581189
{[>]NC(C)(C)C(C[NH3+])C(=O).[+rn=40],CC1(C)CC(C=O)C1N[<].[+rn=60]}	8.399744142	9.364116464	10.09562547
{[>]NC(C)(C)C(C[NH3+])C(=O).[+rn=50],CC1(C)CC(C=O)C1N[<].[+rn=50]}	11.33830848	8.490231317	11.3940808
{[>]NC(C)(C)C(C[NH3+])C(=O).[+rn=60],CC1(C)CC(C=O)C1N[<].[+rn=40]}	4.880251001	8.231023253	12.99904333
{[>]NC(C)(C)C(C[NH3+])C(=O).[+rn=70],CC1(C)CC(C=O)C1N[<].[+rn=30]}	2.941315904	8.938180044	14.05417294
{[>]NC(C)(C)C(C[NH3+])C(=O).[+rn=80],CC1(C)CC(C=O)C1N[<].[+rn=20]}	2.329251741	10.29574739	16.6759605
{[>]NC(C)(C)C(C[NH3+])C(=O).[+rn=90],CC1(C)CC(C=O)C1N[<].[+rn=10]}	2.915014478	14.54465079	25.73642917
{[>]NC(C)(C)C(C[NH3+])C(=O).[+rn=10],CCC1(C(C)C)CC(N)C(C=O)C1[<].[+rn=90]}	0.600203377	18.54740446	37.56276154
{[>]NC(C)(C)C(C[NH3+])C(=O).[+rn=20],CCC1(C(C)C)CC(N)C(C=O)C1[<].[+rn=80]}	0.610848786	16.40506434	28.29175273
{[>]NC(C)(C)C(C[NH3+])C(=O).[+rn=30],CCC1(C(C)C)CC(N)C(C=O)C1[<].[+rn=70]}	0.632043101	15.04825397	25.018774
{[>]NC(C)(C)C(C[NH3+])C(=O).[+rn=40],CCC1(C(C)C)CC(N)C(C=O)C1[<].[+rn=60]}	0.648934581	13.62824808	21.73843646
{[>]NC(C)(C)C(C[NH3+])C(=O).[+rn=50],CCC1(C(C)C)CC(N)C(C=O)C1[<].[+rn=50]}	0.604131747	12.44322883	20.33399306
{[>]NC(C)(C)C(C[NH3+])C(=O).[+rn=60],CCC1(C(C)C)CC(N)C(C=O)C1[<].[+rn=40]}	0.554115828	11.0221755	19.89295322
{[>]NC(C)(C)C(C[NH3+])C(=O).[+rn=70],CCC1(C(C)C)CC(N)C(C=O)C1[<].[+rn=30]}	0.53447222	9.821635201	19.8299645
{[>]NC(C)(C)C(C[NH3+])C(=O).[+rn=80],CCC1(C(C)C)CC(N)C(C=O)C1[<].[+rn=20]}	0.512158964	8.920311199	20.94315732
{[>]NC(C)(C)C(C[NH3+])C(=O).[+rn=90],CCC1(C(C)C)CC(N)C(C=O)C1[<].[+rn=10]}	0.491260152	8.5612249	25.73351402
{[>]NC(C)(C)C(C[NH3+])C(=O).[+rn=10],CC(C)C1(C)CC(N)C(C=O)C1[<].[+rn=90]}	1.085620458	16.14330311	34.14557272
{[>]NC(C)(C)C(C[NH3+])C(=O).[+rn=20],CC(C)C1(C)CC(N)C(C=O)C1[<].[+rn=80]}	1.150339252	13.66675241	26.39685159
{[>]NC(C)(C)C(C[NH3+])C(=O).[+rn=30],CC(C)C1(C)CC(N)C(C=O)C1[<].[+rn=70]}	1.261382648	12.12635706	24.63808172
{[>]NC(C)(C)C(C[NH3+])C(=O).[+rn=40],CC(C)C1(C)CC(N)C(C=O)C1[<].[+rn=60]}	1.323336662	10.83658939	21.9664602
{[>]NC(C)(C)C(C[NH3+])C(=O).[+rn=50],CC(C)C1(C)CC(N)C(C=O)C1[<].[+rn=50]}	1.338986628	9.964746964	19.45893976
{[>]NC(C)(C)C(C[NH3+])C(=O).[+rn=60],CC(C)C1(C)CC(N)C(C=O)C1[<].[+rn=40]}	1.26568251	8.949701629	19.95960871
{[>]NC(C)(C)C(C[NH3+])C(=O).[+rn=70],CC(C)C1(C)CC(N)C(C=O)C1[<].[+rn=30]}	1.233143146	8.323066714	20.80873045
{[>]NC(C)(C)C(C[NH3+])C(=O).[+rn=80],CC(C)C1(C)CC(N)C(C=O)C1[<].[+rn=20]}	1.25310838	8.158617982	22.51700731
{[>]NC(C)(C)C(C[NH3+])C(=O).[+rn=90],CC(C)C1(C)CC(N)C(C=O)C1[<].[+rn=10]}	1.243821998	8.039961879	29.11543799
{[>]NC(C)(C)C(C[NH3+])C(=O).[+rn=10],CC(C1CC(C=O)C1N)C(C)(C)C[<].[+rn=90]}	1.243693004	22.49431785	77.60838744
{[>]NC(C)(C)C(C[NH3+])C(=O).[+rn=20],CC(C1CC(C=O)C1N)C(C)(C)C[<].[+rn=80]}	1.39478935	19.86459801	61.32923638
{[>]NC(C)(C)C(C[NH3+])C(=O).[+rn=30],CC(C1CC(C=O)C1N)C(C)(C)C[<].[+rn=70]}	1.520842978	18.16924778	52.8850134
{[>]NC(C)(C)C(C[NH3+])C(=O).[+rn=40],CC(C1CC(C=O)C1N)C(C)(C)C[<].[+rn=60]}	1.633277718	16.44451637	43.73094889
{[>]NC(C)(C)C(C[NH3+])C(=O).[+rn=50],CC(C1CC(C=O)C1N)C(C)(C)C[<].[+rn=50]}	2.046425149	14.77537588	36.40852423
{[>]NC(C)(C)C(C[NH3+])C(=O).[+rn=60],CC(C1CC(C=O)C1N)C(C)(C)C[<].[+rn=40]}	2.419897213	12.73796707	32.13954706
{[>]NC(C)(C)C(C[NH3+])C(=O).[+rn=70],CC(C1CC(C=O)C1N)C(C)(C)C[<].[+rn=30]}	3.104973682	11.59288117	28.67797121
{[>]NC(C)(C)C(C[NH3+])C(=O).[+rn=80],CC(C1CC(C=O)C1N)C(C)(C)C[<].[+rn=20]}	4.162494663	10.92005913	26.20611545
{[>]NC(C)(C)C(C[NH3+])C(=O).[+rn=90],CC(C1CC(C=O)C1N)C(C)(C)C[<].[+rn=10]}	5.469801538	10.32147941	28.9151913
{[>]NC(C)(C)C(C[NH3+])C(=O).[+rn=10],CC1CCCCC(C=O)C1N[<].[+rn=90]}	0.738018526	13.15354478	23.7363239
{[>]NC(C)(C)C(C[NH3+])C(=O).[+rn=20],CC1CCCCC(C=O)C1N[<].[+rn=80]}	0.800443426	9.186444928	17.19538343
{[>]NC(C)(C)C(C[NH3+])C(=O).[+rn=30],CC1CCCCC(C=O)C1N[<].[+rn=70]}	0.819545414	7.77376338	14.22931377
{[>]NC(C)(C)C(C[NH3+])C(=O).[+rn=40],CC1CCCCC(C=O)C1N[<].[+rn=60]}	0.820813498	6.175565571	11.6317589
{[>]NC(C)(C)C(C[NH3+])C(=O).[+rn=50],CC1CCCCC(C=O)C1N[<].[+rn=50]}	0.943482602	5.351161954	11.44419742
{[>]NC(C)(C)C(C[NH3+])C(=O).[+rn=60],CC1CCCCC(C=O)C1N[<].[+rn=40]}	0.990829267	4.819172589	13.69159711
{[>]NC(C)(C)C(C[NH3+])C(=O).[+rn=70],CC1CCCCC(C=O)C1N[<].[+rn=30]}	0.981751421	4.927130402	18.62134429
{[>]NC(C)(C)C(C[NH3+])C(=O).[+rn=80],CC1CCCCC(C=O)C1N[<].[+rn=20]}	0.982958707	5.11010421	31.88375403
{[>]NC(C)(C)C(C[NH3+])C(=O).[+rn=90],CC1CCCCC(C=O)C1N[<].[+rn=10]}	1.541780821	6.26902199	66.05329198
{[>]NC(C)(C)C(C[NH3+])C(=O).[+rn=10],CC(C)C1(C)C(C)CC(C=O)C1N[<].[+rn=90]}	0.247053999	8.391578538	48.70960739
{[>]NC(C)(C)C(C[NH3+])C(=O).[+rn=20],CC(C)C1(C)C(C)CC(C=O)C1N[<].[+rn=80]}	0.250430333	7.447325217	43.34061691
{[>]NC(C)(C)C(C[NH3+])C(=O).[+rn=30],CC(C)C1(C)C(C)CC(C=O)C1N[<].[+rn=70]}	0.257689392	6.85389205	46.00998227
{[>]NC(C)(C)C(C[NH3+])C(=O).[+rn=40],CC(C)C1(C)C(C)CC(C=O)C1N[<].[+rn=60]}	0.257302467	6.388500872	47.5809199
{[>]NC(C)(C)C(C[NH3+])C(=O).[+rn=50],CC(C)C1(C)C(C)CC(C=O)C1N[<].[+rn=50]}	0.261373043	6.069205838	47.34248647
{[>]NC(C)(C)C(C[NH3+])C(=O).[+rn=60],CC(C)C1(C)C(C)CC(C=O)C1N[<].[+rn=40]}	0.245620707	5.697359172	51.80879251
{[>]NC(C)(C)C(C[NH3+])C(=O).[+rn=70],CC(C)C1(C)C(C)CC(C=O)C1N[<].[+rn=30]}	0.241792122	5.522224586	54.02285674
{[>]NC(C)(C)C(C[NH3+])C(=O).[+rn=80],CC(C)C1(C)C(C)CC(C=O)C1N[<].[+rn=20]}	0.237586115	5.465279097	57.0340581
{[>]NC(C)(C)C(C[NH3+])C(=O).[+rn=90],CC(C)C1(C)C(C)CC(C=O)C1N[<].[+rn=10]}	0.242635482	5.540514749	70.26766072
{[>]NC(C)(C)C(C[NH3+])C(=O).[+rn=10],CC(C)(C)CC1CC(C=O)C1N[<].[+rn=90]}	2.376419735	32.30065702	68.85368479
{[>]NC(C)(C)C(C[NH3+])C(=O).[+rn=20],CC(C)(C)CC1CC(C=O)C1N[<].[+rn=80]}	3.033046043	27.5345035	44.98927497
{[>]NC(C)(C)C(C[NH3+])C(=O).[+rn=30],CC(C)(C)CC1CC(C=O)C1N[<].[+rn=70]}	4.136067077	24.69063189	34.89265937
{[>]NC(C)(C)C(C[NH3+])C(=O).[+rn=40],CC(C)(C)CC1CC(C=O)C1N[<].[+rn=60]}	5.632189658	21.91451102	24.84804147
{[>]NC(C)(C)C(C[NH3+])C(=O).[+rn=50],CC(C)(C)CC1CC(C=O)C1N[<].[+rn=50]}	9.220743337	19.82169282	19.95134642
{[>]NC(C)(C)C(C[NH3+])C(=O).[+rn=60],CC(C)(C)CC1CC(C=O)C1N[<].[+rn=40]}	13.84371064	17.10977994	17.99076732
{[>]NC(C)(C)C(C[NH3+])C(=O).[+rn=70],CC(C)(C)CC1CC(C=O)C1N[<].[+rn=30]}	24.87020497	15.24784276	16.73237784
{[>]NC(C)(C)C(C[NH3+])C(=O).[+rn=80],CC(C)(C)CC1CC(C=O)C1N[<].[+rn=20]}	39.32245012	13.72348067	15.3898784
{[>]NC(C)(C)C(C[NH3+])C(=O).[+rn=90],CC(C)(C)CC1CC(C=O)C1N[<].[+rn=10]}	54.01133365	12.76560347	17.86211308
{[>]NC(C)(C)C(C[NH3+])C(=O).[+rn=10],CC(C)(C)C1CCC(C=O)C1N[<].[+rn=90]}	4.042435566	17.5267729	34.26244967
{[>]NC(C)(C)C(C[NH3+])C(=O).[+rn=20],CC(C)(C)C1CCC(C=O)C1N[<].[+rn=80]}	3.460344937	15.1621331	27.87158456
{[>]NC(C)(C)C(C[NH3+])C(=O).[+rn=30],CC(C)(C)C1CCC(C=O)C1N[<].[+rn=70]}	2.959343941	14.00939021	28.50772383
{[>]NC(C)(C)C(C[NH3+])C(=O).[+rn=40],CC(C)(C)C1CCC(C=O)C1N[<].[+rn=60]}	2.299391851	12.82971922	26.64531599
{[>]NC(C)(C)C(C[NH3+])C(=O).[+rn=50],CC(C)(C)C1CCC(C=O)C1N[<].[+rn=50]}	1.97722202	11.95321703	25.45335878
{[>]NC(C)(C)C(C[NH3+])C(=O).[+rn=60],CC(C)(C)C1CCC(C=O)C1N[<].[+rn=40]}	1.651333366	10.8944601	25.84142101
{[>]NC(C)(C)C(C[NH3+])C(=O).[+rn=70],CC(C)(C)C1CCC(C=O)C1N[<].[+rn=30]}	1.535535106	10.17082355	26.6969478
{[>]NC(C)(C)C(C[NH3+])C(=O).[+rn=80],CC(C)(C)C1CCC(C=O)C1N[<].[+rn=20]}	1.441084084	9.677082273	27.43138952
{[>]NC(C)(C)C(C[NH3+])C(=O).[+rn=90],CC(C)(C)C1CCC(C=O)C1N[<].[+rn=10]}	1.450951799	9.294012712	34.45828128
{[>]NC(C)(C)C(C[NH3+])C(=O).[+rn=10],CC1CCCC(C=O)C(N)C1C[<].[+rn=90]}	0.5778895	12.1082589	41.96805652
{[>]NC(C)(C)C(C[NH3+])C(=O).[+rn=20],CC1CCCC(C=O)C(N)C1C[<].[+rn=80]}	0.57497583	9.479035939	32.53403136
{[>]NC(C)(C)C(C[NH3+])C(=O).[+rn=30],CC1CCCC(C=O)C(N)C1C[<].[+rn=70]}	0.559758398	8.375624256	31.4783564
{[>]NC(C)(C)C(C[NH3+])C(=O).[+rn=40],CC1CCCC(C=O)C(N)C1C[<].[+rn=60]}	0.532031441	7.38291527	28.78059412
{[>]NC(C)(C)C(C[NH3+])C(=O).[+rn=50],CC1CCCC(C=O)C(N)C1C[<].[+rn=50]}	0.552943769	6.674234528	26.48108534
{[>]NC(C)(C)C(C[NH3+])C(=O).[+rn=60],CC1CCCC(C=O)C(N)C1C[<].[+rn=40]}	0.525571222	5.937244903	28.7390693
{[>]NC(C)(C)C(C[NH3+])C(=O).[+rn=70],CC1CCCC(C=O)C(N)C1C[<].[+rn=30]}	0.523895631	5.574909204	35.11480845
{[>]NC(C)(C)C(C[NH3+])C(=O).[+rn=80],CC1CCCC(C=O)C(N)C1C[<].[+rn=20]}	0.530920736	5.37991168	43.36697593
{[>]NC(C)(C)C(C[NH3+])C(=O).[+rn=90],CC1CCCC(C=O)C(N)C1C[<].[+rn=10]}	0.545283417	5.840467037	62.36939357
{[>]NC(C)(C)C(C[NH3+])C(=O).[+rn=10],CCCC1(C)CCC(C=O)C1N[<].[+rn=90]}	0.704690086	14.4626196	24.36275897
{[>]NC(C)(C)C(C[NH3+])C(=O).[+rn=20],CCCC1(C)CCC(C=O)C1N[<].[+rn=80]}	0.683814297	11.37471961	16.61351799
{[>]NC(C)(C)C(C[NH3+])C(=O).[+rn=30],CCCC1(C)CCC(C=O)C1N[<].[+rn=70]}	0.687310198	9.900026041	14.18557694
{[>]NC(C)(C)C(C[NH3+])C(=O).[+rn=40],CCCC1(C)CCC(C=O)C1N[<].[+rn=60]}	0.6976382	8.581589461	12.32298273
{[>]NC(C)(C)C(C[NH3+])C(=O).[+rn=50],CCCC1(C)CCC(C=O)C1N[<].[+rn=50]}	0.824758574	7.832726113	11.9590257
{[>]NC(C)(C)C(C[NH3+])C(=O).[+rn=60],CCCC1(C)CCC(C=O)C1N[<].[+rn=40]}	0.939577209	7.093251325	14.49118451
{[>]NC(C)(C)C(C[NH3+])C(=O).[+rn=70],CCCC1(C)CCC(C=O)C1N[<].[+rn=30]}	1.181250123	6.690226378	16.47892128
{[>]NC(C)(C)C(C[NH3+])C(=O).[+rn=80],CCCC1(C)CCC(C=O)C1N[<].[+rn=20]}	1.378826033	6.217626043	20.78175228
{[>]NC(C)(C)C(C[NH3+])C(=O).[+rn=90],CCCC1(C)CCC(C=O)C1N[<].[+rn=10]}	2.06148316	6.14768088	32.02858992
{[>]NC(C)(C)C(C[NH3+])C(=O).[+rn=10],CC1CCC(C=O)C(N)C1C[<].[+rn=90]}	2.705463472	12.95138027	43.70796734
{[>]NC(C)(C)C(C[NH3+])C(=O).[+rn=20],CC1CCC(C=O)C(N)C1C[<].[+rn=80]}	2.226050438	9.655288539	32.7172405
{[>]NC(C)(C)C(C[NH3+])C(=O).[+rn=30],CC1CCC(C=O)C(N)C1C[<].[+rn=70]}	1.838355918	7.963652716	30.88387654
{[>]NC(C)(C)C(C[NH3+])C(=O).[+rn=40],CC1CCC(C=O)C(N)C1C[<].[+rn=60]}	1.749388808	6.422727994	28.10630914
{[>]NC(C)(C)C(C[NH3+])C(=O).[+rn=50],CC1CCC(C=O)C(N)C1C[<].[+rn=50]}	1.672901927	5.467737822	27.45820282
{[>]NC(C)(C)C(C[NH3+])C(=O).[+rn=60],CC1CCC(C=O)C(N)C1C[<].[+rn=40]}	1.632535203	4.737877171	31.63085357
{[>]NC(C)(C)C(C[NH3+])C(=O).[+rn=70],CC1CCC(C=O)C(N)C1C[<].[+rn=30]}	1.491367159	4.478697532	38.80978685
{[>]NC(C)(C)C(C[NH3+])C(=O).[+rn=80],CC1CCC(C=O)C(N)C1C[<].[+rn=20]}	1.320558536	4.565790844	48.59787031
{[>]NC(C)(C)C(C[NH3+])C(=O).[+rn=90],CC1CCC(C=O)C(N)C1C[<].[+rn=10]}	1.274847764	5.157678935	72.96238302
{[>]NC(C)(C)C(C[NH3+])C(=O).[+rn=10],CC(C)C1(C)CCC(C=O)C1N[<].[+rn=90]}	1.873617856	10.58411963	32.49626748
{[>]NC(C)(C)C(C[NH3+])C(=O).[+rn=20],CC(C)C1(C)CCC(C=O)C1N[<].[+rn=80]}	1.686716458	8.850346024	27.8117749
{[>]NC(C)(C)C(C[NH3+])C(=O).[+rn=30],CC(C)C1(C)CCC(C=O)C1N[<].[+rn=70]}	1.616676531	7.938835093	29.39722505
{[>]NC(C)(C)C(C[NH3+])C(=O).[+rn=40],CC(C)C1(C)CCC(C=O)C1N[<].[+rn=60]}	1.583191171	7.069616988	28.40133135
{[>]NC(C)(C)C(C[NH3+])C(=O).[+rn=50],CC(C)C1(C)CCC(C=O)C1N[<].[+rn=50]}	1.44205633	6.557660569	27.14117963
{[>]NC(C)(C)C(C[NH3+])C(=O).[+rn=60],CC(C)C1(C)CCC(C=O)C1N[<].[+rn=40]}	1.319917833	6.208437461	29.57586112
{[>]NC(C)(C)C(C[NH3+])C(=O).[+rn=70],CC(C)C1(C)CCC(C=O)C1N[<].[+rn=30]}	1.273691568	5.966545136	33.10983606
{[>]NC(C)(C)C(C[NH3+])C(=O).[+rn=80],CC(C)C1(C)CCC(C=O)C1N[<].[+rn=20]}	1.278133762	5.824363948	39.46056819
{[>]NC(C)(C)C(C[NH3+])C(=O).[+rn=90],CC(C)C1(C)CCC(C=O)C1N[<].[+rn=10]}	1.287342487	5.938086177	53.2982707
{[>]NC(C)(C)C(C[NH3+])C(=O).[+rn=10],CC(C)CC(C)C1CC(C=O)C1N[<].[+rn=90]}	4.123825641	22.92104435	116.7012171
{[>]NC(C)(C)C(C[NH3+])C(=O).[+rn=20],CC(C)CC(C)C1CC(C=O)C1N[<].[+rn=80]}	3.662345843	19.7427587	85.48119011
{[>]NC(C)(C)C(C[NH3+])C(=O).[+rn=30],CC(C)CC(C)C1CC(C=O)C1N[<].[+rn=70]}	3.209888403	17.86106096	75.06521122
{[>]NC(C)(C)C(C[NH3+])C(=O).[+rn=40],CC(C)CC(C)C1CC(C=O)C1N[<].[+rn=60]}	2.594543097	15.92471997	60.1320447
{[>]NC(C)(C)C(C[NH3+])C(=O).[+rn=50],CC(C)CC(C)C1CC(C=O)C1N[<].[+rn=50]}	2.381349889	14.35616715	49.79219533
{[>]NC(C)(C)C(C[NH3+])C(=O).[+rn=60],CC(C)CC(C)C1CC(C=O)C1N[<].[+rn=40]}	1.981778676	12.16396199	45.67582419
{[>]NC(C)(C)C(C[NH3+])C(=O).[+rn=70],CC(C)CC(C)C1CC(C=O)C1N[<].[+rn=30]}	1.917471185	10.73623721	42.67322243
{[>]NC(C)(C)C(C[NH3+])C(=O).[+rn=80],CC(C)CC(C)C1CC(C=O)C1N[<].[+rn=20]}	1.923770536	9.609869318	37.79344778
{[>]NC(C)(C)C(C[NH3+])C(=O).[+rn=90],CC(C)CC(C)C1CC(C=O)C1N[<].[+rn=10]}	2.040226805	8.708913237	44.55168522
{[>]NC(C)(C)C(C[NH3+])C(=O).[+rn=10],CCC1(C)CC(C)CC(C=O)C1N[<].[+rn=90]}	0.530276121	16.02667612	48.8293353
{[>]NC(C)(C)C(C[NH3+])C(=O).[+rn=20],CCC1(C)CC(C)CC(C=O)C1N[<].[+rn=80]}	0.555071203	13.66721833	35.33645096
{[>]NC(C)(C)C(C[NH3+])C(=O).[+rn=30],CCC1(C)CC(C)CC(C=O)C1N[<].[+rn=70]}	0.584985791	12.46822296	30.38633396
{[>]NC(C)(C)C(C[NH3+])C(=O).[+rn=40],CCC1(C)CC(C)CC(C=O)C1N[<].[+rn=60]}	0.577370414	11.27328772	24.62262159
{[>]NC(C)(C)C(C[NH3+])C(=O).[+rn=50],CCC1(C)CC(C)CC(C=O)C1N[<].[+rn=50]}	0.631397581	10.53686425	21.31394297
{[>]NC(C)(C)C(C[NH3+])C(=O).[+rn=60],CCC1(C)CC(C)CC(C=O)C1N[<].[+rn=40]}	0.651900143	9.458398218	20.53116462
{[>]NC(C)(C)C(C[NH3+])C(=O).[+rn=70],CCC1(C)CC(C)CC(C=O)C1N[<].[+rn=30]}	0.784205507	8.583899758	20.89833784
{[>]NC(C)(C)C(C[NH3+])C(=O).[+rn=80],CCC1(C)CC(C)CC(C=O)C1N[<].[+rn=20]}	1.034307382	7.775767769	22.78982493
{[>]NC(C)(C)C(C[NH3+])C(=O).[+rn=90],CCC1(C)CC(C)CC(C=O)C1N[<].[+rn=10]}	1.310341752	7.323021301	30.32736197
{[>]NC(C)(C)C(C[NH3+])C(=O).[+rn=10],CCC1(C)CC(C=O)C(N)C1C[<].[+rn=90]}	0.617999779	9.363811649	26.25154
{[>]NC(C)(C)C(C[NH3+])C(=O).[+rn=20],CCC1(C)CC(C=O)C(N)C1C[<].[+rn=80]}	0.590948379	7.664228438	21.37633428
{[>]NC(C)(C)C(C[NH3+])C(=O).[+rn=30],CCC1(C)CC(C=O)C(N)C1C[<].[+rn=70]}	0.571569668	6.803463161	22.03241418
{[>]NC(C)(C)C(C[NH3+])C(=O).[+rn=40],CCC1(C)CC(C=O)C(N)C1C[<].[+rn=60]}	0.522636295	6.067847103	23.55067925
{[>]NC(C)(C)C(C[NH3+])C(=O).[+rn=50],CCC1(C)CC(C=O)C(N)C1C[<].[+rn=50]}	0.48574907	5.566100724	24.24077748
{[>]NC(C)(C)C(C[NH3+])C(=O).[+rn=60],CCC1(C)CC(C=O)C(N)C1C[<].[+rn=40]}	0.449655578	5.090980703	25.5766081
{[>]NC(C)(C)C(C[NH3+])C(=O).[+rn=70],CCC1(C)CC(C=O)C(N)C1C[<].[+rn=30]}	0.457724794	4.896284904	29.02346481
{[>]NC(C)(C)C(C[NH3+])C(=O).[+rn=80],CCC1(C)CC(C=O)C(N)C1C[<].[+rn=20]}	0.51393657	4.780318891	33.63636433
{[>]NC(C)(C)C(C[NH3+])C(=O).[+rn=90],CCC1(C)CC(C=O)C(N)C1C[<].[+rn=10]}	0.599024145	4.898485094	46.49547822
{[>]NC(C)(C)C(C[NH3+])C(=O).[+rn=10],CC(C)C1(C)CCC(C=O)C(N)C1[<].[+rn=90]}	0.828128133	14.95452815	43.42720136
{[>]NC(C)(C)C(C[NH3+])C(=O).[+rn=20],CC(C)C1(C)CCC(C=O)C(N)C1[<].[+rn=80]}	0.897812599	13.01394071	34.62508673
{[>]NC(C)(C)C(C[NH3+])C(=O).[+rn=30],CC(C)C1(C)CCC(C=O)C(N)C1[<].[+rn=70]}	0.964518743	11.89631358	31.23612039
{[>]NC(C)(C)C(C[NH3+])C(=O).[+rn=40],CC(C)C1(C)CCC(C=O)C(N)C1[<].[+rn=60]}	1.030723428	10.8049237	26.54533512
{[>]NC(C)(C)C(C[NH3+])C(=O).[+rn=50],CC(C)C1(C)CCC(C=O)C(N)C1[<].[+rn=50]}	1.09793411	10.02100012	23.12152966
{[>]NC(C)(C)C(C[NH3+])C(=O).[+rn=60],CC(C)C1(C)CCC(C=O)C(N)C1[<].[+rn=40]}	1.173090016	8.977334638	21.52209999
{[>]NC(C)(C)C(C[NH3+])C(=O).[+rn=70],CC(C)C1(C)CCC(C=O)C(N)C1[<].[+rn=30]}	1.308230724	8.008490196	21.45034084
{[>]NC(C)(C)C(C[NH3+])C(=O).[+rn=80],CC(C)C1(C)CCC(C=O)C(N)C1[<].[+rn=20]}	1.420646463	7.306629768	23.38373779
{[>]NC(C)(C)C(C[NH3+])C(=O).[+rn=90],CC(C)C1(C)CCC(C=O)C(N)C1[<].[+rn=10]}	1.557624131	6.895042521	31.46051446
{[>]NC(C)(C)C(C[NH3+])C(=O).[+rn=10],CC(C)C1(C)CC(C=O)C(N)C1C[<].[+rn=90]}	0.353386862	11.48820151	55.22356723
{[>]NC(C)(C)C(C[NH3+])C(=O).[+rn=20],CC(C)C1(C)CC(C=O)C(N)C1C[<].[+rn=80]}	0.341582497	10.0239735	50.05932285
{[>]NC(C)(C)C(C[NH3+])C(=O).[+rn=30],CC(C)C1(C)CC(C=O)C(N)C1C[<].[+rn=70]}	0.342033819	9.058785751	50.1495758
{[>]NC(C)(C)C(C[NH3+])C(=O).[+rn=40],CC(C)C1(C)CC(C=O)C(N)C1C[<].[+rn=60]}	0.331494533	8.237827505	47.63251655
{[>]NC(C)(C)C(C[NH3+])C(=O).[+rn=50],CC(C)C1(C)CC(C=O)C(N)C1C[<].[+rn=50]}	0.330749338	7.712788977	43.81547296
{[>]NC(C)(C)C(C[NH3+])C(=O).[+rn=60],CC(C)C1(C)CC(C=O)C(N)C1C[<].[+rn=40]}	0.33695835	7.131499761	45.97788137
{[>]NC(C)(C)C(C[NH3+])C(=O).[+rn=70],CC(C)C1(C)CC(C=O)C(N)C1C[<].[+rn=30]}	0.344797084	6.831060234	46.58628835
{[>]NC(C)(C)C(C[NH3+])C(=O).[+rn=80],CC(C)C1(C)CC(C=O)C(N)C1C[<].[+rn=20]}	0.343247291	6.643737037	47.20308327
{[>]NC(C)(C)C(C[NH3+])C(=O).[+rn=90],CC(C)C1(C)CC(C=O)C(N)C1C[<].[+rn=10]}	0.352012908	6.521675969	54.62158533
{[>]NC(C)(C)C(C[NH3+])C(=O).[+rn=10],CC1CC(C=O)C(N)C(C)C1(C)C[<].[+rn=90]}	0.345251825	10.66190864	73.71279635
{[>]NC(C)(C)C(C[NH3+])C(=O).[+rn=20],CC1CC(C=O)C(N)C(C)C1(C)C[<].[+rn=80]}	0.343577721	9.201551484	65.21857469
{[>]NC(C)(C)C(C[NH3+])C(=O).[+rn=30],CC1CC(C=O)C(N)C(C)C1(C)C[<].[+rn=70]}	0.34265866	8.328884226	63.83717202
{[>]NC(C)(C)C(C[NH3+])C(=O).[+rn=40],CC1CC(C=O)C(N)C(C)C1(C)C[<].[+rn=60]}	0.360643836	7.582902976	58.69923666
{[>]NC(C)(C)C(C[NH3+])C(=O).[+rn=50],CC1CC(C=O)C(N)C(C)C1(C)C[<].[+rn=50]}	0.381038537	7.140857875	51.62402463
{[>]NC(C)(C)C(C[NH3+])C(=O).[+rn=60],CC1CC(C=O)C(N)C(C)C1(C)C[<].[+rn=40]}	0.358132746	6.654568185	51.75786741
{[>]NC(C)(C)C(C[NH3+])C(=O).[+rn=70],CC1CC(C=O)C(N)C(C)C1(C)C[<].[+rn=30]}	0.352760328	6.314783816	51.2108667
{[>]NC(C)(C)C(C[NH3+])C(=O).[+rn=80],CC1CC(C=O)C(N)C(C)C1(C)C[<].[+rn=20]}	0.331921582	6.072969591	51.3582259
{[>]NC(C)(C)C(C[NH3+])C(=O).[+rn=90],CC1CC(C=O)C(N)C(C)C1(C)C[<].[+rn=10]}	0.33811145	6.020405254	61.79006685
{[>]NC(C)(C)C(C[NH3+])C(=O).[+rn=10],CC(C)(C)C1(C)CCC(C=O)C1N[<].[+rn=90]}	0.78347644	11.50211428	25.99194934
{[>]NC(C)(C)C(C[NH3+])C(=O).[+rn=20],CC(C)(C)C1(C)CCC(C=O)C1N[<].[+rn=80]}	0.738544554	10.35734001	22.36751086
{[>]NC(C)(C)C(C[NH3+])C(=O).[+rn=30],CC(C)(C)C1(C)CCC(C=O)C1N[<].[+rn=70]}	0.681822818	9.529495337	23.00361591
{[>]NC(C)(C)C(C[NH3+])C(=O).[+rn=40],CC(C)(C)C1(C)CCC(C=O)C1N[<].[+rn=60]}	0.608457962	8.869688009	22.21416115
{[>]NC(C)(C)C(C[NH3+])C(=O).[+rn=50],CC(C)(C)C1(C)CCC(C=O)C1N[<].[+rn=50]}	0.55718561	8.591655439	21.13318856
{[>]NC(C)(C)C(C[NH3+])C(=O).[+rn=60],CC(C)(C)C1(C)CCC(C=O)C1N[<].[+rn=40]}	0.541180689	8.290804294	23.11434003
{[>]NC(C)(C)C(C[NH3+])C(=O).[+rn=70],CC(C)(C)C1(C)CCC(C=O)C1N[<].[+rn=30]}	0.537425122	8.141557946	24.85104676
{[>]NC(C)(C)C(C[NH3+])C(=O).[+rn=80],CC(C)(C)C1(C)CCC(C=O)C1N[<].[+rn=20]}	0.539899709	8.143958799	25.60328212
{[>]NC(C)(C)C(C[NH3+])C(=O).[+rn=90],CC(C)(C)C1(C)CCC(C=O)C1N[<].[+rn=10]}	0.555649515	8.196731291	31.86063266
{[>]NC(C)(C)C(C[NH3+])C(=O).[+rn=10],CC(C)(C)CC1(C)CC(C=O)C1N[<].[+rn=90]}	0.617005814	23.22837036	38.7356892
{[>]NC(C)(C)C(C[NH3+])C(=O).[+rn=20],CC(C)(C)CC1(C)CC(C=O)C1N[<].[+rn=80]}	0.801994168	20.48141616	26.98329494
{[>]NC(C)(C)C(C[NH3+])C(=O).[+rn=30],CC(C)(C)CC1(C)CC(C=O)C1N[<].[+rn=70]}	1.020183504	18.55712996	23.93325117
{[>]NC(C)(C)C(C[NH3+])C(=O).[+rn=40],CC(C)(C)CC1(C)CC(C=O)C1N[<].[+rn=60]}	1.276596463	16.58657229	19.95928841
{[>]NC(C)(C)C(C[NH3+])C(=O).[+rn=50],CC(C)(C)CC1(C)CC(C=O)C1N[<].[+rn=50]}	1.676615776	15.04926078	16.88874611
{[>]NC(C)(C)C(C[NH3+])C(=O).[+rn=60],CC(C)(C)CC1(C)CC(C=O)C1N[<].[+rn=40]}	2.282753078	13.32555085	15.23271361
{[>]NC(C)(C)C(C[NH3+])C(=O).[+rn=70],CC(C)(C)CC1(C)CC(C=O)C1N[<].[+rn=30]}	3.494356502	12.31889211	14.39818389
{[>]NC(C)(C)C(C[NH3+])C(=O).[+rn=80],CC(C)(C)CC1(C)CC(C=O)C1N[<].[+rn=20]}	5.357423727	11.57998216	13.97744006
{[>]NC(C)(C)C(C[NH3+])C(=O).[+rn=90],CC(C)(C)CC1(C)CC(C=O)C1N[<].[+rn=10]}	7.900082952	10.95135209	16.49861325
{[>]NC(C)(C)C(C[NH3+])C(=O).[+rn=10],CCC(C)CC1(C)CC(C=O)C1N[<].[+rn=90]}	2.072732217	21.14349024	78.68359812
{[>]NC(C)(C)C(C[NH3+])C(=O).[+rn=20],CCC(C)CC1(C)CC(C=O)C1N[<].[+rn=80]}	2.224885046	18.04659358	52.28604712
{[>]NC(C)(C)C(C[NH3+])C(=O).[+rn=30],CCC(C)CC1(C)CC(C=O)C1N[<].[+rn=70]}	2.587824215	16.1470915	41.29088131
{[>]NC(C)(C)C(C[NH3+])C(=O).[+rn=40],CCC(C)CC1(C)CC(C=O)C1N[<].[+rn=60]}	2.99078802	14.32050193	29.51939395
{[>]NC(C)(C)C(C[NH3+])C(=O).[+rn=50],CCC(C)CC1(C)CC(C=O)C1N[<].[+rn=50]}	3.791125735	12.88670626	23.05971583
{[>]NC(C)(C)C(C[NH3+])C(=O).[+rn=60],CCC(C)CC1(C)CC(C=O)C1N[<].[+rn=40]}	4.780109524	11.10110196	20.19274294
{[>]NC(C)(C)C(C[NH3+])C(=O).[+rn=70],CCC(C)CC1(C)CC(C=O)C1N[<].[+rn=30]}	6.477287725	9.900423199	19.01965513
{[>]NC(C)(C)C(C[NH3+])C(=O).[+rn=80],CCC(C)CC1(C)CC(C=O)C1N[<].[+rn=20]}	8.854949491	8.956634604	18.65900518
{[>]NC(C)(C)C(C[NH3+])C(=O).[+rn=90],CCC(C)CC1(C)CC(C=O)C1N[<].[+rn=10]}	12.90666984	8.275821258	23.1580454
{[>]NC(C)(C)C(C[NH3+])C(=O).[+rn=10],CC(C)C(C)(C)C1CC(C=O)C1N[<].[+rn=90]}	0.98474792	16.76779437	79.69895612
{[>]NC(C)(C)C(C[NH3+])C(=O).[+rn=20],CC(C)C(C)(C)C1CC(C=O)C1N[<].[+rn=80]}	1.072246361	14.76403358	66.7726959
{[>]NC(C)(C)C(C[NH3+])C(=O).[+rn=30],CC(C)C(C)(C)C1CC(C=O)C1N[<].[+rn=70]}	1.167822465	13.38343185	60.12616231
{[>]NC(C)(C)C(C[NH3+])C(=O).[+rn=40],CC(C)C(C)(C)C1CC(C=O)C1N[<].[+rn=60]}	1.24579399	12.14383419	51.96737108
{[>]NC(C)(C)C(C[NH3+])C(=O).[+rn=50],CC(C)C(C)(C)C1CC(C=O)C1N[<].[+rn=50]}	1.359205359	11.26459208	43.51825884
{[>]NC(C)(C)C(C[NH3+])C(=O).[+rn=60],CC(C)C(C)(C)C1CC(C=O)C1N[<].[+rn=40]}	1.397713583	10.1947669	39.43168665
{[>]NC(C)(C)C(C[NH3+])C(=O).[+rn=70],CC(C)C(C)(C)C1CC(C=O)C1N[<].[+rn=30]}	1.459665415	9.127727534	36.6389358
{[>]NC(C)(C)C(C[NH3+])C(=O).[+rn=80],CC(C)C(C)(C)C1CC(C=O)C1N[<].[+rn=20]}	1.52368845	8.535618068	34.74945255
{[>]NC(C)(C)C(C[NH3+])C(=O).[+rn=90],CC(C)C(C)(C)C1CC(C=O)C1N[<].[+rn=10]}	1.437869546	8.087063943	39.08187189
{[>]NC(C)(C)C(C[NH3+])C(=O).[+rn=10],CC1(C)CC(N)C(C=O)C1[<].[+rn=90]}	0.705730316	13.13016017	15.47304614
{[>]NC(C)(C)C(C[NH3+])C(=O).[+rn=20],CC1(C)CC(N)C(C=O)C1[<].[+rn=80]}	0.72215285	10.12883204	11.58533731
{[>]NC(C)(C)C(C[NH3+])C(=O).[+rn=30],CC1(C)CC(N)C(C=O)C1[<].[+rn=70]}	0.772812041	8.573760569	10.80783871
{[>]NC(C)(C)C(C[NH3+])C(=O).[+rn=40],CC1(C)CC(N)C(C=O)C1[<].[+rn=60]}	0.880992129	7.71670161	10.40133439
{[>]NC(C)(C)C(C[NH3+])C(=O).[+rn=50],CC1(C)CC(N)C(C=O)C1[<].[+rn=50]}	1.122644094	7.823756628	11.5148201
{[>]NC(C)(C)C(C[NH3+])C(=O).[+rn=60],CC1(C)CC(N)C(C=O)C1[<].[+rn=40]}	1.1442313	7.969477598	14.44032523
{[>]NC(C)(C)C(C[NH3+])C(=O).[+rn=70],CC1(C)CC(N)C(C=O)C1[<].[+rn=30]}	1.490430019	8.324285127	17.06240645
{[>]NC(C)(C)C(C[NH3+])C(=O).[+rn=80],CC1(C)CC(N)C(C=O)C1[<].[+rn=20]}	1.821448719	9.107124917	22.4555175
{[>]NC(C)(C)C(C[NH3+])C(=O).[+rn=90],CC1(C)CC(N)C(C=O)C1[<].[+rn=10]}	2.577205425	11.08943101	35.65101118
{[>]NC(C)(C)C(C[NH3+])C(=O).[+rn=10],CC1CC(C=O)C(N)C(C)(C)C1[<].[+rn=90]}	0.195487885	12.00944851	37.5117773
{[>]NC(C)(C)C(C[NH3+])C(=O).[+rn=20],CC1CC(C=O)C(N)C(C)(C)C1[<].[+rn=80]}	0.24327139	10.15343605	29.73145718
{[>]NC(C)(C)C(C[NH3+])C(=O).[+rn=30],CC1CC(C=O)C(N)C(C)(C)C1[<].[+rn=70]}	0.288258806	9.142860108	29.04519556
{[>]NC(C)(C)C(C[NH3+])C(=O).[+rn=40],CC1CC(C=O)C(N)C(C)(C)C1[<].[+rn=60]}	0.349948139	8.246533454	25.79353556
{[>]NC(C)(C)C(C[NH3+])C(=O).[+rn=50],CC1CC(C=O)C(N)C(C)(C)C1[<].[+rn=50]}	0.418698805	7.523182279	23.7476951
{[>]NC(C)(C)C(C[NH3+])C(=O).[+rn=60],CC1CC(C=O)C(N)C(C)(C)C1[<].[+rn=40]}	0.486745577	6.786746033	25.48991319
{[>]NC(C)(C)C(C[NH3+])C(=O).[+rn=70],CC1CC(C=O)C(N)C(C)(C)C1[<].[+rn=30]}	0.580134648	6.410007983	27.3095347
{[>]NC(C)(C)C(C[NH3+])C(=O).[+rn=80],CC1CC(C=O)C(N)C(C)(C)C1[<].[+rn=20]}	0.729198723	6.32306296	30.73244504
{[>]NC(C)(C)C(C[NH3+])C(=O).[+rn=90],CC1CC(C=O)C(N)C(C)(C)C1[<].[+rn=10]}	1.046850169	6.423058364	43.74688694
{[>]NC(C)(C)C(C[NH3+])C(=O).[+rn=10],CC1CC(C)C(N)C(C=O)C1[<].[+rn=90]}	0.433597485	14.06733301	37.5559944
{[>]NC(C)(C)C(C[NH3+])C(=O).[+rn=20],CC1CC(C)C(N)C(C=O)C1[<].[+rn=80]}	0.511060486	10.74349035	27.96557362
{[>]NC(C)(C)C(C[NH3+])C(=O).[+rn=30],CC1CC(C)C(N)C(C=O)C1[<].[+rn=70]}	0.626610676	8.95187753	24.3602948
{[>]NC(C)(C)C(C[NH3+])C(=O).[+rn=40],CC1CC(C)C(N)C(C=O)C1[<].[+rn=60]}	0.752106321	7.339915961	20.37097237
{[>]NC(C)(C)C(C[NH3+])C(=O).[+rn=50],CC1CC(C)C(N)C(C=O)C1[<].[+rn=50]}	0.973628093	6.296206194	20.14368079
{[>]NC(C)(C)C(C[NH3+])C(=O).[+rn=60],CC1CC(C)C(N)C(C=O)C1[<].[+rn=40]}	1.131067463	5.527274549	21.76733993
{[>]NC(C)(C)C(C[NH3+])C(=O).[+rn=70],CC1CC(C)C(N)C(C=O)C1[<].[+rn=30]}	1.471577475	5.204866204	26.0038653
{[>]NC(C)(C)C(C[NH3+])C(=O).[+rn=80],CC1CC(C)C(N)C(C=O)C1[<].[+rn=20]}	2.094255041	5.25102714	33.78066595
{[>]NC(C)(C)C(C[NH3+])C(=O).[+rn=90],CC1CC(C)C(N)C(C=O)C1[<].[+rn=10]}	3.78399027	5.783334392	51.51314628
{[>]NC(C)(C)C(C[NH3+])C(=O).[+rn=10],CCC(C)CC1CC(C=O)C1N[<].[+rn=90]}	2.446711164	25.90610004	109.2380387
{[>]NC(C)(C)C(C[NH3+])C(=O).[+rn=20],CCC(C)CC1CC(C=O)C1N[<].[+rn=80]}	2.356057558	20.59155799	70.88808989
{[>]NC(C)(C)C(C[NH3+])C(=O).[+rn=30],CCC(C)CC1CC(C=O)C1N[<].[+rn=70]}	2.758521585	18.20525557	53.52935803
{[>]NC(C)(C)C(C[NH3+])C(=O).[+rn=40],CCC(C)CC1CC(C=O)C1N[<].[+rn=60]}	3.538690294	15.68075791	34.06685277
{[>]NC(C)(C)C(C[NH3+])C(=O).[+rn=50],CCC(C)CC1CC(C=O)C1N[<].[+rn=50]}	6.406940482	13.74058501	24.16624844
{[>]NC(C)(C)C(C[NH3+])C(=O).[+rn=60],CCC(C)CC1CC(C=O)C1N[<].[+rn=40]}	10.44980231	11.52761478	19.17711095
{[>]NC(C)(C)C(C[NH3+])C(=O).[+rn=70],CCC(C)CC1CC(C=O)C1N[<].[+rn=30]}	18.39440875	9.89815512	18.80635889
{[>]NC(C)(C)C(C[NH3+])C(=O).[+rn=80],CCC(C)CC1CC(C=O)C1N[<].[+rn=20]}	26.601572	8.512215461	21.64208618
{[>]NC(C)(C)C(C[NH3+])C(=O).[+rn=90],CCC(C)CC1CC(C=O)C1N[<].[+rn=10]}	40.32484363	7.866120564	30.59995207
{[>]NC(C)(C)C(C[NH3+])C(=O).[+rn=10],CC(C)CC1CCC(C=O)C1N[<].[+rn=90]}	2.404147766	28.70934255	65.15159977
{[>]NC(C)(C)C(C[NH3+])C(=O).[+rn=20],CC(C)CC1CCC(C=O)C1N[<].[+rn=80]}	2.960321643	23.69624306	42.09605028
{[>]NC(C)(C)C(C[NH3+])C(=O).[+rn=30],CC(C)CC1CCC(C=O)C1N[<].[+rn=70]}	4.024316906	21.5452519	34.07159831
{[>]NC(C)(C)C(C[NH3+])C(=O).[+rn=40],CC(C)CC1CCC(C=O)C1N[<].[+rn=60]}	4.774731546	18.5965428	24.82507237
{[>]NC(C)(C)C(C[NH3+])C(=O).[+rn=50],CC(C)CC1CCC(C=O)C1N[<].[+rn=50]}	8.271922781	16.29100437	20.21972494
{[>]NC(C)(C)C(C[NH3+])C(=O).[+rn=60],CC(C)CC1CCC(C=O)C1N[<].[+rn=40]}	12.65321486	13.53561695	19.58523146
{[>]NC(C)(C)C(C[NH3+])C(=O).[+rn=70],CC(C)CC1CCC(C=O)C1N[<].[+rn=30]}	21.94410762	12.10442415	20.6396453
{[>]NC(C)(C)C(C[NH3+])C(=O).[+rn=80],CC(C)CC1CCC(C=O)C1N[<].[+rn=20]}	34.40202741	10.94425207	22.0751569
{[>]NC(C)(C)C(C[NH3+])C(=O).[+rn=90],CC(C)CC1CCC(C=O)C1N[<].[+rn=10]}	54.44697717	10.56348489	29.70330043
{[>]NC(C)(C)C(C[NH3+])C(=O).[+rn=10],CC(C)CC1C(C)CC(C=O)C1N[<].[+rn=90]}	7.897802264	31.07904487	97.62732692
{[>]NC(C)(C)C(C[NH3+])C(=O).[+rn=20],CC(C)CC1C(C)CC(C=O)C1N[<].[+rn=80]}	9.385340449	26.77734105	68.89971621
{[>]NC(C)(C)C(C[NH3+])C(=O).[+rn=30],CC(C)CC1C(C)CC(C=O)C1N[<].[+rn=70]}	12.10910914	24.21553308	60.31123879
{[>]NC(C)(C)C(C[NH3+])C(=O).[+rn=40],CC(C)CC1C(C)CC(C=O)C1N[<].[+rn=60]}	14.34168208	21.22631913	51.1046667
{[>]NC(C)(C)C(C[NH3+])C(=O).[+rn=50],CC(C)CC1C(C)CC(C=O)C1N[<].[+rn=50]}	21.29418063	18.86237629	43.78256835
{[>]NC(C)(C)C(C[NH3+])C(=O).[+rn=60],CC(C)CC1C(C)CC(C=O)C1N[<].[+rn=40]}	27.60211346	16.31165721	39.77490866
{[>]NC(C)(C)C(C[NH3+])C(=O).[+rn=70],CC(C)CC1C(C)CC(C=O)C1N[<].[+rn=30]}	42.56067843	14.36080478	37.81917469
{[>]NC(C)(C)C(C[NH3+])C(=O).[+rn=80],CC(C)CC1C(C)CC(C=O)C1N[<].[+rn=20]}	61.07261256	12.89218294	34.32258808
{[>]NC(C)(C)C(C[NH3+])C(=O).[+rn=90],CC(C)CC1C(C)CC(C=O)C1N[<].[+rn=10]}	86.58135183	11.99324148	37.13720942
{[>]NC(C)(C)C(C[NH3+])C(=O).[+rn=10],CCCC(C)C1CC(C=O)C1N[<].[+rn=90]}	4.979505052	21.21128933	107.6729534
{[>]NC(C)(C)C(C[NH3+])C(=O).[+rn=20],CCCC(C)C1CC(C=O)C1N[<].[+rn=80]}	4.048163768	16.55026279	72.37396367
{[>]NC(C)(C)C(C[NH3+])C(=O).[+rn=30],CCCC(C)C1CC(C=O)C1N[<].[+rn=70]}	3.618085473	14.547817	57.51010328
{[>]NC(C)(C)C(C[NH3+])C(=O).[+rn=40],CCCC(C)C1CC(C=O)C1N[<].[+rn=60]}	3.395814301	12.48159568	38.28541986
{[>]NC(C)(C)C(C[NH3+])C(=O).[+rn=50],CCCC(C)C1CC(C=O)C1N[<].[+rn=50]}	3.157784332	11.10025418	28.82384549
{[>]NC(C)(C)C(C[NH3+])C(=O).[+rn=60],CCCC(C)C1CC(C=O)C1N[<].[+rn=40]}	2.690890979	9.562681109	23.67698686
{[>]NC(C)(C)C(C[NH3+])C(=O).[+rn=70],CCCC(C)C1CC(C=O)C1N[<].[+rn=30]}	2.62267936	8.325084184	23.21023834
{[>]NC(C)(C)C(C[NH3+])C(=O).[+rn=80],CCCC(C)C1CC(C=O)C1N[<].[+rn=20]}	2.627588712	7.356598609	28.35232776
{[>]NC(C)(C)C(C[NH3+])C(=O).[+rn=90],CCCC(C)C1CC(C=O)C1N[<].[+rn=10]}	2.772821518	6.99392743	42.08874365
{[>]NC(C)(C)C(C[NH3+])C(=O).[+rn=10],CCC(CC)C1CC(C=O)C1N[<].[+rn=90]}	0.902526972	23.56027087	97.82118268
{[>]NC(C)(C)C(C[NH3+])C(=O).[+rn=20],CCC(CC)C1CC(C=O)C1N[<].[+rn=80]}	0.958410692	19.57418723	64.51454013
{[>]NC(C)(C)C(C[NH3+])C(=O).[+rn=30],CCC(CC)C1CC(C=O)C1N[<].[+rn=70]}	0.969484577	17.81359653	51.4493165
{[>]NC(C)(C)C(C[NH3+])C(=O).[+rn=40],CCC(CC)C1CC(C=O)C1N[<].[+rn=60]}	1.006613902	15.58603201	35.25567668
{[>]NC(C)(C)C(C[NH3+])C(=O).[+rn=50],CCC(CC)C1CC(C=O)C1N[<].[+rn=50]}	1.137611415	13.87444195	26.56732303
{[>]NC(C)(C)C(C[NH3+])C(=O).[+rn=60],CCC(CC)C1CC(C=O)C1N[<].[+rn=40]}	1.324142145	12.18642426	22.21965245
{[>]NC(C)(C)C(C[NH3+])C(=O).[+rn=70],CCC(CC)C1CC(C=O)C1N[<].[+rn=30]}	1.646145174	10.68791293	21.91654295
{[>]NC(C)(C)C(C[NH3+])C(=O).[+rn=80],CCC(CC)C1CC(C=O)C1N[<].[+rn=20]}	2.176767444	9.582279105	25.15165598
{[>]NC(C)(C)C(C[NH3+])C(=O).[+rn=90],CCC(CC)C1CC(C=O)C1N[<].[+rn=10]}	3.245284244	9.158085609	36.84146478
{[>]NC(C)(C)C(C[NH3+])C(=O).[+rn=10],CCC1(C)C(C)CC(C=O)C1N[<].[+rn=90]}	0.635135146	7.947967192	26.71524162
{[>]NC(C)(C)C(C[NH3+])C(=O).[+rn=20],CCC1(C)C(C)CC(C=O)C1N[<].[+rn=80]}	0.613580523	6.634788117	22.59050856
{[>]NC(C)(C)C(C[NH3+])C(=O).[+rn=30],CCC1(C)C(C)CC(C=O)C1N[<].[+rn=70]}	0.595479268	5.942892023	23.74524402
{[>]NC(C)(C)C(C[NH3+])C(=O).[+rn=40],CCC1(C)C(C)CC(C=O)C1N[<].[+rn=60]}	0.540774646	5.265575843	24.94923842
{[>]NC(C)(C)C(C[NH3+])C(=O).[+rn=50],CCC1(C)C(C)CC(C=O)C1N[<].[+rn=50]}	0.510945913	4.839145823	25.95971653
{[>]NC(C)(C)C(C[NH3+])C(=O).[+rn=60],CCC1(C)C(C)CC(C=O)C1N[<].[+rn=40]}	0.483833665	4.483010698	29.07059994
{[>]NC(C)(C)C(C[NH3+])C(=O).[+rn=70],CCC1(C)C(C)CC(C=O)C1N[<].[+rn=30]}	0.489210823	4.295205108	32.65848768
{[>]NC(C)(C)C(C[NH3+])C(=O).[+rn=80],CCC1(C)C(C)CC(C=O)C1N[<].[+rn=20]}	0.487293308	4.205843829	39.53987494
{[>]NC(C)(C)C(C[NH3+])C(=O).[+rn=90],CCC1(C)C(C)CC(C=O)C1N[<].[+rn=10]}	0.512649847	4.416138513	55.45269799
{[>]NC(C)(C)C(C[NH3+])C(=O).[+rn=10],CCC1(C(C)C)CC(C=O)C1N[<].[+rn=90]}	2.618216281	11.14149843	48.61375179
{[>]NC(C)(C)C(C[NH3+])C(=O).[+rn=20],CCC1(C(C)C)CC(C=O)C1N[<].[+rn=80]}	2.323358795	9.279849808	38.71385649
{[>]NC(C)(C)C(C[NH3+])C(=O).[+rn=30],CCC1(C(C)C)CC(C=O)C1N[<].[+rn=70]}	2.067552092	8.183410569	38.69700518
{[>]NC(C)(C)C(C[NH3+])C(=O).[+rn=40],CCC1(C(C)C)CC(C=O)C1N[<].[+rn=60]}	1.747955223	7.262608402	35.43679289
{[>]NC(C)(C)C(C[NH3+])C(=O).[+rn=50],CCC1(C(C)C)CC(C=O)C1N[<].[+rn=50]}	1.585558621	6.625563679	33.35775661
{[>]NC(C)(C)C(C[NH3+])C(=O).[+rn=60],CCC1(C(C)C)CC(C=O)C1N[<].[+rn=40]}	1.414251195	6.102262172	33.0564196
{[>]NC(C)(C)C(C[NH3+])C(=O).[+rn=70],CCC1(C(C)C)CC(C=O)C1N[<].[+rn=30]}	1.354868375	5.895282382	33.99149344
{[>]NC(C)(C)C(C[NH3+])C(=O).[+rn=80],CCC1(C(C)C)CC(C=O)C1N[<].[+rn=20]}	1.316022935	5.777469371	38.21985311
{[>]NC(C)(C)C(C[NH3+])C(=O).[+rn=90],CCC1(C(C)C)CC(C=O)C1N[<].[+rn=10]}	1.399938791	5.943419701	49.26443492
{[>]NC(C)(C)C(C[NH3+])C(=O).[+rn=10],CCC1CC(N)C(C=O)CC1C[<].[+rn=90]}	0.491940351	16.4912318	55.09593074
{[>]NC(C)(C)C(C[NH3+])C(=O).[+rn=20],CCC1CC(N)C(C=O)CC1C[<].[+rn=80]}	0.587303045	12.99621741	37.78274165
{[>]NC(C)(C)C(C[NH3+])C(=O).[+rn=30],CCC1CC(N)C(C=O)CC1C[<].[+rn=70]}	0.689545853	11.54328352	32.08207666
{[>]NC(C)(C)C(C[NH3+])C(=O).[+rn=40],CCC1CC(N)C(C=O)CC1C[<].[+rn=60]}	0.794465397	9.917461235	25.30588598
{[>]NC(C)(C)C(C[NH3+])C(=O).[+rn=50],CCC1CC(N)C(C=O)CC1C[<].[+rn=50]}	1.010524376	8.77755199	20.64752662
{[>]NC(C)(C)C(C[NH3+])C(=O).[+rn=60],CCC1CC(N)C(C=O)CC1C[<].[+rn=40]}	1.311557557	7.526471799	19.4029673
{[>]NC(C)(C)C(C[NH3+])C(=O).[+rn=70],CCC1CC(N)C(C=O)CC1C[<].[+rn=30]}	1.666014675	6.941685247	21.50983188
{[>]NC(C)(C)C(C[NH3+])C(=O).[+rn=80],CCC1CC(N)C(C=O)CC1C[<].[+rn=20]}	2.268335401	6.546948215	26.96163189
{[>]NC(C)(C)C(C[NH3+])C(=O).[+rn=90],CCC1CC(N)C(C=O)CC1C[<].[+rn=10]}	3.706747638	6.633214178	41.21864405
{[>]NC(C)(C)C(C[NH3+])C(=O).[+rn=10],CCC1CC(C=O)C(N)C1C[<].[+rn=90]}	1.542244887	14.46073657	33.85923709
{[>]NC(C)(C)C(C[NH3+])C(=O).[+rn=20],CCC1CC(C=O)C(N)C1C[<].[+rn=80]}	1.553398857	10.79769048	24.53590569
{[>]NC(C)(C)C(C[NH3+])C(=O).[+rn=30],CCC1CC(C=O)C(N)C1C[<].[+rn=70]}	1.609459105	9.121270683	22.67787458
{[>]NC(C)(C)C(C[NH3+])C(=O).[+rn=40],CCC1CC(C=O)C(N)C1C[<].[+rn=60]}	1.599156558	7.516520504	20.280475
{[>]NC(C)(C)C(C[NH3+])C(=O).[+rn=50],CCC1CC(C=O)C(N)C1C[<].[+rn=50]}	1.576393023	6.623879971	19.04452742
{[>]NC(C)(C)C(C[NH3+])C(=O).[+rn=60],CCC1CC(C=O)C(N)C1C[<].[+rn=40]}	1.604856045	5.869467872	21.46214933
{[>]NC(C)(C)C(C[NH3+])C(=O).[+rn=70],CCC1CC(C=O)C(N)C1C[<].[+rn=30]}	1.674693566	5.500631881	25.93353883
{[>]NC(C)(C)C(C[NH3+])C(=O).[+rn=80],CCC1CC(C=O)C(N)C1C[<].[+rn=20]}	1.614066176	5.334407322	33.38485428
{[>]NC(C)(C)C(C[NH3+])C(=O).[+rn=90],CCC1CC(C=O)C(N)C1C[<].[+rn=10]}	1.716690259	5.848454419	51.76944031
{[>]NC(C)(C)C(C[NH3+])C(=O).[+rn=10],CC(C)C1(C)CCCC(C=O)C1N[<].[+rn=90]}	0.617372117	14.13103946	50.76288704
{[>]NC(C)(C)C(C[NH3+])C(=O).[+rn=20],CC(C)C1(C)CCCC(C=O)C1N[<].[+rn=80]}	0.636776063	11.99972554	40.72397964
{[>]NC(C)(C)C(C[NH3+])C(=O).[+rn=30],CC(C)C1(C)CCCC(C=O)C1N[<].[+rn=70]}	0.665596805	10.94611801	39.03100118
{[>]NC(C)(C)C(C[NH3+])C(=O).[+rn=40],CC(C)C1(C)CCCC(C=O)C1N[<].[+rn=60]}	0.64731045	10.07762236	34.84615745
{[>]NC(C)(C)C(C[NH3+])C(=O).[+rn=50],CC(C)C1(C)CCCC(C=O)C1N[<].[+rn=50]}	0.661050956	9.460990959	30.63809895
{[>]NC(C)(C)C(C[NH3+])C(=O).[+rn=60],CC(C)C1(C)CCCC(C=O)C1N[<].[+rn=40]}	0.626569168	8.494950462	30.39411897
{[>]NC(C)(C)C(C[NH3+])C(=O).[+rn=70],CC(C)C1(C)CCCC(C=O)C1N[<].[+rn=30]}	0.633425164	7.83950537	31.0867462
{[>]NC(C)(C)C(C[NH3+])C(=O).[+rn=80],CC(C)C1(C)CCCC(C=O)C1N[<].[+rn=20]}	0.700539013	7.38111996	34.5554663
{[>]NC(C)(C)C(C[NH3+])C(=O).[+rn=90],CC(C)C1(C)CCCC(C=O)C1N[<].[+rn=10]}	0.732901601	7.023582289	45.45042003
{[>]NC(C)(C)C(C[NH3+])C(=O).[+rn=10],CCC1(C)CC(C=O)C(N)C1(C)C[<].[+rn=90]}	0.225239441	7.347788732	23.11263083
{[>]NC(C)(C)C(C[NH3+])C(=O).[+rn=20],CCC1(C)CC(C=O)C(N)C1(C)C[<].[+rn=80]}	0.238310917	6.511716695	21.73673799
{[>]NC(C)(C)C(C[NH3+])C(=O).[+rn=30],CCC1(C)CC(C=O)C(N)C1(C)C[<].[+rn=70]}	0.236369803	5.983920928	24.25685802
{[>]NC(C)(C)C(C[NH3+])C(=O).[+rn=40],CCC1(C)CC(C=O)C(N)C1(C)C[<].[+rn=60]}	0.218565818	5.564657801	26.17618375
{[>]NC(C)(C)C(C[NH3+])C(=O).[+rn=50],CCC1(C)CC(C=O)C(N)C1(C)C[<].[+rn=50]}	0.229244808	5.316080352	26.22872041
{[>]NC(C)(C)C(C[NH3+])C(=O).[+rn=60],CCC1(C)CC(C=O)C(N)C1(C)C[<].[+rn=40]}	0.210407987	5.045760263	28.67078243
{[>]NC(C)(C)C(C[NH3+])C(=O).[+rn=70],CCC1(C)CC(C=O)C(N)C1(C)C[<].[+rn=30]}	0.214609198	4.863102549	29.82461674
{[>]NC(C)(C)C(C[NH3+])C(=O).[+rn=80],CCC1(C)CC(C=O)C(N)C1(C)C[<].[+rn=20]}	0.236088124	4.770972576	31.27234969
{[>]NC(C)(C)C(C[NH3+])C(=O).[+rn=90],CCC1(C)CC(C=O)C(N)C1(C)C[<].[+rn=10]}	0.293120594	4.926885714	39.54631222
{[>]NC(C)(C)C(C[NH3+])C(=O).[+rn=10],CC1CC(C)CC(C=O)C(N)C1[<].[+rn=90]}	0.341289688	16.32065266	52.50623535
{[>]NC(C)(C)C(C[NH3+])C(=O).[+rn=20],CC1CC(C)CC(C=O)C(N)C1[<].[+rn=80]}	0.342230415	13.37985701	37.0456381
{[>]NC(C)(C)C(C[NH3+])C(=O).[+rn=30],CC1CC(C)CC(C=O)C(N)C1[<].[+rn=70]}	0.348302208	11.76161659	33.07799654
{[>]NC(C)(C)C(C[NH3+])C(=O).[+rn=40],CC1CC(C)CC(C=O)C(N)C1[<].[+rn=60]}	0.351720645	10.28615776	27.0211066
{[>]NC(C)(C)C(C[NH3+])C(=O).[+rn=50],CC1CC(C)CC(C=O)C(N)C1[<].[+rn=50]}	0.368829095	9.262712139	23.42587896
{[>]NC(C)(C)C(C[NH3+])C(=O).[+rn=60],CC1CC(C)CC(C=O)C(N)C1[<].[+rn=40]}	0.358211012	8.313358782	22.63351956
{[>]NC(C)(C)C(C[NH3+])C(=O).[+rn=70],CC1CC(C)CC(C=O)C(N)C1[<].[+rn=30]}	0.360343112	7.80180597	24.28620696
{[>]NC(C)(C)C(C[NH3+])C(=O).[+rn=80],CC1CC(C)CC(C=O)C(N)C1[<].[+rn=20]}	0.383764296	7.397906294	28.58185814
{[>]NC(C)(C)C(C[NH3+])C(=O).[+rn=90],CC1CC(C)CC(C=O)C(N)C1[<].[+rn=10]}	0.443186838	7.551407321	39.74103038
{[>]NC(C)(C)C(C[NH3+])C(=O).[+rn=10],CC(C)C1CCCC(C=O)C1N[<].[+rn=90]}	1.510212461	19.67191827	85.50536756
{[>]NC(C)(C)C(C[NH3+])C(=O).[+rn=20],CC(C)C1CCCC(C=O)C1N[<].[+rn=80]}	1.531741609	15.77606157	62.57642009
{[>]NC(C)(C)C(C[NH3+])C(=O).[+rn=30],CC(C)C1CCCC(C=O)C1N[<].[+rn=70]}	1.502926027	14.00106059	56.06896167
{[>]NC(C)(C)C(C[NH3+])C(=O).[+rn=40],CC(C)C1CCCC(C=O)C1N[<].[+rn=60]}	1.499404091	12.14987042	42.56938168
{[>]NC(C)(C)C(C[NH3+])C(=O).[+rn=50],CC(C)C1CCCC(C=O)C1N[<].[+rn=50]}	1.52118492	10.84561884	34.22879015
{[>]NC(C)(C)C(C[NH3+])C(=O).[+rn=60],CC(C)C1CCCC(C=O)C1N[<].[+rn=40]}	1.362680201	9.465467996	31.06503071
{[>]NC(C)(C)C(C[NH3+])C(=O).[+rn=70],CC(C)C1CCCC(C=O)C1N[<].[+rn=30]}	1.171306134	8.519743706	30.70305967
{[>]NC(C)(C)C(C[NH3+])C(=O).[+rn=80],CC(C)C1CCCC(C=O)C1N[<].[+rn=20]}	1.143025324	7.6995791	34.04811837
{[>]NC(C)(C)C(C[NH3+])C(=O).[+rn=90],CC(C)C1CCCC(C=O)C1N[<].[+rn=10]}	1.211872978	7.631724532	46.28449558
{[>]NC(C)(C)C(C[NH3+])C(=O).[+rn=10],CCC1(C)CCCC(C=O)C1N[<].[+rn=90]}	0.957844051	12.91083656	25.7673828
{[>]NC(C)(C)C(C[NH3+])C(=O).[+rn=20],CCC1(C)CCCC(C=O)C1N[<].[+rn=80]}	0.931741678	10.05340397	18.72057153
{[>]NC(C)(C)C(C[NH3+])C(=O).[+rn=30],CCC1(C)CCCC(C=O)C1N[<].[+rn=70]}	0.886197608	8.822478411	16.47644138
{[>]NC(C)(C)C(C[NH3+])C(=O).[+rn=40],CCC1(C)CCCC(C=O)C1N[<].[+rn=60]}	0.806524456	7.628178102	14.24018001
{[>]NC(C)(C)C(C[NH3+])C(=O).[+rn=50],CCC1(C)CCCC(C=O)C1N[<].[+rn=50]}	0.771779805	6.837975549	13.99601412
{[>]NC(C)(C)C(C[NH3+])C(=O).[+rn=60],CCC1(C)CCCC(C=O)C1N[<].[+rn=40]}	0.732656472	6.019329996	16.86521129
{[>]NC(C)(C)C(C[NH3+])C(=O).[+rn=70],CCC1(C)CCCC(C=O)C1N[<].[+rn=30]}	0.766527136	5.651802632	20.73496171
{[>]NC(C)(C)C(C[NH3+])C(=O).[+rn=80],CCC1(C)CCCC(C=O)C1N[<].[+rn=20]}	0.8434019	5.389558446	27.04941337
{[>]NC(C)(C)C(C[NH3+])C(=O).[+rn=90],CCC1(C)CCCC(C=O)C1N[<].[+rn=10]}	0.992391828	5.631903367	43.05534991
{[>]NC(C)(C)C(C[NH3+])C(=O).[+rn=10],CC1CCCC(C=O)C(N)C1[<].[+rn=90]}	2.114414372	14.70368591	33.09117878
{[>]NC(C)(C)C(C[NH3+])C(=O).[+rn=20],CC1CCCC(C=O)C(N)C1[<].[+rn=80]}	1.709621709	10.89922144	22.03862705
{[>]NC(C)(C)C(C[NH3+])C(=O).[+rn=30],CC1CCCC(C=O)C(N)C1[<].[+rn=70]}	1.432389076	9.187476278	18.24613408
{[>]NC(C)(C)C(C[NH3+])C(=O).[+rn=40],CC1CCCC(C=O)C(N)C1[<].[+rn=60]}	1.312426681	7.453363417	13.77004665
{[>]NC(C)(C)C(C[NH3+])C(=O).[+rn=50],CC1CCCC(C=O)C(N)C1[<].[+rn=50]}	1.321948653	6.357560977	12.87462454
{[>]NC(C)(C)C(C[NH3+])C(=O).[+rn=60],CC1CCCC(C=O)C(N)C1[<].[+rn=40]}	1.304464544	5.545606317	14.52982665
{[>]NC(C)(C)C(C[NH3+])C(=O).[+rn=70],CC1CCCC(C=O)C(N)C1[<].[+rn=30]}	1.232593254	5.41285112	20.50775574
{[>]NC(C)(C)C(C[NH3+])C(=O).[+rn=80],CC1CCCC(C=O)C(N)C1[<].[+rn=20]}	1.152394103	5.535958051	34.86890404
{[>]NC(C)(C)C(C[NH3+])C(=O).[+rn=90],CC1CCCC(C=O)C(N)C1[<].[+rn=10]}	1.272168001	6.331312664	66.14450565
{[>]NC(C)(C)C(C[NH3+])C(=O).[+rn=10],CC(C)CC1(C)CCC(C=O)C1N[<].[+rn=90]}	0.860851358	18.57509546	35.11629535
{[>]NC(C)(C)C(C[NH3+])C(=O).[+rn=20],CC(C)CC1(C)CCC(C=O)C1N[<].[+rn=80]}	0.957361535	16.06786333	26.73661739
{[>]NC(C)(C)C(C[NH3+])C(=O).[+rn=30],CC(C)CC1(C)CCC(C=O)C1N[<].[+rn=70]}	1.112421931	14.75649921	24.63982325
{[>]NC(C)(C)C(C[NH3+])C(=O).[+rn=40],CC(C)CC1(C)CCC(C=O)C1N[<].[+rn=60]}	1.322983674	13.35356691	21.8764069
{[>]NC(C)(C)C(C[NH3+])C(=O).[+rn=50],CC(C)CC1(C)CCC(C=O)C1N[<].[+rn=50]}	1.822122579	12.10351364	20.54288443
{[>]NC(C)(C)C(C[NH3+])C(=O).[+rn=60],CC(C)CC1(C)CCC(C=O)C1N[<].[+rn=40]}	2.250559934	10.57293208	20.29000161
{[>]NC(C)(C)C(C[NH3+])C(=O).[+rn=70],CC(C)CC1(C)CCC(C=O)C1N[<].[+rn=30]}	3.019392301	9.257752417	21.21772229
{[>]NC(C)(C)C(C[NH3+])C(=O).[+rn=80],CC(C)CC1(C)CCC(C=O)C1N[<].[+rn=20]}	4.079811225	8.298451002	22.68091616
{[>]NC(C)(C)C(C[NH3+])C(=O).[+rn=90],CC(C)CC1(C)CCC(C=O)C1N[<].[+rn=10]}	6.226797945	7.920306525	29.40969664
{[>]NC(C)(C)C(C[NH3+])C(=O).[+rn=10],CCC(C)C(C)C1CC(C=O)C1N[<].[+rn=90]}	1.589231476	18.87029633	115.3385836
{[>]NC(C)(C)C(C[NH3+])C(=O).[+rn=20],CCC(C)C(C)C1CC(C=O)C1N[<].[+rn=80]}	1.632199054	16.1192325	85.28155613
{[>]NC(C)(C)C(C[NH3+])C(=O).[+rn=30],CCC(C)C(C)C1CC(C=O)C1N[<].[+rn=70]}	1.694937123	14.43069726	76.80608102
{[>]NC(C)(C)C(C[NH3+])C(=O).[+rn=40],CCC(C)C(C)C1CC(C=O)C1N[<].[+rn=60]}	1.709752391	12.77059165	62.16067391
{[>]NC(C)(C)C(C[NH3+])C(=O).[+rn=50],CCC(C)C(C)C1CC(C=O)C1N[<].[+rn=50]}	1.764195041	11.65484057	50.64797382
{[>]NC(C)(C)C(C[NH3+])C(=O).[+rn=60],CCC(C)C(C)C1CC(C=O)C1N[<].[+rn=40]}	1.902720666	10.14770558	45.6589803
{[>]NC(C)(C)C(C[NH3+])C(=O).[+rn=70],CCC(C)C(C)C1CC(C=O)C1N[<].[+rn=30]}	2.205062694	8.885397642	42.14240498
{[>]NC(C)(C)C(C[NH3+])C(=O).[+rn=80],CCC(C)C(C)C1CC(C=O)C1N[<].[+rn=20]}	2.871690761	8.040610323	38.7625951
{[>]NC(C)(C)C(C[NH3+])C(=O).[+rn=90],CCC(C)C(C)C1CC(C=O)C1N[<].[+rn=10]}	3.547899753	7.509834853	46.44111617
{[>]NC(C)(C)C(C[NH3+])C(=O).[+rn=10],CC(C)CCCC1CC(C=O)C1N[<].[+rn=90]}	1.77206971	19.65179332	50.17317895
{[>]NC(C)(C)C(C[NH3+])C(=O).[+rn=20],CC(C)CCCC1CC(C=O)C1N[<].[+rn=80]}	1.57301622	16.5645102	36.34613376
{[>]NC(C)(C)C(C[NH3+])C(=O).[+rn=30],CC(C)CCCC1CC(C=O)C1N[<].[+rn=70]}	1.437613985	14.78894243	29.86803663
{[>]NC(C)(C)C(C[NH3+])C(=O).[+rn=40],CC(C)CCCC1CC(C=O)C1N[<].[+rn=60]}	1.375495955	13.01286403	22.89414047
{[>]NC(C)(C)C(C[NH3+])C(=O).[+rn=50],CC(C)CCCC1CC(C=O)C1N[<].[+rn=50]}	1.307531332	11.6351892	19.58617595
{[>]NC(C)(C)C(C[NH3+])C(=O).[+rn=60],CC(C)CCCC1CC(C=O)C1N[<].[+rn=40]}	1.269196711	10.17893134	18.0062671
{[>]NC(C)(C)C(C[NH3+])C(=O).[+rn=70],CC(C)CCCC1CC(C=O)C1N[<].[+rn=30]}	1.550029958	9.053376965	19.5625609
{[>]NC(C)(C)C(C[NH3+])C(=O).[+rn=80],CC(C)CCCC1CC(C=O)C1N[<].[+rn=20]}	2.245841315	8.050451622	25.65182678
{[>]NC(C)(C)C(C[NH3+])C(=O).[+rn=90],CC(C)CCCC1CC(C=O)C1N[<].[+rn=10]}	3.152360572	7.490960013	37.16238965
{[>]NC(C)(C)C(C[NH3+])C(=O).[+rn=10],CCC(C)C1(CC)CC(C=O)C1N[<].[+rn=90]}	0.800288445	14.77532462	53.07497422
{[>]NC(C)(C)C(C[NH3+])C(=O).[+rn=20],CCC(C)C1(CC)CC(C=O)C1N[<].[+rn=80]}	0.744562307	12.5980778	37.97121463
{[>]NC(C)(C)C(C[NH3+])C(=O).[+rn=30],CCC(C)C1(CC)CC(C=O)C1N[<].[+rn=70]}	0.742745594	11.44091368	33.53478809
{[>]NC(C)(C)C(C[NH3+])C(=O).[+rn=40],CCC(C)C1(CC)CC(C=O)C1N[<].[+rn=60]}	0.777823281	10.31997944	29.1613863
{[>]NC(C)(C)C(C[NH3+])C(=O).[+rn=50],CCC(C)C1(CC)CC(C=O)C1N[<].[+rn=50]}	0.840978927	9.621497296	25.71219713
{[>]NC(C)(C)C(C[NH3+])C(=O).[+rn=60],CCC(C)C1(CC)CC(C=O)C1N[<].[+rn=40]}	0.849322131	8.674403969	23.80875858
{[>]NC(C)(C)C(C[NH3+])C(=O).[+rn=70],CCC(C)C1(CC)CC(C=O)C1N[<].[+rn=30]}	0.844545624	7.878536821	22.58250315
{[>]NC(C)(C)C(C[NH3+])C(=O).[+rn=80],CCC(C)C1(CC)CC(C=O)C1N[<].[+rn=20]}	0.90721443	7.013751445	24.29857521
{[>]NC(C)(C)C(C[NH3+])C(=O).[+rn=90],CCC(C)C1(CC)CC(C=O)C1N[<].[+rn=10]}	1.005480935	6.661056028	32.29103634
{[>]NC(C)(C)C(C[NH3+])C(=O).[+rn=10],CC1CCC(C=O)C(N)CC1C[<].[+rn=90]}	1.479147699	17.11393932	56.02017958
{[>]NC(C)(C)C(C[NH3+])C(=O).[+rn=20],CC1CCC(C=O)C(N)CC1C[<].[+rn=80]}	1.297334058	13.25905889	40.00881598
{[>]NC(C)(C)C(C[NH3+])C(=O).[+rn=30],CC1CCC(C=O)C(N)CC1C[<].[+rn=70]}	1.284428154	11.7475033	35.7830765
{[>]NC(C)(C)C(C[NH3+])C(=O).[+rn=40],CC1CCC(C=O)C(N)CC1C[<].[+rn=60]}	1.297110085	10.2098095	28.81816628
{[>]NC(C)(C)C(C[NH3+])C(=O).[+rn=50],CC1CCC(C=O)C(N)CC1C[<].[+rn=50]}	1.245902288	9.08069908	25.04653042
{[>]NC(C)(C)C(C[NH3+])C(=O).[+rn=60],CC1CCC(C=O)C(N)CC1C[<].[+rn=40]}	1.228187474	8.032404185	25.02517043
{[>]NC(C)(C)C(C[NH3+])C(=O).[+rn=70],CC1CCC(C=O)C(N)CC1C[<].[+rn=30]}	1.104478367	7.596246328	25.61420523
{[>]NC(C)(C)C(C[NH3+])C(=O).[+rn=80],CC1CCC(C=O)C(N)CC1C[<].[+rn=20]}	1.006243745	7.148147217	29.73777676
{[>]NC(C)(C)C(C[NH3+])C(=O).[+rn=90],CC1CCC(C=O)C(N)CC1C[<].[+rn=10]}	0.926633577	7.427896024	42.03628107
{[>]NC(C)(C)C(C[NH3+])C(=O).[+rn=10],CC1(C)CC(C=O)C(N)C(C)(C)C1[<].[+rn=90]}	0.086745599	14.79913769	28.07570227
{[>]NC(C)(C)C(C[NH3+])C(=O).[+rn=20],CC1(C)CC(C=O)C(N)C(C)(C)C1[<].[+rn=80]}	0.106529858	13.2359928	23.24604328
{[>]NC(C)(C)C(C[NH3+])C(=O).[+rn=30],CC1(C)CC(C=O)C(N)C(C)(C)C1[<].[+rn=70]}	0.135084797	12.06615098	22.22350923
{[>]NC(C)(C)C(C[NH3+])C(=O).[+rn=40],CC1(C)CC(C=O)C(N)C(C)(C)C1[<].[+rn=60]}	0.172260299	11.08781423	20.03229049
{[>]NC(C)(C)C(C[NH3+])C(=O).[+rn=50],CC1(C)CC(C=O)C(N)C(C)(C)C1[<].[+rn=50]}	0.216705232	10.41974952	18.6934477
{[>]NC(C)(C)C(C[NH3+])C(=O).[+rn=60],CC1(C)CC(C=O)C(N)C(C)(C)C1[<].[+rn=40]}	0.270931766	9.761645986	19.31722578
{[>]NC(C)(C)C(C[NH3+])C(=O).[+rn=70],CC1(C)CC(C=O)C(N)C(C)(C)C1[<].[+rn=30]}	0.344924128	9.288123817	19.39793388
{[>]NC(C)(C)C(C[NH3+])C(=O).[+rn=80],CC1(C)CC(C=O)C(N)C(C)(C)C1[<].[+rn=20]}	0.478686901	8.894555958	20.05538849
{[>]NC(C)(C)C(C[NH3+])C(=O).[+rn=90],CC1(C)CC(C=O)C(N)C(C)(C)C1[<].[+rn=10]}	0.674204672	8.701812483	25.3467386
{[>]NC(C)(C)C(C[NH3+])C(=O).[+rn=10],CC(C)C(C)C1CCC(C=O)C1N[<].[+rn=90]}	0.814590547	23.13617247	78.82994273
{[>]NC(C)(C)C(C[NH3+])C(=O).[+rn=20],CC(C)C(C)C1CCC(C=O)C1N[<].[+rn=80]}	0.868261968	20.20629002	60.54516076
{[>]NC(C)(C)C(C[NH3+])C(=O).[+rn=30],CC(C)C(C)C1CCC(C=O)C1N[<].[+rn=70]}	0.987492162	18.16465022	57.79058016
{[>]NC(C)(C)C(C[NH3+])C(=O).[+rn=40],CC(C)C(C)C1CCC(C=O)C1N[<].[+rn=60]}	1.165567149	16.11062078	52.99779793
{[>]NC(C)(C)C(C[NH3+])C(=O).[+rn=50],CC(C)C(C)C1CCC(C=O)C1N[<].[+rn=50]}	1.533881768	14.38952228	49.14328449
{[>]NC(C)(C)C(C[NH3+])C(=O).[+rn=60],CC(C)C(C)C1CCC(C=O)C1N[<].[+rn=40]}	1.834165041	12.36532228	49.41303005
{[>]NC(C)(C)C(C[NH3+])C(=O).[+rn=70],CC(C)C(C)C1CCC(C=O)C1N[<].[+rn=30]}	2.404488293	10.98448117	47.20854972
{[>]NC(C)(C)C(C[NH3+])C(=O).[+rn=80],CC(C)C(C)C1CCC(C=O)C1N[<].[+rn=20]}	3.259856872	9.985736752	44.45186457
{[>]NC(C)(C)C(C[NH3+])C(=O).[+rn=90],CC(C)C(C)C1CCC(C=O)C1N[<].[+rn=10]}	4.938272676	9.501220378	50.18876452
{[>]NC(C)(C)C(C[NH3+])C(=O).[+rn=10],CCC(C)(CC)C1CC(C=O)C1N[<].[+rn=90]}	0.663158457	17.60858446	48.77472407
{[>]NC(C)(C)C(C[NH3+])C(=O).[+rn=20],CCC(C)(CC)C1CC(C=O)C1N[<].[+rn=80]}	0.675343614	15.07339543	34.8251469
{[>]NC(C)(C)C(C[NH3+])C(=O).[+rn=30],CCC(C)(CC)C1CC(C=O)C1N[<].[+rn=70]}	0.700300719	13.6671973	30.84433803
{[>]NC(C)(C)C(C[NH3+])C(=O).[+rn=40],CCC(C)(CC)C1CC(C=O)C1N[<].[+rn=60]}	0.772083846	12.43713639	26.00654952
{[>]NC(C)(C)C(C[NH3+])C(=O).[+rn=50],CCC(C)(CC)C1CC(C=O)C1N[<].[+rn=50]}	0.822606118	11.61725077	22.57026318
{[>]NC(C)(C)C(C[NH3+])C(=O).[+rn=60],CCC(C)(CC)C1CC(C=O)C1N[<].[+rn=40]}	0.853888352	10.35149014	20.96271174
{[>]NC(C)(C)C(C[NH3+])C(=O).[+rn=70],CCC(C)(CC)C1CC(C=O)C1N[<].[+rn=30]}	0.872065396	9.140467557	19.49843216
{[>]NC(C)(C)C(C[NH3+])C(=O).[+rn=80],CCC(C)(CC)C1CC(C=O)C1N[<].[+rn=20]}	0.860393976	8.442356691	19.64881426
{[>]NC(C)(C)C(C[NH3+])C(=O).[+rn=90],CCC(C)(CC)C1CC(C=O)C1N[<].[+rn=10]}	0.892530332	8.055418809	25.54645774
{[>]NC(C)(C)C(C[NH3+])C(=O).[+rn=10],CCC1CC(C=O)C(N)CC1C[<].[+rn=90]}	5.468653141	17.82246261	73.03422085
{[>]NC(C)(C)C(C[NH3+])C(=O).[+rn=20],CCC1CC(C=O)C(N)CC1C[<].[+rn=80]}	4.695865046	14.16611052	50.80504313
{[>]NC(C)(C)C(C[NH3+])C(=O).[+rn=30],CCC1CC(C=O)C(N)CC1C[<].[+rn=70]}	3.958950015	12.60721617	42.98015428
{[>]NC(C)(C)C(C[NH3+])C(=O).[+rn=40],CCC1CC(C=O)C(N)CC1C[<].[+rn=60]}	3.249249733	10.80888918	31.41475877
{[>]NC(C)(C)C(C[NH3+])C(=O).[+rn=50],CCC1CC(C=O)C(N)CC1C[<].[+rn=50]}	2.703791789	9.538577583	24.92945473
{[>]NC(C)(C)C(C[NH3+])C(=O).[+rn=60],CCC1CC(C=O)C(N)CC1C[<].[+rn=40]}	2.311964072	8.25454754	22.44340841
{[>]NC(C)(C)C(C[NH3+])C(=O).[+rn=70],CCC1CC(C=O)C(N)CC1C[<].[+rn=30]}	2.181385398	7.594942712	23.80712968
{[>]NC(C)(C)C(C[NH3+])C(=O).[+rn=80],CCC1CC(C=O)C(N)CC1C[<].[+rn=20]}	2.024585975	7.031882393	27.63888005
{[>]NC(C)(C)C(C[NH3+])C(=O).[+rn=90],CCC1CC(C=O)C(N)CC1C[<].[+rn=10]}	2.070090893	6.940493963	40.00975082
{[>]NC(C)(C)C(C[NH3+])C(=O).[+rn=10],CCC(C(C)C)C1CC(C=O)C1N[<].[+rn=90]}	0.536062077	21.90294085	110.8376385
{[>]NC(C)(C)C(C[NH3+])C(=O).[+rn=20],CCC(C(C)C)C1CC(C=O)C1N[<].[+rn=80]}	0.659962427	18.72823439	81.47673168
{[>]NC(C)(C)C(C[NH3+])C(=O).[+rn=30],CCC(C(C)C)C1CC(C=O)C1N[<].[+rn=70]}	0.795186813	16.76295176	71.16528985
{[>]NC(C)(C)C(C[NH3+])C(=O).[+rn=40],CCC(C(C)C)C1CC(C=O)C1N[<].[+rn=60]}	0.950301874	15.01665187	57.92085998
{[>]NC(C)(C)C(C[NH3+])C(=O).[+rn=50],CCC(C(C)C)C1CC(C=O)C1N[<].[+rn=50]}	1.290530321	13.60808374	48.9638051
{[>]NC(C)(C)C(C[NH3+])C(=O).[+rn=60],CCC(C(C)C)C1CC(C=O)C1N[<].[+rn=40]}	1.590889157	11.74361985	44.90151986
{[>]NC(C)(C)C(C[NH3+])C(=O).[+rn=70],CCC(C(C)C)C1CC(C=O)C1N[<].[+rn=30]}	2.017527086	10.56444653	42.5752436
{[>]NC(C)(C)C(C[NH3+])C(=O).[+rn=80],CCC(C(C)C)C1CC(C=O)C1N[<].[+rn=20]}	2.904205029	9.526858973	37.41392254
{[>]NC(C)(C)C(C[NH3+])C(=O).[+rn=90],CCC(C(C)C)C1CC(C=O)C1N[<].[+rn=10]}	4.396629669	8.838846294	42.46413663
{[>]NC(C)(C)C(C[NH3+])C(=O).[+rn=10],CC1(C)CCC(N)C(C=O)C1[<].[+rn=90]}	0.644507167	20.27269655	15.45686593
{[>]NC(C)(C)C(C[NH3+])C(=O).[+rn=20],CC1(C)CCC(N)C(C=O)C1[<].[+rn=80]}	0.858733915	16.59369062	11.81026968
{[>]NC(C)(C)C(C[NH3+])C(=O).[+rn=30],CC1(C)CCC(N)C(C=O)C1[<].[+rn=70]}	1.148457424	14.12548599	10.7914009
{[>]NC(C)(C)C(C[NH3+])C(=O).[+rn=40],CC1(C)CCC(N)C(C=O)C1[<].[+rn=60]}	1.516571093	11.93711017	10.19457672
{[>]NC(C)(C)C(C[NH3+])C(=O).[+rn=50],CC1(C)CCC(N)C(C=O)C1[<].[+rn=50]}	1.97134378	10.66665348	9.881560917
{[>]NC(C)(C)C(C[NH3+])C(=O).[+rn=60],CC1(C)CCC(N)C(C=O)C1[<].[+rn=40]}	2.544078046	9.163411631	10.14905361
{[>]NC(C)(C)C(C[NH3+])C(=O).[+rn=70],CC1(C)CCC(N)C(C=O)C1[<].[+rn=30]}	4.137194813	8.567207089	11.23093291
{[>]NC(C)(C)C(C[NH3+])C(=O).[+rn=80],CC1(C)CCC(N)C(C=O)C1[<].[+rn=20]}	6.10798575	8.127065082	12.8088326
{[>]NC(C)(C)C(C[NH3+])C(=O).[+rn=90],CC1(C)CCC(N)C(C=O)C1[<].[+rn=10]}	9.027165029	8.31254177	19.11587489
{[>]NC(C)(C)C(C[NH3+])C(=O).[+rn=10],CCC1(C(C)C)CCC(C=O)C1N[<].[+rn=90]}	0.661671256	11.20985687	26.56536329
{[>]NC(C)(C)C(C[NH3+])C(=O).[+rn=20],CCC1(C(C)C)CCC(C=O)C1N[<].[+rn=80]}	0.654135508	9.859145864	22.45086973
{[>]NC(C)(C)C(C[NH3+])C(=O).[+rn=30],CCC1(C(C)C)CCC(C=O)C1N[<].[+rn=70]}	0.683035434	9.079061143	23.57748217
{[>]NC(C)(C)C(C[NH3+])C(=O).[+rn=40],CCC1(C(C)C)CCC(C=O)C1N[<].[+rn=60]}	0.72323902	8.244231383	23.64687133
{[>]NC(C)(C)C(C[NH3+])C(=O).[+rn=50],CCC1(C(C)C)CCC(C=O)C1N[<].[+rn=50]}	0.782347174	7.68473601	24.23991594
{[>]NC(C)(C)C(C[NH3+])C(=O).[+rn=60],CCC1(C(C)C)CCC(C=O)C1N[<].[+rn=40]}	0.816055434	7.135088479	28.59701274
{[>]NC(C)(C)C(C[NH3+])C(=O).[+rn=70],CCC1(C(C)C)CCC(C=O)C1N[<].[+rn=30]}	0.861371981	6.880806304	32.11299985
{[>]NC(C)(C)C(C[NH3+])C(=O).[+rn=80],CCC1(C(C)C)CCC(C=O)C1N[<].[+rn=20]}	0.906740296	6.575074156	35.80066248
{[>]NC(C)(C)C(C[NH3+])C(=O).[+rn=90],CCC1(C(C)C)CCC(C=O)C1N[<].[+rn=10]}	0.939014103	6.445545897	46.32104122
{[>]NC(C)(C)C(C[NH3+])C(=O).[+rn=10],CC(C)CCC1CC(N)C(C=O)C1[<].[+rn=90]}	1.235178548	22.50081942	42.82064763
{[>]NC(C)(C)C(C[NH3+])C(=O).[+rn=20],CC(C)CCC1CC(N)C(C=O)C1[<].[+rn=80]}	1.54517718	19.278917	28.96510056
{[>]NC(C)(C)C(C[NH3+])C(=O).[+rn=30],CC(C)CCC1CC(N)C(C=O)C1[<].[+rn=70]}	1.928900019	17.52018789	24.6927615
{[>]NC(C)(C)C(C[NH3+])C(=O).[+rn=40],CC(C)CCC1CC(N)C(C=O)C1[<].[+rn=60]}	2.384288662	15.89577931	20.48610632
{[>]NC(C)(C)C(C[NH3+])C(=O).[+rn=50],CC(C)CCC1CC(N)C(C=O)C1[<].[+rn=50]}	3.60174518	14.62792636	17.94140384
{[>]NC(C)(C)C(C[NH3+])C(=O).[+rn=60],CC(C)CCC1CC(N)C(C=O)C1[<].[+rn=40]}	4.711770847	12.60038938	18.89716945
{[>]NC(C)(C)C(C[NH3+])C(=O).[+rn=70],CC(C)CCC1CC(N)C(C=O)C1[<].[+rn=30]}	7.638304225	11.15535852	21.5523799
{[>]NC(C)(C)C(C[NH3+])C(=O).[+rn=80],CC(C)CCC1CC(N)C(C=O)C1[<].[+rn=20]}	11.27049074	10.00109645	25.45249137
{[>]NC(C)(C)C(C[NH3+])C(=O).[+rn=90],CC(C)CCC1CC(N)C(C=O)C1[<].[+rn=10]}	17.12882675	9.363648499	35.77648982
{[>]NC(C)(C)C(C[NH3+])C(=O).[+rn=10],CC1CC(C=O)C(N)C(C)C1C[<].[+rn=90]}	0.666890899	12.01178492	84.95058203
{[>]NC(C)(C)C(C[NH3+])C(=O).[+rn=20],CC1CC(C=O)C(N)C(C)C1C[<].[+rn=80]}	0.64385683	9.673030428	71.52288224
{[>]NC(C)(C)C(C[NH3+])C(=O).[+rn=30],CC1CC(C=O)C(N)C(C)C1C[<].[+rn=70]}	0.628089858	8.401468972	71.25933031
{[>]NC(C)(C)C(C[NH3+])C(=O).[+rn=40],CC1CC(C=O)C(N)C(C)C1C[<].[+rn=60]}	0.545692518	7.390982217	66.81513872
{[>]NC(C)(C)C(C[NH3+])C(=O).[+rn=50],CC1CC(C=O)C(N)C(C)C1C[<].[+rn=50]}	0.532445921	6.733510603	61.43396761
{[>]NC(C)(C)C(C[NH3+])C(=O).[+rn=60],CC1CC(C=O)C(N)C(C)C1C[<].[+rn=40]}	0.513177193	5.964351199	60.76871632
{[>]NC(C)(C)C(C[NH3+])C(=O).[+rn=70],CC1CC(C=O)C(N)C(C)C1C[<].[+rn=30]}	0.518252022	5.557014524	59.81865136
{[>]NC(C)(C)C(C[NH3+])C(=O).[+rn=80],CC1CC(C=O)C(N)C(C)C1C[<].[+rn=20]}	0.535346867	5.39670169	64.48211296
{[>]NC(C)(C)C(C[NH3+])C(=O).[+rn=90],CC1CC(C=O)C(N)C(C)C1C[<].[+rn=10]}	0.618126314	5.665094063	79.77480709
{[>]NC(C)(C)C(C[NH3+])C(=O).[+rn=10],CC(C)C(C)CC1CC(C=O)C1N[<].[+rn=90]}	4.26832341	25.09538248	123.7348189
{[>]NC(C)(C)C(C[NH3+])C(=O).[+rn=20],CC(C)C(C)CC1CC(C=O)C1N[<].[+rn=80]}	4.344552614	21.73670269	90.20278361
{[>]NC(C)(C)C(C[NH3+])C(=O).[+rn=30],CC(C)C(C)CC1CC(C=O)C1N[<].[+rn=70]}	4.842393011	19.70561441	74.41135577
{[>]NC(C)(C)C(C[NH3+])C(=O).[+rn=40],CC(C)C(C)CC1CC(C=O)C1N[<].[+rn=60]}	5.860538091	17.5253576	56.84335603
{[>]NC(C)(C)C(C[NH3+])C(=O).[+rn=50],CC(C)C(C)CC1CC(C=O)C1N[<].[+rn=50]}	7.452447219	15.61681183	45.66923571
{[>]NC(C)(C)C(C[NH3+])C(=O).[+rn=60],CC(C)C(C)CC1CC(C=O)C1N[<].[+rn=40]}	8.260762023	13.23756649	40.11935503
{[>]NC(C)(C)C(C[NH3+])C(=O).[+rn=70],CC(C)C(C)CC1CC(C=O)C1N[<].[+rn=30]}	10.81447263	11.68061752	36.78699247
{[>]NC(C)(C)C(C[NH3+])C(=O).[+rn=80],CC(C)C(C)CC1CC(C=O)C1N[<].[+rn=20]}	13.84921726	10.28806338	32.99884333
{[>]NC(C)(C)C(C[NH3+])C(=O).[+rn=90],CC(C)C(C)CC1CC(C=O)C1N[<].[+rn=10]}	17.46301157	9.278910706	37.65363478
{[>]NC(C)(C)C(C[NH3+])C(=O).[+rn=10],CCC1(C)CCC(C=O)C(N)C1C[<].[+rn=90]}	0.449767462	11.51608114	37.41021064
{[>]NC(C)(C)C(C[NH3+])C(=O).[+rn=20],CCC1(C)CCC(C=O)C(N)C1C[<].[+rn=80]}	0.436580251	9.790932431	30.74649639
{[>]NC(C)(C)C(C[NH3+])C(=O).[+rn=30],CCC1(C)CCC(C=O)C(N)C1C[<].[+rn=70]}	0.464456821	8.908729389	29.5333229
{[>]NC(C)(C)C(C[NH3+])C(=O).[+rn=40],CCC1(C)CCC(C=O)C(N)C1C[<].[+rn=60]}	0.445003885	8.032357255	27.04550095
{[>]NC(C)(C)C(C[NH3+])C(=O).[+rn=50],CCC1(C)CCC(C=O)C(N)C1C[<].[+rn=50]}	0.448294841	7.484251807	25.07937409
{[>]NC(C)(C)C(C[NH3+])C(=O).[+rn=60],CCC1(C)CCC(C=O)C(N)C1C[<].[+rn=40]}	0.448805088	6.817522998	26.5950047
{[>]NC(C)(C)C(C[NH3+])C(=O).[+rn=70],CCC1(C)CCC(C=O)C(N)C1C[<].[+rn=30]}	0.48469939	6.291108725	27.6520006
{[>]NC(C)(C)C(C[NH3+])C(=O).[+rn=80],CCC1(C)CCC(C=O)C(N)C1C[<].[+rn=20]}	0.561001233	5.871788024	30.92656529
{[>]NC(C)(C)C(C[NH3+])C(=O).[+rn=90],CCC1(C)CCC(C=O)C(N)C1C[<].[+rn=10]}	0.630796775	5.861128906	41.76558154
{[>]NC(C)(C)C(C[NH3+])C(=O).[+rn=10],CCC1CC(C=O)C(N)C1(C)C[<].[+rn=90]}	0.510454367	10.31672289	26.94437259
{[>]NC(C)(C)C(C[NH3+])C(=O).[+rn=20],CCC1CC(C=O)C(N)C1(C)C[<].[+rn=80]}	0.499620646	8.489375666	22.74381009
{[>]NC(C)(C)C(C[NH3+])C(=O).[+rn=30],CCC1CC(C=O)C(N)C1(C)C[<].[+rn=70]}	0.506518488	7.623816384	23.91935441
{[>]NC(C)(C)C(C[NH3+])C(=O).[+rn=40],CCC1CC(C=O)C(N)C1(C)C[<].[+rn=60]}	0.462178099	6.817357269	23.94902382
{[>]NC(C)(C)C(C[NH3+])C(=O).[+rn=50],CCC1CC(C=O)C(N)C1(C)C[<].[+rn=50]}	0.431404857	6.296322467	24.41217212
{[>]NC(C)(C)C(C[NH3+])C(=O).[+rn=60],CCC1CC(C=O)C(N)C1(C)C[<].[+rn=40]}	0.404275576	5.910360459	25.84692189
{[>]NC(C)(C)C(C[NH3+])C(=O).[+rn=70],CCC1CC(C=O)C(N)C1(C)C[<].[+rn=30]}	0.397024707	5.729736905	28.57740287
{[>]NC(C)(C)C(C[NH3+])C(=O).[+rn=80],CCC1CC(C=O)C(N)C1(C)C[<].[+rn=20]}	0.430956244	5.640314582	32.9265255
{[>]NC(C)(C)C(C[NH3+])C(=O).[+rn=90],CCC1CC(C=O)C(N)C1(C)C[<].[+rn=10]}	0.482488512	5.782030003	45.24978947
{[>]NC(C)(C)C(C[NH3+])C(=O).[+rn=10],CCC1CC(C)CC(C=O)C1N[<].[+rn=90]}	0.974283796	20.75290534	80.79648583
{[>]NC(C)(C)C(C[NH3+])C(=O).[+rn=20],CCC1CC(C)CC(C=O)C1N[<].[+rn=80]}	1.091062605	16.53540008	55.89105966
{[>]NC(C)(C)C(C[NH3+])C(=O).[+rn=30],CCC1CC(C)CC(C=O)C1N[<].[+rn=70]}	1.306273446	14.5584251	45.49644374
{[>]NC(C)(C)C(C[NH3+])C(=O).[+rn=40],CCC1CC(C)CC(C=O)C1N[<].[+rn=60]}	1.543800803	12.46327161	30.94583135
{[>]NC(C)(C)C(C[NH3+])C(=O).[+rn=50],CCC1CC(C)CC(C=O)C1N[<].[+rn=50]}	1.816048286	11.19056758	23.47941358
{[>]NC(C)(C)C(C[NH3+])C(=O).[+rn=60],CCC1CC(C)CC(C=O)C1N[<].[+rn=40]}	1.955194873	9.730218559	20.18008758
{[>]NC(C)(C)C(C[NH3+])C(=O).[+rn=70],CCC1CC(C)CC(C=O)C1N[<].[+rn=30]}	2.482689307	8.86245663	20.82810762
{[>]NC(C)(C)C(C[NH3+])C(=O).[+rn=80],CCC1CC(C)CC(C=O)C1N[<].[+rn=20]}	3.472807406	7.959968651	23.27284545
{[>]NC(C)(C)C(C[NH3+])C(=O).[+rn=90],CCC1CC(C)CC(C=O)C1N[<].[+rn=10]}	5.837722799	7.641595542	33.0163141
{[>]NC(C)(C)C(C[NH3+])C(=O).[+rn=10],CC1C(N)C(C=O)CC(C)(C)C1C[<].[+rn=90]}	0.21894666	12.11001563	75.6297991
{[>]NC(C)(C)C(C[NH3+])C(=O).[+rn=20],CC1C(N)C(C=O)CC(C)(C)C1C[<].[+rn=80]}	0.250039318	10.51270479	67.04293676
{[>]NC(C)(C)C(C[NH3+])C(=O).[+rn=30],CC1C(N)C(C=O)CC(C)(C)C1C[<].[+rn=70]}	0.272409119	9.663960814	65.49424487
{[>]NC(C)(C)C(C[NH3+])C(=O).[+rn=40],CC1C(N)C(C=O)CC(C)(C)C1C[<].[+rn=60]}	0.291544024	8.899491019	59.14777619
{[>]NC(C)(C)C(C[NH3+])C(=O).[+rn=50],CC1C(N)C(C=O)CC(C)(C)C1C[<].[+rn=50]}	0.321717516	8.283960606	51.54005623
{[>]NC(C)(C)C(C[NH3+])C(=O).[+rn=60],CC1C(N)C(C=O)CC(C)(C)C1C[<].[+rn=40]}	0.305309495	7.56062935	48.34610001
{[>]NC(C)(C)C(C[NH3+])C(=O).[+rn=70],CC1C(N)C(C=O)CC(C)(C)C1C[<].[+rn=30]}	0.304325455	6.978828062	47.72926489
{[>]NC(C)(C)C(C[NH3+])C(=O).[+rn=80],CC1C(N)C(C=O)CC(C)(C)C1C[<].[+rn=20]}	0.33028667	6.658945049	46.87899858
{[>]NC(C)(C)C(C[NH3+])C(=O).[+rn=90],CC1C(N)C(C=O)CC(C)(C)C1C[<].[+rn=10]}	0.403213487	6.551706795	55.34479623
{[>]NC(C)(C)C(C[NH3+])C(=O).[+rn=10],CC(C)C1CC(C=O)C(N)C1C[<].[+rn=90]}	0.956659008	17.78532354	69.69776734
{[>]NC(C)(C)C(C[NH3+])C(=O).[+rn=20],CC(C)C1CC(C=O)C(N)C1C[<].[+rn=80]}	0.983356847	14.79727531	56.76931835
{[>]NC(C)(C)C(C[NH3+])C(=O).[+rn=30],CC(C)C1CC(C=O)C(N)C1C[<].[+rn=70]}	1.008234901	13.20221027	56.40338875
{[>]NC(C)(C)C(C[NH3+])C(=O).[+rn=40],CC(C)C1CC(C=O)C(N)C1C[<].[+rn=60]}	1.05203363	11.67826206	53.75681815
{[>]NC(C)(C)C(C[NH3+])C(=O).[+rn=50],CC(C)C1CC(C=O)C(N)C1C[<].[+rn=50]}	1.065588326	10.5347169	49.68667014
{[>]NC(C)(C)C(C[NH3+])C(=O).[+rn=60],CC(C)C1CC(C=O)C(N)C1C[<].[+rn=40]}	1.024587007	9.343919045	49.98373561
{[>]NC(C)(C)C(C[NH3+])C(=O).[+rn=70],CC(C)C1CC(C=O)C(N)C1C[<].[+rn=30]}	0.977693775	8.641051936	46.80632434
{[>]NC(C)(C)C(C[NH3+])C(=O).[+rn=80],CC(C)C1CC(C=O)C(N)C1C[<].[+rn=20]}	0.899079695	8.240838806	45.32214009
{[>]NC(C)(C)C(C[NH3+])C(=O).[+rn=90],CC(C)C1CC(C=O)C(N)C1C[<].[+rn=10]}	0.886707246	8.101324031	52.87365537
{[>]NC(C)(C)C(C[NH3+])C(=O).[+rn=10],CC1CCC(C)C(N)C(C=O)C1[<].[+rn=90]}	0.475937601	16.84889733	53.05021589
{[>]NC(C)(C)C(C[NH3+])C(=O).[+rn=20],CC1CCC(C)C(N)C(C=O)C1[<].[+rn=80]}	0.627955448	13.75114321	37.88957331
{[>]NC(C)(C)C(C[NH3+])C(=O).[+rn=30],CC1CCC(C)C(N)C(C=O)C1[<].[+rn=70]}	0.788511451	12.21094651	31.86870931
{[>]NC(C)(C)C(C[NH3+])C(=O).[+rn=40],CC1CCC(C)C(N)C(C=O)C1[<].[+rn=60]}	0.93374997	10.71123562	25.16133181
{[>]NC(C)(C)C(C[NH3+])C(=O).[+rn=50],CC1CCC(C)C(N)C(C=O)C1[<].[+rn=50]}	1.237928813	9.738307856	21.1675344
{[>]NC(C)(C)C(C[NH3+])C(=O).[+rn=60],CC1CCC(C)C(N)C(C=O)C1[<].[+rn=40]}	1.469079421	8.625220859	19.77419885
{[>]NC(C)(C)C(C[NH3+])C(=O).[+rn=70],CC1CCC(C)C(N)C(C=O)C1[<].[+rn=30]}	1.863695211	7.964683065	21.27397576
{[>]NC(C)(C)C(C[NH3+])C(=O).[+rn=80],CC1CCC(C)C(N)C(C=O)C1[<].[+rn=20]}	2.744091813	7.328788965	24.53575551
{[>]NC(C)(C)C(C[NH3+])C(=O).[+rn=90],CC1CCC(C)C(N)C(C=O)C1[<].[+rn=10]}	4.361586477	7.294767751	33.86128834
{[>]NC(C)(C)C(C[NH3+])C(=O).[+rn=10],CC(C)C1C(C)CC(C=O)C1N[<].[+rn=90]}	0.657001741	12.69328851	58.18123361
{[>]NC(C)(C)C(C[NH3+])C(=O).[+rn=20],CC(C)C1C(C)CC(C=O)C1N[<].[+rn=80]}	0.699334311	10.56389654	49.82622983
{[>]NC(C)(C)C(C[NH3+])C(=O).[+rn=30],CC(C)C1C(C)CC(C=O)C1N[<].[+rn=70]}	0.776057066	9.331486396	52.92865451
{[>]NC(C)(C)C(C[NH3+])C(=O).[+rn=40],CC(C)C1C(C)CC(C=O)C1N[<].[+rn=60]}	0.769450953	8.329399546	52.9235526
{[>]NC(C)(C)C(C[NH3+])C(=O).[+rn=50],CC(C)C1C(C)CC(C=O)C1N[<].[+rn=50]}	0.773418043	7.921783349	53.42790737
{[>]NC(C)(C)C(C[NH3+])C(=O).[+rn=60],CC(C)C1C(C)CC(C=O)C1N[<].[+rn=40]}	0.761806945	7.415713342	59.41511685
{[>]NC(C)(C)C(C[NH3+])C(=O).[+rn=70],CC(C)C1C(C)CC(C=O)C1N[<].[+rn=30]}	0.852272776	7.057090463	61.81682893
{[>]NC(C)(C)C(C[NH3+])C(=O).[+rn=80],CC(C)C1C(C)CC(C=O)C1N[<].[+rn=20]}	0.900892549	6.75584509	63.17122519
{[>]NC(C)(C)C(C[NH3+])C(=O).[+rn=90],CC(C)C1C(C)CC(C=O)C1N[<].[+rn=10]}	0.964448202	6.762646161	76.40936803
{[>]NC(C)(C)C(C[NH3+])C(=O).[+rn=10],CCC(C)(C)C1CCC(C=O)C1N[<].[+rn=90]}	0.757096304	18.35164062	33.02827814
{[>]NC(C)(C)C(C[NH3+])C(=O).[+rn=20],CCC(C)(C)C1CCC(C=O)C1N[<].[+rn=80]}	0.759319706	15.67994524	24.89203583
{[>]NC(C)(C)C(C[NH3+])C(=O).[+rn=30],CCC(C)(C)C1CCC(C=O)C1N[<].[+rn=70]}	0.767914107	14.26166922	23.4988803
{[>]NC(C)(C)C(C[NH3+])C(=O).[+rn=40],CCC(C)(C)C1CCC(C=O)C1N[<].[+rn=60]}	0.755742463	12.8367774	22.03015382
{[>]NC(C)(C)C(C[NH3+])C(=O).[+rn=50],CCC(C)(C)C1CCC(C=O)C1N[<].[+rn=50]}	0.728682409	11.85463289	21.20391391
{[>]NC(C)(C)C(C[NH3+])C(=O).[+rn=60],CCC(C)(C)C1CCC(C=O)C1N[<].[+rn=40]}	0.682637946	10.54107392	21.57398088
{[>]NC(C)(C)C(C[NH3+])C(=O).[+rn=70],CCC(C)(C)C1CCC(C=O)C1N[<].[+rn=30]}	0.654228847	9.360735234	22.56428108
{[>]NC(C)(C)C(C[NH3+])C(=O).[+rn=80],CCC(C)(C)C1CCC(C=O)C1N[<].[+rn=20]}	0.696315331	8.474386546	23.58263673
{[>]NC(C)(C)C(C[NH3+])C(=O).[+rn=90],CCC(C)(C)C1CCC(C=O)C1N[<].[+rn=10]}	0.702633387	8.031556128	30.10320922
{[>]NC(C)(C)C(C[NH3+])C(=O).[+rn=10],CCC(C)C1(C)CCC(C=O)C1N[<].[+rn=90]}	0.538152142	12.68648129	29.84640407
{[>]NC(C)(C)C(C[NH3+])C(=O).[+rn=20],CCC(C)C1(C)CCC(C=O)C1N[<].[+rn=80]}	0.549444588	11.07645308	24.28766962
{[>]NC(C)(C)C(C[NH3+])C(=O).[+rn=30],CCC(C)C1(C)CCC(C=O)C1N[<].[+rn=70]}	0.595762785	10.11260985	24.48425129
{[>]NC(C)(C)C(C[NH3+])C(=O).[+rn=40],CCC(C)C1(C)CCC(C=O)C1N[<].[+rn=60]}	0.587121748	9.097406973	23.2390426
{[>]NC(C)(C)C(C[NH3+])C(=O).[+rn=50],CCC(C)C1(C)CCC(C=O)C1N[<].[+rn=50]}	0.623542748	8.380217621	22.54130468
{[>]NC(C)(C)C(C[NH3+])C(=O).[+rn=60],CCC(C)C1(C)CCC(C=O)C1N[<].[+rn=40]}	0.652857164	7.611360809	24.5961044
{[>]NC(C)(C)C(C[NH3+])C(=O).[+rn=70],CCC(C)C1(C)CCC(C=O)C1N[<].[+rn=30]}	0.647456571	7.17038908	27.93617966
{[>]NC(C)(C)C(C[NH3+])C(=O).[+rn=80],CCC(C)C1(C)CCC(C=O)C1N[<].[+rn=20]}	0.659073811	6.588074984	32.32893415
{[>]NC(C)(C)C(C[NH3+])C(=O).[+rn=90],CCC(C)C1(C)CCC(C=O)C1N[<].[+rn=10]}	0.748321443	6.183052543	42.43543278
{[>]NC(C)(C)C(C[NH3+])C(=O).[+rn=10],CC1(C)CCC(C=O)C(N)C1[<].[+rn=90]}	5.477419352	16.15451589	39.24954368
{[>]NC(C)(C)C(C[NH3+])C(=O).[+rn=20],CC1(C)CCC(C=O)C(N)C1[<].[+rn=80]}	4.639280514	12.65296989	28.49391649
{[>]NC(C)(C)C(C[NH3+])C(=O).[+rn=30],CC1(C)CCC(C=O)C(N)C1[<].[+rn=70]}	4.079216929	10.8141812	25.55935297
{[>]NC(C)(C)C(C[NH3+])C(=O).[+rn=40],CC1(C)CCC(C=O)C(N)C1[<].[+rn=60]}	3.558899857	8.997471377	19.48375141
{[>]NC(C)(C)C(C[NH3+])C(=O).[+rn=50],CC1(C)CCC(C=O)C(N)C1[<].[+rn=50]}	2.972388001	7.914371426	16.92826811
{[>]NC(C)(C)C(C[NH3+])C(=O).[+rn=60],CC1(C)CCC(C=O)C(N)C1[<].[+rn=40]}	2.295709434	7.173376151	16.60413504
{[>]NC(C)(C)C(C[NH3+])C(=O).[+rn=70],CC1(C)CCC(C=O)C(N)C1[<].[+rn=30]}	2.014791835	7.092694081	18.57680133
{[>]NC(C)(C)C(C[NH3+])C(=O).[+rn=80],CC1(C)CCC(C=O)C(N)C1[<].[+rn=20]}	1.845483144	7.346695617	23.97900627
{[>]NC(C)(C)C(C[NH3+])C(=O).[+rn=90],CC1(C)CCC(C=O)C(N)C1[<].[+rn=10]}	1.802117416	7.800753557	38.03688675
{[>]NC(C)(C)C(C[NH3+])C(=O).[+rn=10],CC1CC(C)(C)CCC(C=O)C1N[<].[+rn=90]}	0.29948009	19.56260327	44.29959779
{[>]NC(C)(C)C(C[NH3+])C(=O).[+rn=20],CC1CC(C)(C)CCC(C=O)C1N[<].[+rn=80]}	0.287693234	16.78890803	31.52083162
{[>]NC(C)(C)C(C[NH3+])C(=O).[+rn=30],CC1CC(C)(C)CCC(C=O)C1N[<].[+rn=70]}	0.29051891	15.14915235	27.55075564
{[>]NC(C)(C)C(C[NH3+])C(=O).[+rn=40],CC1CC(C)(C)CCC(C=O)C1N[<].[+rn=60]}	0.294565883	13.72695289	22.60286864
{[>]NC(C)(C)C(C[NH3+])C(=O).[+rn=50],CC1CC(C)(C)CCC(C=O)C1N[<].[+rn=50]}	0.309935283	12.5830317	19.34296077
{[>]NC(C)(C)C(C[NH3+])C(=O).[+rn=60],CC1CC(C)(C)CCC(C=O)C1N[<].[+rn=40]}	0.295426875	11.2385823	18.83560007
{[>]NC(C)(C)C(C[NH3+])C(=O).[+rn=70],CC1CC(C)(C)CCC(C=O)C1N[<].[+rn=30]}	0.300142688	10.20623897	18.43253062
{[>]NC(C)(C)C(C[NH3+])C(=O).[+rn=80],CC1CC(C)(C)CCC(C=O)C1N[<].[+rn=20]}	0.328331722	9.156804863	18.39505854
{[>]NC(C)(C)C(C[NH3+])C(=O).[+rn=90],CC1CC(C)(C)CCC(C=O)C1N[<].[+rn=10]}	0.340296563	8.770819862	22.99513793
{[>]NC(C)(C)C(C[NH3+])C(=O).[+rn=10],CC(C)C(C)C1(C)CC(C=O)C1N[<].[+rn=90]}	0.590814479	14.31579927	78.8892318
{[>]NC(C)(C)C(C[NH3+])C(=O).[+rn=20],CC(C)C(C)C1(C)CC(C=O)C1N[<].[+rn=80]}	0.682958252	12.3765365	69.11460211
{[>]NC(C)(C)C(C[NH3+])C(=O).[+rn=30],CC(C)C(C)C1(C)CC(C=O)C1N[<].[+rn=70]}	0.76983253	11.17498236	65.68983359
{[>]NC(C)(C)C(C[NH3+])C(=O).[+rn=40],CC(C)C(C)C1(C)CC(C=O)C1N[<].[+rn=60]}	0.779690968	10.1642916	59.69226924
{[>]NC(C)(C)C(C[NH3+])C(=O).[+rn=50],CC(C)C(C)C1(C)CC(C=O)C1N[<].[+rn=50]}	0.831780438	9.475594924	51.98245066
{[>]NC(C)(C)C(C[NH3+])C(=O).[+rn=60],CC(C)C(C)C1(C)CC(C=O)C1N[<].[+rn=40]}	0.810127376	8.610247908	47.73880266
{[>]NC(C)(C)C(C[NH3+])C(=O).[+rn=70],CC(C)C(C)C1(C)CC(C=O)C1N[<].[+rn=30]}	0.867359333	7.865593695	44.63521183
{[>]NC(C)(C)C(C[NH3+])C(=O).[+rn=80],CC(C)C(C)C1(C)CC(C=O)C1N[<].[+rn=20]}	0.901589796	7.240993796	44.26928778
{[>]NC(C)(C)C(C[NH3+])C(=O).[+rn=90],CC(C)C(C)C1(C)CC(C=O)C1N[<].[+rn=10]}	1.091923072	6.919734054	52.16636378
{[>]NC(C)(C)C(C[NH3+])C(=O).[+rn=10],CCCC(C)C1(C)CC(C=O)C1N[<].[+rn=90]}	2.120219321	16.90125573	66.68300129
{[>]NC(C)(C)C(C[NH3+])C(=O).[+rn=20],CCCC(C)C1(C)CC(C=O)C1N[<].[+rn=80]}	2.216898529	14.45335547	45.95187242
{[>]NC(C)(C)C(C[NH3+])C(=O).[+rn=30],CCCC(C)C1(C)CC(C=O)C1N[<].[+rn=70]}	2.379389868	13.1196818	37.75442476
{[>]NC(C)(C)C(C[NH3+])C(=O).[+rn=40],CCCC(C)C1(C)CC(C=O)C1N[<].[+rn=60]}	2.463273959	11.7238616	30.0009303
{[>]NC(C)(C)C(C[NH3+])C(=O).[+rn=50],CCCC(C)C1(C)CC(C=O)C1N[<].[+rn=50]}	2.743460176	10.77430038	25.57292715
{[>]NC(C)(C)C(C[NH3+])C(=O).[+rn=60],CCCC(C)C1(C)CC(C=O)C1N[<].[+rn=40]}	2.869980457	9.534029659	22.77920721
{[>]NC(C)(C)C(C[NH3+])C(=O).[+rn=70],CCCC(C)C1(C)CC(C=O)C1N[<].[+rn=30]}	2.840530994	8.354718953	21.78447673
{[>]NC(C)(C)C(C[NH3+])C(=O).[+rn=80],CCCC(C)C1(C)CC(C=O)C1N[<].[+rn=20]}	2.863831792	7.357639462	23.39670765
{[>]NC(C)(C)C(C[NH3+])C(=O).[+rn=90],CCCC(C)C1(C)CC(C=O)C1N[<].[+rn=10]}	3.039041915	6.861850585	30.34738409
{[>]NC(C)(C)C(C[NH3+])C(=O).[+rn=10],CC1CCC(C=O)C(N)C(C)C1C[<].[+rn=90]}	0.382275902	14.002524	77.49471813
{[>]NC(C)(C)C(C[NH3+])C(=O).[+rn=20],CC1CCC(C=O)C(N)C(C)C1C[<].[+rn=80]}	0.369534011	11.9581454	67.56018087
{[>]NC(C)(C)C(C[NH3+])C(=O).[+rn=30],CC1CCC(C=O)C(N)C(C)C1C[<].[+rn=70]}	0.365017273	10.75219992	67.15491798
{[>]NC(C)(C)C(C[NH3+])C(=O).[+rn=40],CC1CCC(C=O)C(N)C(C)C1C[<].[+rn=60]}	0.349181347	9.698945437	62.35357503
{[>]NC(C)(C)C(C[NH3+])C(=O).[+rn=50],CC1CCC(C=O)C(N)C(C)C1C[<].[+rn=50]}	0.372822623	8.913454234	57.53577475
{[>]NC(C)(C)C(C[NH3+])C(=O).[+rn=60],CC1CCC(C=O)C(N)C(C)C1C[<].[+rn=40]}	0.397639143	7.980309159	57.02457311
{[>]NC(C)(C)C(C[NH3+])C(=O).[+rn=70],CC1CCC(C=O)C(N)C(C)C1C[<].[+rn=30]}	0.391306546	7.372356098	56.01347958
{[>]NC(C)(C)C(C[NH3+])C(=O).[+rn=80],CC1CCC(C=O)C(N)C(C)C1C[<].[+rn=20]}	0.381489729	6.900392473	57.59203488
{[>]NC(C)(C)C(C[NH3+])C(=O).[+rn=90],CC1CCC(C=O)C(N)C(C)C1C[<].[+rn=10]}	0.364126313	6.880832148	69.20023298
{[>]NC(C)(C)C(C[NH3+])C(=O).[+rn=10],CCC1CCC(C=O)C(N)C1C[<].[+rn=90]}	0.640868112	13.69667293	47.51442427
{[>]NC(C)(C)C(C[NH3+])C(=O).[+rn=20],CCC1CCC(C=O)C(N)C1C[<].[+rn=80]}	0.671914822	10.7547933	35.07381879
{[>]NC(C)(C)C(C[NH3+])C(=O).[+rn=30],CCC1CCC(C=O)C(N)C1C[<].[+rn=70]}	0.685380439	9.460509269	32.16183004
{[>]NC(C)(C)C(C[NH3+])C(=O).[+rn=40],CCC1CCC(C=O)C(N)C1C[<].[+rn=60]}	0.675959293	8.206048747	27.65243217
{[>]NC(C)(C)C(C[NH3+])C(=O).[+rn=50],CCC1CCC(C=O)C(N)C1C[<].[+rn=50]}	0.797246015	7.349022323	24.05296412
{[>]NC(C)(C)C(C[NH3+])C(=O).[+rn=60],CCC1CCC(C=O)C(N)C1C[<].[+rn=40]}	0.858997023	6.401592956	25.14139001
{[>]NC(C)(C)C(C[NH3+])C(=O).[+rn=70],CCC1CCC(C=O)C(N)C1C[<].[+rn=30]}	0.908456126	5.871958336	30.15773152
{[>]NC(C)(C)C(C[NH3+])C(=O).[+rn=80],CCC1CCC(C=O)C(N)C1C[<].[+rn=20]}	1.07670804	5.55936661	39.52506139
{[>]NC(C)(C)C(C[NH3+])C(=O).[+rn=90],CCC1CCC(C=O)C(N)C1C[<].[+rn=10]}	1.537338602	5.795699044	59.01797641
{[>]NC(C)(C)C(C[NH3+])C(=O).[+rn=10],CCC1C(C)C(C)CC(C=O)C1N[<].[+rn=90]}	0.54440657	17.09922847	106.7667566
{[>]NC(C)(C)C(C[NH3+])C(=O).[+rn=20],CCC1C(C)C(C)CC(C=O)C1N[<].[+rn=80]}	0.521180295	14.54529308	83.62551682
{[>]NC(C)(C)C(C[NH3+])C(=O).[+rn=30],CCC1C(C)C(C)CC(C=O)C1N[<].[+rn=70]}	0.533814332	13.25018139	77.12736911
{[>]NC(C)(C)C(C[NH3+])C(=O).[+rn=40],CCC1C(C)C(C)CC(C=O)C1N[<].[+rn=60]}	0.568571106	11.86114102	66.15814186
{[>]NC(C)(C)C(C[NH3+])C(=O).[+rn=50],CCC1C(C)C(C)CC(C=O)C1N[<].[+rn=50]}	0.609286917	10.92546484	58.2269937
{[>]NC(C)(C)C(C[NH3+])C(=O).[+rn=60],CCC1C(C)C(C)CC(C=O)C1N[<].[+rn=40]}	0.637059	9.800089511	53.4975599
{[>]NC(C)(C)C(C[NH3+])C(=O).[+rn=70],CCC1C(C)C(C)CC(C=O)C1N[<].[+rn=30]}	0.707784411	8.913827159	47.29185887
{[>]NC(C)(C)C(C[NH3+])C(=O).[+rn=80],CCC1C(C)C(C)CC(C=O)C1N[<].[+rn=20]}	0.864490676	8.048361312	45.81549387
{[>]NC(C)(C)C(C[NH3+])C(=O).[+rn=90],CCC1C(C)C(C)CC(C=O)C1N[<].[+rn=10]}	0.897586837	7.579862415	54.73439911
{[>]NC(C)(C)C(C[NH3+])C(=O).[+rn=10],CC1CCC(C=O)C(N)C(C)C1[<].[+rn=90]}	0.5983693	14.80168827	49.23599272
{[>]NC(C)(C)C(C[NH3+])C(=O).[+rn=20],CC1CCC(C=O)C(N)C(C)C1[<].[+rn=80]}	0.581797374	11.95805495	35.57958579
{[>]NC(C)(C)C(C[NH3+])C(=O).[+rn=30],CC1CCC(C=O)C(N)C(C)C1[<].[+rn=70]}	0.565823639	10.55642596	31.98982308
{[>]NC(C)(C)C(C[NH3+])C(=O).[+rn=40],CC1CCC(C=O)C(N)C(C)C1[<].[+rn=60]}	0.54055505	9.311348185	26.71175749
{[>]NC(C)(C)C(C[NH3+])C(=O).[+rn=50],CC1CCC(C=O)C(N)C(C)C1[<].[+rn=50]}	0.555049573	8.331633257	23.16272866
{[>]NC(C)(C)C(C[NH3+])C(=O).[+rn=60],CC1CCC(C=O)C(N)C(C)C1[<].[+rn=40]}	0.56233093	7.368841012	22.7007264
{[>]NC(C)(C)C(C[NH3+])C(=O).[+rn=70],CC1CCC(C=O)C(N)C(C)C1[<].[+rn=30]}	0.552224079	6.857957097	25.20599272
{[>]NC(C)(C)C(C[NH3+])C(=O).[+rn=80],CC1CCC(C=O)C(N)C(C)C1[<].[+rn=20]}	0.527424468	6.413445073	30.02188555
{[>]NC(C)(C)C(C[NH3+])C(=O).[+rn=90],CC1CCC(C=O)C(N)C(C)C1[<].[+rn=10]}	0.551003827	6.500297387	42.51458767
{[>]NC(C)(C)C(C[NH3+])C(=O).[+rn=10],CCCCC(C)C1CC(C=O)C1N[<].[+rn=90]}	2.394720136	22.18568528	104.6691579
{[>]NC(C)(C)C(C[NH3+])C(=O).[+rn=20],CCCCC(C)C1CC(C=O)C1N[<].[+rn=80]}	2.320922587	18.26438076	71.01066692
{[>]NC(C)(C)C(C[NH3+])C(=O).[+rn=30],CCCCC(C)C1CC(C=O)C1N[<].[+rn=70]}	2.292323547	16.3566133	56.41270204
{[>]NC(C)(C)C(C[NH3+])C(=O).[+rn=40],CCCCC(C)C1CC(C=O)C1N[<].[+rn=60]}	2.168007901	14.45480432	37.41702067
{[>]NC(C)(C)C(C[NH3+])C(=O).[+rn=50],CCCCC(C)C1CC(C=O)C1N[<].[+rn=50]}	2.591338183	12.83832305	26.9082865
{[>]NC(C)(C)C(C[NH3+])C(=O).[+rn=60],CCCCC(C)C1CC(C=O)C1N[<].[+rn=40]}	2.608540258	10.88812511	22.63199872
{[>]NC(C)(C)C(C[NH3+])C(=O).[+rn=70],CCCCC(C)C1CC(C=O)C1N[<].[+rn=30]}	3.308071693	9.612539183	21.54730388
{[>]NC(C)(C)C(C[NH3+])C(=O).[+rn=80],CCCCC(C)C1CC(C=O)C1N[<].[+rn=20]}	4.077592229	8.574918165	24.56430602
{[>]NC(C)(C)C(C[NH3+])C(=O).[+rn=90],CCCCC(C)C1CC(C=O)C1N[<].[+rn=10]}	6.038006758	8.014518452	35.51371551
{[>]NC(C)(C)C(C[NH3+])C(=O).[+rn=10],CCC1CCCC(C=O)C1N[<].[+rn=90]}	2.41238255	19.34234262	44.98109601
{[>]NC(C)(C)C(C[NH3+])C(=O).[+rn=20],CCC1CCCC(C=O)C1N[<].[+rn=80]}	2.161334076	13.11747888	28.43626062
{[>]NC(C)(C)C(C[NH3+])C(=O).[+rn=30],CCC1CCCC(C=O)C1N[<].[+rn=70]}	2.193009342	10.8570938	21.59184683
{[>]NC(C)(C)C(C[NH3+])C(=O).[+rn=40],CCC1CCCC(C=O)C1N[<].[+rn=60]}	2.124314838	8.333531948	13.40030096
{[>]NC(C)(C)C(C[NH3+])C(=O).[+rn=50],CCC1CCCC(C=O)C1N[<].[+rn=50]}	2.058982071	6.732460406	10.7684353
{[>]NC(C)(C)C(C[NH3+])C(=O).[+rn=60],CCC1CCCC(C=O)C1N[<].[+rn=40]}	1.977648789	5.660081758	11.17034791
{[>]NC(C)(C)C(C[NH3+])C(=O).[+rn=70],CCC1CCCC(C=O)C1N[<].[+rn=30]}	1.80698021	5.352234561	17.67323111
{[>]NC(C)(C)C(C[NH3+])C(=O).[+rn=80],CCC1CCCC(C=O)C1N[<].[+rn=20]}	2.105041434	5.353961459	38.46032952
{[>]NC(C)(C)C(C[NH3+])C(=O).[+rn=90],CCC1CCCC(C=O)C1N[<].[+rn=10]}	2.897891398	6.112227145	72.6819479
{[>]NC(C)(C)C(C[NH3+])C(=O).[+rn=10],CC(C)(C)CCC1CC(C=O)C1N[<].[+rn=90]}	5.140339039	30.12160355	65.09782704
{[>]NC(C)(C)C(C[NH3+])C(=O).[+rn=20],CC(C)(C)CCC1CC(C=O)C1N[<].[+rn=80]}	4.369912629	26.58504318	44.16826482
{[>]NC(C)(C)C(C[NH3+])C(=O).[+rn=30],CC(C)(C)CCC1CC(C=O)C1N[<].[+rn=70]}	4.004884878	24.51022149	35.70362152
{[>]NC(C)(C)C(C[NH3+])C(=O).[+rn=40],CC(C)(C)CCC1CC(C=O)C1N[<].[+rn=60]}	3.602850341	21.3500929	26.04432521
{[>]NC(C)(C)C(C[NH3+])C(=O).[+rn=50],CC(C)(C)CCC1CC(C=O)C1N[<].[+rn=50]}	3.926571946	19.00865878	21.6161846
{[>]NC(C)(C)C(C[NH3+])C(=O).[+rn=60],CC(C)(C)CCC1CC(C=O)C1N[<].[+rn=40]}	3.70364121	16.04415588	20.78979449
{[>]NC(C)(C)C(C[NH3+])C(=O).[+rn=70],CC(C)(C)CCC1CC(C=O)C1N[<].[+rn=30]}	3.813454179	13.93397694	19.57536001
{[>]NC(C)(C)C(C[NH3+])C(=O).[+rn=80],CC(C)(C)CCC1CC(C=O)C1N[<].[+rn=20]}	3.68444976	12.37608973	18.32915462
{[>]NC(C)(C)C(C[NH3+])C(=O).[+rn=90],CC(C)(C)CCC1CC(C=O)C1N[<].[+rn=10]}	3.68622829	11.33700062	21.53831446
{[>]NC(C)(C)C(C[NH3+])C(=O).[+rn=10],CCC1C(C)CCC(C=O)C1N[<].[+rn=90]}	1.250503176	14.5886949	63.53938337
{[>]NC(C)(C)C(C[NH3+])C(=O).[+rn=20],CCC1C(C)CCC(C=O)C1N[<].[+rn=80]}	1.198309844	11.48605802	45.08433963
{[>]NC(C)(C)C(C[NH3+])C(=O).[+rn=30],CCC1C(C)CCC(C=O)C1N[<].[+rn=70]}	1.195673403	10.16116952	39.87271113
{[>]NC(C)(C)C(C[NH3+])C(=O).[+rn=40],CCC1C(C)CCC(C=O)C1N[<].[+rn=60]}	1.211527569	8.79784273	33.32456591
{[>]NC(C)(C)C(C[NH3+])C(=O).[+rn=50],CCC1C(C)CCC(C=O)C1N[<].[+rn=50]}	1.252016934	7.828487563	28.05094845
{[>]NC(C)(C)C(C[NH3+])C(=O).[+rn=60],CCC1C(C)CCC(C=O)C1N[<].[+rn=40]}	1.326514617	6.805594393	27.55430642
{[>]NC(C)(C)C(C[NH3+])C(=O).[+rn=70],CCC1C(C)CCC(C=O)C1N[<].[+rn=30]}	1.217243623	6.294230542	30.84427052
{[>]NC(C)(C)C(C[NH3+])C(=O).[+rn=80],CCC1C(C)CCC(C=O)C1N[<].[+rn=20]}	1.255464591	5.954223505	39.87960469
{[>]NC(C)(C)C(C[NH3+])C(=O).[+rn=90],CCC1C(C)CCC(C=O)C1N[<].[+rn=10]}	1.265801644	6.003758441	58.19694042
{[>]NC(C)(C)C(C[NH3+])C(=O).[+rn=10],CC1CC(C)C(C)C(N)C(C=O)C1[<].[+rn=90]}	0.204316759	16.5513606	85.93942636
{[>]NC(C)(C)C(C[NH3+])C(=O).[+rn=20],CC1CC(C)C(C)C(N)C(C=O)C1[<].[+rn=80]}	0.244855176	14.44435536	69.46952098
{[>]NC(C)(C)C(C[NH3+])C(=O).[+rn=30],CC1CC(C)C(C)C(N)C(C=O)C1[<].[+rn=70]}	0.302807318	13.03042378	67.5077919
{[>]NC(C)(C)C(C[NH3+])C(=O).[+rn=40],CC1CC(C)C(C)C(N)C(C=O)C1[<].[+rn=60]}	0.340240058	11.66461389	61.79952917
{[>]NC(C)(C)C(C[NH3+])C(=O).[+rn=50],CC1CC(C)C(C)C(N)C(C=O)C1[<].[+rn=50]}	0.370350492	10.67294647	55.4035835
{[>]NC(C)(C)C(C[NH3+])C(=O).[+rn=60],CC1CC(C)C(C)C(N)C(C=O)C1[<].[+rn=40]}	0.372339157	9.592001089	52.83760517
{[>]NC(C)(C)C(C[NH3+])C(=O).[+rn=70],CC1CC(C)C(C)C(N)C(C=O)C1[<].[+rn=30]}	0.408361718	8.79741316	50.01937663
{[>]NC(C)(C)C(C[NH3+])C(=O).[+rn=80],CC1CC(C)C(C)C(N)C(C=O)C1[<].[+rn=20]}	0.462589739	8.154334098	47.81774663
{[>]NC(C)(C)C(C[NH3+])C(=O).[+rn=90],CC1CC(C)C(C)C(N)C(C=O)C1[<].[+rn=10]}	0.609608619	7.632535945	56.42668107
{[>]NC(C)(C)C(C[NH3+])C(=O).[+rn=10],CCC1(C)C(C)CCC(C=O)C1N[<].[+rn=90]}	0.43228612	11.26775047	38.72337611
{[>]NC(C)(C)C(C[NH3+])C(=O).[+rn=20],CCC1(C)C(C)CCC(C=O)C1N[<].[+rn=80]}	0.424989063	9.557117038	32.19713796
{[>]NC(C)(C)C(C[NH3+])C(=O).[+rn=30],CCC1(C)C(C)CCC(C=O)C1N[<].[+rn=70]}	0.435401317	8.699800839	31.97579786
{[>]NC(C)(C)C(C[NH3+])C(=O).[+rn=40],CCC1(C)C(C)CCC(C=O)C1N[<].[+rn=60]}	0.454462547	7.943457429	30.18272041
{[>]NC(C)(C)C(C[NH3+])C(=O).[+rn=50],CCC1(C)C(C)CCC(C=O)C1N[<].[+rn=50]}	0.460313554	7.414722294	28.28284138
{[>]NC(C)(C)C(C[NH3+])C(=O).[+rn=60],CCC1(C)C(C)CCC(C=O)C1N[<].[+rn=40]}	0.469087393	6.765275617	30.95332762
{[>]NC(C)(C)C(C[NH3+])C(=O).[+rn=70],CCC1(C)C(C)CCC(C=O)C1N[<].[+rn=30]}	0.470797208	6.269061234	32.27662686
{[>]NC(C)(C)C(C[NH3+])C(=O).[+rn=80],CCC1(C)C(C)CCC(C=O)C1N[<].[+rn=20]}	0.513807491	5.88081581	36.03779363
{[>]NC(C)(C)C(C[NH3+])C(=O).[+rn=90],CCC1(C)C(C)CCC(C=O)C1N[<].[+rn=10]}	0.568544691	5.907824122	48.71223112
{[>]NC(C)(C)C(C[NH3+])C(=O).[+rn=10],CC(C)C1CCC(C=O)C(N)C1C[<].[+rn=90]}	0.292486824	15.26117039	75.7326348
{[>]NC(C)(C)C(C[NH3+])C(=O).[+rn=20],CC(C)C1CCC(C=O)C(N)C1C[<].[+rn=80]}	0.340649882	12.85646077	65.96140524
{[>]NC(C)(C)C(C[NH3+])C(=O).[+rn=30],CC(C)C1CCC(C=O)C(N)C1C[<].[+rn=70]}	0.430221715	11.7006099	63.4639297
{[>]NC(C)(C)C(C[NH3+])C(=O).[+rn=40],CC(C)C1CCC(C=O)C(N)C1C[<].[+rn=60]}	0.562692604	10.66506607	57.97621199
{[>]NC(C)(C)C(C[NH3+])C(=O).[+rn=50],CC(C)C1CCC(C=O)C(N)C1C[<].[+rn=50]}	0.670891253	9.893292275	53.7352604
{[>]NC(C)(C)C(C[NH3+])C(=O).[+rn=60],CC(C)C1CCC(C=O)C(N)C1C[<].[+rn=40]}	0.78103152	8.810056594	53.33190888
{[>]NC(C)(C)C(C[NH3+])C(=O).[+rn=70],CC(C)C1CCC(C=O)C(N)C1C[<].[+rn=30]}	1.012609594	8.141045754	52.80137646
{[>]NC(C)(C)C(C[NH3+])C(=O).[+rn=80],CC(C)C1CCC(C=O)C(N)C1C[<].[+rn=20]}	1.468154966	7.491558708	53.70472362
{[>]NC(C)(C)C(C[NH3+])C(=O).[+rn=90],CC(C)C1CCC(C=O)C(N)C1C[<].[+rn=10]}	2.221986556	7.095685802	65.14133643
{[>]NC(C)(C)C(C[NH3+])C(=O).[+rn=10],CCC1(CC)C(C)CC(C=O)C1N[<].[+rn=90]}	0.16067837	9.218800578	23.53793386
{[>]NC(C)(C)C(C[NH3+])C(=O).[+rn=20],CCC1(CC)C(C)CC(C=O)C1N[<].[+rn=80]}	0.162240186	8.066433661	20.90244728
{[>]NC(C)(C)C(C[NH3+])C(=O).[+rn=30],CCC1(CC)C(C)CC(C=O)C1N[<].[+rn=70]}	0.174158451	7.449623167	22.20961183
{[>]NC(C)(C)C(C[NH3+])C(=O).[+rn=40],CCC1(CC)C(C)CC(C=O)C1N[<].[+rn=60]}	0.183841143	6.936227294	22.88704722
{[>]NC(C)(C)C(C[NH3+])C(=O).[+rn=50],CCC1(CC)C(C)CC(C=O)C1N[<].[+rn=50]}	0.191469666	6.641210251	24.57677011
{[>]NC(C)(C)C(C[NH3+])C(=O).[+rn=60],CCC1(CC)C(C)CC(C=O)C1N[<].[+rn=40]}	0.185868466	6.226496255	30.07109881
{[>]NC(C)(C)C(C[NH3+])C(=O).[+rn=70],CCC1(CC)C(C)CC(C=O)C1N[<].[+rn=30]}	0.195838905	6.03610941	35.27014823
{[>]NC(C)(C)C(C[NH3+])C(=O).[+rn=80],CCC1(CC)C(C)CC(C=O)C1N[<].[+rn=20]}	0.206344059	5.95959826	39.90842227
{[>]NC(C)(C)C(C[NH3+])C(=O).[+rn=90],CCC1(CC)C(C)CC(C=O)C1N[<].[+rn=10]}	0.212955275	6.122677889	50.6908647
{[>]NC(C)(C)C(C[NH3+])C(=O).[+rn=10],CCC(C)(C)CC1CC(C=O)C1N[<].[+rn=90]}	2.80359861	25.37352413	62.7004778
{[>]NC(C)(C)C(C[NH3+])C(=O).[+rn=20],CCC(C)(C)CC1CC(C=O)C1N[<].[+rn=80]}	2.993344097	21.96037255	41.42115059
{[>]NC(C)(C)C(C[NH3+])C(=O).[+rn=30],CCC(C)(C)CC1CC(C=O)C1N[<].[+rn=70]}	3.586243447	19.8950997	33.22306644
{[>]NC(C)(C)C(C[NH3+])C(=O).[+rn=40],CCC(C)(C)CC1CC(C=O)C1N[<].[+rn=60]}	4.553362136	17.52100272	22.93200613
{[>]NC(C)(C)C(C[NH3+])C(=O).[+rn=50],CCC(C)(C)CC1CC(C=O)C1N[<].[+rn=50]}	7.3962789	15.51826005	18.11847504
{[>]NC(C)(C)C(C[NH3+])C(=O).[+rn=60],CCC(C)(C)CC1CC(C=O)C1N[<].[+rn=40]}	11.03211446	13.30085709	16.17610082
{[>]NC(C)(C)C(C[NH3+])C(=O).[+rn=70],CCC(C)(C)CC1CC(C=O)C1N[<].[+rn=30]}	17.64447544	11.88786105	15.15693856
{[>]NC(C)(C)C(C[NH3+])C(=O).[+rn=80],CCC(C)(C)CC1CC(C=O)C1N[<].[+rn=20]}	25.17037183	10.54365818	14.60356893
{[>]NC(C)(C)C(C[NH3+])C(=O).[+rn=90],CCC(C)(C)CC1CC(C=O)C1N[<].[+rn=10]}	34.11480331	9.653010147	17.77948135
{[>]NC(C)(C)C(C[NH3+])C(=O).[+rn=10],CC1CC(N)C(C=O)CC(C)C1C[<].[+rn=90]}	0.352503897	17.34832172	86.42578318
{[>]NC(C)(C)C(C[NH3+])C(=O).[+rn=20],CC1CC(N)C(C=O)CC(C)C1C[<].[+rn=80]}	0.334788451	14.79167761	70.55762558
{[>]NC(C)(C)C(C[NH3+])C(=O).[+rn=30],CC1CC(N)C(C=O)CC(C)C1C[<].[+rn=70]}	0.31231488	13.3118857	68.89652484
{[>]NC(C)(C)C(C[NH3+])C(=O).[+rn=40],CC1CC(N)C(C=O)CC(C)C1C[<].[+rn=60]}	0.303069746	11.92649444	63.19052306
{[>]NC(C)(C)C(C[NH3+])C(=O).[+rn=50],CC1CC(N)C(C=O)CC(C)C1C[<].[+rn=50]}	0.308859945	10.90382901	58.20489861
{[>]NC(C)(C)C(C[NH3+])C(=O).[+rn=60],CC1CC(N)C(C=O)CC(C)C1C[<].[+rn=40]}	0.313273104	9.821514797	54.15707895
{[>]NC(C)(C)C(C[NH3+])C(=O).[+rn=70],CC1CC(N)C(C=O)CC(C)C1C[<].[+rn=30]}	0.318851689	9.071383645	51.08937885
{[>]NC(C)(C)C(C[NH3+])C(=O).[+rn=80],CC1CC(N)C(C=O)CC(C)C1C[<].[+rn=20]}	0.343953211	8.364399259	47.3413544
{[>]NC(C)(C)C(C[NH3+])C(=O).[+rn=90],CC1CC(N)C(C=O)CC(C)C1C[<].[+rn=10]}	0.359307466	8.102223412	55.37227614
{[>]NC(C)(C)C(C[NH3+])C(=O).[+rn=10],CC(C)CC1CC(C=O)C(N)C1C[<].[+rn=90]}	2.337120349	27.22211911	88.41041774
{[>]NC(C)(C)C(C[NH3+])C(=O).[+rn=20],CC(C)CC1CC(C=O)C(N)C1C[<].[+rn=80]}	2.628979224	23.57625403	64.16052758
{[>]NC(C)(C)C(C[NH3+])C(=O).[+rn=30],CC(C)CC1CC(C=O)C(N)C1C[<].[+rn=70]}	3.133379754	21.48476245	57.27691206
{[>]NC(C)(C)C(C[NH3+])C(=O).[+rn=40],CC(C)CC1CC(C=O)C(N)C1C[<].[+rn=60]}	3.525758358	18.98767155	49.5085562
{[>]NC(C)(C)C(C[NH3+])C(=O).[+rn=50],CC(C)CC1CC(C=O)C(N)C1C[<].[+rn=50]}	4.304794853	16.69095689	43.33232599
{[>]NC(C)(C)C(C[NH3+])C(=O).[+rn=60],CC(C)CC1CC(C=O)C(N)C1C[<].[+rn=40]}	4.959449156	14.24690622	41.62968974
{[>]NC(C)(C)C(C[NH3+])C(=O).[+rn=70],CC(C)CC1CC(C=O)C(N)C1C[<].[+rn=30]}	6.77775163	12.68588038	39.44240881
{[>]NC(C)(C)C(C[NH3+])C(=O).[+rn=80],CC(C)CC1CC(C=O)C(N)C1C[<].[+rn=20]}	9.377272712	11.45435329	36.42740775
{[>]NC(C)(C)C(C[NH3+])C(=O).[+rn=90],CC(C)CC1CC(C=O)C(N)C1C[<].[+rn=10]}	13.25482749	10.72479264	40.80594972
{[>]NC(C)(C)C(C[NH3+])C(=O).[+rn=10],CCCC1CC(C=O)C(N)C1C[<].[+rn=90]}	1.671688355	19.28629356	57.82059099
{[>]NC(C)(C)C(C[NH3+])C(=O).[+rn=20],CCCC1CC(C=O)C(N)C1C[<].[+rn=80]}	1.642065619	15.07535037	38.39737579
{[>]NC(C)(C)C(C[NH3+])C(=O).[+rn=30],CCCC1CC(C=O)C(N)C1C[<].[+rn=70]}	1.728684027	13.42067284	31.94263153
{[>]NC(C)(C)C(C[NH3+])C(=O).[+rn=40],CCCC1CC(C=O)C(N)C1C[<].[+rn=60]}	1.732319709	11.87022906	23.98540572
{[>]NC(C)(C)C(C[NH3+])C(=O).[+rn=50],CCCC1CC(C=O)C(N)C1C[<].[+rn=50]}	1.875135955	10.75896488	20.21233127
{[>]NC(C)(C)C(C[NH3+])C(=O).[+rn=60],CCCC1CC(C=O)C(N)C1C[<].[+rn=40]}	1.994174724	9.286618022	20.71821384
{[>]NC(C)(C)C(C[NH3+])C(=O).[+rn=70],CCCC1CC(C=O)C(N)C1C[<].[+rn=30]}	2.978457244	8.473482984	22.76222503
{[>]NC(C)(C)C(C[NH3+])C(=O).[+rn=80],CCCC1CC(C=O)C(N)C1C[<].[+rn=20]}	4.080071103	7.724343442	26.88404284
{[>]NC(C)(C)C(C[NH3+])C(=O).[+rn=90],CCCC1CC(C=O)C(N)C1C[<].[+rn=10]}	6.899455054	7.55113315	37.81405108
{[>]NC(C)(C)C(C[NH3+])C(=O).[+rn=10],CCCC1C(C)CC(C=O)C1N[<].[+rn=90]}	0.719863908	18.95973331	57.22480951
{[>]NC(C)(C)C(C[NH3+])C(=O).[+rn=20],CCCC1C(C)CC(C=O)C1N[<].[+rn=80]}	0.817692794	14.85547082	38.16026997
{[>]NC(C)(C)C(C[NH3+])C(=O).[+rn=30],CCCC1C(C)CC(C=O)C1N[<].[+rn=70]}	0.996765897	13.20408783	31.48055006
{[>]NC(C)(C)C(C[NH3+])C(=O).[+rn=40],CCCC1C(C)CC(C=O)C1N[<].[+rn=60]}	1.233034849	11.6943442	23.6771102
{[>]NC(C)(C)C(C[NH3+])C(=O).[+rn=50],CCCC1C(C)CC(C=O)C1N[<].[+rn=50]}	1.864638994	10.56441732	19.78404135
{[>]NC(C)(C)C(C[NH3+])C(=O).[+rn=60],CCCC1C(C)CC(C=O)C1N[<].[+rn=40]}	2.576775557	9.115131752	20.02175608
{[>]NC(C)(C)C(C[NH3+])C(=O).[+rn=70],CCCC1C(C)CC(C=O)C1N[<].[+rn=30]}	4.037319305	8.285863993	22.26079375
{[>]NC(C)(C)C(C[NH3+])C(=O).[+rn=80],CCCC1C(C)CC(C=O)C1N[<].[+rn=20]}	6.966127189	7.564714982	27.74437815
{[>]NC(C)(C)C(C[NH3+])C(=O).[+rn=90],CCCC1C(C)CC(C=O)C1N[<].[+rn=10]}	12.93782529	7.462725763	40.51569895
{[>]NC(C)(C)C(C[NH3+])C(=O).[+rn=10],CC(C)C1CC(C)C(N)C(C=O)C1[<].[+rn=90]}	2.028072395	30.18613993	163.7284317
{[>]NC(C)(C)C(C[NH3+])C(=O).[+rn=20],CC(C)C1CC(C)C(N)C(C=O)C1[<].[+rn=80]}	1.891293873	26.71408828	119.7562444
{[>]NC(C)(C)C(C[NH3+])C(=O).[+rn=30],CC(C)C1CC(C)C(N)C(C=O)C1[<].[+rn=70]}	1.905943239	24.48255578	98.42666587
{[>]NC(C)(C)C(C[NH3+])C(=O).[+rn=40],CC(C)C1CC(C)C(N)C(C=O)C1[<].[+rn=60]}	1.825280592	21.89668629	76.60660172
{[>]NC(C)(C)C(C[NH3+])C(=O).[+rn=50],CC(C)C1CC(C)C(N)C(C=O)C1[<].[+rn=50]}	2.016990138	19.66650316	62.42575998
{[>]NC(C)(C)C(C[NH3+])C(=O).[+rn=60],CC(C)C1CC(C)C(N)C(C=O)C1[<].[+rn=40]}	2.092913967	16.83540428	54.04927962
{[>]NC(C)(C)C(C[NH3+])C(=O).[+rn=70],CC(C)C1CC(C)C(N)C(C=O)C1[<].[+rn=30]}	2.322953511	14.91535171	48.04438689
{[>]NC(C)(C)C(C[NH3+])C(=O).[+rn=80],CC(C)C1CC(C)C(N)C(C=O)C1[<].[+rn=20]}	2.46239251	13.32407583	41.41916292
{[>]NC(C)(C)C(C[NH3+])C(=O).[+rn=90],CC(C)C1CC(C)C(N)C(C=O)C1[<].[+rn=10]}	2.59827296	12.10992024	42.47596042
{[>]NC(C)(C)C(C[NH3+])C(=O).[+rn=10],CCC1C(C)CC(C=O)C(N)C1C[<].[+rn=90]}	0.166386807	13.42764284	73.87528263
{[>]NC(C)(C)C(C[NH3+])C(=O).[+rn=20],CCC1C(C)CC(C=O)C(N)C1C[<].[+rn=80]}	0.200806456	11.38418083	63.58508487
{[>]NC(C)(C)C(C[NH3+])C(=O).[+rn=30],CCC1C(C)CC(C=O)C(N)C1C[<].[+rn=70]}	0.241427475	10.32839201	62.91112468
{[>]NC(C)(C)C(C[NH3+])C(=O).[+rn=40],CCC1C(C)CC(C=O)C(N)C1C[<].[+rn=60]}	0.27780575	9.362938292	57.16273609
{[>]NC(C)(C)C(C[NH3+])C(=O).[+rn=50],CCC1C(C)CC(C=O)C(N)C1C[<].[+rn=50]}	0.305639956	8.627442087	51.40821449
{[>]NC(C)(C)C(C[NH3+])C(=O).[+rn=60],CCC1C(C)CC(C=O)C(N)C1C[<].[+rn=40]}	0.370123653	7.736179954	51.08596104
{[>]NC(C)(C)C(C[NH3+])C(=O).[+rn=70],CCC1C(C)CC(C=O)C(N)C1C[<].[+rn=30]}	0.492878344	7.182383052	51.81163923
{[>]NC(C)(C)C(C[NH3+])C(=O).[+rn=80],CCC1C(C)CC(C=O)C(N)C1C[<].[+rn=20]}	0.66512393	6.760019843	54.60379013
{[>]NC(C)(C)C(C[NH3+])C(=O).[+rn=90],CCC1C(C)CC(C=O)C(N)C1C[<].[+rn=10]}	0.91467863	6.553000218	67.47191161
{[>]NC(C)(C)C(C[NH3+])C(=O).[+rn=10],CCC1CC(C=O)C(N)C1C(C)C[<].[+rn=90]}	0.738211677	24.33873217	84.87039988
{[>]NC(C)(C)C(C[NH3+])C(=O).[+rn=20],CCC1CC(C=O)C(N)C1C(C)C[<].[+rn=80]}	0.732972563	21.08410263	66.18524504
{[>]NC(C)(C)C(C[NH3+])C(=O).[+rn=30],CCC1CC(C=O)C(N)C1C(C)C[<].[+rn=70]}	0.69326512	18.72400769	59.24058571
{[>]NC(C)(C)C(C[NH3+])C(=O).[+rn=40],CCC1CC(C=O)C(N)C1C(C)C[<].[+rn=60]}	0.683060004	16.52341049	51.75115436
{[>]NC(C)(C)C(C[NH3+])C(=O).[+rn=50],CCC1CC(C=O)C(N)C1C(C)C[<].[+rn=50]}	0.65917971	14.87350497	48.10049243
{[>]NC(C)(C)C(C[NH3+])C(=O).[+rn=60],CCC1CC(C=O)C(N)C1C(C)C[<].[+rn=40]}	0.61775697	12.77401236	47.5818839
{[>]NC(C)(C)C(C[NH3+])C(=O).[+rn=70],CCC1CC(C=O)C(N)C1C(C)C[<].[+rn=30]}	0.59954275	11.45330347	46.95442053
{[>]NC(C)(C)C(C[NH3+])C(=O).[+rn=80],CCC1CC(C=O)C(N)C1C(C)C[<].[+rn=20]}	0.616700912	10.46507053	44.50169183
{[>]NC(C)(C)C(C[NH3+])C(=O).[+rn=90],CCC1CC(C=O)C(N)C1C(C)C[<].[+rn=10]}	0.681607848	9.885790014	50.66302936
{[>]NC(C)(C)C(C[NH3+])C(=O).[+rn=10],CCC(C)C1C(C)CC(C=O)C1N[<].[+rn=90]}	0.359583074	18.3781954	65.9569314
{[>]NC(C)(C)C(C[NH3+])C(=O).[+rn=20],CCC(C)C1C(C)CC(C=O)C1N[<].[+rn=80]}	0.364404306	15.60711736	52.86507674
{[>]NC(C)(C)C(C[NH3+])C(=O).[+rn=30],CCC(C)C1C(C)CC(C=O)C1N[<].[+rn=70]}	0.386650575	14.10702308	50.28850451
{[>]NC(C)(C)C(C[NH3+])C(=O).[+rn=40],CCC(C)C1C(C)CC(C=O)C1N[<].[+rn=60]}	0.439743924	12.77463211	45.75183332
{[>]NC(C)(C)C(C[NH3+])C(=O).[+rn=50],CCC(C)C1C(C)CC(C=O)C1N[<].[+rn=50]}	0.496349394	11.7636992	44.22409694
{[>]NC(C)(C)C(C[NH3+])C(=O).[+rn=60],CCC(C)C1C(C)CC(C=O)C1N[<].[+rn=40]}	0.560572253	10.37968467	46.0381471
{[>]NC(C)(C)C(C[NH3+])C(=O).[+rn=70],CCC(C)C1C(C)CC(C=O)C1N[<].[+rn=30]}	0.633817174	9.140588671	46.99646583
{[>]NC(C)(C)C(C[NH3+])C(=O).[+rn=80],CCC(C)C1C(C)CC(C=O)C1N[<].[+rn=20]}	0.740421565	8.139674969	46.98684315
{[>]NC(C)(C)C(C[NH3+])C(=O).[+rn=90],CCC(C)C1C(C)CC(C=O)C1N[<].[+rn=10]}	0.955811155	7.608995504	56.18013467
{[>]NC(C)(C)C(C[NH3+])C(=O).[+rn=10],CC(C)C1CC(N)C(C=O)CC1C[<].[+rn=90]}	0.354636999	18.58040196	87.04973782
{[>]NC(C)(C)C(C[NH3+])C(=O).[+rn=20],CC(C)C1CC(N)C(C=O)CC1C[<].[+rn=80]}	0.463417313	15.88567093	72.27373819
{[>]NC(C)(C)C(C[NH3+])C(=O).[+rn=30],CC(C)C1CC(N)C(C=O)CC1C[<].[+rn=70]}	0.611587863	14.2830427	65.94417362
{[>]NC(C)(C)C(C[NH3+])C(=O).[+rn=40],CC(C)C1CC(N)C(C=O)CC1C[<].[+rn=60]}	0.746806204	12.76544031	57.29361211
{[>]NC(C)(C)C(C[NH3+])C(=O).[+rn=50],CC(C)C1CC(N)C(C=O)CC1C[<].[+rn=50]}	0.937077909	11.73186336	51.08398933
{[>]NC(C)(C)C(C[NH3+])C(=O).[+rn=60],CC(C)C1CC(N)C(C=O)CC1C[<].[+rn=40]}	1.152491518	10.48746872	47.69215451
{[>]NC(C)(C)C(C[NH3+])C(=O).[+rn=70],CC(C)C1CC(N)C(C=O)CC1C[<].[+rn=30]}	1.61248246	9.439119077	44.11805842
{[>]NC(C)(C)C(C[NH3+])C(=O).[+rn=80],CC(C)C1CC(N)C(C=O)CC1C[<].[+rn=20]}	2.398798641	8.524360967	41.15955739
{[>]NC(C)(C)C(C[NH3+])C(=O).[+rn=90],CC(C)C1CC(N)C(C=O)CC1C[<].[+rn=10]}	3.586907842	8.213740686	49.4083081
{[>]NC(C)(C)C(C[NH3+])C(=O).[+rn=10],CC1CC(C=O)C(N)C(C(C)C)C1[<].[+rn=90]}	1.425941802	30.40996452	160.308719
{[>]NC(C)(C)C(C[NH3+])C(=O).[+rn=20],CC1CC(C=O)C(N)C(C(C)C)C1[<].[+rn=80]}	1.552768988	26.92353042	116.6083813
{[>]NC(C)(C)C(C[NH3+])C(=O).[+rn=30],CC1CC(C=O)C(N)C(C(C)C)C1[<].[+rn=70]}	1.755119659	24.64683384	98.16743085
{[>]NC(C)(C)C(C[NH3+])C(=O).[+rn=40],CC1CC(C=O)C(N)C(C(C)C)C1[<].[+rn=60]}	2.064264164	22.16970499	76.31506631
{[>]NC(C)(C)C(C[NH3+])C(=O).[+rn=50],CC1CC(C=O)C(N)C(C(C)C)C1[<].[+rn=50]}	2.499303486	20.08023257	62.74302156
{[>]NC(C)(C)C(C[NH3+])C(=O).[+rn=60],CC1CC(C=O)C(N)C(C(C)C)C1[<].[+rn=40]}	2.933794865	17.26621757	53.91748173
{[>]NC(C)(C)C(C[NH3+])C(=O).[+rn=70],CC1CC(C=O)C(N)C(C(C)C)C1[<].[+rn=30]}	3.558474772	15.30535213	47.61679201
{[>]NC(C)(C)C(C[NH3+])C(=O).[+rn=80],CC1CC(C=O)C(N)C(C(C)C)C1[<].[+rn=20]}	4.497493653	13.53355951	40.74901949
{[>]NC(C)(C)C(C[NH3+])C(=O).[+rn=90],CC1CC(C=O)C(N)C(C(C)C)C1[<].[+rn=10]}	6.026448133	12.37854848	42.07625974
{[>]NC(C)(C)C(C[NH3+])C(=O).[+rn=10],CCC1CC(C)C(N)C(C=O)C1[<].[+rn=90]}	2.027061688	20.24859107	77.03688464
{[>]NC(C)(C)C(C[NH3+])C(=O).[+rn=20],CCC1CC(C)C(N)C(C=O)C1[<].[+rn=80]}	2.06524049	16.72782201	53.26408816
{[>]NC(C)(C)C(C[NH3+])C(=O).[+rn=30],CCC1CC(C)C(N)C(C=O)C1[<].[+rn=70]}	2.155404284	14.82829699	42.99697644
{[>]NC(C)(C)C(C[NH3+])C(=O).[+rn=40],CCC1CC(C)C(N)C(C=O)C1[<].[+rn=60]}	2.14050122	12.87344749	29.13832296
{[>]NC(C)(C)C(C[NH3+])C(=O).[+rn=50],CCC1CC(C)C(N)C(C=O)C1[<].[+rn=50]}	2.039295618	11.71037517	22.49657134
{[>]NC(C)(C)C(C[NH3+])C(=O).[+rn=60],CCC1CC(C)C(N)C(C=O)C1[<].[+rn=40]}	1.907942997	10.13102296	19.91921975
{[>]NC(C)(C)C(C[NH3+])C(=O).[+rn=70],CCC1CC(C)C(N)C(C=O)C1[<].[+rn=30]}	1.883306252	9.039211532	20.66692509
{[>]NC(C)(C)C(C[NH3+])C(=O).[+rn=80],CCC1CC(C)C(N)C(C=O)C1[<].[+rn=20]}	1.909620271	8.135166769	23.43353216
{[>]NC(C)(C)C(C[NH3+])C(=O).[+rn=90],CCC1CC(C)C(N)C(C=O)C1[<].[+rn=10]}	2.620073796	7.588967171	32.52413174
{[>]NC(C)(C)C(C[NH3+])C(=O).[+rn=10],CC1CC(C)C(N)C(C=O)CC1C[<].[+rn=90]}	0.328380639	20.40729519	96.96160489
{[>]NC(C)(C)C(C[NH3+])C(=O).[+rn=20],CC1CC(C)C(N)C(C=O)CC1C[<].[+rn=80]}	0.367459201	17.53913142	74.95673696
{[>]NC(C)(C)C(C[NH3+])C(=O).[+rn=30],CC1CC(C)C(N)C(C=O)CC1C[<].[+rn=70]}	0.410750331	15.64170326	67.9790523
{[>]NC(C)(C)C(C[NH3+])C(=O).[+rn=40],CC1CC(C)C(N)C(C=O)CC1C[<].[+rn=60]}	0.443375252	14.07209316	59.90872665
{[>]NC(C)(C)C(C[NH3+])C(=O).[+rn=50],CC1CC(C)C(N)C(C=O)CC1C[<].[+rn=50]}	0.479771159	13.18058862	53.65500788
{[>]NC(C)(C)C(C[NH3+])C(=O).[+rn=60],CC1CC(C)C(N)C(C=O)CC1C[<].[+rn=40]}	0.484565743	11.70658216	50.04425822
{[>]NC(C)(C)C(C[NH3+])C(=O).[+rn=70],CC1CC(C)C(N)C(C=O)CC1C[<].[+rn=30]}	0.547410748	10.54203738	45.38137304
{[>]NC(C)(C)C(C[NH3+])C(=O).[+rn=80],CC1CC(C)C(N)C(C=O)CC1C[<].[+rn=20]}	0.680869051	9.524193032	41.19125759
{[>]NC(C)(C)C(C[NH3+])C(=O).[+rn=90],CC1CC(C)C(N)C(C=O)CC1C[<].[+rn=10]}	0.906897135	8.944655201	46.03506375
{[>]NC(C)(C)C(C[NH3+])C(=O).[+rn=10],CC1CCC(C)(C)CC(C=O)C1N[<].[+rn=90]}	0.718177635	25.4839728	51.56879135
{[>]NC(C)(C)C(C[NH3+])C(=O).[+rn=20],CC1CCC(C)(C)CC(C=O)C1N[<].[+rn=80]}	0.936853226	21.87946357	36.58189199
{[>]NC(C)(C)C(C[NH3+])C(=O).[+rn=30],CC1CCC(C)(C)CC(C=O)C1N[<].[+rn=70]}	1.196605253	19.77702149	30.37768378
{[>]NC(C)(C)C(C[NH3+])C(=O).[+rn=40],CC1CCC(C)(C)CC(C=O)C1N[<].[+rn=60]}	1.459471601	17.76522255	23.53208423
{[>]NC(C)(C)C(C[NH3+])C(=O).[+rn=50],CC1CCC(C)(C)CC(C=O)C1N[<].[+rn=50]}	1.820431301	16.43516628	18.9402219
{[>]NC(C)(C)C(C[NH3+])C(=O).[+rn=60],CC1CCC(C)(C)CC(C=O)C1N[<].[+rn=40]}	2.172290793	14.68067815	17.12967394
{[>]NC(C)(C)C(C[NH3+])C(=O).[+rn=70],CC1CCC(C)(C)CC(C=O)C1N[<].[+rn=30]}	2.961954381	13.04306106	16.43672285
{[>]NC(C)(C)C(C[NH3+])C(=O).[+rn=80],CC1CCC(C)(C)CC(C=O)C1N[<].[+rn=20]}	4.308093627	11.86301476	16.39444525
{[>]NC(C)(C)C(C[NH3+])C(=O).[+rn=90],CC1CCC(C)(C)CC(C=O)C1N[<].[+rn=10]}	6.478486749	11.11438707	19.31145472
{[>]NC(C)(C)C(C[NH3+])C(=O).[+rn=10],CC(C)CCC1(C)CC(C=O)C1N[<].[+rn=90]}	14.51188313	28.74873947	92.1048371
{[>]NC(C)(C)C(C[NH3+])C(=O).[+rn=20],CC(C)CCC1(C)CC(C=O)C1N[<].[+rn=80]}	16.95056242	24.98542631	58.33087494
{[>]NC(C)(C)C(C[NH3+])C(=O).[+rn=30],CC(C)CCC1(C)CC(C=O)C1N[<].[+rn=70]}	19.92012921	22.46261598	45.68292706
{[>]NC(C)(C)C(C[NH3+])C(=O).[+rn=40],CC(C)CCC1(C)CC(C=O)C1N[<].[+rn=60]}	20.17644175	19.43716223	32.52882884
{[>]NC(C)(C)C(C[NH3+])C(=O).[+rn=50],CC(C)CCC1(C)CC(C=O)C1N[<].[+rn=50]}	23.49974302	17.26473122	25.0856576
{[>]NC(C)(C)C(C[NH3+])C(=O).[+rn=60],CC(C)CCC1(C)CC(C=O)C1N[<].[+rn=40]}	23.72900219	14.72197546	21.88312468
{[>]NC(C)(C)C(C[NH3+])C(=O).[+rn=70],CC(C)CCC1(C)CC(C=O)C1N[<].[+rn=30]}	26.2243978	13.12659957	19.92038429
{[>]NC(C)(C)C(C[NH3+])C(=O).[+rn=80],CC(C)CCC1(C)CC(C=O)C1N[<].[+rn=20]}	28.1956637	11.74087623	17.99623889
{[>]NC(C)(C)C(C[NH3+])C(=O).[+rn=90],CC(C)CCC1(C)CC(C=O)C1N[<].[+rn=10]}	31.3338511	10.60477421	21.14003344
{[>]NC(C)(C)C(C[NH3+])C(=O).[+rn=10],CCC1(CC)CC(C=O)C(N)C1C[<].[+rn=90]}	0.215642872	12.75451045	26.36623164
{[>]NC(C)(C)C(C[NH3+])C(=O).[+rn=20],CCC1(CC)CC(C=O)C(N)C1C[<].[+rn=80]}	0.219775809	10.95928338	22.72282549
{[>]NC(C)(C)C(C[NH3+])C(=O).[+rn=30],CCC1(CC)CC(C=O)C(N)C1C[<].[+rn=70]}	0.216427848	9.927998199	23.75613784
{[>]NC(C)(C)C(C[NH3+])C(=O).[+rn=40],CCC1(CC)CC(C=O)C(N)C1C[<].[+rn=60]}	0.216745834	9.014399508	23.39022206
{[>]NC(C)(C)C(C[NH3+])C(=O).[+rn=50],CCC1(CC)CC(C=O)C(N)C1C[<].[+rn=50]}	0.21317344	8.497459073	23.32840076
{[>]NC(C)(C)C(C[NH3+])C(=O).[+rn=60],CCC1(CC)CC(C=O)C(N)C1C[<].[+rn=40]}	0.206911893	7.991307183	26.16104361
{[>]NC(C)(C)C(C[NH3+])C(=O).[+rn=70],CCC1(CC)CC(C=O)C(N)C1C[<].[+rn=30]}	0.225592823	7.700786585	27.94258495
{[>]NC(C)(C)C(C[NH3+])C(=O).[+rn=80],CCC1(CC)CC(C=O)C(N)C1C[<].[+rn=20]}	0.232836677	7.303831054	29.78613222
{[>]NC(C)(C)C(C[NH3+])C(=O).[+rn=90],CCC1(CC)CC(C=O)C(N)C1C[<].[+rn=10]}	0.236673952	7.055926488	38.46419166
{[>]NC(C)(C)C(C[NH3+])C(=O).[+rn=10],CC(C)C1C(N)C(C=O)CC1(C)C[<].[+rn=90]}	0.082047987	10.40208677	41.64077682
{[>]NC(C)(C)C(C[NH3+])C(=O).[+rn=20],CC(C)C1C(N)C(C=O)CC1(C)C[<].[+rn=80]}	0.089222773	9.164448045	37.95419383
{[>]NC(C)(C)C(C[NH3+])C(=O).[+rn=30],CC(C)C1C(N)C(C=O)CC1(C)C[<].[+rn=70]}	0.094860161	8.356212263	40.06469928
{[>]NC(C)(C)C(C[NH3+])C(=O).[+rn=40],CC(C)C1C(N)C(C=O)CC1(C)C[<].[+rn=60]}	0.097655025	7.709045622	40.29417071
{[>]NC(C)(C)C(C[NH3+])C(=O).[+rn=50],CC(C)C1C(N)C(C=O)CC1(C)C[<].[+rn=50]}	0.105197868	7.488239133	40.76912711
{[>]NC(C)(C)C(C[NH3+])C(=O).[+rn=60],CC(C)C1C(N)C(C=O)CC1(C)C[<].[+rn=40]}	0.107919076	7.173775819	46.99588819
{[>]NC(C)(C)C(C[NH3+])C(=O).[+rn=70],CC(C)C1C(N)C(C=O)CC1(C)C[<].[+rn=30]}	0.113209308	6.981035351	50.34223617
{[>]NC(C)(C)C(C[NH3+])C(=O).[+rn=80],CC(C)C1C(N)C(C=O)CC1(C)C[<].[+rn=20]}	0.115430651	6.795626938	52.71184871
{[>]NC(C)(C)C(C[NH3+])C(=O).[+rn=90],CC(C)C1C(N)C(C=O)CC1(C)C[<].[+rn=10]}	0.122802614	6.776338136	63.45274422
{[>]NC(C)(C)C(C[NH3+])C(=O).[+rn=10],CCCC1(C)CC(C=O)C(N)C1C[<].[+rn=90]}	0.480212143	12.99521474	31.19853367
{[>]NC(C)(C)C(C[NH3+])C(=O).[+rn=20],CCCC1(C)CC(C=O)C(N)C1C[<].[+rn=80]}	0.487619581	11.14001062	24.34137605
{[>]NC(C)(C)C(C[NH3+])C(=O).[+rn=30],CCCC1(C)CC(C=O)C(N)C1C[<].[+rn=70]}	0.513558973	10.13540359	23.96745996
{[>]NC(C)(C)C(C[NH3+])C(=O).[+rn=40],CCCC1(C)CC(C=O)C(N)C1C[<].[+rn=60]}	0.531845046	9.156820149	22.55805425
{[>]NC(C)(C)C(C[NH3+])C(=O).[+rn=50],CCCC1(C)CC(C=O)C(N)C1C[<].[+rn=50]}	0.598732615	8.52886772	22.0831904
{[>]NC(C)(C)C(C[NH3+])C(=O).[+rn=60],CCCC1(C)CC(C=O)C(N)C1C[<].[+rn=40]}	0.642271205	7.774555016	23.80770634
{[>]NC(C)(C)C(C[NH3+])C(=O).[+rn=70],CCCC1(C)CC(C=O)C(N)C1C[<].[+rn=30]}	0.713062322	7.195558379	25.88901931
{[>]NC(C)(C)C(C[NH3+])C(=O).[+rn=80],CCCC1(C)CC(C=O)C(N)C1C[<].[+rn=20]}	0.806737712	6.614116548	28.93341448
{[>]NC(C)(C)C(C[NH3+])C(=O).[+rn=90],CCCC1(C)CC(C=O)C(N)C1C[<].[+rn=10]}	0.960096223	6.21407281	38.96231063
{[>]NC(C)(C)C(C[NH3+])C(=O).[+rn=10],CCCC1(C(C)C)CC(C=O)C1N[<].[+rn=90]}	1.22858477	20.2982063	74.3595571
{[>]NC(C)(C)C(C[NH3+])C(=O).[+rn=20],CCCC1(C(C)C)CC(C=O)C1N[<].[+rn=80]}	1.251710734	17.3538938	50.08454617
{[>]NC(C)(C)C(C[NH3+])C(=O).[+rn=30],CCCC1(C(C)C)CC(C=O)C1N[<].[+rn=70]}	1.322071893	15.7418306	41.76198865
{[>]NC(C)(C)C(C[NH3+])C(=O).[+rn=40],CCCC1(C(C)C)CC(C=O)C1N[<].[+rn=60]}	1.361378646	14.30679301	33.06299316
{[>]NC(C)(C)C(C[NH3+])C(=O).[+rn=50],CCCC1(C(C)C)CC(C=O)C1N[<].[+rn=50]}	1.596222781	13.22440617	26.79099353
{[>]NC(C)(C)C(C[NH3+])C(=O).[+rn=60],CCCC1(C(C)C)CC(C=O)C1N[<].[+rn=40]}	1.631705475	11.41621777	23.9784245
{[>]NC(C)(C)C(C[NH3+])C(=O).[+rn=70],CCCC1(C(C)C)CC(C=O)C1N[<].[+rn=30]}	1.683922852	9.977765152	21.63374028
{[>]NC(C)(C)C(C[NH3+])C(=O).[+rn=80],CCCC1(C(C)C)CC(C=O)C1N[<].[+rn=20]}	1.79686586	8.955091921	20.26511368
{[>]NC(C)(C)C(C[NH3+])C(=O).[+rn=90],CCCC1(C(C)C)CC(C=O)C1N[<].[+rn=10]}	1.913672053	8.383515382	24.80931597
{[>]NC(C)(C)C(C[NH3+])C(=O).[+rn=10],CC1CC(C=O)C(N)C(C)(C)C1C[<].[+rn=90]}	0.186849269	10.36491247	75.72910038
{[>]NC(C)(C)C(C[NH3+])C(=O).[+rn=20],CC1CC(C=O)C(N)C(C)(C)C1C[<].[+rn=80]}	0.202052237	8.991821975	67.75624027
{[>]NC(C)(C)C(C[NH3+])C(=O).[+rn=30],CC1CC(C=O)C(N)C(C)(C)C1C[<].[+rn=70]}	0.222367243	8.181395848	65.43897792
{[>]NC(C)(C)C(C[NH3+])C(=O).[+rn=40],CC1CC(C=O)C(N)C(C)(C)C1C[<].[+rn=60]}	0.225694548	7.506670083	60.37332013
{[>]NC(C)(C)C(C[NH3+])C(=O).[+rn=50],CC1CC(C=O)C(N)C(C)(C)C1C[<].[+rn=50]}	0.234328155	7.06493039	54.77367094
{[>]NC(C)(C)C(C[NH3+])C(=O).[+rn=60],CC1CC(C=O)C(N)C(C)(C)C1C[<].[+rn=40]}	0.20859346	6.568419918	55.5895756
{[>]NC(C)(C)C(C[NH3+])C(=O).[+rn=70],CC1CC(C=O)C(N)C(C)(C)C1C[<].[+rn=30]}	0.213024737	6.259952733	55.62243555
{[>]NC(C)(C)C(C[NH3+])C(=O).[+rn=80],CC1CC(C=O)C(N)C(C)(C)C1C[<].[+rn=20]}	0.240205394	6.041691084	55.5215746
{[>]NC(C)(C)C(C[NH3+])C(=O).[+rn=90],CC1CC(C=O)C(N)C(C)(C)C1C[<].[+rn=10]}	0.301489094	5.983219857	65.56589096
{[>]NC(C)(C)C(C[NH3+])C(=O).[+rn=10],CC1C(N)C(C=O)CC1C(C)(C)C[<].[+rn=90]}	0.424963714	22.38166522	53.74283513
{[>]NC(C)(C)C(C[NH3+])C(=O).[+rn=20],CC1C(N)C(C=O)CC1C(C)(C)C[<].[+rn=80]}	0.450736088	20.04746579	44.04133043
{[>]NC(C)(C)C(C[NH3+])C(=O).[+rn=30],CC1C(N)C(C=O)CC1C(C)(C)C[<].[+rn=70]}	0.472920207	18.4869626	42.27094295
{[>]NC(C)(C)C(C[NH3+])C(=O).[+rn=40],CC1C(N)C(C=O)CC1C(C)(C)C[<].[+rn=60]}	0.442383059	16.82409366	38.37077427
{[>]NC(C)(C)C(C[NH3+])C(=O).[+rn=50],CC1C(N)C(C=O)CC1C(C)(C)C[<].[+rn=50]}	0.421653266	15.35210864	35.04406151
{[>]NC(C)(C)C(C[NH3+])C(=O).[+rn=60],CC1C(N)C(C=O)CC1C(C)(C)C[<].[+rn=40]}	0.410024061	13.15717171	34.08944665
{[>]NC(C)(C)C(C[NH3+])C(=O).[+rn=70],CC1C(N)C(C=O)CC1C(C)(C)C[<].[+rn=30]}	0.408775415	11.73419045	33.09903061
{[>]NC(C)(C)C(C[NH3+])C(=O).[+rn=80],CC1C(N)C(C=O)CC1C(C)(C)C[<].[+rn=20]}	0.392038204	10.94715732	31.43669874
{[>]NC(C)(C)C(C[NH3+])C(=O).[+rn=90],CC1C(N)C(C=O)CC1C(C)(C)C[<].[+rn=10]}	0.378988186	10.53767394	34.7208812
{[>]NC(C)(C)C(C[NH3+])C(=O).[+rn=10],CCCC(C)CC1CC(C=O)C1N[<].[+rn=90]}	0.864481347	21.60102529	80.8363731
{[>]NC(C)(C)C(C[NH3+])C(=O).[+rn=20],CCCC(C)CC1CC(C=O)C1N[<].[+rn=80]}	0.881778107	17.72852853	54.55242075
{[>]NC(C)(C)C(C[NH3+])C(=O).[+rn=30],CCCC(C)CC1CC(C=O)C1N[<].[+rn=70]}	0.991797069	15.7917962	42.20718641
{[>]NC(C)(C)C(C[NH3+])C(=O).[+rn=40],CCCC(C)CC1CC(C=O)C1N[<].[+rn=60]}	1.159705754	13.90281057	28.10375039
{[>]NC(C)(C)C(C[NH3+])C(=O).[+rn=50],CCCC(C)CC1CC(C=O)C1N[<].[+rn=50]}	1.512629467	12.47734654	20.90394194
{[>]NC(C)(C)C(C[NH3+])C(=O).[+rn=60],CCCC(C)CC1CC(C=O)C1N[<].[+rn=40]}	2.076594392	10.49898646	17.90166973
{[>]NC(C)(C)C(C[NH3+])C(=O).[+rn=70],CCCC(C)CC1CC(C=O)C1N[<].[+rn=30]}	3.034354142	9.418361414	18.32499011
{[>]NC(C)(C)C(C[NH3+])C(=O).[+rn=80],CCCC(C)CC1CC(C=O)C1N[<].[+rn=20]}	5.030469274	8.425204375	22.37927412
{[>]NC(C)(C)C(C[NH3+])C(=O).[+rn=90],CCCC(C)CC1CC(C=O)C1N[<].[+rn=10]}	9.105947703	7.85717432	34.34778202
{[>]NC(C)(C)C(C[NH3+])C(=O).[+rn=10],CCC1(C)CC(N)C(C=O)CC1C[<].[+rn=90]}	0.47804165	13.37222677	39.45646792
{[>]NC(C)(C)C(C[NH3+])C(=O).[+rn=20],CCC1(C)CC(N)C(C=O)CC1C[<].[+rn=80]}	0.495049717	11.38051366	30.2264833
{[>]NC(C)(C)C(C[NH3+])C(=O).[+rn=30],CCC1(C)CC(N)C(C=O)CC1C[<].[+rn=70]}	0.527320926	10.40667093	27.79092033
{[>]NC(C)(C)C(C[NH3+])C(=O).[+rn=40],CCC1(C)CC(N)C(C=O)CC1C[<].[+rn=60]}	0.53453871	9.450540447	23.87770657
{[>]NC(C)(C)C(C[NH3+])C(=O).[+rn=50],CCC1(C)CC(N)C(C=O)CC1C[<].[+rn=50]}	0.576105822	8.738170103	20.81707338
{[>]NC(C)(C)C(C[NH3+])C(=O).[+rn=60],CCC1(C)CC(N)C(C=O)CC1C[<].[+rn=40]}	0.589010328	7.788480198	20.59742137
{[>]NC(C)(C)C(C[NH3+])C(=O).[+rn=70],CCC1(C)CC(N)C(C=O)CC1C[<].[+rn=30]}	0.59748069	7.030940439	21.12082815
{[>]NC(C)(C)C(C[NH3+])C(=O).[+rn=80],CCC1(C)CC(N)C(C=O)CC1C[<].[+rn=20]}	0.641858189	6.591451445	23.8942016
{[>]NC(C)(C)C(C[NH3+])C(=O).[+rn=90],CCC1(C)CC(N)C(C=O)CC1C[<].[+rn=10]}	0.703091832	6.399413309	33.05837618
{[>]NC(C)(C)C(C[NH3+])C(=O).[+rn=10],CC(C)CC1(C)CC(N)C(C=O)C1[<].[+rn=90]}	0.44143331	17.76323988	35.42521225
{[>]NC(C)(C)C(C[NH3+])C(=O).[+rn=20],CC(C)CC1(C)CC(N)C(C=O)C1[<].[+rn=80]}	0.458619955	15.81906247	27.03395366
{[>]NC(C)(C)C(C[NH3+])C(=O).[+rn=30],CC(C)CC1(C)CC(N)C(C=O)C1[<].[+rn=70]}	0.448406387	14.49120883	25.74223262
{[>]NC(C)(C)C(C[NH3+])C(=O).[+rn=40],CC(C)CC1(C)CC(N)C(C=O)C1[<].[+rn=60]}	0.447759002	13.14372243	22.88227163
{[>]NC(C)(C)C(C[NH3+])C(=O).[+rn=50],CC(C)CC1(C)CC(N)C(C=O)C1[<].[+rn=50]}	0.475911494	11.94944074	21.84411108
{[>]NC(C)(C)C(C[NH3+])C(=O).[+rn=60],CC(C)CC1(C)CC(N)C(C=O)C1[<].[+rn=40]}	0.534927082	10.45507558	22.43237726
{[>]NC(C)(C)C(C[NH3+])C(=O).[+rn=70],CC(C)CC1(C)CC(N)C(C=O)C1[<].[+rn=30]}	0.631689489	9.3981877	23.61063113
{[>]NC(C)(C)C(C[NH3+])C(=O).[+rn=80],CC(C)CC1(C)CC(N)C(C=O)C1[<].[+rn=20]}	0.815902566	8.703976246	24.90786423
{[>]NC(C)(C)C(C[NH3+])C(=O).[+rn=90],CC(C)CC1(C)CC(N)C(C=O)C1[<].[+rn=10]}	1.032207805	8.259359729	32.03040722
{[>]NC(C)(C)C(C[NH3+])C(=O).[+rn=10],CC(C)C1C(C)CCC(C=O)C1N[<].[+rn=90]}	0.730684589	17.50240244	95.9759189
{[>]NC(C)(C)C(C[NH3+])C(=O).[+rn=20],CC(C)C1C(C)CCC(C=O)C1N[<].[+rn=80]}	0.755062717	14.8835481	78.67071368
{[>]NC(C)(C)C(C[NH3+])C(=O).[+rn=30],CC(C)C1C(C)CCC(C=O)C1N[<].[+rn=70]}	0.784533962	13.43921685	76.42907167
{[>]NC(C)(C)C(C[NH3+])C(=O).[+rn=40],CC(C)C1C(C)CCC(C=O)C1N[<].[+rn=60]}	0.805214725	12.16744047	68.42688509
{[>]NC(C)(C)C(C[NH3+])C(=O).[+rn=50],CC(C)C1C(C)CCC(C=O)C1N[<].[+rn=50]}	0.798855692	11.20970658	64.39858522
{[>]NC(C)(C)C(C[NH3+])C(=O).[+rn=60],CC(C)C1C(C)CCC(C=O)C1N[<].[+rn=40]}	0.793557887	10.09429182	63.10867092
{[>]NC(C)(C)C(C[NH3+])C(=O).[+rn=70],CC(C)C1C(C)CCC(C=O)C1N[<].[+rn=30]}	0.771975313	9.11126149	60.27234539
{[>]NC(C)(C)C(C[NH3+])C(=O).[+rn=80],CC(C)C1C(C)CCC(C=O)C1N[<].[+rn=20]}	0.77194176	8.138068371	56.17798435
{[>]NC(C)(C)C(C[NH3+])C(=O).[+rn=90],CC(C)C1C(C)CCC(C=O)C1N[<].[+rn=10]}	0.760191935	7.773266216	66.24068175
{[>]NC(C)(C)C(C[NH3+])C(=O).[+rn=10],CC1CC(C)(C)CC(C=O)C1N[<].[+rn=90]}	0.238947596	15.20845882	37.5944651
{[>]NC(C)(C)C(C[NH3+])C(=O).[+rn=20],CC1CC(C)(C)CC(C=O)C1N[<].[+rn=80]}	0.303573809	12.74545946	29.46672538
{[>]NC(C)(C)C(C[NH3+])C(=O).[+rn=30],CC1CC(C)(C)CC(C=O)C1N[<].[+rn=70]}	0.382410106	11.37716223	27.91898967
{[>]NC(C)(C)C(C[NH3+])C(=O).[+rn=40],CC1CC(C)(C)CC(C=O)C1N[<].[+rn=60]}	0.482333354	10.06449436	23.38633756
{[>]NC(C)(C)C(C[NH3+])C(=O).[+rn=50],CC1CC(C)(C)CC(C=O)C1N[<].[+rn=50]}	0.647802116	9.129256142	20.26470605
{[>]NC(C)(C)C(C[NH3+])C(=O).[+rn=60],CC1CC(C)(C)CC(C=O)C1N[<].[+rn=40]}	0.783573907	8.115539833	20.07102391
{[>]NC(C)(C)C(C[NH3+])C(=O).[+rn=70],CC1CC(C)(C)CC(C=O)C1N[<].[+rn=30]}	1.02283547	7.572105969	20.28626863
{[>]NC(C)(C)C(C[NH3+])C(=O).[+rn=80],CC1CC(C)(C)CC(C=O)C1N[<].[+rn=20]}	1.326772301	7.370370341	22.03988237
{[>]NC(C)(C)C(C[NH3+])C(=O).[+rn=90],CC1CC(C)(C)CC(C=O)C1N[<].[+rn=10]}	1.898252753	7.596696504	30.8247305
{[>]NC(C)(C)C(C[NH3+])C(=O).[+rn=10],CCCC(C)(C)C1CC(C=O)C1N[<].[+rn=90]}	3.260683148	18.13305274	59.46023917
{[>]NC(C)(C)C(C[NH3+])C(=O).[+rn=20],CCCC(C)(C)C1CC(C=O)C1N[<].[+rn=80]}	2.822272334	15.50046901	40.46806754
{[>]NC(C)(C)C(C[NH3+])C(=O).[+rn=30],CCCC(C)(C)C1CC(C=O)C1N[<].[+rn=70]}	2.33954621	13.99743031	34.51732584
{[>]NC(C)(C)C(C[NH3+])C(=O).[+rn=40],CCCC(C)(C)C1CC(C=O)C1N[<].[+rn=60]}	1.869535997	12.54458798	28.15203655
{[>]NC(C)(C)C(C[NH3+])C(=O).[+rn=50],CCCC(C)(C)C1CC(C=O)C1N[<].[+rn=50]}	1.552468342	11.58791836	23.84692055
{[>]NC(C)(C)C(C[NH3+])C(=O).[+rn=60],CCCC(C)(C)C1CC(C=O)C1N[<].[+rn=40]}	1.366083257	10.11841498	21.87809919
{[>]NC(C)(C)C(C[NH3+])C(=O).[+rn=70],CCCC(C)(C)C1CC(C=O)C1N[<].[+rn=30]}	1.282917125	8.814864758	20.18148732
{[>]NC(C)(C)C(C[NH3+])C(=O).[+rn=80],CCCC(C)(C)C1CC(C=O)C1N[<].[+rn=20]}	1.298403904	7.956302061	20.17307821
{[>]NC(C)(C)C(C[NH3+])C(=O).[+rn=90],CCCC(C)(C)C1CC(C=O)C1N[<].[+rn=10]}	1.389578041	7.63149283	26.42299352
{[>]NC(C)(C)C(C[NH3+])C(=O).[+rn=10],CCC(C)CCC1CC(C=O)C1N[<].[+rn=90]}	3.597075076	20.38779911	70.3739982
{[>]NC(C)(C)C(C[NH3+])C(=O).[+rn=20],CCC(C)CCC1CC(C=O)C1N[<].[+rn=80]}	3.492136656	17.00898024	48.5731692
{[>]NC(C)(C)C(C[NH3+])C(=O).[+rn=30],CCC(C)CCC1CC(C=O)C1N[<].[+rn=70]}	3.524085773	15.15934998	37.58743923
{[>]NC(C)(C)C(C[NH3+])C(=O).[+rn=40],CCC(C)CCC1CC(C=O)C1N[<].[+rn=60]}	3.152151752	13.33192897	25.09391715
{[>]NC(C)(C)C(C[NH3+])C(=O).[+rn=50],CCC(C)CCC1CC(C=O)C1N[<].[+rn=50]}	3.259185158	11.88541792	18.74815013
{[>]NC(C)(C)C(C[NH3+])C(=O).[+rn=60],CCC(C)CCC1CC(C=O)C1N[<].[+rn=40]}	3.129423878	10.16853278	16.58076562
{[>]NC(C)(C)C(C[NH3+])C(=O).[+rn=70],CCC(C)CCC1CC(C=O)C1N[<].[+rn=30]}	3.610836237	8.861269001	17.72204848
{[>]NC(C)(C)C(C[NH3+])C(=O).[+rn=80],CCC(C)CCC1CC(C=O)C1N[<].[+rn=20]}	4.576967736	7.904745138	23.82102829
{[>]NC(C)(C)C(C[NH3+])C(=O).[+rn=90],CCC(C)CCC1CC(C=O)C1N[<].[+rn=10]}	6.544437669	7.251109867	36.19740376
{[>]NC(C)(C)C(C[NH3+])C(=O).[+rn=10],CCCC1CC(C=O)C(N)C1(C)C[<].[+rn=90]}	1.40165109	17.44117498	37.09311771
{[>]NC(C)(C)C(C[NH3+])C(=O).[+rn=20],CCCC1CC(C=O)C(N)C1(C)C[<].[+rn=80]}	1.469120374	14.98768901	28.56556078
{[>]NC(C)(C)C(C[NH3+])C(=O).[+rn=30],CCCC1CC(C=O)C(N)C1(C)C[<].[+rn=70]}	1.555200492	13.68128179	26.26343132
{[>]NC(C)(C)C(C[NH3+])C(=O).[+rn=40],CCCC1CC(C=O)C(N)C1(C)C[<].[+rn=60]}	1.594031475	12.42505378	22.56584303
{[>]NC(C)(C)C(C[NH3+])C(=O).[+rn=50],CCCC1CC(C=O)C(N)C1(C)C[<].[+rn=50]}	1.851608158	11.54228998	20.93775748
{[>]NC(C)(C)C(C[NH3+])C(=O).[+rn=60],CCCC1CC(C=O)C(N)C1(C)C[<].[+rn=40]}	2.050202047	10.27092283	20.84135476
{[>]NC(C)(C)C(C[NH3+])C(=O).[+rn=70],CCCC1CC(C=O)C(N)C1(C)C[<].[+rn=30]}	2.492260051	9.182447146	21.51065844
{[>]NC(C)(C)C(C[NH3+])C(=O).[+rn=80],CCCC1CC(C=O)C(N)C1(C)C[<].[+rn=20]}	2.775063622	8.218650846	23.34234116
{[>]NC(C)(C)C(C[NH3+])C(=O).[+rn=90],CCCC1CC(C=O)C(N)C1(C)C[<].[+rn=10]}	3.193365548	7.7112779	29.85246848
{[>]NC(C)(C)C(C[NH3+])C(=O).[+rn=10],CC(C)CCC1CCC(C=O)C1N[<].[+rn=90]}	3.800469236	24.48560362	54.2092593
{[>]NC(C)(C)C(C[NH3+])C(=O).[+rn=20],CC(C)CCC1CCC(C=O)C1N[<].[+rn=80]}	3.381424905	20.70478568	36.18636623
{[>]NC(C)(C)C(C[NH3+])C(=O).[+rn=30],CC(C)CCC1CCC(C=O)C1N[<].[+rn=70]}	3.010084107	19.02414606	30.88781497
{[>]NC(C)(C)C(C[NH3+])C(=O).[+rn=40],CC(C)CCC1CCC(C=O)C1N[<].[+rn=60]}	2.586244988	16.97268566	24.02664091
{[>]NC(C)(C)C(C[NH3+])C(=O).[+rn=50],CC(C)CCC1CCC(C=O)C1N[<].[+rn=50]}	2.430305993	15.36391554	20.10036484
{[>]NC(C)(C)C(C[NH3+])C(=O).[+rn=60],CC(C)CCC1CCC(C=O)C1N[<].[+rn=40]}	2.014698228	13.03147404	20.38056353
{[>]NC(C)(C)C(C[NH3+])C(=O).[+rn=70],CC(C)CCC1CCC(C=O)C1N[<].[+rn=30]}	1.909649178	11.45606356	22.49608053
{[>]NC(C)(C)C(C[NH3+])C(=O).[+rn=80],CC(C)CCC1CCC(C=O)C1N[<].[+rn=20]}	1.834921158	10.31260873	25.17849214
{[>]NC(C)(C)C(C[NH3+])C(=O).[+rn=90],CC(C)CCC1CCC(C=O)C1N[<].[+rn=10]}	1.882110697	9.825307464	34.11435823
{[>]NC(C)(C)C(C[NH3+])C(=O).[+rn=10],CC1CC(C=O)C(N)C1C(C)(C)C[<].[+rn=90]}	0.319245321	14.33760728	40.9836303
{[>]NC(C)(C)C(C[NH3+])C(=O).[+rn=20],CC1CC(C=O)C(N)C1C(C)(C)C[<].[+rn=80]}	0.312609629	12.62103161	36.87313064
{[>]NC(C)(C)C(C[NH3+])C(=O).[+rn=30],CC1CC(C=O)C(N)C1C(C)(C)C[<].[+rn=70]}	0.298782681	11.66176888	38.50214207
{[>]NC(C)(C)C(C[NH3+])C(=O).[+rn=40],CC1CC(C=O)C(N)C1C(C)(C)C[<].[+rn=60]}	0.276105977	10.78468041	38.23801154
{[>]NC(C)(C)C(C[NH3+])C(=O).[+rn=50],CC1CC(C=O)C(N)C1C(C)(C)C[<].[+rn=50]}	0.295635228	10.27034419	38.33702356
{[>]NC(C)(C)C(C[NH3+])C(=O).[+rn=60],CC1CC(C=O)C(N)C1C(C)(C)C[<].[+rn=40]}	0.322428637	9.683293044	42.87867967
{[>]NC(C)(C)C(C[NH3+])C(=O).[+rn=70],CC1CC(C=O)C(N)C1C(C)(C)C[<].[+rn=30]}	0.372445312	9.092001688	45.50803478
{[>]NC(C)(C)C(C[NH3+])C(=O).[+rn=80],CC1CC(C=O)C(N)C1C(C)(C)C[<].[+rn=20]}	0.412654009	8.539126654	45.22843427
{[>]NC(C)(C)C(C[NH3+])C(=O).[+rn=90],CC1CC(C=O)C(N)C1C(C)(C)C[<].[+rn=10]}	0.443575978	8.078703349	52.57154859
{[>]NC(C)(C)C(C[NH3+])C(=O).[+rn=10],CCC1CC(C=O)C(N)C1(C)CC[<].[+rn=90]}	0.468307946	12.41987467	28.9729938
{[>]NC(C)(C)C(C[NH3+])C(=O).[+rn=20],CCC1CC(C=O)C(N)C1(C)CC[<].[+rn=80]}	0.457613125	10.83198311	22.89875935
{[>]NC(C)(C)C(C[NH3+])C(=O).[+rn=30],CCC1CC(C=O)C(N)C1(C)CC[<].[+rn=70]}	0.458581602	9.895759019	22.90556849
{[>]NC(C)(C)C(C[NH3+])C(=O).[+rn=40],CCC1CC(C=O)C(N)C1(C)CC[<].[+rn=60]}	0.455799649	8.918590531	21.46997523
{[>]NC(C)(C)C(C[NH3+])C(=O).[+rn=50],CCC1CC(C=O)C(N)C1(C)CC[<].[+rn=50]}	0.459674192	8.230638534	21.4536923
{[>]NC(C)(C)C(C[NH3+])C(=O).[+rn=60],CCC1CC(C=O)C(N)C1(C)CC[<].[+rn=40]}	0.437000528	7.51471309	23.92184311
{[>]NC(C)(C)C(C[NH3+])C(=O).[+rn=70],CCC1CC(C=O)C(N)C1(C)CC[<].[+rn=30]}	0.436739935	7.131476696	26.49166748
{[>]NC(C)(C)C(C[NH3+])C(=O).[+rn=80],CCC1CC(C=O)C(N)C1(C)CC[<].[+rn=20]}	0.486116856	6.642965593	30.01420115
{[>]NC(C)(C)C(C[NH3+])C(=O).[+rn=90],CCC1CC(C=O)C(N)C1(C)CC[<].[+rn=10]}	0.588518297	6.324680762	39.85002305
{[>]NC(C)(C)C(C[NH3+])C(=O).[+rn=10],CC1CC(C=O)C(N)CCC1(C)C[<].[+rn=90]}	0.465494614	20.45855033	42.11689452
{[>]NC(C)(C)C(C[NH3+])C(=O).[+rn=20],CC1CC(C=O)C(N)CCC1(C)C[<].[+rn=80]}	0.478961612	17.54186323	30.98201693
{[>]NC(C)(C)C(C[NH3+])C(=O).[+rn=30],CC1CC(C=O)C(N)CCC1(C)C[<].[+rn=70]}	0.48140374	15.98271817	26.26612234
{[>]NC(C)(C)C(C[NH3+])C(=O).[+rn=40],CC1CC(C=O)C(N)CCC1(C)C[<].[+rn=60]}	0.517292565	14.70037689	21.34593564
{[>]NC(C)(C)C(C[NH3+])C(=O).[+rn=50],CC1CC(C=O)C(N)CCC1(C)C[<].[+rn=50]}	0.558549458	13.63540022	17.34428575
{[>]NC(C)(C)C(C[NH3+])C(=O).[+rn=60],CC1CC(C=O)C(N)CCC1(C)C[<].[+rn=40]}	0.58226127	12.10888488	16.22300383
{[>]NC(C)(C)C(C[NH3+])C(=O).[+rn=70],CC1CC(C=O)C(N)CCC1(C)C[<].[+rn=30]}	0.634814625	11.03101374	16.18647869
{[>]NC(C)(C)C(C[NH3+])C(=O).[+rn=80],CC1CC(C=O)C(N)CCC1(C)C[<].[+rn=20]}	0.63088546	9.99170256	16.71012215
{[>]NC(C)(C)C(C[NH3+])C(=O).[+rn=90],CC1CC(C=O)C(N)CCC1(C)C[<].[+rn=10]}	0.623167927	9.482818046	20.87493356
{[>]NC(C)(C)C(C[NH3+])C(=O).[+rn=10],CCCCCC1CC(C=O)C1N[<].[+rn=90]}	4.645775079	24.21249265	57.62109756
{[>]NC(C)(C)C(C[NH3+])C(=O).[+rn=20],CCCCCC1CC(C=O)C1N[<].[+rn=80]}	3.892061076	17.61260393	37.89274726
{[>]NC(C)(C)C(C[NH3+])C(=O).[+rn=30],CCCCCC1CC(C=O)C1N[<].[+rn=70]}	3.572372551	15.18833596	29.5681259
{[>]NC(C)(C)C(C[NH3+])C(=O).[+rn=40],CCCCCC1CC(C=O)C1N[<].[+rn=60]}	3.020857949	12.62009343	18.88424133
{[>]NC(C)(C)C(C[NH3+])C(=O).[+rn=50],CCCCCC1CC(C=O)C1N[<].[+rn=50]}	3.05946358	10.67074801	12.32107099
{[>]NC(C)(C)C(C[NH3+])C(=O).[+rn=60],CCCCCC1CC(C=O)C1N[<].[+rn=40]}	2.884854291	9.150676386	10.32696431
{[>]NC(C)(C)C(C[NH3+])C(=O).[+rn=70],CCCCCC1CC(C=O)C1N[<].[+rn=30]}	3.796693568	7.941871331	12.57543114
{[>]NC(C)(C)C(C[NH3+])C(=O).[+rn=80],CCCCCC1CC(C=O)C1N[<].[+rn=20]}	6.365679052	6.898692907	21.14841344
{[>]NC(C)(C)C(C[NH3+])C(=O).[+rn=90],CCCCCC1CC(C=O)C1N[<].[+rn=10]}	12.64778759	6.766798995	40.42007381
{[>]NC(C)(C)C(C[NH3+])C(=O).[+rn=10],CCCC1(C)C(C)CC(C=O)C1N[<].[+rn=90]}	0.511645853	12.55501113	29.76918383
{[>]NC(C)(C)C(C[NH3+])C(=O).[+rn=20],CCCC1(C)C(C)CC(C=O)C1N[<].[+rn=80]}	0.570236755	10.91807176	23.74495145
{[>]NC(C)(C)C(C[NH3+])C(=O).[+rn=30],CCCC1(C)C(C)CC(C=O)C1N[<].[+rn=70]}	0.602811973	9.999483419	23.82239707
{[>]NC(C)(C)C(C[NH3+])C(=O).[+rn=40],CCCC1(C)C(C)CC(C=O)C1N[<].[+rn=60]}	0.594316443	9.035986273	22.47594004
{[>]NC(C)(C)C(C[NH3+])C(=O).[+rn=50],CCCC1(C)C(C)CC(C=O)C1N[<].[+rn=50]}	0.653550873	8.314533267	22.22969448
{[>]NC(C)(C)C(C[NH3+])C(=O).[+rn=60],CCCC1(C)C(C)CC(C=O)C1N[<].[+rn=40]}	0.686392577	7.567967391	24.96375278
{[>]NC(C)(C)C(C[NH3+])C(=O).[+rn=70],CCCC1(C)C(C)CC(C=O)C1N[<].[+rn=30]}	0.843294463	7.099306123	27.49672913
{[>]NC(C)(C)C(C[NH3+])C(=O).[+rn=80],CCCC1(C)C(C)CC(C=O)C1N[<].[+rn=20]}	1.14584823	6.539960796	30.61971553
{[>]NC(C)(C)C(C[NH3+])C(=O).[+rn=90],CCCC1(C)C(C)CC(C=O)C1N[<].[+rn=10]}	1.562080483	6.145378662	40.79491497
{[>]NC(C)(C)C(C[NH3+])C(=O).[+rn=10],CC1CCC(C=O)C(N)CC1(C)C[<].[+rn=90]}	0.903702656	16.10556468	39.86053573
{[>]NC(C)(C)C(C[NH3+])C(=O).[+rn=20],CC1CCC(C=O)C(N)CC1(C)C[<].[+rn=80]}	0.817167462	13.75305795	30.64180806
{[>]NC(C)(C)C(C[NH3+])C(=O).[+rn=30],CC1CCC(C=O)C(N)CC1(C)C[<].[+rn=70]}	0.743421383	12.49913554	28.42317584
{[>]NC(C)(C)C(C[NH3+])C(=O).[+rn=40],CC1CCC(C=O)C(N)CC1(C)C[<].[+rn=60]}	0.741333859	11.26998786	25.675844
{[>]NC(C)(C)C(C[NH3+])C(=O).[+rn=50],CC1CCC(C=O)C(N)CC1(C)C[<].[+rn=50]}	0.712971915	10.31210574	23.27087045
{[>]NC(C)(C)C(C[NH3+])C(=O).[+rn=60],CC1CCC(C=O)C(N)CC1(C)C[<].[+rn=40]}	0.698172697	9.261827436	22.40531663
{[>]NC(C)(C)C(C[NH3+])C(=O).[+rn=70],CC1CCC(C=O)C(N)CC1(C)C[<].[+rn=30]}	0.648752149	8.519253941	22.30019411
{[>]NC(C)(C)C(C[NH3+])C(=O).[+rn=80],CC1CCC(C=O)C(N)CC1(C)C[<].[+rn=20]}	0.649818097	7.916209716	22.73541875
{[>]NC(C)(C)C(C[NH3+])C(=O).[+rn=90],CC1CCC(C=O)C(N)CC1(C)C[<].[+rn=10]}	0.635463638	7.660180968	29.66061814
{[>]NC(C)(C)C(C[NH3+])C(=O).[+rn=10],CC(C)C1CC(C=O)C(N)C1(C)C[<].[+rn=90]}	0.220095745	13.86408054	54.15025081
{[>]NC(C)(C)C(C[NH3+])C(=O).[+rn=20],CC(C)C1CC(C=O)C(N)C1(C)C[<].[+rn=80]}	0.217660774	12.17977832	48.37958877
{[>]NC(C)(C)C(C[NH3+])C(=O).[+rn=30],CC(C)C1CC(C=O)C(N)C1(C)C[<].[+rn=70]}	0.213822806	11.05676982	49.44297047
{[>]NC(C)(C)C(C[NH3+])C(=O).[+rn=40],CC(C)C1CC(C=O)C(N)C1(C)C[<].[+rn=60]}	0.207048076	10.07242701	48.50079913
{[>]NC(C)(C)C(C[NH3+])C(=O).[+rn=50],CC(C)C1CC(C=O)C(N)C1(C)C[<].[+rn=50]}	0.219168862	9.489389253	44.28556754
{[>]NC(C)(C)C(C[NH3+])C(=O).[+rn=60],CC(C)C1CC(C=O)C(N)C1(C)C[<].[+rn=40]}	0.205309783	8.809132866	44.88764947
{[>]NC(C)(C)C(C[NH3+])C(=O).[+rn=70],CC(C)C1CC(C=O)C(N)C1(C)C[<].[+rn=30]}	0.226501992	8.299546315	45.24693909
{[>]NC(C)(C)C(C[NH3+])C(=O).[+rn=80],CC(C)C1CC(C=O)C(N)C1(C)C[<].[+rn=20]}	0.233352596	7.820261297	43.9059818
{[>]NC(C)(C)C(C[NH3+])C(=O).[+rn=90],CC(C)C1CC(C=O)C(N)C1(C)C[<].[+rn=10]}	0.224098227	7.424894377	50.8717329
{[>]NC(C)(C)C(C[NH3+])C(=O).[+rn=10],CCC(CC)C1(C)CC(C=O)C1N[<].[+rn=90]}	0.312225115	15.83264532	44.87076205
{[>]NC(C)(C)C(C[NH3+])C(=O).[+rn=20],CCC(CC)C1(C)CC(C=O)C1N[<].[+rn=80]}	0.350279664	13.48038534	34.17271108
{[>]NC(C)(C)C(C[NH3+])C(=O).[+rn=30],CCC(CC)C1(C)CC(C=O)C1N[<].[+rn=70]}	0.414690422	12.25826725	32.11590031
{[>]NC(C)(C)C(C[NH3+])C(=O).[+rn=40],CCC(CC)C1(C)CC(C=O)C1N[<].[+rn=60]}	0.440816472	11.18220524	27.4726023
{[>]NC(C)(C)C(C[NH3+])C(=O).[+rn=50],CCC(CC)C1(C)CC(C=O)C1N[<].[+rn=50]}	0.485549198	10.49415033	24.66316917
{[>]NC(C)(C)C(C[NH3+])C(=O).[+rn=60],CCC(CC)C1(C)CC(C=O)C1N[<].[+rn=40]}	0.472603344	9.548717475	23.52351281
{[>]NC(C)(C)C(C[NH3+])C(=O).[+rn=70],CCC(CC)C1(C)CC(C=O)C1N[<].[+rn=30]}	0.472657179	8.542120647	23.33986319
{[>]NC(C)(C)C(C[NH3+])C(=O).[+rn=80],CCC(CC)C1(C)CC(C=O)C1N[<].[+rn=20]}	0.52054657	7.823893763	24.0810088
{[>]NC(C)(C)C(C[NH3+])C(=O).[+rn=90],CCC(CC)C1(C)CC(C=O)C1N[<].[+rn=10]}	0.688894052	7.556520696	31.67109556
{[>]NC(C)(C)C(C[NH3+])C(=O).[+rn=10],CC1CCC(N)C(C=O)CC1(C)C[<].[+rn=90]}	0.232777779	18.75814012	40.98294121
{[>]NC(C)(C)C(C[NH3+])C(=O).[+rn=20],CC1CCC(N)C(C=O)CC1(C)C[<].[+rn=80]}	0.261905321	16.15948452	31.78153819
{[>]NC(C)(C)C(C[NH3+])C(=O).[+rn=30],CC1CCC(N)C(C=O)CC1(C)C[<].[+rn=70]}	0.298642284	14.70281458	27.58597658
{[>]NC(C)(C)C(C[NH3+])C(=O).[+rn=40],CC1CCC(N)C(C=O)CC1(C)C[<].[+rn=60]}	0.343767476	13.36120114	22.56600217
{[>]NC(C)(C)C(C[NH3+])C(=O).[+rn=50],CC1CCC(N)C(C=O)CC1(C)C[<].[+rn=50]}	0.391209673	12.5433342	18.81330798
{[>]NC(C)(C)C(C[NH3+])C(=O).[+rn=60],CC1CCC(N)C(C=O)CC1(C)C[<].[+rn=40]}	0.436639144	11.14408687	17.52773608
{[>]NC(C)(C)C(C[NH3+])C(=O).[+rn=70],CC1CCC(N)C(C=O)CC1(C)C[<].[+rn=30]}	0.503564507	10.1292389	17.1828997
{[>]NC(C)(C)C(C[NH3+])C(=O).[+rn=80],CC1CCC(N)C(C=O)CC1(C)C[<].[+rn=20]}	0.511573623	9.338726816	17.6145378
{[>]NC(C)(C)C(C[NH3+])C(=O).[+rn=90],CC1CCC(N)C(C=O)CC1(C)C[<].[+rn=10]}	0.591723858	8.931670435	22.15533948
{[>]NC(C)(C)C(C[NH3+])C(=O).[+rn=10],CCC1CC(C=O)C(N)C(C)C1C[<].[+rn=90]}	0.933426753	17.41201813	110.1511336
{[>]NC(C)(C)C(C[NH3+])C(=O).[+rn=20],CCC1CC(C=O)C(N)C(C)C1C[<].[+rn=80]}	0.915884968	14.80417134	85.24076995
{[>]NC(C)(C)C(C[NH3+])C(=O).[+rn=30],CCC1CC(C=O)C(N)C(C)C1C[<].[+rn=70]}	0.944119418	13.42396656	79.19156556
{[>]NC(C)(C)C(C[NH3+])C(=O).[+rn=40],CCC1CC(C=O)C(N)C(C)C1C[<].[+rn=60]}	0.946449388	12.01690858	67.5380777
{[>]NC(C)(C)C(C[NH3+])C(=O).[+rn=50],CCC1CC(C=O)C(N)C(C)C1C[<].[+rn=50]}	0.953270101	11.02132972	59.74563087
{[>]NC(C)(C)C(C[NH3+])C(=O).[+rn=60],CCC1CC(C=O)C(N)C(C)C1C[<].[+rn=40]}	0.938591151	9.881304893	53.77687886
{[>]NC(C)(C)C(C[NH3+])C(=O).[+rn=70],CCC1CC(C=O)C(N)C(C)C1C[<].[+rn=30]}	0.924795259	8.982108051	47.4123796
{[>]NC(C)(C)C(C[NH3+])C(=O).[+rn=80],CCC1CC(C=O)C(N)C(C)C1C[<].[+rn=20]}	0.857171861	8.050046787	45.93332059
{[>]NC(C)(C)C(C[NH3+])C(=O).[+rn=90],CCC1CC(C=O)C(N)C(C)C1C[<].[+rn=10]}	0.880996354	7.589945083	55.1981876
{[>]NC(C)(C)C(C[NH3+])C(=O).[+rn=10],CCCCCC1(C)CC(C=O)C1N[<].[+rn=90]}	1.856783704	19.56476344	45.03992841
{[>]NC(C)(C)C(C[NH3+])C(=O).[+rn=20],CCCCCC1(C)CC(C=O)C1N[<].[+rn=80]}	1.757398078	16.2743852	31.55395291
{[>]NC(C)(C)C(C[NH3+])C(=O).[+rn=30],CCCCCC1(C)CC(C=O)C1N[<].[+rn=70]}	1.718655006	14.53485037	24.83991695
{[>]NC(C)(C)C(C[NH3+])C(=O).[+rn=40],CCCCCC1(C)CC(C=O)C1N[<].[+rn=60]}	1.61677733	12.75920608	17.54891025
{[>]NC(C)(C)C(C[NH3+])C(=O).[+rn=50],CCCCCC1(C)CC(C=O)C1N[<].[+rn=50]}	1.517825827	11.38967964	14.058734
{[>]NC(C)(C)C(C[NH3+])C(=O).[+rn=60],CCCCCC1(C)CC(C=O)C1N[<].[+rn=40]}	1.573335937	9.714369239	13.75500461
{[>]NC(C)(C)C(C[NH3+])C(=O).[+rn=70],CCCCCC1(C)CC(C=O)C1N[<].[+rn=30]}	1.681602582	8.503052484	15.5083327
{[>]NC(C)(C)C(C[NH3+])C(=O).[+rn=80],CCCCCC1(C)CC(C=O)C1N[<].[+rn=20]}	2.096237789	7.558137079	18.39384609
{[>]NC(C)(C)C(C[NH3+])C(=O).[+rn=90],CCCCCC1(C)CC(C=O)C1N[<].[+rn=10]}	2.746624757	7.073329539	25.74057355
{[>]NC(C)(C)C(C[NH3+])C(=O).[+rn=10],CC(C)C1(C(C)C)CC(C=O)C1N[<].[+rn=90]}	0.787635059	13.1788127	71.36036433
{[>]NC(C)(C)C(C[NH3+])C(=O).[+rn=20],CC(C)C1(C(C)C)CC(C=O)C1N[<].[+rn=80]}	0.766041335	12.13182197	61.97113634
{[>]NC(C)(C)C(C[NH3+])C(=O).[+rn=30],CC(C)C1(C(C)C)CC(C=O)C1N[<].[+rn=70]}	0.723537818	11.42491544	60.0270128
{[>]NC(C)(C)C(C[NH3+])C(=O).[+rn=40],CC(C)C1(C(C)C)CC(C=O)C1N[<].[+rn=60]}	0.667508876	10.97565616	56.6331989
{[>]NC(C)(C)C(C[NH3+])C(=O).[+rn=50],CC(C)C1(C(C)C)CC(C=O)C1N[<].[+rn=50]}	0.624488089	10.9747338	53.81512945
{[>]NC(C)(C)C(C[NH3+])C(=O).[+rn=60],CC(C)C1(C(C)C)CC(C=O)C1N[<].[+rn=40]}	0.565376567	10.82961631	50.11144272
{[>]NC(C)(C)C(C[NH3+])C(=O).[+rn=70],CC(C)C1(C(C)C)CC(C=O)C1N[<].[+rn=30]}	0.514041798	10.82560426	46.16424567
{[>]NC(C)(C)C(C[NH3+])C(=O).[+rn=80],CC(C)C1(C(C)C)CC(C=O)C1N[<].[+rn=20]}	0.456850004	10.53142171	44.46196309
{[>]NC(C)(C)C(C[NH3+])C(=O).[+rn=90],CC(C)C1(C(C)C)CC(C=O)C1N[<].[+rn=10]}	0.444417091	10.27967829	49.81060839
{[>]NC(C)(C)C(C[NH3+])C(=O).[+rn=10],CCC(C)CC1CC(N)C(C=O)C1[<].[+rn=90]}	1.520705311	20.61969291	52.6759347
{[>]NC(C)(C)C(C[NH3+])C(=O).[+rn=20],CCC(C)CC1CC(N)C(C=O)C1[<].[+rn=80]}	1.537731267	17.67114975	35.76414508
{[>]NC(C)(C)C(C[NH3+])C(=O).[+rn=30],CCC(C)CC1CC(N)C(C=O)C1[<].[+rn=70]}	1.647636502	15.9557949	29.78707929
{[>]NC(C)(C)C(C[NH3+])C(=O).[+rn=40],CCC(C)CC1CC(N)C(C=O)C1[<].[+rn=60]}	1.691119325	14.1707178	22.59837781
{[>]NC(C)(C)C(C[NH3+])C(=O).[+rn=50],CCC(C)CC1CC(N)C(C=O)C1[<].[+rn=50]}	1.986431275	12.86529327	19.27545182
{[>]NC(C)(C)C(C[NH3+])C(=O).[+rn=60],CCC(C)CC1CC(N)C(C=O)C1[<].[+rn=40]}	2.419276745	10.96805575	19.51528012
{[>]NC(C)(C)C(C[NH3+])C(=O).[+rn=70],CCC(C)CC1CC(N)C(C=O)C1[<].[+rn=30]}	3.44317734	9.551203933	21.04654669
{[>]NC(C)(C)C(C[NH3+])C(=O).[+rn=80],CCC(C)CC1CC(N)C(C=O)C1[<].[+rn=20]}	5.560013522	8.710599813	24.99431204
{[>]NC(C)(C)C(C[NH3+])C(=O).[+rn=90],CCC(C)CC1CC(N)C(C=O)C1[<].[+rn=10]}	9.938977179	8.238595054	35.63737788
{[>]NC(C)(C)C(C[NH3+])C(=O).[+rn=10],CCC(C)CC1CCC(C=O)C1N[<].[+rn=90]}	1.180042624	24.53011327	70.71556673
{[>]NC(C)(C)C(C[NH3+])C(=O).[+rn=20],CCC(C)CC1CCC(C=O)C1N[<].[+rn=80]}	1.387382609	20.31811678	46.74443752
{[>]NC(C)(C)C(C[NH3+])C(=O).[+rn=30],CCC(C)CC1CCC(C=O)C1N[<].[+rn=70]}	1.863610858	18.44489011	36.72998325
{[>]NC(C)(C)C(C[NH3+])C(=O).[+rn=40],CCC(C)CC1CCC(C=O)C1N[<].[+rn=60]}	2.360658163	16.28122728	25.74544935
{[>]NC(C)(C)C(C[NH3+])C(=O).[+rn=50],CCC(C)CC1CCC(C=O)C1N[<].[+rn=50]}	3.727162227	14.42134225	20.10645948
{[>]NC(C)(C)C(C[NH3+])C(=O).[+rn=60],CCC(C)CC1CCC(C=O)C1N[<].[+rn=40]}	5.365887788	12.17731711	19.01646827
{[>]NC(C)(C)C(C[NH3+])C(=O).[+rn=70],CCC(C)CC1CCC(C=O)C1N[<].[+rn=30]}	8.329019144	10.81227514	19.76276395
{[>]NC(C)(C)C(C[NH3+])C(=O).[+rn=80],CCC(C)CC1CCC(C=O)C1N[<].[+rn=20]}	12.04744663	9.737539261	22.17639091
{[>]NC(C)(C)C(C[NH3+])C(=O).[+rn=90],CCC(C)CC1CCC(C=O)C1N[<].[+rn=10]}	16.51315059	9.378861512	29.93846504
{[>]NC(C)(C)C(C[NH3+])C(=O).[+rn=10],CCCC(CC)C1CC(C=O)C1N[<].[+rn=90]}	1.789474156	26.48944382	151.7776518
{[>]NC(C)(C)C(C[NH3+])C(=O).[+rn=20],CCCC(CC)C1CC(C=O)C1N[<].[+rn=80]}	1.716040473	21.86676746	99.27160531
{[>]NC(C)(C)C(C[NH3+])C(=O).[+rn=30],CCCC(CC)C1CC(C=O)C1N[<].[+rn=70]}	1.877223521	19.73052509	76.91860385
{[>]NC(C)(C)C(C[NH3+])C(=O).[+rn=40],CCCC(CC)C1CC(C=O)C1N[<].[+rn=60]}	2.004545097	17.05285868	47.95210637
{[>]NC(C)(C)C(C[NH3+])C(=O).[+rn=50],CCCC(CC)C1CC(C=O)C1N[<].[+rn=50]}	2.60627293	15.08047718	33.44617407
{[>]NC(C)(C)C(C[NH3+])C(=O).[+rn=60],CCCC(CC)C1CC(C=O)C1N[<].[+rn=40]}	3.62305489	13.06592793	27.03724012
{[>]NC(C)(C)C(C[NH3+])C(=O).[+rn=70],CCCC(CC)C1CC(C=O)C1N[<].[+rn=30]}	6.041481836	11.79410781	24.58845428
{[>]NC(C)(C)C(C[NH3+])C(=O).[+rn=80],CCCC(CC)C1CC(C=O)C1N[<].[+rn=20]}	9.919939731	10.48001173	23.86675079
{[>]NC(C)(C)C(C[NH3+])C(=O).[+rn=90],CCCC(CC)C1CC(C=O)C1N[<].[+rn=10]}	15.95440209	9.582571036	31.26498819
{[>]NC(C)(C)C(C[NH3+])C(=O).[+rn=10],CCC(CC)CC1CC(C=O)C1N[<].[+rn=90]}	1.924424567	28.13999056	100.8335102
{[>]NC(C)(C)C(C[NH3+])C(=O).[+rn=20],CCC(CC)CC1CC(C=O)C1N[<].[+rn=80]}	1.984522645	23.93618972	66.83235825
{[>]NC(C)(C)C(C[NH3+])C(=O).[+rn=30],CCC(CC)CC1CC(C=O)C1N[<].[+rn=70]}	2.23412149	21.94824461	53.22697571
{[>]NC(C)(C)C(C[NH3+])C(=O).[+rn=40],CCC(CC)CC1CC(C=O)C1N[<].[+rn=60]}	2.353988166	18.96652543	35.47062285
{[>]NC(C)(C)C(C[NH3+])C(=O).[+rn=50],CCC(CC)CC1CC(C=O)C1N[<].[+rn=50]}	3.319438453	16.58877843	24.32071292
{[>]NC(C)(C)C(C[NH3+])C(=O).[+rn=60],CCC(CC)CC1CC(C=O)C1N[<].[+rn=40]}	4.211605397	13.97178666	20.42526898
{[>]NC(C)(C)C(C[NH3+])C(=O).[+rn=70],CCC(CC)CC1CC(C=O)C1N[<].[+rn=30]}	6.055657185	12.44497249	19.48783061
{[>]NC(C)(C)C(C[NH3+])C(=O).[+rn=80],CCC(CC)CC1CC(C=O)C1N[<].[+rn=20]}	8.740144881	11.02476267	21.02872559
{[>]NC(C)(C)C(C[NH3+])C(=O).[+rn=90],CCC(CC)CC1CC(C=O)C1N[<].[+rn=10]}	13.88082644	10.15609163	28.07099735
{[>]NC(C)(C)C(C[NH3+])C(=O).[+rn=10],CCC1C(N)C(C=O)CC1C(C)C[<].[+rn=90]}	0.887875097	28.38863301	99.52253687
{[>]NC(C)(C)C(C[NH3+])C(=O).[+rn=20],CCC1C(N)C(C=O)CC1C(C)C[<].[+rn=80]}	0.90436765	24.25679499	74.26400518
{[>]NC(C)(C)C(C[NH3+])C(=O).[+rn=30],CCC1C(N)C(C=O)CC1C(C)C[<].[+rn=70]}	0.944434448	21.44393402	65.40907451
{[>]NC(C)(C)C(C[NH3+])C(=O).[+rn=40],CCC1C(N)C(C=O)CC1C(C)C[<].[+rn=60]}	0.94156203	18.71543413	55.60979828
{[>]NC(C)(C)C(C[NH3+])C(=O).[+rn=50],CCC1C(N)C(C=O)CC1C(C)C[<].[+rn=50]}	0.921631381	16.69102219	48.45999336
{[>]NC(C)(C)C(C[NH3+])C(=O).[+rn=60],CCC1C(N)C(C=O)CC1C(C)C[<].[+rn=40]}	0.960321588	14.55323244	44.71829443
{[>]NC(C)(C)C(C[NH3+])C(=O).[+rn=70],CCC1C(N)C(C=O)CC1C(C)C[<].[+rn=30]}	0.972945417	13.12253267	42.8102612
{[>]NC(C)(C)C(C[NH3+])C(=O).[+rn=80],CCC1C(N)C(C=O)CC1C(C)C[<].[+rn=20]}	0.917644783	11.99541892	39.25983031
{[>]NC(C)(C)C(C[NH3+])C(=O).[+rn=90],CCC1C(N)C(C=O)CC1C(C)C[<].[+rn=10]}	0.954980083	11.20720871	42.87458219
{[>]NC(C)(C)C(C[NH3+])C(=O).[+rn=10],CC(C)C1CC(C=O)C(N)CC1C[<].[+rn=90]}	6.588440956	21.91169806	119.9159915
{[>]NC(C)(C)C(C[NH3+])C(=O).[+rn=20],CC(C)C1CC(C=O)C(N)CC1C[<].[+rn=80]}	5.421338734	18.69263682	95.02828905
{[>]NC(C)(C)C(C[NH3+])C(=O).[+rn=30],CC(C)C1CC(C=O)C(N)CC1C[<].[+rn=70]}	4.689269534	16.73711289	85.13113676
{[>]NC(C)(C)C(C[NH3+])C(=O).[+rn=40],CC(C)C1CC(C=O)C(N)CC1C[<].[+rn=60]}	3.846708774	14.92454136	70.33369521
{[>]NC(C)(C)C(C[NH3+])C(=O).[+rn=50],CC(C)C1CC(C=O)C(N)CC1C[<].[+rn=50]}	3.409022644	13.74940016	61.57280257
{[>]NC(C)(C)C(C[NH3+])C(=O).[+rn=60],CC(C)C1CC(C=O)C(N)CC1C[<].[+rn=40]}	3.060905097	12.16070528	55.2808186
{[>]NC(C)(C)C(C[NH3+])C(=O).[+rn=70],CC(C)C1CC(C=O)C(N)CC1C[<].[+rn=30]}	2.908687811	10.88393241	49.41494296
{[>]NC(C)(C)C(C[NH3+])C(=O).[+rn=80],CC(C)C1CC(C=O)C(N)CC1C[<].[+rn=20]}	2.656297509	9.747986768	43.09553106
{[>]NC(C)(C)C(C[NH3+])C(=O).[+rn=90],CC(C)C1CC(C=O)C(N)CC1C[<].[+rn=10]}	2.327131602	9.167399214	49.80975367
