# Supplementary material for: AI-guided few-shot inverse design of HDP-mimicking polymers against drug-resistant bacteria
Source: Nat Commun. 2024 Jul 26;15:6288. doi: 10.1038/s41467-024-50533-4 (PMC11282099; doi:10.1038/s41467-024-50533-4)
Supplement: Supplementary file 11 — Source Data [file 41467_2024_50533_MOESM11_ESM.zip › Source Data/Supplementary Information/FigS38-39,48-50_predict_all.csv]

smiles	HC10	Sau	Ecoli
{[>]NC(C)(C)C(C[NH3+])C(=O).[+rn=10],CC(C)(N)CC=O[<].[+rn=90]}	48.05728237	24.53672292	75.86654586
{[>]NC(C)(C)C(C[NH3+])C(=O).[+rn=20],CC(C)(N)CC=O[<].[+rn=80]}	27.22010483	21.33004086	50.50829894
{[>]NC(C)(C)C(C[NH3+])C(=O).[+rn=30],CC(C)(N)CC=O[<].[+rn=70]}	19.55330817	19.77218999	41.33808007
{[>]NC(C)(C)C(C[NH3+])C(=O).[+rn=40],CC(C)(N)CC=O[<].[+rn=60]}	9.149891888	19.06026931	28.73453656
{[>]NC(C)(C)C(C[NH3+])C(=O).[+rn=50],CC(C)(N)CC=O[<].[+rn=50]}	6.954469229	20.15820116	25.74036675
{[>]NC(C)(C)C(C[NH3+])C(=O).[+rn=60],CC(C)(N)CC=O[<].[+rn=40]}	3.854567891	22.65281302	24.04572404
{[>]NC(C)(C)C(C[NH3+])C(=O).[+rn=70],CC(C)(N)CC=O[<].[+rn=30]}	4.111637074	25.98794775	28.14259974
{[>]NC(C)(C)C(C[NH3+])C(=O).[+rn=80],CC(C)(N)CC=O[<].[+rn=20]}	3.736581045	30.78828535	38.4852635
{[>]NC(C)(C)C(C[NH3+])C(=O).[+rn=90],CC(C)(N)CC=O[<].[+rn=10]}	4.304712271	39.75892027	62.56895038
{[>]NC(C)(C)C(C[NH3+])C(=O).[+rn=10],CCC(C)(N)CC=O[<].[+rn=90]}	55.17988386	24.93497827	24.33377493
{[>]NC(C)(C)C(C[NH3+])C(=O).[+rn=20],CCC(C)(N)CC=O[<].[+rn=80]}	38.10690945	20.49234338	19.1694391
{[>]NC(C)(C)C(C[NH3+])C(=O).[+rn=30],CCC(C)(N)CC=O[<].[+rn=70]}	28.16650484	16.97812912	17.20618839
{[>]NC(C)(C)C(C[NH3+])C(=O).[+rn=40],CCC(C)(N)CC=O[<].[+rn=60]}	16.52438798	14.85894924	15.85929482
{[>]NC(C)(C)C(C[NH3+])C(=O).[+rn=50],CCC(C)(N)CC=O[<].[+rn=50]}	9.66591241	13.66772776	15.92074864
{[>]NC(C)(C)C(C[NH3+])C(=O).[+rn=60],CCC(C)(N)CC=O[<].[+rn=40]}	4.049161333	13.28886913	15.59892483
{[>]NC(C)(C)C(C[NH3+])C(=O).[+rn=70],CCC(C)(N)CC=O[<].[+rn=30]}	2.952605971	14.06979014	15.62833808
{[>]NC(C)(C)C(C[NH3+])C(=O).[+rn=80],CCC(C)(N)CC=O[<].[+rn=20]}	2.915582923	15.84165511	19.12926933
{[>]NC(C)(C)C(C[NH3+])C(=O).[+rn=90],CCC(C)(N)CC=O[<].[+rn=10]}	3.771419913	18.58372542	30.56994526
{[>]NC(C)(C)C(C[NH3+])C(=O).[+rn=10],CC(C)C(C)(N)CC=O[<].[+rn=90]}	6.416472158	24.18203271	35.71542663
{[>]NC(C)(C)C(C[NH3+])C(=O).[+rn=20],CC(C)C(C)(N)CC=O[<].[+rn=80]}	6.018798278	20.72081593	29.79468421
{[>]NC(C)(C)C(C[NH3+])C(=O).[+rn=30],CC(C)C(C)(N)CC=O[<].[+rn=70]}	6.629883744	17.66771299	27.74179774
{[>]NC(C)(C)C(C[NH3+])C(=O).[+rn=40],CC(C)C(C)(N)CC=O[<].[+rn=60]}	8.600141737	15.9119056	25.51371901
{[>]NC(C)(C)C(C[NH3+])C(=O).[+rn=50],CC(C)C(C)(N)CC=O[<].[+rn=50]}	8.560438219	15.53368771	23.75677276
{[>]NC(C)(C)C(C[NH3+])C(=O).[+rn=60],CC(C)C(C)(N)CC=O[<].[+rn=40]}	5.556455617	14.67164172	21.87291492
{[>]NC(C)(C)C(C[NH3+])C(=O).[+rn=70],CC(C)C(C)(N)CC=O[<].[+rn=30]}	2.965535439	14.71427411	19.44680975
{[>]NC(C)(C)C(C[NH3+])C(=O).[+rn=80],CC(C)C(C)(N)CC=O[<].[+rn=20]}	2.226050104	15.29208444	21.52809564
{[>]NC(C)(C)C(C[NH3+])C(=O).[+rn=90],CC(C)C(C)(N)CC=O[<].[+rn=10]}	2.660285196	16.82144028	30.04678987
{[>]NC(C)(C)C(C[NH3+])C(=O).[+rn=10],CCCC(N)(CC=O)CCC[<].[+rn=90]}	2.093071437	29.8050432	142.0831743
{[>]NC(C)(C)C(C[NH3+])C(=O).[+rn=20],CCCC(N)(CC=O)CCC[<].[+rn=80]}	1.797082933	26.58740925	96.24868933
{[>]NC(C)(C)C(C[NH3+])C(=O).[+rn=30],CCCC(N)(CC=O)CCC[<].[+rn=70]}	1.583672922	23.59270465	75.02820545
{[>]NC(C)(C)C(C[NH3+])C(=O).[+rn=40],CCCC(N)(CC=O)CCC[<].[+rn=60]}	1.374638218	20.94653385	49.07421091
{[>]NC(C)(C)C(C[NH3+])C(=O).[+rn=50],CCCC(N)(CC=O)CCC[<].[+rn=50]}	1.327028046	19.33193496	34.0214742
{[>]NC(C)(C)C(C[NH3+])C(=O).[+rn=60],CCCC(N)(CC=O)CCC[<].[+rn=40]}	1.202120454	17.03112322	24.78619124
{[>]NC(C)(C)C(C[NH3+])C(=O).[+rn=70],CCCC(N)(CC=O)CCC[<].[+rn=30]}	1.191219257	15.43690019	24.03592126
{[>]NC(C)(C)C(C[NH3+])C(=O).[+rn=80],CCCC(N)(CC=O)CCC[<].[+rn=20]}	1.17553042	14.47564148	30.33526209
{[>]NC(C)(C)C(C[NH3+])C(=O).[+rn=90],CCCC(N)(CC=O)CCC[<].[+rn=10]}	1.259765425	13.39728018	43.47858092
{[>]NC(C)(C)C(C[NH3+])C(=O).[+rn=10],CCCC(C)(N)CC=O[<].[+rn=90]}	12.62874755	26.57073752	91.08999938
{[>]NC(C)(C)C(C[NH3+])C(=O).[+rn=20],CCCC(C)(N)CC=O[<].[+rn=80]}	10.75431388	20.56790664	60.56041375
{[>]NC(C)(C)C(C[NH3+])C(=O).[+rn=30],CCCC(C)(N)CC=O[<].[+rn=70]}	9.268349772	15.80105228	45.45025749
{[>]NC(C)(C)C(C[NH3+])C(=O).[+rn=40],CCCC(C)(N)CC=O[<].[+rn=60]}	5.947425007	12.62131867	27.83786881
{[>]NC(C)(C)C(C[NH3+])C(=O).[+rn=50],CCCC(C)(N)CC=O[<].[+rn=50]}	4.380705571	10.8490214	19.92677807
{[>]NC(C)(C)C(C[NH3+])C(=O).[+rn=60],CCCC(C)(N)CC=O[<].[+rn=40]}	2.677645567	9.596586179	17.41483945
{[>]NC(C)(C)C(C[NH3+])C(=O).[+rn=70],CCCC(C)(N)CC=O[<].[+rn=30]}	1.803793302	9.509800903	22.8593788
{[>]NC(C)(C)C(C[NH3+])C(=O).[+rn=80],CCCC(C)(N)CC=O[<].[+rn=20]}	1.448685455	11.24065733	52.74419426
{[>]NC(C)(C)C(C[NH3+])C(=O).[+rn=90],CCCC(C)(N)CC=O[<].[+rn=10]}	1.297722991	13.58511985	107.4186893
{[>]NC(C)(C)C(C[NH3+])C(=O).[+rn=10],CCC(N)(CC=O)C(C)C[<].[+rn=90]}	0.879103104	16.43651712	62.14761199
{[>]NC(C)(C)C(C[NH3+])C(=O).[+rn=20],CCC(N)(CC=O)C(C)C[<].[+rn=80]}	0.936999826	13.54528063	46.69161596
{[>]NC(C)(C)C(C[NH3+])C(=O).[+rn=30],CCC(N)(CC=O)C(C)C[<].[+rn=70]}	0.974135158	11.20674861	40.57199072
{[>]NC(C)(C)C(C[NH3+])C(=O).[+rn=40],CCC(N)(CC=O)C(C)C[<].[+rn=60]}	0.921845506	9.769792499	33.89894717
{[>]NC(C)(C)C(C[NH3+])C(=O).[+rn=50],CCC(N)(CC=O)C(C)C[<].[+rn=50]}	0.960106872	9.297240344	31.72701513
{[>]NC(C)(C)C(C[NH3+])C(=O).[+rn=60],CCC(N)(CC=O)C(C)C[<].[+rn=40]}	0.881347119	9.185643699	31.2718065
{[>]NC(C)(C)C(C[NH3+])C(=O).[+rn=70],CCC(N)(CC=O)C(C)C[<].[+rn=30]}	0.963831765	9.263465001	29.60981639
{[>]NC(C)(C)C(C[NH3+])C(=O).[+rn=80],CCC(N)(CC=O)C(C)C[<].[+rn=20]}	0.944636598	9.916937163	36.9417157
{[>]NC(C)(C)C(C[NH3+])C(=O).[+rn=90],CCC(N)(CC=O)C(C)C[<].[+rn=10]}	1.234440503	10.94839091	62.95787906
{[>]NC(C)(C)C(C[NH3+])C(=O).[+rn=10],CC(C)(C)C(C)(N)CC=O[<].[+rn=90]}	2.935416931	19.71420525	32.09397467
{[>]NC(C)(C)C(C[NH3+])C(=O).[+rn=20],CC(C)(C)C(C)(N)CC=O[<].[+rn=80]}	3.540633004	18.37031875	28.22092919
{[>]NC(C)(C)C(C[NH3+])C(=O).[+rn=30],CC(C)(C)C(C)(N)CC=O[<].[+rn=70]}	4.779820817	17.08843302	26.64788504
{[>]NC(C)(C)C(C[NH3+])C(=O).[+rn=40],CC(C)(C)C(C)(N)CC=O[<].[+rn=60]}	5.196272173	15.75918301	25.49128237
{[>]NC(C)(C)C(C[NH3+])C(=O).[+rn=50],CC(C)(C)C(C)(N)CC=O[<].[+rn=50]}	6.024350339	15.37830808	23.48786635
{[>]NC(C)(C)C(C[NH3+])C(=O).[+rn=60],CC(C)(C)C(C)(N)CC=O[<].[+rn=40]}	5.742021214	14.88597385	21.74672603
{[>]NC(C)(C)C(C[NH3+])C(=O).[+rn=70],CC(C)(C)C(C)(N)CC=O[<].[+rn=30]}	4.401038888	14.70931399	20.05296496
{[>]NC(C)(C)C(C[NH3+])C(=O).[+rn=80],CC(C)(C)C(C)(N)CC=O[<].[+rn=20]}	2.63731642	15.64471531	19.35421171
{[>]NC(C)(C)C(C[NH3+])C(=O).[+rn=90],CC(C)(C)C(C)(N)CC=O[<].[+rn=10]}	1.536198046	16.59215548	23.79265477
{[>]NC(C)(C)C(C[NH3+])C(=O).[+rn=10],CCCCC(N)(CC)CC=O[<].[+rn=90]}	1.785407559	26.39963992	131.0873747
{[>]NC(C)(C)C(C[NH3+])C(=O).[+rn=20],CCCCC(N)(CC)CC=O[<].[+rn=80]}	1.797692276	23.05610591	90.49502289
{[>]NC(C)(C)C(C[NH3+])C(=O).[+rn=30],CCCCC(N)(CC)CC=O[<].[+rn=70]}	2.233257775	20.11494448	65.83958897
{[>]NC(C)(C)C(C[NH3+])C(=O).[+rn=40],CCCCC(N)(CC)CC=O[<].[+rn=60]}	2.828696343	17.40925523	40.97180724
{[>]NC(C)(C)C(C[NH3+])C(=O).[+rn=50],CCCCC(N)(CC)CC=O[<].[+rn=50]}	5.20853307	15.19973502	25.95820557
{[>]NC(C)(C)C(C[NH3+])C(=O).[+rn=60],CCCCC(N)(CC)CC=O[<].[+rn=40]}	9.941161172	12.66902022	17.58648404
{[>]NC(C)(C)C(C[NH3+])C(=O).[+rn=70],CCCCC(N)(CC)CC=O[<].[+rn=30]}	20.14099121	10.56853491	16.00779512
{[>]NC(C)(C)C(C[NH3+])C(=O).[+rn=80],CCCCC(N)(CC)CC=O[<].[+rn=20]}	35.09376252	8.905918171	20.86850814
{[>]NC(C)(C)C(C[NH3+])C(=O).[+rn=90],CCCCC(N)(CC)CC=O[<].[+rn=10]}	62.00398649	7.840765067	35.14898557
{[>]NC(C)(C)C(C[NH3+])C(=O).[+rn=10],CCCC(N)(CC)CC=O[<].[+rn=90]}	3.763301645	23.09375133	95.41283844
{[>]NC(C)(C)C(C[NH3+])C(=O).[+rn=20],CCCC(N)(CC)CC=O[<].[+rn=80]}	3.290028995	18.33883442	64.40192822
{[>]NC(C)(C)C(C[NH3+])C(=O).[+rn=30],CCCC(N)(CC)CC=O[<].[+rn=70]}	3.006988208	14.65016552	49.57205884
{[>]NC(C)(C)C(C[NH3+])C(=O).[+rn=40],CCCC(N)(CC)CC=O[<].[+rn=60]}	2.482552009	11.8925807	30.80369252
{[>]NC(C)(C)C(C[NH3+])C(=O).[+rn=50],CCCC(N)(CC)CC=O[<].[+rn=50]}	2.445349253	9.928350383	20.66253616
{[>]NC(C)(C)C(C[NH3+])C(=O).[+rn=60],CCCC(N)(CC)CC=O[<].[+rn=40]}	2.622287888	8.332640796	17.15362799
{[>]NC(C)(C)C(C[NH3+])C(=O).[+rn=70],CCCC(N)(CC)CC=O[<].[+rn=30]}	4.014842452	7.809395197	20.14659115
{[>]NC(C)(C)C(C[NH3+])C(=O).[+rn=80],CCCC(N)(CC)CC=O[<].[+rn=20]}	6.459180842	8.072633553	41.60927252
{[>]NC(C)(C)C(C[NH3+])C(=O).[+rn=90],CCCC(N)(CC)CC=O[<].[+rn=10]}	9.676404328	8.559173423	82.90780314
{[>]NC(C)(C)C(C[NH3+])C(=O).[+rn=10],CCC(N)(CC=O)c1ccccc1[<].[+rn=90]}	1.586170887	10.98257776	41.62774502
{[>]NC(C)(C)C(C[NH3+])C(=O).[+rn=20],CCC(N)(CC=O)c1ccccc1[<].[+rn=80]}	1.848007932	8.649962914	32.90777835
{[>]NC(C)(C)C(C[NH3+])C(=O).[+rn=30],CCC(N)(CC=O)c1ccccc1[<].[+rn=70]}	2.313880343	7.739980092	33.03234162
{[>]NC(C)(C)C(C[NH3+])C(=O).[+rn=40],CCC(N)(CC=O)c1ccccc1[<].[+rn=60]}	2.57445288	6.730390697	27.73122932
{[>]NC(C)(C)C(C[NH3+])C(=O).[+rn=50],CCC(N)(CC=O)c1ccccc1[<].[+rn=50]}	3.204866487	6.263918427	25.76937262
{[>]NC(C)(C)C(C[NH3+])C(=O).[+rn=60],CCC(N)(CC=O)c1ccccc1[<].[+rn=40]}	3.431191955	5.825034859	27.23993138
{[>]NC(C)(C)C(C[NH3+])C(=O).[+rn=70],CCC(N)(CC=O)c1ccccc1[<].[+rn=30]}	4.544657162	5.564308885	29.61917388
{[>]NC(C)(C)C(C[NH3+])C(=O).[+rn=80],CCC(N)(CC=O)c1ccccc1[<].[+rn=20]}	5.558168892	5.39628392	33.60215116
{[>]NC(C)(C)C(C[NH3+])C(=O).[+rn=90],CCC(N)(CC=O)c1ccccc1[<].[+rn=10]}	7.257236863	5.625598493	49.35322657
{[>]NC(C)(C)C(C[NH3+])C(=O).[+rn=10],CC(C)CC(C)(N)CC=O[<].[+rn=90]}	4.651688893	22.58230407	133.4677051
{[>]NC(C)(C)C(C[NH3+])C(=O).[+rn=20],CC(C)CC(C)(N)CC=O[<].[+rn=80]}	4.147316014	19.17037025	89.08571946
{[>]NC(C)(C)C(C[NH3+])C(=O).[+rn=30],CC(C)CC(C)(N)CC=O[<].[+rn=70]}	3.845985304	16.43627918	68.98615543
{[>]NC(C)(C)C(C[NH3+])C(=O).[+rn=40],CC(C)CC(C)(N)CC=O[<].[+rn=60]}	2.935788707	14.5222915	44.23424813
{[>]NC(C)(C)C(C[NH3+])C(=O).[+rn=50],CC(C)CC(C)(N)CC=O[<].[+rn=50]}	2.346447465	13.33818976	30.80077497
{[>]NC(C)(C)C(C[NH3+])C(=O).[+rn=60],CC(C)CC(C)(N)CC=O[<].[+rn=40]}	1.63960495	12.49940483	25.69421953
{[>]NC(C)(C)C(C[NH3+])C(=O).[+rn=70],CC(C)CC(C)(N)CC=O[<].[+rn=30]}	1.493327357	11.95435632	27.83342886
{[>]NC(C)(C)C(C[NH3+])C(=O).[+rn=80],CC(C)CC(C)(N)CC=O[<].[+rn=20]}	1.496557764	12.18845048	42.03732391
{[>]NC(C)(C)C(C[NH3+])C(=O).[+rn=90],CC(C)CC(C)(N)CC=O[<].[+rn=10]}	1.505134651	12.88323319	72.80747583
{[>]NC(C)(C)C(C[NH3+])C(=O).[+rn=10],CC(N)(CC=O)C1CCCCCC1[<].[+rn=90]}	1.018096728	21.12055858	30.11388461
{[>]NC(C)(C)C(C[NH3+])C(=O).[+rn=20],CC(N)(CC=O)C1CCCCCC1[<].[+rn=80]}	1.250862321	17.72431895	21.6337536
{[>]NC(C)(C)C(C[NH3+])C(=O).[+rn=30],CC(N)(CC=O)C1CCCCCC1[<].[+rn=70]}	1.53507582	16.22000751	18.87599079
{[>]NC(C)(C)C(C[NH3+])C(=O).[+rn=40],CC(N)(CC=O)C1CCCCCC1[<].[+rn=60]}	1.814090739	14.65873754	15.2679779
{[>]NC(C)(C)C(C[NH3+])C(=O).[+rn=50],CC(N)(CC=O)C1CCCCCC1[<].[+rn=50]}	2.315184647	13.68127929	13.97540828
{[>]NC(C)(C)C(C[NH3+])C(=O).[+rn=60],CC(N)(CC=O)C1CCCCCC1[<].[+rn=40]}	2.70988763	12.25976115	15.71892578
{[>]NC(C)(C)C(C[NH3+])C(=O).[+rn=70],CC(N)(CC=O)C1CCCCCC1[<].[+rn=30]}	3.526906276	11.60390332	18.3727114
{[>]NC(C)(C)C(C[NH3+])C(=O).[+rn=80],CC(N)(CC=O)C1CCCCCC1[<].[+rn=20]}	4.676647359	11.17454748	21.45608823
{[>]NC(C)(C)C(C[NH3+])C(=O).[+rn=90],CC(N)(CC=O)C1CCCCCC1[<].[+rn=10]}	6.6541024	11.37313659	29.42687192
{[>]NC(C)(C)C(C[NH3+])C(=O).[+rn=10],CC(N)(CC=O)C1CCCC1[<].[+rn=90]}	2.255123861	19.16735983	27.77397706
{[>]NC(C)(C)C(C[NH3+])C(=O).[+rn=20],CC(N)(CC=O)C1CCCC1[<].[+rn=80]}	2.000870002	15.00816728	19.3164866
{[>]NC(C)(C)C(C[NH3+])C(=O).[+rn=30],CC(N)(CC=O)C1CCCC1[<].[+rn=70]}	1.721326667	13.32373178	16.38074184
{[>]NC(C)(C)C(C[NH3+])C(=O).[+rn=40],CC(N)(CC=O)C1CCCC1[<].[+rn=60]}	1.648821741	11.63311781	12.45219761
{[>]NC(C)(C)C(C[NH3+])C(=O).[+rn=50],CC(N)(CC=O)C1CCCC1[<].[+rn=50]}	1.618054343	11.02922193	11.57582617
{[>]NC(C)(C)C(C[NH3+])C(=O).[+rn=60],CC(N)(CC=O)C1CCCC1[<].[+rn=40]}	1.545263795	10.59100757	14.04940056
{[>]NC(C)(C)C(C[NH3+])C(=O).[+rn=70],CC(N)(CC=O)C1CCCC1[<].[+rn=30]}	1.807420076	10.49585575	18.44415139
{[>]NC(C)(C)C(C[NH3+])C(=O).[+rn=80],CC(N)(CC=O)C1CCCC1[<].[+rn=20]}	2.09585202	10.63367859	26.86497518
{[>]NC(C)(C)C(C[NH3+])C(=O).[+rn=90],CC(N)(CC=O)C1CCCC1[<].[+rn=10]}	2.371537109	11.56309695	46.80653979
{[>]NC(C)(C)C(C[NH3+])C(=O).[+rn=10],CC(N)(CC=O)c1ccccc1[<].[+rn=90]}	2.188380884	9.279318284	36.37773691
{[>]NC(C)(C)C(C[NH3+])C(=O).[+rn=20],CC(N)(CC=O)c1ccccc1[<].[+rn=80]}	2.191779124	7.304345443	28.8631678
{[>]NC(C)(C)C(C[NH3+])C(=O).[+rn=30],CC(N)(CC=O)c1ccccc1[<].[+rn=70]}	2.692803282	6.599680169	30.81187397
{[>]NC(C)(C)C(C[NH3+])C(=O).[+rn=40],CC(N)(CC=O)c1ccccc1[<].[+rn=60]}	2.765370722	5.881419588	26.45942325
{[>]NC(C)(C)C(C[NH3+])C(=O).[+rn=50],CC(N)(CC=O)c1ccccc1[<].[+rn=50]}	3.873394218	5.560268623	25.41435512
{[>]NC(C)(C)C(C[NH3+])C(=O).[+rn=60],CC(N)(CC=O)c1ccccc1[<].[+rn=40]}	4.581523477	5.232535678	28.61594523
{[>]NC(C)(C)C(C[NH3+])C(=O).[+rn=70],CC(N)(CC=O)c1ccccc1[<].[+rn=30]}	6.871714603	5.10046059	30.73284987
{[>]NC(C)(C)C(C[NH3+])C(=O).[+rn=80],CC(N)(CC=O)c1ccccc1[<].[+rn=20]}	8.347090501	4.962147273	35.14497997
{[>]NC(C)(C)C(C[NH3+])C(=O).[+rn=90],CC(N)(CC=O)c1ccccc1[<].[+rn=10]}	10.10153013	5.349184251	52.32936852
{[>]NC(C)(C)C(C[NH3+])C(=O).[+rn=10],CCCCC(C)(N)CC=O[<].[+rn=90]}	4.381626159	29.37350579	115.6003275
{[>]NC(C)(C)C(C[NH3+])C(=O).[+rn=20],CCCCC(C)(N)CC=O[<].[+rn=80]}	4.456111896	23.3833954	78.33349801
{[>]NC(C)(C)C(C[NH3+])C(=O).[+rn=30],CCCCC(C)(N)CC=O[<].[+rn=70]}	6.564158759	19.23866087	56.44449022
{[>]NC(C)(C)C(C[NH3+])C(=O).[+rn=40],CCCCC(C)(N)CC=O[<].[+rn=60]}	9.296918668	15.30242498	32.98784609
{[>]NC(C)(C)C(C[NH3+])C(=O).[+rn=50],CCCCC(C)(N)CC=O[<].[+rn=50]}	17.99206671	12.34290371	20.25106794
{[>]NC(C)(C)C(C[NH3+])C(=O).[+rn=60],CCCCC(C)(N)CC=O[<].[+rn=40]}	33.73746162	10.69955368	14.07734896
{[>]NC(C)(C)C(C[NH3+])C(=O).[+rn=70],CCCCC(C)(N)CC=O[<].[+rn=30]}	56.52069991	9.320205505	14.73939269
{[>]NC(C)(C)C(C[NH3+])C(=O).[+rn=80],CCCCC(C)(N)CC=O[<].[+rn=20]}	65.65679427	8.84886781	22.74244359
{[>]NC(C)(C)C(C[NH3+])C(=O).[+rn=90],CCCCC(C)(N)CC=O[<].[+rn=10]}	92.43936822	8.807080332	41.99131131
{[>]NC(C)(C)C(C[NH3+])C(=O).[+rn=10],CCC(N)(CC=O)C1CCCCC1[<].[+rn=90]}	0.806694186	20.539848	37.13228593
{[>]NC(C)(C)C(C[NH3+])C(=O).[+rn=20],CCC(N)(CC=O)C1CCCCC1[<].[+rn=80]}	0.866107864	17.05428208	25.84742873
{[>]NC(C)(C)C(C[NH3+])C(=O).[+rn=30],CCC(N)(CC=O)C1CCCCC1[<].[+rn=70]}	0.933049107	15.30385556	22.01011485
{[>]NC(C)(C)C(C[NH3+])C(=O).[+rn=40],CCC(N)(CC=O)C1CCCCC1[<].[+rn=60]}	1.002979785	13.57379406	16.65094171
{[>]NC(C)(C)C(C[NH3+])C(=O).[+rn=50],CCC(N)(CC=O)C1CCCCC1[<].[+rn=50]}	1.181103189	12.28879006	13.1241244
{[>]NC(C)(C)C(C[NH3+])C(=O).[+rn=60],CCC(N)(CC=O)C1CCCCC1[<].[+rn=40]}	1.277342865	10.74536579	13.41181147
{[>]NC(C)(C)C(C[NH3+])C(=O).[+rn=70],CCC(N)(CC=O)C1CCCCC1[<].[+rn=30]}	1.527509621	9.875047997	15.31253309
{[>]NC(C)(C)C(C[NH3+])C(=O).[+rn=80],CCC(N)(CC=O)C1CCCCC1[<].[+rn=20]}	2.292190937	9.28263766	19.69899949
{[>]NC(C)(C)C(C[NH3+])C(=O).[+rn=90],CCC(N)(CC=O)C1CCCCC1[<].[+rn=10]}	3.332952097	9.123126114	29.81501186
{[>]NC(C)(C)C(C[NH3+])C(=O).[+rn=10],CCC(C)C(C)(N)CC=O[<].[+rn=90]}	4.630443207	16.02399135	86.810447
{[>]NC(C)(C)C(C[NH3+])C(=O).[+rn=20],CCC(C)C(C)(N)CC=O[<].[+rn=80]}	3.868288401	12.97281203	60.00674845
{[>]NC(C)(C)C(C[NH3+])C(=O).[+rn=30],CCC(C)C(C)(N)CC=O[<].[+rn=70]}	3.050341798	10.49947337	50.03697221
{[>]NC(C)(C)C(C[NH3+])C(=O).[+rn=40],CCC(C)C(C)(N)CC=O[<].[+rn=60]}	2.443961728	8.805196391	35.78539248
{[>]NC(C)(C)C(C[NH3+])C(=O).[+rn=50],CCC(C)C(C)(N)CC=O[<].[+rn=50]}	2.22895924	8.026906814	29.9348958
{[>]NC(C)(C)C(C[NH3+])C(=O).[+rn=60],CCC(C)C(C)(N)CC=O[<].[+rn=40]}	1.62564553	7.294423748	27.74847451
{[>]NC(C)(C)C(C[NH3+])C(=O).[+rn=70],CCC(C)C(C)(N)CC=O[<].[+rn=30]}	1.365429879	7.227751111	29.88367038
{[>]NC(C)(C)C(C[NH3+])C(=O).[+rn=80],CCC(C)C(C)(N)CC=O[<].[+rn=20]}	0.997959938	7.506693579	43.91678067
{[>]NC(C)(C)C(C[NH3+])C(=O).[+rn=90],CCC(C)C(C)(N)CC=O[<].[+rn=10]}	0.929484413	7.764373731	80.26961073
{[>]NC(C)(C)C(C[NH3+])C(=O).[+rn=10],CCC(C)CC(N)(CC)CC=O[<].[+rn=90]}	2.556703362	26.33245937	177.5285045
{[>]NC(C)(C)C(C[NH3+])C(=O).[+rn=20],CCC(C)CC(N)(CC)CC=O[<].[+rn=80]}	2.602775378	24.10685636	118.5685685
{[>]NC(C)(C)C(C[NH3+])C(=O).[+rn=30],CCC(C)CC(N)(CC)CC=O[<].[+rn=70]}	2.822905193	21.65295146	88.76579474
{[>]NC(C)(C)C(C[NH3+])C(=O).[+rn=40],CCC(C)CC(N)(CC)CC=O[<].[+rn=60]}	3.162142381	19.46630132	53.88685813
{[>]NC(C)(C)C(C[NH3+])C(=O).[+rn=50],CCC(C)CC(N)(CC)CC=O[<].[+rn=50]}	4.210990009	17.52507967	33.0840206
{[>]NC(C)(C)C(C[NH3+])C(=O).[+rn=60],CCC(C)CC(N)(CC)CC=O[<].[+rn=40]}	5.684353361	14.76890698	22.46535693
{[>]NC(C)(C)C(C[NH3+])C(=O).[+rn=70],CCC(C)CC(N)(CC)CC=O[<].[+rn=30]}	8.844828602	12.58334744	20.7593744
{[>]NC(C)(C)C(C[NH3+])C(=O).[+rn=80],CCC(C)CC(N)(CC)CC=O[<].[+rn=20]}	14.19702861	10.87600061	23.16039039
{[>]NC(C)(C)C(C[NH3+])C(=O).[+rn=90],CCC(C)CC(N)(CC)CC=O[<].[+rn=10]}	24.49746005	9.441729683	34.27152969
{[>]NC(C)(C)C(C[NH3+])C(=O).[+rn=10],CCC(C)C(N)(CC)CC=O[<].[+rn=90]}	1.101484626	14.28847326	81.5167196
{[>]NC(C)(C)C(C[NH3+])C(=O).[+rn=20],CCC(C)C(N)(CC)CC=O[<].[+rn=80]}	1.058842766	12.27215483	56.79864066
{[>]NC(C)(C)C(C[NH3+])C(=O).[+rn=30],CCC(C)C(N)(CC)CC=O[<].[+rn=70]}	1.020694928	10.37027437	47.09580552
{[>]NC(C)(C)C(C[NH3+])C(=O).[+rn=40],CCC(C)C(N)(CC)CC=O[<].[+rn=60]}	0.966581748	8.90809551	34.98019429
{[>]NC(C)(C)C(C[NH3+])C(=O).[+rn=50],CCC(C)C(N)(CC)CC=O[<].[+rn=50]}	0.973926403	8.092323891	29.96419762
{[>]NC(C)(C)C(C[NH3+])C(=O).[+rn=60],CCC(C)C(N)(CC)CC=O[<].[+rn=40]}	1.009594284	7.27084505	27.03652078
{[>]NC(C)(C)C(C[NH3+])C(=O).[+rn=70],CCC(C)C(N)(CC)CC=O[<].[+rn=30]}	1.353608363	6.698445626	29.03741893
{[>]NC(C)(C)C(C[NH3+])C(=O).[+rn=80],CCC(C)C(N)(CC)CC=O[<].[+rn=20]}	1.505255116	6.70134796	42.99688227
{[>]NC(C)(C)C(C[NH3+])C(=O).[+rn=90],CCC(C)C(N)(CC)CC=O[<].[+rn=10]}	1.958929049	6.784054439	76.9619146
{[>]NC(C)(C)C(C[NH3+])C(=O).[+rn=10],CCC(C)CC(C)(N)CC=O[<].[+rn=90]}	2.276049391	22.35383605	148.6372758
{[>]NC(C)(C)C(C[NH3+])C(=O).[+rn=20],CCC(C)CC(C)(N)CC=O[<].[+rn=80]}	2.314422789	19.72333281	98.66631976
{[>]NC(C)(C)C(C[NH3+])C(=O).[+rn=30],CCC(C)CC(C)(N)CC=O[<].[+rn=70]}	2.264299523	17.25109595	71.89820114
{[>]NC(C)(C)C(C[NH3+])C(=O).[+rn=40],CCC(C)CC(C)(N)CC=O[<].[+rn=60]}	2.163976358	14.96783834	42.47501349
{[>]NC(C)(C)C(C[NH3+])C(=O).[+rn=50],CCC(C)CC(C)(N)CC=O[<].[+rn=50]}	2.709843766	13.116226	26.70207444
{[>]NC(C)(C)C(C[NH3+])C(=O).[+rn=60],CCC(C)CC(C)(N)CC=O[<].[+rn=40]}	3.571272993	11.60518065	20.18232753
{[>]NC(C)(C)C(C[NH3+])C(=O).[+rn=70],CCC(C)CC(C)(N)CC=O[<].[+rn=30]}	7.171493693	10.43693698	20.70533949
{[>]NC(C)(C)C(C[NH3+])C(=O).[+rn=80],CCC(C)CC(C)(N)CC=O[<].[+rn=20]}	16.41303128	9.46635388	30.40030761
{[>]NC(C)(C)C(C[NH3+])C(=O).[+rn=90],CCC(C)CC(C)(N)CC=O[<].[+rn=10]}	27.63119638	8.484565784	51.82222042
{[>]NC(C)(C)C(C[NH3+])C(=O).[+rn=10],CC(C)CCC(C)(N)CC=O[<].[+rn=90]}	31.68449445	33.84645559	149.917472
{[>]NC(C)(C)C(C[NH3+])C(=O).[+rn=20],CC(C)CCC(C)(N)CC=O[<].[+rn=80]}	40.66070778	30.18157363	89.53196313
{[>]NC(C)(C)C(C[NH3+])C(=O).[+rn=30],CC(C)CCC(C)(N)CC=O[<].[+rn=70]}	60.86659668	26.87670069	62.48496393
{[>]NC(C)(C)C(C[NH3+])C(=O).[+rn=40],CC(C)CCC(C)(N)CC=O[<].[+rn=60]}	80.9080652	23.09771144	37.13688967
{[>]NC(C)(C)C(C[NH3+])C(=O).[+rn=50],CC(C)CCC(C)(N)CC=O[<].[+rn=50]}	120.948112	19.74701771	24.25174315
{[>]NC(C)(C)C(C[NH3+])C(=O).[+rn=60],CC(C)CCC(C)(N)CC=O[<].[+rn=40]}	134.0764238	16.42726627	17.42466377
{[>]NC(C)(C)C(C[NH3+])C(=O).[+rn=70],CC(C)CCC(C)(N)CC=O[<].[+rn=30]}	173.331933	14.15464408	15.25429551
{[>]NC(C)(C)C(C[NH3+])C(=O).[+rn=80],CC(C)CCC(C)(N)CC=O[<].[+rn=20]}	193.6767224	12.5407158	15.24547313
{[>]NC(C)(C)C(C[NH3+])C(=O).[+rn=90],CC(C)CCC(C)(N)CC=O[<].[+rn=10]}	237.5468275	11.27241151	19.91731067
{[>]NC(C)(C)C(C[NH3+])C(=O).[+rn=10],CCCCCC(N)(CC)CC=O[<].[+rn=90]}	2.147220131	23.42108374	113.123489
{[>]NC(C)(C)C(C[NH3+])C(=O).[+rn=20],CCCCCC(N)(CC)CC=O[<].[+rn=80]}	1.877657973	20.68494733	78.59288767
{[>]NC(C)(C)C(C[NH3+])C(=O).[+rn=30],CCCCCC(N)(CC)CC=O[<].[+rn=70]}	1.637459614	18.66259967	58.72359531
{[>]NC(C)(C)C(C[NH3+])C(=O).[+rn=40],CCCCCC(N)(CC)CC=O[<].[+rn=60]}	1.407098728	16.83842088	38.529385
{[>]NC(C)(C)C(C[NH3+])C(=O).[+rn=50],CCCCCC(N)(CC)CC=O[<].[+rn=50]}	1.492184117	15.27057908	25.64639388
{[>]NC(C)(C)C(C[NH3+])C(=O).[+rn=60],CCCCCC(N)(CC)CC=O[<].[+rn=40]}	1.533258433	13.36619474	17.97696996
{[>]NC(C)(C)C(C[NH3+])C(=O).[+rn=70],CCCCCC(N)(CC)CC=O[<].[+rn=30]}	1.738506824	11.5694239	16.69513467
{[>]NC(C)(C)C(C[NH3+])C(=O).[+rn=80],CCCCCC(N)(CC)CC=O[<].[+rn=20]}	2.131791764	10.14447482	21.95206735
{[>]NC(C)(C)C(C[NH3+])C(=O).[+rn=90],CCCCCC(N)(CC)CC=O[<].[+rn=10]}	3.276281804	8.615754655	35.9795803
{[>]NC(C)(C)C(C[NH3+])C(=O).[+rn=10],CCCC(C)C(N)(CC)CC=O[<].[+rn=90]}	0.819789635	18.31513072	109.8912508
{[>]NC(C)(C)C(C[NH3+])C(=O).[+rn=20],CCCC(C)C(N)(CC)CC=O[<].[+rn=80]}	0.987543076	16.23438771	76.5617346
{[>]NC(C)(C)C(C[NH3+])C(=O).[+rn=30],CCCC(C)C(N)(CC)CC=O[<].[+rn=70]}	1.188076936	14.40575526	60.86410768
{[>]NC(C)(C)C(C[NH3+])C(=O).[+rn=40],CCCC(C)C(N)(CC)CC=O[<].[+rn=60]}	1.500721993	13.01245674	41.35681103
{[>]NC(C)(C)C(C[NH3+])C(=O).[+rn=50],CCCC(C)C(N)(CC)CC=O[<].[+rn=50]}	1.985305039	11.93169313	28.16547576
{[>]NC(C)(C)C(C[NH3+])C(=O).[+rn=60],CCCC(C)C(N)(CC)CC=O[<].[+rn=40]}	2.596130504	10.56824271	21.93665198
{[>]NC(C)(C)C(C[NH3+])C(=O).[+rn=70],CCCC(C)C(N)(CC)CC=O[<].[+rn=30]}	3.674291066	9.539540477	21.57317306
{[>]NC(C)(C)C(C[NH3+])C(=O).[+rn=80],CCCC(C)C(N)(CC)CC=O[<].[+rn=20]}	5.484377008	8.655181708	28.64918617
{[>]NC(C)(C)C(C[NH3+])C(=O).[+rn=90],CCCC(C)C(N)(CC)CC=O[<].[+rn=10]}	10.35842567	7.775667984	45.49481855
{[>]NC(C)(C)C(C[NH3+])C(=O).[+rn=10],CCCC(C)CC(N)(CC)CC=O[<].[+rn=90]}	1.114755841	23.95056402	146.1174344
{[>]NC(C)(C)C(C[NH3+])C(=O).[+rn=20],CCCC(C)CC(N)(CC)CC=O[<].[+rn=80]}	1.072202972	21.79422802	97.40867317
{[>]NC(C)(C)C(C[NH3+])C(=O).[+rn=30],CCCC(C)CC(N)(CC)CC=O[<].[+rn=70]}	1.030880081	20.02088386	75.50935046
{[>]NC(C)(C)C(C[NH3+])C(=O).[+rn=40],CCCC(C)CC(N)(CC)CC=O[<].[+rn=60]}	1.001407757	18.4479699	50.10966824
{[>]NC(C)(C)C(C[NH3+])C(=O).[+rn=50],CCCC(C)CC(N)(CC)CC=O[<].[+rn=50]}	1.023575549	16.86337235	32.16871422
{[>]NC(C)(C)C(C[NH3+])C(=O).[+rn=60],CCCC(C)CC(N)(CC)CC=O[<].[+rn=40]}	1.042562841	14.42935094	23.14825274
{[>]NC(C)(C)C(C[NH3+])C(=O).[+rn=70],CCCC(C)CC(N)(CC)CC=O[<].[+rn=30]}	1.167715704	12.65832479	21.56885484
{[>]NC(C)(C)C(C[NH3+])C(=O).[+rn=80],CCCC(C)CC(N)(CC)CC=O[<].[+rn=20]}	1.368983007	11.30510224	25.55862545
{[>]NC(C)(C)C(C[NH3+])C(=O).[+rn=90],CCCC(C)CC(N)(CC)CC=O[<].[+rn=10]}	1.691365195	10.01375205	37.26867604
{[>]NC(C)(C)C(C[NH3+])C(=O).[+rn=10],CCCC(C)C(C)(N)CC=O[<].[+rn=90]}	1.8172381	18.52275259	109.7960703
{[>]NC(C)(C)C(C[NH3+])C(=O).[+rn=20],CCCC(C)C(C)(N)CC=O[<].[+rn=80]}	2.068261204	16.25596093	76.4860815
{[>]NC(C)(C)C(C[NH3+])C(=O).[+rn=30],CCCC(C)C(C)(N)CC=O[<].[+rn=70]}	2.833649862	14.24937167	58.50448058
{[>]NC(C)(C)C(C[NH3+])C(=O).[+rn=40],CCCC(C)C(C)(N)CC=O[<].[+rn=60]}	3.84501532	12.47814196	38.17085786
{[>]NC(C)(C)C(C[NH3+])C(=O).[+rn=50],CCCC(C)C(C)(N)CC=O[<].[+rn=50]}	6.789505617	11.07649469	25.49368588
{[>]NC(C)(C)C(C[NH3+])C(=O).[+rn=60],CCCC(C)C(C)(N)CC=O[<].[+rn=40]}	11.67706433	9.811388214	19.84551006
{[>]NC(C)(C)C(C[NH3+])C(=O).[+rn=70],CCCC(C)C(C)(N)CC=O[<].[+rn=30]}	19.52605408	9.011499003	20.04914383
{[>]NC(C)(C)C(C[NH3+])C(=O).[+rn=80],CCCC(C)C(C)(N)CC=O[<].[+rn=20]}	27.84400973	8.333271982	28.11433278
{[>]NC(C)(C)C(C[NH3+])C(=O).[+rn=90],CCCC(C)C(C)(N)CC=O[<].[+rn=10]}	43.86663289	7.401488527	50.11080973
{[>]NC(C)(C)C(C[NH3+])C(=O).[+rn=10],CCC(CC)CC(C)(N)CC=O[<].[+rn=90]}	2.689429025	31.92283777	147.2627568
{[>]NC(C)(C)C(C[NH3+])C(=O).[+rn=20],CCC(CC)CC(C)(N)CC=O[<].[+rn=80]}	3.268324011	28.58514761	96.75062922
{[>]NC(C)(C)C(C[NH3+])C(=O).[+rn=30],CCC(CC)CC(C)(N)CC=O[<].[+rn=70]}	4.153429997	25.50485708	71.21906036
{[>]NC(C)(C)C(C[NH3+])C(=O).[+rn=40],CCC(CC)CC(C)(N)CC=O[<].[+rn=60]}	5.106688935	22.60165371	44.58771508
{[>]NC(C)(C)C(C[NH3+])C(=O).[+rn=50],CCC(CC)CC(C)(N)CC=O[<].[+rn=50]}	7.764038708	19.90650994	27.83626819
{[>]NC(C)(C)C(C[NH3+])C(=O).[+rn=60],CCC(CC)CC(C)(N)CC=O[<].[+rn=40]}	11.04327582	16.90343759	21.36565767
{[>]NC(C)(C)C(C[NH3+])C(=O).[+rn=70],CCC(CC)CC(C)(N)CC=O[<].[+rn=30]}	19.24798803	14.82175544	20.09791292
{[>]NC(C)(C)C(C[NH3+])C(=O).[+rn=80],CCC(CC)CC(C)(N)CC=O[<].[+rn=20]}	31.10313769	13.34419523	21.86512438
{[>]NC(C)(C)C(C[NH3+])C(=O).[+rn=90],CCC(CC)CC(C)(N)CC=O[<].[+rn=10]}	42.43507177	11.84706467	29.97632028
{[>]NC(C)(C)C(C[NH3+])C(=O).[+rn=10],CCCCC(N)(CC=O)CCCC[<].[+rn=90]}	0.881312776	43.16399197	185.3748247
{[>]NC(C)(C)C(C[NH3+])C(=O).[+rn=20],CCCCC(N)(CC=O)CCCC[<].[+rn=80]}	1.14773404	37.32754423	133.5366434
{[>]NC(C)(C)C(C[NH3+])C(=O).[+rn=30],CCCCC(N)(CC=O)CCCC[<].[+rn=70]}	1.57268007	32.34924381	104.596287
{[>]NC(C)(C)C(C[NH3+])C(=O).[+rn=40],CCCCC(N)(CC=O)CCCC[<].[+rn=60]}	1.835449799	28.28633917	71.11865742
{[>]NC(C)(C)C(C[NH3+])C(=O).[+rn=50],CCCCC(N)(CC=O)CCCC[<].[+rn=50]}	2.609425527	25.49920309	47.97195623
{[>]NC(C)(C)C(C[NH3+])C(=O).[+rn=60],CCCCC(N)(CC=O)CCCC[<].[+rn=40]}	3.162765179	22.03147113	33.00226811
{[>]NC(C)(C)C(C[NH3+])C(=O).[+rn=70],CCCCC(N)(CC=O)CCCC[<].[+rn=30]}	4.460271251	19.35594045	26.54607543
{[>]NC(C)(C)C(C[NH3+])C(=O).[+rn=80],CCCCC(N)(CC=O)CCCC[<].[+rn=20]}	6.32562659	17.33724984	23.83932148
{[>]NC(C)(C)C(C[NH3+])C(=O).[+rn=90],CCCCC(N)(CC=O)CCCC[<].[+rn=10]}	9.593107442	15.36286203	27.83815576
{[>]NC(C)(C)C(C[NH3+])C(=O).[+rn=10],CCC(N)(CC=O)CC(C)C(C)C[<].[+rn=90]}	2.92242211	33.29195597	180.9319296
{[>]NC(C)(C)C(C[NH3+])C(=O).[+rn=20],CCC(N)(CC=O)CC(C)C(C)C[<].[+rn=80]}	3.307616088	30.43046829	121.4893763
{[>]NC(C)(C)C(C[NH3+])C(=O).[+rn=30],CCC(N)(CC=O)CC(C)C(C)C[<].[+rn=70]}	3.783371589	27.38501309	94.38208435
{[>]NC(C)(C)C(C[NH3+])C(=O).[+rn=40],CCC(N)(CC=O)CC(C)C(C)C[<].[+rn=60]}	4.523173546	23.85108172	64.42686754
{[>]NC(C)(C)C(C[NH3+])C(=O).[+rn=50],CCC(N)(CC=O)CC(C)C(C)C[<].[+rn=50]}	6.362023216	21.12563443	45.66888848
{[>]NC(C)(C)C(C[NH3+])C(=O).[+rn=60],CCC(N)(CC=O)CC(C)C(C)C[<].[+rn=40]}	7.628379077	17.91770546	36.28831931
{[>]NC(C)(C)C(C[NH3+])C(=O).[+rn=70],CCC(N)(CC=O)CC(C)C(C)C[<].[+rn=30]}	10.21379195	15.66163222	30.57226595
{[>]NC(C)(C)C(C[NH3+])C(=O).[+rn=80],CCC(N)(CC=O)CC(C)C(C)C[<].[+rn=20]}	13.06198765	13.9165059	26.07823958
{[>]NC(C)(C)C(C[NH3+])C(=O).[+rn=90],CCC(N)(CC=O)CC(C)C(C)C[<].[+rn=10]}	16.74694703	12.3681073	27.665389
{[>]NC(C)(C)C(C[NH3+])C(=O).[+rn=10],CCCCC(N)(CC=O)CCC[<].[+rn=90]}	1.836029774	29.9966403	171.9120107
{[>]NC(C)(C)C(C[NH3+])C(=O).[+rn=20],CCCCC(N)(CC=O)CCC[<].[+rn=80]}	1.642190153	27.05155481	120.2647487
{[>]NC(C)(C)C(C[NH3+])C(=O).[+rn=30],CCCCC(N)(CC=O)CCC[<].[+rn=70]}	1.507339291	24.16824191	90.43934986
{[>]NC(C)(C)C(C[NH3+])C(=O).[+rn=40],CCCCC(N)(CC=O)CCC[<].[+rn=60]}	1.409619411	21.12144836	58.43709452
{[>]NC(C)(C)C(C[NH3+])C(=O).[+rn=50],CCCCC(N)(CC=O)CCC[<].[+rn=50]}	1.476805884	18.74437408	35.93603467
{[>]NC(C)(C)C(C[NH3+])C(=O).[+rn=60],CCCCC(N)(CC=O)CCC[<].[+rn=40]}	1.555730151	15.76806833	22.56763929
{[>]NC(C)(C)C(C[NH3+])C(=O).[+rn=70],CCCCC(N)(CC=O)CCC[<].[+rn=30]}	2.374756672	13.18164479	20.58984216
{[>]NC(C)(C)C(C[NH3+])C(=O).[+rn=80],CCCCC(N)(CC=O)CCC[<].[+rn=20]}	5.272787668	11.37030335	25.38945119
{[>]NC(C)(C)C(C[NH3+])C(=O).[+rn=90],CCCCC(N)(CC=O)CCC[<].[+rn=10]}	13.40468521	9.759070125	37.58884576
{[>]NC(C)(C)C(C[NH3+])C(=O).[+rn=10],CCCCCC(N)(CC=O)CCC[<].[+rn=90]}	2.215346105	27.81542551	142.4153361
{[>]NC(C)(C)C(C[NH3+])C(=O).[+rn=20],CCCCCC(N)(CC=O)CCC[<].[+rn=80]}	1.911797803	24.78824505	99.67045953
{[>]NC(C)(C)C(C[NH3+])C(=O).[+rn=30],CCCCCC(N)(CC=O)CCC[<].[+rn=70]}	1.81618057	22.44498473	76.7958057
{[>]NC(C)(C)C(C[NH3+])C(=O).[+rn=40],CCCCCC(N)(CC=O)CCC[<].[+rn=60]}	1.696363836	20.43596509	51.12588302
{[>]NC(C)(C)C(C[NH3+])C(=O).[+rn=50],CCCCCC(N)(CC=O)CCC[<].[+rn=50]}	1.66090631	18.42573244	34.66427114
{[>]NC(C)(C)C(C[NH3+])C(=O).[+rn=60],CCCCCC(N)(CC=O)CCC[<].[+rn=40]}	1.503643395	15.71176004	23.16363034
{[>]NC(C)(C)C(C[NH3+])C(=O).[+rn=70],CCCCCC(N)(CC=O)CCC[<].[+rn=30]}	1.488718144	13.61242681	21.34421523
{[>]NC(C)(C)C(C[NH3+])C(=O).[+rn=80],CCCCCC(N)(CC=O)CCC[<].[+rn=20]}	1.517044396	12.01345434	26.33719795
{[>]NC(C)(C)C(C[NH3+])C(=O).[+rn=90],CCCCCC(N)(CC=O)CCC[<].[+rn=10]}	1.630700191	10.60970284	38.86528791
{[>]NC(C)(C)C(C[NH3+])C(=O).[+rn=10],CCCCCC(C)(N)CC=O[<].[+rn=90]}	6.07770808	26.22516324	107.8623367
{[>]NC(C)(C)C(C[NH3+])C(=O).[+rn=20],CCCCCC(C)(N)CC=O[<].[+rn=80]}	5.052746848	22.58123001	74.0686588
{[>]NC(C)(C)C(C[NH3+])C(=O).[+rn=30],CCCCCC(C)(N)CC=O[<].[+rn=70]}	4.52295052	19.38840631	54.06756029
{[>]NC(C)(C)C(C[NH3+])C(=O).[+rn=40],CCCCCC(C)(N)CC=O[<].[+rn=60]}	3.672608015	16.81258014	34.20593515
{[>]NC(C)(C)C(C[NH3+])C(=O).[+rn=50],CCCCCC(C)(N)CC=O[<].[+rn=50]}	3.443675359	14.74014628	21.92539372
{[>]NC(C)(C)C(C[NH3+])C(=O).[+rn=60],CCCCCC(C)(N)CC=O[<].[+rn=40]}	3.422847639	12.89996524	14.89929228
{[>]NC(C)(C)C(C[NH3+])C(=O).[+rn=70],CCCCCC(C)(N)CC=O[<].[+rn=30]}	3.764374006	11.09655112	14.50167314
{[>]NC(C)(C)C(C[NH3+])C(=O).[+rn=80],CCCCCC(C)(N)CC=O[<].[+rn=20]}	3.92853094	9.703693519	21.01554124
{[>]NC(C)(C)C(C[NH3+])C(=O).[+rn=90],CCCCCC(C)(N)CC=O[<].[+rn=10]}	4.630459863	8.681332907	38.83387413
{[>]NC(C)(C)C(C[NH3+])C(=O).[+rn=10],CCCCC(N)(CC=O)CC(C)C[<].[+rn=90]}	1.052193523	31.96356292	184.7837049
{[>]NC(C)(C)C(C[NH3+])C(=O).[+rn=20],CCCCC(N)(CC=O)CC(C)C[<].[+rn=80]}	1.02982259	29.20946097	128.8956845
{[>]NC(C)(C)C(C[NH3+])C(=O).[+rn=30],CCCCC(N)(CC=O)CC(C)C[<].[+rn=70]}	1.031495804	26.08849787	99.08101379
{[>]NC(C)(C)C(C[NH3+])C(=O).[+rn=40],CCCCC(N)(CC=O)CC(C)C[<].[+rn=60]}	1.018474603	22.78040963	63.28269495
{[>]NC(C)(C)C(C[NH3+])C(=O).[+rn=50],CCCCC(N)(CC=O)CC(C)C[<].[+rn=50]}	1.046783647	20.26367047	40.83702972
{[>]NC(C)(C)C(C[NH3+])C(=O).[+rn=60],CCCCC(N)(CC=O)CC(C)C[<].[+rn=40]}	1.015804103	17.34650819	30.17623448
{[>]NC(C)(C)C(C[NH3+])C(=O).[+rn=70],CCCCC(N)(CC=O)CC(C)C[<].[+rn=30]}	1.118742644	15.09652094	25.45879287
{[>]NC(C)(C)C(C[NH3+])C(=O).[+rn=80],CCCCC(N)(CC=O)CC(C)C[<].[+rn=20]}	1.354988998	13.47713683	25.95885579
{[>]NC(C)(C)C(C[NH3+])C(=O).[+rn=90],CCCCC(N)(CC=O)CC(C)C[<].[+rn=10]}	1.77787646	11.89129593	32.7170999
{[>]NC(C)(C)C(C[NH3+])C(=O).[+rn=10],CCCC(C)C(N)(CC=O)CCC[<].[+rn=90]}	1.070027752	25.11429258	157.5973804
{[>]NC(C)(C)C(C[NH3+])C(=O).[+rn=20],CCCC(C)C(N)(CC=O)CCC[<].[+rn=80]}	1.128547166	22.64129892	107.0699551
{[>]NC(C)(C)C(C[NH3+])C(=O).[+rn=30],CCCC(C)C(N)(CC=O)CCC[<].[+rn=70]}	1.225900462	20.53560546	84.05802416
{[>]NC(C)(C)C(C[NH3+])C(=O).[+rn=40],CCCC(C)C(N)(CC=O)CCC[<].[+rn=60]}	1.39146618	18.82292882	54.24288994
{[>]NC(C)(C)C(C[NH3+])C(=O).[+rn=50],CCCC(C)C(N)(CC=O)CCC[<].[+rn=50]}	1.604510204	16.89966481	35.01246104
{[>]NC(C)(C)C(C[NH3+])C(=O).[+rn=60],CCCC(C)C(N)(CC=O)CCC[<].[+rn=40]}	1.887914689	14.54730323	25.04958405
{[>]NC(C)(C)C(C[NH3+])C(=O).[+rn=70],CCCC(C)C(N)(CC=O)CCC[<].[+rn=30]}	2.549827561	12.80259383	22.84768613
{[>]NC(C)(C)C(C[NH3+])C(=O).[+rn=80],CCCC(C)C(N)(CC=O)CCC[<].[+rn=20]}	4.112839514	11.42017824	25.14048034
{[>]NC(C)(C)C(C[NH3+])C(=O).[+rn=90],CCCC(C)C(N)(CC=O)CCC[<].[+rn=10]}	6.419991858	10.02113343	34.81438429
{[>]NC(C)(C)C(C[NH3+])C(=O).[+rn=10],CCC(N)(CC=O)CC(C)C[<].[+rn=90]}	2.013405684	23.99216011	161.9348887
{[>]NC(C)(C)C(C[NH3+])C(=O).[+rn=20],CCC(N)(CC=O)CC(C)C[<].[+rn=80]}	1.899963936	21.346655	109.2499428
{[>]NC(C)(C)C(C[NH3+])C(=O).[+rn=30],CCC(N)(CC=O)CC(C)C[<].[+rn=70]}	1.823301616	18.78191136	79.54812708
{[>]NC(C)(C)C(C[NH3+])C(=O).[+rn=40],CCC(N)(CC=O)CC(C)C[<].[+rn=60]}	1.755861611	16.52775969	49.94480554
{[>]NC(C)(C)C(C[NH3+])C(=O).[+rn=50],CCC(N)(CC=O)CC(C)C[<].[+rn=50]}	1.759755411	14.6388487	32.37593896
{[>]NC(C)(C)C(C[NH3+])C(=O).[+rn=60],CCC(N)(CC=O)CC(C)C[<].[+rn=40]}	1.973790476	12.9133416	24.42693144
{[>]NC(C)(C)C(C[NH3+])C(=O).[+rn=70],CCC(N)(CC=O)CC(C)C[<].[+rn=30]}	2.549059164	11.42962181	24.75349148
{[>]NC(C)(C)C(C[NH3+])C(=O).[+rn=80],CCC(N)(CC=O)CC(C)C[<].[+rn=20]}	4.041525669	10.2066777	31.1310853
{[>]NC(C)(C)C(C[NH3+])C(=O).[+rn=90],CCC(N)(CC=O)CC(C)C[<].[+rn=10]}	6.346582802	9.228232734	49.66196211
{[>]NC(C)(C)C(C[NH3+])C(=O).[+rn=10],CCCC(CC)C(N)(CC)CC=O[<].[+rn=90]}	1.429324172	24.12394211	152.3544319
{[>]NC(C)(C)C(C[NH3+])C(=O).[+rn=20],CCCC(CC)C(N)(CC)CC=O[<].[+rn=80]}	1.539697022	21.56534996	101.7578949
{[>]NC(C)(C)C(C[NH3+])C(=O).[+rn=30],CCCC(CC)C(N)(CC)CC=O[<].[+rn=70]}	1.751775829	19.36807265	80.06813858
{[>]NC(C)(C)C(C[NH3+])C(=O).[+rn=40],CCCC(CC)C(N)(CC)CC=O[<].[+rn=60]}	1.971226488	17.73607541	51.59612369
{[>]NC(C)(C)C(C[NH3+])C(=O).[+rn=50],CCCC(CC)C(N)(CC)CC=O[<].[+rn=50]}	2.389710368	16.27505294	34.68947729
{[>]NC(C)(C)C(C[NH3+])C(=O).[+rn=60],CCCC(CC)C(N)(CC)CC=O[<].[+rn=40]}	3.012587593	14.07860166	25.44224533
{[>]NC(C)(C)C(C[NH3+])C(=O).[+rn=70],CCCC(CC)C(N)(CC)CC=O[<].[+rn=30]}	4.118327371	12.39597133	23.10053857
{[>]NC(C)(C)C(C[NH3+])C(=O).[+rn=80],CCCC(CC)C(N)(CC)CC=O[<].[+rn=20]}	6.544757432	11.08902549	26.36929428
{[>]NC(C)(C)C(C[NH3+])C(=O).[+rn=90],CCCC(CC)C(N)(CC)CC=O[<].[+rn=10]}	9.597470605	9.706997595	37.62568716
{[>]NC(C)(C)C(C[NH3+])C(=O).[+rn=10],CCCCC(N)(CC=O)C(C)C[<].[+rn=90]}	1.466206714	25.60960631	151.6370185
{[>]NC(C)(C)C(C[NH3+])C(=O).[+rn=20],CCCCC(N)(CC=O)C(C)C[<].[+rn=80]}	1.602258533	23.24625743	107.667649
{[>]NC(C)(C)C(C[NH3+])C(=O).[+rn=30],CCCCC(N)(CC=O)C(C)C[<].[+rn=70]}	1.775033493	21.20434647	82.8893578
{[>]NC(C)(C)C(C[NH3+])C(=O).[+rn=40],CCCCC(N)(CC=O)C(C)C[<].[+rn=60]}	2.007461089	19.19976253	51.71153513
{[>]NC(C)(C)C(C[NH3+])C(=O).[+rn=50],CCCCC(N)(CC=O)C(C)C[<].[+rn=50]}	2.712278023	17.39856922	33.03973066
{[>]NC(C)(C)C(C[NH3+])C(=O).[+rn=60],CCCCC(N)(CC=O)C(C)C[<].[+rn=40]}	3.637564144	14.64128497	22.72912102
{[>]NC(C)(C)C(C[NH3+])C(=O).[+rn=70],CCCCC(N)(CC=O)C(C)C[<].[+rn=30]}	6.033010823	12.57199699	21.16404575
{[>]NC(C)(C)C(C[NH3+])C(=O).[+rn=80],CCCCC(N)(CC=O)C(C)C[<].[+rn=20]}	9.868604093	11.12110259	21.65915388
{[>]NC(C)(C)C(C[NH3+])C(=O).[+rn=90],CCCCC(N)(CC=O)C(C)C[<].[+rn=10]}	15.51077805	9.774472263	29.31872432
{[>]NC(C)(C)C(C[NH3+])C(=O).[+rn=10],CCC(C)CCC(C)(N)CC=O[<].[+rn=90]}	3.968562	29.353594	158.7154247
{[>]NC(C)(C)C(C[NH3+])C(=O).[+rn=20],CCC(C)CCC(C)(N)CC=O[<].[+rn=80]}	4.969954107	26.73016529	102.1636478
{[>]NC(C)(C)C(C[NH3+])C(=O).[+rn=30],CCC(C)CCC(C)(N)CC=O[<].[+rn=70]}	6.353709319	24.2758615	72.09668283
{[>]NC(C)(C)C(C[NH3+])C(=O).[+rn=40],CCC(C)CCC(C)(N)CC=O[<].[+rn=60]}	6.802142403	21.5875342	42.49847788
{[>]NC(C)(C)C(C[NH3+])C(=O).[+rn=50],CCC(C)CCC(C)(N)CC=O[<].[+rn=50]}	9.744901485	19.19367448	26.5496906
{[>]NC(C)(C)C(C[NH3+])C(=O).[+rn=60],CCC(C)CCC(C)(N)CC=O[<].[+rn=40]}	12.76130906	15.97509689	17.88726553
{[>]NC(C)(C)C(C[NH3+])C(=O).[+rn=70],CCC(C)CCC(C)(N)CC=O[<].[+rn=30]}	19.88182752	13.70046677	16.47877007
{[>]NC(C)(C)C(C[NH3+])C(=O).[+rn=80],CCC(C)CCC(C)(N)CC=O[<].[+rn=20]}	29.51060388	12.14183059	17.16764846
{[>]NC(C)(C)C(C[NH3+])C(=O).[+rn=90],CCC(C)CCC(C)(N)CC=O[<].[+rn=10]}	40.07921411	10.60750136	23.13994166
{[>]NC(C)(C)C(C[NH3+])C(=O).[+rn=10],CCC(N)(CC=O)CCC(C)C[<].[+rn=90]}	3.81848304	35.20890911	174.1496847
{[>]NC(C)(C)C(C[NH3+])C(=O).[+rn=20],CCC(N)(CC=O)CCC(C)C[<].[+rn=80]}	4.310888363	32.27343194	112.1141117
{[>]NC(C)(C)C(C[NH3+])C(=O).[+rn=30],CCC(N)(CC=O)CCC(C)C[<].[+rn=70]}	5.496735233	29.07110046	78.74533521
{[>]NC(C)(C)C(C[NH3+])C(=O).[+rn=40],CCC(N)(CC=O)CCC(C)C[<].[+rn=60]}	6.856134531	25.45452942	46.6900767
{[>]NC(C)(C)C(C[NH3+])C(=O).[+rn=50],CCC(N)(CC=O)CCC(C)C[<].[+rn=50]}	10.81932482	21.75940189	29.86438903
{[>]NC(C)(C)C(C[NH3+])C(=O).[+rn=60],CCC(N)(CC=O)CCC(C)C[<].[+rn=40]}	15.45518346	17.92874281	20.30899746
{[>]NC(C)(C)C(C[NH3+])C(=O).[+rn=70],CCC(N)(CC=O)CCC(C)C[<].[+rn=30]}	26.62389803	15.21554013	18.08864235
{[>]NC(C)(C)C(C[NH3+])C(=O).[+rn=80],CCC(N)(CC=O)CCC(C)C[<].[+rn=20]}	40.08569002	13.3279542	17.38217884
{[>]NC(C)(C)C(C[NH3+])C(=O).[+rn=90],CCC(N)(CC=O)CCC(C)C[<].[+rn=10]}	58.48747665	11.60857019	20.54466249
{[>]NC(C)(C)C(C[NH3+])C(=O).[+rn=10],CCCC(N)(CC=O)CCC(C)C[<].[+rn=90]}	1.326530124	35.54821581	194.1609681
{[>]NC(C)(C)C(C[NH3+])C(=O).[+rn=20],CCCC(N)(CC=O)CCC(C)C[<].[+rn=80]}	1.714648606	32.29216567	130.2866694
{[>]NC(C)(C)C(C[NH3+])C(=O).[+rn=30],CCCC(N)(CC=O)CCC(C)C[<].[+rn=70]}	2.354338172	28.55088575	97.56818674
{[>]NC(C)(C)C(C[NH3+])C(=O).[+rn=40],CCCC(N)(CC=O)CCC(C)C[<].[+rn=60]}	2.936256905	24.96964611	58.81481012
{[>]NC(C)(C)C(C[NH3+])C(=O).[+rn=50],CCCC(N)(CC=O)CCC(C)C[<].[+rn=50]}	4.076425143	22.00890373	37.10322869
{[>]NC(C)(C)C(C[NH3+])C(=O).[+rn=60],CCCC(N)(CC=O)CCC(C)C[<].[+rn=40]}	5.270959331	18.53854234	26.08080869
{[>]NC(C)(C)C(C[NH3+])C(=O).[+rn=70],CCCC(N)(CC=O)CCC(C)C[<].[+rn=30]}	7.636857923	16.16208154	21.83781961
{[>]NC(C)(C)C(C[NH3+])C(=O).[+rn=80],CCCC(N)(CC=O)CCC(C)C[<].[+rn=20]}	10.81601495	14.34151656	20.39264924
{[>]NC(C)(C)C(C[NH3+])C(=O).[+rn=90],CCCC(N)(CC=O)CCC(C)C[<].[+rn=10]}	15.76113735	12.62787551	24.50555021
{[>]NC(C)(C)C(C[NH3+])C(=O).[+rn=10],CCC(CC)C(C)(N)CC=O[<].[+rn=90]}	0.825918606	15.41433236	78.85758667
{[>]NC(C)(C)C(C[NH3+])C(=O).[+rn=20],CCC(CC)C(C)(N)CC=O[<].[+rn=80]}	0.778719567	13.62432747	54.63081237
{[>]NC(C)(C)C(C[NH3+])C(=O).[+rn=30],CCC(CC)C(C)(N)CC=O[<].[+rn=70]}	0.732297932	12.12425262	44.82962335
{[>]NC(C)(C)C(C[NH3+])C(=O).[+rn=40],CCC(CC)C(C)(N)CC=O[<].[+rn=60]}	0.614668454	11.07610351	33.63408628
{[>]NC(C)(C)C(C[NH3+])C(=O).[+rn=50],CCC(CC)C(C)(N)CC=O[<].[+rn=50]}	0.607428724	10.53297604	27.09102027
{[>]NC(C)(C)C(C[NH3+])C(=O).[+rn=60],CCC(CC)C(C)(N)CC=O[<].[+rn=40]}	0.551796849	10.27829538	26.88464286
{[>]NC(C)(C)C(C[NH3+])C(=O).[+rn=70],CCC(CC)C(C)(N)CC=O[<].[+rn=30]}	0.56726423	10.09516862	32.2467922
{[>]NC(C)(C)C(C[NH3+])C(=O).[+rn=80],CCC(CC)C(C)(N)CC=O[<].[+rn=20]}	0.608426045	10.37404136	44.43841686
{[>]NC(C)(C)C(C[NH3+])C(=O).[+rn=90],CCC(CC)C(C)(N)CC=O[<].[+rn=10]}	0.579541622	10.51662775	75.10634154
{[>]NC(C)(C)C(C[NH3+])C(=O).[+rn=10],CCC(CC)C(N)(CC)CC=O[<].[+rn=90]}	0.437301386	18.49172277	87.39251639
{[>]NC(C)(C)C(C[NH3+])C(=O).[+rn=20],CCC(CC)C(N)(CC)CC=O[<].[+rn=80]}	0.445701391	16.50202208	58.11887143
{[>]NC(C)(C)C(C[NH3+])C(=O).[+rn=30],CCC(CC)C(N)(CC)CC=O[<].[+rn=70]}	0.473719117	14.51181458	48.02513751
{[>]NC(C)(C)C(C[NH3+])C(=O).[+rn=40],CCC(CC)C(N)(CC)CC=O[<].[+rn=60]}	0.509045121	13.03422551	34.46806507
{[>]NC(C)(C)C(C[NH3+])C(=O).[+rn=50],CCC(CC)C(N)(CC)CC=O[<].[+rn=50]}	0.593642366	12.08566456	26.98315317
{[>]NC(C)(C)C(C[NH3+])C(=O).[+rn=60],CCC(CC)C(N)(CC)CC=O[<].[+rn=40]}	0.636320231	11.23708211	25.20388597
{[>]NC(C)(C)C(C[NH3+])C(=O).[+rn=70],CCC(CC)C(N)(CC)CC=O[<].[+rn=30]}	0.652189604	10.72784501	27.80546199
{[>]NC(C)(C)C(C[NH3+])C(=O).[+rn=80],CCC(CC)C(N)(CC)CC=O[<].[+rn=20]}	0.691048891	10.00871859	36.57066156
{[>]NC(C)(C)C(C[NH3+])C(=O).[+rn=90],CCC(CC)C(N)(CC)CC=O[<].[+rn=10]}	0.859401367	9.329391969	55.30618138
{[>]NC(C)(C)C(C[NH3+])C(=O).[+rn=10],CCCCC(N)(CC=O)C(C)CC[<].[+rn=90]}	0.885306579	24.95309483	164.4751218
{[>]NC(C)(C)C(C[NH3+])C(=O).[+rn=20],CCCCC(N)(CC=O)C(C)CC[<].[+rn=80]}	0.906754701	22.52303466	115.09581
{[>]NC(C)(C)C(C[NH3+])C(=O).[+rn=30],CCCCC(N)(CC=O)C(C)CC[<].[+rn=70]}	0.946548687	20.567581	88.83217405
{[>]NC(C)(C)C(C[NH3+])C(=O).[+rn=40],CCCCC(N)(CC=O)C(C)CC[<].[+rn=60]}	1.01279871	18.84912348	58.40781979
{[>]NC(C)(C)C(C[NH3+])C(=O).[+rn=50],CCCCC(N)(CC=O)C(C)CC[<].[+rn=50]}	1.159573665	16.96520496	37.2991226
{[>]NC(C)(C)C(C[NH3+])C(=O).[+rn=60],CCCCC(N)(CC=O)C(C)CC[<].[+rn=40]}	1.185056923	14.65950646	25.2200309
{[>]NC(C)(C)C(C[NH3+])C(=O).[+rn=70],CCCCC(N)(CC=O)C(C)CC[<].[+rn=30]}	1.353255007	12.92055901	23.00239556
{[>]NC(C)(C)C(C[NH3+])C(=O).[+rn=80],CCCCC(N)(CC=O)C(C)CC[<].[+rn=20]}	1.895728076	11.51950655	24.52351023
{[>]NC(C)(C)C(C[NH3+])C(=O).[+rn=90],CCCCC(N)(CC=O)C(C)CC[<].[+rn=10]}	2.867939752	10.11010699	34.05477332
{[>]NC(C)(C)C(C[NH3+])C(=O).[+rn=10],CCCC(N)(CC=O)C(C)CC[<].[+rn=90]}	1.284641466	19.62058197	141.7650276
{[>]NC(C)(C)C(C[NH3+])C(=O).[+rn=20],CCCC(N)(CC=O)C(C)CC[<].[+rn=80]}	1.253598282	17.56474553	97.25959332
{[>]NC(C)(C)C(C[NH3+])C(=O).[+rn=30],CCCC(N)(CC=O)C(C)CC[<].[+rn=70]}	1.259234235	15.64728429	74.34179149
{[>]NC(C)(C)C(C[NH3+])C(=O).[+rn=40],CCCC(N)(CC=O)C(C)CC[<].[+rn=60]}	1.221979307	14.08504557	49.03549065
{[>]NC(C)(C)C(C[NH3+])C(=O).[+rn=50],CCCC(N)(CC=O)C(C)CC[<].[+rn=50]}	1.240913938	12.84348302	32.33277896
{[>]NC(C)(C)C(C[NH3+])C(=O).[+rn=60],CCCC(N)(CC=O)C(C)CC[<].[+rn=40]}	1.30046672	11.34821342	23.46441255
{[>]NC(C)(C)C(C[NH3+])C(=O).[+rn=70],CCCC(N)(CC=O)C(C)CC[<].[+rn=30]}	1.449608513	10.01105483	23.86031655
{[>]NC(C)(C)C(C[NH3+])C(=O).[+rn=80],CCCC(N)(CC=O)C(C)CC[<].[+rn=20]}	1.757218456	8.950079806	30.84144629
{[>]NC(C)(C)C(C[NH3+])C(=O).[+rn=90],CCCC(N)(CC=O)C(C)CC[<].[+rn=10]}	2.315206855	7.973845728	48.6676509
{[>]NC(C)(C)C(C[NH3+])C(=O).[+rn=10],CCCC(N)(CC=O)CC(C)CC[<].[+rn=90]}	1.220209591	29.01492762	188.3043155
{[>]NC(C)(C)C(C[NH3+])C(=O).[+rn=20],CCCC(N)(CC=O)CC(C)CC[<].[+rn=80]}	1.18752329	26.73754139	128.2641324
{[>]NC(C)(C)C(C[NH3+])C(=O).[+rn=30],CCCC(N)(CC=O)CC(C)CC[<].[+rn=70]}	1.120238263	24.39272711	99.70321848
{[>]NC(C)(C)C(C[NH3+])C(=O).[+rn=40],CCCC(N)(CC=O)CC(C)CC[<].[+rn=60]}	1.092588682	21.62169456	62.09543468
{[>]NC(C)(C)C(C[NH3+])C(=O).[+rn=50],CCCC(N)(CC=O)CC(C)CC[<].[+rn=50]}	1.109723618	19.26659415	39.62918606
{[>]NC(C)(C)C(C[NH3+])C(=O).[+rn=60],CCCC(N)(CC=O)CC(C)CC[<].[+rn=40]}	1.083707736	16.43942666	29.02347935
{[>]NC(C)(C)C(C[NH3+])C(=O).[+rn=70],CCCC(N)(CC=O)CC(C)CC[<].[+rn=30]}	1.227538969	14.47971114	24.86464914
{[>]NC(C)(C)C(C[NH3+])C(=O).[+rn=80],CCCC(N)(CC=O)CC(C)CC[<].[+rn=20]}	1.378682624	12.84126819	25.80357205
{[>]NC(C)(C)C(C[NH3+])C(=O).[+rn=90],CCCC(N)(CC=O)CC(C)CC[<].[+rn=10]}	1.68531554	11.10110428	33.41127511
{[>]NC(C)(C)C(C[NH3+])C(=O).[+rn=10],CCC(CC)CC(N)(CC)CC=O[<].[+rn=90]}	1.423618506	36.85712056	181.6469004
{[>]NC(C)(C)C(C[NH3+])C(=O).[+rn=20],CCC(CC)CC(N)(CC)CC=O[<].[+rn=80]}	1.825390568	33.29361979	122.7569249
{[>]NC(C)(C)C(C[NH3+])C(=O).[+rn=30],CCC(CC)CC(N)(CC)CC=O[<].[+rn=70]}	2.269177992	29.44466209	91.15254937
{[>]NC(C)(C)C(C[NH3+])C(=O).[+rn=40],CCC(CC)CC(N)(CC)CC=O[<].[+rn=60]}	2.805426603	25.45998824	56.20573664
{[>]NC(C)(C)C(C[NH3+])C(=O).[+rn=50],CCC(CC)CC(N)(CC)CC=O[<].[+rn=50]}	3.843505789	22.63906081	35.74699045
{[>]NC(C)(C)C(C[NH3+])C(=O).[+rn=60],CCC(CC)CC(N)(CC)CC=O[<].[+rn=40]}	4.949250498	19.4392804	25.93576061
{[>]NC(C)(C)C(C[NH3+])C(=O).[+rn=70],CCC(CC)CC(N)(CC)CC=O[<].[+rn=30]}	6.586195901	16.84657047	22.07820877
{[>]NC(C)(C)C(C[NH3+])C(=O).[+rn=80],CCC(CC)CC(N)(CC)CC=O[<].[+rn=20]}	8.624171483	14.88674226	21.20876328
{[>]NC(C)(C)C(C[NH3+])C(=O).[+rn=90],CCC(CC)CC(N)(CC)CC=O[<].[+rn=10]}	11.56497494	13.22955844	25.88161676
{[>]NC(C)(C)C(C[NH3+])C(=O).[+rn=10],CCCC(CC)C(C)(N)CC=O[<].[+rn=90]}	1.36931338	20.27153102	129.6495226
{[>]NC(C)(C)C(C[NH3+])C(=O).[+rn=20],CCCC(CC)C(C)(N)CC=O[<].[+rn=80]}	1.489463555	18.2184451	84.41260658
{[>]NC(C)(C)C(C[NH3+])C(=O).[+rn=30],CCCC(CC)C(C)(N)CC=O[<].[+rn=70]}	1.697982093	16.27904676	62.97672126
{[>]NC(C)(C)C(C[NH3+])C(=O).[+rn=40],CCCC(CC)C(C)(N)CC=O[<].[+rn=60]}	1.837148423	14.70238315	40.08541446
{[>]NC(C)(C)C(C[NH3+])C(=O).[+rn=50],CCCC(CC)C(C)(N)CC=O[<].[+rn=50]}	2.183097897	13.47665033	25.99819975
{[>]NC(C)(C)C(C[NH3+])C(=O).[+rn=60],CCCC(CC)C(C)(N)CC=O[<].[+rn=40]}	2.935840188	11.7982129	20.25365135
{[>]NC(C)(C)C(C[NH3+])C(=O).[+rn=70],CCCC(CC)C(C)(N)CC=O[<].[+rn=30]}	4.9114645	10.45633881	21.06007284
{[>]NC(C)(C)C(C[NH3+])C(=O).[+rn=80],CCCC(CC)C(C)(N)CC=O[<].[+rn=20]}	8.446368304	9.378021974	29.98201118
{[>]NC(C)(C)C(C[NH3+])C(=O).[+rn=90],CCCC(CC)C(C)(N)CC=O[<].[+rn=10]}	14.4485233	8.317320082	49.78311828
{[>]NC(C)(C)C(C[NH3+])C(=O).[+rn=10],CCC(C)CCC(N)(CC)CC=O[<].[+rn=90]}	2.037595754	26.39048947	151.5177314
{[>]NC(C)(C)C(C[NH3+])C(=O).[+rn=20],CCC(C)CCC(N)(CC)CC=O[<].[+rn=80]}	1.963344086	24.41424476	105.1263731
{[>]NC(C)(C)C(C[NH3+])C(=O).[+rn=30],CCC(C)CCC(N)(CC)CC=O[<].[+rn=70]}	2.051961325	22.53701472	76.89314703
{[>]NC(C)(C)C(C[NH3+])C(=O).[+rn=40],CCC(C)CCC(N)(CC)CC=O[<].[+rn=60]}	2.174441277	20.66948449	48.30546988
{[>]NC(C)(C)C(C[NH3+])C(=O).[+rn=50],CCC(C)CCC(N)(CC)CC=O[<].[+rn=50]}	2.672967564	18.47642133	31.21728652
{[>]NC(C)(C)C(C[NH3+])C(=O).[+rn=60],CCC(C)CCC(N)(CC)CC=O[<].[+rn=40]}	3.534283631	15.85167843	21.49822284
{[>]NC(C)(C)C(C[NH3+])C(=O).[+rn=70],CCC(C)CCC(N)(CC)CC=O[<].[+rn=30]}	5.641831864	13.88517507	19.16986464
{[>]NC(C)(C)C(C[NH3+])C(=O).[+rn=80],CCC(C)CCC(N)(CC)CC=O[<].[+rn=20]}	9.659480264	12.42828469	19.39753593
{[>]NC(C)(C)C(C[NH3+])C(=O).[+rn=90],CCC(C)CCC(N)(CC)CC=O[<].[+rn=10]}	15.9861254	10.89703436	25.00541319
{[>]NC(C)(C)C(C[NH3+])C(=O).[+rn=10],CCCC(C)(C)C(N)(CC)CC=O[<].[+rn=90]}	0.318795687	15.45681011	43.89964818
{[>]NC(C)(C)C(C[NH3+])C(=O).[+rn=20],CCCC(C)(C)C(N)(CC)CC=O[<].[+rn=80]}	0.373648947	13.89781587	32.93244081
{[>]NC(C)(C)C(C[NH3+])C(=O).[+rn=30],CCCC(C)(C)C(N)(CC)CC=O[<].[+rn=70]}	0.444349824	12.43047692	28.05021324
{[>]NC(C)(C)C(C[NH3+])C(=O).[+rn=40],CCCC(C)(C)C(N)(CC)CC=O[<].[+rn=60]}	0.551301201	11.24440437	22.99905629
{[>]NC(C)(C)C(C[NH3+])C(=O).[+rn=50],CCCC(C)(C)C(N)(CC)CC=O[<].[+rn=50]}	0.647776679	10.44520732	20.08611819
{[>]NC(C)(C)C(C[NH3+])C(=O).[+rn=60],CCCC(C)(C)C(N)(CC)CC=O[<].[+rn=40]}	0.739561379	9.48210622	19.82204895
{[>]NC(C)(C)C(C[NH3+])C(=O).[+rn=70],CCCC(C)(C)C(N)(CC)CC=O[<].[+rn=30]}	0.904627927	8.83185614	19.95919604
{[>]NC(C)(C)C(C[NH3+])C(=O).[+rn=80],CCCC(C)(C)C(N)(CC)CC=O[<].[+rn=20]}	1.163834477	8.221513603	23.82275789
{[>]NC(C)(C)C(C[NH3+])C(=O).[+rn=90],CCCC(C)(C)C(N)(CC)CC=O[<].[+rn=10]}	1.482587835	7.649968282	32.92958982
{[>]NC(C)(C)C(C[NH3+])C(=O).[+rn=10],CC(C)CC(C)C(C)(N)CC=O[<].[+rn=90]}	6.675544998	25.97136637	135.5177399
{[>]NC(C)(C)C(C[NH3+])C(=O).[+rn=20],CC(C)CC(C)C(C)(N)CC=O[<].[+rn=80]}	8.854178461	23.49014969	90.96363581
{[>]NC(C)(C)C(C[NH3+])C(=O).[+rn=30],CC(C)CC(C)C(C)(N)CC=O[<].[+rn=70]}	12.76519365	21.20497215	69.78474499
{[>]NC(C)(C)C(C[NH3+])C(=O).[+rn=40],CC(C)CC(C)C(C)(N)CC=O[<].[+rn=60]}	17.64409596	19.10484473	48.09872653
{[>]NC(C)(C)C(C[NH3+])C(=O).[+rn=50],CC(C)CC(C)C(C)(N)CC=O[<].[+rn=50]}	28.56213456	17.2508703	34.84607105
{[>]NC(C)(C)C(C[NH3+])C(=O).[+rn=60],CC(C)CC(C)C(C)(N)CC=O[<].[+rn=40]}	38.0165818	14.8325219	28.23507401
{[>]NC(C)(C)C(C[NH3+])C(=O).[+rn=70],CC(C)CC(C)C(C)(N)CC=O[<].[+rn=30]}	58.57522216	12.85784848	24.35754089
{[>]NC(C)(C)C(C[NH3+])C(=O).[+rn=80],CC(C)CC(C)C(C)(N)CC=O[<].[+rn=20]}	84.99370528	11.38848722	22.80303507
{[>]NC(C)(C)C(C[NH3+])C(=O).[+rn=90],CC(C)CC(C)C(C)(N)CC=O[<].[+rn=10]}	120.7572581	10.28786749	28.29136205
{[>]NC(C)(C)C(C[NH3+])C(=O).[+rn=10],CC(C)C(C)CC(C)(N)CC=O[<].[+rn=90]}	5.577453547	28.91861801	149.8628444
{[>]NC(C)(C)C(C[NH3+])C(=O).[+rn=20],CC(C)C(C)CC(C)(N)CC=O[<].[+rn=80]}	6.196534014	26.30508051	98.89214435
{[>]NC(C)(C)C(C[NH3+])C(=O).[+rn=30],CC(C)C(C)CC(C)(N)CC=O[<].[+rn=70]}	7.288612129	23.47378895	77.13703507
{[>]NC(C)(C)C(C[NH3+])C(=O).[+rn=40],CC(C)C(C)CC(C)(N)CC=O[<].[+rn=60]}	9.012164583	20.8456866	55.9577637
{[>]NC(C)(C)C(C[NH3+])C(=O).[+rn=50],CC(C)C(C)CC(C)(N)CC=O[<].[+rn=50]}	13.49649858	18.67771159	41.66962505
{[>]NC(C)(C)C(C[NH3+])C(=O).[+rn=60],CC(C)C(C)CC(C)(N)CC=O[<].[+rn=40]}	18.37128847	15.90298694	33.1446524
{[>]NC(C)(C)C(C[NH3+])C(=O).[+rn=70],CC(C)C(C)CC(C)(N)CC=O[<].[+rn=30]}	28.16439631	13.91318096	26.85415192
{[>]NC(C)(C)C(C[NH3+])C(=O).[+rn=80],CC(C)C(C)CC(C)(N)CC=O[<].[+rn=20]}	37.43106206	12.3692855	23.51705143
{[>]NC(C)(C)C(C[NH3+])C(=O).[+rn=90],CC(C)C(C)CC(C)(N)CC=O[<].[+rn=10]}	48.13805129	11.2021644	28.74383655
{[>]NC(C)(C)C(C[NH3+])C(=O).[+rn=10],CCCC(N)(CC=O)C(C)C[<].[+rn=90]}	1.883186295	19.39639797	118.694804
{[>]NC(C)(C)C(C[NH3+])C(=O).[+rn=20],CCCC(N)(CC=O)C(C)C[<].[+rn=80]}	1.954499627	17.63074188	84.63712019
{[>]NC(C)(C)C(C[NH3+])C(=O).[+rn=30],CCCC(N)(CC=O)C(C)C[<].[+rn=70]}	2.198864954	15.52838131	66.05090006
{[>]NC(C)(C)C(C[NH3+])C(=O).[+rn=40],CCCC(N)(CC=O)C(C)C[<].[+rn=60]}	2.439085085	13.79375365	44.89208981
{[>]NC(C)(C)C(C[NH3+])C(=O).[+rn=50],CCCC(N)(CC=O)C(C)C[<].[+rn=50]}	3.032147025	12.45488924	31.10921091
{[>]NC(C)(C)C(C[NH3+])C(=O).[+rn=60],CCCC(N)(CC=O)C(C)C[<].[+rn=40]}	4.127523275	11.07250439	23.78144833
{[>]NC(C)(C)C(C[NH3+])C(=O).[+rn=70],CCCC(N)(CC=O)C(C)C[<].[+rn=30]}	6.671251258	9.902395798	23.94193471
{[>]NC(C)(C)C(C[NH3+])C(=O).[+rn=80],CCCC(N)(CC=O)C(C)C[<].[+rn=20]}	10.31636345	9.099896487	30.53911128
{[>]NC(C)(C)C(C[NH3+])C(=O).[+rn=90],CCCC(N)(CC=O)C(C)C[<].[+rn=10]}	15.17817133	8.429499518	49.03615526
{[>]NC(C)(C)C(C[NH3+])C(=O).[+rn=10],CCC(N)(CC=O)C(C)CC(C)C[<].[+rn=90]}	1.05432364	25.12028581	136.2101169
{[>]NC(C)(C)C(C[NH3+])C(=O).[+rn=20],CCC(N)(CC=O)C(C)CC(C)C[<].[+rn=80]}	1.280611495	22.75321447	92.8527435
{[>]NC(C)(C)C(C[NH3+])C(=O).[+rn=30],CCC(N)(CC=O)C(C)CC(C)C[<].[+rn=70]}	1.67682184	20.67026624	74.34854405
{[>]NC(C)(C)C(C[NH3+])C(=O).[+rn=40],CCC(N)(CC=O)C(C)CC(C)C[<].[+rn=60]}	2.173494437	18.89586232	52.66971434
{[>]NC(C)(C)C(C[NH3+])C(=O).[+rn=50],CCC(N)(CC=O)C(C)CC(C)C[<].[+rn=50]}	3.014756526	17.1164819	38.7163002
{[>]NC(C)(C)C(C[NH3+])C(=O).[+rn=60],CCC(N)(CC=O)C(C)CC(C)C[<].[+rn=40]}	3.981722009	14.88675469	31.16399854
{[>]NC(C)(C)C(C[NH3+])C(=O).[+rn=70],CCC(N)(CC=O)C(C)CC(C)C[<].[+rn=30]}	5.668841146	13.05031626	29.12197889
{[>]NC(C)(C)C(C[NH3+])C(=O).[+rn=80],CCC(N)(CC=O)C(C)CC(C)C[<].[+rn=20]}	7.660785952	11.82038824	27.30108383
{[>]NC(C)(C)C(C[NH3+])C(=O).[+rn=90],CCC(N)(CC=O)C(C)CC(C)C[<].[+rn=10]}	11.56123336	10.60379396	33.1146012
{[>]NC(C)(C)C(C[NH3+])C(=O).[+rn=10],CCC(C)C(C)C(N)(CC)CC=O[<].[+rn=90]}	0.917838998	19.04574117	111.9953927
{[>]NC(C)(C)C(C[NH3+])C(=O).[+rn=20],CCC(C)C(C)C(N)(CC)CC=O[<].[+rn=80]}	0.926473602	17.07106359	79.29406835
{[>]NC(C)(C)C(C[NH3+])C(=O).[+rn=30],CCC(C)C(C)C(N)(CC)CC=O[<].[+rn=70]}	0.979540641	15.27942085	67.21446871
{[>]NC(C)(C)C(C[NH3+])C(=O).[+rn=40],CCC(C)C(C)C(N)(CC)CC=O[<].[+rn=60]}	1.137028117	13.84762682	50.56748569
{[>]NC(C)(C)C(C[NH3+])C(=O).[+rn=50],CCC(C)C(C)C(N)(CC)CC=O[<].[+rn=50]}	1.381421528	12.7754978	40.26248527
{[>]NC(C)(C)C(C[NH3+])C(=O).[+rn=60],CCC(C)C(C)C(N)(CC)CC=O[<].[+rn=40]}	1.685270075	11.54503477	35.3684896
{[>]NC(C)(C)C(C[NH3+])C(=O).[+rn=70],CCC(C)C(C)C(N)(CC)CC=O[<].[+rn=30]}	2.109726018	10.30111811	34.0082691
{[>]NC(C)(C)C(C[NH3+])C(=O).[+rn=80],CCC(C)C(C)C(N)(CC)CC=O[<].[+rn=20]}	2.944450981	9.269472206	35.37445223
{[>]NC(C)(C)C(C[NH3+])C(=O).[+rn=90],CCC(C)C(C)C(N)(CC)CC=O[<].[+rn=10]}	4.277118918	8.378854645	46.72883624
{[>]NC(C)(C)C(C[NH3+])C(=O).[+rn=10],CCC(C)C(C)C(C)(N)CC=O[<].[+rn=90]}	1.075379485	15.35464719	103.6697368
{[>]NC(C)(C)C(C[NH3+])C(=O).[+rn=20],CCC(C)C(C)C(C)(N)CC=O[<].[+rn=80]}	1.081641774	13.73790373	71.87443466
{[>]NC(C)(C)C(C[NH3+])C(=O).[+rn=30],CCC(C)C(C)C(C)(N)CC=O[<].[+rn=70]}	1.159864975	12.24681775	58.35851748
{[>]NC(C)(C)C(C[NH3+])C(=O).[+rn=40],CCC(C)C(C)C(C)(N)CC=O[<].[+rn=60]}	1.191995416	10.98703485	46.09175142
{[>]NC(C)(C)C(C[NH3+])C(=O).[+rn=50],CCC(C)C(C)C(C)(N)CC=O[<].[+rn=50]}	1.335779194	10.05706951	39.48881665
{[>]NC(C)(C)C(C[NH3+])C(=O).[+rn=60],CCC(C)C(C)C(C)(N)CC=O[<].[+rn=40]}	1.576313642	9.048306064	37.08391069
{[>]NC(C)(C)C(C[NH3+])C(=O).[+rn=70],CCC(C)C(C)C(C)(N)CC=O[<].[+rn=30]}	2.111246511	8.368808345	35.99577453
{[>]NC(C)(C)C(C[NH3+])C(=O).[+rn=80],CCC(C)C(C)C(C)(N)CC=O[<].[+rn=20]}	3.084178904	8.096801591	40.05884254
{[>]NC(C)(C)C(C[NH3+])C(=O).[+rn=90],CCC(C)C(C)C(C)(N)CC=O[<].[+rn=10]}	4.303382788	7.468020624	53.42146656
{[>]NC(C)(C)C(C[NH3+])C(=O).[+rn=10],CCC(C)(C)CC(C)(N)CC=O[<].[+rn=90]}	0.935597675	20.0678995	55.69456128
{[>]NC(C)(C)C(C[NH3+])C(=O).[+rn=20],CCC(C)(C)CC(C)(N)CC=O[<].[+rn=80]}	0.965486602	18.2349533	38.18748387
{[>]NC(C)(C)C(C[NH3+])C(=O).[+rn=30],CCC(C)(C)CC(C)(N)CC=O[<].[+rn=70]}	0.976772527	16.66231861	29.75593263
{[>]NC(C)(C)C(C[NH3+])C(=O).[+rn=40],CCC(C)(C)CC(C)(N)CC=O[<].[+rn=60]}	1.00881079	15.28626926	21.88902245
{[>]NC(C)(C)C(C[NH3+])C(=O).[+rn=50],CCC(C)(C)CC(C)(N)CC=O[<].[+rn=50]}	0.989746699	14.17467401	16.44289187
{[>]NC(C)(C)C(C[NH3+])C(=O).[+rn=60],CCC(C)(C)CC(C)(N)CC=O[<].[+rn=40]}	1.011327087	12.69848823	14.47877896
{[>]NC(C)(C)C(C[NH3+])C(=O).[+rn=70],CCC(C)(C)CC(C)(N)CC=O[<].[+rn=30]}	1.144706429	11.61650356	15.36498541
{[>]NC(C)(C)C(C[NH3+])C(=O).[+rn=80],CCC(C)(C)CC(C)(N)CC=O[<].[+rn=20]}	1.450043967	10.74649423	19.55220495
{[>]NC(C)(C)C(C[NH3+])C(=O).[+rn=90],CCC(C)(C)CC(C)(N)CC=O[<].[+rn=10]}	1.813200803	9.984949671	31.24708173
{[>]NC(C)(C)C(C[NH3+])C(=O).[+rn=10],CC(C)CC(C)CC(C)(N)CC=O[<].[+rn=90]}	2.916610425	23.31950578	111.8054063
{[>]NC(C)(C)C(C[NH3+])C(=O).[+rn=20],CC(C)CC(C)CC(C)(N)CC=O[<].[+rn=80]}	2.689454419	21.27958021	74.24166989
{[>]NC(C)(C)C(C[NH3+])C(=O).[+rn=30],CC(C)CC(C)CC(C)(N)CC=O[<].[+rn=70]}	2.452192488	19.27067768	59.2651886
{[>]NC(C)(C)C(C[NH3+])C(=O).[+rn=40],CC(C)CC(C)CC(C)(N)CC=O[<].[+rn=60]}	2.108274238	17.72000383	44.14496678
{[>]NC(C)(C)C(C[NH3+])C(=O).[+rn=50],CC(C)CC(C)CC(C)(N)CC=O[<].[+rn=50]}	1.867572855	16.71376283	36.50897008
{[>]NC(C)(C)C(C[NH3+])C(=O).[+rn=60],CC(C)CC(C)CC(C)(N)CC=O[<].[+rn=40]}	1.630907944	14.76353181	32.9693388
{[>]NC(C)(C)C(C[NH3+])C(=O).[+rn=70],CC(C)CC(C)CC(C)(N)CC=O[<].[+rn=30]}	1.517445978	13.4458142	31.03415498
{[>]NC(C)(C)C(C[NH3+])C(=O).[+rn=80],CC(C)CC(C)CC(C)(N)CC=O[<].[+rn=20]}	1.353896471	12.42187555	30.66558635
{[>]NC(C)(C)C(C[NH3+])C(=O).[+rn=90],CC(C)CC(C)CC(C)(N)CC=O[<].[+rn=10]}	1.235087842	11.16309106	39.50651769
{[>]NC(C)(C)C(C[NH3+])C(=O).[+rn=10],CCCC(N)(CC=O)CC(C)C[<].[+rn=90]}	4.10249009	28.03061052	184.987085
{[>]NC(C)(C)C(C[NH3+])C(=O).[+rn=20],CCCC(N)(CC=O)CC(C)C[<].[+rn=80]}	3.361890082	25.25151362	123.541291
{[>]NC(C)(C)C(C[NH3+])C(=O).[+rn=30],CCCC(N)(CC=O)CC(C)C[<].[+rn=70]}	2.937236664	22.80491699	93.41571387
{[>]NC(C)(C)C(C[NH3+])C(=O).[+rn=40],CCCC(N)(CC=O)CC(C)C[<].[+rn=60]}	2.432470183	20.59476362	60.78382713
{[>]NC(C)(C)C(C[NH3+])C(=O).[+rn=50],CCCC(N)(CC=O)CC(C)C[<].[+rn=50]}	2.200999521	18.24620011	40.05060746
{[>]NC(C)(C)C(C[NH3+])C(=O).[+rn=60],CCCC(N)(CC=O)CC(C)C[<].[+rn=40]}	1.811747509	15.52151188	30.30888112
{[>]NC(C)(C)C(C[NH3+])C(=O).[+rn=70],CCCC(N)(CC=O)CC(C)C[<].[+rn=30]}	1.619446436	13.41453638	26.89349069
{[>]NC(C)(C)C(C[NH3+])C(=O).[+rn=80],CCCC(N)(CC=O)CC(C)C[<].[+rn=20]}	1.557665685	11.79423024	29.8262059
{[>]NC(C)(C)C(C[NH3+])C(=O).[+rn=90],CCCC(N)(CC=O)CC(C)C[<].[+rn=10]}	1.572513671	10.32789202	42.33148025
{[>]NC(C)(C)C(C[NH3+])C(=O).[+rn=10],CCC(N)(CC=O)CCCC(C)C[<].[+rn=90]}	2.889292049	22.45552788	106.6088927
{[>]NC(C)(C)C(C[NH3+])C(=O).[+rn=20],CCC(N)(CC=O)CCCC(C)C[<].[+rn=80]}	2.399175447	20.52875235	78.97411338
{[>]NC(C)(C)C(C[NH3+])C(=O).[+rn=30],CCC(N)(CC=O)CCCC(C)C[<].[+rn=70]}	2.104667609	18.79742117	63.95646545
{[>]NC(C)(C)C(C[NH3+])C(=O).[+rn=40],CCC(N)(CC=O)CCCC(C)C[<].[+rn=60]}	1.787488994	17.26362775	45.82911871
{[>]NC(C)(C)C(C[NH3+])C(=O).[+rn=50],CCC(N)(CC=O)CCCC(C)C[<].[+rn=50]}	1.689396704	15.96517334	33.39369248
{[>]NC(C)(C)C(C[NH3+])C(=O).[+rn=60],CCC(N)(CC=O)CCCC(C)C[<].[+rn=40]}	1.541029091	13.75548565	24.225754
{[>]NC(C)(C)C(C[NH3+])C(=O).[+rn=70],CCC(N)(CC=O)CCCC(C)C[<].[+rn=30]}	1.479906061	12.33431983	23.03164648
{[>]NC(C)(C)C(C[NH3+])C(=O).[+rn=80],CCC(N)(CC=O)CCCC(C)C[<].[+rn=20]}	1.385900837	11.42403697	25.32828783
{[>]NC(C)(C)C(C[NH3+])C(=O).[+rn=90],CCC(N)(CC=O)CCCC(C)C[<].[+rn=10]}	1.371773364	10.51845426	34.73534949
{[>]NC(C)(C)C(C[NH3+])C(=O).[+rn=10],CC(C)CCCC(C)(N)CC=O[<].[+rn=90]}	11.52920144	25.97833862	129.8288756
{[>]NC(C)(C)C(C[NH3+])C(=O).[+rn=20],CC(C)CCCC(C)(N)CC=O[<].[+rn=80]}	9.209264372	23.69605918	91.99742412
{[>]NC(C)(C)C(C[NH3+])C(=O).[+rn=30],CC(C)CCCC(C)(N)CC=O[<].[+rn=70]}	7.565411345	21.68411245	70.03025543
{[>]NC(C)(C)C(C[NH3+])C(=O).[+rn=40],CC(C)CCCC(C)(N)CC=O[<].[+rn=60]}	5.85614362	19.64738803	47.58214749
{[>]NC(C)(C)C(C[NH3+])C(=O).[+rn=50],CC(C)CCCC(C)(N)CC=O[<].[+rn=50]}	4.929572821	18.05146213	32.45810032
{[>]NC(C)(C)C(C[NH3+])C(=O).[+rn=60],CC(C)CCCC(C)(N)CC=O[<].[+rn=40]}	3.647806626	15.91226793	21.50426913
{[>]NC(C)(C)C(C[NH3+])C(=O).[+rn=70],CC(C)CCCC(C)(N)CC=O[<].[+rn=30]}	3.066711513	14.20559276	19.99522614
{[>]NC(C)(C)C(C[NH3+])C(=O).[+rn=80],CC(C)CCCC(C)(N)CC=O[<].[+rn=20]}	2.340560476	12.78029517	22.06808749
{[>]NC(C)(C)C(C[NH3+])C(=O).[+rn=90],CC(C)CCCC(C)(N)CC=O[<].[+rn=10]}	1.962074197	11.18264391	32.5360962
{[>]NC(C)(C)C(C[NH3+])C(=O).[+rn=10],CC(C)CCC(N)(CC=O)C(C)C[<].[+rn=90]}	1.34344713	36.09667061	157.6827626
{[>]NC(C)(C)C(C[NH3+])C(=O).[+rn=20],CC(C)CCC(N)(CC=O)C(C)C[<].[+rn=80]}	1.460094698	33.02125797	106.5517265
{[>]NC(C)(C)C(C[NH3+])C(=O).[+rn=30],CC(C)CCC(N)(CC=O)C(C)C[<].[+rn=70]}	1.787417734	29.65252853	83.09308599
{[>]NC(C)(C)C(C[NH3+])C(=O).[+rn=40],CC(C)CCC(N)(CC=O)C(C)C[<].[+rn=60]}	2.213910898	25.98869271	57.0527139
{[>]NC(C)(C)C(C[NH3+])C(=O).[+rn=50],CC(C)CCC(N)(CC=O)C(C)C[<].[+rn=50]}	2.851560278	23.07298737	39.94094975
{[>]NC(C)(C)C(C[NH3+])C(=O).[+rn=60],CC(C)CCC(N)(CC=O)C(C)C[<].[+rn=40]}	3.489201715	19.78107919	29.92840347
{[>]NC(C)(C)C(C[NH3+])C(=O).[+rn=70],CC(C)CCC(N)(CC=O)C(C)C[<].[+rn=30]}	4.475489724	17.25553183	25.93471309
{[>]NC(C)(C)C(C[NH3+])C(=O).[+rn=80],CC(C)CCC(N)(CC=O)C(C)C[<].[+rn=20]}	6.630677718	15.37829805	23.48675535
{[>]NC(C)(C)C(C[NH3+])C(=O).[+rn=90],CC(C)CCC(N)(CC=O)C(C)C[<].[+rn=10]}	9.798425293	13.77139669	25.47179299
{[>]NC(C)(C)C(C[NH3+])C(=O).[+rn=10],CCCC(C)CC(C)(N)CC=O[<].[+rn=90]}	2.781032537	21.71023762	125.4260243
{[>]NC(C)(C)C(C[NH3+])C(=O).[+rn=20],CCCC(C)CC(C)(N)CC=O[<].[+rn=80]}	2.440623467	19.77522332	84.11560132
{[>]NC(C)(C)C(C[NH3+])C(=O).[+rn=30],CCCC(C)CC(C)(N)CC=O[<].[+rn=70]}	2.223440994	17.95943268	60.92405933
{[>]NC(C)(C)C(C[NH3+])C(=O).[+rn=40],CCCC(C)CC(C)(N)CC=O[<].[+rn=60]}	1.913279736	16.0433432	38.63810641
{[>]NC(C)(C)C(C[NH3+])C(=O).[+rn=50],CCCC(C)CC(C)(N)CC=O[<].[+rn=50]}	1.82630291	14.50852451	26.420071
{[>]NC(C)(C)C(C[NH3+])C(=O).[+rn=60],CCCC(C)CC(C)(N)CC=O[<].[+rn=40]}	1.720173353	12.73172765	20.1114773
{[>]NC(C)(C)C(C[NH3+])C(=O).[+rn=70],CCCC(C)CC(C)(N)CC=O[<].[+rn=30]}	1.658978738	11.4970002	20.54254283
{[>]NC(C)(C)C(C[NH3+])C(=O).[+rn=80],CCCC(C)CC(C)(N)CC=O[<].[+rn=20]}	1.680519708	10.48361678	29.60788551
{[>]NC(C)(C)C(C[NH3+])C(=O).[+rn=90],CCCC(C)CC(C)(N)CC=O[<].[+rn=10]}	1.754093021	9.309096563	49.09175849
{[>]NC(C)(C)C(C[NH3+])C(=O).[+rn=10],CCC(C)(C)C(C)(N)CC=O[<].[+rn=90]}	1.224710094	11.73844187	39.19031011
{[>]NC(C)(C)C(C[NH3+])C(=O).[+rn=20],CCC(C)(C)C(C)(N)CC=O[<].[+rn=80]}	1.217130519	10.22073492	30.83539843
{[>]NC(C)(C)C(C[NH3+])C(=O).[+rn=30],CCC(C)(C)C(C)(N)CC=O[<].[+rn=70]}	1.196651524	8.909100258	28.03815188
{[>]NC(C)(C)C(C[NH3+])C(=O).[+rn=40],CCC(C)(C)C(C)(N)CC=O[<].[+rn=60]}	1.173555318	7.8652318	24.94899375
{[>]NC(C)(C)C(C[NH3+])C(=O).[+rn=50],CCC(C)(C)C(C)(N)CC=O[<].[+rn=50]}	1.118547492	7.310437038	22.9314369
{[>]NC(C)(C)C(C[NH3+])C(=O).[+rn=60],CCC(C)(C)C(C)(N)CC=O[<].[+rn=40]}	1.000139437	7.102997952	21.62160995
{[>]NC(C)(C)C(C[NH3+])C(=O).[+rn=70],CCC(C)(C)C(C)(N)CC=O[<].[+rn=30]}	0.972340745	7.080154737	20.38419094
{[>]NC(C)(C)C(C[NH3+])C(=O).[+rn=80],CCC(C)(C)C(C)(N)CC=O[<].[+rn=20]}	0.874603625	7.313151301	22.08607302
{[>]NC(C)(C)C(C[NH3+])C(=O).[+rn=90],CCC(C)(C)C(C)(N)CC=O[<].[+rn=10]}	0.767856563	7.418521646	33.27860513
{[>]NC(C)(C)C(C[NH3+])C(=O).[+rn=10],CC(C)C(C)C(C)(N)CC=O[<].[+rn=90]}	1.562100149	14.41796702	99.01918374
{[>]NC(C)(C)C(C[NH3+])C(=O).[+rn=20],CC(C)C(C)C(C)(N)CC=O[<].[+rn=80]}	1.464668852	12.74371625	68.97488935
{[>]NC(C)(C)C(C[NH3+])C(=O).[+rn=30],CC(C)C(C)C(C)(N)CC=O[<].[+rn=70]}	1.263478296	10.99562867	59.329784
{[>]NC(C)(C)C(C[NH3+])C(=O).[+rn=40],CC(C)C(C)C(C)(N)CC=O[<].[+rn=60]}	1.090726127	9.585061809	51.67958473
{[>]NC(C)(C)C(C[NH3+])C(=O).[+rn=50],CC(C)C(C)C(C)(N)CC=O[<].[+rn=50]}	0.964109734	9.283761656	47.57757596
{[>]NC(C)(C)C(C[NH3+])C(=O).[+rn=60],CC(C)C(C)C(C)(N)CC=O[<].[+rn=40]}	0.838529233	9.051482835	46.73177599
{[>]NC(C)(C)C(C[NH3+])C(=O).[+rn=70],CC(C)C(C)C(C)(N)CC=O[<].[+rn=30]}	0.788552578	9.013433197	44.28586094
{[>]NC(C)(C)C(C[NH3+])C(=O).[+rn=80],CC(C)C(C)C(C)(N)CC=O[<].[+rn=20]}	0.747311838	9.302577898	47.07543093
{[>]NC(C)(C)C(C[NH3+])C(=O).[+rn=90],CC(C)C(C)C(C)(N)CC=O[<].[+rn=10]}	0.720220894	9.431455427	61.32416416
{[>]NC(C)(C)C(C[NH3+])C(=O).[+rn=10],CC(C)C(C)(C)CC(C)(N)CC=O[<].[+rn=90]}	1.96335262	23.52506135	61.79528747
{[>]NC(C)(C)C(C[NH3+])C(=O).[+rn=20],CC(C)C(C)(C)CC(C)(N)CC=O[<].[+rn=80]}	2.238849375	21.55125086	44.56314182
{[>]NC(C)(C)C(C[NH3+])C(=O).[+rn=30],CC(C)C(C)(C)CC(C)(N)CC=O[<].[+rn=70]}	2.413354604	19.81449328	37.29802244
{[>]NC(C)(C)C(C[NH3+])C(=O).[+rn=40],CC(C)C(C)(C)CC(C)(N)CC=O[<].[+rn=60]}	2.550521265	18.26090579	29.9126302
{[>]NC(C)(C)C(C[NH3+])C(=O).[+rn=50],CC(C)C(C)(C)CC(C)(N)CC=O[<].[+rn=50]}	2.984788039	16.97139722	25.33303033
{[>]NC(C)(C)C(C[NH3+])C(=O).[+rn=60],CC(C)C(C)(C)CC(C)(N)CC=O[<].[+rn=40]}	3.65922617	14.92814186	23.23708163
{[>]NC(C)(C)C(C[NH3+])C(=O).[+rn=70],CC(C)C(C)(C)CC(C)(N)CC=O[<].[+rn=30]}	4.537265444	13.3155431	20.90614035
{[>]NC(C)(C)C(C[NH3+])C(=O).[+rn=80],CC(C)C(C)(C)CC(C)(N)CC=O[<].[+rn=20]}	5.872128765	12.19857581	19.75551007
{[>]NC(C)(C)C(C[NH3+])C(=O).[+rn=90],CC(C)C(C)(C)CC(C)(N)CC=O[<].[+rn=10]}	7.726034723	11.22633635	23.45709655
{[>]NC(C)(C)C(C[NH3+])C(=O).[+rn=10],CC(C)(C)CC(C)(N)CC=O[<].[+rn=90]}	2.575229703	21.64426519	58.53182779
{[>]NC(C)(C)C(C[NH3+])C(=O).[+rn=20],CC(C)(C)CC(C)(N)CC=O[<].[+rn=80]}	2.269716762	19.79729043	42.14744939
{[>]NC(C)(C)C(C[NH3+])C(=O).[+rn=30],CC(C)(C)CC(C)(N)CC=O[<].[+rn=70]}	1.919516985	17.72173807	35.96604099
{[>]NC(C)(C)C(C[NH3+])C(=O).[+rn=40],CC(C)(C)CC(C)(N)CC=O[<].[+rn=60]}	1.432784568	16.23556027	27.60120714
{[>]NC(C)(C)C(C[NH3+])C(=O).[+rn=50],CC(C)(C)CC(C)(N)CC=O[<].[+rn=50]}	1.200516595	15.95601048	20.81170939
{[>]NC(C)(C)C(C[NH3+])C(=O).[+rn=60],CC(C)(C)CC(C)(N)CC=O[<].[+rn=40]}	0.971972412	15.79035749	19.20213298
{[>]NC(C)(C)C(C[NH3+])C(=O).[+rn=70],CC(C)(C)CC(C)(N)CC=O[<].[+rn=30]}	0.926522758	15.8450148	18.83663785
{[>]NC(C)(C)C(C[NH3+])C(=O).[+rn=80],CC(C)(C)CC(C)(N)CC=O[<].[+rn=20]}	0.851094861	16.00362969	21.2977182
{[>]NC(C)(C)C(C[NH3+])C(=O).[+rn=90],CC(C)(C)CC(C)(N)CC=O[<].[+rn=10]}	0.793103926	15.86451339	33.26757999
{[>]NC(C)(C)C(C[NH3+])C(=O).[+rn=10],CCC(N)(CC=O)C(C)C(C)C[<].[+rn=90]}	0.819832393	16.66644093	102.580104
{[>]NC(C)(C)C(C[NH3+])C(=O).[+rn=20],CCC(N)(CC=O)C(C)C(C)C[<].[+rn=80]}	0.813714438	14.84506174	72.28771327
{[>]NC(C)(C)C(C[NH3+])C(=O).[+rn=30],CCC(N)(CC=O)C(C)C(C)C[<].[+rn=70]}	0.824081714	12.96467467	60.12093816
{[>]NC(C)(C)C(C[NH3+])C(=O).[+rn=40],CCC(N)(CC=O)C(C)C(C)C[<].[+rn=60]}	0.888941893	11.55373113	49.18525046
{[>]NC(C)(C)C(C[NH3+])C(=O).[+rn=50],CCC(N)(CC=O)C(C)C(C)C[<].[+rn=50]}	0.997938101	10.57107847	43.44730829
{[>]NC(C)(C)C(C[NH3+])C(=O).[+rn=60],CCC(N)(CC=O)C(C)C(C)C[<].[+rn=40]}	1.136555835	9.662658216	40.68237653
{[>]NC(C)(C)C(C[NH3+])C(=O).[+rn=70],CCC(N)(CC=O)C(C)C(C)C[<].[+rn=30]}	1.322999933	9.209170042	38.76252152
{[>]NC(C)(C)C(C[NH3+])C(=O).[+rn=80],CCC(N)(CC=O)C(C)C(C)C[<].[+rn=20]}	1.481330704	8.980418563	42.67752178
{[>]NC(C)(C)C(C[NH3+])C(=O).[+rn=90],CCC(N)(CC=O)C(C)C(C)C[<].[+rn=10]}	1.646409674	8.321279798	56.10439291
{[>]NC(C)(C)C(C[NH3+])C(=O).[+rn=10],CCC(C)C(C)CC(C)(N)CC=O[<].[+rn=90]}	1.269342809	24.50827104	132.3710221
{[>]NC(C)(C)C(C[NH3+])C(=O).[+rn=20],CCC(C)C(C)CC(C)(N)CC=O[<].[+rn=80]}	1.367070465	22.43810512	89.64469724
{[>]NC(C)(C)C(C[NH3+])C(=O).[+rn=30],CCC(C)C(C)CC(C)(N)CC=O[<].[+rn=70]}	1.52358158	20.56879882	71.33393085
{[>]NC(C)(C)C(C[NH3+])C(=O).[+rn=40],CCC(C)C(C)CC(C)(N)CC=O[<].[+rn=60]}	1.607464032	18.82269414	51.51402043
{[>]NC(C)(C)C(C[NH3+])C(=O).[+rn=50],CCC(C)C(C)CC(C)(N)CC=O[<].[+rn=50]}	1.754087763	17.28461914	38.14453402
{[>]NC(C)(C)C(C[NH3+])C(=O).[+rn=60],CCC(C)C(C)CC(C)(N)CC=O[<].[+rn=40]}	2.12365621	14.88136186	31.45479846
{[>]NC(C)(C)C(C[NH3+])C(=O).[+rn=70],CCC(C)C(C)CC(C)(N)CC=O[<].[+rn=30]}	2.777687599	12.99641809	27.01866464
{[>]NC(C)(C)C(C[NH3+])C(=O).[+rn=80],CCC(C)C(C)CC(C)(N)CC=O[<].[+rn=20]}	4.3913705	11.7548166	25.62674201
{[>]NC(C)(C)C(C[NH3+])C(=O).[+rn=90],CCC(C)C(C)CC(C)(N)CC=O[<].[+rn=10]}	7.162849795	10.69339618	33.45746587
{[>]NC(C)(C)C(C[NH3+])C(=O).[+rn=10],CC(C)(C)CCC(C)(N)CC=O[<].[+rn=90]}	195.4757732	41.46562179	75.54594802
{[>]NC(C)(C)C(C[NH3+])C(=O).[+rn=20],CC(C)(C)CCC(C)(N)CC=O[<].[+rn=80]}	252.5873122	36.89631079	49.86322504
{[>]NC(C)(C)C(C[NH3+])C(=O).[+rn=30],CC(C)(C)CCC(C)(N)CC=O[<].[+rn=70]}	331.1709391	32.58384274	38.68145136
{[>]NC(C)(C)C(C[NH3+])C(=O).[+rn=40],CC(C)(C)CCC(C)(N)CC=O[<].[+rn=60]}	384.5457954	28.19319951	28.01641499
{[>]NC(C)(C)C(C[NH3+])C(=O).[+rn=50],CC(C)(C)CCC(C)(N)CC=O[<].[+rn=50]}	475.4331013	24.64282973	21.01409418
{[>]NC(C)(C)C(C[NH3+])C(=O).[+rn=60],CC(C)(C)CCC(C)(N)CC=O[<].[+rn=40]}	494.0058215	20.85665245	17.56289103
{[>]NC(C)(C)C(C[NH3+])C(=O).[+rn=70],CC(C)(C)CCC(C)(N)CC=O[<].[+rn=30]}	583.1382207	18.58563606	15.30215696
{[>]NC(C)(C)C(C[NH3+])C(=O).[+rn=80],CC(C)(C)CCC(C)(N)CC=O[<].[+rn=20]}	630.74285	16.8481788	14.58224449
{[>]NC(C)(C)C(C[NH3+])C(=O).[+rn=90],CC(C)(C)CCC(C)(N)CC=O[<].[+rn=10]}	721.0351981	15.51891174	17.45303634
{[>]NC(C)(C)C(C[NH3+])C(=O).[+rn=10],CC(C)C(C)CCC(C)(N)CC=O[<].[+rn=90]}	2.121530196	27.97654377	143.1047424
{[>]NC(C)(C)C(C[NH3+])C(=O).[+rn=20],CC(C)C(C)CCC(C)(N)CC=O[<].[+rn=80]}	2.008657694	25.63877566	95.51140848
{[>]NC(C)(C)C(C[NH3+])C(=O).[+rn=30],CC(C)C(C)CCC(C)(N)CC=O[<].[+rn=70]}	1.897664499	23.42801357	73.61804013
{[>]NC(C)(C)C(C[NH3+])C(=O).[+rn=40],CC(C)C(C)CCC(C)(N)CC=O[<].[+rn=60]}	1.824204165	21.55509558	50.46041649
{[>]NC(C)(C)C(C[NH3+])C(=O).[+rn=50],CC(C)C(C)CCC(C)(N)CC=O[<].[+rn=50]}	1.851463304	19.46003092	36.42611541
{[>]NC(C)(C)C(C[NH3+])C(=O).[+rn=60],CC(C)C(C)CCC(C)(N)CC=O[<].[+rn=40]}	2.128541083	16.65340067	29.00923669
{[>]NC(C)(C)C(C[NH3+])C(=O).[+rn=70],CC(C)C(C)CCC(C)(N)CC=O[<].[+rn=30]}	2.725487643	14.65026067	25.60080109
{[>]NC(C)(C)C(C[NH3+])C(=O).[+rn=80],CC(C)C(C)CCC(C)(N)CC=O[<].[+rn=20]}	3.645200828	13.40902807	23.6483694
{[>]NC(C)(C)C(C[NH3+])C(=O).[+rn=90],CC(C)C(C)CCC(C)(N)CC=O[<].[+rn=10]}	4.401116722	12.19219736	26.63455775
{[>]NC(C)(C)C(C[NH3+])C(=O).[+rn=10],CCC(N)(CC=O)CCC(C)(C)C[<].[+rn=90]}	6.801621475	43.79500748	93.89466531
{[>]NC(C)(C)C(C[NH3+])C(=O).[+rn=20],CCC(N)(CC=O)CCC(C)(C)C[<].[+rn=80]}	8.423762498	38.24844175	62.86917103
{[>]NC(C)(C)C(C[NH3+])C(=O).[+rn=30],CCC(N)(CC=O)CCC(C)(C)C[<].[+rn=70]}	11.41715555	33.31124963	46.28460129
{[>]NC(C)(C)C(C[NH3+])C(=O).[+rn=40],CCC(N)(CC=O)CCC(C)(C)C[<].[+rn=60]}	14.79893425	29.22113222	32.22140889
{[>]NC(C)(C)C(C[NH3+])C(=O).[+rn=50],CCC(N)(CC=O)CCC(C)(C)C[<].[+rn=50]}	22.78762573	25.95702533	23.81558782
{[>]NC(C)(C)C(C[NH3+])C(=O).[+rn=60],CCC(N)(CC=O)CCC(C)(C)C[<].[+rn=40]}	31.13160959	22.19270181	19.68672693
{[>]NC(C)(C)C(C[NH3+])C(=O).[+rn=70],CCC(N)(CC=O)CCC(C)(C)C[<].[+rn=30]}	48.1191129	19.45964364	17.55451509
{[>]NC(C)(C)C(C[NH3+])C(=O).[+rn=80],CCC(N)(CC=O)CCC(C)(C)C[<].[+rn=20]}	63.84194552	17.43180882	16.08630652
{[>]NC(C)(C)C(C[NH3+])C(=O).[+rn=90],CCC(N)(CC=O)CCC(C)(C)C[<].[+rn=10]}	80.75600199	15.57620917	18.13712746
{[>]NC(C)(C)C(C[NH3+])C(=O).[+rn=10],CCC(CC(C)(N)CC=O)C(C)C[<].[+rn=90]}	14.56339806	33.23271345	152.1589417
{[>]NC(C)(C)C(C[NH3+])C(=O).[+rn=20],CCC(CC(C)(N)CC=O)C(C)C[<].[+rn=80]}	18.54667139	30.23931178	102.2802312
{[>]NC(C)(C)C(C[NH3+])C(=O).[+rn=30],CCC(CC(C)(N)CC=O)C(C)C[<].[+rn=70]}	24.96219946	26.9220789	79.56676065
{[>]NC(C)(C)C(C[NH3+])C(=O).[+rn=40],CCC(CC(C)(N)CC=O)C(C)C[<].[+rn=60]}	30.85650983	23.38914761	54.77622788
{[>]NC(C)(C)C(C[NH3+])C(=O).[+rn=50],CCC(CC(C)(N)CC=O)C(C)C[<].[+rn=50]}	44.65591539	20.64459018	39.99987535
{[>]NC(C)(C)C(C[NH3+])C(=O).[+rn=60],CCC(CC(C)(N)CC=O)C(C)C[<].[+rn=40]}	60.2914033	17.52204038	33.05029727
{[>]NC(C)(C)C(C[NH3+])C(=O).[+rn=70],CCC(CC(C)(N)CC=O)C(C)C[<].[+rn=30]}	92.41327039	15.37678431	27.26227288
{[>]NC(C)(C)C(C[NH3+])C(=O).[+rn=80],CCC(CC(C)(N)CC=O)C(C)C[<].[+rn=20]}	125.0818839	13.68858137	23.20316848
{[>]NC(C)(C)C(C[NH3+])C(=O).[+rn=90],CCC(CC(C)(N)CC=O)C(C)C[<].[+rn=10]}	171.9737209	12.28953949	24.95345101
{[>]NC(C)(C)C(C[NH3+])C(=O).[+rn=10],CCC(C)(C)C(C)C(C)(N)CC=O[<].[+rn=90]}	0.430564752	13.99270089	44.77029337
{[>]NC(C)(C)C(C[NH3+])C(=O).[+rn=20],CCC(C)(C)C(C)C(C)(N)CC=O[<].[+rn=80]}	0.47417671	12.68636548	34.31814088
{[>]NC(C)(C)C(C[NH3+])C(=O).[+rn=30],CCC(C)(C)C(C)C(C)(N)CC=O[<].[+rn=70]}	0.497480667	11.43525353	30.44831245
{[>]NC(C)(C)C(C[NH3+])C(=O).[+rn=40],CCC(C)(C)C(C)C(C)(N)CC=O[<].[+rn=60]}	0.520652839	10.53739414	26.6350807
{[>]NC(C)(C)C(C[NH3+])C(=O).[+rn=50],CCC(C)(C)C(C)C(C)(N)CC=O[<].[+rn=50]}	0.575565392	9.810407604	24.52100757
{[>]NC(C)(C)C(C[NH3+])C(=O).[+rn=60],CCC(C)(C)C(C)C(C)(N)CC=O[<].[+rn=40]}	0.630890944	9.08153853	26.4461591
{[>]NC(C)(C)C(C[NH3+])C(=O).[+rn=70],CCC(C)(C)C(C)C(C)(N)CC=O[<].[+rn=30]}	0.665759826	8.580430964	26.70328616
{[>]NC(C)(C)C(C[NH3+])C(=O).[+rn=80],CCC(C)(C)C(C)C(C)(N)CC=O[<].[+rn=20]}	0.755788224	8.086752606	27.74824991
{[>]NC(C)(C)C(C[NH3+])C(=O).[+rn=90],CCC(C)(C)C(C)C(C)(N)CC=O[<].[+rn=10]}	0.819736559	7.745683395	35.50519555
{[>]NC(C)(C)C(C[NH3+])C(=O).[+rn=10],CC(CC(C)(N)CC=O)C(C)(C)C[<].[+rn=90]}	17.85696284	34.28718743	78.22502664
{[>]NC(C)(C)C(C[NH3+])C(=O).[+rn=20],CC(CC(C)(N)CC=O)C(C)(C)C[<].[+rn=80]}	22.90443312	31.449116	50.25815729
{[>]NC(C)(C)C(C[NH3+])C(=O).[+rn=30],CC(CC(C)(N)CC=O)C(C)(C)C[<].[+rn=70]}	30.91768455	28.10932534	38.89266351
{[>]NC(C)(C)C(C[NH3+])C(=O).[+rn=40],CC(CC(C)(N)CC=O)C(C)(C)C[<].[+rn=60]}	39.93632011	24.54338876	28.54663275
{[>]NC(C)(C)C(C[NH3+])C(=O).[+rn=50],CC(CC(C)(N)CC=O)C(C)(C)C[<].[+rn=50]}	57.1142499	21.73329721	21.8317399
{[>]NC(C)(C)C(C[NH3+])C(=O).[+rn=60],CC(CC(C)(N)CC=O)C(C)(C)C[<].[+rn=40]}	73.00483398	18.62141673	19.62349873
{[>]NC(C)(C)C(C[NH3+])C(=O).[+rn=70],CC(CC(C)(N)CC=O)C(C)(C)C[<].[+rn=30]}	101.7086046	16.43152074	17.74371298
{[>]NC(C)(C)C(C[NH3+])C(=O).[+rn=80],CC(CC(C)(N)CC=O)C(C)(C)C[<].[+rn=20]}	127.6622495	14.80291257	15.80688343
{[>]NC(C)(C)C(C[NH3+])C(=O).[+rn=90],CC(CC(C)(N)CC=O)C(C)(C)C[<].[+rn=10]}	152.3507839	13.48323511	17.26131662
{[>]NC(C)(C)C(C[NH3+])C(=O).[+rn=10],CCCC(C)(C)CC(C)(N)CC=O[<].[+rn=90]}	1.021958681	20.35580714	46.62980911
{[>]NC(C)(C)C(C[NH3+])C(=O).[+rn=20],CCCC(C)(C)CC(C)(N)CC=O[<].[+rn=80]}	0.933182525	18.71650665	33.73978011
{[>]NC(C)(C)C(C[NH3+])C(=O).[+rn=30],CCCC(C)(C)CC(C)(N)CC=O[<].[+rn=70]}	0.84692886	17.23706635	28.27868073
{[>]NC(C)(C)C(C[NH3+])C(=O).[+rn=40],CCCC(C)(C)CC(C)(N)CC=O[<].[+rn=60]}	0.764446678	15.88370869	21.88227065
{[>]NC(C)(C)C(C[NH3+])C(=O).[+rn=50],CCCC(C)(C)CC(C)(N)CC=O[<].[+rn=50]}	0.674684812	14.83810448	16.91748786
{[>]NC(C)(C)C(C[NH3+])C(=O).[+rn=60],CCCC(C)(C)CC(C)(N)CC=O[<].[+rn=40]}	0.649599588	13.22949633	15.80348196
{[>]NC(C)(C)C(C[NH3+])C(=O).[+rn=70],CCCC(C)(C)CC(C)(N)CC=O[<].[+rn=30]}	0.695303567	11.99698968	16.7918595
{[>]NC(C)(C)C(C[NH3+])C(=O).[+rn=80],CCCC(C)(C)CC(C)(N)CC=O[<].[+rn=20]}	0.729269764	11.06858193	20.44495017
{[>]NC(C)(C)C(C[NH3+])C(=O).[+rn=90],CCCC(C)(C)CC(C)(N)CC=O[<].[+rn=10]}	0.769069105	10.10753198	31.46869825
