# Supplementary material for: AI-guided few-shot inverse design of HDP-mimicking polymers against drug-resistant bacteria
Source: Nat Commun. 2024 Jul 26;15:6288. doi: 10.1038/s41467-024-50533-4 (PMC11282099; doi:10.1038/s41467-024-50533-4)
Supplement: Supplementary file 11 — Source Data [file 41467_2024_50533_MOESM11_ESM.zip › Source Data/Supplementary Information/FigS40-41,48-50_predict_all.csv]

smiles	HC10	Sau	Ecoli
{[>]NC(C)(C)C(C[NH3+])C(=O).[+rn=10],NC1(CC=O)CCC1[<].[+rn=90]}	35.53098672	22.62985323	7.898940972
{[>]NC(C)(C)C(C[NH3+])C(=O).[+rn=20],NC1(CC=O)CCC1[<].[+rn=80]}	26.99220704	17.17949602	6.228088672
{[>]NC(C)(C)C(C[NH3+])C(=O).[+rn=30],NC1(CC=O)CCC1[<].[+rn=70]}	22.86223925	15.17781043	5.903983806
{[>]NC(C)(C)C(C[NH3+])C(=O).[+rn=40],NC1(CC=O)CCC1[<].[+rn=60]}	8.410878372	13.02573705	5.892942129
{[>]NC(C)(C)C(C[NH3+])C(=O).[+rn=50],NC1(CC=O)CCC1[<].[+rn=50]}	6.001226502	12.35657713	6.667262188
{[>]NC(C)(C)C(C[NH3+])C(=O).[+rn=60],NC1(CC=O)CCC1[<].[+rn=40]}	3.288006955	13.89458891	8.013176264
{[>]NC(C)(C)C(C[NH3+])C(=O).[+rn=70],NC1(CC=O)CCC1[<].[+rn=30]}	3.16243528	17.02701439	10.08833574
{[>]NC(C)(C)C(C[NH3+])C(=O).[+rn=80],NC1(CC=O)CCC1[<].[+rn=20]}	2.463288358	19.94689399	15.6909276
{[>]NC(C)(C)C(C[NH3+])C(=O).[+rn=90],NC1(CC=O)CCC1[<].[+rn=10]}	2.842304685	30.9361524	33.02446343
{[>]NC(C)(C)C(C[NH3+])C(=O).[+rn=10],CC1CCC1(N)CC=O[<].[+rn=90]}	9.992071523	18.41393116	8.851779141
{[>]NC(C)(C)C(C[NH3+])C(=O).[+rn=20],CC1CCC1(N)CC=O[<].[+rn=80]}	8.508072717	12.69449172	7.398780549
{[>]NC(C)(C)C(C[NH3+])C(=O).[+rn=30],CC1CCC1(N)CC=O[<].[+rn=70]}	8.936553613	10.32621981	7.333475982
{[>]NC(C)(C)C(C[NH3+])C(=O).[+rn=40],CC1CCC1(N)CC=O[<].[+rn=60]}	9.09486995	8.309949029	7.580316067
{[>]NC(C)(C)C(C[NH3+])C(=O).[+rn=50],CC1CCC1(N)CC=O[<].[+rn=50]}	12.06913882	7.372960698	8.583684568
{[>]NC(C)(C)C(C[NH3+])C(=O).[+rn=60],CC1CCC1(N)CC=O[<].[+rn=40]}	4.819395751	7.400144987	10.36297909
{[>]NC(C)(C)C(C[NH3+])C(=O).[+rn=70],CC1CCC1(N)CC=O[<].[+rn=30]}	3.082389169	8.177686987	12.60379677
{[>]NC(C)(C)C(C[NH3+])C(=O).[+rn=80],CC1CCC1(N)CC=O[<].[+rn=20]}	2.915402459	9.370205071	18.19636266
{[>]NC(C)(C)C(C[NH3+])C(=O).[+rn=90],CC1CCC1(N)CC=O[<].[+rn=10]}	3.96334915	13.28186654	33.37621346
{[>]NC(C)(C)C(C[NH3+])C(=O).[+rn=10],NC1(CC=O)CCCC1[<].[+rn=90]}	3.32286152	25.13086721	6.566477862
{[>]NC(C)(C)C(C[NH3+])C(=O).[+rn=20],NC1(CC=O)CCCC1[<].[+rn=80]}	2.723156621	20.20541752	5.324864128
{[>]NC(C)(C)C(C[NH3+])C(=O).[+rn=30],NC1(CC=O)CCCC1[<].[+rn=70]}	3.142860544	18.26355352	5.196860923
{[>]NC(C)(C)C(C[NH3+])C(=O).[+rn=40],NC1(CC=O)CCCC1[<].[+rn=60]}	2.750349411	15.76448111	4.873304999
{[>]NC(C)(C)C(C[NH3+])C(=O).[+rn=50],NC1(CC=O)CCCC1[<].[+rn=50]}	3.614429243	14.5380133	5.116347876
{[>]NC(C)(C)C(C[NH3+])C(=O).[+rn=60],NC1(CC=O)CCCC1[<].[+rn=40]}	3.06760147	14.64986785	6.479992642
{[>]NC(C)(C)C(C[NH3+])C(=O).[+rn=70],NC1(CC=O)CCCC1[<].[+rn=30]}	3.01915971	16.37509911	8.54027566
{[>]NC(C)(C)C(C[NH3+])C(=O).[+rn=80],NC1(CC=O)CCCC1[<].[+rn=20]}	3.281091052	18.54644153	12.35211816
{[>]NC(C)(C)C(C[NH3+])C(=O).[+rn=90],NC1(CC=O)CCCC1[<].[+rn=10]}	4.231898374	26.07470901	22.17715689
{[>]NC(C)(C)C(C[NH3+])C(=O).[+rn=10],CCC1(C)CCC1(N)CC=O[<].[+rn=90]}	1.825053002	10.28223548	16.4258956
{[>]NC(C)(C)C(C[NH3+])C(=O).[+rn=20],CCC1(C)CCC1(N)CC=O[<].[+rn=80]}	1.58591036	7.843424183	12.57060179
{[>]NC(C)(C)C(C[NH3+])C(=O).[+rn=30],CCC1(C)CCC1(N)CC=O[<].[+rn=70]}	1.499498927	6.492217639	12.06544776
{[>]NC(C)(C)C(C[NH3+])C(=O).[+rn=40],CCC1(C)CCC1(N)CC=O[<].[+rn=60]}	1.409223131	5.356366192	12.05732894
{[>]NC(C)(C)C(C[NH3+])C(=O).[+rn=50],CCC1(C)CCC1(N)CC=O[<].[+rn=50]}	1.343299348	4.868319714	12.74234138
{[>]NC(C)(C)C(C[NH3+])C(=O).[+rn=60],CCC1(C)CCC1(N)CC=O[<].[+rn=40]}	1.25280304	4.527539972	15.23964038
{[>]NC(C)(C)C(C[NH3+])C(=O).[+rn=70],CCC1(C)CCC1(N)CC=O[<].[+rn=30]}	1.279358415	4.400038025	17.62245233
{[>]NC(C)(C)C(C[NH3+])C(=O).[+rn=80],CCC1(C)CCC1(N)CC=O[<].[+rn=20]}	1.297327058	4.437220958	22.3976214
{[>]NC(C)(C)C(C[NH3+])C(=O).[+rn=90],CCC1(C)CCC1(N)CC=O[<].[+rn=10]}	1.324452168	4.954485303	36.92634615
{[>]NC(C)(C)C(C[NH3+])C(=O).[+rn=10],CCC1CCCC1(N)CC=O[<].[+rn=90]}	1.282209358	14.85550841	20.41611018
{[>]NC(C)(C)C(C[NH3+])C(=O).[+rn=20],CCC1CCCC1(N)CC=O[<].[+rn=80]}	1.110721983	10.63068573	14.75318605
{[>]NC(C)(C)C(C[NH3+])C(=O).[+rn=30],CCC1CCCC1(N)CC=O[<].[+rn=70]}	1.063589743	8.954527147	12.45554502
{[>]NC(C)(C)C(C[NH3+])C(=O).[+rn=40],CCC1CCCC1(N)CC=O[<].[+rn=60]}	1.107391614	7.314488205	9.530963582
{[>]NC(C)(C)C(C[NH3+])C(=O).[+rn=50],CCC1CCCC1(N)CC=O[<].[+rn=50]}	1.106866278	6.620511075	9.402552858
{[>]NC(C)(C)C(C[NH3+])C(=O).[+rn=60],CCC1CCCC1(N)CC=O[<].[+rn=40]}	1.092125692	6.274129056	12.19733617
{[>]NC(C)(C)C(C[NH3+])C(=O).[+rn=70],CCC1CCCC1(N)CC=O[<].[+rn=30]}	1.217583727	6.450514774	16.2138148
{[>]NC(C)(C)C(C[NH3+])C(=O).[+rn=80],CCC1CCCC1(N)CC=O[<].[+rn=20]}	1.381706859	6.507486845	25.00062683
{[>]NC(C)(C)C(C[NH3+])C(=O).[+rn=90],CCC1CCCC1(N)CC=O[<].[+rn=10]}	1.767473569	7.624903795	47.1254975
{[>]NC(C)(C)C(C[NH3+])C(=O).[+rn=10],NC1(CC=O)CCCCC1[<].[+rn=90]}	3.538734845	29.06758079	17.16570974
{[>]NC(C)(C)C(C[NH3+])C(=O).[+rn=20],NC1(CC=O)CCCCC1[<].[+rn=80]}	3.005081573	20.45687482	11.56678723
{[>]NC(C)(C)C(C[NH3+])C(=O).[+rn=30],NC1(CC=O)CCCCC1[<].[+rn=70]}	2.639440252	17.4107581	9.225970521
{[>]NC(C)(C)C(C[NH3+])C(=O).[+rn=40],NC1(CC=O)CCCCC1[<].[+rn=60]}	2.294636879	14.58315633	7.279865315
{[>]NC(C)(C)C(C[NH3+])C(=O).[+rn=50],NC1(CC=O)CCCCC1[<].[+rn=50]}	2.702833186	12.68901231	7.795093663
{[>]NC(C)(C)C(C[NH3+])C(=O).[+rn=60],NC1(CC=O)CCCCC1[<].[+rn=40]}	2.167922121	12.38038448	9.474999265
{[>]NC(C)(C)C(C[NH3+])C(=O).[+rn=70],NC1(CC=O)CCCCC1[<].[+rn=30]}	1.990267764	14.04384286	14.33987242
{[>]NC(C)(C)C(C[NH3+])C(=O).[+rn=80],NC1(CC=O)CCCCC1[<].[+rn=20]}	1.808905142	16.23807549	26.58703914
{[>]NC(C)(C)C(C[NH3+])C(=O).[+rn=90],NC1(CC=O)CCCCC1[<].[+rn=10]}	1.714307368	22.06541239	53.09992762
{[>]NC(C)(C)C(C[NH3+])C(=O).[+rn=10],CC(C)C1(C)CCC1(N)CC=O[<].[+rn=90]}	0.929130643	9.302001884	33.81405717
{[>]NC(C)(C)C(C[NH3+])C(=O).[+rn=20],CC(C)C1(C)CCC1(N)CC=O[<].[+rn=80]}	0.898984836	7.552620725	27.69604335
{[>]NC(C)(C)C(C[NH3+])C(=O).[+rn=30],CC(C)C1(C)CCC1(N)CC=O[<].[+rn=70]}	0.873265266	6.621626711	28.45039969
{[>]NC(C)(C)C(C[NH3+])C(=O).[+rn=40],CC(C)C1(C)CCC1(N)CC=O[<].[+rn=60]}	0.869905246	5.941696706	28.0930082
{[>]NC(C)(C)C(C[NH3+])C(=O).[+rn=50],CC(C)C1(C)CCC1(N)CC=O[<].[+rn=50]}	0.816130288	5.61634485	28.6608394
{[>]NC(C)(C)C(C[NH3+])C(=O).[+rn=60],CC(C)C1(C)CCC1(N)CC=O[<].[+rn=40]}	0.742978064	5.292005292	29.64334562
{[>]NC(C)(C)C(C[NH3+])C(=O).[+rn=70],CC(C)C1(C)CCC1(N)CC=O[<].[+rn=30]}	0.711403283	5.204575686	29.52277021
{[>]NC(C)(C)C(C[NH3+])C(=O).[+rn=80],CC(C)C1(C)CCC1(N)CC=O[<].[+rn=20]}	0.699420262	5.212627677	31.82160068
{[>]NC(C)(C)C(C[NH3+])C(=O).[+rn=90],CC(C)C1(C)CCC1(N)CC=O[<].[+rn=10]}	0.710714204	5.470469324	42.00866023
{[>]NC(C)(C)C(C[NH3+])C(=O).[+rn=10],CC1C(C)(C)CCC1(N)CC=O[<].[+rn=90]}	1.669337406	9.173113468	19.61468392
{[>]NC(C)(C)C(C[NH3+])C(=O).[+rn=20],CC1C(C)(C)CCC1(N)CC=O[<].[+rn=80]}	1.620444297	7.638415093	17.25057449
{[>]NC(C)(C)C(C[NH3+])C(=O).[+rn=30],CC1C(C)(C)CCC1(N)CC=O[<].[+rn=70]}	1.476484982	6.821187141	18.56179514
{[>]NC(C)(C)C(C[NH3+])C(=O).[+rn=40],CC1C(C)(C)CCC1(N)CC=O[<].[+rn=60]}	1.351171233	6.229758248	19.19219777
{[>]NC(C)(C)C(C[NH3+])C(=O).[+rn=50],CC1C(C)(C)CCC1(N)CC=O[<].[+rn=50]}	1.261062818	5.991780665	19.19227083
{[>]NC(C)(C)C(C[NH3+])C(=O).[+rn=60],CC1C(C)(C)CCC1(N)CC=O[<].[+rn=40]}	1.160790142	5.7613903	21.66093265
{[>]NC(C)(C)C(C[NH3+])C(=O).[+rn=70],CC1C(C)(C)CCC1(N)CC=O[<].[+rn=30]}	1.109644453	5.665772637	22.32528133
{[>]NC(C)(C)C(C[NH3+])C(=O).[+rn=80],CC1C(C)(C)CCC1(N)CC=O[<].[+rn=20]}	1.178353775	5.649222236	23.89162053
{[>]NC(C)(C)C(C[NH3+])C(=O).[+rn=90],CC1C(C)(C)CCC1(N)CC=O[<].[+rn=10]}	1.216110507	5.83546334	32.02962144
{[>]NC(C)(C)C(C[NH3+])C(=O).[+rn=10],CC1CCC(N)(CC=O)CC1[<].[+rn=90]}	1.793793034	23.53715934	19.94491439
{[>]NC(C)(C)C(C[NH3+])C(=O).[+rn=20],CC1CCC(N)(CC=O)CC1[<].[+rn=80]}	2.069291523	18.75798722	13.28657809
{[>]NC(C)(C)C(C[NH3+])C(=O).[+rn=30],CC1CCC(N)(CC=O)CC1[<].[+rn=70]}	2.783595407	16.13630139	11.24646649
{[>]NC(C)(C)C(C[NH3+])C(=O).[+rn=40],CC1CCC(N)(CC=O)CC1[<].[+rn=60]}	3.917548372	13.47142291	9.380790399
{[>]NC(C)(C)C(C[NH3+])C(=O).[+rn=50],CC1CCC(N)(CC=O)CC1[<].[+rn=50]}	6.623653005	12.31081171	9.338250852
{[>]NC(C)(C)C(C[NH3+])C(=O).[+rn=60],CC1CCC(N)(CC=O)CC1[<].[+rn=40]}	9.885687127	11.03556936	10.15180793
{[>]NC(C)(C)C(C[NH3+])C(=O).[+rn=70],CC1CCC(N)(CC=O)CC1[<].[+rn=30]}	16.8991553	10.55621394	12.71871746
{[>]NC(C)(C)C(C[NH3+])C(=O).[+rn=80],CC1CCC(N)(CC=O)CC1[<].[+rn=20]}	23.97369159	10.30318237	15.91777104
{[>]NC(C)(C)C(C[NH3+])C(=O).[+rn=90],CC1CCC(N)(CC=O)CC1[<].[+rn=10]}	23.76210931	10.62006999	25.87559578
{[>]NC(C)(C)C(C[NH3+])C(=O).[+rn=10],CC1(C)CCC1(N)CC=O[<].[+rn=90]}	2.081501409	14.15422062	9.861825246
{[>]NC(C)(C)C(C[NH3+])C(=O).[+rn=20],CC1(C)CCC1(N)CC=O[<].[+rn=80]}	2.085771892	10.61796883	9.031298637
{[>]NC(C)(C)C(C[NH3+])C(=O).[+rn=30],CC1(C)CCC1(N)CC=O[<].[+rn=70]}	2.580725087	9.122618319	9.420123731
{[>]NC(C)(C)C(C[NH3+])C(=O).[+rn=40],CC1(C)CCC1(N)CC=O[<].[+rn=60]}	3.030376583	7.972430731	10.09189523
{[>]NC(C)(C)C(C[NH3+])C(=O).[+rn=50],CC1(C)CCC1(N)CC=O[<].[+rn=50]}	4.821550868	7.340596785	10.75327587
{[>]NC(C)(C)C(C[NH3+])C(=O).[+rn=60],CC1(C)CCC1(N)CC=O[<].[+rn=40]}	5.361939766	7.057828262	11.52645857
{[>]NC(C)(C)C(C[NH3+])C(=O).[+rn=70],CC1(C)CCC1(N)CC=O[<].[+rn=30]}	4.187475366	7.190098857	12.62923175
{[>]NC(C)(C)C(C[NH3+])C(=O).[+rn=80],CC1(C)CCC1(N)CC=O[<].[+rn=20]}	2.839941854	7.493369934	15.21520987
{[>]NC(C)(C)C(C[NH3+])C(=O).[+rn=90],CC1(C)CCC1(N)CC=O[<].[+rn=10]}	3.507058675	9.151428735	23.13156776
{[>]NC(C)(C)C(C[NH3+])C(=O).[+rn=10],CCC1(C)CCC(N)(CC=O)C1[<].[+rn=90]}	0.901702227	14.9189142	19.70621317
{[>]NC(C)(C)C(C[NH3+])C(=O).[+rn=20],CCC1(C)CCC(N)(CC=O)C1[<].[+rn=80]}	0.92420666	12.29277107	13.99600122
{[>]NC(C)(C)C(C[NH3+])C(=O).[+rn=30],CCC1(C)CCC(N)(CC=O)C1[<].[+rn=70]}	0.972720298	11.02902401	12.04909779
{[>]NC(C)(C)C(C[NH3+])C(=O).[+rn=40],CCC1(C)CCC(N)(CC=O)C1[<].[+rn=60]}	1.00828235	9.844129471	10.0274893
{[>]NC(C)(C)C(C[NH3+])C(=O).[+rn=50],CCC1(C)CCC(N)(CC=O)C1[<].[+rn=50]}	1.034353578	8.952164733	9.351229602
{[>]NC(C)(C)C(C[NH3+])C(=O).[+rn=60],CCC1(C)CCC(N)(CC=O)C1[<].[+rn=40]}	1.140842518	8.096734011	10.22808453
{[>]NC(C)(C)C(C[NH3+])C(=O).[+rn=70],CCC1(C)CCC(N)(CC=O)C1[<].[+rn=30]}	1.317170968	7.944936084	11.45818566
{[>]NC(C)(C)C(C[NH3+])C(=O).[+rn=80],CCC1(C)CCC(N)(CC=O)C1[<].[+rn=20]}	1.611031643	7.785606577	13.47731797
{[>]NC(C)(C)C(C[NH3+])C(=O).[+rn=90],CCC1(C)CCC(N)(CC=O)C1[<].[+rn=10]}	2.034957726	7.917640343	20.32103747
{[>]NC(C)(C)C(C[NH3+])C(=O).[+rn=10],CC(C)(C)CC1CCC1(N)CC=O[<].[+rn=90]}	45.24102396	42.36593751	61.41503823
{[>]NC(C)(C)C(C[NH3+])C(=O).[+rn=20],CC(C)(C)CC1CCC1(N)CC=O[<].[+rn=80]}	60.55098163	36.64796995	39.49473506
{[>]NC(C)(C)C(C[NH3+])C(=O).[+rn=30],CC(C)(C)CC1CCC1(N)CC=O[<].[+rn=70]}	81.55007276	32.77487774	31.39737323
{[>]NC(C)(C)C(C[NH3+])C(=O).[+rn=40],CC(C)(C)CC1CCC1(N)CC=O[<].[+rn=60]}	96.9831045	28.87386282	21.82409126
{[>]NC(C)(C)C(C[NH3+])C(=O).[+rn=50],CC(C)(C)CC1CCC1(N)CC=O[<].[+rn=50]}	131.9013514	25.97487056	17.14515044
{[>]NC(C)(C)C(C[NH3+])C(=O).[+rn=60],CC(C)(C)CC1CCC1(N)CC=O[<].[+rn=40]}	151.022017	22.98482518	15.33894395
{[>]NC(C)(C)C(C[NH3+])C(=O).[+rn=70],CC(C)(C)CC1CCC1(N)CC=O[<].[+rn=30]}	196.5723421	20.72894668	13.94169311
{[>]NC(C)(C)C(C[NH3+])C(=O).[+rn=80],CC(C)(C)CC1CCC1(N)CC=O[<].[+rn=20]}	238.3231179	18.66198755	12.13171147
{[>]NC(C)(C)C(C[NH3+])C(=O).[+rn=90],CC(C)(C)CC1CCC1(N)CC=O[<].[+rn=10]}	305.0341368	17.22240555	13.18927318
{[>]NC(C)(C)C(C[NH3+])C(=O).[+rn=10],CC1CCCC1(N)CC=O[<].[+rn=90]}	1.841502874	15.14619265	7.862876122
{[>]NC(C)(C)C(C[NH3+])C(=O).[+rn=20],CC1CCCC1(N)CC=O[<].[+rn=80]}	1.749623221	10.93599506	6.721118534
{[>]NC(C)(C)C(C[NH3+])C(=O).[+rn=30],CC1CCCC1(N)CC=O[<].[+rn=70]}	1.982023731	9.260665515	6.571375193
{[>]NC(C)(C)C(C[NH3+])C(=O).[+rn=40],CC1CCCC1(N)CC=O[<].[+rn=60]}	1.953617522	7.769835596	6.442339637
{[>]NC(C)(C)C(C[NH3+])C(=O).[+rn=50],CC1CCCC1(N)CC=O[<].[+rn=50]}	2.639887696	7.061945742	7.192343906
{[>]NC(C)(C)C(C[NH3+])C(=O).[+rn=60],CC1CCCC1(N)CC=O[<].[+rn=40]}	2.94075919	6.935023199	8.636031998
{[>]NC(C)(C)C(C[NH3+])C(=O).[+rn=70],CC1CCCC1(N)CC=O[<].[+rn=30]}	3.583000108	6.956694818	10.53714623
{[>]NC(C)(C)C(C[NH3+])C(=O).[+rn=80],CC1CCCC1(N)CC=O[<].[+rn=20]}	3.676277915	7.049838811	14.80783837
{[>]NC(C)(C)C(C[NH3+])C(=O).[+rn=90],CC1CCCC1(N)CC=O[<].[+rn=10]}	5.664316205	8.593223374	24.30102693
{[>]NC(C)(C)C(C[NH3+])C(=O).[+rn=10],CC1(C)CCC(N)(CC=O)CC1[<].[+rn=90]}	5.282884949	24.20567612	16.90902183
{[>]NC(C)(C)C(C[NH3+])C(=O).[+rn=20],CC1(C)CCC(N)(CC=O)CC1[<].[+rn=80]}	6.037626694	21.06665744	13.04731412
{[>]NC(C)(C)C(C[NH3+])C(=O).[+rn=30],CC1(C)CCC(N)(CC=O)CC1[<].[+rn=70]}	7.635603005	18.85656086	11.89713273
{[>]NC(C)(C)C(C[NH3+])C(=O).[+rn=40],CC1(C)CCC(N)(CC=O)CC1[<].[+rn=60]}	9.832927434	17.05261894	10.51484601
{[>]NC(C)(C)C(C[NH3+])C(=O).[+rn=50],CC1(C)CCC(N)(CC=O)CC1[<].[+rn=50]}	15.79129417	16.08726607	10.05779094
{[>]NC(C)(C)C(C[NH3+])C(=O).[+rn=60],CC1(C)CCC(N)(CC=O)CC1[<].[+rn=40]}	20.97259088	14.96281929	10.4507144
{[>]NC(C)(C)C(C[NH3+])C(=O).[+rn=70],CC1(C)CCC(N)(CC=O)CC1[<].[+rn=30]}	31.55549107	14.12000248	11.28347193
{[>]NC(C)(C)C(C[NH3+])C(=O).[+rn=80],CC1(C)CCC(N)(CC=O)CC1[<].[+rn=20]}	43.35089875	13.52647314	11.8610995
{[>]NC(C)(C)C(C[NH3+])C(=O).[+rn=90],CC1(C)CCC(N)(CC=O)CC1[<].[+rn=10]}	58.3301456	13.24887575	14.97247254
{[>]NC(C)(C)C(C[NH3+])C(=O).[+rn=10],CC1CCCC(N)(CC=O)CC1[<].[+rn=90]}	1.01538552	17.15830603	26.74197076
{[>]NC(C)(C)C(C[NH3+])C(=O).[+rn=20],CC1CCCC(N)(CC=O)CC1[<].[+rn=80]}	1.023063602	13.3444173	18.35662624
{[>]NC(C)(C)C(C[NH3+])C(=O).[+rn=30],CC1CCCC(N)(CC=O)CC1[<].[+rn=70]}	1.036945088	11.71568745	14.93568588
{[>]NC(C)(C)C(C[NH3+])C(=O).[+rn=40],CC1CCCC(N)(CC=O)CC1[<].[+rn=60]}	1.131076956	9.977501259	11.85709558
{[>]NC(C)(C)C(C[NH3+])C(=O).[+rn=50],CC1CCCC(N)(CC=O)CC1[<].[+rn=50]}	1.257267349	8.900102465	10.19462737
{[>]NC(C)(C)C(C[NH3+])C(=O).[+rn=60],CC1CCCC(N)(CC=O)CC1[<].[+rn=40]}	1.335430492	7.972023165	11.04000497
{[>]NC(C)(C)C(C[NH3+])C(=O).[+rn=70],CC1CCCC(N)(CC=O)CC1[<].[+rn=30]}	1.905188695	7.682561111	13.43157555
{[>]NC(C)(C)C(C[NH3+])C(=O).[+rn=80],CC1CCCC(N)(CC=O)CC1[<].[+rn=20]}	2.966845547	7.649332188	17.84749613
{[>]NC(C)(C)C(C[NH3+])C(=O).[+rn=90],CC1CCCC(N)(CC=O)CC1[<].[+rn=10]}	4.4067475	7.978914659	30.32125
{[>]NC(C)(C)C(C[NH3+])C(=O).[+rn=10],CC1CCC(N)(CC=O)C1[<].[+rn=90]}	5.383407088	19.66983567	22.29883068
{[>]NC(C)(C)C(C[NH3+])C(=O).[+rn=20],CC1CCC(N)(CC=O)C1[<].[+rn=80]}	4.313247892	14.5092269	15.41868062
{[>]NC(C)(C)C(C[NH3+])C(=O).[+rn=30],CC1CCC(N)(CC=O)C1[<].[+rn=70]}	4.254108401	11.9424113	13.03669834
{[>]NC(C)(C)C(C[NH3+])C(=O).[+rn=40],CC1CCC(N)(CC=O)C1[<].[+rn=60]}	3.697866763	9.640113431	10.20333401
{[>]NC(C)(C)C(C[NH3+])C(=O).[+rn=50],CC1CCC(N)(CC=O)C1[<].[+rn=50]}	3.630181754	8.541108275	9.586111435
{[>]NC(C)(C)C(C[NH3+])C(=O).[+rn=60],CC1CCC(N)(CC=O)C1[<].[+rn=40]}	3.369549935	7.903192331	12.05816962
{[>]NC(C)(C)C(C[NH3+])C(=O).[+rn=70],CC1CCC(N)(CC=O)C1[<].[+rn=30]}	3.794595574	7.901139433	15.99042267
{[>]NC(C)(C)C(C[NH3+])C(=O).[+rn=80],CC1CCC(N)(CC=O)C1[<].[+rn=20]}	3.072872491	8.363273574	22.55373047
{[>]NC(C)(C)C(C[NH3+])C(=O).[+rn=90],CC1CCC(N)(CC=O)C1[<].[+rn=10]}	3.198369922	9.526532958	41.31023561
{[>]NC(C)(C)C(C[NH3+])C(=O).[+rn=10],CC1CCC(N)(CC=O)C1(C)C[<].[+rn=90]}	0.843919306	7.428712893	16.19380737
{[>]NC(C)(C)C(C[NH3+])C(=O).[+rn=20],CC1CCC(N)(CC=O)C1(C)C[<].[+rn=80]}	0.827043084	6.164665006	16.12241247
{[>]NC(C)(C)C(C[NH3+])C(=O).[+rn=30],CC1CCC(N)(CC=O)C1(C)C[<].[+rn=70]}	0.817429596	5.525777697	18.44791906
{[>]NC(C)(C)C(C[NH3+])C(=O).[+rn=40],CC1CCC(N)(CC=O)C1(C)C[<].[+rn=60]}	0.75947677	5.151848513	20.14449481
{[>]NC(C)(C)C(C[NH3+])C(=O).[+rn=50],CC1CCC(N)(CC=O)C1(C)C[<].[+rn=50]}	0.726524327	4.93327059	20.52050723
{[>]NC(C)(C)C(C[NH3+])C(=O).[+rn=60],CC1CCC(N)(CC=O)C1(C)C[<].[+rn=40]}	0.671889446	4.679586498	22.4400035
{[>]NC(C)(C)C(C[NH3+])C(=O).[+rn=70],CC1CCC(N)(CC=O)C1(C)C[<].[+rn=30]}	0.714929213	4.579923017	23.22477443
{[>]NC(C)(C)C(C[NH3+])C(=O).[+rn=80],CC1CCC(N)(CC=O)C1(C)C[<].[+rn=20]}	0.763450559	4.57963919	24.82409557
{[>]NC(C)(C)C(C[NH3+])C(=O).[+rn=90],CC1CCC(N)(CC=O)C1(C)C[<].[+rn=10]}	0.825032293	4.792025787	32.59378498
{[>]NC(C)(C)C(C[NH3+])C(=O).[+rn=10],CCCC1CCC1(N)CC=O[<].[+rn=90]}	1.724128577	26.01132851	60.8930971
{[>]NC(C)(C)C(C[NH3+])C(=O).[+rn=20],CCCC1CCC1(N)CC=O[<].[+rn=80]}	1.776987245	18.28307499	38.47587002
{[>]NC(C)(C)C(C[NH3+])C(=O).[+rn=30],CCCC1CCC1(N)CC=O[<].[+rn=70]}	2.184435862	15.84715413	29.22547046
{[>]NC(C)(C)C(C[NH3+])C(=O).[+rn=40],CCCC1CCC1(N)CC=O[<].[+rn=60]}	2.592012491	12.58933091	18.00402121
{[>]NC(C)(C)C(C[NH3+])C(=O).[+rn=50],CCCC1CCC1(N)CC=O[<].[+rn=50]}	5.537509137	10.43786097	12.35256758
{[>]NC(C)(C)C(C[NH3+])C(=O).[+rn=60],CCCC1CCC1(N)CC=O[<].[+rn=40]}	10.95587641	8.906215514	11.15376187
{[>]NC(C)(C)C(C[NH3+])C(=O).[+rn=70],CCCC1CCC1(N)CC=O[<].[+rn=30]}	22.60951056	8.042456957	13.55270412
{[>]NC(C)(C)C(C[NH3+])C(=O).[+rn=80],CCCC1CCC1(N)CC=O[<].[+rn=20]}	37.68426619	7.441232129	21.32931773
{[>]NC(C)(C)C(C[NH3+])C(=O).[+rn=90],CCCC1CCC1(N)CC=O[<].[+rn=10]}	68.2159156	7.781774295	38.40758067
{[>]NC(C)(C)C(C[NH3+])C(=O).[+rn=10],CCC1(CC)CCC(N)(CC=O)C1[<].[+rn=90]}	0.36627814	18.98941767	20.76053554
{[>]NC(C)(C)C(C[NH3+])C(=O).[+rn=20],CCC1(CC)CCC(N)(CC=O)C1[<].[+rn=80]}	0.405798534	16.61475579	15.35555601
{[>]NC(C)(C)C(C[NH3+])C(=O).[+rn=30],CCC1(CC)CCC(N)(CC=O)C1[<].[+rn=70]}	0.429059565	15.09669735	13.52157712
{[>]NC(C)(C)C(C[NH3+])C(=O).[+rn=40],CCC1(CC)CCC(N)(CC=O)C1[<].[+rn=60]}	0.459028838	13.72984763	11.43637062
{[>]NC(C)(C)C(C[NH3+])C(=O).[+rn=50],CCC1(CC)CCC(N)(CC=O)C1[<].[+rn=50]}	0.505407565	13.07615803	10.64589824
{[>]NC(C)(C)C(C[NH3+])C(=O).[+rn=60],CCC1(CC)CCC(N)(CC=O)C1[<].[+rn=40]}	0.529054887	11.94864099	11.72837155
{[>]NC(C)(C)C(C[NH3+])C(=O).[+rn=70],CCC1(CC)CCC(N)(CC=O)C1[<].[+rn=30]}	0.654157469	11.15366114	12.89374012
{[>]NC(C)(C)C(C[NH3+])C(=O).[+rn=80],CCC1(CC)CCC(N)(CC=O)C1[<].[+rn=20]}	0.806254219	10.76007342	13.96196615
{[>]NC(C)(C)C(C[NH3+])C(=O).[+rn=90],CCC1(CC)CCC(N)(CC=O)C1[<].[+rn=10]}	1.012062479	10.60099422	18.18012374
{[>]NC(C)(C)C(C[NH3+])C(=O).[+rn=10],CC1CCC(N)(CC=O)C(C)C1[<].[+rn=90]}	0.706457973	13.01138086	28.78356309
{[>]NC(C)(C)C(C[NH3+])C(=O).[+rn=20],CC1CCC(N)(CC=O)C(C)C1[<].[+rn=80]}	0.844007089	10.41272091	20.93664799
{[>]NC(C)(C)C(C[NH3+])C(=O).[+rn=30],CC1CCC(N)(CC=O)C(C)C1[<].[+rn=70]}	1.030827861	9.287227481	19.03485185
{[>]NC(C)(C)C(C[NH3+])C(=O).[+rn=40],CC1CCC(N)(CC=O)C(C)C1[<].[+rn=60]}	1.178243579	8.30190714	16.86564109
{[>]NC(C)(C)C(C[NH3+])C(=O).[+rn=50],CC1CCC(N)(CC=O)C(C)C1[<].[+rn=50]}	1.48819301	7.462978815	15.81596668
{[>]NC(C)(C)C(C[NH3+])C(=O).[+rn=60],CC1CCC(N)(CC=O)C(C)C1[<].[+rn=40]}	1.630634204	6.460849586	16.8159361
{[>]NC(C)(C)C(C[NH3+])C(=O).[+rn=70],CC1CCC(N)(CC=O)C(C)C1[<].[+rn=30]}	2.125909568	6.048231963	18.95460665
{[>]NC(C)(C)C(C[NH3+])C(=O).[+rn=80],CC1CCC(N)(CC=O)C(C)C1[<].[+rn=20]}	2.9317123	6.053377049	24.11085458
{[>]NC(C)(C)C(C[NH3+])C(=O).[+rn=90],CC1CCC(N)(CC=O)C(C)C1[<].[+rn=10]}	4.886094929	6.330669967	37.72428813
{[>]NC(C)(C)C(C[NH3+])C(=O).[+rn=10],CC(C)CC1CCC1(N)CC=O[<].[+rn=90]}	9.807994528	34.20459272	113.7267837
{[>]NC(C)(C)C(C[NH3+])C(=O).[+rn=20],CC(C)CC1CCC1(N)CC=O[<].[+rn=80]}	11.77540441	28.66360882	70.98404299
{[>]NC(C)(C)C(C[NH3+])C(=O).[+rn=30],CC(C)CC1CCC1(N)CC=O[<].[+rn=70]}	16.85361645	25.99386368	54.34147375
{[>]NC(C)(C)C(C[NH3+])C(=O).[+rn=40],CC(C)CC1CCC1(N)CC=O[<].[+rn=60]}	23.59841363	22.1968998	33.97776351
{[>]NC(C)(C)C(C[NH3+])C(=O).[+rn=50],CC(C)CC1CCC1(N)CC=O[<].[+rn=50]}	40.40351363	19.3719824	24.68529632
{[>]NC(C)(C)C(C[NH3+])C(=O).[+rn=60],CC(C)CC1CCC1(N)CC=O[<].[+rn=40]}	52.58096778	16.57905961	20.15933658
{[>]NC(C)(C)C(C[NH3+])C(=O).[+rn=70],CC(C)CC1CCC1(N)CC=O[<].[+rn=30]}	78.61738868	14.23903519	18.52184851
{[>]NC(C)(C)C(C[NH3+])C(=O).[+rn=80],CC(C)CC1CCC1(N)CC=O[<].[+rn=20]}	109.0481774	12.5010305	17.08889152
{[>]NC(C)(C)C(C[NH3+])C(=O).[+rn=90],CC(C)CC1CCC1(N)CC=O[<].[+rn=10]}	150.1112743	11.73967276	21.10662698
{[>]NC(C)(C)C(C[NH3+])C(=O).[+rn=10],CC1(C)CCCC1(N)CC=O[<].[+rn=90]}	0.990512715	10.3181465	8.968246471
{[>]NC(C)(C)C(C[NH3+])C(=O).[+rn=20],CC1(C)CCCC1(N)CC=O[<].[+rn=80]}	1.034307072	8.146604296	7.989793252
{[>]NC(C)(C)C(C[NH3+])C(=O).[+rn=30],CC1(C)CCCC1(N)CC=O[<].[+rn=70]}	1.109840048	7.280570597	8.295816543
{[>]NC(C)(C)C(C[NH3+])C(=O).[+rn=40],CC1(C)CCCC1(N)CC=O[<].[+rn=60]}	1.1307722	6.518500512	9.04914018
{[>]NC(C)(C)C(C[NH3+])C(=O).[+rn=50],CC1(C)CCCC1(N)CC=O[<].[+rn=50]}	1.223378591	6.247746733	9.611850122
{[>]NC(C)(C)C(C[NH3+])C(=O).[+rn=60],CC1(C)CCCC1(N)CC=O[<].[+rn=40]}	1.189523327	5.968866297	11.00133623
{[>]NC(C)(C)C(C[NH3+])C(=O).[+rn=70],CC1(C)CCCC1(N)CC=O[<].[+rn=30]}	1.282748702	5.851105673	11.72610708
{[>]NC(C)(C)C(C[NH3+])C(=O).[+rn=80],CC1(C)CCCC1(N)CC=O[<].[+rn=20]}	1.252546206	5.801171589	13.71670269
{[>]NC(C)(C)C(C[NH3+])C(=O).[+rn=90],CC1(C)CCCC1(N)CC=O[<].[+rn=10]}	1.631710366	6.612459895	18.92607026
{[>]NC(C)(C)C(C[NH3+])C(=O).[+rn=10],CCCC1(C)CCC1(N)CC=O[<].[+rn=90]}	1.175049189	14.29022985	25.79352858
{[>]NC(C)(C)C(C[NH3+])C(=O).[+rn=20],CCCC1(C)CCC1(N)CC=O[<].[+rn=80]}	1.369870474	11.01019178	18.02643527
{[>]NC(C)(C)C(C[NH3+])C(=O).[+rn=30],CCCC1(C)CCC1(N)CC=O[<].[+rn=70]}	1.68027743	9.672353772	14.90512376
{[>]NC(C)(C)C(C[NH3+])C(=O).[+rn=40],CCCC1(C)CCC1(N)CC=O[<].[+rn=60]}	1.824354543	8.359455224	11.96800574
{[>]NC(C)(C)C(C[NH3+])C(=O).[+rn=50],CCCC1(C)CCC1(N)CC=O[<].[+rn=50]}	2.120908033	7.534713684	11.23538445
{[>]NC(C)(C)C(C[NH3+])C(=O).[+rn=60],CCCC1(C)CCC1(N)CC=O[<].[+rn=40]}	2.506856709	6.744666842	12.71714636
{[>]NC(C)(C)C(C[NH3+])C(=O).[+rn=70],CCCC1(C)CCC1(N)CC=O[<].[+rn=30]}	3.144373872	6.425267516	13.59022517
{[>]NC(C)(C)C(C[NH3+])C(=O).[+rn=80],CCCC1(C)CCC1(N)CC=O[<].[+rn=20]}	4.377686453	6.401657074	15.54433035
{[>]NC(C)(C)C(C[NH3+])C(=O).[+rn=90],CCCC1(C)CCC1(N)CC=O[<].[+rn=10]}	7.672335347	6.851044448	23.48864374
{[>]NC(C)(C)C(C[NH3+])C(=O).[+rn=10],CCC(C)C1(C)CCC1(N)CC=O[<].[+rn=90]}	0.633370104	11.63075433	30.47832352
{[>]NC(C)(C)C(C[NH3+])C(=O).[+rn=20],CCC(C)C1(C)CCC1(N)CC=O[<].[+rn=80]}	0.670065044	9.816295806	23.03353797
{[>]NC(C)(C)C(C[NH3+])C(=O).[+rn=30],CCC(C)C1(C)CCC1(N)CC=O[<].[+rn=70]}	0.757689527	8.896149935	21.64089253
{[>]NC(C)(C)C(C[NH3+])C(=O).[+rn=40],CCC(C)C1(C)CCC1(N)CC=O[<].[+rn=60]}	0.79448683	8.130640706	19.97183731
{[>]NC(C)(C)C(C[NH3+])C(=O).[+rn=50],CCC(C)C1(C)CCC1(N)CC=O[<].[+rn=50]}	0.860118581	7.592969091	19.36173174
{[>]NC(C)(C)C(C[NH3+])C(=O).[+rn=60],CCC(C)C1(C)CCC1(N)CC=O[<].[+rn=40]}	0.880788285	6.899478931	20.00080724
{[>]NC(C)(C)C(C[NH3+])C(=O).[+rn=70],CCC(C)C1(C)CCC1(N)CC=O[<].[+rn=30]}	1.02754976	6.385793327	20.16859738
{[>]NC(C)(C)C(C[NH3+])C(=O).[+rn=80],CCC(C)C1(C)CCC1(N)CC=O[<].[+rn=20]}	1.156527995	6.055423673	21.49077975
{[>]NC(C)(C)C(C[NH3+])C(=O).[+rn=90],CCC(C)C1(C)CCC1(N)CC=O[<].[+rn=10]}	1.252733569	6.020206141	28.48576557
{[>]NC(C)(C)C(C[NH3+])C(=O).[+rn=10],CC1CCCC(N)(CC=O)C1[<].[+rn=90]}	4.224998883	15.85546372	32.31159924
{[>]NC(C)(C)C(C[NH3+])C(=O).[+rn=20],CC1CCCC(N)(CC=O)C1[<].[+rn=80]}	3.673172249	11.56521319	21.81987166
{[>]NC(C)(C)C(C[NH3+])C(=O).[+rn=30],CC1CCCC(N)(CC=O)C1[<].[+rn=70]}	3.13920791	9.742990327	17.87589212
{[>]NC(C)(C)C(C[NH3+])C(=O).[+rn=40],CC1CCCC(N)(CC=O)C1[<].[+rn=60]}	2.751996673	7.840351144	13.52712955
{[>]NC(C)(C)C(C[NH3+])C(=O).[+rn=50],CC1CCCC(N)(CC=O)C1[<].[+rn=50]}	2.568798753	6.831698848	11.7604286
{[>]NC(C)(C)C(C[NH3+])C(=O).[+rn=60],CC1CCCC(N)(CC=O)C1[<].[+rn=40]}	2.295538782	6.361471028	13.27754102
{[>]NC(C)(C)C(C[NH3+])C(=O).[+rn=70],CC1CCCC(N)(CC=O)C1[<].[+rn=30]}	2.454060942	6.291591176	18.48362753
{[>]NC(C)(C)C(C[NH3+])C(=O).[+rn=80],CC1CCCC(N)(CC=O)C1[<].[+rn=20]}	2.640822391	6.317589124	30.38922474
{[>]NC(C)(C)C(C[NH3+])C(=O).[+rn=90],CC1CCCC(N)(CC=O)C1[<].[+rn=10]}	2.803492304	6.975692744	54.87037598
{[>]NC(C)(C)C(C[NH3+])C(=O).[+rn=10],CC1CCC(N)(CC=O)C1C[<].[+rn=90]}	2.217176313	11.11230056	21.82747356
{[>]NC(C)(C)C(C[NH3+])C(=O).[+rn=20],CC1CCC(N)(CC=O)C1C[<].[+rn=80]}	1.861539546	8.536727762	17.3749055
{[>]NC(C)(C)C(C[NH3+])C(=O).[+rn=30],CC1CCC(N)(CC=O)C1C[<].[+rn=70]}	1.741253187	7.247247295	16.34221721
{[>]NC(C)(C)C(C[NH3+])C(=O).[+rn=40],CC1CCC(N)(CC=O)C1C[<].[+rn=60]}	1.774628106	6.191630534	16.81401722
{[>]NC(C)(C)C(C[NH3+])C(=O).[+rn=50],CC1CCC(N)(CC=O)C1C[<].[+rn=50]}	1.814157624	5.728210325	17.69656178
{[>]NC(C)(C)C(C[NH3+])C(=O).[+rn=60],CC1CCC(N)(CC=O)C1C[<].[+rn=40]}	1.873917502	5.532493635	20.29591507
{[>]NC(C)(C)C(C[NH3+])C(=O).[+rn=70],CC1CCC(N)(CC=O)C1C[<].[+rn=30]}	2.012048532	5.579827456	23.35738817
{[>]NC(C)(C)C(C[NH3+])C(=O).[+rn=80],CC1CCC(N)(CC=O)C1C[<].[+rn=20]}	2.157532877	5.588675152	29.50169655
{[>]NC(C)(C)C(C[NH3+])C(=O).[+rn=90],CC1CCC(N)(CC=O)C1C[<].[+rn=10]}	2.323231353	6.291308265	44.82833677
{[>]NC(C)(C)C(C[NH3+])C(=O).[+rn=10],CCC1CCC(N)(CC=O)C1[<].[+rn=90]}	0.963442685	21.65081698	27.43465036
{[>]NC(C)(C)C(C[NH3+])C(=O).[+rn=20],CCC1CCC(N)(CC=O)C1[<].[+rn=80]}	1.017422212	16.61928163	18.9187128
{[>]NC(C)(C)C(C[NH3+])C(=O).[+rn=30],CCC1CCC(N)(CC=O)C1[<].[+rn=70]}	1.159882358	14.29871136	15.09003517
{[>]NC(C)(C)C(C[NH3+])C(=O).[+rn=40],CCC1CCC(N)(CC=O)C1[<].[+rn=60]}	1.256505559	11.74981695	10.56136364
{[>]NC(C)(C)C(C[NH3+])C(=O).[+rn=50],CCC1CCC(N)(CC=O)C1[<].[+rn=50]}	1.61675746	10.36595824	8.335322576
{[>]NC(C)(C)C(C[NH3+])C(=O).[+rn=60],CCC1CCC(N)(CC=O)C1[<].[+rn=40]}	2.537702449	9.404026187	9.7663417
{[>]NC(C)(C)C(C[NH3+])C(=O).[+rn=70],CCC1CCC(N)(CC=O)C1[<].[+rn=30]}	5.688566059	9.028540188	12.38934174
{[>]NC(C)(C)C(C[NH3+])C(=O).[+rn=80],CCC1CCC(N)(CC=O)C1[<].[+rn=20]}	10.6892482	8.677952401	17.1063531
{[>]NC(C)(C)C(C[NH3+])C(=O).[+rn=90],CCC1CCC(N)(CC=O)C1[<].[+rn=10]}	22.89977057	8.94916614	31.12383359
{[>]NC(C)(C)C(C[NH3+])C(=O).[+rn=10],CCC1CCC1(N)CC=O[<].[+rn=90]}	8.401018883	19.5364171	34.01953223
{[>]NC(C)(C)C(C[NH3+])C(=O).[+rn=20],CCC1CCC1(N)CC=O[<].[+rn=80]}	6.717708356	12.6113398	22.25172867
{[>]NC(C)(C)C(C[NH3+])C(=O).[+rn=30],CCC1CCC1(N)CC=O[<].[+rn=70]}	4.809787854	9.447249246	17.82544885
{[>]NC(C)(C)C(C[NH3+])C(=O).[+rn=40],CCC1CCC1(N)CC=O[<].[+rn=60]}	3.091483072	7.003862019	12.82920136
{[>]NC(C)(C)C(C[NH3+])C(=O).[+rn=50],CCC1CCC1(N)CC=O[<].[+rn=50]}	2.733918637	5.932119302	11.05959702
{[>]NC(C)(C)C(C[NH3+])C(=O).[+rn=60],CCC1CCC1(N)CC=O[<].[+rn=40]}	2.339578469	5.672404827	13.48711222
{[>]NC(C)(C)C(C[NH3+])C(=O).[+rn=70],CCC1CCC1(N)CC=O[<].[+rn=30]}	2.591645018	6.006615461	21.51872751
{[>]NC(C)(C)C(C[NH3+])C(=O).[+rn=80],CCC1CCC1(N)CC=O[<].[+rn=20]}	2.694108381	6.632942203	47.7991308
{[>]NC(C)(C)C(C[NH3+])C(=O).[+rn=90],CCC1CCC1(N)CC=O[<].[+rn=10]}	2.39117747	8.924624562	91.00548195
{[>]NC(C)(C)C(C[NH3+])C(=O).[+rn=10],CC1CCC(N)(CC=O)C(C)(C)C1[<].[+rn=90]}	0.354713544	10.7935478	20.28685532
{[>]NC(C)(C)C(C[NH3+])C(=O).[+rn=20],CC1CCC(N)(CC=O)C(C)(C)C1[<].[+rn=80]}	0.400242557	9.307430053	16.59903817
{[>]NC(C)(C)C(C[NH3+])C(=O).[+rn=30],CC1CCC(N)(CC=O)C(C)(C)C1[<].[+rn=70]}	0.45252345	8.452727628	16.41056663
{[>]NC(C)(C)C(C[NH3+])C(=O).[+rn=40],CC1CCC(N)(CC=O)C(C)(C)C1[<].[+rn=60]}	0.495361733	7.684194031	15.71397345
{[>]NC(C)(C)C(C[NH3+])C(=O).[+rn=50],CC1CCC(N)(CC=O)C(C)(C)C1[<].[+rn=50]}	0.535722337	7.173880604	15.9326863
{[>]NC(C)(C)C(C[NH3+])C(=O).[+rn=60],CC1CCC(N)(CC=O)C(C)(C)C1[<].[+rn=40]}	0.576654364	6.602381272	17.03379456
{[>]NC(C)(C)C(C[NH3+])C(=O).[+rn=70],CC1CCC(N)(CC=O)C(C)(C)C1[<].[+rn=30]}	0.7283745	6.309941218	18.64076313
{[>]NC(C)(C)C(C[NH3+])C(=O).[+rn=80],CC1CCC(N)(CC=O)C(C)(C)C1[<].[+rn=20]}	0.979432302	6.043840323	20.6248313
{[>]NC(C)(C)C(C[NH3+])C(=O).[+rn=90],CC1CCC(N)(CC=O)C(C)(C)C1[<].[+rn=10]}	1.268211753	6.036081071	26.57467253
{[>]NC(C)(C)C(C[NH3+])C(=O).[+rn=10],CC(C)C1(C)CCC(N)(CC=O)C1[<].[+rn=90]}	0.625034922	17.06974898	24.69011667
{[>]NC(C)(C)C(C[NH3+])C(=O).[+rn=20],CC(C)C1(C)CCC(N)(CC=O)C1[<].[+rn=80]}	0.688088572	15.0742266	19.24046544
{[>]NC(C)(C)C(C[NH3+])C(=O).[+rn=30],CC(C)C1(C)CCC(N)(CC=O)C1[<].[+rn=70]}	0.727127378	13.76621652	18.28381048
{[>]NC(C)(C)C(C[NH3+])C(=O).[+rn=40],CC(C)C1(C)CCC(N)(CC=O)C1[<].[+rn=60]}	0.738256155	12.53888808	16.56079045
{[>]NC(C)(C)C(C[NH3+])C(=O).[+rn=50],CC(C)C1(C)CCC(N)(CC=O)C1[<].[+rn=50]}	0.791001362	11.70096576	14.75124543
{[>]NC(C)(C)C(C[NH3+])C(=O).[+rn=60],CC(C)C1(C)CCC(N)(CC=O)C1[<].[+rn=40]}	0.886473382	10.63333079	14.69327023
{[>]NC(C)(C)C(C[NH3+])C(=O).[+rn=70],CC(C)C1(C)CCC(N)(CC=O)C1[<].[+rn=30]}	1.149493392	9.949242744	14.90681942
{[>]NC(C)(C)C(C[NH3+])C(=O).[+rn=80],CC(C)C1(C)CCC(N)(CC=O)C1[<].[+rn=20]}	1.571172754	9.566117319	15.85480839
{[>]NC(C)(C)C(C[NH3+])C(=O).[+rn=90],CC(C)C1(C)CCC(N)(CC=O)C1[<].[+rn=10]}	2.062388005	9.302569648	19.87735257
{[>]NC(C)(C)C(C[NH3+])C(=O).[+rn=10],CC1(C)CCC(N)(CC=O)C1[<].[+rn=90]}	6.030167801	15.23639529	20.40423714
{[>]NC(C)(C)C(C[NH3+])C(=O).[+rn=20],CC1(C)CCC(N)(CC=O)C1[<].[+rn=80]}	4.937061986	12.40492103	14.69066054
{[>]NC(C)(C)C(C[NH3+])C(=O).[+rn=30],CC1(C)CCC(N)(CC=O)C1[<].[+rn=70]}	3.950873335	10.9385021	13.71392025
{[>]NC(C)(C)C(C[NH3+])C(=O).[+rn=40],CC1(C)CCC(N)(CC=O)C1[<].[+rn=60]}	3.175464425	9.721259631	11.90943105
{[>]NC(C)(C)C(C[NH3+])C(=O).[+rn=50],CC1(C)CCC(N)(CC=O)C1[<].[+rn=50]}	2.933544686	9.416776047	11.20718731
{[>]NC(C)(C)C(C[NH3+])C(=O).[+rn=60],CC1(C)CCC(N)(CC=O)C1[<].[+rn=40]}	2.599563022	9.1648745	12.52382018
{[>]NC(C)(C)C(C[NH3+])C(=O).[+rn=70],CC1(C)CCC(N)(CC=O)C1[<].[+rn=30]}	2.756194531	9.144874972	13.96901807
{[>]NC(C)(C)C(C[NH3+])C(=O).[+rn=80],CC1(C)CCC(N)(CC=O)C1[<].[+rn=20]}	2.837971848	9.311111146	15.41723871
{[>]NC(C)(C)C(C[NH3+])C(=O).[+rn=90],CC1(C)CCC(N)(CC=O)C1[<].[+rn=10]}	3.015110333	9.700884471	22.49660289
{[>]NC(C)(C)C(C[NH3+])C(=O).[+rn=10],CC(C)C1CCC(N)(CC=O)C1[<].[+rn=90]}	1.037221136	25.14089828	39.87434698
{[>]NC(C)(C)C(C[NH3+])C(=O).[+rn=20],CC(C)C1CCC(N)(CC=O)C1[<].[+rn=80]}	1.259834531	21.80061139	26.43098682
{[>]NC(C)(C)C(C[NH3+])C(=O).[+rn=30],CC(C)C1CCC(N)(CC=O)C1[<].[+rn=70]}	1.67359959	19.62888551	22.2479724
{[>]NC(C)(C)C(C[NH3+])C(=O).[+rn=40],CC(C)C1CCC(N)(CC=O)C1[<].[+rn=60]}	2.54758912	17.29863759	17.92089744
{[>]NC(C)(C)C(C[NH3+])C(=O).[+rn=50],CC(C)C1CCC(N)(CC=O)C1[<].[+rn=50]}	4.467048777	15.70617322	15.98419218
{[>]NC(C)(C)C(C[NH3+])C(=O).[+rn=60],CC(C)C1CCC(N)(CC=O)C1[<].[+rn=40]}	6.961653848	13.67175073	16.00539317
{[>]NC(C)(C)C(C[NH3+])C(=O).[+rn=70],CC(C)C1CCC(N)(CC=O)C1[<].[+rn=30]}	12.13447184	12.59938306	15.96249991
{[>]NC(C)(C)C(C[NH3+])C(=O).[+rn=80],CC(C)C1CCC(N)(CC=O)C1[<].[+rn=20]}	19.72581022	11.74407075	16.78373156
{[>]NC(C)(C)C(C[NH3+])C(=O).[+rn=90],CC(C)C1CCC(N)(CC=O)C1[<].[+rn=10]}	32.81803078	11.20675855	22.42364798
{[>]NC(C)(C)C(C[NH3+])C(=O).[+rn=10],CCCC1CCC(N)(CC=O)C1[<].[+rn=90]}	1.564992789	23.40847819	37.35251718
{[>]NC(C)(C)C(C[NH3+])C(=O).[+rn=20],CCCC1CCC(N)(CC=O)C1[<].[+rn=80]}	1.561509344	18.90103985	25.6659216
{[>]NC(C)(C)C(C[NH3+])C(=O).[+rn=30],CCCC1CCC(N)(CC=O)C1[<].[+rn=70]}	1.626757897	17.0257336	20.78525953
{[>]NC(C)(C)C(C[NH3+])C(=O).[+rn=40],CCCC1CCC(N)(CC=O)C1[<].[+rn=60]}	1.733718644	14.47380055	14.20690536
{[>]NC(C)(C)C(C[NH3+])C(=O).[+rn=50],CCCC1CCC(N)(CC=O)C1[<].[+rn=50]}	1.730011055	13.09599121	11.28528237
{[>]NC(C)(C)C(C[NH3+])C(=O).[+rn=60],CCCC1CCC(N)(CC=O)C1[<].[+rn=40]}	1.716480325	11.71339825	11.99091079
{[>]NC(C)(C)C(C[NH3+])C(=O).[+rn=70],CCCC1CCC(N)(CC=O)C1[<].[+rn=30]}	1.872011203	10.68539978	14.12379704
{[>]NC(C)(C)C(C[NH3+])C(=O).[+rn=80],CCCC1CCC(N)(CC=O)C1[<].[+rn=20]}	2.682615593	9.934624468	17.19807697
{[>]NC(C)(C)C(C[NH3+])C(=O).[+rn=90],CCCC1CCC(N)(CC=O)C1[<].[+rn=10]}	5.106741745	9.666868095	28.0926705
{[>]NC(C)(C)C(C[NH3+])C(=O).[+rn=10],NC1(CC=O)CCCCCC1[<].[+rn=90]}	2.344279701	20.29101244	21.20062056
{[>]NC(C)(C)C(C[NH3+])C(=O).[+rn=20],NC1(CC=O)CCCCCC1[<].[+rn=80]}	2.109843013	15.87178218	15.45902079
{[>]NC(C)(C)C(C[NH3+])C(=O).[+rn=30],NC1(CC=O)CCCCCC1[<].[+rn=70]}	1.932141738	14.83329607	13.80162617
{[>]NC(C)(C)C(C[NH3+])C(=O).[+rn=40],NC1(CC=O)CCCCCC1[<].[+rn=60]}	1.639040348	13.35338161	11.61534315
{[>]NC(C)(C)C(C[NH3+])C(=O).[+rn=50],NC1(CC=O)CCCCCC1[<].[+rn=50]}	1.764557317	12.74846843	10.89849395
{[>]NC(C)(C)C(C[NH3+])C(=O).[+rn=60],NC1(CC=O)CCCCCC1[<].[+rn=40]}	1.670863769	12.94318816	13.25978708
{[>]NC(C)(C)C(C[NH3+])C(=O).[+rn=70],NC1(CC=O)CCCCCC1[<].[+rn=30]}	1.661173182	14.06531802	17.36038951
{[>]NC(C)(C)C(C[NH3+])C(=O).[+rn=80],NC1(CC=O)CCCCCC1[<].[+rn=20]}	1.51145967	14.8674631	25.10398746
{[>]NC(C)(C)C(C[NH3+])C(=O).[+rn=90],NC1(CC=O)CCCCCC1[<].[+rn=10]}	1.342876629	18.27637793	41.60606401
{[>]NC(C)(C)C(C[NH3+])C(=O).[+rn=10],CC(C)C1CCC1(N)CC=O[<].[+rn=90]}	3.538402851	15.14689508	59.84510303
{[>]NC(C)(C)C(C[NH3+])C(=O).[+rn=20],CC(C)C1CCC1(N)CC=O[<].[+rn=80]}	3.339849668	11.55239318	41.03054567
{[>]NC(C)(C)C(C[NH3+])C(=O).[+rn=30],CC(C)C1CCC1(N)CC=O[<].[+rn=70]}	2.916357777	10.01654928	37.69817393
{[>]NC(C)(C)C(C[NH3+])C(=O).[+rn=40],CC(C)C1CCC1(N)CC=O[<].[+rn=60]}	2.182834197	8.347310401	30.64211792
{[>]NC(C)(C)C(C[NH3+])C(=O).[+rn=50],CC(C)C1CCC1(N)CC=O[<].[+rn=50]}	1.812606306	7.697597563	28.48114639
{[>]NC(C)(C)C(C[NH3+])C(=O).[+rn=60],CC(C)C1CCC1(N)CC=O[<].[+rn=40]}	1.517314986	7.38372257	27.55024259
{[>]NC(C)(C)C(C[NH3+])C(=O).[+rn=70],CC(C)C1CCC1(N)CC=O[<].[+rn=30]}	1.665172424	7.45122679	30.14818305
{[>]NC(C)(C)C(C[NH3+])C(=O).[+rn=80],CC(C)C1CCC1(N)CC=O[<].[+rn=20]}	1.855338856	7.636751265	38.82153513
{[>]NC(C)(C)C(C[NH3+])C(=O).[+rn=90],CC(C)C1CCC1(N)CC=O[<].[+rn=10]}	2.068149615	8.436408869	56.58041966
{[>]NC(C)(C)C(C[NH3+])C(=O).[+rn=10],CC(C)C(C)C1CCC1(N)CC=O[<].[+rn=90]}	2.331884011	24.71145386	116.7783475
{[>]NC(C)(C)C(C[NH3+])C(=O).[+rn=20],CC(C)C(C)C1CCC1(N)CC=O[<].[+rn=80]}	2.686944398	21.42290746	86.04465802
{[>]NC(C)(C)C(C[NH3+])C(=O).[+rn=30],CC(C)C(C)C1CCC1(N)CC=O[<].[+rn=70]}	3.155905057	19.62778976	72.82592528
{[>]NC(C)(C)C(C[NH3+])C(=O).[+rn=40],CC(C)C(C)C1CCC1(N)CC=O[<].[+rn=60]}	3.502651504	17.77008402	56.35107036
{[>]NC(C)(C)C(C[NH3+])C(=O).[+rn=50],CC(C)C(C)C1CCC1(N)CC=O[<].[+rn=50]}	4.722013019	16.26386891	46.75393094
{[>]NC(C)(C)C(C[NH3+])C(=O).[+rn=60],CC(C)C(C)C1CCC1(N)CC=O[<].[+rn=40]}	5.985329464	14.16353165	38.92698513
{[>]NC(C)(C)C(C[NH3+])C(=O).[+rn=70],CC(C)C(C)C1CCC1(N)CC=O[<].[+rn=30]}	8.136145664	12.37842838	34.13282972
{[>]NC(C)(C)C(C[NH3+])C(=O).[+rn=80],CC(C)C(C)C1CCC1(N)CC=O[<].[+rn=20]}	12.18749364	11.17162501	29.72706109
{[>]NC(C)(C)C(C[NH3+])C(=O).[+rn=90],CC(C)C(C)C1CCC1(N)CC=O[<].[+rn=10]}	17.12319466	10.48129985	32.11030873
{[>]NC(C)(C)C(C[NH3+])C(=O).[+rn=10],CCCC1CCC(N)(CC=O)CC1[<].[+rn=90]}	0.916930997	19.50577591	28.10640205
{[>]NC(C)(C)C(C[NH3+])C(=O).[+rn=20],CCCC1CCC(N)(CC=O)CC1[<].[+rn=80]}	0.906087952	16.33346816	20.18406225
{[>]NC(C)(C)C(C[NH3+])C(=O).[+rn=30],CCCC1CCC(N)(CC=O)CC1[<].[+rn=70]}	0.992666131	14.78299854	17.42384411
{[>]NC(C)(C)C(C[NH3+])C(=O).[+rn=40],CCCC1CCC(N)(CC=O)CC1[<].[+rn=60]}	1.089477916	13.10661065	13.67323912
{[>]NC(C)(C)C(C[NH3+])C(=O).[+rn=50],CCCC1CCC(N)(CC=O)CC1[<].[+rn=50]}	1.360641459	11.92144852	11.59808707
{[>]NC(C)(C)C(C[NH3+])C(=O).[+rn=60],CCCC1CCC(N)(CC=O)CC1[<].[+rn=40]}	1.768132761	10.73456441	12.23222574
{[>]NC(C)(C)C(C[NH3+])C(=O).[+rn=70],CCCC1CCC(N)(CC=O)CC1[<].[+rn=30]}	2.479069262	10.09275431	14.76269185
{[>]NC(C)(C)C(C[NH3+])C(=O).[+rn=80],CCCC1CCC(N)(CC=O)CC1[<].[+rn=20]}	3.774431017	9.683487021	19.27677413
{[>]NC(C)(C)C(C[NH3+])C(=O).[+rn=90],CCCC1CCC(N)(CC=O)CC1[<].[+rn=10]}	5.623266769	9.53295493	28.81326778
{[>]NC(C)(C)C(C[NH3+])C(=O).[+rn=10],CCCCC1(C)CCC1(N)CC=O[<].[+rn=90]}	2.282984025	19.1402671	40.5239365
{[>]NC(C)(C)C(C[NH3+])C(=O).[+rn=20],CCCCC1(C)CCC1(N)CC=O[<].[+rn=80]}	2.260379908	16.02558469	27.67800283
{[>]NC(C)(C)C(C[NH3+])C(=O).[+rn=30],CCCCC1(C)CCC1(N)CC=O[<].[+rn=70]}	2.42435867	14.40320115	22.51633909
{[>]NC(C)(C)C(C[NH3+])C(=O).[+rn=40],CCCCC1(C)CCC1(N)CC=O[<].[+rn=60]}	2.706040532	12.77377314	16.73213614
{[>]NC(C)(C)C(C[NH3+])C(=O).[+rn=50],CCCCC1(C)CCC1(N)CC=O[<].[+rn=50]}	3.27836542	11.54319681	13.29802369
{[>]NC(C)(C)C(C[NH3+])C(=O).[+rn=60],CCCCC1(C)CCC1(N)CC=O[<].[+rn=40]}	3.816149369	10.23967128	12.28067592
{[>]NC(C)(C)C(C[NH3+])C(=O).[+rn=70],CCCCC1(C)CCC1(N)CC=O[<].[+rn=30]}	5.176852846	9.257749519	12.8558711
{[>]NC(C)(C)C(C[NH3+])C(=O).[+rn=80],CCCCC1(C)CCC1(N)CC=O[<].[+rn=20]}	7.655814325	8.373725586	14.08740597
{[>]NC(C)(C)C(C[NH3+])C(=O).[+rn=90],CCCCC1(C)CCC1(N)CC=O[<].[+rn=10]}	9.6638432	8.129971429	19.03246585
{[>]NC(C)(C)C(C[NH3+])C(=O).[+rn=10],CC1CCCCC(N)(CC=O)C1[<].[+rn=90]}	2.930978173	14.31521789	28.56788728
{[>]NC(C)(C)C(C[NH3+])C(=O).[+rn=20],CC1CCCCC(N)(CC=O)C1[<].[+rn=80]}	2.771251503	11.28492435	19.84485204
{[>]NC(C)(C)C(C[NH3+])C(=O).[+rn=30],CC1CCCCC(N)(CC=O)C1[<].[+rn=70]}	2.466416964	9.911822585	17.57152761
{[>]NC(C)(C)C(C[NH3+])C(=O).[+rn=40],CC1CCCCC(N)(CC=O)C1[<].[+rn=60]}	2.133949809	8.563442157	14.60728982
{[>]NC(C)(C)C(C[NH3+])C(=O).[+rn=50],CC1CCCCC(N)(CC=O)C1[<].[+rn=50]}	1.856404719	7.574111308	12.61532217
{[>]NC(C)(C)C(C[NH3+])C(=O).[+rn=60],CC1CCCCC(N)(CC=O)C1[<].[+rn=40]}	1.724668724	6.728103311	13.96027169
{[>]NC(C)(C)C(C[NH3+])C(=O).[+rn=70],CC1CCCCC(N)(CC=O)C1[<].[+rn=30]}	1.835821204	6.619110406	17.95248191
{[>]NC(C)(C)C(C[NH3+])C(=O).[+rn=80],CC1CCCCC(N)(CC=O)C1[<].[+rn=20]}	1.950222852	6.588708068	24.9701659
{[>]NC(C)(C)C(C[NH3+])C(=O).[+rn=90],CC1CCCCC(N)(CC=O)C1[<].[+rn=10]}	2.124993415	7.20481488	39.72140974
{[>]NC(C)(C)C(C[NH3+])C(=O).[+rn=10],CC1CCC(N)(CC=O)CC1C[<].[+rn=90]}	1.001389747	15.61818624	42.82068281
{[>]NC(C)(C)C(C[NH3+])C(=O).[+rn=20],CC1CCC(N)(CC=O)CC1C[<].[+rn=80]}	1.06514859	12.63352162	31.01429222
{[>]NC(C)(C)C(C[NH3+])C(=O).[+rn=30],CC1CCC(N)(CC=O)CC1C[<].[+rn=70]}	1.185866035	11.26993612	29.13280428
{[>]NC(C)(C)C(C[NH3+])C(=O).[+rn=40],CC1CCC(N)(CC=O)CC1C[<].[+rn=60]}	1.305432267	9.8597034	23.70060661
{[>]NC(C)(C)C(C[NH3+])C(=O).[+rn=50],CC1CCC(N)(CC=O)CC1C[<].[+rn=50]}	1.398506068	8.920254892	19.74901061
{[>]NC(C)(C)C(C[NH3+])C(=O).[+rn=60],CC1CCC(N)(CC=O)CC1C[<].[+rn=40]}	1.439069519	7.907623957	19.43555171
{[>]NC(C)(C)C(C[NH3+])C(=O).[+rn=70],CC1CCC(N)(CC=O)CC1C[<].[+rn=30]}	1.636769656	7.629225541	20.46098604
{[>]NC(C)(C)C(C[NH3+])C(=O).[+rn=80],CC1CCC(N)(CC=O)CC1C[<].[+rn=20]}	2.162323257	7.632989864	24.90836974
{[>]NC(C)(C)C(C[NH3+])C(=O).[+rn=90],CC1CCC(N)(CC=O)CC1C[<].[+rn=10]}	2.659522974	7.916944821	36.08641735
{[>]NC(C)(C)C(C[NH3+])C(=O).[+rn=10],CC(C)CC1(C)CCC1(N)CC=O[<].[+rn=90]}	2.150851969	20.14985253	48.20174497
{[>]NC(C)(C)C(C[NH3+])C(=O).[+rn=20],CC(C)CC1(C)CCC1(N)CC=O[<].[+rn=80]}	2.549859662	17.46457438	32.84234882
{[>]NC(C)(C)C(C[NH3+])C(=O).[+rn=30],CC(C)CC1(C)CCC1(N)CC=O[<].[+rn=70]}	3.409441118	15.93801565	27.18307677
{[>]NC(C)(C)C(C[NH3+])C(=O).[+rn=40],CC(C)CC1(C)CCC1(N)CC=O[<].[+rn=60]}	4.390703182	14.65611602	20.36355848
{[>]NC(C)(C)C(C[NH3+])C(=O).[+rn=50],CC(C)CC1(C)CCC1(N)CC=O[<].[+rn=50]}	6.259277869	13.53170639	16.9027553
{[>]NC(C)(C)C(C[NH3+])C(=O).[+rn=60],CC(C)CC1(C)CCC1(N)CC=O[<].[+rn=40]}	8.229298157	11.8828978	15.46582954
{[>]NC(C)(C)C(C[NH3+])C(=O).[+rn=70],CC(C)CC1(C)CCC1(N)CC=O[<].[+rn=30]}	12.42725794	10.74875988	14.80060851
{[>]NC(C)(C)C(C[NH3+])C(=O).[+rn=80],CC(C)CC1(C)CCC1(N)CC=O[<].[+rn=20]}	17.96518263	9.820273953	14.61470927
{[>]NC(C)(C)C(C[NH3+])C(=O).[+rn=90],CC(C)CC1(C)CCC1(N)CC=O[<].[+rn=10]}	26.81267625	9.38067783	17.83731405
{[>]NC(C)(C)C(C[NH3+])C(=O).[+rn=10],CCC(C)C1CCC1(N)CC=O[<].[+rn=90]}	1.267603666	18.09615828	78.98085314
{[>]NC(C)(C)C(C[NH3+])C(=O).[+rn=20],CCC(C)C1CCC1(N)CC=O[<].[+rn=80]}	1.316126292	14.55943826	51.3807408
{[>]NC(C)(C)C(C[NH3+])C(=O).[+rn=30],CCC(C)C1CCC1(N)CC=O[<].[+rn=70]}	1.382057287	12.84817857	40.41824637
{[>]NC(C)(C)C(C[NH3+])C(=O).[+rn=40],CCC(C)C1CCC1(N)CC=O[<].[+rn=60]}	1.375781711	11.14937317	28.93749073
{[>]NC(C)(C)C(C[NH3+])C(=O).[+rn=50],CCC(C)C1CCC1(N)CC=O[<].[+rn=50]}	1.490487205	9.915324253	22.73192491
{[>]NC(C)(C)C(C[NH3+])C(=O).[+rn=60],CCC(C)C1CCC1(N)CC=O[<].[+rn=40]}	1.538954149	8.669365337	19.50902228
{[>]NC(C)(C)C(C[NH3+])C(=O).[+rn=70],CCC(C)C1CCC1(N)CC=O[<].[+rn=30]}	1.896327098	8.030205455	19.91871693
{[>]NC(C)(C)C(C[NH3+])C(=O).[+rn=80],CCC(C)C1CCC1(N)CC=O[<].[+rn=20]}	3.104791267	7.667609229	22.68839553
{[>]NC(C)(C)C(C[NH3+])C(=O).[+rn=90],CCC(C)C1CCC1(N)CC=O[<].[+rn=10]}	5.113893013	7.722760808	33.44316955
{[>]NC(C)(C)C(C[NH3+])C(=O).[+rn=10],CC1CC(N)(CC=O)CCC1(C)C[<].[+rn=90]}	1.616506446	15.74022196	27.92362439
{[>]NC(C)(C)C(C[NH3+])C(=O).[+rn=20],CC1CC(N)(CC=O)CCC1(C)C[<].[+rn=80]}	1.801831681	13.61653366	21.05334137
{[>]NC(C)(C)C(C[NH3+])C(=O).[+rn=30],CC1CC(N)(CC=O)CCC1(C)C[<].[+rn=70]}	2.068000838	12.33020315	19.30444036
{[>]NC(C)(C)C(C[NH3+])C(=O).[+rn=40],CC1CC(N)(CC=O)CCC1(C)C[<].[+rn=60]}	2.256811717	11.15597481	16.24098363
{[>]NC(C)(C)C(C[NH3+])C(=O).[+rn=50],CC1CC(N)(CC=O)CCC1(C)C[<].[+rn=50]}	2.692557108	10.35856874	13.76385347
{[>]NC(C)(C)C(C[NH3+])C(=O).[+rn=60],CC1CC(N)(CC=O)CCC1(C)C[<].[+rn=40]}	2.936868666	9.348429439	13.62966587
{[>]NC(C)(C)C(C[NH3+])C(=O).[+rn=70],CC1CC(N)(CC=O)CCC1(C)C[<].[+rn=30]}	3.685357697	8.780395059	14.0052829
{[>]NC(C)(C)C(C[NH3+])C(=O).[+rn=80],CC1CC(N)(CC=O)CCC1(C)C[<].[+rn=20]}	4.592016557	8.408675557	14.8258774
{[>]NC(C)(C)C(C[NH3+])C(=O).[+rn=90],CC1CC(N)(CC=O)CCC1(C)C[<].[+rn=10]}	5.7308995	8.379124775	18.69243429
{[>]NC(C)(C)C(C[NH3+])C(=O).[+rn=10],CCC1CCCC(N)(CC=O)C1[<].[+rn=90]}	1.115687832	20.39938651	41.74264766
{[>]NC(C)(C)C(C[NH3+])C(=O).[+rn=20],CCC1CCCC(N)(CC=O)C1[<].[+rn=80]}	1.090860837	16.18553347	27.44155888
{[>]NC(C)(C)C(C[NH3+])C(=O).[+rn=30],CCC1CCCC(N)(CC=O)C1[<].[+rn=70]}	1.220598818	14.23202524	21.99486362
{[>]NC(C)(C)C(C[NH3+])C(=O).[+rn=40],CCC1CCCC(N)(CC=O)C1[<].[+rn=60]}	1.351677594	12.25204294	14.91944166
{[>]NC(C)(C)C(C[NH3+])C(=O).[+rn=50],CCC1CCCC(N)(CC=O)C1[<].[+rn=50]}	1.72550176	10.85149435	11.21195784
{[>]NC(C)(C)C(C[NH3+])C(=O).[+rn=60],CCC1CCCC(N)(CC=O)C1[<].[+rn=40]}	2.043726988	9.578899052	11.03291701
{[>]NC(C)(C)C(C[NH3+])C(=O).[+rn=70],CCC1CCCC(N)(CC=O)C1[<].[+rn=30]}	3.519897756	8.994295263	13.01682681
{[>]NC(C)(C)C(C[NH3+])C(=O).[+rn=80],CCC1CCCC(N)(CC=O)C1[<].[+rn=20]}	6.383314303	8.414546762	17.49276575
{[>]NC(C)(C)C(C[NH3+])C(=O).[+rn=90],CCC1CCCC(N)(CC=O)C1[<].[+rn=10]}	11.56497581	8.277176109	29.05040165
{[>]NC(C)(C)C(C[NH3+])C(=O).[+rn=10],CC(C)(C)C1CCC1(N)CC=O[<].[+rn=90]}	1.923708836	14.68308155	37.95663308
{[>]NC(C)(C)C(C[NH3+])C(=O).[+rn=20],CC(C)(C)C1CCC1(N)CC=O[<].[+rn=80]}	1.713074029	12.5193193	27.89171425
{[>]NC(C)(C)C(C[NH3+])C(=O).[+rn=30],CC(C)(C)C1CCC1(N)CC=O[<].[+rn=70]}	1.579153551	11.28077952	26.64602199
{[>]NC(C)(C)C(C[NH3+])C(=O).[+rn=40],CC(C)(C)C1CCC1(N)CC=O[<].[+rn=60]}	1.327700058	10.27150848	22.82604822
{[>]NC(C)(C)C(C[NH3+])C(=O).[+rn=50],CC(C)(C)C1CCC1(N)CC=O[<].[+rn=50]}	1.191636027	9.760633177	20.14391002
{[>]NC(C)(C)C(C[NH3+])C(=O).[+rn=60],CC(C)(C)C1CCC1(N)CC=O[<].[+rn=40]}	0.981478662	9.505512648	18.95579455
{[>]NC(C)(C)C(C[NH3+])C(=O).[+rn=70],CC(C)(C)C1CCC1(N)CC=O[<].[+rn=30]}	0.908677812	9.672505145	18.46726471
{[>]NC(C)(C)C(C[NH3+])C(=O).[+rn=80],CC(C)(C)C1CCC1(N)CC=O[<].[+rn=20]}	0.822478155	9.718579848	18.51684556
{[>]NC(C)(C)C(C[NH3+])C(=O).[+rn=90],CC(C)(C)C1CCC1(N)CC=O[<].[+rn=10]}	0.860746085	9.939661108	24.17480898
{[>]NC(C)(C)C(C[NH3+])C(=O).[+rn=10],CCC(C)C1CCCC1(N)CC=O[<].[+rn=90]}	0.438860611	20.3010739	46.43771231
{[>]NC(C)(C)C(C[NH3+])C(=O).[+rn=20],CCC(C)C1CCCC1(N)CC=O[<].[+rn=80]}	0.441005597	16.79056954	32.05480983
{[>]NC(C)(C)C(C[NH3+])C(=O).[+rn=30],CCC(C)C1CCCC1(N)CC=O[<].[+rn=70]}	0.450472975	15.22036526	27.00978659
{[>]NC(C)(C)C(C[NH3+])C(=O).[+rn=40],CCC(C)C1CCCC1(N)CC=O[<].[+rn=60]}	0.469487173	13.57895779	21.31973241
{[>]NC(C)(C)C(C[NH3+])C(=O).[+rn=50],CCC(C)C1CCCC1(N)CC=O[<].[+rn=50]}	0.570836685	12.38420393	18.70576063
{[>]NC(C)(C)C(C[NH3+])C(=O).[+rn=60],CCC(C)C1CCCC1(N)CC=O[<].[+rn=40]}	0.671075082	10.69297948	18.49301958
{[>]NC(C)(C)C(C[NH3+])C(=O).[+rn=70],CCC(C)C1CCCC1(N)CC=O[<].[+rn=30]}	0.840499854	9.724644768	19.24215429
{[>]NC(C)(C)C(C[NH3+])C(=O).[+rn=80],CCC(C)C1CCCC1(N)CC=O[<].[+rn=20]}	1.167927836	8.95414925	21.17303974
{[>]NC(C)(C)C(C[NH3+])C(=O).[+rn=90],CCC(C)C1CCCC1(N)CC=O[<].[+rn=10]}	1.694528695	8.754106197	29.70087671
{[>]NC(C)(C)C(C[NH3+])C(=O).[+rn=10],CC(C)(C)C1CCC(N)(CC=O)C1[<].[+rn=90]}	2.448688107	30.68014306	24.37243552
{[>]NC(C)(C)C(C[NH3+])C(=O).[+rn=20],CC(C)(C)C1CCC(N)(CC=O)C1[<].[+rn=80]}	3.459708652	27.7347137	17.56927822
{[>]NC(C)(C)C(C[NH3+])C(=O).[+rn=30],CC(C)(C)C1CCC(N)(CC=O)C1[<].[+rn=70]}	4.974893555	25.09990432	15.5227284
{[>]NC(C)(C)C(C[NH3+])C(=O).[+rn=40],CC(C)(C)C1CCC(N)(CC=O)C1[<].[+rn=60]}	6.484226695	22.96284712	13.27970918
{[>]NC(C)(C)C(C[NH3+])C(=O).[+rn=50],CC(C)(C)C1CCC(N)(CC=O)C1[<].[+rn=50]}	9.219337996	21.46125641	12.00016529
{[>]NC(C)(C)C(C[NH3+])C(=O).[+rn=60],CC(C)(C)C1CCC(N)(CC=O)C1[<].[+rn=40]}	12.57718637	19.42203957	11.67205141
{[>]NC(C)(C)C(C[NH3+])C(=O).[+rn=70],CC(C)(C)C1CCC(N)(CC=O)C1[<].[+rn=30]}	19.61494211	17.45084955	11.51014301
{[>]NC(C)(C)C(C[NH3+])C(=O).[+rn=80],CC(C)(C)C1CCC(N)(CC=O)C1[<].[+rn=20]}	28.97286629	16.09355848	11.25397483
{[>]NC(C)(C)C(C[NH3+])C(=O).[+rn=90],CC(C)(C)C1CCC(N)(CC=O)C1[<].[+rn=10]}	43.32175888	15.11943781	13.32756529
{[>]NC(C)(C)C(C[NH3+])C(=O).[+rn=10],CC(C)CC1CCC(N)(CC=O)C1[<].[+rn=90]}	2.239836435	27.43090181	51.11076264
{[>]NC(C)(C)C(C[NH3+])C(=O).[+rn=20],CC(C)CC1CCC(N)(CC=O)C1[<].[+rn=80]}	1.937057791	23.8292928	36.28783057
{[>]NC(C)(C)C(C[NH3+])C(=O).[+rn=30],CC(C)CC1CCC(N)(CC=O)C1[<].[+rn=70]}	1.775370854	21.47179265	31.99264287
{[>]NC(C)(C)C(C[NH3+])C(=O).[+rn=40],CC(C)CC1CCC(N)(CC=O)C1[<].[+rn=60]}	1.549222659	18.79297641	24.63634006
{[>]NC(C)(C)C(C[NH3+])C(=O).[+rn=50],CC(C)CC1CCC(N)(CC=O)C1[<].[+rn=50]}	1.470053809	17.10135069	21.57993693
{[>]NC(C)(C)C(C[NH3+])C(=O).[+rn=60],CC(C)CC1CCC(N)(CC=O)C1[<].[+rn=40]}	1.324148099	14.86660029	21.33434966
{[>]NC(C)(C)C(C[NH3+])C(=O).[+rn=70],CC(C)CC1CCC(N)(CC=O)C1[<].[+rn=30]}	1.322956311	13.18418036	20.94204292
{[>]NC(C)(C)C(C[NH3+])C(=O).[+rn=80],CC(C)CC1CCC(N)(CC=O)C1[<].[+rn=20]}	1.434748188	12.11108521	21.36475278
{[>]NC(C)(C)C(C[NH3+])C(=O).[+rn=90],CC(C)CC1CCC(N)(CC=O)C1[<].[+rn=10]}	1.712296778	11.50194568	26.23023385
{[>]NC(C)(C)C(C[NH3+])C(=O).[+rn=10],CC(C)C1CCCC1(N)CC=O[<].[+rn=90]}	0.803443869	14.40123458	32.00700941
{[>]NC(C)(C)C(C[NH3+])C(=O).[+rn=20],CC(C)C1CCCC1(N)CC=O[<].[+rn=80]}	0.875471023	11.61813985	22.85330199
{[>]NC(C)(C)C(C[NH3+])C(=O).[+rn=30],CC(C)C1CCCC1(N)CC=O[<].[+rn=70]}	0.906487562	10.3342051	22.35602432
{[>]NC(C)(C)C(C[NH3+])C(=O).[+rn=40],CC(C)C1CCCC1(N)CC=O[<].[+rn=60]}	0.914102772	9.322978246	21.06908639
{[>]NC(C)(C)C(C[NH3+])C(=O).[+rn=50],CC(C)C1CCCC1(N)CC=O[<].[+rn=50]}	0.930999067	8.679468168	20.55671454
{[>]NC(C)(C)C(C[NH3+])C(=O).[+rn=60],CC(C)C1CCCC1(N)CC=O[<].[+rn=40]}	0.928287987	8.074141308	22.61673208
{[>]NC(C)(C)C(C[NH3+])C(=O).[+rn=70],CC(C)C1CCCC1(N)CC=O[<].[+rn=30]}	1.039700773	7.86471894	26.40817092
{[>]NC(C)(C)C(C[NH3+])C(=O).[+rn=80],CC(C)C1CCCC1(N)CC=O[<].[+rn=20]}	1.135261301	7.643533156	30.77054132
{[>]NC(C)(C)C(C[NH3+])C(=O).[+rn=90],CC(C)C1CCCC1(N)CC=O[<].[+rn=10]}	1.225087537	7.885002794	42.47829113
{[>]NC(C)(C)C(C[NH3+])C(=O).[+rn=10],CC1CCC(N)(CC=O)CC1(C)C[<].[+rn=90]}	0.458614456	13.68821326	29.31752765
{[>]NC(C)(C)C(C[NH3+])C(=O).[+rn=20],CC1CCC(N)(CC=O)CC1(C)C[<].[+rn=80]}	0.47898444	11.74343729	22.50485063
{[>]NC(C)(C)C(C[NH3+])C(=O).[+rn=30],CC1CCC(N)(CC=O)CC1(C)C[<].[+rn=70]}	0.495810953	10.63069461	21.12012828
{[>]NC(C)(C)C(C[NH3+])C(=O).[+rn=40],CC1CCC(N)(CC=O)CC1(C)C[<].[+rn=60]}	0.520256117	9.652360067	19.10958586
{[>]NC(C)(C)C(C[NH3+])C(=O).[+rn=50],CC1CCC(N)(CC=O)CC1(C)C[<].[+rn=50]}	0.532881009	9.007281795	17.02611302
{[>]NC(C)(C)C(C[NH3+])C(=O).[+rn=60],CC1CCC(N)(CC=O)CC1(C)C[<].[+rn=40]}	0.57799968	8.173263472	16.25791365
{[>]NC(C)(C)C(C[NH3+])C(=O).[+rn=70],CC1CCC(N)(CC=O)CC1(C)C[<].[+rn=30]}	0.636391379	7.703776791	16.65156121
{[>]NC(C)(C)C(C[NH3+])C(=O).[+rn=80],CC1CCC(N)(CC=O)CC1(C)C[<].[+rn=20]}	0.749892128	7.458484328	17.34939109
{[>]NC(C)(C)C(C[NH3+])C(=O).[+rn=90],CC1CCC(N)(CC=O)CC1(C)C[<].[+rn=10]}	0.892157734	7.61192783	22.29658445
{[>]NC(C)(C)C(C[NH3+])C(=O).[+rn=10],CCC1CCC(N)(CC=O)CC1[<].[+rn=90]}	1.443941328	18.73523996	25.81299935
{[>]NC(C)(C)C(C[NH3+])C(=O).[+rn=20],CCC1CCC(N)(CC=O)CC1[<].[+rn=80]}	1.419239341	15.6396141	17.65963641
{[>]NC(C)(C)C(C[NH3+])C(=O).[+rn=30],CCC1CCC(N)(CC=O)CC1[<].[+rn=70]}	1.413153667	14.01123419	14.82703824
{[>]NC(C)(C)C(C[NH3+])C(=O).[+rn=40],CCC1CCC(N)(CC=O)CC1[<].[+rn=60]}	1.427821144	12.24752053	11.41438489
{[>]NC(C)(C)C(C[NH3+])C(=O).[+rn=50],CCC1CCC(N)(CC=O)CC1[<].[+rn=50]}	1.329118807	11.19065923	10.07343258
{[>]NC(C)(C)C(C[NH3+])C(=O).[+rn=60],CCC1CCC(N)(CC=O)CC1[<].[+rn=40]}	1.441106114	10.1146986	10.81637602
{[>]NC(C)(C)C(C[NH3+])C(=O).[+rn=70],CCC1CCC(N)(CC=O)CC1[<].[+rn=30]}	1.54170272	9.827690095	13.69517398
{[>]NC(C)(C)C(C[NH3+])C(=O).[+rn=80],CCC1CCC(N)(CC=O)CC1[<].[+rn=20]}	1.524620452	9.640430257	17.92927291
{[>]NC(C)(C)C(C[NH3+])C(=O).[+rn=90],CCC1CCC(N)(CC=O)CC1[<].[+rn=10]}	1.693101496	9.87912932	27.63596367
{[>]NC(C)(C)C(C[NH3+])C(=O).[+rn=10],CCC1(C)CCC(N)(CC=O)CC1[<].[+rn=90]}	1.609036549	17.96699912	19.29039137
{[>]NC(C)(C)C(C[NH3+])C(=O).[+rn=20],CCC1(C)CCC(N)(CC=O)CC1[<].[+rn=80]}	1.743912407	15.56459028	14.81099884
{[>]NC(C)(C)C(C[NH3+])C(=O).[+rn=30],CCC1(C)CCC(N)(CC=O)CC1[<].[+rn=70]}	1.869508538	13.99696263	12.98092941
{[>]NC(C)(C)C(C[NH3+])C(=O).[+rn=40],CCC1(C)CCC(N)(CC=O)CC1[<].[+rn=60]}	2.0805096	12.5716717	11.22753536
{[>]NC(C)(C)C(C[NH3+])C(=O).[+rn=50],CCC1(C)CCC(N)(CC=O)CC1[<].[+rn=50]}	2.494915369	11.57381426	10.38457232
{[>]NC(C)(C)C(C[NH3+])C(=O).[+rn=60],CCC1(C)CCC(N)(CC=O)CC1[<].[+rn=40]}	2.891285546	10.52111474	11.03826838
{[>]NC(C)(C)C(C[NH3+])C(=O).[+rn=70],CCC1(C)CCC(N)(CC=O)CC1[<].[+rn=30]}	3.511157741	10.01331117	11.53751011
{[>]NC(C)(C)C(C[NH3+])C(=O).[+rn=80],CCC1(C)CCC(N)(CC=O)CC1[<].[+rn=20]}	4.449630381	9.674363695	12.30139906
{[>]NC(C)(C)C(C[NH3+])C(=O).[+rn=90],CCC1(C)CCC(N)(CC=O)CC1[<].[+rn=10]}	5.736696676	9.606579259	16.50392265
{[>]NC(C)(C)C(C[NH3+])C(=O).[+rn=10],NC1(CC=O)CCCCCCC1[<].[+rn=90]}	0.717968205	25.80166572	34.13855223
{[>]NC(C)(C)C(C[NH3+])C(=O).[+rn=20],NC1(CC=O)CCCCCCC1[<].[+rn=80]}	0.734957671	20.60026063	24.4780403
{[>]NC(C)(C)C(C[NH3+])C(=O).[+rn=30],NC1(CC=O)CCCCCCC1[<].[+rn=70]}	0.763043554	18.86870364	21.29161695
{[>]NC(C)(C)C(C[NH3+])C(=O).[+rn=40],NC1(CC=O)CCCCCCC1[<].[+rn=60]}	0.802516961	16.66721909	15.76138936
{[>]NC(C)(C)C(C[NH3+])C(=O).[+rn=50],NC1(CC=O)CCCCCCC1[<].[+rn=50]}	0.897074172	15.45535718	13.02051278
{[>]NC(C)(C)C(C[NH3+])C(=O).[+rn=60],NC1(CC=O)CCCCCCC1[<].[+rn=40]}	0.915691166	14.83606189	13.32524782
{[>]NC(C)(C)C(C[NH3+])C(=O).[+rn=70],NC1(CC=O)CCCCCCC1[<].[+rn=30]}	0.914557727	15.7449761	15.65174606
{[>]NC(C)(C)C(C[NH3+])C(=O).[+rn=80],NC1(CC=O)CCCCCCC1[<].[+rn=20]}	0.906136841	16.22727876	20.97877629
{[>]NC(C)(C)C(C[NH3+])C(=O).[+rn=90],NC1(CC=O)CCCCCCC1[<].[+rn=10]}	0.876209002	18.20103367	31.96850326
{[>]NC(C)(C)C(C[NH3+])C(=O).[+rn=10],CCCCC1CCC1(N)CC=O[<].[+rn=90]}	2.622164878	26.13681908	68.17229392
{[>]NC(C)(C)C(C[NH3+])C(=O).[+rn=20],CCCCC1CCC1(N)CC=O[<].[+rn=80]}	2.472006899	20.12816838	44.20372445
{[>]NC(C)(C)C(C[NH3+])C(=O).[+rn=30],CCCCC1CCC1(N)CC=O[<].[+rn=70]}	2.632211361	18.12072851	34.05300184
{[>]NC(C)(C)C(C[NH3+])C(=O).[+rn=40],CCCCC1CCC1(N)CC=O[<].[+rn=60]}	2.542626117	15.26837859	21.97966931
{[>]NC(C)(C)C(C[NH3+])C(=O).[+rn=50],CCCCC1CCC1(N)CC=O[<].[+rn=50]}	2.881010956	13.32415229	15.03983516
{[>]NC(C)(C)C(C[NH3+])C(=O).[+rn=60],CCCCC1CCC1(N)CC=O[<].[+rn=40]}	2.715006206	11.51119144	12.09286123
{[>]NC(C)(C)C(C[NH3+])C(=O).[+rn=70],CCCCC1CCC1(N)CC=O[<].[+rn=30]}	3.202151384	10.16756845	13.08028094
{[>]NC(C)(C)C(C[NH3+])C(=O).[+rn=80],CCCCC1CCC1(N)CC=O[<].[+rn=20]}	5.459961515	8.880972125	17.48445337
{[>]NC(C)(C)C(C[NH3+])C(=O).[+rn=90],CCCCC1CCC1(N)CC=O[<].[+rn=10]}	9.69058289	8.585975974	29.01673444
{[>]NC(C)(C)C(C[NH3+])C(=O).[+rn=10],CC1CCCCC1(N)CC=O[<].[+rn=90]}	1.698934131	14.20779387	16.80844104
{[>]NC(C)(C)C(C[NH3+])C(=O).[+rn=20],CC1CCCCC1(N)CC=O[<].[+rn=80]}	1.564802344	10.0895442	11.92092908
{[>]NC(C)(C)C(C[NH3+])C(=O).[+rn=30],CC1CCCCC1(N)CC=O[<].[+rn=70]}	1.570060275	8.148498227	10.21371075
{[>]NC(C)(C)C(C[NH3+])C(=O).[+rn=40],CC1CCCCC1(N)CC=O[<].[+rn=60]}	1.499870238	6.489971248	8.957139686
{[>]NC(C)(C)C(C[NH3+])C(=O).[+rn=50],CC1CCCCC1(N)CC=O[<].[+rn=50]}	1.568562053	5.531655573	9.957406005
{[>]NC(C)(C)C(C[NH3+])C(=O).[+rn=60],CC1CCCCC1(N)CC=O[<].[+rn=40]}	1.546529752	4.920315565	11.82114003
{[>]NC(C)(C)C(C[NH3+])C(=O).[+rn=70],CC1CCCCC1(N)CC=O[<].[+rn=30]}	1.442502054	4.953601454	16.81666922
{[>]NC(C)(C)C(C[NH3+])C(=O).[+rn=80],CC1CCCCC1(N)CC=O[<].[+rn=20]}	1.333798291	5.204508353	29.09934898
{[>]NC(C)(C)C(C[NH3+])C(=O).[+rn=90],CC1CCCCC1(N)CC=O[<].[+rn=10]}	1.457822813	6.165937987	55.50421788
{[>]NC(C)(C)C(C[NH3+])C(=O).[+rn=10],CCC1CC(N)(CC=O)CCC1C[<].[+rn=90]}	1.353607957	19.45654351	54.59778129
{[>]NC(C)(C)C(C[NH3+])C(=O).[+rn=20],CCC1CC(N)(CC=O)CCC1C[<].[+rn=80]}	1.51482329	16.13154312	36.38886349
{[>]NC(C)(C)C(C[NH3+])C(=O).[+rn=30],CCC1CC(N)(CC=O)CCC1C[<].[+rn=70]}	1.716968153	14.61210847	30.21002123
{[>]NC(C)(C)C(C[NH3+])C(=O).[+rn=40],CCC1CC(N)(CC=O)CCC1C[<].[+rn=60]}	1.865526777	13.05114412	22.41883747
{[>]NC(C)(C)C(C[NH3+])C(=O).[+rn=50],CCC1CC(N)(CC=O)CCC1C[<].[+rn=50]}	2.497844915	12.0734359	17.73510085
{[>]NC(C)(C)C(C[NH3+])C(=O).[+rn=60],CCC1CC(N)(CC=O)CCC1C[<].[+rn=40]}	3.493125988	10.85548088	16.38968331
{[>]NC(C)(C)C(C[NH3+])C(=O).[+rn=70],CCC1CC(N)(CC=O)CCC1C[<].[+rn=30]}	5.197382065	9.889337169	16.1826363
{[>]NC(C)(C)C(C[NH3+])C(=O).[+rn=80],CCC1CC(N)(CC=O)CCC1C[<].[+rn=20]}	7.597046303	9.04472651	16.56838155
{[>]NC(C)(C)C(C[NH3+])C(=O).[+rn=90],CCC1CC(N)(CC=O)CCC1C[<].[+rn=10]}	11.05860031	8.913516077	22.47369722
{[>]NC(C)(C)C(C[NH3+])C(=O).[+rn=10],CC1CCCC(N)(CC=O)C1C[<].[+rn=90]}	0.953744265	10.93806501	33.83291057
{[>]NC(C)(C)C(C[NH3+])C(=O).[+rn=20],CC1CCCC(N)(CC=O)C1C[<].[+rn=80]}	0.932890262	8.622530591	25.79270254
{[>]NC(C)(C)C(C[NH3+])C(=O).[+rn=30],CC1CCCC(N)(CC=O)C1C[<].[+rn=70]}	0.978525841	7.625998523	25.1360005
{[>]NC(C)(C)C(C[NH3+])C(=O).[+rn=40],CC1CCCC(N)(CC=O)C1C[<].[+rn=60]}	1.001562057	6.671405188	23.23148782
{[>]NC(C)(C)C(C[NH3+])C(=O).[+rn=50],CC1CCCC(N)(CC=O)C1C[<].[+rn=50]}	1.008427432	6.038854554	22.73823754
{[>]NC(C)(C)C(C[NH3+])C(=O).[+rn=60],CC1CCCC(N)(CC=O)C1C[<].[+rn=40]}	0.965467213	5.406707422	25.6969727
{[>]NC(C)(C)C(C[NH3+])C(=O).[+rn=70],CC1CCCC(N)(CC=O)C1C[<].[+rn=30]}	0.948534303	5.190567014	29.11147053
{[>]NC(C)(C)C(C[NH3+])C(=O).[+rn=80],CC1CCCC(N)(CC=O)C1C[<].[+rn=20]}	0.974234734	5.130625838	36.11797671
{[>]NC(C)(C)C(C[NH3+])C(=O).[+rn=90],CC1CCCC(N)(CC=O)C1C[<].[+rn=10]}	1.001258283	5.479566657	55.18665174
{[>]NC(C)(C)C(C[NH3+])C(=O).[+rn=10],CC1CCC(N)(CC=O)C(C)C1C[<].[+rn=90]}	0.467583891	11.39887798	55.22731248
{[>]NC(C)(C)C(C[NH3+])C(=O).[+rn=20],CC1CCC(N)(CC=O)C(C)C1C[<].[+rn=80]}	0.484625589	9.593990812	46.35922111
{[>]NC(C)(C)C(C[NH3+])C(=O).[+rn=30],CC1CCC(N)(CC=O)C(C)C1C[<].[+rn=70]}	0.520441882	8.620333111	45.97576623
{[>]NC(C)(C)C(C[NH3+])C(=O).[+rn=40],CC1CCC(N)(CC=O)C(C)C1C[<].[+rn=60]}	0.540551809	7.817950976	43.13603945
{[>]NC(C)(C)C(C[NH3+])C(=O).[+rn=50],CC1CCC(N)(CC=O)C(C)C1C[<].[+rn=50]}	0.581654738	7.321999096	37.82305751
{[>]NC(C)(C)C(C[NH3+])C(=O).[+rn=60],CC1CCC(N)(CC=O)C(C)C1C[<].[+rn=40]}	0.596583565	6.73932653	37.71916155
{[>]NC(C)(C)C(C[NH3+])C(=O).[+rn=70],CC1CCC(N)(CC=O)C(C)C1C[<].[+rn=30]}	0.652869101	6.296141161	38.07408203
{[>]NC(C)(C)C(C[NH3+])C(=O).[+rn=80],CC1CCC(N)(CC=O)C(C)C1C[<].[+rn=20]}	0.740285306	5.96514528	41.02134152
{[>]NC(C)(C)C(C[NH3+])C(=O).[+rn=90],CC1CCC(N)(CC=O)C(C)C1C[<].[+rn=10]}	0.835226502	6.044604625	53.2604211
{[>]NC(C)(C)C(C[NH3+])C(=O).[+rn=10],CCCC1(C)CCC(N)(CC=O)C1[<].[+rn=90]}	0.919772935	17.26556614	22.73002188
{[>]NC(C)(C)C(C[NH3+])C(=O).[+rn=20],CCCC1(C)CCC(N)(CC=O)C1[<].[+rn=80]}	0.859676791	14.84208054	16.45330608
{[>]NC(C)(C)C(C[NH3+])C(=O).[+rn=30],CCCC1(C)CCC(N)(CC=O)C1[<].[+rn=70]}	0.845012818	13.64115915	14.53227268
{[>]NC(C)(C)C(C[NH3+])C(=O).[+rn=40],CCCC1(C)CCC(N)(CC=O)C1[<].[+rn=60]}	0.825848052	12.40642503	11.96729554
{[>]NC(C)(C)C(C[NH3+])C(=O).[+rn=50],CCCC1(C)CCC(N)(CC=O)C1[<].[+rn=50]}	0.827701535	11.46766093	11.55680693
{[>]NC(C)(C)C(C[NH3+])C(=O).[+rn=60],CCCC1(C)CCC(N)(CC=O)C1[<].[+rn=40]}	0.851243862	10.2141496	12.22952784
{[>]NC(C)(C)C(C[NH3+])C(=O).[+rn=70],CCCC1(C)CCC(N)(CC=O)C1[<].[+rn=30]}	0.936821494	9.372012868	13.21587221
{[>]NC(C)(C)C(C[NH3+])C(=O).[+rn=80],CCCC1(C)CCC(N)(CC=O)C1[<].[+rn=20]}	1.054781987	8.884246332	14.27260839
{[>]NC(C)(C)C(C[NH3+])C(=O).[+rn=90],CCCC1(C)CCC(N)(CC=O)C1[<].[+rn=10]}	1.258020173	8.600963251	19.87314525
{[>]NC(C)(C)C(C[NH3+])C(=O).[+rn=10],CC(C)CCC1CCC1(N)CC=O[<].[+rn=90]}	5.448182404	28.185005	88.06368549
{[>]NC(C)(C)C(C[NH3+])C(=O).[+rn=20],CC(C)CCC1CCC1(N)CC=O[<].[+rn=80]}	4.618955365	23.77523653	58.68060265
{[>]NC(C)(C)C(C[NH3+])C(=O).[+rn=30],CC(C)CCC1CCC1(N)CC=O[<].[+rn=70]}	3.957898153	21.6806103	45.92342639
{[>]NC(C)(C)C(C[NH3+])C(=O).[+rn=40],CC(C)CCC1CCC1(N)CC=O[<].[+rn=60]}	3.160698188	19.42907054	31.58176291
{[>]NC(C)(C)C(C[NH3+])C(=O).[+rn=50],CC(C)CCC1CCC1(N)CC=O[<].[+rn=50]}	2.785708024	17.79642324	22.48056687
{[>]NC(C)(C)C(C[NH3+])C(=O).[+rn=60],CC(C)CCC1CCC1(N)CC=O[<].[+rn=40]}	2.298955259	15.38180661	19.18980935
{[>]NC(C)(C)C(C[NH3+])C(=O).[+rn=70],CC(C)CCC1CCC1(N)CC=O[<].[+rn=30]}	2.289134087	13.44417789	19.03438774
{[>]NC(C)(C)C(C[NH3+])C(=O).[+rn=80],CC(C)CCC1CCC1(N)CC=O[<].[+rn=20]}	2.257117167	11.93080869	19.9187273
{[>]NC(C)(C)C(C[NH3+])C(=O).[+rn=90],CC(C)CCC1CCC1(N)CC=O[<].[+rn=10]}	2.269309952	11.12790634	24.66629566
{[>]NC(C)(C)C(C[NH3+])C(=O).[+rn=10],CCC1CCC(N)(CC=O)C1C[<].[+rn=90]}	0.558003753	12.5304895	24.8344677
{[>]NC(C)(C)C(C[NH3+])C(=O).[+rn=20],CCC1CCC(N)(CC=O)C1C[<].[+rn=80]}	0.598791664	9.86690019	17.91857497
{[>]NC(C)(C)C(C[NH3+])C(=O).[+rn=30],CCC1CCC(N)(CC=O)C1C[<].[+rn=70]}	0.634819953	8.712897572	16.24225267
{[>]NC(C)(C)C(C[NH3+])C(=O).[+rn=40],CCC1CCC(N)(CC=O)C1C[<].[+rn=60]}	0.628907102	7.572843885	15.37734122
{[>]NC(C)(C)C(C[NH3+])C(=O).[+rn=50],CCC1CCC(N)(CC=O)C1C[<].[+rn=50]}	0.682120863	6.935150545	15.34992993
{[>]NC(C)(C)C(C[NH3+])C(=O).[+rn=60],CCC1CCC(N)(CC=O)C1C[<].[+rn=40]}	0.76799007	6.359612907	17.67788501
{[>]NC(C)(C)C(C[NH3+])C(=O).[+rn=70],CCC1CCC(N)(CC=O)C1C[<].[+rn=30]}	0.947392016	6.196231057	19.62501163
{[>]NC(C)(C)C(C[NH3+])C(=O).[+rn=80],CCC1CCC(N)(CC=O)C1C[<].[+rn=20]}	1.154990505	6.007882759	24.10634087
{[>]NC(C)(C)C(C[NH3+])C(=O).[+rn=90],CCC1CCC(N)(CC=O)C1C[<].[+rn=10]}	1.816403243	6.292843752	36.44282662
{[>]NC(C)(C)C(C[NH3+])C(=O).[+rn=10],CCC(C)C1CCC(N)(CC=O)C1[<].[+rn=90]}	0.776902877	23.22696221	49.78962067
{[>]NC(C)(C)C(C[NH3+])C(=O).[+rn=20],CCC(C)C1CCC(N)(CC=O)C1[<].[+rn=80]}	0.800176186	20.13040589	31.78781492
{[>]NC(C)(C)C(C[NH3+])C(=O).[+rn=30],CCC(C)C1CCC(N)(CC=O)C1[<].[+rn=70]}	0.829583546	18.37714083	25.86814174
{[>]NC(C)(C)C(C[NH3+])C(=O).[+rn=40],CCC(C)C1CCC(N)(CC=O)C1[<].[+rn=60]}	0.795552059	16.40811083	19.67806783
{[>]NC(C)(C)C(C[NH3+])C(=O).[+rn=50],CCC(C)C1CCC(N)(CC=O)C1[<].[+rn=50]}	1.047290826	14.77667316	16.74557895
{[>]NC(C)(C)C(C[NH3+])C(=O).[+rn=60],CCC(C)C1CCC(N)(CC=O)C1[<].[+rn=40]}	1.38178431	12.8597777	16.75886903
{[>]NC(C)(C)C(C[NH3+])C(=O).[+rn=70],CCC(C)C1CCC(N)(CC=O)C1[<].[+rn=30]}	2.321301076	11.35206205	16.42349278
{[>]NC(C)(C)C(C[NH3+])C(=O).[+rn=80],CCC(C)C1CCC(N)(CC=O)C1[<].[+rn=20]}	4.155923208	10.35789221	17.35105821
{[>]NC(C)(C)C(C[NH3+])C(=O).[+rn=90],CCC(C)C1CCC(N)(CC=O)C1[<].[+rn=10]}	6.829321031	9.814026008	22.5547422
{[>]NC(C)(C)C(C[NH3+])C(=O).[+rn=10],CC1(C)CCCC(N)(CC=O)CC1[<].[+rn=90]}	0.901056209	20.86997895	19.64298457
{[>]NC(C)(C)C(C[NH3+])C(=O).[+rn=20],CC1(C)CCCC(N)(CC=O)CC1[<].[+rn=80]}	0.99941181	18.05284551	14.11293308
{[>]NC(C)(C)C(C[NH3+])C(=O).[+rn=30],CC1(C)CCCC(N)(CC=O)CC1[<].[+rn=70]}	1.080304217	16.24947489	12.2701529
{[>]NC(C)(C)C(C[NH3+])C(=O).[+rn=40],CC1(C)CCCC(N)(CC=O)CC1[<].[+rn=60]}	1.217564019	14.62154185	10.22562911
{[>]NC(C)(C)C(C[NH3+])C(=O).[+rn=50],CC1(C)CCCC(N)(CC=O)CC1[<].[+rn=50]}	1.592978731	13.5940785	9.068862768
{[>]NC(C)(C)C(C[NH3+])C(=O).[+rn=60],CC1(C)CCCC(N)(CC=O)CC1[<].[+rn=40]}	2.095976414	12.18326894	9.320876764
{[>]NC(C)(C)C(C[NH3+])C(=O).[+rn=70],CC1(C)CCCC(N)(CC=O)CC1[<].[+rn=30]}	3.062332606	11.12465193	9.93835907
{[>]NC(C)(C)C(C[NH3+])C(=O).[+rn=80],CC1(C)CCCC(N)(CC=O)CC1[<].[+rn=20]}	4.450464734	10.51715993	11.06745997
{[>]NC(C)(C)C(C[NH3+])C(=O).[+rn=90],CC1(C)CCCC(N)(CC=O)CC1[<].[+rn=10]}	6.449764551	10.42380256	15.16747268
{[>]NC(C)(C)C(C[NH3+])C(=O).[+rn=10],CC1CCC(N)(CC=O)CCC1C[<].[+rn=90]}	0.701447791	23.03972687	32.55473368
{[>]NC(C)(C)C(C[NH3+])C(=O).[+rn=20],CC1CCC(N)(CC=O)CCC1C[<].[+rn=80]}	0.838476954	19.5841265	25.51797822
{[>]NC(C)(C)C(C[NH3+])C(=O).[+rn=30],CC1CCC(N)(CC=O)CCC1C[<].[+rn=70]}	1.044241417	18.13723285	24.47708712
{[>]NC(C)(C)C(C[NH3+])C(=O).[+rn=40],CC1CCC(N)(CC=O)CCC1C[<].[+rn=60]}	1.249316255	16.571377	21.46321702
{[>]NC(C)(C)C(C[NH3+])C(=O).[+rn=50],CC1CCC(N)(CC=O)CCC1C[<].[+rn=50]}	1.627018306	15.59164442	19.79529661
{[>]NC(C)(C)C(C[NH3+])C(=O).[+rn=60],CC1CCC(N)(CC=O)CCC1C[<].[+rn=40]}	1.907764572	14.01242198	19.84282963
{[>]NC(C)(C)C(C[NH3+])C(=O).[+rn=70],CC1CCC(N)(CC=O)CCC1C[<].[+rn=30]}	2.722081814	13.2036532	19.93547911
{[>]NC(C)(C)C(C[NH3+])C(=O).[+rn=80],CC1CCC(N)(CC=O)CCC1C[<].[+rn=20]}	3.711056742	12.60186778	19.9972132
{[>]NC(C)(C)C(C[NH3+])C(=O).[+rn=90],CC1CCC(N)(CC=O)CCC1C[<].[+rn=10]}	4.802396026	12.57530153	24.77332811
{[>]NC(C)(C)C(C[NH3+])C(=O).[+rn=10],CCC1C(C)CCC1(N)CC=O[<].[+rn=90]}	1.095632136	10.86795441	25.06898004
{[>]NC(C)(C)C(C[NH3+])C(=O).[+rn=20],CCC1C(C)CCC1(N)CC=O[<].[+rn=80]}	1.120138873	8.631697138	17.79698466
{[>]NC(C)(C)C(C[NH3+])C(=O).[+rn=30],CCC1C(C)CCC1(N)CC=O[<].[+rn=70]}	1.17850178	7.67349778	17.44850176
{[>]NC(C)(C)C(C[NH3+])C(=O).[+rn=40],CCC1C(C)CCC1(N)CC=O[<].[+rn=60]}	1.203885586	6.804341982	16.84556437
{[>]NC(C)(C)C(C[NH3+])C(=O).[+rn=50],CCC1C(C)CCC1(N)CC=O[<].[+rn=50]}	1.200061826	6.284287484	16.91220603
{[>]NC(C)(C)C(C[NH3+])C(=O).[+rn=60],CCC1C(C)CCC1(N)CC=O[<].[+rn=40]}	1.233041871	5.921509438	20.79159642
{[>]NC(C)(C)C(C[NH3+])C(=O).[+rn=70],CCC1C(C)CCC1(N)CC=O[<].[+rn=30]}	1.333494474	5.73313043	24.94000691
{[>]NC(C)(C)C(C[NH3+])C(=O).[+rn=80],CCC1C(C)CCC1(N)CC=O[<].[+rn=20]}	1.480209515	5.550880936	31.87791132
{[>]NC(C)(C)C(C[NH3+])C(=O).[+rn=90],CCC1C(C)CCC1(N)CC=O[<].[+rn=10]}	1.572639058	5.740108563	46.03365704
{[>]NC(C)(C)C(C[NH3+])C(=O).[+rn=10],CCC1CCCCC1(N)CC=O[<].[+rn=90]}	1.005452604	15.74152184	28.72837938
{[>]NC(C)(C)C(C[NH3+])C(=O).[+rn=20],CCC1CCCCC1(N)CC=O[<].[+rn=80]}	0.967561828	11.66846391	19.24881821
{[>]NC(C)(C)C(C[NH3+])C(=O).[+rn=30],CCC1CCCCC1(N)CC=O[<].[+rn=70]}	0.916294118	10.31313918	16.36500123
{[>]NC(C)(C)C(C[NH3+])C(=O).[+rn=40],CCC1CCCCC1(N)CC=O[<].[+rn=60]}	0.883652749	8.665728196	12.77822564
{[>]NC(C)(C)C(C[NH3+])C(=O).[+rn=50],CCC1CCCCC1(N)CC=O[<].[+rn=50]}	0.892243313	7.694641065	11.11624775
{[>]NC(C)(C)C(C[NH3+])C(=O).[+rn=60],CCC1CCCCC1(N)CC=O[<].[+rn=40]}	0.973493562	6.761296545	12.07402729
{[>]NC(C)(C)C(C[NH3+])C(=O).[+rn=70],CCC1CCCCC1(N)CC=O[<].[+rn=30]}	0.967058764	6.599937008	16.52432316
{[>]NC(C)(C)C(C[NH3+])C(=O).[+rn=80],CCC1CCCCC1(N)CC=O[<].[+rn=20]}	1.067024078	6.446959612	24.92606667
{[>]NC(C)(C)C(C[NH3+])C(=O).[+rn=90],CCC1CCCCC1(N)CC=O[<].[+rn=10]}	1.093249126	7.254769371	44.1131304
{[>]NC(C)(C)C(C[NH3+])C(=O).[+rn=10],CCCC(C)C1CCC1(N)CC=O[<].[+rn=90]}	1.410337898	19.9935336	79.89441386
{[>]NC(C)(C)C(C[NH3+])C(=O).[+rn=20],CCCC(C)C1CCC1(N)CC=O[<].[+rn=80]}	1.375725215	16.56105886	53.29751683
{[>]NC(C)(C)C(C[NH3+])C(=O).[+rn=30],CCCC(C)C1CCC1(N)CC=O[<].[+rn=70]}	1.298905284	14.92815432	42.98300287
{[>]NC(C)(C)C(C[NH3+])C(=O).[+rn=40],CCCC(C)C1CCC1(N)CC=O[<].[+rn=60]}	1.314750969	13.36115166	29.57779391
{[>]NC(C)(C)C(C[NH3+])C(=O).[+rn=50],CCCC(C)C1CCC1(N)CC=O[<].[+rn=50]}	1.276810387	12.2008561	22.13212457
{[>]NC(C)(C)C(C[NH3+])C(=O).[+rn=60],CCCC(C)C1CCC1(N)CC=O[<].[+rn=40]}	1.270697294	10.77677372	19.38402354
{[>]NC(C)(C)C(C[NH3+])C(=O).[+rn=70],CCCC(C)C1CCC1(N)CC=O[<].[+rn=30]}	1.203463089	9.750827258	18.98451725
{[>]NC(C)(C)C(C[NH3+])C(=O).[+rn=80],CCCC(C)C1CCC1(N)CC=O[<].[+rn=20]}	1.23471435	8.86934099	19.97580579
{[>]NC(C)(C)C(C[NH3+])C(=O).[+rn=90],CCCC(C)C1CCC1(N)CC=O[<].[+rn=10]}	1.387205462	8.600650973	28.88607238
{[>]NC(C)(C)C(C[NH3+])C(=O).[+rn=10],CC(C)CC1CCCC1(N)CC=O[<].[+rn=90]}	11.3846577	35.59867345	72.53359901
{[>]NC(C)(C)C(C[NH3+])C(=O).[+rn=20],CC(C)CC1CCCC1(N)CC=O[<].[+rn=80]}	14.36260667	30.04771723	45.63558416
{[>]NC(C)(C)C(C[NH3+])C(=O).[+rn=30],CC(C)CC1CCCC1(N)CC=O[<].[+rn=70]}	19.25812639	27.32781538	35.42184704
{[>]NC(C)(C)C(C[NH3+])C(=O).[+rn=40],CC(C)CC1CCCC1(N)CC=O[<].[+rn=60]}	23.2670891	24.2333017	25.83957357
{[>]NC(C)(C)C(C[NH3+])C(=O).[+rn=50],CC(C)CC1CCCC1(N)CC=O[<].[+rn=50]}	34.54813395	21.61072627	21.30998232
{[>]NC(C)(C)C(C[NH3+])C(=O).[+rn=60],CC(C)CC1CCCC1(N)CC=O[<].[+rn=40]}	41.68993424	18.43998399	19.5718883
{[>]NC(C)(C)C(C[NH3+])C(=O).[+rn=70],CC(C)CC1CCCC1(N)CC=O[<].[+rn=30]}	63.92758162	16.38728713	18.14416515
{[>]NC(C)(C)C(C[NH3+])C(=O).[+rn=80],CC(C)CC1CCCC1(N)CC=O[<].[+rn=20]}	90.92201452	14.64543444	16.81483177
{[>]NC(C)(C)C(C[NH3+])C(=O).[+rn=90],CC(C)CC1CCCC1(N)CC=O[<].[+rn=10]}	127.8849449	13.62172998	20.1845087
{[>]NC(C)(C)C(C[NH3+])C(=O).[+rn=10],CCC(C)CC1CCC1(N)CC=O[<].[+rn=90]}	3.211492245	29.75639979	113.5359187
{[>]NC(C)(C)C(C[NH3+])C(=O).[+rn=20],CCC(C)CC1CCC1(N)CC=O[<].[+rn=80]}	3.934386663	25.00974335	73.22938519
{[>]NC(C)(C)C(C[NH3+])C(=O).[+rn=30],CCC(C)CC1CCC1(N)CC=O[<].[+rn=70]}	5.02091765	22.69059716	55.60127199
{[>]NC(C)(C)C(C[NH3+])C(=O).[+rn=40],CCC(C)CC1CCC1(N)CC=O[<].[+rn=60]}	6.271598873	19.68879572	35.31430231
{[>]NC(C)(C)C(C[NH3+])C(=O).[+rn=50],CCC(C)CC1CCC1(N)CC=O[<].[+rn=50]}	8.643906614	17.63349578	24.40249789
{[>]NC(C)(C)C(C[NH3+])C(=O).[+rn=60],CCC(C)CC1CCC1(N)CC=O[<].[+rn=40]}	10.5246701	15.09963398	19.21537074
{[>]NC(C)(C)C(C[NH3+])C(=O).[+rn=70],CCC(C)CC1CCC1(N)CC=O[<].[+rn=30]}	15.05886821	13.38908261	17.71782879
{[>]NC(C)(C)C(C[NH3+])C(=O).[+rn=80],CCC(C)CC1CCC1(N)CC=O[<].[+rn=20]}	21.49809384	11.85564033	16.72820277
{[>]NC(C)(C)C(C[NH3+])C(=O).[+rn=90],CCC(C)CC1CCC1(N)CC=O[<].[+rn=10]}	29.58357652	10.94978515	20.43906577
{[>]NC(C)(C)C(C[NH3+])C(=O).[+rn=10],CCC1C(C)CCCC1(N)CC=O[<].[+rn=90]}	0.589833297	13.1735778	38.007363
{[>]NC(C)(C)C(C[NH3+])C(=O).[+rn=20],CCC1C(C)CCCC1(N)CC=O[<].[+rn=80]}	0.60441123	10.66324303	28.50495849
{[>]NC(C)(C)C(C[NH3+])C(=O).[+rn=30],CCC1C(C)CCCC1(N)CC=O[<].[+rn=70]}	0.609651014	9.699415486	26.54366151
{[>]NC(C)(C)C(C[NH3+])C(=O).[+rn=40],CCC1C(C)CCCC1(N)CC=O[<].[+rn=60]}	0.647347123	8.765346608	22.57416861
{[>]NC(C)(C)C(C[NH3+])C(=O).[+rn=50],CCC1C(C)CCCC1(N)CC=O[<].[+rn=50]}	0.683988546	8.19542894	19.40489862
{[>]NC(C)(C)C(C[NH3+])C(=O).[+rn=60],CCC1C(C)CCCC1(N)CC=O[<].[+rn=40]}	0.725495851	7.405542247	19.2744864
{[>]NC(C)(C)C(C[NH3+])C(=O).[+rn=70],CCC1C(C)CCCC1(N)CC=O[<].[+rn=30]}	0.776276926	6.979957472	21.45503767
{[>]NC(C)(C)C(C[NH3+])C(=O).[+rn=80],CCC1C(C)CCCC1(N)CC=O[<].[+rn=20]}	0.833074195	6.59195349	26.32076287
{[>]NC(C)(C)C(C[NH3+])C(=O).[+rn=90],CCC1C(C)CCCC1(N)CC=O[<].[+rn=10]}	0.889447511	6.719288918	38.95430682
{[>]NC(C)(C)C(C[NH3+])C(=O).[+rn=10],CC1CCCCCC1(N)CC=O[<].[+rn=90]}	0.919551574	12.32663378	20.43980757
{[>]NC(C)(C)C(C[NH3+])C(=O).[+rn=20],CC1CCCCCC1(N)CC=O[<].[+rn=80]}	0.870268812	9.152462838	14.80610474
{[>]NC(C)(C)C(C[NH3+])C(=O).[+rn=30],CC1CCCCCC1(N)CC=O[<].[+rn=70]}	0.847524385	8.05262817	13.19166215
{[>]NC(C)(C)C(C[NH3+])C(=O).[+rn=40],CC1CCCCCC1(N)CC=O[<].[+rn=60]}	0.831808612	6.834263884	11.43124581
{[>]NC(C)(C)C(C[NH3+])C(=O).[+rn=50],CC1CCCCCC1(N)CC=O[<].[+rn=50]}	0.845990583	6.123214503	11.13670244
{[>]NC(C)(C)C(C[NH3+])C(=O).[+rn=60],CC1CCCCCC1(N)CC=O[<].[+rn=40]}	0.857595911	5.542390289	13.60637198
{[>]NC(C)(C)C(C[NH3+])C(=O).[+rn=70],CC1CCCCCC1(N)CC=O[<].[+rn=30]}	0.834783986	5.426720219	18.34998112
{[>]NC(C)(C)C(C[NH3+])C(=O).[+rn=80],CC1CCCCCC1(N)CC=O[<].[+rn=20]}	0.904308555	5.411422518	25.44054493
{[>]NC(C)(C)C(C[NH3+])C(=O).[+rn=90],CC1CCCCCC1(N)CC=O[<].[+rn=10]}	0.974576172	6.340960296	43.96743012
{[>]NC(C)(C)C(C[NH3+])C(=O).[+rn=10],CC1CCCCC(N)(CC=O)CC1[<].[+rn=90]}	1.299121389	24.53039992	54.40256637
{[>]NC(C)(C)C(C[NH3+])C(=O).[+rn=20],CC1CCCCC(N)(CC=O)CC1[<].[+rn=80]}	1.397640267	20.27870542	35.85456971
{[>]NC(C)(C)C(C[NH3+])C(=O).[+rn=30],CC1CCCCC(N)(CC=O)CC1[<].[+rn=70]}	1.629493788	18.19841494	29.9556663
{[>]NC(C)(C)C(C[NH3+])C(=O).[+rn=40],CC1CCCCC(N)(CC=O)CC1[<].[+rn=60]}	1.841095551	15.9148962	20.94577866
{[>]NC(C)(C)C(C[NH3+])C(=O).[+rn=50],CC1CCCCC(N)(CC=O)CC1[<].[+rn=50]}	2.510542917	14.26211003	15.02996601
{[>]NC(C)(C)C(C[NH3+])C(=O).[+rn=60],CC1CCCCC(N)(CC=O)CC1[<].[+rn=40]}	3.299829458	12.44316587	13.75304264
{[>]NC(C)(C)C(C[NH3+])C(=O).[+rn=70],CC1CCCCC(N)(CC=O)CC1[<].[+rn=30]}	4.982140938	11.35703879	14.06780306
{[>]NC(C)(C)C(C[NH3+])C(=O).[+rn=80],CC1CCCCC(N)(CC=O)CC1[<].[+rn=20]}	7.533127358	10.4348726	15.42833084
{[>]NC(C)(C)C(C[NH3+])C(=O).[+rn=90],CC1CCCCC(N)(CC=O)CC1[<].[+rn=10]}	10.30175717	9.917798041	20.83913351
{[>]NC(C)(C)C(C[NH3+])C(=O).[+rn=10],CC(C)C1CCC(N)(CC=O)CC1[<].[+rn=90]}	1.28892093	17.68357825	46.05540513
{[>]NC(C)(C)C(C[NH3+])C(=O).[+rn=20],CC(C)C1CCC(N)(CC=O)CC1[<].[+rn=80]}	1.147944951	15.35873724	34.92169828
{[>]NC(C)(C)C(C[NH3+])C(=O).[+rn=30],CC(C)C1CCC(N)(CC=O)CC1[<].[+rn=70]}	1.046810632	13.81706516	32.8485343
{[>]NC(C)(C)C(C[NH3+])C(=O).[+rn=40],CC(C)C1CCC(N)(CC=O)CC1[<].[+rn=60]}	1.001254681	12.5544289	27.68255027
{[>]NC(C)(C)C(C[NH3+])C(=O).[+rn=50],CC(C)C1CCC(N)(CC=O)CC1[<].[+rn=50]}	1.024626319	11.93009918	23.62675706
{[>]NC(C)(C)C(C[NH3+])C(=O).[+rn=60],CC(C)C1CCC(N)(CC=O)CC1[<].[+rn=40]}	0.950272819	11.0894096	23.63922518
{[>]NC(C)(C)C(C[NH3+])C(=O).[+rn=70],CC(C)C1CCC(N)(CC=O)CC1[<].[+rn=30]}	0.960060826	10.49726191	24.41872974
{[>]NC(C)(C)C(C[NH3+])C(=O).[+rn=80],CC(C)C1CCC(N)(CC=O)CC1[<].[+rn=20]}	0.976387588	10.237757	26.0904839
{[>]NC(C)(C)C(C[NH3+])C(=O).[+rn=90],CC(C)C1CCC(N)(CC=O)CC1[<].[+rn=10]}	1.079120655	10.03910031	34.62387867
{[>]NC(C)(C)C(C[NH3+])C(=O).[+rn=10],CCCC1CCCC1(N)CC=O[<].[+rn=90]}	0.735264176	23.71544888	42.05185844
{[>]NC(C)(C)C(C[NH3+])C(=O).[+rn=20],CCCC1CCCC1(N)CC=O[<].[+rn=80]}	0.846552206	17.8144868	28.31635827
{[>]NC(C)(C)C(C[NH3+])C(=O).[+rn=30],CCCC1CCCC1(N)CC=O[<].[+rn=70]}	1.12512389	16.03727915	22.07070537
{[>]NC(C)(C)C(C[NH3+])C(=O).[+rn=40],CCCC1CCCC1(N)CC=O[<].[+rn=60]}	1.495668022	13.6636575	14.97859495
{[>]NC(C)(C)C(C[NH3+])C(=O).[+rn=50],CCCC1CCCC1(N)CC=O[<].[+rn=50]}	2.677339785	12.20870701	11.75505495
{[>]NC(C)(C)C(C[NH3+])C(=O).[+rn=60],CCCC1CCCC1(N)CC=O[<].[+rn=40]}	4.206126883	10.84508476	11.92662132
{[>]NC(C)(C)C(C[NH3+])C(=O).[+rn=70],CCCC1CCCC1(N)CC=O[<].[+rn=30]}	7.69354093	10.0598295	14.14380215
{[>]NC(C)(C)C(C[NH3+])C(=O).[+rn=80],CCCC1CCCC1(N)CC=O[<].[+rn=20]}	13.76024584	9.19492729	18.34224035
{[>]NC(C)(C)C(C[NH3+])C(=O).[+rn=90],CCCC1CCCC1(N)CC=O[<].[+rn=10]}	24.74375457	9.380774234	29.06679407
{[>]NC(C)(C)C(C[NH3+])C(=O).[+rn=10],CC1(C)CCCC(N)(CC=O)C1[<].[+rn=90]}	2.687822035	14.5100315	25.62157836
{[>]NC(C)(C)C(C[NH3+])C(=O).[+rn=20],CC1(C)CCCC(N)(CC=O)C1[<].[+rn=80]}	2.423870014	12.20427636	19.05913535
{[>]NC(C)(C)C(C[NH3+])C(=O).[+rn=30],CC1(C)CCCC(N)(CC=O)C1[<].[+rn=70]}	2.200327341	10.87014643	16.95317
{[>]NC(C)(C)C(C[NH3+])C(=O).[+rn=40],CC1(C)CCCC(N)(CC=O)C1[<].[+rn=60]}	1.976139804	9.626171307	14.52061451
{[>]NC(C)(C)C(C[NH3+])C(=O).[+rn=50],CC1(C)CCCC(N)(CC=O)C1[<].[+rn=50]}	1.824269783	8.764871988	13.07413448
{[>]NC(C)(C)C(C[NH3+])C(=O).[+rn=60],CC1(C)CCCC(N)(CC=O)C1[<].[+rn=40]}	1.519463681	8.094175646	13.135314
{[>]NC(C)(C)C(C[NH3+])C(=O).[+rn=70],CC1(C)CCCC(N)(CC=O)C1[<].[+rn=30]}	1.42617092	8.145113602	14.2737568
{[>]NC(C)(C)C(C[NH3+])C(=O).[+rn=80],CC1(C)CCCC(N)(CC=O)C1[<].[+rn=20]}	1.332228382	8.33049286	16.42699544
{[>]NC(C)(C)C(C[NH3+])C(=O).[+rn=90],CC1(C)CCCC(N)(CC=O)C1[<].[+rn=10]}	1.458894685	8.731491865	23.37086923
{[>]NC(C)(C)C(C[NH3+])C(=O).[+rn=10],CC1CCC(C)C(N)(CC=O)CC1[<].[+rn=90]}	0.839144257	16.42581123	35.89317365
{[>]NC(C)(C)C(C[NH3+])C(=O).[+rn=20],CC1CCC(C)C(N)(CC=O)CC1[<].[+rn=80]}	0.89876767	13.83679135	24.73377926
{[>]NC(C)(C)C(C[NH3+])C(=O).[+rn=30],CC1CCC(C)C(N)(CC=O)CC1[<].[+rn=70]}	0.968201837	12.42560733	21.18853105
{[>]NC(C)(C)C(C[NH3+])C(=O).[+rn=40],CC1CCC(C)C(N)(CC=O)CC1[<].[+rn=60]}	1.013097786	11.1110172	16.97772008
{[>]NC(C)(C)C(C[NH3+])C(=O).[+rn=50],CC1CCC(C)C(N)(CC=O)CC1[<].[+rn=50]}	1.182171086	10.19645345	14.58482441
{[>]NC(C)(C)C(C[NH3+])C(=O).[+rn=60],CC1CCC(C)C(N)(CC=O)CC1[<].[+rn=40]}	1.294372662	9.115589675	14.69450666
{[>]NC(C)(C)C(C[NH3+])C(=O).[+rn=70],CC1CCC(C)C(N)(CC=O)CC1[<].[+rn=30]}	1.553557645	8.370165319	15.64141333
{[>]NC(C)(C)C(C[NH3+])C(=O).[+rn=80],CC1CCC(C)C(N)(CC=O)CC1[<].[+rn=20]}	2.039056623	7.800857733	17.86197423
{[>]NC(C)(C)C(C[NH3+])C(=O).[+rn=90],CC1CCC(C)C(N)(CC=O)CC1[<].[+rn=10]}	3.012307219	7.806576573	25.39034392
{[>]NC(C)(C)C(C[NH3+])C(=O).[+rn=10],CCCCCC1CCC1(N)CC=O[<].[+rn=90]}	1.639038383	20.69682939	45.6747199
{[>]NC(C)(C)C(C[NH3+])C(=O).[+rn=20],CCCCCC1CCC1(N)CC=O[<].[+rn=80]}	1.50982094	16.73485953	31.45165557
{[>]NC(C)(C)C(C[NH3+])C(=O).[+rn=30],CCCCCC1CCC1(N)CC=O[<].[+rn=70]}	1.448615109	15.14075085	25.57609453
{[>]NC(C)(C)C(C[NH3+])C(=O).[+rn=40],CCCCCC1CCC1(N)CC=O[<].[+rn=60]}	1.405986521	13.00067107	17.00490461
{[>]NC(C)(C)C(C[NH3+])C(=O).[+rn=50],CCCCCC1CCC1(N)CC=O[<].[+rn=50]}	1.298346304	11.60808028	12.39039323
{[>]NC(C)(C)C(C[NH3+])C(=O).[+rn=60],CCCCCC1CCC1(N)CC=O[<].[+rn=40]}	1.211310422	10.19746201	11.49184916
{[>]NC(C)(C)C(C[NH3+])C(=O).[+rn=70],CCCCCC1CCC1(N)CC=O[<].[+rn=30]}	1.721048068	9.42681154	13.87762186
{[>]NC(C)(C)C(C[NH3+])C(=O).[+rn=80],CCCCCC1CCC1(N)CC=O[<].[+rn=20]}	2.951421139	8.526432568	19.48975709
{[>]NC(C)(C)C(C[NH3+])C(=O).[+rn=90],CCCCCC1CCC1(N)CC=O[<].[+rn=10]}	5.778516983	8.334477977	32.57295929
{[>]NC(C)(C)C(C[NH3+])C(=O).[+rn=10],CCC1CCC(N)(CC=O)CC1C[<].[+rn=90]}	0.702387433	14.35412988	40.79478972
{[>]NC(C)(C)C(C[NH3+])C(=O).[+rn=20],CCC1CCC(N)(CC=O)CC1C[<].[+rn=80]}	0.719239716	11.72417291	29.25163878
{[>]NC(C)(C)C(C[NH3+])C(=O).[+rn=30],CCC1CCC(N)(CC=O)CC1C[<].[+rn=70]}	0.724350489	10.65117337	26.84238222
{[>]NC(C)(C)C(C[NH3+])C(=O).[+rn=40],CCC1CCC(N)(CC=O)CC1C[<].[+rn=60]}	0.734805898	9.551308069	22.42026942
{[>]NC(C)(C)C(C[NH3+])C(=O).[+rn=50],CCC1CCC(N)(CC=O)CC1C[<].[+rn=50]}	0.754764247	8.759003996	18.30401154
{[>]NC(C)(C)C(C[NH3+])C(=O).[+rn=60],CCC1CCC(N)(CC=O)CC1C[<].[+rn=40]}	0.796732625	7.877497891	18.26261746
{[>]NC(C)(C)C(C[NH3+])C(=O).[+rn=70],CCC1CCC(N)(CC=O)CC1C[<].[+rn=30]}	0.875538468	7.357444483	19.28387464
{[>]NC(C)(C)C(C[NH3+])C(=O).[+rn=80],CCC1CCC(N)(CC=O)CC1C[<].[+rn=20]}	0.94311785	6.975273546	22.63316859
{[>]NC(C)(C)C(C[NH3+])C(=O).[+rn=90],CCC1CCC(N)(CC=O)CC1C[<].[+rn=10]}	0.97638232	7.147614744	33.79047414
{[>]NC(C)(C)C(C[NH3+])C(=O).[+rn=10],CC1CC(C)(C)CCC1(N)CC=O[<].[+rn=90]}	0.833522301	15.01305587	23.87507214
{[>]NC(C)(C)C(C[NH3+])C(=O).[+rn=20],CC1CC(C)(C)CCC1(N)CC=O[<].[+rn=80]}	0.973912391	12.90243384	18.23849813
{[>]NC(C)(C)C(C[NH3+])C(=O).[+rn=30],CC1CC(C)(C)CCC1(N)CC=O[<].[+rn=70]}	1.183762855	11.66348578	16.43013874
{[>]NC(C)(C)C(C[NH3+])C(=O).[+rn=40],CC1CC(C)(C)CCC1(N)CC=O[<].[+rn=60]}	1.390806916	10.61738559	14.27802868
{[>]NC(C)(C)C(C[NH3+])C(=O).[+rn=50],CC1CC(C)(C)CCC1(N)CC=O[<].[+rn=50]}	1.804063124	9.886274275	12.58984407
{[>]NC(C)(C)C(C[NH3+])C(=O).[+rn=60],CC1CC(C)(C)CCC1(N)CC=O[<].[+rn=40]}	2.237067996	8.8910799	12.80272546
{[>]NC(C)(C)C(C[NH3+])C(=O).[+rn=70],CC1CC(C)(C)CCC1(N)CC=O[<].[+rn=30]}	3.04092999	8.24710391	13.32692501
{[>]NC(C)(C)C(C[NH3+])C(=O).[+rn=80],CC1CC(C)(C)CCC1(N)CC=O[<].[+rn=20]}	4.711720003	7.735536691	14.09251594
{[>]NC(C)(C)C(C[NH3+])C(=O).[+rn=90],CC1CC(C)(C)CCC1(N)CC=O[<].[+rn=10]}	7.345985577	7.845269731	18.27237091
{[>]NC(C)(C)C(C[NH3+])C(=O).[+rn=10],CCC(C)(C)C1CCC1(N)CC=O[<].[+rn=90]}	0.550583483	16.00613611	34.65406212
{[>]NC(C)(C)C(C[NH3+])C(=O).[+rn=20],CCC(C)(C)C1CCC1(N)CC=O[<].[+rn=80]}	0.577453838	13.78939913	23.94737885
{[>]NC(C)(C)C(C[NH3+])C(=O).[+rn=30],CCC(C)(C)C1CCC1(N)CC=O[<].[+rn=70]}	0.579876298	12.43721619	20.75660007
{[>]NC(C)(C)C(C[NH3+])C(=O).[+rn=40],CCC(C)(C)C1CCC1(N)CC=O[<].[+rn=60]}	0.647901543	11.26445457	18.19684242
{[>]NC(C)(C)C(C[NH3+])C(=O).[+rn=50],CCC(C)(C)C1CCC1(N)CC=O[<].[+rn=50]}	0.680209344	10.46992932	16.4963981
{[>]NC(C)(C)C(C[NH3+])C(=O).[+rn=60],CCC(C)(C)C1CCC1(N)CC=O[<].[+rn=40]}	0.761153229	9.487828557	15.53408347
{[>]NC(C)(C)C(C[NH3+])C(=O).[+rn=70],CCC(C)(C)C1CCC1(N)CC=O[<].[+rn=30]}	0.818711584	8.767024905	14.89860036
{[>]NC(C)(C)C(C[NH3+])C(=O).[+rn=80],CCC(C)(C)C1CCC1(N)CC=O[<].[+rn=20]}	0.949026593	8.545709475	14.87371768
{[>]NC(C)(C)C(C[NH3+])C(=O).[+rn=90],CCC(C)(C)C1CCC1(N)CC=O[<].[+rn=10]}	1.10324418	8.509454789	18.9527323
{[>]NC(C)(C)C(C[NH3+])C(=O).[+rn=10],CCCC1(C)CCCC1(N)CC=O[<].[+rn=90]}	0.589100731	14.06588265	19.41843975
{[>]NC(C)(C)C(C[NH3+])C(=O).[+rn=20],CCCC1(C)CCCC1(N)CC=O[<].[+rn=80]}	0.656897177	11.51657377	14.14425724
{[>]NC(C)(C)C(C[NH3+])C(=O).[+rn=30],CCCC1(C)CCCC1(N)CC=O[<].[+rn=70]}	0.711129532	10.42840009	12.40047477
{[>]NC(C)(C)C(C[NH3+])C(=O).[+rn=40],CCCC1(C)CCCC1(N)CC=O[<].[+rn=60]}	0.770642912	9.291346979	10.65392939
{[>]NC(C)(C)C(C[NH3+])C(=O).[+rn=50],CCCC1(C)CCCC1(N)CC=O[<].[+rn=50]}	0.889496568	8.679622114	10.91784623
{[>]NC(C)(C)C(C[NH3+])C(=O).[+rn=60],CCCC1(C)CCCC1(N)CC=O[<].[+rn=40]}	0.95088372	7.93662223	13.15568322
{[>]NC(C)(C)C(C[NH3+])C(=O).[+rn=70],CCCC1(C)CCCC1(N)CC=O[<].[+rn=30]}	1.158277912	7.456219429	14.84624695
{[>]NC(C)(C)C(C[NH3+])C(=O).[+rn=80],CCCC1(C)CCCC1(N)CC=O[<].[+rn=20]}	1.462572214	6.932652524	16.59288436
{[>]NC(C)(C)C(C[NH3+])C(=O).[+rn=90],CCCC1(C)CCCC1(N)CC=O[<].[+rn=10]}	2.255945992	6.884663919	21.80684902
{[>]NC(C)(C)C(C[NH3+])C(=O).[+rn=10],CC(C)C1CCCC(N)(CC=O)C1[<].[+rn=90]}	2.077876427	27.04130731	77.50994501
{[>]NC(C)(C)C(C[NH3+])C(=O).[+rn=20],CC(C)C1CCCC(N)(CC=O)C1[<].[+rn=80]}	2.480843302	23.58202785	51.82863039
{[>]NC(C)(C)C(C[NH3+])C(=O).[+rn=30],CC(C)C1CCCC(N)(CC=O)C1[<].[+rn=70]}	3.063685018	21.51342372	41.01910353
{[>]NC(C)(C)C(C[NH3+])C(=O).[+rn=40],CC(C)C1CCCC(N)(CC=O)C1[<].[+rn=60]}	3.767800725	19.35868056	29.26286461
{[>]NC(C)(C)C(C[NH3+])C(=O).[+rn=50],CC(C)C1CCCC(N)(CC=O)C1[<].[+rn=50]}	5.658548071	17.43662407	22.75915567
{[>]NC(C)(C)C(C[NH3+])C(=O).[+rn=60],CC(C)C1CCCC(N)(CC=O)C1[<].[+rn=40]}	7.711756688	15.11028975	20.39874382
{[>]NC(C)(C)C(C[NH3+])C(=O).[+rn=70],CC(C)C1CCCC(N)(CC=O)C1[<].[+rn=30]}	11.92480375	13.29228652	18.74976834
{[>]NC(C)(C)C(C[NH3+])C(=O).[+rn=80],CC(C)C1CCCC(N)(CC=O)C1[<].[+rn=20]}	17.95760949	11.99674561	17.82979383
{[>]NC(C)(C)C(C[NH3+])C(=O).[+rn=90],CC(C)C1CCCC(N)(CC=O)C1[<].[+rn=10]}	26.63394736	11.22704324	21.41576695
{[>]NC(C)(C)C(C[NH3+])C(=O).[+rn=10],CC1C(C)(C)CCCC1(N)CC=O[<].[+rn=90]}	0.594646996	10.16222601	26.37706223
{[>]NC(C)(C)C(C[NH3+])C(=O).[+rn=20],CC1C(C)(C)CCCC1(N)CC=O[<].[+rn=80]}	0.597054598	8.59474138	21.6079699
{[>]NC(C)(C)C(C[NH3+])C(=O).[+rn=30],CC1C(C)(C)CCCC1(N)CC=O[<].[+rn=70]}	0.588809089	7.781470651	21.36793247
{[>]NC(C)(C)C(C[NH3+])C(=O).[+rn=40],CC1C(C)(C)CCCC1(N)CC=O[<].[+rn=60]}	0.557262108	7.06549651	19.8208846
{[>]NC(C)(C)C(C[NH3+])C(=O).[+rn=50],CC1C(C)(C)CCCC1(N)CC=O[<].[+rn=50]}	0.568242445	6.700086772	19.47608292
{[>]NC(C)(C)C(C[NH3+])C(=O).[+rn=60],CC1C(C)(C)CCCC1(N)CC=O[<].[+rn=40]}	0.549774737	6.297650231	21.26240584
{[>]NC(C)(C)C(C[NH3+])C(=O).[+rn=70],CC1C(C)(C)CCCC1(N)CC=O[<].[+rn=30]}	0.551285998	6.040034126	22.04234731
{[>]NC(C)(C)C(C[NH3+])C(=O).[+rn=80],CC1C(C)(C)CCCC1(N)CC=O[<].[+rn=20]}	0.529925117	5.865392065	23.21739454
{[>]NC(C)(C)C(C[NH3+])C(=O).[+rn=90],CC1C(C)(C)CCCC1(N)CC=O[<].[+rn=10]}	0.526466493	5.9617382	30.10223431
{[>]NC(C)(C)C(C[NH3+])C(=O).[+rn=10],CC(C)(C)C1(C)CCC1(N)CC=O[<].[+rn=90]}	0.484738474	9.580134885	19.79388202
{[>]NC(C)(C)C(C[NH3+])C(=O).[+rn=20],CC(C)(C)C1(C)CCC1(N)CC=O[<].[+rn=80]}	0.470740199	8.496122236	15.96925366
{[>]NC(C)(C)C(C[NH3+])C(=O).[+rn=30],CC(C)(C)C1(C)CCC1(N)CC=O[<].[+rn=70]}	0.446246405	7.801014815	15.1891636
{[>]NC(C)(C)C(C[NH3+])C(=O).[+rn=40],CC(C)(C)C1(C)CCC1(N)CC=O[<].[+rn=60]}	0.40741173	7.367328911	14.57228265
{[>]NC(C)(C)C(C[NH3+])C(=O).[+rn=50],CC(C)(C)C1(C)CCC1(N)CC=O[<].[+rn=50]}	0.358860243	7.300112527	15.19748571
{[>]NC(C)(C)C(C[NH3+])C(=O).[+rn=60],CC(C)(C)C1(C)CCC1(N)CC=O[<].[+rn=40]}	0.317849819	7.088861904	16.07351244
{[>]NC(C)(C)C(C[NH3+])C(=O).[+rn=70],CC(C)(C)C1(C)CCC1(N)CC=O[<].[+rn=30]}	0.309508132	6.988774015	17.20735841
{[>]NC(C)(C)C(C[NH3+])C(=O).[+rn=80],CC(C)(C)C1(C)CCC1(N)CC=O[<].[+rn=20]}	0.309299737	7.030947041	18.06952355
{[>]NC(C)(C)C(C[NH3+])C(=O).[+rn=90],CC(C)(C)C1(C)CCC1(N)CC=O[<].[+rn=10]}	0.312929512	7.356220223	22.03363781
{[>]NC(C)(C)C(C[NH3+])C(=O).[+rn=10],CCC1(CC)CCCC1(N)CC=O[<].[+rn=90]}	0.181436141	10.22833343	15.25957439
{[>]NC(C)(C)C(C[NH3+])C(=O).[+rn=20],CCC1(CC)CCCC1(N)CC=O[<].[+rn=80]}	0.186738294	8.649265327	13.73286001
{[>]NC(C)(C)C(C[NH3+])C(=O).[+rn=30],CCC1(CC)CCCC1(N)CC=O[<].[+rn=70]}	0.192451412	7.930850323	14.68039345
{[>]NC(C)(C)C(C[NH3+])C(=O).[+rn=40],CCC1(CC)CCCC1(N)CC=O[<].[+rn=60]}	0.201505168	7.309765875	15.18513933
{[>]NC(C)(C)C(C[NH3+])C(=O).[+rn=50],CCC1(CC)CCCC1(N)CC=O[<].[+rn=50]}	0.211687	6.922189144	16.3694956
{[>]NC(C)(C)C(C[NH3+])C(=O).[+rn=60],CCC1(CC)CCCC1(N)CC=O[<].[+rn=40]}	0.208433456	6.585584484	19.64574633
{[>]NC(C)(C)C(C[NH3+])C(=O).[+rn=70],CCC1(CC)CCCC1(N)CC=O[<].[+rn=30]}	0.222748499	6.483524221	22.22547194
{[>]NC(C)(C)C(C[NH3+])C(=O).[+rn=80],CCC1(CC)CCCC1(N)CC=O[<].[+rn=20]}	0.236758035	6.401427319	24.63543509
{[>]NC(C)(C)C(C[NH3+])C(=O).[+rn=90],CCC1(CC)CCCC1(N)CC=O[<].[+rn=10]}	0.250687567	6.866279966	32.31995197
{[>]NC(C)(C)C(C[NH3+])C(=O).[+rn=10],CC(C)C1(C)CCCC1(N)CC=O[<].[+rn=90]}	0.287606838	8.975041586	21.52036108
{[>]NC(C)(C)C(C[NH3+])C(=O).[+rn=20],CC(C)C1(C)CCCC1(N)CC=O[<].[+rn=80]}	0.291597862	7.784951893	19.40754866
{[>]NC(C)(C)C(C[NH3+])C(=O).[+rn=30],CC(C)C1(C)CCCC1(N)CC=O[<].[+rn=70]}	0.29843226	7.098147034	21.04118722
{[>]NC(C)(C)C(C[NH3+])C(=O).[+rn=40],CC(C)C1(C)CCCC1(N)CC=O[<].[+rn=60]}	0.291194499	6.523365686	21.08232291
{[>]NC(C)(C)C(C[NH3+])C(=O).[+rn=50],CC(C)C1(C)CCCC1(N)CC=O[<].[+rn=50]}	0.295960008	6.173144707	22.47381878
{[>]NC(C)(C)C(C[NH3+])C(=O).[+rn=60],CC(C)C1(C)CCCC1(N)CC=O[<].[+rn=40]}	0.285427475	5.747925112	25.36501682
{[>]NC(C)(C)C(C[NH3+])C(=O).[+rn=70],CC(C)C1(C)CCCC1(N)CC=O[<].[+rn=30]}	0.289494711	5.565214603	27.14682232
{[>]NC(C)(C)C(C[NH3+])C(=O).[+rn=80],CC(C)C1(C)CCCC1(N)CC=O[<].[+rn=20]}	0.293899562	5.489445379	28.81882824
{[>]NC(C)(C)C(C[NH3+])C(=O).[+rn=90],CC(C)C1(C)CCCC1(N)CC=O[<].[+rn=10]}	0.302952761	5.664655516	37.72108181
{[>]NC(C)(C)C(C[NH3+])C(=O).[+rn=10],CCC1(C)CCCC1(N)CC=O[<].[+rn=90]}	0.719273133	8.828002997	11.99162623
{[>]NC(C)(C)C(C[NH3+])C(=O).[+rn=20],CCC1(C)CCCC1(N)CC=O[<].[+rn=80]}	0.68203254	6.972534827	9.699144909
{[>]NC(C)(C)C(C[NH3+])C(=O).[+rn=30],CCC1(C)CCCC1(N)CC=O[<].[+rn=70]}	0.654154724	6.191603402	10.20209366
{[>]NC(C)(C)C(C[NH3+])C(=O).[+rn=40],CCC1(C)CCCC1(N)CC=O[<].[+rn=60]}	0.596784777	5.505436354	11.20022493
{[>]NC(C)(C)C(C[NH3+])C(=O).[+rn=50],CCC1(C)CCCC1(N)CC=O[<].[+rn=50]}	0.561682019	5.097178833	12.2802488
{[>]NC(C)(C)C(C[NH3+])C(=O).[+rn=60],CCC1(C)CCCC1(N)CC=O[<].[+rn=40]}	0.532525088	4.723562651	14.64821768
{[>]NC(C)(C)C(C[NH3+])C(=O).[+rn=70],CCC1(C)CCCC1(N)CC=O[<].[+rn=30]}	0.581784295	4.698827274	15.87697967
{[>]NC(C)(C)C(C[NH3+])C(=O).[+rn=80],CCC1(C)CCCC1(N)CC=O[<].[+rn=20]}	0.594640579	4.669249778	18.40480381
{[>]NC(C)(C)C(C[NH3+])C(=O).[+rn=90],CCC1(C)CCCC1(N)CC=O[<].[+rn=10]}	0.673538905	5.03754555	26.78292554
{[>]NC(C)(C)C(C[NH3+])C(=O).[+rn=10],CCC1(CC)CCC1(N)CC=O[<].[+rn=90]}	0.625339446	10.45602462	20.92009263
{[>]NC(C)(C)C(C[NH3+])C(=O).[+rn=20],CCC1(CC)CCC1(N)CC=O[<].[+rn=80]}	0.631253759	8.272564996	16.04580142
{[>]NC(C)(C)C(C[NH3+])C(=O).[+rn=30],CCC1(CC)CCC1(N)CC=O[<].[+rn=70]}	0.639228913	7.334814471	15.9295086
{[>]NC(C)(C)C(C[NH3+])C(=O).[+rn=40],CCC1(CC)CCC1(N)CC=O[<].[+rn=60]}	0.62425059	6.724240111	15.40496688
{[>]NC(C)(C)C(C[NH3+])C(=O).[+rn=50],CCC1(CC)CCC1(N)CC=O[<].[+rn=50]}	0.601011178	6.526422989	15.95686213
{[>]NC(C)(C)C(C[NH3+])C(=O).[+rn=60],CCC1(CC)CCC1(N)CC=O[<].[+rn=40]}	0.538671974	6.318676788	17.57077461
{[>]NC(C)(C)C(C[NH3+])C(=O).[+rn=70],CCC1(CC)CCC1(N)CC=O[<].[+rn=30]}	0.522305534	6.28905134	20.49818315
{[>]NC(C)(C)C(C[NH3+])C(=O).[+rn=80],CCC1(CC)CCC1(N)CC=O[<].[+rn=20]}	0.533286719	6.320228186	24.47284414
{[>]NC(C)(C)C(C[NH3+])C(=O).[+rn=90],CCC1(CC)CCC1(N)CC=O[<].[+rn=10]}	0.581414184	6.945398732	36.60601928
{[>]NC(C)(C)C(C[NH3+])C(=O).[+rn=10],CC1(C)CCC(N)(CC=O)C1(C)C[<].[+rn=90]}	0.441277201	7.053598378	17.33521177
{[>]NC(C)(C)C(C[NH3+])C(=O).[+rn=20],CC1(C)CCC(N)(CC=O)C1(C)C[<].[+rn=80]}	0.43545248	6.468910543	16.86814375
{[>]NC(C)(C)C(C[NH3+])C(=O).[+rn=30],CC1(C)CCC(N)(CC=O)C1(C)C[<].[+rn=70]}	0.422514102	6.189933746	18.54877946
{[>]NC(C)(C)C(C[NH3+])C(=O).[+rn=40],CC1(C)CCC(N)(CC=O)C1(C)C[<].[+rn=60]}	0.391155501	5.959682823	19.10461859
{[>]NC(C)(C)C(C[NH3+])C(=O).[+rn=50],CC1(C)CCC(N)(CC=O)C1(C)C[<].[+rn=50]}	0.381139746	5.861928203	18.25059403
{[>]NC(C)(C)C(C[NH3+])C(=O).[+rn=60],CC1(C)CCC(N)(CC=O)C1(C)C[<].[+rn=40]}	0.364893329	5.659791813	19.20311171
{[>]NC(C)(C)C(C[NH3+])C(=O).[+rn=70],CC1(C)CCC(N)(CC=O)C1(C)C[<].[+rn=30]}	0.369826331	5.546892093	19.69834988
{[>]NC(C)(C)C(C[NH3+])C(=O).[+rn=80],CC1(C)CCC(N)(CC=O)C1(C)C[<].[+rn=20]}	0.403990658	5.580813723	20.50901303
{[>]NC(C)(C)C(C[NH3+])C(=O).[+rn=90],CC1(C)CCC(N)(CC=O)C1(C)C[<].[+rn=10]}	0.4377755	5.784797201	25.48068225
{[>]NC(C)(C)C(C[NH3+])C(=O).[+rn=10],CC1(C)CCCCC1(N)CC=O[<].[+rn=90]}	0.655747279	10.27783374	12.43344369
{[>]NC(C)(C)C(C[NH3+])C(=O).[+rn=20],CC1(C)CCCCC1(N)CC=O[<].[+rn=80]}	0.665782975	8.013892178	10.06189118
{[>]NC(C)(C)C(C[NH3+])C(=O).[+rn=30],CC1(C)CCCCC1(N)CC=O[<].[+rn=70]}	0.656350404	6.981296106	10.02897444
{[>]NC(C)(C)C(C[NH3+])C(=O).[+rn=40],CC1(C)CCCCC1(N)CC=O[<].[+rn=60]}	0.568682407	6.232417192	10.08535011
{[>]NC(C)(C)C(C[NH3+])C(=O).[+rn=50],CC1(C)CCCCC1(N)CC=O[<].[+rn=50]}	0.544820402	5.76219824	10.89799875
{[>]NC(C)(C)C(C[NH3+])C(=O).[+rn=60],CC1(C)CCCCC1(N)CC=O[<].[+rn=40]}	0.512607436	5.429739964	13.34162989
{[>]NC(C)(C)C(C[NH3+])C(=O).[+rn=70],CC1(C)CCCCC1(N)CC=O[<].[+rn=30]}	0.572741892	5.383916381	15.68925026
{[>]NC(C)(C)C(C[NH3+])C(=O).[+rn=80],CC1(C)CCCCC1(N)CC=O[<].[+rn=20]}	0.619884735	5.438977253	18.34888487
{[>]NC(C)(C)C(C[NH3+])C(=O).[+rn=90],CC1(C)CCCCC1(N)CC=O[<].[+rn=10]}	0.664680479	5.966759282	24.56929237
{[>]NC(C)(C)C(C[NH3+])C(=O).[+rn=10],CCC1(C(C)C)CCC1(N)CC=O[<].[+rn=90]}	0.349927265	9.026523173	27.7694772
{[>]NC(C)(C)C(C[NH3+])C(=O).[+rn=20],CCC1(C(C)C)CCC1(N)CC=O[<].[+rn=80]}	0.356457615	7.668666883	23.85226352
{[>]NC(C)(C)C(C[NH3+])C(=O).[+rn=30],CCC1(C(C)C)CCC1(N)CC=O[<].[+rn=70]}	0.374760751	6.933872123	23.76738187
{[>]NC(C)(C)C(C[NH3+])C(=O).[+rn=40],CCC1(C(C)C)CCC1(N)CC=O[<].[+rn=60]}	0.379941135	6.297239586	22.03552238
{[>]NC(C)(C)C(C[NH3+])C(=O).[+rn=50],CCC1(C(C)C)CCC1(N)CC=O[<].[+rn=50]}	0.406061722	5.976898945	20.96302505
{[>]NC(C)(C)C(C[NH3+])C(=O).[+rn=60],CCC1(C(C)C)CCC1(N)CC=O[<].[+rn=40]}	0.419428244	5.704466956	23.42118191
{[>]NC(C)(C)C(C[NH3+])C(=O).[+rn=70],CCC1(C(C)C)CCC1(N)CC=O[<].[+rn=30]}	0.444610027	5.553531715	26.43825295
{[>]NC(C)(C)C(C[NH3+])C(=O).[+rn=80],CCC1(C(C)C)CCC1(N)CC=O[<].[+rn=20]}	0.458798839	5.431687945	29.66254651
{[>]NC(C)(C)C(C[NH3+])C(=O).[+rn=90],CCC1(C(C)C)CCC1(N)CC=O[<].[+rn=10]}	0.471038022	5.514023417	38.07728421
{[>]NC(C)(C)C(C[NH3+])C(=O).[+rn=10],CC1CCCC(N)(CC=O)C1(C)C[<].[+rn=90]}	0.310642895	8.837557175	23.09141789
{[>]NC(C)(C)C(C[NH3+])C(=O).[+rn=20],CC1CCCC(N)(CC=O)C1(C)C[<].[+rn=80]}	0.319134335	7.513815426	19.30016058
{[>]NC(C)(C)C(C[NH3+])C(=O).[+rn=30],CC1CCCC(N)(CC=O)C1(C)C[<].[+rn=70]}	0.339045753	6.796511129	20.23134236
{[>]NC(C)(C)C(C[NH3+])C(=O).[+rn=40],CC1CCCC(N)(CC=O)C1(C)C[<].[+rn=60]}	0.326772865	6.134097452	21.42543538
{[>]NC(C)(C)C(C[NH3+])C(=O).[+rn=50],CC1CCCC(N)(CC=O)C1(C)C[<].[+rn=50]}	0.333896003	5.739131269	21.762825
{[>]NC(C)(C)C(C[NH3+])C(=O).[+rn=60],CC1CCCC(N)(CC=O)C1(C)C[<].[+rn=40]}	0.311536591	5.464730583	24.52643228
{[>]NC(C)(C)C(C[NH3+])C(=O).[+rn=70],CC1CCCC(N)(CC=O)C1(C)C[<].[+rn=30]}	0.315513818	5.29776439	26.82283949
{[>]NC(C)(C)C(C[NH3+])C(=O).[+rn=80],CC1CCCC(N)(CC=O)C1(C)C[<].[+rn=20]}	0.314905721	5.127105883	28.51108549
{[>]NC(C)(C)C(C[NH3+])C(=O).[+rn=90],CC1CCCC(N)(CC=O)C1(C)C[<].[+rn=10]}	0.332404973	5.205009569	36.03968709
{[>]NC(C)(C)C(C[NH3+])C(=O).[+rn=10],CCC1CCC(N)(CC=O)C(C)C1[<].[+rn=90]}	0.900791289	15.08101529	34.53391043
{[>]NC(C)(C)C(C[NH3+])C(=O).[+rn=20],CCC1CCC(N)(CC=O)C(C)C1[<].[+rn=80]}	0.949714975	12.83344231	24.78280763
{[>]NC(C)(C)C(C[NH3+])C(=O).[+rn=30],CCC1CCC(N)(CC=O)C(C)C1[<].[+rn=70]}	1.010701893	11.62840589	21.53779881
{[>]NC(C)(C)C(C[NH3+])C(=O).[+rn=40],CCC1CCC(N)(CC=O)C(C)C1[<].[+rn=60]}	1.098097359	10.49558527	17.53405533
{[>]NC(C)(C)C(C[NH3+])C(=O).[+rn=50],CCC1CCC(N)(CC=O)C(C)C1[<].[+rn=50]}	1.216093738	9.610157076	14.57192063
{[>]NC(C)(C)C(C[NH3+])C(=O).[+rn=60],CCC1CCC(N)(CC=O)C(C)C1[<].[+rn=40]}	1.266819285	8.612441019	15.25754148
{[>]NC(C)(C)C(C[NH3+])C(=O).[+rn=70],CCC1CCC(N)(CC=O)C(C)C1[<].[+rn=30]}	1.435190793	7.850147176	16.47272157
{[>]NC(C)(C)C(C[NH3+])C(=O).[+rn=80],CCC1CCC(N)(CC=O)C(C)C1[<].[+rn=20]}	1.690789865	7.2391333	19.45742719
{[>]NC(C)(C)C(C[NH3+])C(=O).[+rn=90],CCC1CCC(N)(CC=O)C(C)C1[<].[+rn=10]}	2.094570824	6.999891603	28.43224376
{[>]NC(C)(C)C(C[NH3+])C(=O).[+rn=10],CCCC1(CC)CCC1(N)CC=O[<].[+rn=90]}	0.860737571	16.30418569	35.45739778
{[>]NC(C)(C)C(C[NH3+])C(=O).[+rn=20],CCCC1(CC)CCC1(N)CC=O[<].[+rn=80]}	0.930563267	13.27658585	24.60654679
{[>]NC(C)(C)C(C[NH3+])C(=O).[+rn=30],CCCC1(CC)CCC1(N)CC=O[<].[+rn=70]}	1.002648531	12.01357968	20.72077755
{[>]NC(C)(C)C(C[NH3+])C(=O).[+rn=40],CCCC1(CC)CCC1(N)CC=O[<].[+rn=60]}	1.081482917	10.67486583	15.97817925
{[>]NC(C)(C)C(C[NH3+])C(=O).[+rn=50],CCCC1(CC)CCC1(N)CC=O[<].[+rn=50]}	1.202927514	9.883208204	13.53952153
{[>]NC(C)(C)C(C[NH3+])C(=O).[+rn=60],CCCC1(CC)CCC1(N)CC=O[<].[+rn=40]}	1.42050935	8.833385887	13.69287434
{[>]NC(C)(C)C(C[NH3+])C(=O).[+rn=70],CCCC1(CC)CCC1(N)CC=O[<].[+rn=30]}	1.657600858	8.077895914	15.065236
{[>]NC(C)(C)C(C[NH3+])C(=O).[+rn=80],CCCC1(CC)CCC1(N)CC=O[<].[+rn=20]}	2.192041604	7.584368322	16.39724855
{[>]NC(C)(C)C(C[NH3+])C(=O).[+rn=90],CCCC1(CC)CCC1(N)CC=O[<].[+rn=10]}	3.2593615	7.478860386	22.94245561
{[>]NC(C)(C)C(C[NH3+])C(=O).[+rn=10],CCC(CC)C1CCC1(N)CC=O[<].[+rn=90]}	1.106955199	28.08599488	87.985958
{[>]NC(C)(C)C(C[NH3+])C(=O).[+rn=20],CCC(CC)C1CCC1(N)CC=O[<].[+rn=80]}	1.303377202	23.56284035	56.60455057
{[>]NC(C)(C)C(C[NH3+])C(=O).[+rn=30],CCC(CC)C1CCC1(N)CC=O[<].[+rn=70]}	1.625404342	21.49593447	44.68659853
{[>]NC(C)(C)C(C[NH3+])C(=O).[+rn=40],CCC(CC)C1CCC1(N)CC=O[<].[+rn=60]}	2.041329127	19.11742302	30.11042487
{[>]NC(C)(C)C(C[NH3+])C(=O).[+rn=50],CCC(CC)C1CCC1(N)CC=O[<].[+rn=50]}	2.749534186	17.24161128	22.30698929
{[>]NC(C)(C)C(C[NH3+])C(=O).[+rn=60],CCC(CC)C1CCC1(N)CC=O[<].[+rn=40]}	3.56927763	14.84923372	19.03830535
{[>]NC(C)(C)C(C[NH3+])C(=O).[+rn=70],CCC(CC)C1CCC1(N)CC=O[<].[+rn=30]}	5.500779208	13.29846418	17.74263659
{[>]NC(C)(C)C(C[NH3+])C(=O).[+rn=80],CCC(CC)C1CCC1(N)CC=O[<].[+rn=20]}	7.865236141	12.02349012	17.66601224
{[>]NC(C)(C)C(C[NH3+])C(=O).[+rn=90],CCC(CC)C1CCC1(N)CC=O[<].[+rn=10]}	10.77560502	11.64438657	22.12252683
{[>]NC(C)(C)C(C[NH3+])C(=O).[+rn=10],CCC1(C)CCCCC1(N)CC=O[<].[+rn=90]}	0.416186242	10.91190576	15.51167468
{[>]NC(C)(C)C(C[NH3+])C(=O).[+rn=20],CCC1(C)CCCCC1(N)CC=O[<].[+rn=80]}	0.403818133	8.941287833	12.07877186
{[>]NC(C)(C)C(C[NH3+])C(=O).[+rn=30],CCC1(C)CCCCC1(N)CC=O[<].[+rn=70]}	0.398640303	8.146113033	11.25046527
{[>]NC(C)(C)C(C[NH3+])C(=O).[+rn=40],CCC1(C)CCCCC1(N)CC=O[<].[+rn=60]}	0.3991048	7.261168858	10.95987117
{[>]NC(C)(C)C(C[NH3+])C(=O).[+rn=50],CCC1(C)CCCCC1(N)CC=O[<].[+rn=50]}	0.432880252	6.763893014	11.52045461
{[>]NC(C)(C)C(C[NH3+])C(=O).[+rn=60],CCC1(C)CCCCC1(N)CC=O[<].[+rn=40]}	0.442589837	6.204079018	14.32128158
{[>]NC(C)(C)C(C[NH3+])C(=O).[+rn=70],CCC1(C)CCCCC1(N)CC=O[<].[+rn=30]}	0.469329724	5.911721554	17.59667383
{[>]NC(C)(C)C(C[NH3+])C(=O).[+rn=80],CCC1(C)CCCCC1(N)CC=O[<].[+rn=20]}	0.55757389	5.608251989	20.09062216
{[>]NC(C)(C)C(C[NH3+])C(=O).[+rn=90],CCC1(C)CCCCC1(N)CC=O[<].[+rn=10]}	0.649029512	5.750304009	27.41129687
{[>]NC(C)(C)C(C[NH3+])C(=O).[+rn=10],CC1CCC(N)(CC=O)CC(C)C1[<].[+rn=90]}	0.380081469	17.05446802	35.20426877
{[>]NC(C)(C)C(C[NH3+])C(=O).[+rn=20],CC1CCC(N)(CC=O)CC(C)C1[<].[+rn=80]}	0.391214599	14.67019104	26.41281003
{[>]NC(C)(C)C(C[NH3+])C(=O).[+rn=30],CC1CCC(N)(CC=O)CC(C)C1[<].[+rn=70]}	0.388788876	13.2653429	23.82437211
{[>]NC(C)(C)C(C[NH3+])C(=O).[+rn=40],CC1CCC(N)(CC=O)CC(C)C1[<].[+rn=60]}	0.37396638	11.8640421	20.14188174
{[>]NC(C)(C)C(C[NH3+])C(=O).[+rn=50],CC1CCC(N)(CC=O)CC(C)C1[<].[+rn=50]}	0.36735667	10.88292635	17.82666919
{[>]NC(C)(C)C(C[NH3+])C(=O).[+rn=60],CC1CCC(N)(CC=O)CC(C)C1[<].[+rn=40]}	0.411360607	9.742937977	17.99053015
{[>]NC(C)(C)C(C[NH3+])C(=O).[+rn=70],CC1CCC(N)(CC=O)CC(C)C1[<].[+rn=30]}	0.428531046	8.96518397	18.90102094
{[>]NC(C)(C)C(C[NH3+])C(=O).[+rn=80],CC1CCC(N)(CC=O)CC(C)C1[<].[+rn=20]}	0.526905698	8.558992145	19.95924322
{[>]NC(C)(C)C(C[NH3+])C(=O).[+rn=90],CC1CCC(N)(CC=O)CC(C)C1[<].[+rn=10]}	0.645774581	8.532638818	27.52039664
{[>]NC(C)(C)C(C[NH3+])C(=O).[+rn=10],CCC1(C)CCCC(N)(CC=O)C1[<].[+rn=90]}	0.643045602	16.44833855	26.9654818
{[>]NC(C)(C)C(C[NH3+])C(=O).[+rn=20],CCC1(C)CCCC(N)(CC=O)C1[<].[+rn=80]}	0.631477454	13.95612824	19.18086156
{[>]NC(C)(C)C(C[NH3+])C(=O).[+rn=30],CCC1(C)CCCC(N)(CC=O)C1[<].[+rn=70]}	0.599609247	12.53542766	16.40896226
{[>]NC(C)(C)C(C[NH3+])C(=O).[+rn=40],CCC1(C)CCCC(N)(CC=O)C1[<].[+rn=60]}	0.61964583	11.22219665	13.53225751
{[>]NC(C)(C)C(C[NH3+])C(=O).[+rn=50],CCC1(C)CCCC(N)(CC=O)C1[<].[+rn=50]}	0.670069262	10.2698454	12.0171066
{[>]NC(C)(C)C(C[NH3+])C(=O).[+rn=60],CCC1(C)CCCC(N)(CC=O)C1[<].[+rn=40]}	0.72809902	9.304326052	11.68264007
{[>]NC(C)(C)C(C[NH3+])C(=O).[+rn=70],CCC1(C)CCCC(N)(CC=O)C1[<].[+rn=30]}	0.796444422	8.664885595	11.99342246
{[>]NC(C)(C)C(C[NH3+])C(=O).[+rn=80],CCC1(C)CCCC(N)(CC=O)C1[<].[+rn=20]}	0.987559653	8.141158722	13.53868879
{[>]NC(C)(C)C(C[NH3+])C(=O).[+rn=90],CCC1(C)CCCC(N)(CC=O)C1[<].[+rn=10]}	1.216939361	8.035153444	18.85370945
{[>]NC(C)(C)C(C[NH3+])C(=O).[+rn=10],CCC1(C)C(C)CCC1(N)CC=O[<].[+rn=90]}	0.384808488	7.393940068	16.79257205
{[>]NC(C)(C)C(C[NH3+])C(=O).[+rn=20],CCC1(C)C(C)CCC1(N)CC=O[<].[+rn=80]}	0.386893226	6.484691872	15.20463406
{[>]NC(C)(C)C(C[NH3+])C(=O).[+rn=30],CCC1(C)C(C)CCC1(N)CC=O[<].[+rn=70]}	0.388229425	5.977926707	17.15837813
{[>]NC(C)(C)C(C[NH3+])C(=O).[+rn=40],CCC1(C)C(C)CCC1(N)CC=O[<].[+rn=60]}	0.388571358	5.537837827	19.30287212
{[>]NC(C)(C)C(C[NH3+])C(=O).[+rn=50],CCC1(C)C(C)CCC1(N)CC=O[<].[+rn=50]}	0.38805072	5.246599594	20.65766062
{[>]NC(C)(C)C(C[NH3+])C(=O).[+rn=60],CCC1(C)C(C)CCC1(N)CC=O[<].[+rn=40]}	0.368780675	4.914294045	24.05096194
{[>]NC(C)(C)C(C[NH3+])C(=O).[+rn=70],CCC1(C)C(C)CCC1(N)CC=O[<].[+rn=30]}	0.364315513	4.742248951	25.28812255
{[>]NC(C)(C)C(C[NH3+])C(=O).[+rn=80],CCC1(C)C(C)CCC1(N)CC=O[<].[+rn=20]}	0.365164793	4.61376315	27.04071794
{[>]NC(C)(C)C(C[NH3+])C(=O).[+rn=90],CCC1(C)C(C)CCC1(N)CC=O[<].[+rn=10]}	0.406069634	4.722748084	35.66246611
{[>]NC(C)(C)C(C[NH3+])C(=O).[+rn=10],CCC1CCC(N)(CC=O)C1(C)C[<].[+rn=90]}	0.252756489	9.128383233	17.0623121
{[>]NC(C)(C)C(C[NH3+])C(=O).[+rn=20],CCC1CCC(N)(CC=O)C1(C)C[<].[+rn=80]}	0.284632822	7.812878335	15.15598751
{[>]NC(C)(C)C(C[NH3+])C(=O).[+rn=30],CCC1CCC(N)(CC=O)C1(C)C[<].[+rn=70]}	0.322716486	7.115228096	16.15329112
{[>]NC(C)(C)C(C[NH3+])C(=O).[+rn=40],CCC1CCC(N)(CC=O)C1(C)C[<].[+rn=60]}	0.359299712	6.496163063	17.64013679
{[>]NC(C)(C)C(C[NH3+])C(=O).[+rn=50],CCC1CCC(N)(CC=O)C1(C)C[<].[+rn=50]}	0.393232778	6.136469071	18.78103455
{[>]NC(C)(C)C(C[NH3+])C(=O).[+rn=60],CCC1CCC(N)(CC=O)C1(C)C[<].[+rn=40]}	0.356896816	5.717987831	20.92124484
{[>]NC(C)(C)C(C[NH3+])C(=O).[+rn=70],CCC1CCC(N)(CC=O)C1(C)C[<].[+rn=30]}	0.367447746	5.492057652	22.24786788
{[>]NC(C)(C)C(C[NH3+])C(=O).[+rn=80],CCC1CCC(N)(CC=O)C1(C)C[<].[+rn=20]}	0.458512328	5.380442138	23.03503041
{[>]NC(C)(C)C(C[NH3+])C(=O).[+rn=90],CCC1CCC(N)(CC=O)C1(C)C[<].[+rn=10]}	0.646736567	5.56020075	29.43843718
{[>]NC(C)(C)C(C[NH3+])C(=O).[+rn=10],CCC1C(C)(C)CCC1(N)CC=O[<].[+rn=90]}	0.656443272	9.796500776	18.6047332
{[>]NC(C)(C)C(C[NH3+])C(=O).[+rn=20],CCC1C(C)(C)CCC1(N)CC=O[<].[+rn=80]}	0.646073717	8.514717622	16.06472478
{[>]NC(C)(C)C(C[NH3+])C(=O).[+rn=30],CCC1C(C)(C)CCC1(N)CC=O[<].[+rn=70]}	0.628916716	7.768349005	16.90971852
{[>]NC(C)(C)C(C[NH3+])C(=O).[+rn=40],CCC1C(C)(C)CCC1(N)CC=O[<].[+rn=60]}	0.581539852	7.082193826	16.73978935
{[>]NC(C)(C)C(C[NH3+])C(=O).[+rn=50],CCC1C(C)(C)CCC1(N)CC=O[<].[+rn=50]}	0.615486684	6.671309831	16.77584551
{[>]NC(C)(C)C(C[NH3+])C(=O).[+rn=60],CCC1C(C)(C)CCC1(N)CC=O[<].[+rn=40]}	0.621446573	6.332770699	20.13700439
{[>]NC(C)(C)C(C[NH3+])C(=O).[+rn=70],CCC1C(C)(C)CCC1(N)CC=O[<].[+rn=30]}	0.676057772	6.154936256	22.51314559
{[>]NC(C)(C)C(C[NH3+])C(=O).[+rn=80],CCC1C(C)(C)CCC1(N)CC=O[<].[+rn=20]}	0.72334764	6.051846954	24.73006354
{[>]NC(C)(C)C(C[NH3+])C(=O).[+rn=90],CCC1C(C)(C)CCC1(N)CC=O[<].[+rn=10]}	0.788382411	6.175011484	32.70742405
{[>]NC(C)(C)C(C[NH3+])C(=O).[+rn=10],CCC1(C)CCC(N)(CC=O)C1C[<].[+rn=90]}	0.441925812	9.75697338	17.12434748
{[>]NC(C)(C)C(C[NH3+])C(=O).[+rn=20],CCC1(C)CCC(N)(CC=O)C1C[<].[+rn=80]}	0.461801016	8.295458462	14.58037368
{[>]NC(C)(C)C(C[NH3+])C(=O).[+rn=30],CCC1(C)CCC(N)(CC=O)C1C[<].[+rn=70]}	0.481001455	7.515991173	15.04284864
{[>]NC(C)(C)C(C[NH3+])C(=O).[+rn=40],CCC1(C)CCC(N)(CC=O)C1C[<].[+rn=60]}	0.474862006	6.827167122	15.14540553
{[>]NC(C)(C)C(C[NH3+])C(=O).[+rn=50],CCC1(C)CCC(N)(CC=O)C1C[<].[+rn=50]}	0.493084336	6.384400351	16.34176212
{[>]NC(C)(C)C(C[NH3+])C(=O).[+rn=60],CCC1(C)CCC(N)(CC=O)C1C[<].[+rn=40]}	0.513756053	5.932614455	18.84830872
{[>]NC(C)(C)C(C[NH3+])C(=O).[+rn=70],CCC1(C)CCC(N)(CC=O)C1C[<].[+rn=30]}	0.496777172	5.681059679	19.70634948
{[>]NC(C)(C)C(C[NH3+])C(=O).[+rn=80],CCC1(C)CCC(N)(CC=O)C1C[<].[+rn=20]}	0.554833992	5.445186593	20.87843354
{[>]NC(C)(C)C(C[NH3+])C(=O).[+rn=90],CCC1(C)CCC(N)(CC=O)C1C[<].[+rn=10]}	0.670574194	5.510685416	27.70966236
{[>]NC(C)(C)C(C[NH3+])C(=O).[+rn=10],CC1CCCC(N)(CC=O)CC1C[<].[+rn=90]}	0.531618558	15.80561454	37.5871045
{[>]NC(C)(C)C(C[NH3+])C(=O).[+rn=20],CC1CCCC(N)(CC=O)CC1C[<].[+rn=80]}	0.516166521	13.09594885	28.31634579
{[>]NC(C)(C)C(C[NH3+])C(=O).[+rn=30],CC1CCCC(N)(CC=O)CC1C[<].[+rn=70]}	0.509657969	11.91593167	26.03167255
{[>]NC(C)(C)C(C[NH3+])C(=O).[+rn=40],CC1CCCC(N)(CC=O)CC1C[<].[+rn=60]}	0.502517449	10.63385832	22.02402498
{[>]NC(C)(C)C(C[NH3+])C(=O).[+rn=50],CC1CCCC(N)(CC=O)CC1C[<].[+rn=50]}	0.482519752	9.748707874	19.78117583
{[>]NC(C)(C)C(C[NH3+])C(=O).[+rn=60],CC1CCCC(N)(CC=O)CC1C[<].[+rn=40]}	0.462794447	8.723508016	20.14011111
{[>]NC(C)(C)C(C[NH3+])C(=O).[+rn=70],CC1CCCC(N)(CC=O)CC1C[<].[+rn=30]}	0.488956468	8.221057279	20.97674044
{[>]NC(C)(C)C(C[NH3+])C(=O).[+rn=80],CC1CCCC(N)(CC=O)CC1C[<].[+rn=20]}	0.584786277	7.825005631	22.90724815
{[>]NC(C)(C)C(C[NH3+])C(=O).[+rn=90],CC1CCCC(N)(CC=O)CC1C[<].[+rn=10]}	0.746779566	8.06548608	31.91342304
{[>]NC(C)(C)C(C[NH3+])C(=O).[+rn=10],CC1(C)CCCCCC1(N)CC=O[<].[+rn=90]}	0.292138007	10.78162086	13.55822152
{[>]NC(C)(C)C(C[NH3+])C(=O).[+rn=20],CC1(C)CCCCCC1(N)CC=O[<].[+rn=80]}	0.293365745	8.794573757	10.96573721
{[>]NC(C)(C)C(C[NH3+])C(=O).[+rn=30],CC1(C)CCCCCC1(N)CC=O[<].[+rn=70]}	0.299501456	7.991777436	11.05974015
{[>]NC(C)(C)C(C[NH3+])C(=O).[+rn=40],CC1(C)CCCCCC1(N)CC=O[<].[+rn=60]}	0.279244824	7.13325445	10.63737444
{[>]NC(C)(C)C(C[NH3+])C(=O).[+rn=50],CC1(C)CCCCCC1(N)CC=O[<].[+rn=50]}	0.280765908	6.657854384	11.44732523
{[>]NC(C)(C)C(C[NH3+])C(=O).[+rn=60],CC1(C)CCCCCC1(N)CC=O[<].[+rn=40]}	0.257102942	6.240766751	14.03079389
{[>]NC(C)(C)C(C[NH3+])C(=O).[+rn=70],CC1(C)CCCCCC1(N)CC=O[<].[+rn=30]}	0.282103176	6.05840262	15.90117165
{[>]NC(C)(C)C(C[NH3+])C(=O).[+rn=80],CC1(C)CCCCCC1(N)CC=O[<].[+rn=20]}	0.295138065	5.908425741	18.21262921
{[>]NC(C)(C)C(C[NH3+])C(=O).[+rn=90],CC1(C)CCCCCC1(N)CC=O[<].[+rn=10]}	0.303729452	6.343033339	24.21997411
{[>]NC(C)(C)C(C[NH3+])C(=O).[+rn=10],CC1CCCC(N)(CC=O)C(C)C1[<].[+rn=90]}	0.296857463	13.31002336	30.3842727
{[>]NC(C)(C)C(C[NH3+])C(=O).[+rn=20],CC1CCCC(N)(CC=O)C(C)C1[<].[+rn=80]}	0.310976332	11.26050347	22.57201457
{[>]NC(C)(C)C(C[NH3+])C(=O).[+rn=30],CC1CCCC(N)(CC=O)C(C)C1[<].[+rn=70]}	0.345509402	10.12799405	20.74383902
{[>]NC(C)(C)C(C[NH3+])C(=O).[+rn=40],CC1CCCC(N)(CC=O)C(C)C1[<].[+rn=60]}	0.41033402	9.134337625	17.37493056
{[>]NC(C)(C)C(C[NH3+])C(=O).[+rn=50],CC1CCCC(N)(CC=O)C(C)C1[<].[+rn=50]}	0.487849258	8.340168591	15.22797975
{[>]NC(C)(C)C(C[NH3+])C(=O).[+rn=60],CC1CCCC(N)(CC=O)C(C)C1[<].[+rn=40]}	0.494920337	7.361211413	16.77991615
{[>]NC(C)(C)C(C[NH3+])C(=O).[+rn=70],CC1CCCC(N)(CC=O)C(C)C1[<].[+rn=30]}	0.546526548	6.782825808	18.87403611
{[>]NC(C)(C)C(C[NH3+])C(=O).[+rn=80],CC1CCCC(N)(CC=O)C(C)C1[<].[+rn=20]}	0.617408575	6.444673745	22.34884213
{[>]NC(C)(C)C(C[NH3+])C(=O).[+rn=90],CC1CCCC(N)(CC=O)C(C)C1[<].[+rn=10]}	0.817836927	6.484962505	31.7619017
{[>]NC(C)(C)C(C[NH3+])C(=O).[+rn=10],CCC1CCCC(N)(CC=O)CC1[<].[+rn=90]}	1.207088896	17.46944357	29.47677129
{[>]NC(C)(C)C(C[NH3+])C(=O).[+rn=20],CCC1CCCC(N)(CC=O)CC1[<].[+rn=80]}	1.201370472	14.3582504	20.57925656
{[>]NC(C)(C)C(C[NH3+])C(=O).[+rn=30],CCC1CCCC(N)(CC=O)CC1[<].[+rn=70]}	1.155659917	12.8358185	17.10438874
{[>]NC(C)(C)C(C[NH3+])C(=O).[+rn=40],CCC1CCCC(N)(CC=O)CC1[<].[+rn=60]}	1.137101397	11.34550713	13.27348975
{[>]NC(C)(C)C(C[NH3+])C(=O).[+rn=50],CCC1CCCC(N)(CC=O)CC1[<].[+rn=50]}	1.110953066	10.22168136	11.25814589
{[>]NC(C)(C)C(C[NH3+])C(=O).[+rn=60],CCC1CCCC(N)(CC=O)CC1[<].[+rn=40]}	1.028938886	9.031358546	12.11024348
{[>]NC(C)(C)C(C[NH3+])C(=O).[+rn=70],CCC1CCCC(N)(CC=O)CC1[<].[+rn=30]}	1.059769624	8.373386614	14.92493597
{[>]NC(C)(C)C(C[NH3+])C(=O).[+rn=80],CCC1CCCC(N)(CC=O)CC1[<].[+rn=20]}	1.111645937	8.107181942	18.87396805
{[>]NC(C)(C)C(C[NH3+])C(=O).[+rn=90],CCC1CCCC(N)(CC=O)CC1[<].[+rn=10]}	1.253313109	8.335678058	28.33656223
{[>]NC(C)(C)C(C[NH3+])C(=O).[+rn=10],CCC1CCCC(N)(CC=O)C1C[<].[+rn=90]}	0.516731405	14.59040468	38.49102562
{[>]NC(C)(C)C(C[NH3+])C(=O).[+rn=20],CCC1CCCC(N)(CC=O)C1C[<].[+rn=80]}	0.55651461	11.88905676	27.41402682
{[>]NC(C)(C)C(C[NH3+])C(=O).[+rn=30],CCC1CCCC(N)(CC=O)C1C[<].[+rn=70]}	0.622990684	10.83408424	24.80166537
{[>]NC(C)(C)C(C[NH3+])C(=O).[+rn=40],CCC1CCCC(N)(CC=O)C1C[<].[+rn=60]}	0.712498913	9.721834727	20.53573876
{[>]NC(C)(C)C(C[NH3+])C(=O).[+rn=50],CCC1CCCC(N)(CC=O)C1C[<].[+rn=50]}	0.814342505	8.91729955	17.57676991
{[>]NC(C)(C)C(C[NH3+])C(=O).[+rn=60],CCC1CCCC(N)(CC=O)C1C[<].[+rn=40]}	0.852261024	7.943635616	17.64920137
{[>]NC(C)(C)C(C[NH3+])C(=O).[+rn=70],CCC1CCCC(N)(CC=O)C1C[<].[+rn=30]}	0.943256665	7.319822992	18.93347325
{[>]NC(C)(C)C(C[NH3+])C(=O).[+rn=80],CCC1CCCC(N)(CC=O)C1C[<].[+rn=20]}	1.132268967	6.851576988	22.40290267
{[>]NC(C)(C)C(C[NH3+])C(=O).[+rn=90],CCC1CCCC(N)(CC=O)C1C[<].[+rn=10]}	1.472379621	6.90084677	33.25199209
{[>]NC(C)(C)C(C[NH3+])C(=O).[+rn=10],CCCC1CCC(N)(CC=O)C1C[<].[+rn=90]}	0.925221701	17.96893025	38.43770869
{[>]NC(C)(C)C(C[NH3+])C(=O).[+rn=20],CCCC1CCC(N)(CC=O)C1C[<].[+rn=80]}	0.961961748	14.89136369	26.59438913
{[>]NC(C)(C)C(C[NH3+])C(=O).[+rn=30],CCCC1CCC(N)(CC=O)C1C[<].[+rn=70]}	1.035411377	13.60379422	22.38584066
{[>]NC(C)(C)C(C[NH3+])C(=O).[+rn=40],CCCC1CCC(N)(CC=O)C1C[<].[+rn=60]}	1.03230063	12.07886877	17.9901153
{[>]NC(C)(C)C(C[NH3+])C(=O).[+rn=50],CCCC1CCC(N)(CC=O)C1C[<].[+rn=50]}	1.083398207	11.05460475	15.84155413
{[>]NC(C)(C)C(C[NH3+])C(=O).[+rn=60],CCCC1CCC(N)(CC=O)C1C[<].[+rn=40]}	1.15550162	9.780577675	16.69126383
{[>]NC(C)(C)C(C[NH3+])C(=O).[+rn=70],CCCC1CCC(N)(CC=O)C1C[<].[+rn=30]}	1.426449673	8.984192003	17.87030497
{[>]NC(C)(C)C(C[NH3+])C(=O).[+rn=80],CCCC1CCC(N)(CC=O)C1C[<].[+rn=20]}	1.96824159	8.290581991	20.09548103
{[>]NC(C)(C)C(C[NH3+])C(=O).[+rn=90],CCCC1CCC(N)(CC=O)C1C[<].[+rn=10]}	2.842279978	8.138675479	27.38601814
{[>]NC(C)(C)C(C[NH3+])C(=O).[+rn=10],CC(C)C1CCC(N)(CC=O)C1C[<].[+rn=90]}	0.468402708	16.12882606	40.92952131
{[>]NC(C)(C)C(C[NH3+])C(=O).[+rn=20],CC(C)C1CCC(N)(CC=O)C1C[<].[+rn=80]}	0.568084911	13.76829353	33.6152301
{[>]NC(C)(C)C(C[NH3+])C(=O).[+rn=30],CC(C)C1CCC(N)(CC=O)C1C[<].[+rn=70]}	0.723451288	12.49551074	32.61937259
{[>]NC(C)(C)C(C[NH3+])C(=O).[+rn=40],CC(C)C1CCC(N)(CC=O)C1C[<].[+rn=60]}	0.848484201	11.286133	31.9141441
{[>]NC(C)(C)C(C[NH3+])C(=O).[+rn=50],CC(C)C1CCC(N)(CC=O)C1C[<].[+rn=50]}	1.044690684	10.39921172	29.77790858
{[>]NC(C)(C)C(C[NH3+])C(=O).[+rn=60],CC(C)C1CCC(N)(CC=O)C1C[<].[+rn=40]}	1.222489285	9.469665568	29.37948581
{[>]NC(C)(C)C(C[NH3+])C(=O).[+rn=70],CC(C)C1CCC(N)(CC=O)C1C[<].[+rn=30]}	1.646073134	8.844898353	30.44738599
{[>]NC(C)(C)C(C[NH3+])C(=O).[+rn=80],CC(C)C1CCC(N)(CC=O)C1C[<].[+rn=20]}	2.448831973	8.478490035	31.57802037
{[>]NC(C)(C)C(C[NH3+])C(=O).[+rn=90],CC(C)C1CCC(N)(CC=O)C1C[<].[+rn=10]}	3.696136351	8.4446762	38.55595893
{[>]NC(C)(C)C(C[NH3+])C(=O).[+rn=10],CC(C)C1CCCCC1(N)CC=O[<].[+rn=90]}	0.590471543	16.99523487	57.5633363
{[>]NC(C)(C)C(C[NH3+])C(=O).[+rn=20],CC(C)C1CCCCC1(N)CC=O[<].[+rn=80]}	0.618330715	14.08802794	40.39123553
{[>]NC(C)(C)C(C[NH3+])C(=O).[+rn=30],CC(C)C1CCCCC1(N)CC=O[<].[+rn=70]}	0.640114181	12.74144086	36.52779758
{[>]NC(C)(C)C(C[NH3+])C(=O).[+rn=40],CC(C)C1CCCCC1(N)CC=O[<].[+rn=60]}	0.683459581	11.3294774	29.55804163
{[>]NC(C)(C)C(C[NH3+])C(=O).[+rn=50],CC(C)C1CCCCC1(N)CC=O[<].[+rn=50]}	0.693397712	10.39909671	24.28441209
{[>]NC(C)(C)C(C[NH3+])C(=O).[+rn=60],CC(C)C1CCCCC1(N)CC=O[<].[+rn=40]}	0.685856819	9.261193072	22.85395948
{[>]NC(C)(C)C(C[NH3+])C(=O).[+rn=70],CC(C)C1CCCCC1(N)CC=O[<].[+rn=30]}	0.674154757	8.521511893	23.43642013
{[>]NC(C)(C)C(C[NH3+])C(=O).[+rn=80],CC(C)C1CCCCC1(N)CC=O[<].[+rn=20]}	0.697846511	7.919533099	25.31417569
{[>]NC(C)(C)C(C[NH3+])C(=O).[+rn=90],CC(C)C1CCCCC1(N)CC=O[<].[+rn=10]}	0.711454036	8.149069553	35.37767862
{[>]NC(C)(C)C(C[NH3+])C(=O).[+rn=10],CCC1CC(C)CCC1(N)CC=O[<].[+rn=90]}	1.156277035	18.51421179	51.18389277
{[>]NC(C)(C)C(C[NH3+])C(=O).[+rn=20],CCC1CC(C)CCC1(N)CC=O[<].[+rn=80]}	1.317965983	15.28420684	34.07399948
{[>]NC(C)(C)C(C[NH3+])C(=O).[+rn=30],CCC1CC(C)CCC1(N)CC=O[<].[+rn=70]}	1.518985071	13.81419492	29.00543
{[>]NC(C)(C)C(C[NH3+])C(=O).[+rn=40],CCC1CC(C)CCC1(N)CC=O[<].[+rn=60]}	1.596862618	12.31733832	21.32684323
{[>]NC(C)(C)C(C[NH3+])C(=O).[+rn=50],CCC1CC(C)CCC1(N)CC=O[<].[+rn=50]}	1.741150368	11.3085581	17.01858838
{[>]NC(C)(C)C(C[NH3+])C(=O).[+rn=60],CCC1CC(C)CCC1(N)CC=O[<].[+rn=40]}	1.799540426	10.0781544	16.01423949
{[>]NC(C)(C)C(C[NH3+])C(=O).[+rn=70],CCC1CC(C)CCC1(N)CC=O[<].[+rn=30]}	2.156786046	9.183243784	16.20300259
{[>]NC(C)(C)C(C[NH3+])C(=O).[+rn=80],CCC1CC(C)CCC1(N)CC=O[<].[+rn=20]}	3.160705768	8.362004086	16.77976891
{[>]NC(C)(C)C(C[NH3+])C(=O).[+rn=90],CCC1CC(C)CCC1(N)CC=O[<].[+rn=10]}	5.311974404	8.283691816	23.29909457
{[>]NC(C)(C)C(C[NH3+])C(=O).[+rn=10],CCCC1C(C)CCC1(N)CC=O[<].[+rn=90]}	0.834809009	22.16523391	51.23918012
{[>]NC(C)(C)C(C[NH3+])C(=O).[+rn=20],CCCC1C(C)CCC1(N)CC=O[<].[+rn=80]}	0.91371925	18.49665109	33.38680471
{[>]NC(C)(C)C(C[NH3+])C(=O).[+rn=30],CCCC1C(C)CCC1(N)CC=O[<].[+rn=70]}	1.067148183	16.78604872	26.8839362
{[>]NC(C)(C)C(C[NH3+])C(=O).[+rn=40],CCCC1C(C)CCC1(N)CC=O[<].[+rn=60]}	1.173950776	14.9344086	20.37551164
{[>]NC(C)(C)C(C[NH3+])C(=O).[+rn=50],CCCC1C(C)CCC1(N)CC=O[<].[+rn=50]}	1.57805718	13.41455318	17.30377238
{[>]NC(C)(C)C(C[NH3+])C(=O).[+rn=60],CCCC1C(C)CCC1(N)CC=O[<].[+rn=40]}	2.103703227	11.69290029	16.68043199
{[>]NC(C)(C)C(C[NH3+])C(=O).[+rn=70],CCCC1C(C)CCC1(N)CC=O[<].[+rn=30]}	3.241065163	10.47684186	17.48241057
{[>]NC(C)(C)C(C[NH3+])C(=O).[+rn=80],CCCC1C(C)CCC1(N)CC=O[<].[+rn=20]}	4.601323914	9.437716316	18.72137755
{[>]NC(C)(C)C(C[NH3+])C(=O).[+rn=90],CCCC1C(C)CCC1(N)CC=O[<].[+rn=10]}	7.235513764	9.199379681	25.11587598
{[>]NC(C)(C)C(C[NH3+])C(=O).[+rn=10],CCC1CCCCC(N)(CC=O)C1[<].[+rn=90]}	0.810971667	21.38201051	42.00051952
{[>]NC(C)(C)C(C[NH3+])C(=O).[+rn=20],CCC1CCCCC(N)(CC=O)C1[<].[+rn=80]}	0.834294938	17.51062195	27.40169631
{[>]NC(C)(C)C(C[NH3+])C(=O).[+rn=30],CCC1CCCCC(N)(CC=O)C1[<].[+rn=70]}	0.882447599	15.60373404	22.47333296
{[>]NC(C)(C)C(C[NH3+])C(=O).[+rn=40],CCC1CCCCC(N)(CC=O)C1[<].[+rn=60]}	0.904780061	13.80662597	16.48003722
{[>]NC(C)(C)C(C[NH3+])C(=O).[+rn=50],CCC1CCCCC(N)(CC=O)C1[<].[+rn=50]}	1.032484448	12.54631443	13.43403209
{[>]NC(C)(C)C(C[NH3+])C(=O).[+rn=60],CCC1CCCCC(N)(CC=O)C1[<].[+rn=40]}	1.120595937	11.17981439	13.42117252
{[>]NC(C)(C)C(C[NH3+])C(=O).[+rn=70],CCC1CCCCC(N)(CC=O)C1[<].[+rn=30]}	1.444670814	10.2245596	15.29046074
{[>]NC(C)(C)C(C[NH3+])C(=O).[+rn=80],CCC1CCCCC(N)(CC=O)C1[<].[+rn=20]}	2.213040071	9.595328201	18.22376011
{[>]NC(C)(C)C(C[NH3+])C(=O).[+rn=90],CCC1CCCCC(N)(CC=O)C1[<].[+rn=10]}	3.302146793	9.436255678	26.38338622
