# Supplementary material for: AI-guided few-shot inverse design of HDP-mimicking polymers against drug-resistant bacteria
Source: Nat Commun. 2024 Jul 26;15:6288. doi: 10.1038/s41467-024-50533-4 (PMC11282099; doi:10.1038/s41467-024-50533-4)
Supplement: Supplementary file 11 — Source Data [file 41467_2024_50533_MOESM11_ESM.zip › Source Data/Supplementary Information/FigS42,48-50_predict_all.csv]

smiles	HC10	Sau	Ecoli
{[>]N[C@@H](C)[C@@H](C[NH3+])C(=O).[+rn=10],CCCC(N)CC=O[<].[+rn=90]}	405.6091636	97.44687561	444.9490263
{[>]N[C@@H](C)[C@@H](C[NH3+])C(=O).[+rn=20],CCCC(N)CC=O[<].[+rn=80]}	218.5618084	70.96131494	377.6762642
{[>]N[C@@H](C)[C@@H](C[NH3+])C(=O).[+rn=30],CCCC(N)CC=O[<].[+rn=70]}	176.4774205	55.22177925	275.2684187
{[>]N[C@@H](C)[C@@H](C[NH3+])C(=O).[+rn=40],CCCC(N)CC=O[<].[+rn=60]}	78.70967224	40.7622292	110.3131708
{[>]N[C@@H](C)[C@@H](C[NH3+])C(=O).[+rn=50],CCCC(N)CC=O[<].[+rn=50]}	74.50818943	30.698036	121.3645958
{[>]N[C@@H](C)[C@@H](C[NH3+])C(=O).[+rn=60],CCCC(N)CC=O[<].[+rn=40]}	35.13956327	29.65909572	77.15815915
{[>]N[C@@H](C)[C@@H](C[NH3+])C(=O).[+rn=70],CCCC(N)CC=O[<].[+rn=30]}	35.54763983	34.78540213	128.0794762
{[>]N[C@@H](C)[C@@H](C[NH3+])C(=O).[+rn=80],CCCC(N)CC=O[<].[+rn=20]}	22.39333442	40.36808787	181.7047243
{[>]N[C@@H](C)[C@@H](C[NH3+])C(=O).[+rn=90],CCCC(N)CC=O[<].[+rn=10]}	24.09391985	53.5486088	228.0250252
{[>]N[C@@H](C)[C@@H](C[NH3+])C(=O).[+rn=10],CCCCC(N)CC=O[<].[+rn=90]}	47.65411973	90.80125922	420.3273419
{[>]N[C@@H](C)[C@@H](C[NH3+])C(=O).[+rn=20],CCCCC(N)CC=O[<].[+rn=80]}	31.76891928	65.31960558	329.7786192
{[>]N[C@@H](C)[C@@H](C[NH3+])C(=O).[+rn=30],CCCCC(N)CC=O[<].[+rn=70]}	38.88986895	51.22353131	244.4300045
{[>]N[C@@H](C)[C@@H](C[NH3+])C(=O).[+rn=40],CCCCC(N)CC=O[<].[+rn=60]}	26.50705249	35.4879332	107.3994879
{[>]N[C@@H](C)[C@@H](C[NH3+])C(=O).[+rn=50],CCCCC(N)CC=O[<].[+rn=50]}	41.61301112	25.43258945	97.66298516
{[>]N[C@@H](C)[C@@H](C[NH3+])C(=O).[+rn=60],CCCCC(N)CC=O[<].[+rn=40]}	54.10083234	23.44771036	66.29281321
{[>]N[C@@H](C)[C@@H](C[NH3+])C(=O).[+rn=70],CCCCC(N)CC=O[<].[+rn=30]}	220.6342714	24.90301119	98.96435831
{[>]N[C@@H](C)[C@@H](C[NH3+])C(=O).[+rn=80],CCCCC(N)CC=O[<].[+rn=20]}	451.7177396	26.08993371	130.7457907
{[>]N[C@@H](C)[C@@H](C[NH3+])C(=O).[+rn=90],CCCCC(N)CC=O[<].[+rn=10]}	909.9773702	32.16564437	165.2616769
{[>]N[C@@H](C)[C@@H](C[NH3+])C(=O).[+rn=10],CCC(N)CC=O[<].[+rn=90]}	1386.801264	67.31012184	103.1743846
{[>]N[C@@H](C)[C@@H](C[NH3+])C(=O).[+rn=20],CCC(N)CC=O[<].[+rn=80]}	840.0587727	51.63385592	81.83250345
{[>]N[C@@H](C)[C@@H](C[NH3+])C(=O).[+rn=30],CCC(N)CC=O[<].[+rn=70]}	713.5125557	44.99945064	64.48341454
{[>]N[C@@H](C)[C@@H](C[NH3+])C(=O).[+rn=40],CCC(N)CC=O[<].[+rn=60]}	267.0637455	38.40299495	28.48331679
{[>]N[C@@H](C)[C@@H](C[NH3+])C(=O).[+rn=50],CCC(N)CC=O[<].[+rn=50]}	291.1273663	36.15178586	39.96914386
{[>]N[C@@H](C)[C@@H](C[NH3+])C(=O).[+rn=60],CCC(N)CC=O[<].[+rn=40]}	144.248542	40.88564831	32.42762059
{[>]N[C@@H](C)[C@@H](C[NH3+])C(=O).[+rn=70],CCC(N)CC=O[<].[+rn=30]}	251.7665211	47.81498576	54.4343208
{[>]N[C@@H](C)[C@@H](C[NH3+])C(=O).[+rn=80],CCC(N)CC=O[<].[+rn=20]}	217.7345314	51.5647424	77.88505563
{[>]N[C@@H](C)[C@@H](C[NH3+])C(=O).[+rn=90],CCC(N)CC=O[<].[+rn=10]}	272.024822	62.78001558	107.2761193
{[>]N[C@@H](C)[C@@H](C[NH3+])C(=O).[+rn=10],CC(N)CC=O[<].[+rn=90]}	1916.011444	107.555788	369.004513
{[>]N[C@@H](C)[C@@H](C[NH3+])C(=O).[+rn=20],CC(N)CC=O[<].[+rn=80]}	1079.703954	96.46310048	301.160345
{[>]N[C@@H](C)[C@@H](C[NH3+])C(=O).[+rn=30],CC(N)CC=O[<].[+rn=70]}	1081.630683	99.79540246	212.9347444
{[>]N[C@@H](C)[C@@H](C[NH3+])C(=O).[+rn=40],CC(N)CC=O[<].[+rn=60]}	537.1740044	97.03664171	102.1803532
{[>]N[C@@H](C)[C@@H](C[NH3+])C(=O).[+rn=50],CC(N)CC=O[<].[+rn=50]}	697.1339506	94.42756209	138.1600872
{[>]N[C@@H](C)[C@@H](C[NH3+])C(=O).[+rn=60],CC(N)CC=O[<].[+rn=40]}	444.4816773	103.2906123	94.5172594
{[>]N[C@@H](C)[C@@H](C[NH3+])C(=O).[+rn=70],CC(N)CC=O[<].[+rn=30]}	615.0845854	110.9653724	151.7052004
{[>]N[C@@H](C)[C@@H](C[NH3+])C(=O).[+rn=80],CC(N)CC=O[<].[+rn=20]}	475.0248412	118.962776	183.3493162
{[>]N[C@@H](C)[C@@H](C[NH3+])C(=O).[+rn=90],CC(N)CC=O[<].[+rn=10]}	576.1330713	144.8004957	224.7832147
{[>]N[C@@H](C)[C@@H](C[NH3+])C(=O).[+rn=10],CCCCCC(N)CC=O[<].[+rn=90]}	97.33497221	81.55930303	418.4564887
{[>]N[C@@H](C)[C@@H](C[NH3+])C(=O).[+rn=20],CCCCCC(N)CC=O[<].[+rn=80]}	63.50549585	60.80123481	336.7521988
{[>]N[C@@H](C)[C@@H](C[NH3+])C(=O).[+rn=30],CCCCCC(N)CC=O[<].[+rn=70]}	58.56404325	47.61559589	255.2345553
{[>]N[C@@H](C)[C@@H](C[NH3+])C(=O).[+rn=40],CCCCCC(N)CC=O[<].[+rn=60]}	32.26726951	35.68959585	119.0795546
{[>]N[C@@H](C)[C@@H](C[NH3+])C(=O).[+rn=50],CCCCCC(N)CC=O[<].[+rn=50]}	35.60217453	26.83180977	99.96145019
{[>]N[C@@H](C)[C@@H](C[NH3+])C(=O).[+rn=60],CCCCCC(N)CC=O[<].[+rn=40]}	30.25854617	23.58164711	71.1990787
{[>]N[C@@H](C)[C@@H](C[NH3+])C(=O).[+rn=70],CCCCCC(N)CC=O[<].[+rn=30]}	41.77561708	23.42752273	100.8083057
{[>]N[C@@H](C)[C@@H](C[NH3+])C(=O).[+rn=80],CCCCCC(N)CC=O[<].[+rn=20]}	43.08426665	22.50067621	129.8121322
{[>]N[C@@H](C)[C@@H](C[NH3+])C(=O).[+rn=90],CCCCCC(N)CC=O[<].[+rn=10]}	89.67870442	25.88745835	169.3726254
{[>]N[C@@H](C)[C@@H](C[NH3+])C(=O).[+rn=10],CCC(C)CC(N)CC=O[<].[+rn=90]}	33.6810631	76.7900709	525.7198705
{[>]N[C@@H](C)[C@@H](C[NH3+])C(=O).[+rn=20],CCC(C)CC(N)CC=O[<].[+rn=80]}	27.12649298	57.22466291	384.7920894
{[>]N[C@@H](C)[C@@H](C[NH3+])C(=O).[+rn=30],CCC(C)CC(N)CC=O[<].[+rn=70]}	28.65268159	47.67203214	293.5883957
{[>]N[C@@H](C)[C@@H](C[NH3+])C(=O).[+rn=40],CCC(C)CC(N)CC=O[<].[+rn=60]}	18.364654	35.39816901	138.9203295
{[>]N[C@@H](C)[C@@H](C[NH3+])C(=O).[+rn=50],CCC(C)CC(N)CC=O[<].[+rn=50]}	22.99858826	25.73788652	107.2156095
{[>]N[C@@H](C)[C@@H](C[NH3+])C(=O).[+rn=60],CCC(C)CC(N)CC=O[<].[+rn=40]}	17.33353322	21.71454329	86.95341354
{[>]N[C@@H](C)[C@@H](C[NH3+])C(=O).[+rn=70],CCC(C)CC(N)CC=O[<].[+rn=30]}	33.00619504	20.76001137	130.8998315
{[>]N[C@@H](C)[C@@H](C[NH3+])C(=O).[+rn=80],CCC(C)CC(N)CC=O[<].[+rn=20]}	55.69871934	19.25929947	167.1708213
{[>]N[C@@H](C)[C@@H](C[NH3+])C(=O).[+rn=90],CCC(C)CC(N)CC=O[<].[+rn=10]}	135.9069706	21.95027272	216.2443374
{[>]N[C@@H](C)[C@@H](C[NH3+])C(=O).[+rn=10],NC(CC=O)C1CCCCCC1[<].[+rn=90]}	1.073421096	105.9582865	158.1712433
{[>]N[C@@H](C)[C@@H](C[NH3+])C(=O).[+rn=20],NC(CC=O)C1CCCCCC1[<].[+rn=80]}	1.215465463	89.17561	134.0334422
{[>]N[C@@H](C)[C@@H](C[NH3+])C(=O).[+rn=30],NC(CC=O)C1CCCCCC1[<].[+rn=70]}	1.673135619	78.14347368	133.3104902
{[>]N[C@@H](C)[C@@H](C[NH3+])C(=O).[+rn=40],NC(CC=O)C1CCCCCC1[<].[+rn=60]}	1.690845615	62.09061927	78.38907474
{[>]N[C@@H](C)[C@@H](C[NH3+])C(=O).[+rn=50],NC(CC=O)C1CCCCCC1[<].[+rn=50]}	2.617482589	50.49898728	72.75652835
{[>]N[C@@H](C)[C@@H](C[NH3+])C(=O).[+rn=60],NC(CC=O)C1CCCCCC1[<].[+rn=40]}	3.097199413	43.66113422	70.99050408
{[>]N[C@@H](C)[C@@H](C[NH3+])C(=O).[+rn=70],NC(CC=O)C1CCCCCC1[<].[+rn=30]}	5.711337654	39.74581422	104.9336016
{[>]N[C@@H](C)[C@@H](C[NH3+])C(=O).[+rn=80],NC(CC=O)C1CCCCCC1[<].[+rn=20]}	10.66934451	35.13170443	134.4721901
{[>]N[C@@H](C)[C@@H](C[NH3+])C(=O).[+rn=90],NC(CC=O)C1CCCCCC1[<].[+rn=10]}	33.42341766	35.10189357	197.2959748
{[>]N[C@@H](C)[C@@H](C[NH3+])C(=O).[+rn=10],CCC(CC)C(N)CC=O[<].[+rn=90]}	12.69873891	79.48094905	501.3560275
{[>]N[C@@H](C)[C@@H](C[NH3+])C(=O).[+rn=20],CCC(CC)C(N)CC=O[<].[+rn=80]}	10.58880381	61.09991122	406.5601193
{[>]N[C@@H](C)[C@@H](C[NH3+])C(=O).[+rn=30],CCC(CC)C(N)CC=O[<].[+rn=70]}	10.57304086	52.66889566	311.192636
{[>]N[C@@H](C)[C@@H](C[NH3+])C(=O).[+rn=40],CCC(CC)C(N)CC=O[<].[+rn=60]}	7.501762501	39.33053414	143.3408669
{[>]N[C@@H](C)[C@@H](C[NH3+])C(=O).[+rn=50],CCC(CC)C(N)CC=O[<].[+rn=50]}	7.830259031	30.12508505	113.8849425
{[>]N[C@@H](C)[C@@H](C[NH3+])C(=O).[+rn=60],CCC(CC)C(N)CC=O[<].[+rn=40]}	5.105325241	26.43796219	93.43806662
{[>]N[C@@H](C)[C@@H](C[NH3+])C(=O).[+rn=70],CCC(CC)C(N)CC=O[<].[+rn=30]}	5.188395248	26.45206183	131.6717231
{[>]N[C@@H](C)[C@@H](C[NH3+])C(=O).[+rn=80],CCC(CC)C(N)CC=O[<].[+rn=20]}	4.781923836	26.58943708	178.2718825
{[>]N[C@@H](C)[C@@H](C[NH3+])C(=O).[+rn=90],CCC(CC)C(N)CC=O[<].[+rn=10]}	6.798776953	32.46267498	236.7138262
{[>]N[C@@H](C)[C@@H](C[NH3+])C(=O).[+rn=10],CC(C)CCC(N)CC=O[<].[+rn=90]}	9.790309863	90.73143743	374.9888864
{[>]N[C@@H](C)[C@@H](C[NH3+])C(=O).[+rn=20],CC(C)CCC(N)CC=O[<].[+rn=80]}	11.21693772	67.60139048	254.4404029
{[>]N[C@@H](C)[C@@H](C[NH3+])C(=O).[+rn=30],CC(C)CCC(N)CC=O[<].[+rn=70]}	18.37393157	55.48868795	194.0967343
{[>]N[C@@H](C)[C@@H](C[NH3+])C(=O).[+rn=40],CC(C)CCC(N)CC=O[<].[+rn=60]}	20.56286451	41.63885467	100.6404744
{[>]N[C@@H](C)[C@@H](C[NH3+])C(=O).[+rn=50],CC(C)CCC(N)CC=O[<].[+rn=50]}	46.17798757	31.81732902	75.46611403
{[>]N[C@@H](C)[C@@H](C[NH3+])C(=O).[+rn=60],CC(C)CCC(N)CC=O[<].[+rn=40]}	61.82917526	28.16264084	54.23381345
{[>]N[C@@H](C)[C@@H](C[NH3+])C(=O).[+rn=70],CC(C)CCC(N)CC=O[<].[+rn=30]}	138.7937915	27.43586202	73.3116381
{[>]N[C@@H](C)[C@@H](C[NH3+])C(=O).[+rn=80],CC(C)CCC(N)CC=O[<].[+rn=20]}	210.4910212	25.23782548	84.2139286
{[>]N[C@@H](C)[C@@H](C[NH3+])C(=O).[+rn=90],CC(C)CCC(N)CC=O[<].[+rn=10]}	413.1140056	27.72821533	112.4715403
{[>]N[C@@H](C)[C@@H](C[NH3+])C(=O).[+rn=10],CCC(C)C(N)CC=O[<].[+rn=90]}	81.74795895	69.92956279	338.6316758
{[>]N[C@@H](C)[C@@H](C[NH3+])C(=O).[+rn=20],CCC(C)C(N)CC=O[<].[+rn=80]}	55.68822712	48.14414444	256.213913
{[>]N[C@@H](C)[C@@H](C[NH3+])C(=O).[+rn=30],CCC(C)C(N)CC=O[<].[+rn=70]}	50.02763963	36.19583932	190.5859554
{[>]N[C@@H](C)[C@@H](C[NH3+])C(=O).[+rn=40],CCC(C)C(N)CC=O[<].[+rn=60]}	28.72591136	24.97938707	78.14565082
{[>]N[C@@H](C)[C@@H](C[NH3+])C(=O).[+rn=50],CCC(C)C(N)CC=O[<].[+rn=50]}	23.8521453	17.53141547	66.19292169
{[>]N[C@@H](C)[C@@H](C[NH3+])C(=O).[+rn=60],CCC(C)C(N)CC=O[<].[+rn=40]}	12.82662822	17.35199121	52.20147248
{[>]N[C@@H](C)[C@@H](C[NH3+])C(=O).[+rn=70],CCC(C)C(N)CC=O[<].[+rn=30]}	15.56373241	21.40092003	99.5803309
{[>]N[C@@H](C)[C@@H](C[NH3+])C(=O).[+rn=80],CCC(C)C(N)CC=O[<].[+rn=20]}	11.64030034	24.30725242	151.7860629
{[>]N[C@@H](C)[C@@H](C[NH3+])C(=O).[+rn=90],CCC(C)C(N)CC=O[<].[+rn=10]}	17.93642126	33.38245274	216.3142734
{[>]N[C@@H](C)[C@@H](C[NH3+])C(=O).[+rn=10],CCCC(C)C(N)CC=O[<].[+rn=90]}	3.643167982	73.21598818	449.6975723
{[>]N[C@@H](C)[C@@H](C[NH3+])C(=O).[+rn=20],CCCC(C)C(N)CC=O[<].[+rn=80]}	2.932331465	54.56863598	332.8981504
{[>]N[C@@H](C)[C@@H](C[NH3+])C(=O).[+rn=30],CCCC(C)C(N)CC=O[<].[+rn=70]}	3.351060929	44.520494	245.0276873
{[>]N[C@@H](C)[C@@H](C[NH3+])C(=O).[+rn=40],CCCC(C)C(N)CC=O[<].[+rn=60]}	3.046555594	31.88098119	109.1347225
{[>]N[C@@H](C)[C@@H](C[NH3+])C(=O).[+rn=50],CCCC(C)C(N)CC=O[<].[+rn=50]}	4.701466335	22.97572897	82.15047835
{[>]N[C@@H](C)[C@@H](C[NH3+])C(=O).[+rn=60],CCCC(C)C(N)CC=O[<].[+rn=40]}	6.436070966	19.12518986	64.1361019
{[>]N[C@@H](C)[C@@H](C[NH3+])C(=O).[+rn=70],CCCC(C)C(N)CC=O[<].[+rn=30]}	22.26480515	18.95561851	101.6844635
{[>]N[C@@H](C)[C@@H](C[NH3+])C(=O).[+rn=80],CCCC(C)C(N)CC=O[<].[+rn=20]}	74.61771645	18.59620302	151.0195848
{[>]N[C@@H](C)[C@@H](C[NH3+])C(=O).[+rn=90],CCCC(C)C(N)CC=O[<].[+rn=10]}	283.1648172	21.86920658	208.1287785
{[>]N[C@@H](C)[C@@H](C[NH3+])C(=O).[+rn=10],CCC(C)(C)CC(N)CC=O[<].[+rn=90]}	12.69207369	80.62612049	391.1309724
{[>]N[C@@H](C)[C@@H](C[NH3+])C(=O).[+rn=20],CCC(C)(C)CC(N)CC=O[<].[+rn=80]}	11.35389264	60.3260516	271.2732223
{[>]N[C@@H](C)[C@@H](C[NH3+])C(=O).[+rn=30],CCC(C)(C)CC(N)CC=O[<].[+rn=70]}	12.10259015	51.30764487	230.4477577
{[>]N[C@@H](C)[C@@H](C[NH3+])C(=O).[+rn=40],CCC(C)(C)CC(N)CC=O[<].[+rn=60]}	8.212603056	38.99089342	118.440633
{[>]N[C@@H](C)[C@@H](C[NH3+])C(=O).[+rn=50],CCC(C)(C)CC(N)CC=O[<].[+rn=50]}	8.488524307	30.71123206	86.71365785
{[>]N[C@@H](C)[C@@H](C[NH3+])C(=O).[+rn=60],CCC(C)(C)CC(N)CC=O[<].[+rn=40]}	5.224432107	26.52173135	73.58712212
{[>]N[C@@H](C)[C@@H](C[NH3+])C(=O).[+rn=70],CCC(C)(C)CC(N)CC=O[<].[+rn=30]}	5.85303831	24.99734161	100.5991528
{[>]N[C@@H](C)[C@@H](C[NH3+])C(=O).[+rn=80],CCC(C)(C)CC(N)CC=O[<].[+rn=20]}	5.130767963	21.8296649	114.7724846
{[>]N[C@@H](C)[C@@H](C[NH3+])C(=O).[+rn=90],CCC(C)(C)CC(N)CC=O[<].[+rn=10]}	5.295009755	23.42844454	167.2316742
{[>]N[C@@H](C)[C@@H](C[NH3+])C(=O).[+rn=10],CC(C)C(N)CC=O[<].[+rn=90]}	100.7069931	69.07664816	99.88412405
{[>]N[C@@H](C)[C@@H](C[NH3+])C(=O).[+rn=20],CC(C)C(N)CC=O[<].[+rn=80]}	70.65058383	49.20457258	75.729199
{[>]N[C@@H](C)[C@@H](C[NH3+])C(=O).[+rn=30],CC(C)C(N)CC=O[<].[+rn=70]}	69.38834153	41.08704984	60.25886174
{[>]N[C@@H](C)[C@@H](C[NH3+])C(=O).[+rn=40],CC(C)C(N)CC=O[<].[+rn=60]}	40.82891411	32.61143345	33.11188353
{[>]N[C@@H](C)[C@@H](C[NH3+])C(=O).[+rn=50],CC(C)C(N)CC=O[<].[+rn=50]}	49.20216852	29.41721382	34.7800437
{[>]N[C@@H](C)[C@@H](C[NH3+])C(=O).[+rn=60],CC(C)C(N)CC=O[<].[+rn=40]}	31.05659823	34.6158671	33.90222412
{[>]N[C@@H](C)[C@@H](C[NH3+])C(=O).[+rn=70],CC(C)C(N)CC=O[<].[+rn=30]}	63.91399704	42.91772899	47.77070311
{[>]N[C@@H](C)[C@@H](C[NH3+])C(=O).[+rn=80],CC(C)C(N)CC=O[<].[+rn=20]}	67.01466002	46.83374059	65.69199659
{[>]N[C@@H](C)[C@@H](C[NH3+])C(=O).[+rn=90],CC(C)C(N)CC=O[<].[+rn=10]}	102.1606164	59.19919418	90.45333989
{[>]N[C@@H](C)[C@@H](C[NH3+])C(=O).[+rn=10],NC(CC=O)CCC1CCCCC1[<].[+rn=90]}	2.138817328	93.88888447	157.1006045
{[>]N[C@@H](C)[C@@H](C[NH3+])C(=O).[+rn=20],NC(CC=O)CCC1CCCCC1[<].[+rn=80]}	2.168556776	75.93670228	128.9620637
{[>]N[C@@H](C)[C@@H](C[NH3+])C(=O).[+rn=30],NC(CC=O)CCC1CCCCC1[<].[+rn=70]}	2.595350099	66.10180873	131.2288373
{[>]N[C@@H](C)[C@@H](C[NH3+])C(=O).[+rn=40],NC(CC=O)CCC1CCCCC1[<].[+rn=60]}	2.494823759	54.06312575	76.08844354
{[>]N[C@@H](C)[C@@H](C[NH3+])C(=O).[+rn=50],NC(CC=O)CCC1CCCCC1[<].[+rn=50]}	3.77765004	44.32780498	69.39655671
{[>]N[C@@H](C)[C@@H](C[NH3+])C(=O).[+rn=60],NC(CC=O)CCC1CCCCC1[<].[+rn=40]}	4.294930416	39.3403714	70.87861837
{[>]N[C@@H](C)[C@@H](C[NH3+])C(=O).[+rn=70],NC(CC=O)CCC1CCCCC1[<].[+rn=30]}	10.80493997	35.92869272	101.8189922
{[>]N[C@@H](C)[C@@H](C[NH3+])C(=O).[+rn=80],NC(CC=O)CCC1CCCCC1[<].[+rn=20]}	20.46639845	31.38233619	129.2683564
{[>]N[C@@H](C)[C@@H](C[NH3+])C(=O).[+rn=90],NC(CC=O)CCC1CCCCC1[<].[+rn=10]}	59.95419914	30.073122	192.1141104
{[>]N[C@@H](C)[C@@H](C[NH3+])C(=O).[+rn=10],NC(CC=O)CC1CCCCCC1[<].[+rn=90]}	4.671131646	100.3667639	152.0236947
{[>]N[C@@H](C)[C@@H](C[NH3+])C(=O).[+rn=20],NC(CC=O)CC1CCCCCC1[<].[+rn=80]}	3.964507035	82.95272394	127.528946
{[>]N[C@@H](C)[C@@H](C[NH3+])C(=O).[+rn=30],NC(CC=O)CC1CCCCCC1[<].[+rn=70]}	4.631685608	72.91164911	125.3066495
{[>]N[C@@H](C)[C@@H](C[NH3+])C(=O).[+rn=40],NC(CC=O)CC1CCCCCC1[<].[+rn=60]}	3.571642329	60.34017699	81.7894897
{[>]N[C@@H](C)[C@@H](C[NH3+])C(=O).[+rn=50],NC(CC=O)CC1CCCCCC1[<].[+rn=50]}	4.986790543	50.41173382	83.04239424
{[>]N[C@@H](C)[C@@H](C[NH3+])C(=O).[+rn=60],NC(CC=O)CC1CCCCCC1[<].[+rn=40]}	3.896330992	45.31060991	87.6867926
{[>]N[C@@H](C)[C@@H](C[NH3+])C(=O).[+rn=70],NC(CC=O)CC1CCCCCC1[<].[+rn=30]}	5.340944663	41.73984311	122.3051511
{[>]N[C@@H](C)[C@@H](C[NH3+])C(=O).[+rn=80],NC(CC=O)CC1CCCCCC1[<].[+rn=20]}	5.910476303	36.82605693	144.959232
{[>]N[C@@H](C)[C@@H](C[NH3+])C(=O).[+rn=90],NC(CC=O)CC1CCCCCC1[<].[+rn=10]}	9.302177345	35.85391584	205.2762386
{[>]N[C@@H](C)[C@@H](C[NH3+])C(=O).[+rn=10],CC(C)C(C)C(N)CC=O[<].[+rn=90]}	18.64044647	70.35142065	297.3034721
{[>]N[C@@H](C)[C@@H](C[NH3+])C(=O).[+rn=20],CC(C)C(C)C(N)CC=O[<].[+rn=80]}	15.67708336	51.3592049	212.5326118
{[>]N[C@@H](C)[C@@H](C[NH3+])C(=O).[+rn=30],CC(C)C(C)C(N)CC=O[<].[+rn=70]}	15.88046238	44.57639166	177.9356108
{[>]N[C@@H](C)[C@@H](C[NH3+])C(=O).[+rn=40],CC(C)C(C)C(N)CC=O[<].[+rn=60]}	11.76053978	32.81028358	103.0427429
{[>]N[C@@H](C)[C@@H](C[NH3+])C(=O).[+rn=50],CC(C)C(C)C(N)CC=O[<].[+rn=50]}	11.93063421	25.21210591	102.6095237
{[>]N[C@@H](C)[C@@H](C[NH3+])C(=O).[+rn=60],CC(C)C(C)C(N)CC=O[<].[+rn=40]}	6.814885441	22.34149198	92.32864695
{[>]N[C@@H](C)[C@@H](C[NH3+])C(=O).[+rn=70],CC(C)C(C)C(N)CC=O[<].[+rn=30]}	6.389745583	22.51915737	114.4062149
{[>]N[C@@H](C)[C@@H](C[NH3+])C(=O).[+rn=80],CC(C)C(C)C(N)CC=O[<].[+rn=20]}	5.073192203	22.354992	120.399752
{[>]N[C@@H](C)[C@@H](C[NH3+])C(=O).[+rn=90],CC(C)C(C)C(N)CC=O[<].[+rn=10]}	6.078906023	28.46718076	154.1280609
{[>]N[C@@H](C)[C@@H](C[NH3+])C(=O).[+rn=10],CCCC(C)CC(N)CC=O[<].[+rn=90]}	29.77845257	78.06833965	523.9876708
{[>]N[C@@H](C)[C@@H](C[NH3+])C(=O).[+rn=20],CCCC(C)CC(N)CC=O[<].[+rn=80]}	24.61581829	59.35139151	401.3103571
{[>]N[C@@H](C)[C@@H](C[NH3+])C(=O).[+rn=30],CCCC(C)CC(N)CC=O[<].[+rn=70]}	24.44497929	49.84877992	323.9019439
{[>]N[C@@H](C)[C@@H](C[NH3+])C(=O).[+rn=40],CCCC(C)CC(N)CC=O[<].[+rn=60]}	17.64588168	37.39757253	155.279472
{[>]N[C@@H](C)[C@@H](C[NH3+])C(=O).[+rn=50],CCCC(C)CC(N)CC=O[<].[+rn=50]}	18.44110631	29.16606618	114.1808314
{[>]N[C@@H](C)[C@@H](C[NH3+])C(=O).[+rn=60],CCCC(C)CC(N)CC=O[<].[+rn=40]}	12.54065967	24.73030236	94.92640343
{[>]N[C@@H](C)[C@@H](C[NH3+])C(=O).[+rn=70],CCCC(C)CC(N)CC=O[<].[+rn=30]}	14.82495686	22.53543907	137.893864
{[>]N[C@@H](C)[C@@H](C[NH3+])C(=O).[+rn=80],CCCC(C)CC(N)CC=O[<].[+rn=20]}	12.34094678	19.85314538	174.6092143
{[>]N[C@@H](C)[C@@H](C[NH3+])C(=O).[+rn=90],CCCC(C)CC(N)CC=O[<].[+rn=10]}	14.11705892	21.48563269	228.727538
{[>]N[C@@H](C)[C@@H](C[NH3+])C(=O).[+rn=10],NC(CC=O)C1CCCCCCC1[<].[+rn=90]}	0.694132419	117.379563	237.2456091
{[>]N[C@@H](C)[C@@H](C[NH3+])C(=O).[+rn=20],NC(CC=O)C1CCCCCCC1[<].[+rn=80]}	0.688092491	96.14016589	183.7709857
{[>]N[C@@H](C)[C@@H](C[NH3+])C(=O).[+rn=30],NC(CC=O)C1CCCCCCC1[<].[+rn=70]}	0.799739055	84.82882272	170.5372501
{[>]N[C@@H](C)[C@@H](C[NH3+])C(=O).[+rn=40],NC(CC=O)C1CCCCCCC1[<].[+rn=60]}	0.774245892	69.88439347	99.07162393
{[>]N[C@@H](C)[C@@H](C[NH3+])C(=O).[+rn=50],NC(CC=O)C1CCCCCCC1[<].[+rn=50]}	1.076860385	57.90412907	89.57452711
{[>]N[C@@H](C)[C@@H](C[NH3+])C(=O).[+rn=60],NC(CC=O)C1CCCCCCC1[<].[+rn=40]}	1.124710155	50.05748205	84.21463722
{[>]N[C@@H](C)[C@@H](C[NH3+])C(=O).[+rn=70],NC(CC=O)C1CCCCCCC1[<].[+rn=30]}	1.665546317	45.59996717	116.5534279
{[>]N[C@@H](C)[C@@H](C[NH3+])C(=O).[+rn=80],NC(CC=O)C1CCCCCCC1[<].[+rn=20]}	2.030017432	40.13465242	130.2362922
{[>]N[C@@H](C)[C@@H](C[NH3+])C(=O).[+rn=90],NC(CC=O)C1CCCCCCC1[<].[+rn=10]}	4.598070742	39.20783507	184.2316312
{[>]N[C@@H](C)[C@@H](C[NH3+])C(=O).[+rn=10],CCC(CC)CC(N)CC=O[<].[+rn=90]}	1.405957442	90.80473609	527.5717048
{[>]N[C@@H](C)[C@@H](C[NH3+])C(=O).[+rn=20],CCC(CC)CC(N)CC=O[<].[+rn=80]}	1.354472871	69.49388275	376.6038446
{[>]N[C@@H](C)[C@@H](C[NH3+])C(=O).[+rn=30],CCC(CC)CC(N)CC=O[<].[+rn=70]}	1.769010653	59.74731754	299.5630369
{[>]N[C@@H](C)[C@@H](C[NH3+])C(=O).[+rn=40],CCC(CC)CC(N)CC=O[<].[+rn=60]}	1.782854465	46.98434366	161.8415346
{[>]N[C@@H](C)[C@@H](C[NH3+])C(=O).[+rn=50],CCC(CC)CC(N)CC=O[<].[+rn=50]}	3.024475773	37.22442046	125.5363701
{[>]N[C@@H](C)[C@@H](C[NH3+])C(=O).[+rn=60],CCC(CC)CC(N)CC=O[<].[+rn=40]}	3.598393981	32.1039878	96.27435759
{[>]N[C@@H](C)[C@@H](C[NH3+])C(=O).[+rn=70],CCC(CC)CC(N)CC=O[<].[+rn=30]}	7.74943608	29.64213539	115.0542524
{[>]N[C@@H](C)[C@@H](C[NH3+])C(=O).[+rn=80],CCC(CC)CC(N)CC=O[<].[+rn=20]}	15.00662903	26.04988682	131.8935174
{[>]N[C@@H](C)[C@@H](C[NH3+])C(=O).[+rn=90],CCC(CC)CC(N)CC=O[<].[+rn=10]}	39.45730603	27.06147726	176.4734201
{[>]N[C@@H](C)[C@@H](C[NH3+])C(=O).[+rn=10],NC(CC=O)C1CCCCC1[<].[+rn=90]}	3.93820069	92.42591214	183.7316243
{[>]N[C@@H](C)[C@@H](C[NH3+])C(=O).[+rn=20],NC(CC=O)C1CCCCC1[<].[+rn=80]}	3.576895323	80.30708171	157.333563
{[>]N[C@@H](C)[C@@H](C[NH3+])C(=O).[+rn=30],NC(CC=O)C1CCCCC1[<].[+rn=70]}	4.397853496	71.48773716	147.7610182
{[>]N[C@@H](C)[C@@H](C[NH3+])C(=O).[+rn=40],NC(CC=O)C1CCCCC1[<].[+rn=60]}	4.386799364	56.4581359	70.22270892
{[>]N[C@@H](C)[C@@H](C[NH3+])C(=O).[+rn=50],NC(CC=O)C1CCCCC1[<].[+rn=50]}	7.04259258	42.54190638	60.36203963
{[>]N[C@@H](C)[C@@H](C[NH3+])C(=O).[+rn=60],NC(CC=O)C1CCCCC1[<].[+rn=40]}	7.308571471	35.86516603	68.09825131
{[>]N[C@@H](C)[C@@H](C[NH3+])C(=O).[+rn=70],NC(CC=O)C1CCCCC1[<].[+rn=30]}	17.5618994	33.16759265	126.4916673
{[>]N[C@@H](C)[C@@H](C[NH3+])C(=O).[+rn=80],NC(CC=O)C1CCCCC1[<].[+rn=20]}	35.82038351	31.79779171	179.6970093
{[>]N[C@@H](C)[C@@H](C[NH3+])C(=O).[+rn=90],NC(CC=O)C1CCCCC1[<].[+rn=10]}	111.1931882	34.09348638	267.4189779
{[>]N[C@@H](C)[C@@H](C[NH3+])C(=O).[+rn=10],CC(C)CC(N)CC=O[<].[+rn=90]}	61.78483186	89.26132206	537.9338535
{[>]N[C@@H](C)[C@@H](C[NH3+])C(=O).[+rn=20],CC(C)CC(N)CC=O[<].[+rn=80]}	42.35521214	66.53075635	420.1585997
{[>]N[C@@H](C)[C@@H](C[NH3+])C(=O).[+rn=30],CC(C)CC(N)CC=O[<].[+rn=70]}	41.30205842	52.50771304	302.0713042
{[>]N[C@@H](C)[C@@H](C[NH3+])C(=O).[+rn=40],CC(C)CC(N)CC=O[<].[+rn=60]}	22.71405997	35.46655733	144.3733448
{[>]N[C@@H](C)[C@@H](C[NH3+])C(=O).[+rn=50],CC(C)CC(N)CC=O[<].[+rn=50]}	25.18946268	27.67310125	121.6939361
{[>]N[C@@H](C)[C@@H](C[NH3+])C(=O).[+rn=60],CC(C)CC(N)CC=O[<].[+rn=40]}	13.50064946	26.90736589	93.92786686
{[>]N[C@@H](C)[C@@H](C[NH3+])C(=O).[+rn=70],CC(C)CC(N)CC=O[<].[+rn=30]}	15.87842993	29.64642366	138.6856184
{[>]N[C@@H](C)[C@@H](C[NH3+])C(=O).[+rn=80],CC(C)CC(N)CC=O[<].[+rn=20]}	10.54966255	31.53880269	170.195831
{[>]N[C@@H](C)[C@@H](C[NH3+])C(=O).[+rn=90],CC(C)CC(N)CC=O[<].[+rn=10]}	11.17945406	40.21732917	214.883538
{[>]N[C@@H](C)[C@@H](C[NH3+])C(=O).[+rn=10],CCC(C)C(C)C(N)CC=O[<].[+rn=90]}	3.916171769	64.82412924	329.3237107
{[>]N[C@@H](C)[C@@H](C[NH3+])C(=O).[+rn=20],CCC(C)C(C)C(N)CC=O[<].[+rn=80]}	3.312636656	46.63283002	237.5233928
{[>]N[C@@H](C)[C@@H](C[NH3+])C(=O).[+rn=30],CCC(C)C(C)C(N)CC=O[<].[+rn=70]}	3.479629855	40.96274497	196.6786994
{[>]N[C@@H](C)[C@@H](C[NH3+])C(=O).[+rn=40],CCC(C)C(C)C(N)CC=O[<].[+rn=60]}	2.797857165	31.59937546	111.1295464
{[>]N[C@@H](C)[C@@H](C[NH3+])C(=O).[+rn=50],CCC(C)C(C)C(N)CC=O[<].[+rn=50]}	3.15154238	24.16061512	100.2059031
{[>]N[C@@H](C)[C@@H](C[NH3+])C(=O).[+rn=60],CCC(C)C(C)C(N)CC=O[<].[+rn=40]}	2.662968265	20.47383241	96.56780391
{[>]N[C@@H](C)[C@@H](C[NH3+])C(=O).[+rn=70],CCC(C)C(C)C(N)CC=O[<].[+rn=30]}	4.327847316	18.31234631	125.5753499
{[>]N[C@@H](C)[C@@H](C[NH3+])C(=O).[+rn=80],CCC(C)C(C)C(N)CC=O[<].[+rn=20]}	7.023599614	16.33219182	138.9668616
{[>]N[C@@H](C)[C@@H](C[NH3+])C(=O).[+rn=90],CCC(C)C(C)C(N)CC=O[<].[+rn=10]}	22.42865763	18.03597716	188.9764471
{[>]N[C@@H](C)[C@@H](C[NH3+])C(=O).[+rn=10],NC(CC=O)CC1CCCCC1[<].[+rn=90]}	4.247501169	100.9518443	224.5964619
{[>]N[C@@H](C)[C@@H](C[NH3+])C(=O).[+rn=20],NC(CC=O)CC1CCCCC1[<].[+rn=80]}	4.663773967	86.49628113	191.3498875
{[>]N[C@@H](C)[C@@H](C[NH3+])C(=O).[+rn=30],NC(CC=O)CC1CCCCC1[<].[+rn=70]}	5.803313154	74.38038852	187.2793102
{[>]N[C@@H](C)[C@@H](C[NH3+])C(=O).[+rn=40],NC(CC=O)CC1CCCCC1[<].[+rn=60]}	5.543246104	58.56532166	97.83186425
{[>]N[C@@H](C)[C@@H](C[NH3+])C(=O).[+rn=50],NC(CC=O)CC1CCCCC1[<].[+rn=50]}	8.03410277	46.87736385	84.67071481
{[>]N[C@@H](C)[C@@H](C[NH3+])C(=O).[+rn=60],NC(CC=O)CC1CCCCC1[<].[+rn=40]}	7.735670121	40.25230751	89.9343915
{[>]N[C@@H](C)[C@@H](C[NH3+])C(=O).[+rn=70],NC(CC=O)CC1CCCCC1[<].[+rn=30]}	13.92974473	36.1490495	130.4143902
{[>]N[C@@H](C)[C@@H](C[NH3+])C(=O).[+rn=80],NC(CC=O)CC1CCCCC1[<].[+rn=20]}	24.68632676	31.56798435	159.6433802
{[>]N[C@@H](C)[C@@H](C[NH3+])C(=O).[+rn=90],NC(CC=O)CC1CCCCC1[<].[+rn=10]}	68.95643586	31.27147192	239.178259
{[>]N[C@@H](C)[C@@H](C[NH3+])C(=O).[+rn=10],CC(C)(C)C(C)(C)C(N)CC=O[<].[+rn=90]}	1.453573697	39.84412774	159.1543084
{[>]N[C@@H](C)[C@@H](C[NH3+])C(=O).[+rn=20],CC(C)(C)C(C)(C)C(N)CC=O[<].[+rn=80]}	1.208709869	31.84993339	118.8831693
{[>]N[C@@H](C)[C@@H](C[NH3+])C(=O).[+rn=30],CC(C)(C)C(C)(C)C(N)CC=O[<].[+rn=70]}	1.117877126	30.11628111	120.4684557
{[>]N[C@@H](C)[C@@H](C[NH3+])C(=O).[+rn=40],CC(C)(C)C(C)(C)C(N)CC=O[<].[+rn=60]}	0.92057392	26.29463157	89.23206572
{[>]N[C@@H](C)[C@@H](C[NH3+])C(=O).[+rn=50],CC(C)(C)C(C)(C)C(N)CC=O[<].[+rn=50]}	0.915535276	23.40237574	74.47416833
{[>]N[C@@H](C)[C@@H](C[NH3+])C(=O).[+rn=60],CC(C)(C)C(C)(C)C(N)CC=O[<].[+rn=40]}	0.785132916	21.89099165	67.0339414
{[>]N[C@@H](C)[C@@H](C[NH3+])C(=O).[+rn=70],CC(C)(C)C(C)(C)C(N)CC=O[<].[+rn=30]}	0.812653389	21.7166536	74.23773878
{[>]N[C@@H](C)[C@@H](C[NH3+])C(=O).[+rn=80],CC(C)(C)C(C)(C)C(N)CC=O[<].[+rn=20]}	0.695197907	20.43332966	78.34838818
{[>]N[C@@H](C)[C@@H](C[NH3+])C(=O).[+rn=90],CC(C)(C)C(C)(C)C(N)CC=O[<].[+rn=10]}	0.663241354	21.96687535	112.215979
{[>]N[C@@H](C)[C@@H](C[NH3+])C(=O).[+rn=10],CC(C)C(C)(C)C(C)C(N)CC=O[<].[+rn=90]}	0.353642451	41.59214048	177.4412368
{[>]N[C@@H](C)[C@@H](C[NH3+])C(=O).[+rn=20],CC(C)C(C)(C)C(C)C(N)CC=O[<].[+rn=80]}	0.347307103	32.68817145	137.9783719
{[>]N[C@@H](C)[C@@H](C[NH3+])C(=O).[+rn=30],CC(C)C(C)(C)C(C)C(N)CC=O[<].[+rn=70]}	0.40174936	30.23536834	138.4701839
{[>]N[C@@H](C)[C@@H](C[NH3+])C(=O).[+rn=40],CC(C)C(C)(C)C(C)C(N)CC=O[<].[+rn=60]}	0.399508042	25.97806758	111.2700525
{[>]N[C@@H](C)[C@@H](C[NH3+])C(=O).[+rn=50],CC(C)C(C)(C)C(C)C(N)CC=O[<].[+rn=50]}	0.524889991	23.04971324	104.6857298
{[>]N[C@@H](C)[C@@H](C[NH3+])C(=O).[+rn=60],CC(C)C(C)(C)C(C)C(N)CC=O[<].[+rn=40]}	0.616635661	20.78403542	99.21791728
{[>]N[C@@H](C)[C@@H](C[NH3+])C(=O).[+rn=70],CC(C)C(C)(C)C(C)C(N)CC=O[<].[+rn=30]}	0.855959466	19.80706038	105.6119337
{[>]N[C@@H](C)[C@@H](C[NH3+])C(=O).[+rn=80],CC(C)C(C)(C)C(C)C(N)CC=O[<].[+rn=20]}	0.995073554	18.06890862	106.9017101
{[>]N[C@@H](C)[C@@H](C[NH3+])C(=O).[+rn=90],CC(C)C(C)(C)C(C)C(N)CC=O[<].[+rn=10]}	1.416629691	18.82434825	134.9270004
{[>]N[C@@H](C)[C@@H](C[NH3+])C(=O).[+rn=10],CC(C)(C)C(C)(C)CC(N)CC=O[<].[+rn=90]}	2.225936006	64.20075613	144.5605338
{[>]N[C@@H](C)[C@@H](C[NH3+])C(=O).[+rn=20],CC(C)(C)C(C)(C)CC(N)CC=O[<].[+rn=80]}	2.372027657	51.91999612	102.0357774
{[>]N[C@@H](C)[C@@H](C[NH3+])C(=O).[+rn=30],CC(C)(C)C(C)(C)CC(N)CC=O[<].[+rn=70]}	2.838093072	47.46871154	101.6186624
{[>]N[C@@H](C)[C@@H](C[NH3+])C(=O).[+rn=40],CC(C)(C)C(C)(C)CC(N)CC=O[<].[+rn=60]}	2.94047272	40.32718537	70.43120777
{[>]N[C@@H](C)[C@@H](C[NH3+])C(=O).[+rn=50],CC(C)(C)C(C)(C)CC(N)CC=O[<].[+rn=50]}	3.856845285	35.72080026	57.21448754
{[>]N[C@@H](C)[C@@H](C[NH3+])C(=O).[+rn=60],CC(C)(C)C(C)(C)CC(N)CC=O[<].[+rn=40]}	3.922347075	31.90838787	51.20649667
{[>]N[C@@H](C)[C@@H](C[NH3+])C(=O).[+rn=70],CC(C)(C)C(C)(C)CC(N)CC=O[<].[+rn=30]}	5.273814311	30.2487095	53.29413469
{[>]N[C@@H](C)[C@@H](C[NH3+])C(=O).[+rn=80],CC(C)(C)C(C)(C)CC(N)CC=O[<].[+rn=20]}	6.160580912	27.35982023	49.4993754
{[>]N[C@@H](C)[C@@H](C[NH3+])C(=O).[+rn=90],CC(C)(C)C(C)(C)CC(N)CC=O[<].[+rn=10]}	7.956819178	27.61916144	68.58679222
{[>]N[C@@H](C)[C@@H](C[NH3+])C(=O).[+rn=10],CC(C)CCCC(N)CC=O[<].[+rn=90]}	64.55272032	82.69505876	412.4436344
{[>]N[C@@H](C)[C@@H](C[NH3+])C(=O).[+rn=20],CC(C)CCCC(N)CC=O[<].[+rn=80]}	53.56759358	63.69998806	291.5439017
{[>]N[C@@H](C)[C@@H](C[NH3+])C(=O).[+rn=30],CC(C)CCCC(N)CC=O[<].[+rn=70]}	54.86040126	54.49968233	230.5847
{[>]N[C@@H](C)[C@@H](C[NH3+])C(=O).[+rn=40],CC(C)CCCC(N)CC=O[<].[+rn=60]}	34.63823772	41.02203937	122.0789929
{[>]N[C@@H](C)[C@@H](C[NH3+])C(=O).[+rn=50],CC(C)CCCC(N)CC=O[<].[+rn=50]}	34.23860205	31.91189527	89.57552491
{[>]N[C@@H](C)[C@@H](C[NH3+])C(=O).[+rn=60],CC(C)CCCC(N)CC=O[<].[+rn=40]}	21.55358563	27.45602405	65.21794228
{[>]N[C@@H](C)[C@@H](C[NH3+])C(=O).[+rn=70],CC(C)CCCC(N)CC=O[<].[+rn=30]}	20.46577732	25.92915287	85.21012269
{[>]N[C@@H](C)[C@@H](C[NH3+])C(=O).[+rn=80],CC(C)CCCC(N)CC=O[<].[+rn=20]}	15.55789791	23.5426061	106.5103442
{[>]N[C@@H](C)[C@@H](C[NH3+])C(=O).[+rn=90],CC(C)CCCC(N)CC=O[<].[+rn=10]}	15.85637822	25.22414477	144.0735337
{[>]N[C@@H](C)[C@@H](C[NH3+])C(=O).[+rn=10],CCC(C)C(C)(C)CC(N)CC=O[<].[+rn=90]}	0.900102213	55.69231156	212.1129305
{[>]N[C@@H](C)[C@@H](C[NH3+])C(=O).[+rn=20],CCC(C)C(C)(C)CC(N)CC=O[<].[+rn=80]}	0.830519807	43.04675603	143.999613
{[>]N[C@@H](C)[C@@H](C[NH3+])C(=O).[+rn=30],CCC(C)C(C)(C)CC(N)CC=O[<].[+rn=70]}	0.882583569	38.58137362	129.886566
{[>]N[C@@H](C)[C@@H](C[NH3+])C(=O).[+rn=40],CCC(C)C(C)(C)CC(N)CC=O[<].[+rn=60]}	0.74684717	32.24444424	83.83632741
{[>]N[C@@H](C)[C@@H](C[NH3+])C(=O).[+rn=50],CCC(C)C(C)(C)CC(N)CC=O[<].[+rn=50]}	0.855592132	27.92969418	74.34585398
{[>]N[C@@H](C)[C@@H](C[NH3+])C(=O).[+rn=60],CCC(C)C(C)(C)CC(N)CC=O[<].[+rn=40]}	0.722099818	25.27828249	71.52640305
{[>]N[C@@H](C)[C@@H](C[NH3+])C(=O).[+rn=70],CCC(C)C(C)(C)CC(N)CC=O[<].[+rn=30]}	0.948211652	24.27657196	83.71148937
{[>]N[C@@H](C)[C@@H](C[NH3+])C(=O).[+rn=80],CCC(C)C(C)(C)CC(N)CC=O[<].[+rn=20]}	1.134626831	21.45161749	93.54476412
{[>]N[C@@H](C)[C@@H](C[NH3+])C(=O).[+rn=90],CCC(C)C(C)(C)CC(N)CC=O[<].[+rn=10]}	1.69236628	22.48496241	132.6282209
{[>]N[C@@H](C)[C@@H](C[NH3+])C(=O).[+rn=10],NC(CC=O)CC1CCCC1[<].[+rn=90]}	2.980319739	113.7247213	283.0389769
{[>]N[C@@H](C)[C@@H](C[NH3+])C(=O).[+rn=20],NC(CC=O)CC1CCCC1[<].[+rn=80]}	3.50721321	97.03470802	262.5640082
{[>]N[C@@H](C)[C@@H](C[NH3+])C(=O).[+rn=30],NC(CC=O)CC1CCCC1[<].[+rn=70]}	5.51432966	81.06130633	270.9059979
{[>]N[C@@H](C)[C@@H](C[NH3+])C(=O).[+rn=40],NC(CC=O)CC1CCCC1[<].[+rn=60]}	5.710859179	66.35931092	155.6318716
{[>]N[C@@H](C)[C@@H](C[NH3+])C(=O).[+rn=50],NC(CC=O)CC1CCCC1[<].[+rn=50]}	13.77450585	54.95120068	155.0552086
{[>]N[C@@H](C)[C@@H](C[NH3+])C(=O).[+rn=60],NC(CC=O)CC1CCCC1[<].[+rn=40]}	23.19731939	46.38374	160.9037983
{[>]N[C@@H](C)[C@@H](C[NH3+])C(=O).[+rn=70],NC(CC=O)CC1CCCC1[<].[+rn=30]}	118.1273502	43.87285694	209.6522644
{[>]N[C@@H](C)[C@@H](C[NH3+])C(=O).[+rn=80],NC(CC=O)CC1CCCC1[<].[+rn=20]}	340.3877452	41.06577813	228.8745912
{[>]N[C@@H](C)[C@@H](C[NH3+])C(=O).[+rn=90],NC(CC=O)CC1CCCC1[<].[+rn=10]}	1112.207143	41.68295102	317.0074518
{[>]N[C@@H](C)[C@@H](C[NH3+])C(=O).[+rn=10],CCC1CCCC1C(N)CC=O[<].[+rn=90]}	2.26619259	96.82268174	267.1442824
{[>]N[C@@H](C)[C@@H](C[NH3+])C(=O).[+rn=20],CCC1CCCC1C(N)CC=O[<].[+rn=80]}	2.155182044	78.79649064	232.9094739
{[>]N[C@@H](C)[C@@H](C[NH3+])C(=O).[+rn=30],CCC1CCCC1C(N)CC=O[<].[+rn=70]}	2.531757529	67.11616878	230.2571014
{[>]N[C@@H](C)[C@@H](C[NH3+])C(=O).[+rn=40],CCC1CCCC1C(N)CC=O[<].[+rn=60]}	2.024023487	52.97524517	120.6097719
{[>]N[C@@H](C)[C@@H](C[NH3+])C(=O).[+rn=50],CCC1CCCC1C(N)CC=O[<].[+rn=50]}	3.000754688	42.94200071	109.5841092
{[>]N[C@@H](C)[C@@H](C[NH3+])C(=O).[+rn=60],CCC1CCCC1C(N)CC=O[<].[+rn=40]}	2.678274094	37.31275586	115.8080357
{[>]N[C@@H](C)[C@@H](C[NH3+])C(=O).[+rn=70],CCC1CCCC1C(N)CC=O[<].[+rn=30]}	4.558899349	33.04666582	172.9684071
{[>]N[C@@H](C)[C@@H](C[NH3+])C(=O).[+rn=80],CCC1CCCC1C(N)CC=O[<].[+rn=20]}	7.100493136	28.0170433	206.3728731
{[>]N[C@@H](C)[C@@H](C[NH3+])C(=O).[+rn=90],CCC1CCCC1C(N)CC=O[<].[+rn=10]}	18.36949541	26.36541516	304.2459035
{[>]N[C@@H](C)[C@@H](C[NH3+])C(=O).[+rn=10],CC1CCCC(C(N)CC=O)C1[<].[+rn=90]}	0.874351462	89.15112532	253.3529826
{[>]N[C@@H](C)[C@@H](C[NH3+])C(=O).[+rn=20],CC1CCCC(C(N)CC=O)C1[<].[+rn=80]}	1.026567379	72.49349643	198.564897
{[>]N[C@@H](C)[C@@H](C[NH3+])C(=O).[+rn=30],CC1CCCC(C(N)CC=O)C1[<].[+rn=70]}	1.54141392	62.75139847	188.5861537
{[>]N[C@@H](C)[C@@H](C[NH3+])C(=O).[+rn=40],CC1CCCC(C(N)CC=O)C1[<].[+rn=60]}	1.75432228	50.27833494	91.80360564
{[>]N[C@@H](C)[C@@H](C[NH3+])C(=O).[+rn=50],CC1CCCC(C(N)CC=O)C1[<].[+rn=50]}	3.584257447	39.74016253	68.52787632
{[>]N[C@@H](C)[C@@H](C[NH3+])C(=O).[+rn=60],CC1CCCC(C(N)CC=O)C1[<].[+rn=40]}	5.13742311	34.07712419	64.44702866
{[>]N[C@@H](C)[C@@H](C[NH3+])C(=O).[+rn=70],CC1CCCC(C(N)CC=O)C1[<].[+rn=30]}	13.58077685	29.67683284	105.4146539
{[>]N[C@@H](C)[C@@H](C[NH3+])C(=O).[+rn=80],CC1CCCC(C(N)CC=O)C1[<].[+rn=20]}	30.26974399	24.93031089	137.6675396
{[>]N[C@@H](C)[C@@H](C[NH3+])C(=O).[+rn=90],CC1CCCC(C(N)CC=O)C1[<].[+rn=10]}	99.85500202	24.17480008	220.6099793
{[>]N[C@@H](C)[C@@H](C[NH3+])C(=O).[+rn=10],NC(CC=O)CC1CCC1[<].[+rn=90]}	39.82310772	101.7801913	404.9660416
{[>]N[C@@H](C)[C@@H](C[NH3+])C(=O).[+rn=20],NC(CC=O)CC1CCC1[<].[+rn=80]}	35.67078634	82.79800965	374.3970617
{[>]N[C@@H](C)[C@@H](C[NH3+])C(=O).[+rn=30],NC(CC=O)CC1CCC1[<].[+rn=70]}	43.08355313	68.66380269	341.3696501
{[>]N[C@@H](C)[C@@H](C[NH3+])C(=O).[+rn=40],NC(CC=O)CC1CCC1[<].[+rn=60]}	31.82987896	51.2761035	162.6317076
{[>]N[C@@H](C)[C@@H](C[NH3+])C(=O).[+rn=50],NC(CC=O)CC1CCC1[<].[+rn=50]}	56.83892079	38.21259524	146.2625407
{[>]N[C@@H](C)[C@@H](C[NH3+])C(=O).[+rn=60],NC(CC=O)CC1CCC1[<].[+rn=40]}	65.9194881	32.95495612	142.0756381
{[>]N[C@@H](C)[C@@H](C[NH3+])C(=O).[+rn=70],NC(CC=O)CC1CCC1[<].[+rn=30]}	177.1017777	33.10214357	239.2271601
{[>]N[C@@H](C)[C@@H](C[NH3+])C(=O).[+rn=80],NC(CC=O)CC1CCC1[<].[+rn=20]}	184.1532973	33.81476638	296.8435077
{[>]N[C@@H](C)[C@@H](C[NH3+])C(=O).[+rn=90],NC(CC=O)CC1CCC1[<].[+rn=10]}	213.8712207	38.00212383	402.3261265
{[>]N[C@@H](C)[C@@H](C[NH3+])C(=O).[+rn=10],NC(CC=O)C1CCCC1[<].[+rn=90]}	34.61307641	98.45520746	186.5071678
{[>]N[C@@H](C)[C@@H](C[NH3+])C(=O).[+rn=20],NC(CC=O)C1CCCC1[<].[+rn=80]}	30.80158724	84.21315587	178.2203229
{[>]N[C@@H](C)[C@@H](C[NH3+])C(=O).[+rn=30],NC(CC=O)C1CCCC1[<].[+rn=70]}	34.77710468	73.06703723	176.1755088
{[>]N[C@@H](C)[C@@H](C[NH3+])C(=O).[+rn=40],NC(CC=O)C1CCCC1[<].[+rn=60]}	22.01830784	59.38911467	93.64764711
{[>]N[C@@H](C)[C@@H](C[NH3+])C(=O).[+rn=50],NC(CC=O)C1CCCC1[<].[+rn=50]}	27.89058088	48.38469333	102.4312974
{[>]N[C@@H](C)[C@@H](C[NH3+])C(=O).[+rn=60],NC(CC=O)C1CCCC1[<].[+rn=40]}	17.89091421	45.15339487	128.5715777
{[>]N[C@@H](C)[C@@H](C[NH3+])C(=O).[+rn=70],NC(CC=O)C1CCCC1[<].[+rn=30]}	31.55207016	45.1249259	226.2139755
{[>]N[C@@H](C)[C@@H](C[NH3+])C(=O).[+rn=80],NC(CC=O)C1CCCC1[<].[+rn=20]}	31.19014146	46.10731534	293.0963838
{[>]N[C@@H](C)[C@@H](C[NH3+])C(=O).[+rn=90],NC(CC=O)C1CCCC1[<].[+rn=10]}	44.64043767	53.80869355	401.7863408
{[>]N[C@@H](C)[C@@H](C[NH3+])C(=O).[+rn=10],NC(CC=O)C1CCC1[<].[+rn=90]}	103.2567403	96.48304997	172.3780318
{[>]N[C@@H](C)[C@@H](C[NH3+])C(=O).[+rn=20],NC(CC=O)C1CCC1[<].[+rn=80]}	88.59572471	75.4337778	150.7373672
{[>]N[C@@H](C)[C@@H](C[NH3+])C(=O).[+rn=30],NC(CC=O)C1CCC1[<].[+rn=70]}	96.70289163	59.43484819	126.7152967
{[>]N[C@@H](C)[C@@H](C[NH3+])C(=O).[+rn=40],NC(CC=O)C1CCC1[<].[+rn=60]}	52.47908837	42.89872072	53.67774327
{[>]N[C@@H](C)[C@@H](C[NH3+])C(=O).[+rn=50],NC(CC=O)C1CCC1[<].[+rn=50]}	69.74994191	33.97781657	51.27641664
{[>]N[C@@H](C)[C@@H](C[NH3+])C(=O).[+rn=60],NC(CC=O)C1CCC1[<].[+rn=40]}	58.94909801	35.5677687	61.06507407
{[>]N[C@@H](C)[C@@H](C[NH3+])C(=O).[+rn=70],NC(CC=O)C1CCC1[<].[+rn=30]}	80.29531508	42.91110692	161.9216362
{[>]N[C@@H](C)[C@@H](C[NH3+])C(=O).[+rn=80],NC(CC=O)C1CCC1[<].[+rn=20]}	61.78340584	51.85905847	254.8062675
{[>]N[C@@H](C)[C@@H](C[NH3+])C(=O).[+rn=90],NC(CC=O)C1CCC1[<].[+rn=10]}	74.78476912	66.66377449	361.7244729
{[>]N[C@@H](C)[C@@H](C[NH3+])C(=O).[+rn=10],CCC(C)(CC)C(N)CC=O[<].[+rn=90]}	2.764587506	52.12936599	249.5806498
{[>]N[C@@H](C)[C@@H](C[NH3+])C(=O).[+rn=20],CCC(C)(CC)C(N)CC=O[<].[+rn=80]}	2.264484143	38.41934577	182.1476255
{[>]N[C@@H](C)[C@@H](C[NH3+])C(=O).[+rn=30],CCC(C)(CC)C(N)CC=O[<].[+rn=70]}	2.057467148	35.58444194	171.473178
{[>]N[C@@H](C)[C@@H](C[NH3+])C(=O).[+rn=40],CCC(C)(CC)C(N)CC=O[<].[+rn=60]}	1.516593368	28.62829934	97.02276438
{[>]N[C@@H](C)[C@@H](C[NH3+])C(=O).[+rn=50],CCC(C)(CC)C(N)CC=O[<].[+rn=50]}	1.538081617	23.40128618	75.62897937
{[>]N[C@@H](C)[C@@H](C[NH3+])C(=O).[+rn=60],CCC(C)(CC)C(N)CC=O[<].[+rn=40]}	1.252653965	20.95964662	71.20153937
{[>]N[C@@H](C)[C@@H](C[NH3+])C(=O).[+rn=70],CCC(C)(CC)C(N)CC=O[<].[+rn=30]}	1.442162669	20.54137909	98.01716422
{[>]N[C@@H](C)[C@@H](C[NH3+])C(=O).[+rn=80],CCC(C)(CC)C(N)CC=O[<].[+rn=20]}	1.39284326	19.3503158	125.6011904
{[>]N[C@@H](C)[C@@H](C[NH3+])C(=O).[+rn=90],CCC(C)(CC)C(N)CC=O[<].[+rn=10]}	1.540594945	21.87739093	192.4974929
{[>]N[C@@H](C)[C@@H](C[NH3+])C(=O).[+rn=10],CC(C)C(C)(C)CC(N)CC=O[<].[+rn=90]}	2.336290695	68.97455756	255.0046928
{[>]N[C@@H](C)[C@@H](C[NH3+])C(=O).[+rn=20],CC(C)C(C)(C)CC(N)CC=O[<].[+rn=80]}	2.280088442	52.09355282	174.8916383
{[>]N[C@@H](C)[C@@H](C[NH3+])C(=O).[+rn=30],CC(C)C(C)(C)CC(N)CC=O[<].[+rn=70]}	2.76210299	46.22659702	156.1925785
{[>]N[C@@H](C)[C@@H](C[NH3+])C(=O).[+rn=40],CC(C)C(C)(C)CC(N)CC=O[<].[+rn=60]}	2.603726591	37.71054898	101.5714629
{[>]N[C@@H](C)[C@@H](C[NH3+])C(=O).[+rn=50],CC(C)C(C)(C)CC(N)CC=O[<].[+rn=50]}	3.950588529	32.32900463	86.45914026
{[>]N[C@@H](C)[C@@H](C[NH3+])C(=O).[+rn=60],CC(C)C(C)(C)CC(N)CC=O[<].[+rn=40]}	4.105790134	28.46844381	74.24286429
{[>]N[C@@H](C)[C@@H](C[NH3+])C(=O).[+rn=70],CC(C)C(C)(C)CC(N)CC=O[<].[+rn=30]}	6.530154526	26.35545439	80.133444
{[>]N[C@@H](C)[C@@H](C[NH3+])C(=O).[+rn=80],CC(C)C(C)(C)CC(N)CC=O[<].[+rn=20]}	7.085869313	22.81055486	79.62794553
{[>]N[C@@H](C)[C@@H](C[NH3+])C(=O).[+rn=90],CC(C)C(C)(C)CC(N)CC=O[<].[+rn=10]}	10.46596974	24.10976938	109.2222035
{[>]N[C@@H](C)[C@@H](C[NH3+])C(=O).[+rn=10],CCC(C)(CC)CC(N)CC=O[<].[+rn=90]}	1.591023639	74.50311068	333.6266425
{[>]N[C@@H](C)[C@@H](C[NH3+])C(=O).[+rn=20],CCC(C)(CC)CC(N)CC=O[<].[+rn=80]}	1.580966574	56.09511329	213.7066019
{[>]N[C@@H](C)[C@@H](C[NH3+])C(=O).[+rn=30],CCC(C)(CC)CC(N)CC=O[<].[+rn=70]}	1.865030282	50.09384229	192.4753109
{[>]N[C@@H](C)[C@@H](C[NH3+])C(=O).[+rn=40],CCC(C)(CC)CC(N)CC=O[<].[+rn=60]}	1.612721248	40.00598022	108.2957199
{[>]N[C@@H](C)[C@@H](C[NH3+])C(=O).[+rn=50],CCC(C)(CC)CC(N)CC=O[<].[+rn=50]}	2.006903058	33.63622174	81.09366988
{[>]N[C@@H](C)[C@@H](C[NH3+])C(=O).[+rn=60],CCC(C)(CC)CC(N)CC=O[<].[+rn=40]}	1.93431567	29.77264193	72.48549997
{[>]N[C@@H](C)[C@@H](C[NH3+])C(=O).[+rn=70],CCC(C)(CC)CC(N)CC=O[<].[+rn=30]}	3.521024769	28.09908244	92.08550972
{[>]N[C@@H](C)[C@@H](C[NH3+])C(=O).[+rn=80],CCC(C)(CC)CC(N)CC=O[<].[+rn=20]}	4.24021399	24.18920947	98.18395688
{[>]N[C@@H](C)[C@@H](C[NH3+])C(=O).[+rn=90],CCC(C)(CC)CC(N)CC=O[<].[+rn=10]}	8.177870448	25.15107113	142.6650167
{[>]N[C@@H](C)[C@@H](C[NH3+])C(=O).[+rn=10],CC(CC(N)CC=O)C1CCCC1[<].[+rn=90]}	3.521222139	90.47818965	203.2787477
{[>]N[C@@H](C)[C@@H](C[NH3+])C(=O).[+rn=20],CC(CC(N)CC=O)C1CCCC1[<].[+rn=80]}	3.212194569	72.44835659	163.497341
{[>]N[C@@H](C)[C@@H](C[NH3+])C(=O).[+rn=30],CC(CC(N)CC=O)C1CCCC1[<].[+rn=70]}	3.719861693	63.50305269	158.1850318
{[>]N[C@@H](C)[C@@H](C[NH3+])C(=O).[+rn=40],CC(CC(N)CC=O)C1CCCC1[<].[+rn=60]}	2.98392971	53.05878076	96.24701075
{[>]N[C@@H](C)[C@@H](C[NH3+])C(=O).[+rn=50],CC(CC(N)CC=O)C1CCCC1[<].[+rn=50]}	4.082089548	44.80141421	93.13229753
{[>]N[C@@H](C)[C@@H](C[NH3+])C(=O).[+rn=60],CC(CC(N)CC=O)C1CCCC1[<].[+rn=40]}	3.539586715	40.58400672	98.2564982
{[>]N[C@@H](C)[C@@H](C[NH3+])C(=O).[+rn=70],CC(CC(N)CC=O)C1CCCC1[<].[+rn=30]}	5.258070749	37.72075437	134.6874218
{[>]N[C@@H](C)[C@@H](C[NH3+])C(=O).[+rn=80],CC(CC(N)CC=O)C1CCCC1[<].[+rn=20]}	5.776766955	32.56851598	162.7835357
{[>]N[C@@H](C)[C@@H](C[NH3+])C(=O).[+rn=90],CC(CC(N)CC=O)C1CCCC1[<].[+rn=10]}	10.6995864	31.82460807	240.3277612
{[>]N[C@@H](C)[C@@H](C[NH3+])C(=O).[+rn=10],CCC(C)(C)C(N)CC=O[<].[+rn=90]}	7.696781151	54.23974917	172.2090365
{[>]N[C@@H](C)[C@@H](C[NH3+])C(=O).[+rn=20],CCC(C)(C)C(N)CC=O[<].[+rn=80]}	6.553433286	38.37356298	131.202575
{[>]N[C@@H](C)[C@@H](C[NH3+])C(=O).[+rn=30],CCC(C)(C)C(N)CC=O[<].[+rn=70]}	6.508113227	34.39367838	115.0010428
{[>]N[C@@H](C)[C@@H](C[NH3+])C(=O).[+rn=40],CCC(C)(C)C(N)CC=O[<].[+rn=60]}	4.887773652	27.88389761	58.63982308
{[>]N[C@@H](C)[C@@H](C[NH3+])C(=O).[+rn=50],CCC(C)(C)C(N)CC=O[<].[+rn=50]}	5.066883007	22.80488294	52.94337237
{[>]N[C@@H](C)[C@@H](C[NH3+])C(=O).[+rn=60],CCC(C)(C)C(N)CC=O[<].[+rn=40]}	3.368877329	20.98304261	55.07522129
{[>]N[C@@H](C)[C@@H](C[NH3+])C(=O).[+rn=70],CCC(C)(C)C(N)CC=O[<].[+rn=30]}	3.681058573	22.12605785	75.41073316
{[>]N[C@@H](C)[C@@H](C[NH3+])C(=O).[+rn=80],CCC(C)(C)C(N)CC=O[<].[+rn=20]}	4.442752102	21.44379989	97.64457095
{[>]N[C@@H](C)[C@@H](C[NH3+])C(=O).[+rn=90],CCC(C)(C)C(N)CC=O[<].[+rn=10]}	8.003672544	26.04852861	156.0777266
{[>]N[C@@H](C)[C@@H](C[NH3+])C(=O).[+rn=10],NC(CC=O)CC1CC1[<].[+rn=90]}	188.2692454	113.298409	413.6052012
{[>]N[C@@H](C)[C@@H](C[NH3+])C(=O).[+rn=20],NC(CC=O)CC1CC1[<].[+rn=80]}	132.8994125	92.95911538	425.4487897
{[>]N[C@@H](C)[C@@H](C[NH3+])C(=O).[+rn=30],NC(CC=O)CC1CC1[<].[+rn=70]}	117.5264954	79.33673267	395.376023
{[>]N[C@@H](C)[C@@H](C[NH3+])C(=O).[+rn=40],NC(CC=O)CC1CC1[<].[+rn=60]}	60.16769452	67.04086486	241.9850709
{[>]N[C@@H](C)[C@@H](C[NH3+])C(=O).[+rn=50],NC(CC=O)CC1CC1[<].[+rn=50]}	69.10504503	56.73950877	337.2258543
{[>]N[C@@H](C)[C@@H](C[NH3+])C(=O).[+rn=60],NC(CC=O)CC1CC1[<].[+rn=40]}	43.56430619	53.81739599	308.7162917
{[>]N[C@@H](C)[C@@H](C[NH3+])C(=O).[+rn=70],NC(CC=O)CC1CC1[<].[+rn=30]}	65.07125738	52.90982299	481.7245947
{[>]N[C@@H](C)[C@@H](C[NH3+])C(=O).[+rn=80],NC(CC=O)CC1CC1[<].[+rn=20]}	42.72520569	54.26539615	548.9717962
{[>]N[C@@H](C)[C@@H](C[NH3+])C(=O).[+rn=90],NC(CC=O)CC1CC1[<].[+rn=10]}	45.1344318	59.8620701	691.0656764
{[>]N[C@@H](C)[C@@H](C[NH3+])C(=O).[+rn=10],CCC1CCCCC1C(N)CC=O[<].[+rn=90]}	0.803800379	98.29370805	369.7071648
{[>]N[C@@H](C)[C@@H](C[NH3+])C(=O).[+rn=20],CCC1CCCCC1C(N)CC=O[<].[+rn=80]}	0.887610061	79.05404132	287.0249115
{[>]N[C@@H](C)[C@@H](C[NH3+])C(=O).[+rn=30],CCC1CCCCC1C(N)CC=O[<].[+rn=70]}	1.177482021	67.88465483	266.6567939
{[>]N[C@@H](C)[C@@H](C[NH3+])C(=O).[+rn=40],CCC1CCCCC1C(N)CC=O[<].[+rn=60]}	1.165952227	55.62680131	131.7672163
{[>]N[C@@H](C)[C@@H](C[NH3+])C(=O).[+rn=50],CCC1CCCCC1C(N)CC=O[<].[+rn=50]}	1.820254511	46.77990978	102.5797362
{[>]N[C@@H](C)[C@@H](C[NH3+])C(=O).[+rn=60],CCC1CCCCC1C(N)CC=O[<].[+rn=40]}	1.968052806	41.3000917	98.28360081
{[>]N[C@@H](C)[C@@H](C[NH3+])C(=O).[+rn=70],CCC1CCCCC1C(N)CC=O[<].[+rn=30]}	3.098180404	37.06045394	136.875833
{[>]N[C@@H](C)[C@@H](C[NH3+])C(=O).[+rn=80],CCC1CCCCC1C(N)CC=O[<].[+rn=20]}	5.181888417	31.76219017	150.7930749
{[>]N[C@@H](C)[C@@H](C[NH3+])C(=O).[+rn=90],CCC1CCCCC1C(N)CC=O[<].[+rn=10]}	13.56891253	29.93861036	214.7342195
{[>]N[C@@H](C)[C@@H](C[NH3+])C(=O).[+rn=10],CC(C)CC(C)C(N)CC=O[<].[+rn=90]}	1.34157348	84.73757943	337.0102246
{[>]N[C@@H](C)[C@@H](C[NH3+])C(=O).[+rn=20],CC(C)CC(C)C(N)CC=O[<].[+rn=80]}	1.655651316	65.07380939	232.2115341
{[>]N[C@@H](C)[C@@H](C[NH3+])C(=O).[+rn=30],CC(C)CC(C)C(N)CC=O[<].[+rn=70]}	2.528108374	55.10425553	189.6214894
{[>]N[C@@H](C)[C@@H](C[NH3+])C(=O).[+rn=40],CC(C)CC(C)C(N)CC=O[<].[+rn=60]}	2.946805807	41.68531255	111.9465807
{[>]N[C@@H](C)[C@@H](C[NH3+])C(=O).[+rn=50],CC(C)CC(C)C(N)CC=O[<].[+rn=50]}	6.477738182	32.19135695	96.79688485
{[>]N[C@@H](C)[C@@H](C[NH3+])C(=O).[+rn=60],CC(C)CC(C)C(N)CC=O[<].[+rn=40]}	9.177817788	26.70778725	81.09343755
{[>]N[C@@H](C)[C@@H](C[NH3+])C(=O).[+rn=70],CC(C)CC(C)C(N)CC=O[<].[+rn=30]}	18.71857572	24.54636638	98.3336439
{[>]N[C@@H](C)[C@@H](C[NH3+])C(=O).[+rn=80],CC(C)CC(C)C(N)CC=O[<].[+rn=20]}	30.73302511	21.44834841	101.1607858
{[>]N[C@@H](C)[C@@H](C[NH3+])C(=O).[+rn=90],CC(C)CC(C)C(N)CC=O[<].[+rn=10]}	66.86095062	23.30347268	128.5455793
{[>]N[C@@H](C)[C@@H](C[NH3+])C(=O).[+rn=10],CC1CCCCC1C(N)CC=O[<].[+rn=90]}	5.934431495	75.63702452	243.927944
{[>]N[C@@H](C)[C@@H](C[NH3+])C(=O).[+rn=20],CC1CCCCC1C(N)CC=O[<].[+rn=80]}	4.878446908	60.93488845	200.1819408
{[>]N[C@@H](C)[C@@H](C[NH3+])C(=O).[+rn=30],CC1CCCCC1C(N)CC=O[<].[+rn=70]}	4.925637235	53.95180539	190.7007154
{[>]N[C@@H](C)[C@@H](C[NH3+])C(=O).[+rn=40],CC1CCCCC1C(N)CC=O[<].[+rn=60]}	3.752364804	44.52843759	93.93830398
{[>]N[C@@H](C)[C@@H](C[NH3+])C(=O).[+rn=50],CC1CCCCC1C(N)CC=O[<].[+rn=50]}	4.111801611	36.12423374	82.80779807
{[>]N[C@@H](C)[C@@H](C[NH3+])C(=O).[+rn=60],CC1CCCCC1C(N)CC=O[<].[+rn=40]}	3.410516407	30.51748959	97.59071387
{[>]N[C@@H](C)[C@@H](C[NH3+])C(=O).[+rn=70],CC1CCCCC1C(N)CC=O[<].[+rn=30]}	4.593314735	26.9972308	155.5808378
{[>]N[C@@H](C)[C@@H](C[NH3+])C(=O).[+rn=80],CC1CCCCC1C(N)CC=O[<].[+rn=20]}	5.123552399	23.30682602	203.8924144
{[>]N[C@@H](C)[C@@H](C[NH3+])C(=O).[+rn=90],CC1CCCCC1C(N)CC=O[<].[+rn=10]}	7.090070734	22.70587041	307.6047453
{[>]N[C@@H](C)[C@@H](C[NH3+])C(=O).[+rn=10],CC(C)C(C)C(C)C(N)CC=O[<].[+rn=90]}	0.508206895	64.24122638	237.0258784
{[>]N[C@@H](C)[C@@H](C[NH3+])C(=O).[+rn=20],CC(C)C(C)C(C)C(N)CC=O[<].[+rn=80]}	0.550331034	48.37612743	180.1826504
{[>]N[C@@H](C)[C@@H](C[NH3+])C(=O).[+rn=30],CC(C)C(C)C(C)C(N)CC=O[<].[+rn=70]}	0.731103917	43.3381071	176.0060135
{[>]N[C@@H](C)[C@@H](C[NH3+])C(=O).[+rn=40],CC(C)C(C)C(C)C(N)CC=O[<].[+rn=60]}	0.725583278	35.11021344	136.1990979
{[>]N[C@@H](C)[C@@H](C[NH3+])C(=O).[+rn=50],CC(C)C(C)C(C)C(N)CC=O[<].[+rn=50]}	1.103607013	28.88253108	136.5280194
{[>]N[C@@H](C)[C@@H](C[NH3+])C(=O).[+rn=60],CC(C)C(C)C(C)C(N)CC=O[<].[+rn=40]}	1.402853216	25.21478912	127.3791985
{[>]N[C@@H](C)[C@@H](C[NH3+])C(=O).[+rn=70],CC(C)C(C)C(C)C(N)CC=O[<].[+rn=30]}	2.585176175	23.43037429	143.234656
{[>]N[C@@H](C)[C@@H](C[NH3+])C(=O).[+rn=80],CC(C)C(C)C(C)C(N)CC=O[<].[+rn=20]}	4.265659837	20.49757581	133.390265
{[>]N[C@@H](C)[C@@H](C[NH3+])C(=O).[+rn=90],CC(C)C(C)C(C)C(N)CC=O[<].[+rn=10]}	8.716693372	21.55530192	163.8984135
{[>]N[C@@H](C)[C@@H](C[NH3+])C(=O).[+rn=10],CC(C)(C)CC(N)CC=O[<].[+rn=90]}	28.39642182	89.48371146	369.2415309
{[>]N[C@@H](C)[C@@H](C[NH3+])C(=O).[+rn=20],CC(C)(C)CC(N)CC=O[<].[+rn=80]}	22.20535721	71.29899496	268.8293994
{[>]N[C@@H](C)[C@@H](C[NH3+])C(=O).[+rn=30],CC(C)(C)CC(N)CC=O[<].[+rn=70]}	21.30991233	60.92113232	228.3280294
{[>]N[C@@H](C)[C@@H](C[NH3+])C(=O).[+rn=40],CC(C)(C)CC(N)CC=O[<].[+rn=60]}	12.84503624	48.8835843	125.4856362
{[>]N[C@@H](C)[C@@H](C[NH3+])C(=O).[+rn=50],CC(C)(C)CC(N)CC=O[<].[+rn=50]}	14.30478108	40.05437298	99.5406192
{[>]N[C@@H](C)[C@@H](C[NH3+])C(=O).[+rn=60],CC(C)(C)CC(N)CC=O[<].[+rn=40]}	9.522800241	36.74084977	81.59984571
{[>]N[C@@H](C)[C@@H](C[NH3+])C(=O).[+rn=70],CC(C)(C)CC(N)CC=O[<].[+rn=30]}	11.03067111	35.91695043	114.3734015
{[>]N[C@@H](C)[C@@H](C[NH3+])C(=O).[+rn=80],CC(C)(C)CC(N)CC=O[<].[+rn=20]}	7.767743431	32.52064742	122.9371437
{[>]N[C@@H](C)[C@@H](C[NH3+])C(=O).[+rn=90],CC(C)(C)CC(N)CC=O[<].[+rn=10]}	7.296383071	37.1445382	168.5660722
{[>]N[C@@H](C)[C@@H](C[NH3+])C(=O).[+rn=10],CC(C)C(C)CC(N)CC=O[<].[+rn=90]}	3.261152816	86.12880438	322.5095582
{[>]N[C@@H](C)[C@@H](C[NH3+])C(=O).[+rn=20],CC(C)C(C)CC(N)CC=O[<].[+rn=80]}	3.297943744	66.0323275	223.4343587
{[>]N[C@@H](C)[C@@H](C[NH3+])C(=O).[+rn=30],CC(C)C(C)CC(N)CC=O[<].[+rn=70]}	4.488268509	57.20717821	190.8576013
{[>]N[C@@H](C)[C@@H](C[NH3+])C(=O).[+rn=40],CC(C)C(C)CC(N)CC=O[<].[+rn=60]}	4.312905289	44.23426437	120.2093029
{[>]N[C@@H](C)[C@@H](C[NH3+])C(=O).[+rn=50],CC(C)C(C)CC(N)CC=O[<].[+rn=50]}	7.968619603	34.22213723	105.6280369
{[>]N[C@@H](C)[C@@H](C[NH3+])C(=O).[+rn=60],CC(C)C(C)CC(N)CC=O[<].[+rn=40]}	9.841121701	28.91935571	89.35186708
{[>]N[C@@H](C)[C@@H](C[NH3+])C(=O).[+rn=70],CC(C)C(C)CC(N)CC=O[<].[+rn=30]}	20.1182463	25.96014568	106.9644858
{[>]N[C@@H](C)[C@@H](C[NH3+])C(=O).[+rn=80],CC(C)C(C)CC(N)CC=O[<].[+rn=20]}	33.08917023	22.52621312	103.0481064
{[>]N[C@@H](C)[C@@H](C[NH3+])C(=O).[+rn=90],CC(C)C(C)CC(N)CC=O[<].[+rn=10]}	79.17099689	24.05712144	125.9684481
{[>]N[C@@H](C)[C@@H](C[NH3+])C(=O).[+rn=10],CCC1CCC1C(N)CC=O[<].[+rn=90]}	3.559703764	90.61114392	410.578323
{[>]N[C@@H](C)[C@@H](C[NH3+])C(=O).[+rn=20],CCC1CCC1C(N)CC=O[<].[+rn=80]}	3.341724285	73.86633597	367.5314721
{[>]N[C@@H](C)[C@@H](C[NH3+])C(=O).[+rn=30],CCC1CCC1C(N)CC=O[<].[+rn=70]}	4.216164585	62.52335469	334.1451428
{[>]N[C@@H](C)[C@@H](C[NH3+])C(=O).[+rn=40],CCC1CCC1C(N)CC=O[<].[+rn=60]}	4.148180717	49.17313894	161.677615
{[>]N[C@@H](C)[C@@H](C[NH3+])C(=O).[+rn=50],CCC1CCC1C(N)CC=O[<].[+rn=50]}	6.313156866	36.25452525	116.3827771
{[>]N[C@@H](C)[C@@H](C[NH3+])C(=O).[+rn=60],CCC1CCC1C(N)CC=O[<].[+rn=40]}	6.457342745	28.79851929	115.0676871
{[>]N[C@@H](C)[C@@H](C[NH3+])C(=O).[+rn=70],CCC1CCC1C(N)CC=O[<].[+rn=30]}	24.44956573	24.17234229	189.9151896
{[>]N[C@@H](C)[C@@H](C[NH3+])C(=O).[+rn=80],CCC1CCC1C(N)CC=O[<].[+rn=20]}	90.76937168	21.21956766	244.6139392
{[>]N[C@@H](C)[C@@H](C[NH3+])C(=O).[+rn=90],CCC1CCC1C(N)CC=O[<].[+rn=10]}	311.3283045	22.24535256	348.453686
{[>]N[C@@H](C)[C@@H](C[NH3+])C(=O).[+rn=10],CCCCC(C)C(N)CC=O[<].[+rn=90]}	11.13090866	77.19238124	499.6860242
{[>]N[C@@H](C)[C@@H](C[NH3+])C(=O).[+rn=20],CCCCC(C)C(N)CC=O[<].[+rn=80]}	9.778557834	59.57443557	350.5769398
{[>]N[C@@H](C)[C@@H](C[NH3+])C(=O).[+rn=30],CCCCC(C)C(N)CC=O[<].[+rn=70]}	10.16745863	51.74870754	271.6870986
{[>]N[C@@H](C)[C@@H](C[NH3+])C(=O).[+rn=40],CCCCC(C)C(N)CC=O[<].[+rn=60]}	7.312514767	39.68601674	138.3732955
{[>]N[C@@H](C)[C@@H](C[NH3+])C(=O).[+rn=50],CCCCC(C)C(N)CC=O[<].[+rn=50]}	9.40596096	30.5472895	99.65882747
{[>]N[C@@H](C)[C@@H](C[NH3+])C(=O).[+rn=60],CCCCC(C)C(N)CC=O[<].[+rn=40]}	9.632220778	25.82870049	72.57416006
{[>]N[C@@H](C)[C@@H](C[NH3+])C(=O).[+rn=70],CCCCC(C)C(N)CC=O[<].[+rn=30]}	28.72304687	22.78527655	94.70902
{[>]N[C@@H](C)[C@@H](C[NH3+])C(=O).[+rn=80],CCCCC(C)C(N)CC=O[<].[+rn=20]}	69.40590859	20.10315115	115.9109022
{[>]N[C@@H](C)[C@@H](C[NH3+])C(=O).[+rn=90],CCCCC(C)C(N)CC=O[<].[+rn=10]}	189.4844681	21.63553699	160.1730743
{[>]N[C@@H](C)[C@@H](C[NH3+])C(=O).[+rn=10],NC(CC=O)CCC1CC1[<].[+rn=90]}	26.06406657	113.9970339	304.2608256
{[>]N[C@@H](C)[C@@H](C[NH3+])C(=O).[+rn=20],NC(CC=O)CCC1CC1[<].[+rn=80]}	34.40696333	96.81037852	291.0974553
{[>]N[C@@H](C)[C@@H](C[NH3+])C(=O).[+rn=30],NC(CC=O)CCC1CC1[<].[+rn=70]}	64.2978919	84.16356351	272.3090481
{[>]N[C@@H](C)[C@@H](C[NH3+])C(=O).[+rn=40],NC(CC=O)CCC1CC1[<].[+rn=60]}	74.45652703	67.59234201	155.6164069
{[>]N[C@@H](C)[C@@H](C[NH3+])C(=O).[+rn=50],NC(CC=O)CCC1CC1[<].[+rn=50]}	179.496344	55.75489726	169.1031116
{[>]N[C@@H](C)[C@@H](C[NH3+])C(=O).[+rn=60],NC(CC=O)CCC1CC1[<].[+rn=40]}	242.6136486	50.08522201	157.2667774
{[>]N[C@@H](C)[C@@H](C[NH3+])C(=O).[+rn=70],NC(CC=O)CCC1CC1[<].[+rn=30]}	607.2581054	46.72128308	229.56596
{[>]N[C@@H](C)[C@@H](C[NH3+])C(=O).[+rn=80],NC(CC=O)CCC1CC1[<].[+rn=20]}	1019.484929	44.18501412	249.0517529
{[>]N[C@@H](C)[C@@H](C[NH3+])C(=O).[+rn=90],NC(CC=O)CCC1CC1[<].[+rn=10]}	2409.712713	44.54434761	334.9255184
{[>]N[C@@H](C)[C@@H](C[NH3+])C(=O).[+rn=10],NC(CC=O)CCC1CCCC1[<].[+rn=90]}	4.810831779	106.046066	179.3863244
{[>]N[C@@H](C)[C@@H](C[NH3+])C(=O).[+rn=20],NC(CC=O)CCC1CCCC1[<].[+rn=80]}	5.168278739	87.86978695	163.5047768
{[>]N[C@@H](C)[C@@H](C[NH3+])C(=O).[+rn=30],NC(CC=O)CCC1CCCC1[<].[+rn=70]}	6.858331806	76.31701451	171.8257483
{[>]N[C@@H](C)[C@@H](C[NH3+])C(=O).[+rn=40],NC(CC=O)CCC1CCCC1[<].[+rn=60]}	7.02496294	64.13247021	101.3968862
{[>]N[C@@H](C)[C@@H](C[NH3+])C(=O).[+rn=50],NC(CC=O)CCC1CCCC1[<].[+rn=50]}	14.58973681	52.65580794	97.19044781
{[>]N[C@@H](C)[C@@H](C[NH3+])C(=O).[+rn=60],NC(CC=O)CCC1CCCC1[<].[+rn=40]}	17.77046378	44.77850446	97.55804604
{[>]N[C@@H](C)[C@@H](C[NH3+])C(=O).[+rn=70],NC(CC=O)CCC1CCCC1[<].[+rn=30]}	51.84417774	40.4874115	132.7051467
{[>]N[C@@H](C)[C@@H](C[NH3+])C(=O).[+rn=80],NC(CC=O)CCC1CCCC1[<].[+rn=20]}	122.7415721	36.12461818	158.8302495
{[>]N[C@@H](C)[C@@H](C[NH3+])C(=O).[+rn=90],NC(CC=O)CCC1CCCC1[<].[+rn=10]}	367.9157948	36.14272518	234.3700861
{[>]N[C@@H](C)[C@@H](C[NH3+])C(=O).[+rn=10],CCC1CCC1CC(N)CC=O[<].[+rn=90]}	4.896357175	97.84703167	449.373742
{[>]N[C@@H](C)[C@@H](C[NH3+])C(=O).[+rn=20],CCC1CCC1CC(N)CC=O[<].[+rn=80]}	4.959843862	80.53644833	389.4905487
{[>]N[C@@H](C)[C@@H](C[NH3+])C(=O).[+rn=30],CCC1CCC1CC(N)CC=O[<].[+rn=70]}	6.391926547	68.6942202	358.6107575
{[>]N[C@@H](C)[C@@H](C[NH3+])C(=O).[+rn=40],CCC1CCC1CC(N)CC=O[<].[+rn=60]}	6.147422061	56.26211294	179.9044411
{[>]N[C@@H](C)[C@@H](C[NH3+])C(=O).[+rn=50],CCC1CCC1CC(N)CC=O[<].[+rn=50]}	9.208020175	45.60376864	126.1938272
{[>]N[C@@H](C)[C@@H](C[NH3+])C(=O).[+rn=60],CCC1CCC1CC(N)CC=O[<].[+rn=40]}	9.190881461	38.35309988	113.6598025
{[>]N[C@@H](C)[C@@H](C[NH3+])C(=O).[+rn=70],CCC1CCC1CC(N)CC=O[<].[+rn=30]}	21.5748695	33.88167571	163.6417151
{[>]N[C@@H](C)[C@@H](C[NH3+])C(=O).[+rn=80],CCC1CCC1CC(N)CC=O[<].[+rn=20]}	48.11529079	28.59502918	190.8512539
{[>]N[C@@H](C)[C@@H](C[NH3+])C(=O).[+rn=90],CCC1CCC1CC(N)CC=O[<].[+rn=10]}	132.0591007	27.24858172	271.4056915
{[>]N[C@@H](C)[C@@H](C[NH3+])C(=O).[+rn=10],CCC(C)CCC(N)CC=O[<].[+rn=90]}	5.938389845	77.04629636	415.2148342
{[>]N[C@@H](C)[C@@H](C[NH3+])C(=O).[+rn=20],CCC(C)CCC(N)CC=O[<].[+rn=80]}	5.664954641	59.72813353	289.1206397
{[>]N[C@@H](C)[C@@H](C[NH3+])C(=O).[+rn=30],CCC(C)CCC(N)CC=O[<].[+rn=70]}	8.095817917	51.62601288	223.8504092
{[>]N[C@@H](C)[C@@H](C[NH3+])C(=O).[+rn=40],CCC(C)CCC(N)CC=O[<].[+rn=60]}	7.095313518	39.91157694	111.9004623
{[>]N[C@@H](C)[C@@H](C[NH3+])C(=O).[+rn=50],CCC(C)CCC(N)CC=O[<].[+rn=50]}	12.45287033	30.97232579	79.45941275
{[>]N[C@@H](C)[C@@H](C[NH3+])C(=O).[+rn=60],CCC(C)CCC(N)CC=O[<].[+rn=40]}	16.52419543	26.34450168	58.76560636
{[>]N[C@@H](C)[C@@H](C[NH3+])C(=O).[+rn=70],CCC(C)CCC(N)CC=O[<].[+rn=30]}	44.76024709	23.8202883	80.76150455
{[>]N[C@@H](C)[C@@H](C[NH3+])C(=O).[+rn=80],CCC(C)CCC(N)CC=O[<].[+rn=20]}	89.55430436	20.98096657	100.715654
{[>]N[C@@H](C)[C@@H](C[NH3+])C(=O).[+rn=90],CCC(C)CCC(N)CC=O[<].[+rn=10]}	279.8777765	22.39878051	136.9018266
{[>]N[C@@H](C)[C@@H](C[NH3+])C(=O).[+rn=10],CC(C)(C)C(N)CC=O[<].[+rn=90]}	4.685869205	63.39543376	77.03964701
{[>]N[C@@H](C)[C@@H](C[NH3+])C(=O).[+rn=20],CC(C)(C)C(N)CC=O[<].[+rn=80]}	4.46943952	49.12598255	58.4213469
{[>]N[C@@H](C)[C@@H](C[NH3+])C(=O).[+rn=30],CC(C)(C)C(N)CC=O[<].[+rn=70]}	5.793890777	46.131817	53.77452964
{[>]N[C@@H](C)[C@@H](C[NH3+])C(=O).[+rn=40],CC(C)(C)C(N)CC=O[<].[+rn=60]}	5.817294979	39.29674629	38.32962618
{[>]N[C@@H](C)[C@@H](C[NH3+])C(=O).[+rn=50],CC(C)(C)C(N)CC=O[<].[+rn=50]}	11.01182403	35.88836971	39.76878932
{[>]N[C@@H](C)[C@@H](C[NH3+])C(=O).[+rn=60],CC(C)(C)C(N)CC=O[<].[+rn=40]}	12.27855363	38.58179226	42.1609627
{[>]N[C@@H](C)[C@@H](C[NH3+])C(=O).[+rn=70],CC(C)(C)C(N)CC=O[<].[+rn=30]}	19.72242063	43.48787643	49.89744555
{[>]N[C@@H](C)[C@@H](C[NH3+])C(=O).[+rn=80],CC(C)(C)C(N)CC=O[<].[+rn=20]}	23.24685503	45.84950957	56.55680128
{[>]N[C@@H](C)[C@@H](C[NH3+])C(=O).[+rn=90],CC(C)(C)C(N)CC=O[<].[+rn=10]}	34.6182722	60.57211884	79.86122551
{[>]N[C@@H](C)[C@@H](C[NH3+])C(=O).[+rn=10],NC(CC=O)C1CC1[<].[+rn=90]}	206.3109278	73.57281758	57.27103934
{[>]N[C@@H](C)[C@@H](C[NH3+])C(=O).[+rn=20],NC(CC=O)C1CC1[<].[+rn=80]}	177.8084326	57.33368508	53.29921359
{[>]N[C@@H](C)[C@@H](C[NH3+])C(=O).[+rn=30],NC(CC=O)C1CC1[<].[+rn=70]}	204.1518533	50.69719966	48.6960304
{[>]N[C@@H](C)[C@@H](C[NH3+])C(=O).[+rn=40],NC(CC=O)C1CC1[<].[+rn=60]}	132.3406093	45.02529191	28.89932788
{[>]N[C@@H](C)[C@@H](C[NH3+])C(=O).[+rn=50],NC(CC=O)C1CC1[<].[+rn=50]}	429.488282	42.99793744	37.84582025
{[>]N[C@@H](C)[C@@H](C[NH3+])C(=O).[+rn=60],NC(CC=O)C1CC1[<].[+rn=40]}	505.2792329	46.52168736	39.63753798
{[>]N[C@@H](C)[C@@H](C[NH3+])C(=O).[+rn=70],NC(CC=O)C1CC1[<].[+rn=30]}	1108.554941	51.19233006	84.27229549
{[>]N[C@@H](C)[C@@H](C[NH3+])C(=O).[+rn=80],NC(CC=O)C1CC1[<].[+rn=20]}	1047.779656	55.77152495	135.8413771
{[>]N[C@@H](C)[C@@H](C[NH3+])C(=O).[+rn=90],NC(CC=O)C1CC1[<].[+rn=10]}	1251.343766	64.43341209	206.8696068
{[>]N[C@@H](C)[C@@H](C[NH3+])C(=O).[+rn=10],CCC1CCCC1CC(N)CC=O[<].[+rn=90]}	1.207693293	107.1101827	296.531244
{[>]N[C@@H](C)[C@@H](C[NH3+])C(=O).[+rn=20],CCC1CCCC1CC(N)CC=O[<].[+rn=80]}	1.286504244	86.31992542	244.2033262
{[>]N[C@@H](C)[C@@H](C[NH3+])C(=O).[+rn=30],CCC1CCCC1CC(N)CC=O[<].[+rn=70]}	1.880520999	74.46573127	229.6820107
{[>]N[C@@H](C)[C@@H](C[NH3+])C(=O).[+rn=40],CCC1CCCC1CC(N)CC=O[<].[+rn=60]}	1.774842492	61.9855492	125.5648541
{[>]N[C@@H](C)[C@@H](C[NH3+])C(=O).[+rn=50],CCC1CCCC1CC(N)CC=O[<].[+rn=50]}	3.489201715	52.19350731	108.4848521
{[>]N[C@@H](C)[C@@H](C[NH3+])C(=O).[+rn=60],CCC1CCCC1CC(N)CC=O[<].[+rn=40]}	4.117083836	45.73685285	107.0258231
{[>]N[C@@H](C)[C@@H](C[NH3+])C(=O).[+rn=70],CCC1CCCC1CC(N)CC=O[<].[+rn=30]}	11.16452765	41.44053721	141.8532892
{[>]N[C@@H](C)[C@@H](C[NH3+])C(=O).[+rn=80],CCC1CCCC1CC(N)CC=O[<].[+rn=20]}	21.89361269	35.73436674	158.0640691
{[>]N[C@@H](C)[C@@H](C[NH3+])C(=O).[+rn=90],CCC1CCCC1CC(N)CC=O[<].[+rn=10]}	65.98830614	34.05861641	219.3171231
{[>]N[C@@H](C)[C@@H](C[NH3+])C(=O).[+rn=10],CC1CCC1CCC(N)CC=O[<].[+rn=90]}	13.35752323	85.20380187	270.6686701
{[>]N[C@@H](C)[C@@H](C[NH3+])C(=O).[+rn=20],CC1CCC1CCC(N)CC=O[<].[+rn=80]}	12.12499947	71.16885231	225.2208267
{[>]N[C@@H](C)[C@@H](C[NH3+])C(=O).[+rn=30],CC1CCC1CCC(N)CC=O[<].[+rn=70]}	14.40500626	60.33213191	208.204766
{[>]N[C@@H](C)[C@@H](C[NH3+])C(=O).[+rn=40],CC1CCC1CCC(N)CC=O[<].[+rn=60]}	12.64065653	47.19127356	105.2955947
{[>]N[C@@H](C)[C@@H](C[NH3+])C(=O).[+rn=50],CC1CCC1CCC(N)CC=O[<].[+rn=50]}	20.42896377	37.61872843	80.67112025
{[>]N[C@@H](C)[C@@H](C[NH3+])C(=O).[+rn=60],CC1CCC1CCC(N)CC=O[<].[+rn=40]}	20.67072764	32.55952958	74.77956647
{[>]N[C@@H](C)[C@@H](C[NH3+])C(=O).[+rn=70],CC1CCC1CCC(N)CC=O[<].[+rn=30]}	44.70143613	29.09325718	118.4536325
{[>]N[C@@H](C)[C@@H](C[NH3+])C(=O).[+rn=80],CC1CCC1CCC(N)CC=O[<].[+rn=20]}	70.1603826	25.04039319	159.6250032
{[>]N[C@@H](C)[C@@H](C[NH3+])C(=O).[+rn=90],CC1CCC1CCC(N)CC=O[<].[+rn=10]}	149.5315694	24.07445326	235.5888406
{[>]N[C@@H](C)[C@@H](C[NH3+])C(=O).[+rn=10],CC1CCC1CC(N)CC=O[<].[+rn=90]}	7.131864116	95.69483889	430.3107095
{[>]N[C@@H](C)[C@@H](C[NH3+])C(=O).[+rn=20],CC1CCC1CC(N)CC=O[<].[+rn=80]}	7.942072982	77.22419998	381.2841566
{[>]N[C@@H](C)[C@@H](C[NH3+])C(=O).[+rn=30],CC1CCC1CC(N)CC=O[<].[+rn=70]}	12.16877994	66.04663824	342.376855
{[>]N[C@@H](C)[C@@H](C[NH3+])C(=O).[+rn=40],CC1CCC1CC(N)CC=O[<].[+rn=60]}	12.79068442	52.60653567	165.5012528
{[>]N[C@@H](C)[C@@H](C[NH3+])C(=O).[+rn=50],CC1CCC1CC(N)CC=O[<].[+rn=50]}	32.10339703	42.15108057	121.5878276
{[>]N[C@@H](C)[C@@H](C[NH3+])C(=O).[+rn=60],CC1CCC1CC(N)CC=O[<].[+rn=40]}	51.6029191	34.53666022	107.7056042
{[>]N[C@@H](C)[C@@H](C[NH3+])C(=O).[+rn=70],CC1CCC1CC(N)CC=O[<].[+rn=30]}	162.4366436	29.03432948	165.1238461
{[>]N[C@@H](C)[C@@H](C[NH3+])C(=O).[+rn=80],CC1CCC1CC(N)CC=O[<].[+rn=20]}	361.9845021	25.34751818	197.7396641
{[>]N[C@@H](C)[C@@H](C[NH3+])C(=O).[+rn=90],CC1CCC1CC(N)CC=O[<].[+rn=10]}	876.308232	25.64701389	274.2518948
{[>]N[C@@H](C)[C@@H](C[NH3+])C(=O).[+rn=10],CCCC(C)(C)C(N)CC=O[<].[+rn=90]}	0.572046843	65.0874642	270.4299464
{[>]N[C@@H](C)[C@@H](C[NH3+])C(=O).[+rn=20],CCCC(C)(C)C(N)CC=O[<].[+rn=80]}	0.564869059	47.1955696	201.9135549
{[>]N[C@@H](C)[C@@H](C[NH3+])C(=O).[+rn=30],CCCC(C)(C)C(N)CC=O[<].[+rn=70]}	0.669986315	41.38642359	189.4830891
{[>]N[C@@H](C)[C@@H](C[NH3+])C(=O).[+rn=40],CCCC(C)(C)C(N)CC=O[<].[+rn=60]}	0.645158934	31.23246032	92.67629606
{[>]N[C@@H](C)[C@@H](C[NH3+])C(=O).[+rn=50],CCCC(C)(C)C(N)CC=O[<].[+rn=50]}	0.979579399	24.32051894	68.85437797
{[>]N[C@@H](C)[C@@H](C[NH3+])C(=O).[+rn=60],CCCC(C)(C)C(N)CC=O[<].[+rn=40]}	1.072296502	21.06261319	57.8664732
{[>]N[C@@H](C)[C@@H](C[NH3+])C(=O).[+rn=70],CCCC(C)(C)C(N)CC=O[<].[+rn=30]}	2.328447215	20.55931754	82.04997142
{[>]N[C@@H](C)[C@@H](C[NH3+])C(=O).[+rn=80],CCCC(C)(C)C(N)CC=O[<].[+rn=20]}	5.396708042	18.83167638	110.2067181
{[>]N[C@@H](C)[C@@H](C[NH3+])C(=O).[+rn=90],CCCC(C)(C)C(N)CC=O[<].[+rn=10]}	15.94351408	20.70510012	175.7329082
{[>]N[C@@H](C)[C@@H](C[NH3+])C(=O).[+rn=10],CC1CCCC1CC(N)CC=O[<].[+rn=90]}	6.552173254	101.6599487	262.9270992
{[>]N[C@@H](C)[C@@H](C[NH3+])C(=O).[+rn=20],CC1CCCC1CC(N)CC=O[<].[+rn=80]}	7.76797569	85.92724914	224.6118515
{[>]N[C@@H](C)[C@@H](C[NH3+])C(=O).[+rn=30],CC1CCCC1CC(N)CC=O[<].[+rn=70]}	12.67413229	75.11038452	217.4819447
{[>]N[C@@H](C)[C@@H](C[NH3+])C(=O).[+rn=40],CC1CCCC1CC(N)CC=O[<].[+rn=60]}	13.41716604	62.75744168	114.1779537
{[>]N[C@@H](C)[C@@H](C[NH3+])C(=O).[+rn=50],CC1CCCC1CC(N)CC=O[<].[+rn=50]}	31.43580794	52.10808281	107.3994642
{[>]N[C@@H](C)[C@@H](C[NH3+])C(=O).[+rn=60],CC1CCCC1CC(N)CC=O[<].[+rn=40]}	41.84807696	44.50503826	102.786145
{[>]N[C@@H](C)[C@@H](C[NH3+])C(=O).[+rn=70],CC1CCCC1CC(N)CC=O[<].[+rn=30]}	104.9176234	39.15577289	138.3050398
{[>]N[C@@H](C)[C@@H](C[NH3+])C(=O).[+rn=80],CC1CCCC1CC(N)CC=O[<].[+rn=20]}	177.3228068	33.16422059	151.7826753
{[>]N[C@@H](C)[C@@H](C[NH3+])C(=O).[+rn=90],CC1CCCC1CC(N)CC=O[<].[+rn=10]}	455.9653774	31.34275299	215.8381513
{[>]N[C@@H](C)[C@@H](C[NH3+])C(=O).[+rn=10],CC(C(N)CC=O)C1CCC1[<].[+rn=90]}	4.537270885	85.07052705	330.4154482
{[>]N[C@@H](C)[C@@H](C[NH3+])C(=O).[+rn=20],CC(C(N)CC=O)C1CCC1[<].[+rn=80]}	3.930139246	69.22284485	284.091178
{[>]N[C@@H](C)[C@@H](C[NH3+])C(=O).[+rn=30],CC(C(N)CC=O)C1CCC1[<].[+rn=70]}	4.710070686	59.17801898	249.6279067
{[>]N[C@@H](C)[C@@H](C[NH3+])C(=O).[+rn=40],CC(C(N)CC=O)C1CCC1[<].[+rn=60]}	4.230377072	44.88715445	120.5126558
{[>]N[C@@H](C)[C@@H](C[NH3+])C(=O).[+rn=50],CC(C(N)CC=O)C1CCC1[<].[+rn=50]}	5.762821216	33.55906913	102.6906139
{[>]N[C@@H](C)[C@@H](C[NH3+])C(=O).[+rn=60],CC(C(N)CC=O)C1CCC1[<].[+rn=40]}	5.324497135	27.47521766	103.5160477
{[>]N[C@@H](C)[C@@H](C[NH3+])C(=O).[+rn=70],CC(C(N)CC=O)C1CCC1[<].[+rn=30]}	12.74622712	24.18863154	170.7919468
{[>]N[C@@H](C)[C@@H](C[NH3+])C(=O).[+rn=80],CC(C(N)CC=O)C1CCC1[<].[+rn=20]}	30.44424654	22.18340498	226.1853162
{[>]N[C@@H](C)[C@@H](C[NH3+])C(=O).[+rn=90],CC(C(N)CC=O)C1CCC1[<].[+rn=10]}	83.43439619	24.03991716	324.3264642
{[>]N[C@@H](C)[C@@H](C[NH3+])C(=O).[+rn=10],CC(CC(N)CC=O)C1CCC1[<].[+rn=90]}	4.201467092	89.35599136	342.0698012
{[>]N[C@@H](C)[C@@H](C[NH3+])C(=O).[+rn=20],CC(CC(N)CC=O)C1CCC1[<].[+rn=80]}	4.226702588	70.34246644	281.1676239
{[>]N[C@@H](C)[C@@H](C[NH3+])C(=O).[+rn=30],CC(CC(N)CC=O)C1CCC1[<].[+rn=70]}	5.41202145	59.7693138	263.4172473
{[>]N[C@@H](C)[C@@H](C[NH3+])C(=O).[+rn=40],CC(CC(N)CC=O)C1CCC1[<].[+rn=60]}	5.212935321	47.20756367	136.6626896
{[>]N[C@@H](C)[C@@H](C[NH3+])C(=O).[+rn=50],CC(CC(N)CC=O)C1CCC1[<].[+rn=50]}	7.528562968	38.3804078	107.5673708
{[>]N[C@@H](C)[C@@H](C[NH3+])C(=O).[+rn=60],CC(CC(N)CC=O)C1CCC1[<].[+rn=40]}	6.910849372	33.49625653	102.1174023
{[>]N[C@@H](C)[C@@H](C[NH3+])C(=O).[+rn=70],CC(CC(N)CC=O)C1CCC1[<].[+rn=30]}	13.29257265	30.29660406	158.1093286
{[>]N[C@@H](C)[C@@H](C[NH3+])C(=O).[+rn=80],CC(CC(N)CC=O)C1CCC1[<].[+rn=20]}	25.24197173	25.87451811	191.0195071
{[>]N[C@@H](C)[C@@H](C[NH3+])C(=O).[+rn=90],CC(CC(N)CC=O)C1CCC1[<].[+rn=10]}	64.38655203	25.0018435	278.4994042
{[>]N[C@@H](C)[C@@H](C[NH3+])C(=O).[+rn=10],NC(CC=O)CCCC1CCCC1[<].[+rn=90]}	5.806314633	100.8371777	146.6876112
{[>]N[C@@H](C)[C@@H](C[NH3+])C(=O).[+rn=20],NC(CC=O)CCCC1CCCC1[<].[+rn=80]}	6.046607125	82.45802169	130.1277435
{[>]N[C@@H](C)[C@@H](C[NH3+])C(=O).[+rn=30],NC(CC=O)CCCC1CCCC1[<].[+rn=70]}	8.051391859	72.0543131	139.5669584
{[>]N[C@@H](C)[C@@H](C[NH3+])C(=O).[+rn=40],NC(CC=O)CCCC1CCCC1[<].[+rn=60]}	6.603140556	59.96262106	87.59676721
{[>]N[C@@H](C)[C@@H](C[NH3+])C(=O).[+rn=50],NC(CC=O)CCCC1CCCC1[<].[+rn=50]}	9.533761212	50.65122924	85.76492528
{[>]N[C@@H](C)[C@@H](C[NH3+])C(=O).[+rn=60],NC(CC=O)CCCC1CCCC1[<].[+rn=40]}	9.649808615	43.96294077	91.11815644
{[>]N[C@@H](C)[C@@H](C[NH3+])C(=O).[+rn=70],NC(CC=O)CCCC1CCCC1[<].[+rn=30]}	18.33070265	39.48832477	124.2271941
{[>]N[C@@H](C)[C@@H](C[NH3+])C(=O).[+rn=80],NC(CC=O)CCCC1CCCC1[<].[+rn=20]}	26.65334335	33.93870397	155.2901866
{[>]N[C@@H](C)[C@@H](C[NH3+])C(=O).[+rn=90],NC(CC=O)CCCC1CCCC1[<].[+rn=10]}	70.07004642	32.92521629	231.830221
{[>]N[C@@H](C)[C@@H](C[NH3+])C(=O).[+rn=10],NC(CC=O)CCC1CCC1[<].[+rn=90]}	6.372255873	98.37763207	258.8044869
{[>]N[C@@H](C)[C@@H](C[NH3+])C(=O).[+rn=20],NC(CC=O)CCC1CCC1[<].[+rn=80]}	6.709405267	80.58779626	226.6449098
{[>]N[C@@H](C)[C@@H](C[NH3+])C(=O).[+rn=30],NC(CC=O)CCC1CCC1[<].[+rn=70]}	11.32291373	66.30684485	208.6479885
{[>]N[C@@H](C)[C@@H](C[NH3+])C(=O).[+rn=40],NC(CC=O)CCC1CCC1[<].[+rn=60]}	11.05420989	51.83614417	104.1761535
{[>]N[C@@H](C)[C@@H](C[NH3+])C(=O).[+rn=50],NC(CC=O)CCC1CCC1[<].[+rn=50]}	22.94221508	40.22993172	82.79027895
{[>]N[C@@H](C)[C@@H](C[NH3+])C(=O).[+rn=60],NC(CC=O)CCC1CCC1[<].[+rn=40]}	35.67328307	33.27744358	77.43551756
{[>]N[C@@H](C)[C@@H](C[NH3+])C(=O).[+rn=70],NC(CC=O)CCC1CCC1[<].[+rn=30]}	128.5265827	32.23908558	119.9818951
{[>]N[C@@H](C)[C@@H](C[NH3+])C(=O).[+rn=80],NC(CC=O)CCC1CCC1[<].[+rn=20]}	372.2721749	31.08485123	159.0387954
{[>]N[C@@H](C)[C@@H](C[NH3+])C(=O).[+rn=90],NC(CC=O)CCC1CCC1[<].[+rn=10]}	842.7144877	32.06550328	242.6361517
{[>]N[C@@H](C)[C@@H](C[NH3+])C(=O).[+rn=10],CC(C(N)CC=O)C1CC1[<].[+rn=90]}	47.7135937	69.53383729	236.0629255
{[>]N[C@@H](C)[C@@H](C[NH3+])C(=O).[+rn=20],CC(C(N)CC=O)C1CC1[<].[+rn=80]}	43.625642	55.58574359	221.355299
{[>]N[C@@H](C)[C@@H](C[NH3+])C(=O).[+rn=30],CC(C(N)CC=O)C1CC1[<].[+rn=70]}	48.38363161	48.1737291	201.1918971
{[>]N[C@@H](C)[C@@H](C[NH3+])C(=O).[+rn=40],CC(C(N)CC=O)C1CC1[<].[+rn=60]}	29.80671026	37.86658096	114.0038601
{[>]N[C@@H](C)[C@@H](C[NH3+])C(=O).[+rn=50],CC(C(N)CC=O)C1CC1[<].[+rn=50]}	33.00574117	30.40936646	128.2245389
{[>]N[C@@H](C)[C@@H](C[NH3+])C(=O).[+rn=60],CC(C(N)CC=O)C1CC1[<].[+rn=40]}	19.11719411	28.85457873	147.616145
{[>]N[C@@H](C)[C@@H](C[NH3+])C(=O).[+rn=70],CC(C(N)CC=O)C1CC1[<].[+rn=30]}	24.67220523	31.47377308	228.3351199
{[>]N[C@@H](C)[C@@H](C[NH3+])C(=O).[+rn=80],CC(C(N)CC=O)C1CC1[<].[+rn=20]}	20.60826706	32.58229343	288.5069
{[>]N[C@@H](C)[C@@H](C[NH3+])C(=O).[+rn=90],CC(C(N)CC=O)C1CC1[<].[+rn=10]}	33.22545063	36.83627854	391.6782418
{[>]N[C@@H](C)[C@@H](C[NH3+])C(=O).[+rn=10],NC(CC=O)CCCC1CCC1[<].[+rn=90]}	30.43558868	89.89445043	205.5558829
{[>]N[C@@H](C)[C@@H](C[NH3+])C(=O).[+rn=20],NC(CC=O)CCCC1CCC1[<].[+rn=80]}	24.86829941	74.28355608	168.0162498
{[>]N[C@@H](C)[C@@H](C[NH3+])C(=O).[+rn=30],NC(CC=O)CCCC1CCC1[<].[+rn=70]}	28.65391354	62.66640995	154.2314879
{[>]N[C@@H](C)[C@@H](C[NH3+])C(=O).[+rn=40],NC(CC=O)CCCC1CCC1[<].[+rn=60]}	20.44795028	47.63679607	83.86675444
{[>]N[C@@H](C)[C@@H](C[NH3+])C(=O).[+rn=50],NC(CC=O)CCCC1CCC1[<].[+rn=50]}	29.83927151	36.45952655	70.51829751
{[>]N[C@@H](C)[C@@H](C[NH3+])C(=O).[+rn=60],NC(CC=O)CCCC1CCC1[<].[+rn=40]}	22.99410191	31.50292169	79.8042477
{[>]N[C@@H](C)[C@@H](C[NH3+])C(=O).[+rn=70],NC(CC=O)CCCC1CCC1[<].[+rn=30]}	28.96231643	28.45196397	131.3390861
{[>]N[C@@H](C)[C@@H](C[NH3+])C(=O).[+rn=80],NC(CC=O)CCCC1CCC1[<].[+rn=20]}	25.89027299	26.07290133	177.2387188
{[>]N[C@@H](C)[C@@H](C[NH3+])C(=O).[+rn=90],NC(CC=O)CCCC1CCC1[<].[+rn=10]}	38.92679317	27.54113822	262.4596525
{[>]N[C@@H](C)[C@@H](C[NH3+])C(=O).[+rn=10],CCCC(C(N)CC=O)C1CC1[<].[+rn=90]}	4.321254437	108.3946154	603.4475745
{[>]N[C@@H](C)[C@@H](C[NH3+])C(=O).[+rn=20],CCCC(C(N)CC=O)C1CC1[<].[+rn=80]}	4.776578894	86.78248482	492.691017
{[>]N[C@@H](C)[C@@H](C[NH3+])C(=O).[+rn=30],CCCC(C(N)CC=O)C1CC1[<].[+rn=70]}	6.841033723	75.38075891	449.7915697
{[>]N[C@@H](C)[C@@H](C[NH3+])C(=O).[+rn=40],CCCC(C(N)CC=O)C1CC1[<].[+rn=60]}	6.526662466	61.20656436	267.1854649
{[>]N[C@@H](C)[C@@H](C[NH3+])C(=O).[+rn=50],CCCC(C(N)CC=O)C1CC1[<].[+rn=50]}	13.63619585	49.79820887	238.0810524
{[>]N[C@@H](C)[C@@H](C[NH3+])C(=O).[+rn=60],CCCC(C(N)CC=O)C1CC1[<].[+rn=40]}	13.51869256	43.27443331	211.8224646
{[>]N[C@@H](C)[C@@H](C[NH3+])C(=O).[+rn=70],CCCC(C(N)CC=O)C1CC1[<].[+rn=30]}	32.52552174	38.831835	253.9150339
{[>]N[C@@H](C)[C@@H](C[NH3+])C(=O).[+rn=80],CCCC(C(N)CC=O)C1CC1[<].[+rn=20]}	59.64809776	33.08094324	271.7973667
{[>]N[C@@H](C)[C@@H](C[NH3+])C(=O).[+rn=90],CCCC(C(N)CC=O)C1CC1[<].[+rn=10]}	167.3281583	32.85610937	359.588611
{[>]N[C@@H](C)[C@@H](C[NH3+])C(=O).[+rn=10],CCC(C)C(C)(C)C(N)CC=O[<].[+rn=90]}	0.484440265	41.39275206	212.3426868
{[>]N[C@@H](C)[C@@H](C[NH3+])C(=O).[+rn=20],CCC(C)C(C)(C)C(N)CC=O[<].[+rn=80]}	0.454593478	30.59418527	145.7485242
{[>]N[C@@H](C)[C@@H](C[NH3+])C(=O).[+rn=30],CCC(C)C(C)(C)C(N)CC=O[<].[+rn=70]}	0.503750956	28.36847056	137.3396644
{[>]N[C@@H](C)[C@@H](C[NH3+])C(=O).[+rn=40],CCC(C)C(C)(C)C(N)CC=O[<].[+rn=60]}	0.476322515	23.60877324	84.85493661
{[>]N[C@@H](C)[C@@H](C[NH3+])C(=O).[+rn=50],CCC(C)C(C)(C)C(N)CC=O[<].[+rn=50]}	0.634133389	20.27519888	75.56551757
{[>]N[C@@H](C)[C@@H](C[NH3+])C(=O).[+rn=60],CCC(C)C(C)(C)C(N)CC=O[<].[+rn=40]}	0.687531294	18.26504224	75.11609433
{[>]N[C@@H](C)[C@@H](C[NH3+])C(=O).[+rn=70],CCC(C)C(C)(C)C(N)CC=O[<].[+rn=30]}	1.039429361	17.79187733	94.87195097
{[>]N[C@@H](C)[C@@H](C[NH3+])C(=O).[+rn=80],CCC(C)C(C)(C)C(N)CC=O[<].[+rn=20]}	1.117615122	15.73172245	107.8375682
{[>]N[C@@H](C)[C@@H](C[NH3+])C(=O).[+rn=90],CCC(C)C(C)(C)C(N)CC=O[<].[+rn=10]}	1.773964365	16.75352069	154.3759594
{[>]N[C@@H](C)[C@@H](C[NH3+])C(=O).[+rn=10],CC1CCCC(CC(N)CC=O)C1[<].[+rn=90]}	9.844150944	79.72997209	230.7769036
{[>]N[C@@H](C)[C@@H](C[NH3+])C(=O).[+rn=20],CC1CCCC(CC(N)CC=O)C1[<].[+rn=80]}	7.591725763	64.73068727	183.2004887
{[>]N[C@@H](C)[C@@H](C[NH3+])C(=O).[+rn=30],CC1CCCC(CC(N)CC=O)C1[<].[+rn=70]}	6.908936587	56.6516618	179.2421861
{[>]N[C@@H](C)[C@@H](C[NH3+])C(=O).[+rn=40],CC1CCCC(CC(N)CC=O)C1[<].[+rn=60]}	4.858051685	45.60329284	97.37101359
{[>]N[C@@H](C)[C@@H](C[NH3+])C(=O).[+rn=50],CC1CCCC(CC(N)CC=O)C1[<].[+rn=50]}	5.655976453	37.48745891	78.10254939
{[>]N[C@@H](C)[C@@H](C[NH3+])C(=O).[+rn=60],CC1CCCC(CC(N)CC=O)C1[<].[+rn=40]}	4.890270829	33.34826303	82.74897497
{[>]N[C@@H](C)[C@@H](C[NH3+])C(=O).[+rn=70],CC1CCCC(CC(N)CC=O)C1[<].[+rn=30]}	6.175301326	31.1837313	125.582948
{[>]N[C@@H](C)[C@@H](C[NH3+])C(=O).[+rn=80],CC1CCCC(CC(N)CC=O)C1[<].[+rn=20]}	5.720181674	27.4414129	149.718976
{[>]N[C@@H](C)[C@@H](C[NH3+])C(=O).[+rn=90],CC1CCCC(CC(N)CC=O)C1[<].[+rn=10]}	7.495335813	26.59003423	229.3114117
{[>]N[C@@H](C)[C@@H](C[NH3+])C(=O).[+rn=10],CC1CCC(C(N)CC=O)C1[<].[+rn=90]}	2.55773127	94.97444321	203.6214052
{[>]N[C@@H](C)[C@@H](C[NH3+])C(=O).[+rn=20],CC1CCC(C(N)CC=O)C1[<].[+rn=80]}	2.744731823	77.78566352	176.4431793
{[>]N[C@@H](C)[C@@H](C[NH3+])C(=O).[+rn=30],CC1CCC(C(N)CC=O)C1[<].[+rn=70]}	3.989703291	67.075357	174.3466628
{[>]N[C@@H](C)[C@@H](C[NH3+])C(=O).[+rn=40],CC1CCC(C(N)CC=O)C1[<].[+rn=60]}	4.273262291	53.62269747	90.83242747
{[>]N[C@@H](C)[C@@H](C[NH3+])C(=O).[+rn=50],CC1CCC(C(N)CC=O)C1[<].[+rn=50]}	9.217117801	41.59603747	85.41942401
{[>]N[C@@H](C)[C@@H](C[NH3+])C(=O).[+rn=60],CC1CCC(C(N)CC=O)C1[<].[+rn=40]}	15.70075224	34.46930974	91.46732864
{[>]N[C@@H](C)[C@@H](C[NH3+])C(=O).[+rn=70],CC1CCC(C(N)CC=O)C1[<].[+rn=30]}	87.08590901	30.27709314	145.8340417
{[>]N[C@@H](C)[C@@H](C[NH3+])C(=O).[+rn=80],CC1CCC(C(N)CC=O)C1[<].[+rn=20]}	277.2169581	26.64394403	191.6413041
{[>]N[C@@H](C)[C@@H](C[NH3+])C(=O).[+rn=90],CC1CCC(C(N)CC=O)C1[<].[+rn=10]}	949.1329318	28.36458835	277.6201268
{[>]N[C@@H](C)[C@@H](C[NH3+])C(=O).[+rn=10],CCC(C)C(C)CC(N)CC=O[<].[+rn=90]}	3.212185903	72.69769459	333.6134216
{[>]N[C@@H](C)[C@@H](C[NH3+])C(=O).[+rn=20],CCC(C)C(C)CC(N)CC=O[<].[+rn=80]}	2.962753547	52.53878414	237.0766668
{[>]N[C@@H](C)[C@@H](C[NH3+])C(=O).[+rn=30],CCC(C)C(C)CC(N)CC=O[<].[+rn=70]}	3.52558821	46.14109032	201.402125
{[>]N[C@@H](C)[C@@H](C[NH3+])C(=O).[+rn=40],CCC(C)C(C)CC(N)CC=O[<].[+rn=60]}	3.109506768	37.46026652	123.4361585
{[>]N[C@@H](C)[C@@H](C[NH3+])C(=O).[+rn=50],CCC(C)C(C)CC(N)CC=O[<].[+rn=50]}	3.967466555	31.29824525	106.2534046
{[>]N[C@@H](C)[C@@H](C[NH3+])C(=O).[+rn=60],CCC(C)C(C)CC(N)CC=O[<].[+rn=40]}	3.483786668	27.93154972	93.08627779
{[>]N[C@@H](C)[C@@H](C[NH3+])C(=O).[+rn=70],CCC(C)C(C)CC(N)CC=O[<].[+rn=30]}	6.323398116	25.40701534	114.6785179
{[>]N[C@@H](C)[C@@H](C[NH3+])C(=O).[+rn=80],CCC(C)C(C)CC(N)CC=O[<].[+rn=20]}	8.405651125	21.7056687	121.259202
{[>]N[C@@H](C)[C@@H](C[NH3+])C(=O).[+rn=90],CCC(C)C(C)CC(N)CC=O[<].[+rn=10]}	20.35118947	22.21149182	156.9638252
{[>]N[C@@H](C)[C@@H](C[NH3+])C(=O).[+rn=10],CC1CCCC1CCC(N)CC=O[<].[+rn=90]}	15.2742996	80.98543693	158.9549512
{[>]N[C@@H](C)[C@@H](C[NH3+])C(=O).[+rn=20],CC1CCCC1CCC(N)CC=O[<].[+rn=80]}	12.24761679	65.70462448	132.6206747
{[>]N[C@@H](C)[C@@H](C[NH3+])C(=O).[+rn=30],CC1CCCC1CCC(N)CC=O[<].[+rn=70]}	12.43555641	57.2254331	130.3476552
{[>]N[C@@H](C)[C@@H](C[NH3+])C(=O).[+rn=40],CC1CCCC1CCC(N)CC=O[<].[+rn=60]}	9.757757357	47.10967872	75.4112748
{[>]N[C@@H](C)[C@@H](C[NH3+])C(=O).[+rn=50],CC1CCCC1CCC(N)CC=O[<].[+rn=50]}	11.50028881	39.56595056	71.80595017
{[>]N[C@@H](C)[C@@H](C[NH3+])C(=O).[+rn=60],CC1CCCC1CCC(N)CC=O[<].[+rn=40]}	8.946046691	35.37971521	79.16250005
{[>]N[C@@H](C)[C@@H](C[NH3+])C(=O).[+rn=70],CC1CCCC1CCC(N)CC=O[<].[+rn=30]}	12.18707992	32.32152084	114.9687982
{[>]N[C@@H](C)[C@@H](C[NH3+])C(=O).[+rn=80],CC1CCCC1CCC(N)CC=O[<].[+rn=20]}	13.1654622	28.30312837	151.7812825
{[>]N[C@@H](C)[C@@H](C[NH3+])C(=O).[+rn=90],CC1CCCC1CCC(N)CC=O[<].[+rn=10]}	23.21376343	27.69337262	225.2331093
{[>]N[C@@H](C)[C@@H](C[NH3+])C(=O).[+rn=10],CCCCCCC(N)CC=O[<].[+rn=90]}	16.57398468	78.11278386	367.3842342
{[>]N[C@@H](C)[C@@H](C[NH3+])C(=O).[+rn=20],CCCCCCC(N)CC=O[<].[+rn=80]}	12.15721167	60.41979168	291.0012193
{[>]N[C@@H](C)[C@@H](C[NH3+])C(=O).[+rn=30],CCCCCCC(N)CC=O[<].[+rn=70]}	12.61065186	51.17326071	231.433101
{[>]N[C@@H](C)[C@@H](C[NH3+])C(=O).[+rn=40],CCCCCCC(N)CC=O[<].[+rn=60]}	9.524989143	38.73518269	112.5780718
{[>]N[C@@H](C)[C@@H](C[NH3+])C(=O).[+rn=50],CCCCCCC(N)CC=O[<].[+rn=50]}	13.50123828	28.99731457	96.57035775
{[>]N[C@@H](C)[C@@H](C[NH3+])C(=O).[+rn=60],CCCCCCC(N)CC=O[<].[+rn=40]}	16.05759726	24.22140407	72.03139949
{[>]N[C@@H](C)[C@@H](C[NH3+])C(=O).[+rn=70],CCCCCCC(N)CC=O[<].[+rn=30]}	47.21838946	23.16786184	99.53132438
{[>]N[C@@H](C)[C@@H](C[NH3+])C(=O).[+rn=80],CCCCCCC(N)CC=O[<].[+rn=20]}	113.1867542	21.29538365	132.2223717
{[>]N[C@@H](C)[C@@H](C[NH3+])C(=O).[+rn=90],CCCCCCC(N)CC=O[<].[+rn=10]}	330.4653986	23.43867169	183.3108604
{[>]N[C@@H](C)[C@@H](C[NH3+])C(=O).[+rn=10],CCCC1CC(C(N)CC=O)C1[<].[+rn=90]}	1.898652802	89.11541507	295.4910382
{[>]N[C@@H](C)[C@@H](C[NH3+])C(=O).[+rn=20],CCCC1CC(C(N)CC=O)C1[<].[+rn=80]}	1.959665226	71.29799816	242.5236717
{[>]N[C@@H](C)[C@@H](C[NH3+])C(=O).[+rn=30],CCCC1CC(C(N)CC=O)C1[<].[+rn=70]}	2.691418139	61.0308863	228.3178742
{[>]N[C@@H](C)[C@@H](C[NH3+])C(=O).[+rn=40],CCCC1CC(C(N)CC=O)C1[<].[+rn=60]}	2.667348117	47.88909265	115.6464462
{[>]N[C@@H](C)[C@@H](C[NH3+])C(=O).[+rn=50],CCCC1CC(C(N)CC=O)C1[<].[+rn=50]}	3.800965384	38.57997687	82.89008517
{[>]N[C@@H](C)[C@@H](C[NH3+])C(=O).[+rn=60],CCCC1CC(C(N)CC=O)C1[<].[+rn=40]}	4.487244811	33.28668542	71.72360833
{[>]N[C@@H](C)[C@@H](C[NH3+])C(=O).[+rn=70],CCCC1CC(C(N)CC=O)C1[<].[+rn=30]}	12.57408875	30.10696694	107.1953039
{[>]N[C@@H](C)[C@@H](C[NH3+])C(=O).[+rn=80],CCCC1CC(C(N)CC=O)C1[<].[+rn=20]}	38.21263268	25.8489547	141.2635622
{[>]N[C@@H](C)[C@@H](C[NH3+])C(=O).[+rn=90],CCCC1CC(C(N)CC=O)C1[<].[+rn=10]}	151.4064747	24.90316838	213.5119832
{[>]N[C@@H](C)[C@@H](C[NH3+])C(=O).[+rn=10],CC(CC1CCC1)C(N)CC=O[<].[+rn=90]}	2.29069908	90.68101506	363.6941523
{[>]N[C@@H](C)[C@@H](C[NH3+])C(=O).[+rn=20],CC(CC1CCC1)C(N)CC=O[<].[+rn=80]}	2.753545049	73.88323099	288.6942836
{[>]N[C@@H](C)[C@@H](C[NH3+])C(=O).[+rn=30],CC(CC1CCC1)C(N)CC=O[<].[+rn=70]}	4.363635625	62.77731702	262.5106313
{[>]N[C@@H](C)[C@@H](C[NH3+])C(=O).[+rn=40],CC(CC1CCC1)C(N)CC=O[<].[+rn=60]}	5.721241407	49.90189093	135.9791512
{[>]N[C@@H](C)[C@@H](C[NH3+])C(=O).[+rn=50],CC(CC1CCC1)C(N)CC=O[<].[+rn=50]}	11.51021155	40.10111931	100.9462115
{[>]N[C@@H](C)[C@@H](C[NH3+])C(=O).[+rn=60],CC(CC1CCC1)C(N)CC=O[<].[+rn=40]}	14.39418592	34.19799667	85.25815169
{[>]N[C@@H](C)[C@@H](C[NH3+])C(=O).[+rn=70],CC(CC1CCC1)C(N)CC=O[<].[+rn=30]}	29.94479966	30.81960049	116.4431975
{[>]N[C@@H](C)[C@@H](C[NH3+])C(=O).[+rn=80],CC(CC1CCC1)C(N)CC=O[<].[+rn=20]}	53.96322672	26.52167186	144.1292359
{[>]N[C@@H](C)[C@@H](C[NH3+])C(=O).[+rn=90],CC(CC1CCC1)C(N)CC=O[<].[+rn=10]}	143.4676167	25.57754956	209.2929922
{[>]N[C@@H](C)[C@@H](C[NH3+])C(=O).[+rn=10],CC(C)C(C)CCC(N)CC=O[<].[+rn=90]}	9.183512837	78.10966257	292.9176802
{[>]N[C@@H](C)[C@@H](C[NH3+])C(=O).[+rn=20],CC(C)C(C)CCC(N)CC=O[<].[+rn=80]}	7.782504195	57.34429777	200.8256124
{[>]N[C@@H](C)[C@@H](C[NH3+])C(=O).[+rn=30],CC(C)C(C)CCC(N)CC=O[<].[+rn=70]}	8.188027621	49.9999563	164.9489614
{[>]N[C@@H](C)[C@@H](C[NH3+])C(=O).[+rn=40],CC(C)C(C)CCC(N)CC=O[<].[+rn=60]}	6.990125089	39.9804042	104.9723165
{[>]N[C@@H](C)[C@@H](C[NH3+])C(=O).[+rn=50],CC(C)C(C)CCC(N)CC=O[<].[+rn=50]}	9.237413013	33.09472251	85.8091478
{[>]N[C@@H](C)[C@@H](C[NH3+])C(=O).[+rn=60],CC(C)C(C)CCC(N)CC=O[<].[+rn=40]}	8.110380362	28.91129551	71.48085222
{[>]N[C@@H](C)[C@@H](C[NH3+])C(=O).[+rn=70],CC(C)C(C)CCC(N)CC=O[<].[+rn=30]}	13.63995886	26.6061372	82.50493063
{[>]N[C@@H](C)[C@@H](C[NH3+])C(=O).[+rn=80],CC(C)C(C)CCC(N)CC=O[<].[+rn=20]}	15.15158378	23.06739354	80.70885162
{[>]N[C@@H](C)[C@@H](C[NH3+])C(=O).[+rn=90],CC(C)C(C)CCC(N)CC=O[<].[+rn=10]}	26.43965154	23.93295246	104.986143
{[>]N[C@@H](C)[C@@H](C[NH3+])C(=O).[+rn=10],CCC1CCC(CC(N)CC=O)C1[<].[+rn=90]}	2.824425735	96.29989527	233.3448974
{[>]N[C@@H](C)[C@@H](C[NH3+])C(=O).[+rn=20],CCC1CCC(CC(N)CC=O)C1[<].[+rn=80]}	3.030595504	76.97743741	196.3093276
{[>]N[C@@H](C)[C@@H](C[NH3+])C(=O).[+rn=30],CCC1CCC(CC(N)CC=O)C1[<].[+rn=70]}	3.843992001	66.697502	189.8297739
{[>]N[C@@H](C)[C@@H](C[NH3+])C(=O).[+rn=40],CCC1CCC(CC(N)CC=O)C1[<].[+rn=60]}	3.642810904	54.89096031	108.5672465
{[>]N[C@@H](C)[C@@H](C[NH3+])C(=O).[+rn=50],CCC1CCC(CC(N)CC=O)C1[<].[+rn=50]}	5.143880274	45.57887216	96.38934364
{[>]N[C@@H](C)[C@@H](C[NH3+])C(=O).[+rn=60],CCC1CCC(CC(N)CC=O)C1[<].[+rn=40]}	5.120572317	40.40736446	102.2954719
{[>]N[C@@H](C)[C@@H](C[NH3+])C(=O).[+rn=70],CCC1CCC(CC(N)CC=O)C1[<].[+rn=30]}	12.92480724	37.29904351	135.9681237
{[>]N[C@@H](C)[C@@H](C[NH3+])C(=O).[+rn=80],CCC1CCC(CC(N)CC=O)C1[<].[+rn=20]}	26.53104573	32.28249768	158.8412345
{[>]N[C@@H](C)[C@@H](C[NH3+])C(=O).[+rn=90],CCC1CCC(CC(N)CC=O)C1[<].[+rn=10]}	76.12368017	31.47431162	233.4761518
{[>]N[C@@H](C)[C@@H](C[NH3+])C(=O).[+rn=10],CC(C(N)CC=O)C(C)(C)C[<].[+rn=90]}	8.631160513	62.33384843	254.642798
{[>]N[C@@H](C)[C@@H](C[NH3+])C(=O).[+rn=20],CC(C(N)CC=O)C(C)(C)C[<].[+rn=80]}	7.114551058	47.15096642	192.662465
{[>]N[C@@H](C)[C@@H](C[NH3+])C(=O).[+rn=30],CC(C(N)CC=O)C(C)(C)C[<].[+rn=70]}	7.257198795	43.64408706	173.4709899
{[>]N[C@@H](C)[C@@H](C[NH3+])C(=O).[+rn=40],CC(C(N)CC=O)C(C)(C)C[<].[+rn=60]}	5.265628856	35.45817521	110.0617377
{[>]N[C@@H](C)[C@@H](C[NH3+])C(=O).[+rn=50],CC(C(N)CC=O)C(C)(C)C[<].[+rn=50]}	5.117579395	28.88615116	91.93691954
{[>]N[C@@H](C)[C@@H](C[NH3+])C(=O).[+rn=60],CC(C(N)CC=O)C(C)(C)C[<].[+rn=40]}	3.489916127	25.44275456	86.48015589
{[>]N[C@@H](C)[C@@H](C[NH3+])C(=O).[+rn=70],CC(C(N)CC=O)C(C)(C)C[<].[+rn=30]}	3.67230474	25.24649691	93.22575753
{[>]N[C@@H](C)[C@@H](C[NH3+])C(=O).[+rn=80],CC(C(N)CC=O)C(C)(C)C[<].[+rn=20]}	3.031854833	23.24704659	98.63469095
{[>]N[C@@H](C)[C@@H](C[NH3+])C(=O).[+rn=90],CC(C(N)CC=O)C(C)(C)C[<].[+rn=10]}	2.930798514	25.23876718	139.741409
{[>]N[C@@H](C)[C@@H](C[NH3+])C(=O).[+rn=10],NC(CC=O)CCCC1CC1[<].[+rn=90]}	117.6117263	94.03959481	204.3124654
{[>]N[C@@H](C)[C@@H](C[NH3+])C(=O).[+rn=20],NC(CC=O)CCCC1CC1[<].[+rn=80]}	95.0702041	77.21480604	190.1116233
{[>]N[C@@H](C)[C@@H](C[NH3+])C(=O).[+rn=30],NC(CC=O)CCCC1CC1[<].[+rn=70]}	89.74243528	65.98373411	185.312471
{[>]N[C@@H](C)[C@@H](C[NH3+])C(=O).[+rn=40],NC(CC=O)CCCC1CC1[<].[+rn=60]}	51.5548324	54.62047543	107.7181506
{[>]N[C@@H](C)[C@@H](C[NH3+])C(=O).[+rn=50],NC(CC=O)CCCC1CC1[<].[+rn=50]}	51.49035047	44.07397093	115.0871735
{[>]N[C@@H](C)[C@@H](C[NH3+])C(=O).[+rn=60],NC(CC=O)CCCC1CC1[<].[+rn=40]}	33.71836526	39.66403023	115.5717954
{[>]N[C@@H](C)[C@@H](C[NH3+])C(=O).[+rn=70],NC(CC=O)CCCC1CC1[<].[+rn=30]}	44.09076914	37.7486065	176.2743658
{[>]N[C@@H](C)[C@@H](C[NH3+])C(=O).[+rn=80],NC(CC=O)CCCC1CC1[<].[+rn=20]}	36.75302826	35.77135919	222.731583
{[>]N[C@@H](C)[C@@H](C[NH3+])C(=O).[+rn=90],NC(CC=O)CCCC1CC1[<].[+rn=10]}	46.13491466	38.47096662	316.8305077
{[>]N[C@@H](C)[C@@H](C[NH3+])C(=O).[+rn=10],CC(C)C1CCCC1C(N)CC=O[<].[+rn=90]}	0.273986495	91.95015561	243.6806399
{[>]N[C@@H](C)[C@@H](C[NH3+])C(=O).[+rn=20],CC(C)C1CCCC1C(N)CC=O[<].[+rn=80]}	0.268689586	73.05881977	176.0236596
{[>]N[C@@H](C)[C@@H](C[NH3+])C(=O).[+rn=30],CC(C)C1CCCC1C(N)CC=O[<].[+rn=70]}	0.379943526	64.29057561	170.4037726
{[>]N[C@@H](C)[C@@H](C[NH3+])C(=O).[+rn=40],CC(C)C1CCCC1C(N)CC=O[<].[+rn=60]}	0.382810479	53.47482892	115.2964128
{[>]N[C@@H](C)[C@@H](C[NH3+])C(=O).[+rn=50],CC(C)C1CCCC1C(N)CC=O[<].[+rn=50]}	0.715056947	45.57344897	110.0792251
{[>]N[C@@H](C)[C@@H](C[NH3+])C(=O).[+rn=60],CC(C)C1CCCC1C(N)CC=O[<].[+rn=40]}	0.844995341	40.85264919	112.3865318
{[>]N[C@@H](C)[C@@H](C[NH3+])C(=O).[+rn=70],CC(C)C1CCCC1C(N)CC=O[<].[+rn=30]}	1.913943395	37.59320969	138.1401591
{[>]N[C@@H](C)[C@@H](C[NH3+])C(=O).[+rn=80],CC(C)C1CCCC1C(N)CC=O[<].[+rn=20]}	3.359758919	32.57014025	140.699005
{[>]N[C@@H](C)[C@@H](C[NH3+])C(=O).[+rn=90],CC(C)C1CCCC1C(N)CC=O[<].[+rn=10]}	9.371024917	31.0882673	180.8668307
{[>]N[C@@H](C)[C@@H](C[NH3+])C(=O).[+rn=10],CCCC1CC1C(N)CC=O[<].[+rn=90]}	19.64171605	94.95686632	355.5202265
{[>]N[C@@H](C)[C@@H](C[NH3+])C(=O).[+rn=20],CCCC1CC1C(N)CC=O[<].[+rn=80]}	18.27221912	78.38932857	344.508176
{[>]N[C@@H](C)[C@@H](C[NH3+])C(=O).[+rn=30],CCCC1CC1C(N)CC=O[<].[+rn=70]}	21.96267864	66.92698503	313.712601
{[>]N[C@@H](C)[C@@H](C[NH3+])C(=O).[+rn=40],CCCC1CC1C(N)CC=O[<].[+rn=60]}	19.60448002	55.1672452	181.7357576
{[>]N[C@@H](C)[C@@H](C[NH3+])C(=O).[+rn=50],CCCC1CC1C(N)CC=O[<].[+rn=50]}	28.56312342	43.95945954	167.4066045
{[>]N[C@@H](C)[C@@H](C[NH3+])C(=O).[+rn=60],CCCC1CC1C(N)CC=O[<].[+rn=40]}	29.02271905	37.4020345	156.1889736
{[>]N[C@@H](C)[C@@H](C[NH3+])C(=O).[+rn=70],CCCC1CC1C(N)CC=O[<].[+rn=30]}	65.66428808	33.93389219	194.6455106
{[>]N[C@@H](C)[C@@H](C[NH3+])C(=O).[+rn=80],CCCC1CC1C(N)CC=O[<].[+rn=20]}	95.86006129	30.69386542	219.4371282
{[>]N[C@@H](C)[C@@H](C[NH3+])C(=O).[+rn=90],CCCC1CC1C(N)CC=O[<].[+rn=10]}	194.4461033	31.42150959	287.8485315
{[>]N[C@@H](C)[C@@H](C[NH3+])C(=O).[+rn=10],CCCC1CC1CC(N)CC=O[<].[+rn=90]}	8.584822784	99.83084065	376.9423354
{[>]N[C@@H](C)[C@@H](C[NH3+])C(=O).[+rn=20],CCCC1CC1CC(N)CC=O[<].[+rn=80]}	9.068916344	84.22637138	331.8847844
{[>]N[C@@H](C)[C@@H](C[NH3+])C(=O).[+rn=30],CCCC1CC1CC(N)CC=O[<].[+rn=70]}	12.66715012	74.21797934	305.6844954
{[>]N[C@@H](C)[C@@H](C[NH3+])C(=O).[+rn=40],CCCC1CC1CC(N)CC=O[<].[+rn=60]}	12.27985843	62.14389861	184.8879904
{[>]N[C@@H](C)[C@@H](C[NH3+])C(=O).[+rn=50],CCCC1CC1CC(N)CC=O[<].[+rn=50]}	20.31932539	52.39223186	172.7751202
{[>]N[C@@H](C)[C@@H](C[NH3+])C(=O).[+rn=60],CCCC1CC1CC(N)CC=O[<].[+rn=40]}	22.67396726	45.68805794	157.8782832
{[>]N[C@@H](C)[C@@H](C[NH3+])C(=O).[+rn=70],CCCC1CC1CC(N)CC=O[<].[+rn=30]}	53.17973465	41.46503991	197.6108179
{[>]N[C@@H](C)[C@@H](C[NH3+])C(=O).[+rn=80],CCCC1CC1CC(N)CC=O[<].[+rn=20]}	111.9852852	36.09947456	221.2834229
{[>]N[C@@H](C)[C@@H](C[NH3+])C(=O).[+rn=90],CCCC1CC1CC(N)CC=O[<].[+rn=10]}	281.7383487	34.93653645	304.8496113
{[>]N[C@@H](C)[C@@H](C[NH3+])C(=O).[+rn=10],CC1CC1C(N)CC=O[<].[+rn=90]}	101.8183867	86.99837158	243.6802982
{[>]N[C@@H](C)[C@@H](C[NH3+])C(=O).[+rn=20],CC1CC1C(N)CC=O[<].[+rn=80]}	76.90056036	71.91739664	235.8350197
{[>]N[C@@H](C)[C@@H](C[NH3+])C(=O).[+rn=30],CC1CC1C(N)CC=O[<].[+rn=70]}	82.38562254	58.82588056	218.7610812
{[>]N[C@@H](C)[C@@H](C[NH3+])C(=O).[+rn=40],CC1CC1C(N)CC=O[<].[+rn=60]}	50.61527937	47.26188166	120.6881822
{[>]N[C@@H](C)[C@@H](C[NH3+])C(=O).[+rn=50],CC1CC1C(N)CC=O[<].[+rn=50]}	69.34220889	39.87781624	163.063584
{[>]N[C@@H](C)[C@@H](C[NH3+])C(=O).[+rn=60],CC1CC1C(N)CC=O[<].[+rn=40]}	50.02527786	39.31591618	154.6635484
{[>]N[C@@H](C)[C@@H](C[NH3+])C(=O).[+rn=70],CC1CC1C(N)CC=O[<].[+rn=30]}	89.2706262	41.57991375	252.6444335
{[>]N[C@@H](C)[C@@H](C[NH3+])C(=O).[+rn=80],CC1CC1C(N)CC=O[<].[+rn=20]}	76.03772768	45.69892032	312.3364202
{[>]N[C@@H](C)[C@@H](C[NH3+])C(=O).[+rn=90],CC1CC1C(N)CC=O[<].[+rn=10]}	89.82085674	53.02246184	400.92142
{[>]N[C@@H](C)[C@@H](C[NH3+])C(=O).[+rn=10],CCC(CC)(CC)C(N)CC=O[<].[+rn=90]}	0.451704092	50.69311641	198.5465028
{[>]N[C@@H](C)[C@@H](C[NH3+])C(=O).[+rn=20],CCC(CC)(CC)C(N)CC=O[<].[+rn=80]}	0.397965267	40.6187149	150.2472993
{[>]N[C@@H](C)[C@@H](C[NH3+])C(=O).[+rn=30],CCC(CC)(CC)C(N)CC=O[<].[+rn=70]}	0.400536357	38.69051708	140.4391999
{[>]N[C@@H](C)[C@@H](C[NH3+])C(=O).[+rn=40],CCC(CC)(CC)C(N)CC=O[<].[+rn=60]}	0.331616676	33.51553571	93.03168799
{[>]N[C@@H](C)[C@@H](C[NH3+])C(=O).[+rn=50],CCC(CC)(CC)C(N)CC=O[<].[+rn=50]}	0.360128986	29.06593483	81.15006928
{[>]N[C@@H](C)[C@@H](C[NH3+])C(=O).[+rn=60],CCC(CC)(CC)C(N)CC=O[<].[+rn=40]}	0.299788875	26.51368517	79.89137507
{[>]N[C@@H](C)[C@@H](C[NH3+])C(=O).[+rn=70],CCC(CC)(CC)C(N)CC=O[<].[+rn=30]}	0.372144451	25.588115	99.42174641
{[>]N[C@@H](C)[C@@H](C[NH3+])C(=O).[+rn=80],CCC(CC)(CC)C(N)CC=O[<].[+rn=20]}	0.415974218	22.76997571	112.4616666
{[>]N[C@@H](C)[C@@H](C[NH3+])C(=O).[+rn=90],CCC(CC)(CC)C(N)CC=O[<].[+rn=10]}	0.507955453	24.40940171	149.2831681
{[>]N[C@@H](C)[C@@H](C[NH3+])C(=O).[+rn=10],CC1CCC1C(N)CC=O[<].[+rn=90]}	43.599382	76.84864305	321.2716026
{[>]N[C@@H](C)[C@@H](C[NH3+])C(=O).[+rn=20],CC1CCC1C(N)CC=O[<].[+rn=80]}	34.13776046	61.02054629	291.1959402
{[>]N[C@@H](C)[C@@H](C[NH3+])C(=O).[+rn=30],CC1CCC1C(N)CC=O[<].[+rn=70]}	33.84650525	50.55345826	251.132456
{[>]N[C@@H](C)[C@@H](C[NH3+])C(=O).[+rn=40],CC1CCC1C(N)CC=O[<].[+rn=60]}	20.88811434	36.46134678	112.0218973
{[>]N[C@@H](C)[C@@H](C[NH3+])C(=O).[+rn=50],CC1CCC1C(N)CC=O[<].[+rn=50]}	24.01721499	26.35159746	105.1747693
{[>]N[C@@H](C)[C@@H](C[NH3+])C(=O).[+rn=60],CC1CCC1C(N)CC=O[<].[+rn=40]}	14.38625563	21.41413056	125.5635762
{[>]N[C@@H](C)[C@@H](C[NH3+])C(=O).[+rn=70],CC1CCC1C(N)CC=O[<].[+rn=30]}	19.5883067	21.80433852	227.8515284
{[>]N[C@@H](C)[C@@H](C[NH3+])C(=O).[+rn=80],CC1CCC1C(N)CC=O[<].[+rn=20]}	16.74066708	23.00690198	315.8475494
{[>]N[C@@H](C)[C@@H](C[NH3+])C(=O).[+rn=90],CC1CCC1C(N)CC=O[<].[+rn=10]}	19.04738675	28.21584257	425.5185195
{[>]N[C@@H](C)[C@@H](C[NH3+])C(=O).[+rn=10],CC1CC(C(N)CC=O)C1[<].[+rn=90]}	3.095733379	93.72936957	228.2789597
{[>]N[C@@H](C)[C@@H](C[NH3+])C(=O).[+rn=20],CC1CC(C(N)CC=O)C1[<].[+rn=80]}	3.585251921	74.55450884	203.1022478
{[>]N[C@@H](C)[C@@H](C[NH3+])C(=O).[+rn=30],CC1CC(C(N)CC=O)C1[<].[+rn=70]}	5.980198753	60.22722241	180.1989173
{[>]N[C@@H](C)[C@@H](C[NH3+])C(=O).[+rn=40],CC1CC(C(N)CC=O)C1[<].[+rn=60]}	7.534295988	46.82619429	78.97407383
{[>]N[C@@H](C)[C@@H](C[NH3+])C(=O).[+rn=50],CC1CC(C(N)CC=O)C1[<].[+rn=50]}	24.1244981	35.61399006	63.33020444
{[>]N[C@@H](C)[C@@H](C[NH3+])C(=O).[+rn=60],CC1CC(C(N)CC=O)C1[<].[+rn=40]}	56.67492992	28.94316705	58.79777151
{[>]N[C@@H](C)[C@@H](C[NH3+])C(=O).[+rn=70],CC1CC(C(N)CC=O)C1[<].[+rn=30]}	234.3339352	28.4807052	101.6855839
{[>]N[C@@H](C)[C@@H](C[NH3+])C(=O).[+rn=80],CC1CC(C(N)CC=O)C1[<].[+rn=20]}	591.6081885	28.20036073	142.683019
{[>]N[C@@H](C)[C@@H](C[NH3+])C(=O).[+rn=90],CC1CC(C(N)CC=O)C1[<].[+rn=10]}	1401.734195	32.22498171	210.6368374
{[>]N[C@@H](C)[C@@H](C[NH3+])C(=O).[+rn=10],CCC1CC1CC(N)CC=O[<].[+rn=90]}	49.6586871	97.85278953	369.2080508
{[>]N[C@@H](C)[C@@H](C[NH3+])C(=O).[+rn=20],CCC1CC1CC(N)CC=O[<].[+rn=80]}	44.10728583	82.37940967	350.1260562
{[>]N[C@@H](C)[C@@H](C[NH3+])C(=O).[+rn=30],CCC1CC1CC(N)CC=O[<].[+rn=70]}	45.90351027	70.67212847	317.8689072
{[>]N[C@@H](C)[C@@H](C[NH3+])C(=O).[+rn=40],CCC1CC1CC(N)CC=O[<].[+rn=60]}	32.54317799	58.1034602	186.338469
{[>]N[C@@H](C)[C@@H](C[NH3+])C(=O).[+rn=50],CCC1CC1CC(N)CC=O[<].[+rn=50]}	47.40890964	47.3341757	181.3291114
{[>]N[C@@H](C)[C@@H](C[NH3+])C(=O).[+rn=60],CCC1CC1CC(N)CC=O[<].[+rn=40]}	38.53777693	40.28691067	167.206253
{[>]N[C@@H](C)[C@@H](C[NH3+])C(=O).[+rn=70],CCC1CC1CC(N)CC=O[<].[+rn=30]}	57.02924423	36.81785288	214.1743832
{[>]N[C@@H](C)[C@@H](C[NH3+])C(=O).[+rn=80],CCC1CC1CC(N)CC=O[<].[+rn=20]}	68.58568255	34.14826309	246.3461495
{[>]N[C@@H](C)[C@@H](C[NH3+])C(=O).[+rn=90],CCC1CC1CC(N)CC=O[<].[+rn=10]}	106.1092739	35.47058907	330.006124
{[>]N[C@@H](C)[C@@H](C[NH3+])C(=O).[+rn=10],CCCC1CC1CCC(N)CC=O[<].[+rn=90]}	3.958622502	96.87267838	286.7300192
{[>]N[C@@H](C)[C@@H](C[NH3+])C(=O).[+rn=20],CCCC1CC1CCC(N)CC=O[<].[+rn=80]}	4.854306336	79.75034663	243.86062
{[>]N[C@@H](C)[C@@H](C[NH3+])C(=O).[+rn=30],CCCC1CC1CCC(N)CC=O[<].[+rn=70]}	8.716144043	70.5191921	231.6099746
{[>]N[C@@H](C)[C@@H](C[NH3+])C(=O).[+rn=40],CCCC1CC1CCC(N)CC=O[<].[+rn=60]}	10.44289861	59.20751442	144.1835616
{[>]N[C@@H](C)[C@@H](C[NH3+])C(=O).[+rn=50],CCCC1CC1CCC(N)CC=O[<].[+rn=50]}	26.2130906	50.56770114	129.4784756
{[>]N[C@@H](C)[C@@H](C[NH3+])C(=O).[+rn=60],CCCC1CC1CCC(N)CC=O[<].[+rn=40]}	36.30311262	44.98778995	121.9453438
{[>]N[C@@H](C)[C@@H](C[NH3+])C(=O).[+rn=70],CCCC1CC1CCC(N)CC=O[<].[+rn=30]}	95.32148199	41.64225206	142.4176558
{[>]N[C@@H](C)[C@@H](C[NH3+])C(=O).[+rn=80],CCCC1CC1CCC(N)CC=O[<].[+rn=20]}	172.1631903	36.51147391	157.9432148
{[>]N[C@@H](C)[C@@H](C[NH3+])C(=O).[+rn=90],CCCC1CC1CCC(N)CC=O[<].[+rn=10]}	443.1603752	35.0590362	216.0840813
{[>]N[C@@H](C)[C@@H](C[NH3+])C(=O).[+rn=10],CC1CCCCC1CC(N)CC=O[<].[+rn=90]}	1.577063203	89.92401778	264.0146903
{[>]N[C@@H](C)[C@@H](C[NH3+])C(=O).[+rn=20],CC1CCCCC1CC(N)CC=O[<].[+rn=80]}	1.807301973	73.14371455	201.5633726
{[>]N[C@@H](C)[C@@H](C[NH3+])C(=O).[+rn=30],CC1CCCCC1CC(N)CC=O[<].[+rn=70]}	2.628494628	63.93318388	193.9839219
{[>]N[C@@H](C)[C@@H](C[NH3+])C(=O).[+rn=40],CC1CCCCC1CC(N)CC=O[<].[+rn=60]}	2.64862268	52.37242594	102.3246685
{[>]N[C@@H](C)[C@@H](C[NH3+])C(=O).[+rn=50],CC1CCCCC1CC(N)CC=O[<].[+rn=50]}	5.24977597	43.14682381	80.41644981
{[>]N[C@@H](C)[C@@H](C[NH3+])C(=O).[+rn=60],CC1CCCCC1CC(N)CC=O[<].[+rn=40]}	6.403356918	38.28686834	78.26937094
{[>]N[C@@H](C)[C@@H](C[NH3+])C(=O).[+rn=70],CC1CCCCC1CC(N)CC=O[<].[+rn=30]}	11.57044131	35.0487117	115.2785377
{[>]N[C@@H](C)[C@@H](C[NH3+])C(=O).[+rn=80],CC1CCCCC1CC(N)CC=O[<].[+rn=20]}	19.77028643	30.47397331	135.4762086
{[>]N[C@@H](C)[C@@H](C[NH3+])C(=O).[+rn=90],CC1CCCCC1CC(N)CC=O[<].[+rn=10]}	47.32477487	28.83313397	197.6864505
{[>]N[C@@H](C)[C@@H](C[NH3+])C(=O).[+rn=10],CCC1CCC1CCC(N)CC=O[<].[+rn=90]}	2.924213189	80.26189981	259.538278
{[>]N[C@@H](C)[C@@H](C[NH3+])C(=O).[+rn=20],CCC1CCC1CCC(N)CC=O[<].[+rn=80]}	3.012352817	64.09980571	205.5663352
{[>]N[C@@H](C)[C@@H](C[NH3+])C(=O).[+rn=30],CCC1CCC1CCC(N)CC=O[<].[+rn=70]}	3.912243628	55.50685198	198.5664087
{[>]N[C@@H](C)[C@@H](C[NH3+])C(=O).[+rn=40],CCC1CCC1CCC(N)CC=O[<].[+rn=60]}	3.580111673	45.31230707	103.6634977
{[>]N[C@@H](C)[C@@H](C[NH3+])C(=O).[+rn=50],CCC1CCC1CCC(N)CC=O[<].[+rn=50]}	5.857458543	37.73440326	81.12074489
{[>]N[C@@H](C)[C@@H](C[NH3+])C(=O).[+rn=60],CCC1CCC1CCC(N)CC=O[<].[+rn=40]}	6.563111095	33.89380639	77.75247367
{[>]N[C@@H](C)[C@@H](C[NH3+])C(=O).[+rn=70],CCC1CCC1CCC(N)CC=O[<].[+rn=30]}	15.34436944	31.07644281	122.5596975
{[>]N[C@@H](C)[C@@H](C[NH3+])C(=O).[+rn=80],CCC1CCC1CCC(N)CC=O[<].[+rn=20]}	32.57907222	27.03324946	164.8208748
{[>]N[C@@H](C)[C@@H](C[NH3+])C(=O).[+rn=90],CCC1CCC1CCC(N)CC=O[<].[+rn=10]}	95.27719058	26.04390413	244.6296221
{[>]N[C@@H](C)[C@@H](C[NH3+])C(=O).[+rn=10],CC(C)(C)C1CCC1C(N)CC=O[<].[+rn=90]}	2.27934394	95.90162376	209.4821284
{[>]N[C@@H](C)[C@@H](C[NH3+])C(=O).[+rn=20],CC(C)(C)C1CCC1C(N)CC=O[<].[+rn=80]}	2.703077059	77.96428199	140.6399764
{[>]N[C@@H](C)[C@@H](C[NH3+])C(=O).[+rn=30],CC(C)(C)C1CCC1C(N)CC=O[<].[+rn=70]}	4.408477582	69.5005898	130.5556366
{[>]N[C@@H](C)[C@@H](C[NH3+])C(=O).[+rn=40],CC(C)(C)C1CCC1C(N)CC=O[<].[+rn=60]}	5.647230854	57.69729434	82.53132516
{[>]N[C@@H](C)[C@@H](C[NH3+])C(=O).[+rn=50],CC(C)(C)C1CCC1C(N)CC=O[<].[+rn=50]}	10.6734309	49.20579441	71.52093633
{[>]N[C@@H](C)[C@@H](C[NH3+])C(=O).[+rn=60],CC(C)(C)C1CCC1C(N)CC=O[<].[+rn=40]}	12.68917076	43.67654752	63.57256679
{[>]N[C@@H](C)[C@@H](C[NH3+])C(=O).[+rn=70],CC(C)(C)C1CCC1C(N)CC=O[<].[+rn=30]}	22.75888888	40.25980878	66.28879367
{[>]N[C@@H](C)[C@@H](C[NH3+])C(=O).[+rn=80],CC(C)(C)C1CCC1C(N)CC=O[<].[+rn=20]}	33.32451002	34.96536599	59.0509635
{[>]N[C@@H](C)[C@@H](C[NH3+])C(=O).[+rn=90],CC(C)(C)C1CCC1C(N)CC=O[<].[+rn=10]}	59.51848306	34.46983121	73.0501614
{[>]N[C@@H](C)[C@@H](C[NH3+])C(=O).[+rn=10],CC(C(N)CC=O)C1CCCC1[<].[+rn=90]}	0.716935293	96.57345812	247.8229848
{[>]N[C@@H](C)[C@@H](C[NH3+])C(=O).[+rn=20],CC(C(N)CC=O)C1CCCC1[<].[+rn=80]}	0.706424515	77.45996158	200.1055459
{[>]N[C@@H](C)[C@@H](C[NH3+])C(=O).[+rn=30],CC(C(N)CC=O)C1CCCC1[<].[+rn=70]}	0.950696191	66.22432305	195.9333087
{[>]N[C@@H](C)[C@@H](C[NH3+])C(=O).[+rn=40],CC(C(N)CC=O)C1CCCC1[<].[+rn=60]}	0.987925601	53.07379594	107.8748993
{[>]N[C@@H](C)[C@@H](C[NH3+])C(=O).[+rn=50],CC(C(N)CC=O)C1CCCC1[<].[+rn=50]}	1.643002558	43.39874114	97.24850857
{[>]N[C@@H](C)[C@@H](C[NH3+])C(=O).[+rn=60],CC(C(N)CC=O)C1CCCC1[<].[+rn=40]}	2.187307661	37.92290104	103.2402933
{[>]N[C@@H](C)[C@@H](C[NH3+])C(=O).[+rn=70],CC(C(N)CC=O)C1CCCC1[<].[+rn=30]}	6.879751966	34.58061438	146.5694383
{[>]N[C@@H](C)[C@@H](C[NH3+])C(=O).[+rn=80],CC(C(N)CC=O)C1CCCC1[<].[+rn=20]}	18.25088808	29.82480536	179.5098836
{[>]N[C@@H](C)[C@@H](C[NH3+])C(=O).[+rn=90],CC(C(N)CC=O)C1CCCC1[<].[+rn=10]}	63.47589745	28.80731521	259.8675589
{[>]N[C@@H](C)[C@@H](C[NH3+])C(=O).[+rn=10],CC1CCC(CCC(N)CC=O)C1[<].[+rn=90]}	2.550388625	83.90279379	143.5282355
{[>]N[C@@H](C)[C@@H](C[NH3+])C(=O).[+rn=20],CC1CCC(CCC(N)CC=O)C1[<].[+rn=80]}	2.781706594	66.66545768	116.2192238
{[>]N[C@@H](C)[C@@H](C[NH3+])C(=O).[+rn=30],CC1CCC(CCC(N)CC=O)C1[<].[+rn=70]}	4.166481113	58.58465172	119.4328324
{[>]N[C@@H](C)[C@@H](C[NH3+])C(=O).[+rn=40],CC1CCC(CCC(N)CC=O)C1[<].[+rn=60]}	4.106525547	48.28029987	70.83048153
{[>]N[C@@H](C)[C@@H](C[NH3+])C(=O).[+rn=50],CC1CCC(CCC(N)CC=O)C1[<].[+rn=50]}	9.412694049	40.38911828	69.43757612
{[>]N[C@@H](C)[C@@H](C[NH3+])C(=O).[+rn=60],CC1CCC(CCC(N)CC=O)C1[<].[+rn=40]}	13.79193565	36.06706257	77.64288108
{[>]N[C@@H](C)[C@@H](C[NH3+])C(=O).[+rn=70],CC1CCC(CCC(N)CC=O)C1[<].[+rn=30]}	37.96087761	32.83285534	111.2378265
{[>]N[C@@H](C)[C@@H](C[NH3+])C(=O).[+rn=80],CC1CCC(CCC(N)CC=O)C1[<].[+rn=20]}	85.7696951	28.44814157	143.0864345
{[>]N[C@@H](C)[C@@H](C[NH3+])C(=O).[+rn=90],CC1CCC(CCC(N)CC=O)C1[<].[+rn=10]}	258.7701293	28.09912714	214.4643017
{[>]N[C@@H](C)[C@@H](C[NH3+])C(=O).[+rn=10],CC1CC(C(N)CC=O)C1C[<].[+rn=90]}	3.678358455	77.72915878	312.4925602
{[>]N[C@@H](C)[C@@H](C[NH3+])C(=O).[+rn=20],CC1CC(C(N)CC=O)C1C[<].[+rn=80]}	3.957950947	63.31206983	249.2247749
{[>]N[C@@H](C)[C@@H](C[NH3+])C(=O).[+rn=30],CC1CC(C(N)CC=O)C1C[<].[+rn=70]}	5.760784971	55.15048119	222.6240931
{[>]N[C@@H](C)[C@@H](C[NH3+])C(=O).[+rn=40],CC1CC(C(N)CC=O)C1C[<].[+rn=60]}	5.30285064	42.93576911	125.8021126
{[>]N[C@@H](C)[C@@H](C[NH3+])C(=O).[+rn=50],CC1CC(C(N)CC=O)C1C[<].[+rn=50]}	9.727071813	32.38276911	118.9506286
{[>]N[C@@H](C)[C@@H](C[NH3+])C(=O).[+rn=60],CC1CC(C(N)CC=O)C1C[<].[+rn=40]}	10.49455612	26.51137407	118.518723
{[>]N[C@@H](C)[C@@H](C[NH3+])C(=O).[+rn=70],CC1CC(C(N)CC=O)C1C[<].[+rn=30]}	36.18675515	22.51003085	150.0042124
{[>]N[C@@H](C)[C@@H](C[NH3+])C(=O).[+rn=80],CC1CC(C(N)CC=O)C1C[<].[+rn=20]}	99.93872542	19.64108914	163.5147616
{[>]N[C@@H](C)[C@@H](C[NH3+])C(=O).[+rn=90],CC1CC(C(N)CC=O)C1C[<].[+rn=10]}	318.7047081	21.30200846	216.6414092
{[>]N[C@@H](C)[C@@H](C[NH3+])C(=O).[+rn=10],CC1CC1C(C)C(N)CC=O[<].[+rn=90]}	2.960960607	77.32880276	265.4718343
{[>]N[C@@H](C)[C@@H](C[NH3+])C(=O).[+rn=20],CC1CC1C(C)C(N)CC=O[<].[+rn=80]}	2.799775407	61.77110196	213.8592933
{[>]N[C@@H](C)[C@@H](C[NH3+])C(=O).[+rn=30],CC1CC1C(C)C(N)CC=O[<].[+rn=70]}	3.545988132	54.57439223	198.0423754
{[>]N[C@@H](C)[C@@H](C[NH3+])C(=O).[+rn=40],CC1CC1C(C)C(N)CC=O[<].[+rn=60]}	3.777779129	43.65323377	127.604898
{[>]N[C@@H](C)[C@@H](C[NH3+])C(=O).[+rn=50],CC1CC1C(C)C(N)CC=O[<].[+rn=50]}	8.108733474	34.65367207	128.9977833
{[>]N[C@@H](C)[C@@H](C[NH3+])C(=O).[+rn=60],CC1CC1C(C)C(N)CC=O[<].[+rn=40]}	12.81596102	29.81463257	124.5703121
{[>]N[C@@H](C)[C@@H](C[NH3+])C(=O).[+rn=70],CC1CC1C(C)C(N)CC=O[<].[+rn=30]}	45.79902594	27.52619674	167.9450843
{[>]N[C@@H](C)[C@@H](C[NH3+])C(=O).[+rn=80],CC1CC1C(C)C(N)CC=O[<].[+rn=20]}	112.9860469	26.06657068	182.3820628
{[>]N[C@@H](C)[C@@H](C[NH3+])C(=O).[+rn=90],CC1CC1C(C)C(N)CC=O[<].[+rn=10]}	356.4088736	28.84816936	235.8366546
{[>]N[C@@H](C)[C@@H](C[NH3+])C(=O).[+rn=10],CCCC1CCC(C(N)CC=O)C1[<].[+rn=90]}	2.354044968	95.70906734	269.3609963
{[>]N[C@@H](C)[C@@H](C[NH3+])C(=O).[+rn=20],CCCC1CCC(C(N)CC=O)C1[<].[+rn=80]}	2.45327765	76.3511808	226.9798106
{[>]N[C@@H](C)[C@@H](C[NH3+])C(=O).[+rn=30],CCCC1CCC(C(N)CC=O)C1[<].[+rn=70]}	2.957944047	66.15166238	220.6862702
{[>]N[C@@H](C)[C@@H](C[NH3+])C(=O).[+rn=40],CCCC1CCC(C(N)CC=O)C1[<].[+rn=60]}	2.545448399	53.84378703	123.5744569
{[>]N[C@@H](C)[C@@H](C[NH3+])C(=O).[+rn=50],CCCC1CCC(C(N)CC=O)C1[<].[+rn=50]}	3.654508373	44.85734165	103.8330543
{[>]N[C@@H](C)[C@@H](C[NH3+])C(=O).[+rn=60],CCCC1CCC(C(N)CC=O)C1[<].[+rn=40]}	3.609840617	39.81225169	105.0312614
{[>]N[C@@H](C)[C@@H](C[NH3+])C(=O).[+rn=70],CCCC1CCC(C(N)CC=O)C1[<].[+rn=30]}	9.604845322	36.53195492	139.9683216
{[>]N[C@@H](C)[C@@H](C[NH3+])C(=O).[+rn=80],CCCC1CCC(C(N)CC=O)C1[<].[+rn=20]}	20.13734089	31.63316159	161.4770349
{[>]N[C@@H](C)[C@@H](C[NH3+])C(=O).[+rn=90],CCCC1CCC(C(N)CC=O)C1[<].[+rn=10]}	59.22073905	30.3074322	231.3652577
{[>]N[C@@H](C)[C@@H](C[NH3+])C(=O).[+rn=10],CC(C)C1CCC1C(N)CC=O[<].[+rn=90]}	1.119187061	95.86433973	386.9401667
{[>]N[C@@H](C)[C@@H](C[NH3+])C(=O).[+rn=20],CC(C)C1CCC1C(N)CC=O[<].[+rn=80]}	1.47083308	76.92125494	302.4493848
{[>]N[C@@H](C)[C@@H](C[NH3+])C(=O).[+rn=30],CC(C)C1CCC1C(N)CC=O[<].[+rn=70]}	2.348990029	67.23648029	267.5750703
{[>]N[C@@H](C)[C@@H](C[NH3+])C(=O).[+rn=40],CC(C)C1CCC1C(N)CC=O[<].[+rn=60]}	2.733636338	54.37631399	148.7391772
{[>]N[C@@H](C)[C@@H](C[NH3+])C(=O).[+rn=50],CC(C)C1CCC1C(N)CC=O[<].[+rn=50]}	5.206456237	44.50427908	129.0908821
{[>]N[C@@H](C)[C@@H](C[NH3+])C(=O).[+rn=60],CC(C)C1CCC1C(N)CC=O[<].[+rn=40]}	6.637994407	38.63757971	114.5987427
{[>]N[C@@H](C)[C@@H](C[NH3+])C(=O).[+rn=70],CC(C)C1CCC1C(N)CC=O[<].[+rn=30]}	14.46244745	34.46805826	136.3999693
{[>]N[C@@H](C)[C@@H](C[NH3+])C(=O).[+rn=80],CC(C)C1CCC1C(N)CC=O[<].[+rn=20]}	27.26029917	28.82259049	136.4014505
{[>]N[C@@H](C)[C@@H](C[NH3+])C(=O).[+rn=90],CC(C)C1CCC1C(N)CC=O[<].[+rn=10]}	71.30658012	27.219059	168.9619077
{[>]N[C@@H](C)[C@@H](C[NH3+])C(=O).[+rn=10],CCCC(CC)C(N)CC=O[<].[+rn=90]}	3.359751366	81.62638413	639.8057634
{[>]N[C@@H](C)[C@@H](C[NH3+])C(=O).[+rn=20],CCCC(CC)C(N)CC=O[<].[+rn=80]}	2.97465817	62.69858605	466.7481809
{[>]N[C@@H](C)[C@@H](C[NH3+])C(=O).[+rn=30],CCCC(CC)C(N)CC=O[<].[+rn=70]}	3.32120405	53.67944013	376.1688475
{[>]N[C@@H](C)[C@@H](C[NH3+])C(=O).[+rn=40],CCCC(CC)C(N)CC=O[<].[+rn=60]}	2.668387715	41.1958066	189.4593945
{[>]N[C@@H](C)[C@@H](C[NH3+])C(=O).[+rn=50],CCCC(CC)C(N)CC=O[<].[+rn=50]}	3.437600323	31.28923066	135.2412905
{[>]N[C@@H](C)[C@@H](C[NH3+])C(=O).[+rn=60],CCCC(CC)C(N)CC=O[<].[+rn=40]}	3.431119446	26.21810184	108.9447257
{[>]N[C@@H](C)[C@@H](C[NH3+])C(=O).[+rn=70],CCCC(CC)C(N)CC=O[<].[+rn=30]}	9.851628833	22.73832126	152.5365718
{[>]N[C@@H](C)[C@@H](C[NH3+])C(=O).[+rn=80],CCCC(CC)C(N)CC=O[<].[+rn=20]}	27.74196906	19.73528888	185.4036395
{[>]N[C@@H](C)[C@@H](C[NH3+])C(=O).[+rn=90],CCCC(CC)C(N)CC=O[<].[+rn=10]}	103.7718714	21.27071556	244.0527805
{[>]N[C@@H](C)[C@@H](C[NH3+])C(=O).[+rn=10],CC1CC1CCC(N)CC=O[<].[+rn=90]}	15.10468256	92.31512177	296.6335283
{[>]N[C@@H](C)[C@@H](C[NH3+])C(=O).[+rn=20],CC1CC1CCC(N)CC=O[<].[+rn=80]}	16.89954091	77.60362447	288.6933929
{[>]N[C@@H](C)[C@@H](C[NH3+])C(=O).[+rn=30],CC1CC1CCC(N)CC=O[<].[+rn=70]}	28.26205901	66.51473069	266.250794
{[>]N[C@@H](C)[C@@H](C[NH3+])C(=O).[+rn=40],CC1CC1CCC(N)CC=O[<].[+rn=60]}	27.75634895	55.60749571	146.7026912
{[>]N[C@@H](C)[C@@H](C[NH3+])C(=O).[+rn=50],CC1CC1CCC(N)CC=O[<].[+rn=50]}	76.11282528	46.05169124	146.1732635
{[>]N[C@@H](C)[C@@H](C[NH3+])C(=O).[+rn=60],CC1CC1CCC(N)CC=O[<].[+rn=40]}	120.1673733	39.54018762	136.9911443
{[>]N[C@@H](C)[C@@H](C[NH3+])C(=O).[+rn=70],CC1CC1CCC(N)CC=O[<].[+rn=30]}	391.1531317	36.26051162	168.3900383
{[>]N[C@@H](C)[C@@H](C[NH3+])C(=O).[+rn=80],CC1CC1CCC(N)CC=O[<].[+rn=20]}	737.5739616	32.98535775	195.7823388
{[>]N[C@@H](C)[C@@H](C[NH3+])C(=O).[+rn=90],CC1CC1CCC(N)CC=O[<].[+rn=10]}	1382.106501	34.05673846	259.1033292
{[>]N[C@@H](C)[C@@H](C[NH3+])C(=O).[+rn=10],CCC1CC1C(N)CC=O[<].[+rn=90]}	7.93742438	88.4775817	272.6458571
{[>]N[C@@H](C)[C@@H](C[NH3+])C(=O).[+rn=20],CCC1CC1C(N)CC=O[<].[+rn=80]}	10.27202391	73.54719929	268.1032737
{[>]N[C@@H](C)[C@@H](C[NH3+])C(=O).[+rn=30],CCC1CC1C(N)CC=O[<].[+rn=70]}	19.36413007	63.03894681	251.3309711
{[>]N[C@@H](C)[C@@H](C[NH3+])C(=O).[+rn=40],CCC1CC1C(N)CC=O[<].[+rn=60]}	21.81174851	51.76308194	135.867637
{[>]N[C@@H](C)[C@@H](C[NH3+])C(=O).[+rn=50],CCC1CC1C(N)CC=O[<].[+rn=50]}	67.02556847	40.82651698	143.6282644
{[>]N[C@@H](C)[C@@H](C[NH3+])C(=O).[+rn=60],CCC1CC1C(N)CC=O[<].[+rn=40]}	116.3503468	35.46586167	135.8958623
{[>]N[C@@H](C)[C@@H](C[NH3+])C(=O).[+rn=70],CCC1CC1C(N)CC=O[<].[+rn=30]}	603.9826927	33.26494695	191.7314761
{[>]N[C@@H](C)[C@@H](C[NH3+])C(=O).[+rn=80],CCC1CC1C(N)CC=O[<].[+rn=20]}	1274.783488	33.16587284	228.1893277
{[>]N[C@@H](C)[C@@H](C[NH3+])C(=O).[+rn=90],CCC1CC1C(N)CC=O[<].[+rn=10]}	2741.341219	36.25788998	307.5221015
{[>]N[C@@H](C)[C@@H](C[NH3+])C(=O).[+rn=10],CC1CCC(CC(N)CC=O)C1[<].[+rn=90]}	10.32468128	97.68489917	238.5736501
{[>]N[C@@H](C)[C@@H](C[NH3+])C(=O).[+rn=20],CC1CCC(CC(N)CC=O)C1[<].[+rn=80]}	9.20989585	81.73826312	209.7672501
{[>]N[C@@H](C)[C@@H](C[NH3+])C(=O).[+rn=30],CC1CCC(CC(N)CC=O)C1[<].[+rn=70]}	11.1388999	70.39991792	215.1046765
{[>]N[C@@H](C)[C@@H](C[NH3+])C(=O).[+rn=40],CC1CCC(CC(N)CC=O)C1[<].[+rn=60]}	9.798940762	57.93894959	113.2573407
{[>]N[C@@H](C)[C@@H](C[NH3+])C(=O).[+rn=50],CC1CCC(CC(N)CC=O)C1[<].[+rn=50]}	14.99471909	47.56884874	101.9602314
{[>]N[C@@H](C)[C@@H](C[NH3+])C(=O).[+rn=60],CC1CCC(CC(N)CC=O)C1[<].[+rn=40]}	13.15394887	41.18321943	109.329935
{[>]N[C@@H](C)[C@@H](C[NH3+])C(=O).[+rn=70],CC1CCC(CC(N)CC=O)C1[<].[+rn=30]}	22.87310802	36.77687154	144.0660291
{[>]N[C@@H](C)[C@@H](C[NH3+])C(=O).[+rn=80],CC1CCC(CC(N)CC=O)C1[<].[+rn=20]}	34.83789816	31.26614854	174.9750999
{[>]N[C@@H](C)[C@@H](C[NH3+])C(=O).[+rn=90],CC1CCC(CC(N)CC=O)C1[<].[+rn=10]}	76.44225103	30.05915421	253.8590209
{[>]N[C@@H](C)[C@@H](C[NH3+])C(=O).[+rn=10],CC(C)C1CC1C(N)CC=O[<].[+rn=90]}	12.42137281	90.54692854	258.8010233
{[>]N[C@@H](C)[C@@H](C[NH3+])C(=O).[+rn=20],CC(C)C1CC1C(N)CC=O[<].[+rn=80]}	16.84095999	75.38314982	194.4903895
{[>]N[C@@H](C)[C@@H](C[NH3+])C(=O).[+rn=30],CC(C)C1CC1C(N)CC=O[<].[+rn=70]}	31.96554657	64.36473768	176.6906882
{[>]N[C@@H](C)[C@@H](C[NH3+])C(=O).[+rn=40],CC(C)C1CC1C(N)CC=O[<].[+rn=60]}	37.43260904	51.75116959	109.7972647
{[>]N[C@@H](C)[C@@H](C[NH3+])C(=O).[+rn=50],CC(C)C1CC1C(N)CC=O[<].[+rn=50]}	78.8351816	41.68691524	99.90047674
{[>]N[C@@H](C)[C@@H](C[NH3+])C(=O).[+rn=60],CC(C)C1CC1C(N)CC=O[<].[+rn=40]}	110.3435679	35.37375431	91.99104755
{[>]N[C@@H](C)[C@@H](C[NH3+])C(=O).[+rn=70],CC(C)C1CC1C(N)CC=O[<].[+rn=30]}	249.4658892	33.03958295	109.3543825
{[>]N[C@@H](C)[C@@H](C[NH3+])C(=O).[+rn=80],CC(C)C1CC1C(N)CC=O[<].[+rn=20]}	383.5446218	29.86166146	111.7024302
{[>]N[C@@H](C)[C@@H](C[NH3+])C(=O).[+rn=90],CC(C)C1CC1C(N)CC=O[<].[+rn=10]}	854.2459393	32.1254737	141.816138
{[>]N[C@@H](C)[C@@H](C[NH3+])C(=O).[+rn=10],CCC(C(N)CC=O)C1CCC1[<].[+rn=90]}	3.206217454	95.26734741	459.9461441
{[>]N[C@@H](C)[C@@H](C[NH3+])C(=O).[+rn=20],CCC(C(N)CC=O)C1CCC1[<].[+rn=80]}	2.930379936	74.69328181	383.4196106
{[>]N[C@@H](C)[C@@H](C[NH3+])C(=O).[+rn=30],CCC(C(N)CC=O)C1CCC1[<].[+rn=70]}	3.360438266	64.60867121	362.8584936
{[>]N[C@@H](C)[C@@H](C[NH3+])C(=O).[+rn=40],CCC(C(N)CC=O)C1CCC1[<].[+rn=60]}	2.684309989	51.25525425	189.2961639
{[>]N[C@@H](C)[C@@H](C[NH3+])C(=O).[+rn=50],CCC(C(N)CC=O)C1CCC1[<].[+rn=50]}	3.09277002	41.20379321	145.0164736
{[>]N[C@@H](C)[C@@H](C[NH3+])C(=O).[+rn=60],CCC(C(N)CC=O)C1CCC1[<].[+rn=40]}	2.512252877	35.44769989	144.0736954
{[>]N[C@@H](C)[C@@H](C[NH3+])C(=O).[+rn=70],CCC(C(N)CC=O)C1CCC1[<].[+rn=30]}	4.057059501	31.53605604	202.6386375
{[>]N[C@@H](C)[C@@H](C[NH3+])C(=O).[+rn=80],CCC(C(N)CC=O)C1CCC1[<].[+rn=20]}	5.071831373	26.34646219	214.4563443
{[>]N[C@@H](C)[C@@H](C[NH3+])C(=O).[+rn=90],CCC(C(N)CC=O)C1CCC1[<].[+rn=10]}	11.21836678	25.5708773	304.0287143
{[>]N[C@@H](C)[C@@H](C[NH3+])C(=O).[+rn=10],CCC(C)(CC1CC1)C(N)CC=O[<].[+rn=90]}	1.517503745	71.9711558	291.0365052
{[>]N[C@@H](C)[C@@H](C[NH3+])C(=O).[+rn=20],CCC(C)(CC1CC1)C(N)CC=O[<].[+rn=80]}	1.91965508	56.31876345	206.1816037
{[>]N[C@@H](C)[C@@H](C[NH3+])C(=O).[+rn=30],CCC(C)(CC1CC1)C(N)CC=O[<].[+rn=70]}	2.932901089	49.08900088	198.4393058
{[>]N[C@@H](C)[C@@H](C[NH3+])C(=O).[+rn=40],CCC(C)(CC1CC1)C(N)CC=O[<].[+rn=60]}	3.156534197	40.11227926	122.95311
{[>]N[C@@H](C)[C@@H](C[NH3+])C(=O).[+rn=50],CCC(C)(CC1CC1)C(N)CC=O[<].[+rn=50]}	5.992353884	34.18717847	109.4006812
{[>]N[C@@H](C)[C@@H](C[NH3+])C(=O).[+rn=60],CCC(C)(CC1CC1)C(N)CC=O[<].[+rn=40]}	7.025845821	31.01933279	106.4987109
{[>]N[C@@H](C)[C@@H](C[NH3+])C(=O).[+rn=70],CCC(C)(CC1CC1)C(N)CC=O[<].[+rn=30]}	14.23622353	28.8118006	119.7039205
{[>]N[C@@H](C)[C@@H](C[NH3+])C(=O).[+rn=80],CCC(C)(CC1CC1)C(N)CC=O[<].[+rn=20]}	20.45395706	25.40707829	122.509602
{[>]N[C@@H](C)[C@@H](C[NH3+])C(=O).[+rn=90],CCC(C)(CC1CC1)C(N)CC=O[<].[+rn=10]}	43.203111	25.1463997	157.2132609
{[>]N[C@@H](C)[C@@H](C[NH3+])C(=O).[+rn=10],CC1CCCC1C(N)CC=O[<].[+rn=90]}	31.9379442	83.22498829	198.9495774
{[>]N[C@@H](C)[C@@H](C[NH3+])C(=O).[+rn=20],CC1CCCC1C(N)CC=O[<].[+rn=80]}	27.7363571	67.96228212	174.5616728
{[>]N[C@@H](C)[C@@H](C[NH3+])C(=O).[+rn=30],CC1CCCC1C(N)CC=O[<].[+rn=70]}	26.71896535	59.08296297	172.876447
{[>]N[C@@H](C)[C@@H](C[NH3+])C(=O).[+rn=40],CC1CCCC1C(N)CC=O[<].[+rn=60]}	16.51055771	45.88134125	91.80231265
{[>]N[C@@H](C)[C@@H](C[NH3+])C(=O).[+rn=50],CC1CCCC1C(N)CC=O[<].[+rn=50]}	16.68034176	35.5827119	99.44263946
{[>]N[C@@H](C)[C@@H](C[NH3+])C(=O).[+rn=60],CC1CCCC1C(N)CC=O[<].[+rn=40]}	10.01859696	29.40141635	121.4903402
{[>]N[C@@H](C)[C@@H](C[NH3+])C(=O).[+rn=70],CC1CCCC1C(N)CC=O[<].[+rn=30]}	10.65625462	26.51385599	205.023582
{[>]N[C@@H](C)[C@@H](C[NH3+])C(=O).[+rn=80],CC1CCCC1C(N)CC=O[<].[+rn=20]}	9.342278702	23.78477861	263.5607704
{[>]N[C@@H](C)[C@@H](C[NH3+])C(=O).[+rn=90],CC1CCCC1C(N)CC=O[<].[+rn=10]}	10.76389787	24.95886406	380.2602865
{[>]N[C@@H](C)[C@@H](C[NH3+])C(=O).[+rn=10],CC1CC1CC(N)CC=O[<].[+rn=90]}	17.54176368	104.0105745	444.146385
{[>]N[C@@H](C)[C@@H](C[NH3+])C(=O).[+rn=20],CC1CC1CC(N)CC=O[<].[+rn=80]}	20.0975078	88.14261019	446.8310823
{[>]N[C@@H](C)[C@@H](C[NH3+])C(=O).[+rn=30],CC1CC1CC(N)CC=O[<].[+rn=70]}	36.55209261	78.02400213	394.787629
{[>]N[C@@H](C)[C@@H](C[NH3+])C(=O).[+rn=40],CC1CC1CC(N)CC=O[<].[+rn=60]}	42.81958574	62.9185704	222.20457
{[>]N[C@@H](C)[C@@H](C[NH3+])C(=O).[+rn=50],CC1CC1CC(N)CC=O[<].[+rn=50]}	141.1275453	50.12279731	236.2170989
{[>]N[C@@H](C)[C@@H](C[NH3+])C(=O).[+rn=60],CC1CC1CC(N)CC=O[<].[+rn=40]}	230.1616437	43.30146827	210.5168622
{[>]N[C@@H](C)[C@@H](C[NH3+])C(=O).[+rn=70],CC1CC1CC(N)CC=O[<].[+rn=30]}	778.3134727	40.49133595	270.2466751
{[>]N[C@@H](C)[C@@H](C[NH3+])C(=O).[+rn=80],CC1CC1CC(N)CC=O[<].[+rn=20]}	1121.990037	39.48236779	297.720365
{[>]N[C@@H](C)[C@@H](C[NH3+])C(=O).[+rn=90],CC1CC1CC(N)CC=O[<].[+rn=10]}	1720.534735	41.24419919	372.469459
{[>]N[C@@H](C)[C@@H](C[NH3+])C(=O).[+rn=10],CCC1(CC)CC(C(N)CC=O)C1[<].[+rn=90]}	1.661680157	80.86166255	201.5360597
{[>]N[C@@H](C)[C@@H](C[NH3+])C(=O).[+rn=20],CCC1(CC)CC(C(N)CC=O)C1[<].[+rn=80]}	1.661057167	65.66375985	139.9036573
{[>]N[C@@H](C)[C@@H](C[NH3+])C(=O).[+rn=30],CCC1(CC)CC(C(N)CC=O)C1[<].[+rn=70]}	2.151710258	58.5631281	125.0408239
{[>]N[C@@H](C)[C@@H](C[NH3+])C(=O).[+rn=40],CCC1(CC)CC(C(N)CC=O)C1[<].[+rn=60]}	2.007030293	48.01504024	75.80895666
{[>]N[C@@H](C)[C@@H](C[NH3+])C(=O).[+rn=50],CCC1(CC)CC(C(N)CC=O)C1[<].[+rn=50]}	3.111189146	40.17088324	61.91933297
{[>]N[C@@H](C)[C@@H](C[NH3+])C(=O).[+rn=60],CCC1(CC)CC(C(N)CC=O)C1[<].[+rn=40]}	3.143260949	36.33393396	59.05423122
{[>]N[C@@H](C)[C@@H](C[NH3+])C(=O).[+rn=70],CCC1(CC)CC(C(N)CC=O)C1[<].[+rn=30]}	5.311500728	34.15487271	68.4157734
{[>]N[C@@H](C)[C@@H](C[NH3+])C(=O).[+rn=80],CCC1(CC)CC(C(N)CC=O)C1[<].[+rn=20]}	6.995477967	29.82112288	67.98381108
{[>]N[C@@H](C)[C@@H](C[NH3+])C(=O).[+rn=90],CCC1(CC)CC(C(N)CC=O)C1[<].[+rn=10]}	13.74242665	30.04171436	93.96577046
{[>]N[C@@H](C)[C@@H](C[NH3+])C(=O).[+rn=10],CCC(C(C)C)C(N)CC=O[<].[+rn=90]}	6.311358431	63.24434643	351.1796546
{[>]N[C@@H](C)[C@@H](C[NH3+])C(=O).[+rn=20],CCC(C(C)C)C(N)CC=O[<].[+rn=80]}	5.353936885	45.49974003	262.1664248
{[>]N[C@@H](C)[C@@H](C[NH3+])C(=O).[+rn=30],CCC(C(C)C)C(N)CC=O[<].[+rn=70]}	5.481031795	39.87419878	226.4069358
{[>]N[C@@H](C)[C@@H](C[NH3+])C(=O).[+rn=40],CCC(C(C)C)C(N)CC=O[<].[+rn=60]}	4.346468033	30.753113	130.9874377
{[>]N[C@@H](C)[C@@H](C[NH3+])C(=O).[+rn=50],CCC(C(C)C)C(N)CC=O[<].[+rn=50]}	4.736689613	24.24585528	129.3999358
{[>]N[C@@H](C)[C@@H](C[NH3+])C(=O).[+rn=60],CCC(C(C)C)C(N)CC=O[<].[+rn=40]}	3.427831446	21.35052282	125.640588
{[>]N[C@@H](C)[C@@H](C[NH3+])C(=O).[+rn=70],CCC(C(C)C)C(N)CC=O[<].[+rn=30]}	3.528176186	20.25274104	156.4564982
{[>]N[C@@H](C)[C@@H](C[NH3+])C(=O).[+rn=80],CCC(C(C)C)C(N)CC=O[<].[+rn=20]}	2.771526472	17.9008672	173.1126541
{[>]N[C@@H](C)[C@@H](C[NH3+])C(=O).[+rn=90],CCC(C(C)C)C(N)CC=O[<].[+rn=10]}	2.938920096	19.47098786	215.6074637
{[>]N[C@@H](C)[C@@H](C[NH3+])C(=O).[+rn=10],CC1CC(CC(N)CC=O)C1[<].[+rn=90]}	40.4125297	96.19616296	374.3095961
{[>]N[C@@H](C)[C@@H](C[NH3+])C(=O).[+rn=20],CC1CC(CC(N)CC=O)C1[<].[+rn=80]}	33.66189398	78.00938319	329.4689491
{[>]N[C@@H](C)[C@@H](C[NH3+])C(=O).[+rn=30],CC1CC(CC(N)CC=O)C1[<].[+rn=70]}	35.11856137	66.08101184	304.2527305
{[>]N[C@@H](C)[C@@H](C[NH3+])C(=O).[+rn=40],CC1CC(CC(N)CC=O)C1[<].[+rn=60]}	21.9279028	53.09129131	156.2950831
{[>]N[C@@H](C)[C@@H](C[NH3+])C(=O).[+rn=50],CC1CC(CC(N)CC=O)C1[<].[+rn=50]}	27.51283283	41.11202768	117.938282
{[>]N[C@@H](C)[C@@H](C[NH3+])C(=O).[+rn=60],CC1CC(CC(N)CC=O)C1[<].[+rn=40]}	19.55885868	33.84320165	113.3938396
{[>]N[C@@H](C)[C@@H](C[NH3+])C(=O).[+rn=70],CC1CC(CC(N)CC=O)C1[<].[+rn=30]}	27.41308275	29.25807949	176.4177788
{[>]N[C@@H](C)[C@@H](C[NH3+])C(=O).[+rn=80],CC1CC(CC(N)CC=O)C1[<].[+rn=20]}	20.77830016	26.9090349	207.8984001
{[>]N[C@@H](C)[C@@H](C[NH3+])C(=O).[+rn=90],CC1CC(CC(N)CC=O)C1[<].[+rn=10]}	23.20076809	28.23759346	291.0341379
{[>]N[C@@H](C)[C@@H](C[NH3+])C(=O).[+rn=10],CC(CCC(N)CC=O)C1CCC1[<].[+rn=90]}	2.455187776	78.01841795	250.5175433
{[>]N[C@@H](C)[C@@H](C[NH3+])C(=O).[+rn=20],CC(CCC(N)CC=O)C1CCC1[<].[+rn=80]}	2.536643431	61.11240062	192.2214566
{[>]N[C@@H](C)[C@@H](C[NH3+])C(=O).[+rn=30],CC(CCC(N)CC=O)C1CCC1[<].[+rn=70]}	3.3798061	53.21990589	184.412447
{[>]N[C@@H](C)[C@@H](C[NH3+])C(=O).[+rn=40],CC(CCC(N)CC=O)C1CCC1[<].[+rn=60]}	3.06559024	43.19329674	102.1148613
{[>]N[C@@H](C)[C@@H](C[NH3+])C(=O).[+rn=50],CC(CCC(N)CC=O)C1CCC1[<].[+rn=50]}	4.855576054	35.92043186	82.15811713
{[>]N[C@@H](C)[C@@H](C[NH3+])C(=O).[+rn=60],CC(CCC(N)CC=O)C1CCC1[<].[+rn=40]}	6.046096938	32.36176446	77.88532246
{[>]N[C@@H](C)[C@@H](C[NH3+])C(=O).[+rn=70],CC(CCC(N)CC=O)C1CCC1[<].[+rn=30]}	12.49636249	30.18386221	119.7776071
{[>]N[C@@H](C)[C@@H](C[NH3+])C(=O).[+rn=80],CC(CCC(N)CC=O)C1CCC1[<].[+rn=20]}	22.40832902	26.38530739	154.3041967
{[>]N[C@@H](C)[C@@H](C[NH3+])C(=O).[+rn=90],CC(CCC(N)CC=O)C1CCC1[<].[+rn=10]}	58.12444231	25.63607575	225.7846658
{[>]N[C@@H](C)[C@@H](C[NH3+])C(=O).[+rn=10],CC(CC(N)CC=O)C1CC1[<].[+rn=90]}	6.448637529	90.4218512	306.1167099
{[>]N[C@@H](C)[C@@H](C[NH3+])C(=O).[+rn=20],CC(CC(N)CC=O)C1CC1[<].[+rn=80]}	7.232164769	74.5399178	280.6261292
{[>]N[C@@H](C)[C@@H](C[NH3+])C(=O).[+rn=30],CC(CC(N)CC=O)C1CC1[<].[+rn=70]}	11.87281268	66.04201465	266.0611545
{[>]N[C@@H](C)[C@@H](C[NH3+])C(=O).[+rn=40],CC(CC(N)CC=O)C1CC1[<].[+rn=60]}	11.98684545	52.28925627	148.7803954
{[>]N[C@@H](C)[C@@H](C[NH3+])C(=O).[+rn=50],CC(CC(N)CC=O)C1CC1[<].[+rn=50]}	33.31659593	41.46237724	145.6533508
{[>]N[C@@H](C)[C@@H](C[NH3+])C(=O).[+rn=60],CC(CC(N)CC=O)C1CC1[<].[+rn=40]}	50.47163517	35.51295469	141.2495592
{[>]N[C@@H](C)[C@@H](C[NH3+])C(=O).[+rn=70],CC(CC(N)CC=O)C1CC1[<].[+rn=30]}	179.5214991	33.16893707	191.6609939
{[>]N[C@@H](C)[C@@H](C[NH3+])C(=O).[+rn=80],CC(CC(N)CC=O)C1CC1[<].[+rn=20]}	390.3765508	30.23108871	223.9465384
{[>]N[C@@H](C)[C@@H](C[NH3+])C(=O).[+rn=90],CC(CC(N)CC=O)C1CC1[<].[+rn=10]}	1074.261466	32.32856699	309.3302086
{[>]N[C@@H](C)[C@@H](C[NH3+])C(=O).[+rn=10],CC1CCCC(C(N)CC=O)C1C[<].[+rn=90]}	0.875800162	64.64022595	233.3453369
{[>]N[C@@H](C)[C@@H](C[NH3+])C(=O).[+rn=20],CC1CCCC(C(N)CC=O)C1C[<].[+rn=80]}	0.852174426	52.53010759	169.2322882
{[>]N[C@@H](C)[C@@H](C[NH3+])C(=O).[+rn=30],CC1CCCC(C(N)CC=O)C1C[<].[+rn=70]}	1.032296917	47.21148438	170.6931276
{[>]N[C@@H](C)[C@@H](C[NH3+])C(=O).[+rn=40],CC1CCCC(C(N)CC=O)C1C[<].[+rn=60]}	0.832399993	38.50847172	109.600862
{[>]N[C@@H](C)[C@@H](C[NH3+])C(=O).[+rn=50],CC1CCCC(C(N)CC=O)C1C[<].[+rn=50]}	1.050241155	32.69282876	101.5636307
{[>]N[C@@H](C)[C@@H](C[NH3+])C(=O).[+rn=60],CC1CCCC(C(N)CC=O)C1C[<].[+rn=40]}	0.903137497	29.25847557	103.8891387
{[>]N[C@@H](C)[C@@H](C[NH3+])C(=O).[+rn=70],CC1CCCC(C(N)CC=O)C1C[<].[+rn=30]}	1.44434867	27.4040334	124.0232163
{[>]N[C@@H](C)[C@@H](C[NH3+])C(=O).[+rn=80],CC1CCCC(C(N)CC=O)C1C[<].[+rn=20]}	2.282965549	24.36771814	133.5349272
{[>]N[C@@H](C)[C@@H](C[NH3+])C(=O).[+rn=90],CC1CCCC(C(N)CC=O)C1C[<].[+rn=10]}	5.607312777	23.7318038	178.6725747
{[>]N[C@@H](C)[C@@H](C[NH3+])C(=O).[+rn=10],CCC1(CC)CCC1C(N)CC=O[<].[+rn=90]}	0.464062437	68.04916339	211.3085886
{[>]N[C@@H](C)[C@@H](C[NH3+])C(=O).[+rn=20],CCC1(CC)CCC1C(N)CC=O[<].[+rn=80]}	0.487355389	55.17170034	133.7887195
{[>]N[C@@H](C)[C@@H](C[NH3+])C(=O).[+rn=30],CCC1(CC)CCC1C(N)CC=O[<].[+rn=70]}	0.624337045	49.36596184	127.1749575
{[>]N[C@@H](C)[C@@H](C[NH3+])C(=O).[+rn=40],CCC1(CC)CCC1C(N)CC=O[<].[+rn=60]}	0.582786675	40.91737842	75.56457288
{[>]N[C@@H](C)[C@@H](C[NH3+])C(=O).[+rn=50],CCC1(CC)CCC1C(N)CC=O[<].[+rn=50]}	0.876696865	34.86921744	66.6152472
{[>]N[C@@H](C)[C@@H](C[NH3+])C(=O).[+rn=60],CCC1(CC)CCC1C(N)CC=O[<].[+rn=40]}	0.927117835	31.51836026	64.5636781
{[>]N[C@@H](C)[C@@H](C[NH3+])C(=O).[+rn=70],CCC1(CC)CCC1C(N)CC=O[<].[+rn=30]}	1.58057187	29.61335289	88.04770037
{[>]N[C@@H](C)[C@@H](C[NH3+])C(=O).[+rn=80],CCC1(CC)CCC1C(N)CC=O[<].[+rn=20]}	2.353572953	26.14109765	98.39471963
{[>]N[C@@H](C)[C@@H](C[NH3+])C(=O).[+rn=90],CCC1(CC)CCC1C(N)CC=O[<].[+rn=10]}	4.685914855	25.79149008	133.8042293
{[>]N[C@@H](C)[C@@H](C[NH3+])C(=O).[+rn=10],CCC1CC(C(N)CC=O)C1[<].[+rn=90]}	8.959964123	91.72473708	259.234374
{[>]N[C@@H](C)[C@@H](C[NH3+])C(=O).[+rn=20],CCC1CC(C(N)CC=O)C1[<].[+rn=80]}	8.331869518	74.00954952	223.0554906
{[>]N[C@@H](C)[C@@H](C[NH3+])C(=O).[+rn=30],CCC1CC(C(N)CC=O)C1[<].[+rn=70]}	10.61612256	62.81279394	205.1581781
{[>]N[C@@H](C)[C@@H](C[NH3+])C(=O).[+rn=40],CCC1CC(C(N)CC=O)C1[<].[+rn=60]}	10.21944594	50.06264491	97.31198773
{[>]N[C@@H](C)[C@@H](C[NH3+])C(=O).[+rn=50],CCC1CC(C(N)CC=O)C1[<].[+rn=50]}	17.85816454	38.76501334	72.60862365
{[>]N[C@@H](C)[C@@H](C[NH3+])C(=O).[+rn=60],CCC1CC(C(N)CC=O)C1[<].[+rn=40]}	21.08491709	31.83720801	61.98066861
{[>]N[C@@H](C)[C@@H](C[NH3+])C(=O).[+rn=70],CCC1CC(C(N)CC=O)C1[<].[+rn=30]}	60.29063072	27.90195512	93.46196014
{[>]N[C@@H](C)[C@@H](C[NH3+])C(=O).[+rn=80],CCC1CC(C(N)CC=O)C1[<].[+rn=20]}	122.8100605	25.18361445	125.5193945
{[>]N[C@@H](C)[C@@H](C[NH3+])C(=O).[+rn=90],CCC1CC(C(N)CC=O)C1[<].[+rn=10]}	279.0541956	26.24395844	189.7822326
{[>]N[C@@H](C)[C@@H](C[NH3+])C(=O).[+rn=10],CCC(CC(N)CC=O)C1CCC1[<].[+rn=90]}	2.641947868	98.96928872	487.6901108
{[>]N[C@@H](C)[C@@H](C[NH3+])C(=O).[+rn=20],CCC(CC(N)CC=O)C1CCC1[<].[+rn=80]}	3.321796442	81.91976114	378.6194233
{[>]N[C@@H](C)[C@@H](C[NH3+])C(=O).[+rn=30],CCC(CC(N)CC=O)C1CCC1[<].[+rn=70]}	5.094467729	70.84882489	338.3788624
{[>]N[C@@H](C)[C@@H](C[NH3+])C(=O).[+rn=40],CCC(CC(N)CC=O)C1CCC1[<].[+rn=60]}	5.587150259	57.59885942	184.0079069
{[>]N[C@@H](C)[C@@H](C[NH3+])C(=O).[+rn=50],CCC(CC(N)CC=O)C1CCC1[<].[+rn=50]}	9.853062627	48.15504815	137.313109
{[>]N[C@@H](C)[C@@H](C[NH3+])C(=O).[+rn=60],CCC(CC(N)CC=O)C1CCC1[<].[+rn=40]}	12.03076266	42.78877396	120.4400564
{[>]N[C@@H](C)[C@@H](C[NH3+])C(=O).[+rn=70],CCC(CC(N)CC=O)C1CCC1[<].[+rn=30]}	22.413573	39.190566	153.233317
{[>]N[C@@H](C)[C@@H](C[NH3+])C(=O).[+rn=80],CCC(CC(N)CC=O)C1CCC1[<].[+rn=20]}	33.14106205	33.93110953	158.9138591
{[>]N[C@@H](C)[C@@H](C[NH3+])C(=O).[+rn=90],CCC(CC(N)CC=O)C1CCC1[<].[+rn=10]}	61.87211314	32.12417576	213.6884147
{[>]N[C@@H](C)[C@@H](C[NH3+])C(=O).[+rn=10],CCC1C(C)CC1C(N)CC=O[<].[+rn=90]}	0.972345408	81.5208159	391.6039678
{[>]N[C@@H](C)[C@@H](C[NH3+])C(=O).[+rn=20],CCC1C(C)CC1C(N)CC=O[<].[+rn=80]}	1.210736514	65.39567792	295.8424014
{[>]N[C@@H](C)[C@@H](C[NH3+])C(=O).[+rn=30],CCC1C(C)CC1C(N)CC=O[<].[+rn=70]}	1.91877691	56.80606272	264.8494864
{[>]N[C@@H](C)[C@@H](C[NH3+])C(=O).[+rn=40],CCC1C(C)CC1C(N)CC=O[<].[+rn=60]}	2.296849271	45.77932307	141.3174362
{[>]N[C@@H](C)[C@@H](C[NH3+])C(=O).[+rn=50],CCC1C(C)CC1C(N)CC=O[<].[+rn=50]}	4.618987901	36.76258325	119.1819937
{[>]N[C@@H](C)[C@@H](C[NH3+])C(=O).[+rn=60],CCC1C(C)CC1C(N)CC=O[<].[+rn=40]}	6.041433846	32.24313981	111.7340609
{[>]N[C@@H](C)[C@@H](C[NH3+])C(=O).[+rn=70],CCC1C(C)CC1C(N)CC=O[<].[+rn=30]}	15.39411257	28.97329848	143.3835021
{[>]N[C@@H](C)[C@@H](C[NH3+])C(=O).[+rn=80],CCC1C(C)CC1C(N)CC=O[<].[+rn=20]}	30.25579356	24.63413914	149.5250835
{[>]N[C@@H](C)[C@@H](C[NH3+])C(=O).[+rn=90],CCC1C(C)CC1C(N)CC=O[<].[+rn=10]}	80.91387379	23.35455567	193.1093059
{[>]N[C@@H](C)[C@@H](C[NH3+])C(=O).[+rn=10],CC1(C)CC(C(N)CC=O)C1[<].[+rn=90]}	11.80343769	96.99323916	198.5633256
{[>]N[C@@H](C)[C@@H](C[NH3+])C(=O).[+rn=20],CC1(C)CC(C(N)CC=O)C1[<].[+rn=80]}	15.8246835	81.21657154	151.7946539
{[>]N[C@@H](C)[C@@H](C[NH3+])C(=O).[+rn=30],CC1(C)CC(C(N)CC=O)C1[<].[+rn=70]}	28.99469237	72.19928621	134.4045702
{[>]N[C@@H](C)[C@@H](C[NH3+])C(=O).[+rn=40],CC1(C)CC(C(N)CC=O)C1[<].[+rn=60]}	36.82012872	59.67441622	69.95824045
{[>]N[C@@H](C)[C@@H](C[NH3+])C(=O).[+rn=50],CC1(C)CC(C(N)CC=O)C1[<].[+rn=50]}	71.39180673	47.99171641	57.28533436
{[>]N[C@@H](C)[C@@H](C[NH3+])C(=O).[+rn=60],CC1(C)CC(C(N)CC=O)C1[<].[+rn=40]}	78.44374989	39.75485942	49.34511805
{[>]N[C@@H](C)[C@@H](C[NH3+])C(=O).[+rn=70],CC1(C)CC(C(N)CC=O)C1[<].[+rn=30]}	149.2891896	35.79380009	56.74692542
{[>]N[C@@H](C)[C@@H](C[NH3+])C(=O).[+rn=80],CC1(C)CC(C(N)CC=O)C1[<].[+rn=20]}	203.1207103	31.86663585	55.00820517
{[>]N[C@@H](C)[C@@H](C[NH3+])C(=O).[+rn=90],CC1(C)CC(C(N)CC=O)C1[<].[+rn=10]}	360.475645	32.8193563	76.14152664
{[>]N[C@@H](C)[C@@H](C[NH3+])C(=O).[+rn=10],CCC1CCC(C(N)CC=O)C1[<].[+rn=90]}	9.311144716	96.55593788	243.5861708
{[>]N[C@@H](C)[C@@H](C[NH3+])C(=O).[+rn=20],CCC1CCC(C(N)CC=O)C1[<].[+rn=80]}	8.057728916	78.75404021	210.9583034
{[>]N[C@@H](C)[C@@H](C[NH3+])C(=O).[+rn=30],CCC1CCC(C(N)CC=O)C1[<].[+rn=70]}	8.971861118	67.46043412	218.819126
{[>]N[C@@H](C)[C@@H](C[NH3+])C(=O).[+rn=40],CCC1CCC(C(N)CC=O)C1[<].[+rn=60]}	7.117171949	52.74461766	115.4978916
{[>]N[C@@H](C)[C@@H](C[NH3+])C(=O).[+rn=50],CCC1CCC(C(N)CC=O)C1[<].[+rn=50]}	8.607975627	42.43799884	96.5052984
{[>]N[C@@H](C)[C@@H](C[NH3+])C(=O).[+rn=60],CCC1CCC(C(N)CC=O)C1[<].[+rn=40]}	7.147101825	36.77240933	99.1579695
{[>]N[C@@H](C)[C@@H](C[NH3+])C(=O).[+rn=70],CCC1CCC(C(N)CC=O)C1[<].[+rn=30]}	10.52502975	32.88529271	142.1947773
{[>]N[C@@H](C)[C@@H](C[NH3+])C(=O).[+rn=80],CCC1CCC(C(N)CC=O)C1[<].[+rn=20]}	13.6312295	27.9577474	176.889114
{[>]N[C@@H](C)[C@@H](C[NH3+])C(=O).[+rn=90],CCC1CCC(C(N)CC=O)C1[<].[+rn=10]}	28.71986576	26.68239267	253.6749955
{[>]N[C@@H](C)[C@@H](C[NH3+])C(=O).[+rn=10],CC1(C)CCC(C(N)CC=O)C1[<].[+rn=90]}	3.528701836	89.35697958	135.5136863
{[>]N[C@@H](C)[C@@H](C[NH3+])C(=O).[+rn=20],CC1(C)CCC(C(N)CC=O)C1[<].[+rn=80]}	4.29273081	71.16659507	94.41454935
{[>]N[C@@H](C)[C@@H](C[NH3+])C(=O).[+rn=30],CC1(C)CCC(C(N)CC=O)C1[<].[+rn=70]}	6.87709482	61.50421586	92.31634031
{[>]N[C@@H](C)[C@@H](C[NH3+])C(=O).[+rn=40],CC1(C)CCC(C(N)CC=O)C1[<].[+rn=60]}	8.0150235	49.23749808	54.46069378
{[>]N[C@@H](C)[C@@H](C[NH3+])C(=O).[+rn=50],CC1(C)CCC(C(N)CC=O)C1[<].[+rn=50]}	18.63029822	40.84811438	49.45991069
{[>]N[C@@H](C)[C@@H](C[NH3+])C(=O).[+rn=60],CC1(C)CCC(C(N)CC=O)C1[<].[+rn=40]}	23.05276857	36.84959393	50.50812287
{[>]N[C@@H](C)[C@@H](C[NH3+])C(=O).[+rn=70],CC1(C)CCC(C(N)CC=O)C1[<].[+rn=30]}	57.17160481	34.10983507	62.97696666
{[>]N[C@@H](C)[C@@H](C[NH3+])C(=O).[+rn=80],CC1(C)CCC(C(N)CC=O)C1[<].[+rn=20]}	95.2515621	29.11934362	69.34392463
{[>]N[C@@H](C)[C@@H](C[NH3+])C(=O).[+rn=90],CC1(C)CCC(C(N)CC=O)C1[<].[+rn=10]}	205.2267673	28.91277585	100.2743994
{[>]N[C@@H](C)[C@@H](C[NH3+])C(=O).[+rn=10],CCCC1CCC1C(N)CC=O[<].[+rn=90]}	11.90463859	100.9693194	551.8533194
{[>]N[C@@H](C)[C@@H](C[NH3+])C(=O).[+rn=20],CCCC1CCC1C(N)CC=O[<].[+rn=80]}	10.01055197	83.10101633	477.5038122
{[>]N[C@@H](C)[C@@H](C[NH3+])C(=O).[+rn=30],CCCC1CCC1C(N)CC=O[<].[+rn=70]}	10.46756589	71.64693757	436.1052406
{[>]N[C@@H](C)[C@@H](C[NH3+])C(=O).[+rn=40],CCCC1CCC1C(N)CC=O[<].[+rn=60]}	7.633788802	59.3538561	223.4098918
{[>]N[C@@H](C)[C@@H](C[NH3+])C(=O).[+rn=50],CCCC1CCC1C(N)CC=O[<].[+rn=50]}	10.66948443	48.14666607	156.2615502
{[>]N[C@@H](C)[C@@H](C[NH3+])C(=O).[+rn=60],CCCC1CCC1C(N)CC=O[<].[+rn=40]}	8.667766996	40.15497259	129.4118877
{[>]N[C@@H](C)[C@@H](C[NH3+])C(=O).[+rn=70],CCCC1CCC1C(N)CC=O[<].[+rn=30]}	13.73392709	34.6280222	174.189979
{[>]N[C@@H](C)[C@@H](C[NH3+])C(=O).[+rn=80],CCCC1CCC1C(N)CC=O[<].[+rn=20]}	18.02046357	28.74529481	190.645882
{[>]N[C@@H](C)[C@@H](C[NH3+])C(=O).[+rn=90],CCCC1CCC1C(N)CC=O[<].[+rn=10]}	37.99859552	27.25215196	264.9213205
{[>]N[C@@H](C)[C@@H](C[NH3+])C(=O).[+rn=10],CC1CCCCC(C(N)CC=O)C1[<].[+rn=90]}	1.20814009	89.6947506	226.2921863
{[>]N[C@@H](C)[C@@H](C[NH3+])C(=O).[+rn=20],CC1CCCCC(C(N)CC=O)C1[<].[+rn=80]}	1.46817697	71.54622852	171.8468347
{[>]N[C@@H](C)[C@@H](C[NH3+])C(=O).[+rn=30],CC1CCCCC(C(N)CC=O)C1[<].[+rn=70]}	2.227305234	61.33899707	167.5717464
{[>]N[C@@H](C)[C@@H](C[NH3+])C(=O).[+rn=40],CC1CCCCC(C(N)CC=O)C1[<].[+rn=60]}	2.540414558	49.32411117	92.97267459
{[>]N[C@@H](C)[C@@H](C[NH3+])C(=O).[+rn=50],CC1CCCCC(C(N)CC=O)C1[<].[+rn=50]}	4.690838451	41.37495448	75.79401003
{[>]N[C@@H](C)[C@@H](C[NH3+])C(=O).[+rn=60],CC1CCCCC(C(N)CC=O)C1[<].[+rn=40]}	5.867666683	37.00938777	71.5606716
{[>]N[C@@H](C)[C@@H](C[NH3+])C(=O).[+rn=70],CC1CCCCC(C(N)CC=O)C1[<].[+rn=30]}	14.16577787	33.59034698	98.15580803
{[>]N[C@@H](C)[C@@H](C[NH3+])C(=O).[+rn=80],CC1CCCCC(C(N)CC=O)C1[<].[+rn=20]}	23.21371255	29.30546265	116.3046031
{[>]N[C@@H](C)[C@@H](C[NH3+])C(=O).[+rn=90],CC1CCCCC(C(N)CC=O)C1[<].[+rn=10]}	50.09722322	28.71104769	173.2477745
{[>]N[C@@H](C)[C@@H](C[NH3+])C(=O).[+rn=10],CCCC1C(C)CC1C(N)CC=O[<].[+rn=90]}	4.114159459	98.62120109	620.5138354
{[>]N[C@@H](C)[C@@H](C[NH3+])C(=O).[+rn=20],CCCC1C(C)CC1C(N)CC=O[<].[+rn=80]}	4.501391407	82.11153071	444.4203599
{[>]N[C@@H](C)[C@@H](C[NH3+])C(=O).[+rn=30],CCCC1C(C)CC1C(N)CC=O[<].[+rn=70]}	6.696184017	72.53215606	379.0797643
{[>]N[C@@H](C)[C@@H](C[NH3+])C(=O).[+rn=40],CCCC1C(C)CC1C(N)CC=O[<].[+rn=60]}	7.051769311	60.28736848	202.5486274
{[>]N[C@@H](C)[C@@H](C[NH3+])C(=O).[+rn=50],CCCC1C(C)CC1C(N)CC=O[<].[+rn=50]}	11.99246629	51.04855892	159.6723923
{[>]N[C@@H](C)[C@@H](C[NH3+])C(=O).[+rn=60],CCCC1C(C)CC1C(N)CC=O[<].[+rn=40]}	13.29598975	45.89259913	126.8485061
{[>]N[C@@H](C)[C@@H](C[NH3+])C(=O).[+rn=70],CCCC1C(C)CC1C(N)CC=O[<].[+rn=30]}	24.04276662	42.02181817	129.5273621
{[>]N[C@@H](C)[C@@H](C[NH3+])C(=O).[+rn=80],CCCC1C(C)CC1C(N)CC=O[<].[+rn=20]}	35.23388672	35.84397431	117.3317194
{[>]N[C@@H](C)[C@@H](C[NH3+])C(=O).[+rn=90],CCCC1C(C)CC1C(N)CC=O[<].[+rn=10]}	76.45796557	33.41447065	140.0632486
{[>]N[C@@H](C)[C@@H](C[NH3+])C(=O).[+rn=10],CC1(C(N)CC=O)CCCCC1[<].[+rn=90]}	0.86793098	68.2651612	104.7991285
{[>]N[C@@H](C)[C@@H](C[NH3+])C(=O).[+rn=20],CC1(C(N)CC=O)CCCCC1[<].[+rn=80]}	0.895732305	54.64628534	80.75101959
{[>]N[C@@H](C)[C@@H](C[NH3+])C(=O).[+rn=30],CC1(C(N)CC=O)CCCCC1[<].[+rn=70]}	1.038907928	48.6730702	76.12227231
{[>]N[C@@H](C)[C@@H](C[NH3+])C(=O).[+rn=40],CC1(C(N)CC=O)CCCCC1[<].[+rn=60]}	0.908406022	40.03494328	43.96891266
{[>]N[C@@H](C)[C@@H](C[NH3+])C(=O).[+rn=50],CC1(C(N)CC=O)CCCCC1[<].[+rn=50]}	1.150585475	32.41217876	41.57477584
{[>]N[C@@H](C)[C@@H](C[NH3+])C(=O).[+rn=60],CC1(C(N)CC=O)CCCCC1[<].[+rn=40]}	1.073990113	29.01330584	50.12726873
{[>]N[C@@H](C)[C@@H](C[NH3+])C(=O).[+rn=70],CC1(C(N)CC=O)CCCCC1[<].[+rn=30]}	1.730880395	27.35395194	90.53881108
{[>]N[C@@H](C)[C@@H](C[NH3+])C(=O).[+rn=80],CC1(C(N)CC=O)CCCCC1[<].[+rn=20]}	2.506883385	24.45129244	122.5113986
{[>]N[C@@H](C)[C@@H](C[NH3+])C(=O).[+rn=90],CC1(C(N)CC=O)CCCCC1[<].[+rn=10]}	7.556582577	24.75973788	197.3096044
{[>]N[C@@H](C)[C@@H](C[NH3+])C(=O).[+rn=10],CCC1CC(C(N)CC=O)CC1C[<].[+rn=90]}	0.923513514	77.11125853	210.1866697
{[>]N[C@@H](C)[C@@H](C[NH3+])C(=O).[+rn=20],CCC1CC(C(N)CC=O)CC1C[<].[+rn=80]}	0.954982659	60.63280546	158.7640276
{[>]N[C@@H](C)[C@@H](C[NH3+])C(=O).[+rn=30],CCC1CC(C(N)CC=O)CC1C[<].[+rn=70]}	1.283003652	52.44869574	150.0274571
{[>]N[C@@H](C)[C@@H](C[NH3+])C(=O).[+rn=40],CCC1CC(C(N)CC=O)CC1C[<].[+rn=60]}	1.104055676	43.48147488	92.41390721
{[>]N[C@@H](C)[C@@H](C[NH3+])C(=O).[+rn=50],CCC1CC(C(N)CC=O)CC1C[<].[+rn=50]}	1.735233134	37.10808081	84.95734928
{[>]N[C@@H](C)[C@@H](C[NH3+])C(=O).[+rn=60],CCC1CC(C(N)CC=O)CC1C[<].[+rn=40]}	1.785903735	33.30622102	87.04010094
{[>]N[C@@H](C)[C@@H](C[NH3+])C(=O).[+rn=70],CCC1CC(C(N)CC=O)CC1C[<].[+rn=30]}	4.478549444	31.19021863	104.0705563
{[>]N[C@@H](C)[C@@H](C[NH3+])C(=O).[+rn=80],CCC1CC(C(N)CC=O)CC1C[<].[+rn=20]}	8.84363563	27.70276743	111.0975882
{[>]N[C@@H](C)[C@@H](C[NH3+])C(=O).[+rn=90],CCC1CC(C(N)CC=O)CC1C[<].[+rn=10]}	26.04856155	26.95736025	161.3839415
{[>]N[C@@H](C)[C@@H](C[NH3+])C(=O).[+rn=10],CC1(C)CCCC(C(N)CC=O)C1[<].[+rn=90]}	2.380735381	90.36221033	177.6329606
{[>]N[C@@H](C)[C@@H](C[NH3+])C(=O).[+rn=20],CC1(C)CCCC(C(N)CC=O)C1[<].[+rn=80]}	2.869469929	70.73550946	120.3608958
{[>]N[C@@H](C)[C@@H](C[NH3+])C(=O).[+rn=30],CC1(C)CCCC(C(N)CC=O)C1[<].[+rn=70]}	4.434874035	61.66062155	110.1048173
{[>]N[C@@H](C)[C@@H](C[NH3+])C(=O).[+rn=40],CC1(C)CCCC(C(N)CC=O)C1[<].[+rn=60]}	5.133881704	50.26145189	64.05795228
{[>]N[C@@H](C)[C@@H](C[NH3+])C(=O).[+rn=50],CC1(C)CCCC(C(N)CC=O)C1[<].[+rn=50]}	9.921099461	42.46737785	53.28380647
{[>]N[C@@H](C)[C@@H](C[NH3+])C(=O).[+rn=60],CC1(C)CCCC(C(N)CC=O)C1[<].[+rn=40]}	12.14470787	38.50416498	51.45833858
{[>]N[C@@H](C)[C@@H](C[NH3+])C(=O).[+rn=70],CC1(C)CCCC(C(N)CC=O)C1[<].[+rn=30]}	24.48060795	35.4611201	62.90229114
{[>]N[C@@H](C)[C@@H](C[NH3+])C(=O).[+rn=80],CC1(C)CCCC(C(N)CC=O)C1[<].[+rn=20]}	38.17100646	30.75004256	64.48577618
{[>]N[C@@H](C)[C@@H](C[NH3+])C(=O).[+rn=90],CC1(C)CCCC(C(N)CC=O)C1[<].[+rn=10]}	68.96736062	30.21487624	92.68440386
{[>]N[C@@H](C)[C@@H](C[NH3+])C(=O).[+rn=10],CC(CCC(N)CC=O)C1CC1[<].[+rn=90]}	9.057094262	82.77912789	199.8069825
{[>]N[C@@H](C)[C@@H](C[NH3+])C(=O).[+rn=20],CC(CCC(N)CC=O)C1CC1[<].[+rn=80]}	9.472863854	65.94660384	172.1040114
{[>]N[C@@H](C)[C@@H](C[NH3+])C(=O).[+rn=30],CC(CCC(N)CC=O)C1CC1[<].[+rn=70]}	13.7208889	57.39203729	163.8649008
{[>]N[C@@H](C)[C@@H](C[NH3+])C(=O).[+rn=40],CC(CCC(N)CC=O)C1CC1[<].[+rn=60]}	12.96647055	46.28111173	96.41662082
{[>]N[C@@H](C)[C@@H](C[NH3+])C(=O).[+rn=50],CC(CCC(N)CC=O)C1CC1[<].[+rn=50]}	26.58781678	37.3163103	92.1848319
{[>]N[C@@H](C)[C@@H](C[NH3+])C(=O).[+rn=60],CC(CCC(N)CC=O)C1CC1[<].[+rn=40]}	30.94272633	33.200073	95.99071249
{[>]N[C@@H](C)[C@@H](C[NH3+])C(=O).[+rn=70],CC(CCC(N)CC=O)C1CC1[<].[+rn=30]}	80.16667011	31.22374321	133.3773311
{[>]N[C@@H](C)[C@@H](C[NH3+])C(=O).[+rn=80],CC(CCC(N)CC=O)C1CC1[<].[+rn=20]}	153.0101312	27.45317109	165.7007033
{[>]N[C@@H](C)[C@@H](C[NH3+])C(=O).[+rn=90],CC(CCC(N)CC=O)C1CC1[<].[+rn=10]}	352.7827237	28.01507759	237.4923205
{[>]N[C@@H](C)[C@@H](C[NH3+])C(=O).[+rn=10],CC1(C)CC1C(N)CC=O[<].[+rn=90]}	66.71589745	82.55460497	179.6488527
{[>]N[C@@H](C)[C@@H](C[NH3+])C(=O).[+rn=20],CC1(C)CC1C(N)CC=O[<].[+rn=80]}	53.03101814	68.66327256	153.3481772
{[>]N[C@@H](C)[C@@H](C[NH3+])C(=O).[+rn=30],CC1(C)CC1C(N)CC=O[<].[+rn=70]}	53.55284339	59.57698401	146.8427727
{[>]N[C@@H](C)[C@@H](C[NH3+])C(=O).[+rn=40],CC1(C)CC1C(N)CC=O[<].[+rn=60]}	30.52326969	49.63235379	90.56452153
{[>]N[C@@H](C)[C@@H](C[NH3+])C(=O).[+rn=50],CC1(C)CC1C(N)CC=O[<].[+rn=50]}	32.87719193	40.61943747	92.75523269
{[>]N[C@@H](C)[C@@H](C[NH3+])C(=O).[+rn=60],CC1(C)CC1C(N)CC=O[<].[+rn=40]}	19.62347374	40.27198767	92.82724451
{[>]N[C@@H](C)[C@@H](C[NH3+])C(=O).[+rn=70],CC1(C)CC1C(N)CC=O[<].[+rn=30]}	25.88291021	41.96720384	118.3101564
{[>]N[C@@H](C)[C@@H](C[NH3+])C(=O).[+rn=80],CC1(C)CC1C(N)CC=O[<].[+rn=20]}	18.88413499	41.01375849	139.4103038
{[>]N[C@@H](C)[C@@H](C[NH3+])C(=O).[+rn=90],CC1(C)CC1C(N)CC=O[<].[+rn=10]}	19.56527358	46.02343858	194.1171547
{[>]N[C@@H](C)[C@@H](C[NH3+])C(=O).[+rn=10],CCC1CCC(C(N)CC=O)C1C[<].[+rn=90]}	4.245806262	62.51116392	175.5173593
{[>]N[C@@H](C)[C@@H](C[NH3+])C(=O).[+rn=20],CCC1CCC(C(N)CC=O)C1C[<].[+rn=80]}	3.708363521	49.99680294	130.0195145
{[>]N[C@@H](C)[C@@H](C[NH3+])C(=O).[+rn=30],CCC1CCC(C(N)CC=O)C1C[<].[+rn=70]}	3.851423012	43.30284395	132.2238976
{[>]N[C@@H](C)[C@@H](C[NH3+])C(=O).[+rn=40],CCC1CCC(C(N)CC=O)C1C[<].[+rn=60]}	3.376274276	35.58420248	87.11368632
{[>]N[C@@H](C)[C@@H](C[NH3+])C(=O).[+rn=50],CCC1CCC(C(N)CC=O)C1C[<].[+rn=50]}	3.785827063	30.43272969	86.32192551
{[>]N[C@@H](C)[C@@H](C[NH3+])C(=O).[+rn=60],CCC1CCC(C(N)CC=O)C1C[<].[+rn=40]}	3.172574994	27.88410126	95.08556298
{[>]N[C@@H](C)[C@@H](C[NH3+])C(=O).[+rn=70],CCC1CCC(C(N)CC=O)C1C[<].[+rn=30]}	3.461357427	26.07795777	126.4032692
{[>]N[C@@H](C)[C@@H](C[NH3+])C(=O).[+rn=80],CCC1CCC(C(N)CC=O)C1C[<].[+rn=20]}	3.39726358	23.33160607	144.147244
{[>]N[C@@H](C)[C@@H](C[NH3+])C(=O).[+rn=90],CCC1CCC(C(N)CC=O)C1C[<].[+rn=10]}	3.95170715	23.16250962	198.8261249
{[>]N[C@@H](C)[C@@H](C[NH3+])C(=O).[+rn=10],CCC1CC1(C)C(N)CC=O[<].[+rn=90]}	1.811959862	53.16237326	159.0653107
{[>]N[C@@H](C)[C@@H](C[NH3+])C(=O).[+rn=20],CCC1CC1(C)C(N)CC=O[<].[+rn=80]}	1.837662833	42.61410029	134.162394
{[>]N[C@@H](C)[C@@H](C[NH3+])C(=O).[+rn=30],CCC1CC1(C)C(N)CC=O[<].[+rn=70]}	2.633709709	38.3651923	127.2152845
{[>]N[C@@H](C)[C@@H](C[NH3+])C(=O).[+rn=40],CCC1CC1(C)C(N)CC=O[<].[+rn=60]}	2.950161615	31.9334292	78.95563522
{[>]N[C@@H](C)[C@@H](C[NH3+])C(=O).[+rn=50],CCC1CC1(C)C(N)CC=O[<].[+rn=50]}	8.023746901	25.70804853	75.05617253
{[>]N[C@@H](C)[C@@H](C[NH3+])C(=O).[+rn=60],CCC1CC1(C)C(N)CC=O[<].[+rn=40]}	12.33608608	22.94102786	76.24825155
{[>]N[C@@H](C)[C@@H](C[NH3+])C(=O).[+rn=70],CCC1CC1(C)C(N)CC=O[<].[+rn=30]}	42.28987059	21.66097172	101.7883533
{[>]N[C@@H](C)[C@@H](C[NH3+])C(=O).[+rn=80],CCC1CC1(C)C(N)CC=O[<].[+rn=20]}	84.89336055	20.49607565	122.8315902
{[>]N[C@@H](C)[C@@H](C[NH3+])C(=O).[+rn=90],CCC1CC1(C)C(N)CC=O[<].[+rn=10]}	295.2251117	22.39267012	183.8440838
{[>]N[C@@H](C)[C@@H](C[NH3+])C(=O).[+rn=10],CC1(C)CCC1C(N)CC=O[<].[+rn=90]}	16.28556139	71.25759495	225.9112241
{[>]N[C@@H](C)[C@@H](C[NH3+])C(=O).[+rn=20],CC1(C)CCC1C(N)CC=O[<].[+rn=80]}	12.87754292	57.45332008	187.5119558
{[>]N[C@@H](C)[C@@H](C[NH3+])C(=O).[+rn=30],CC1(C)CCC1C(N)CC=O[<].[+rn=70]}	12.69407308	51.09890427	172.0324862
{[>]N[C@@H](C)[C@@H](C[NH3+])C(=O).[+rn=40],CC1(C)CCC1C(N)CC=O[<].[+rn=60]}	9.3230937	40.1023473	89.66747613
{[>]N[C@@H](C)[C@@H](C[NH3+])C(=O).[+rn=50],CC1(C)CCC1C(N)CC=O[<].[+rn=50]}	10.47845839	32.10272757	81.0250836
{[>]N[C@@H](C)[C@@H](C[NH3+])C(=O).[+rn=60],CC1(C)CCC1C(N)CC=O[<].[+rn=40]}	7.866340163	27.55347383	87.420591
{[>]N[C@@H](C)[C@@H](C[NH3+])C(=O).[+rn=70],CC1(C)CCC1C(N)CC=O[<].[+rn=30]}	8.837971206	25.77969114	118.8072599
{[>]N[C@@H](C)[C@@H](C[NH3+])C(=O).[+rn=80],CC1(C)CCC1C(N)CC=O[<].[+rn=20]}	6.620738037	23.50070152	146.3237386
{[>]N[C@@H](C)[C@@H](C[NH3+])C(=O).[+rn=90],CC1(C)CCC1C(N)CC=O[<].[+rn=10]}	6.345198969	25.04807785	212.7131348
{[>]N[C@@H](C)[C@@H](C[NH3+])C(=O).[+rn=10],CC1CCC(C(N)CC=O)C1C[<].[+rn=90]}	3.333590551	67.35704963	187.9545328
{[>]N[C@@H](C)[C@@H](C[NH3+])C(=O).[+rn=20],CC1CCC(C(N)CC=O)C1C[<].[+rn=80]}	3.340955084	53.72834952	153.7029744
{[>]N[C@@H](C)[C@@H](C[NH3+])C(=O).[+rn=30],CC1CCC(C(N)CC=O)C1C[<].[+rn=70]}	4.170908312	48.26290441	153.2960986
{[>]N[C@@H](C)[C@@H](C[NH3+])C(=O).[+rn=40],CC1CCC(C(N)CC=O)C1C[<].[+rn=60]}	3.216770411	39.36835147	98.72055682
{[>]N[C@@H](C)[C@@H](C[NH3+])C(=O).[+rn=50],CC1CCC(C(N)CC=O)C1C[<].[+rn=50]}	4.167420391	32.0687494	96.46639553
{[>]N[C@@H](C)[C@@H](C[NH3+])C(=O).[+rn=60],CC1CCC(C(N)CC=O)C1C[<].[+rn=40]}	3.648493363	28.27900344	99.91826141
{[>]N[C@@H](C)[C@@H](C[NH3+])C(=O).[+rn=70],CC1CCC(C(N)CC=O)C1C[<].[+rn=30]}	5.620509854	25.87079331	124.0878917
{[>]N[C@@H](C)[C@@H](C[NH3+])C(=O).[+rn=80],CC1CCC(C(N)CC=O)C1C[<].[+rn=20]}	8.690498782	22.6729552	137.9235989
{[>]N[C@@H](C)[C@@H](C[NH3+])C(=O).[+rn=90],CC1CCC(C(N)CC=O)C1C[<].[+rn=10]}	19.4010168	22.28835672	201.0618487
{[>]N[C@@H](C)[C@@H](C[NH3+])C(=O).[+rn=10],CC1CC(C(N)CC=O)CC1(C)C[<].[+rn=90]}	8.037712893	64.02206124	106.445566
{[>]N[C@@H](C)[C@@H](C[NH3+])C(=O).[+rn=20],CC1CC(C(N)CC=O)CC1(C)C[<].[+rn=80]}	9.038275457	51.06879127	77.05567175
{[>]N[C@@H](C)[C@@H](C[NH3+])C(=O).[+rn=30],CC1CC(C(N)CC=O)CC1(C)C[<].[+rn=70]}	14.51256934	45.59541439	76.81821683
{[>]N[C@@H](C)[C@@H](C[NH3+])C(=O).[+rn=40],CC1CC(C(N)CC=O)CC1(C)C[<].[+rn=60]}	16.19938681	38.17238325	53.28509339
{[>]N[C@@H](C)[C@@H](C[NH3+])C(=O).[+rn=50],CC1CC(C(N)CC=O)CC1(C)C[<].[+rn=50]}	31.8588872	33.29154958	47.03571201
{[>]N[C@@H](C)[C@@H](C[NH3+])C(=O).[+rn=60],CC1CC(C(N)CC=O)CC1(C)C[<].[+rn=40]}	38.14018918	30.56594446	45.58143117
{[>]N[C@@H](C)[C@@H](C[NH3+])C(=O).[+rn=70],CC1CC(C(N)CC=O)CC1(C)C[<].[+rn=30]}	74.72131206	29.02358978	51.71622698
{[>]N[C@@H](C)[C@@H](C[NH3+])C(=O).[+rn=80],CC1CC(C(N)CC=O)CC1(C)C[<].[+rn=20]}	106.3753952	26.01579282	51.66372561
{[>]N[C@@H](C)[C@@H](C[NH3+])C(=O).[+rn=90],CC1CC(C(N)CC=O)CC1(C)C[<].[+rn=10]}	188.6553922	25.98917875	70.59171001
{[>]N[C@@H](C)[C@@H](C[NH3+])C(=O).[+rn=10],CC(C(N)CC=O)C1CCCCC1[<].[+rn=90]}	1.232384892	85.03811041	260.6367894
{[>]N[C@@H](C)[C@@H](C[NH3+])C(=O).[+rn=20],CC(C(N)CC=O)C1CCCCC1[<].[+rn=80]}	1.228714039	68.36413332	194.059916
{[>]N[C@@H](C)[C@@H](C[NH3+])C(=O).[+rn=30],CC(C(N)CC=O)C1CCCCC1[<].[+rn=70]}	1.54687005	60.00621052	183.5476663
{[>]N[C@@H](C)[C@@H](C[NH3+])C(=O).[+rn=40],CC(C(N)CC=O)C1CCCCC1[<].[+rn=60]}	1.444041746	48.43708081	99.29205602
{[>]N[C@@H](C)[C@@H](C[NH3+])C(=O).[+rn=50],CC(C(N)CC=O)C1CCCCC1[<].[+rn=50]}	1.975784724	39.73510447	83.59489595
{[>]N[C@@H](C)[C@@H](C[NH3+])C(=O).[+rn=60],CC(C(N)CC=O)C1CCCCC1[<].[+rn=40]}	2.182688946	35.35393368	81.69852945
{[>]N[C@@H](C)[C@@H](C[NH3+])C(=O).[+rn=70],CC(C(N)CC=O)C1CCCCC1[<].[+rn=30]}	4.007477511	32.64176593	119.8150291
{[>]N[C@@H](C)[C@@H](C[NH3+])C(=O).[+rn=80],CC(C(N)CC=O)C1CCCCC1[<].[+rn=20]}	5.556828711	28.50508845	146.7200331
{[>]N[C@@H](C)[C@@H](C[NH3+])C(=O).[+rn=90],CC(C(N)CC=O)C1CCCCC1[<].[+rn=10]}	13.31844833	28.11532855	206.2356827
{[>]N[C@@H](C)[C@@H](C[NH3+])C(=O).[+rn=10],CC1C(C(N)CC=O)CCC1(C)C[<].[+rn=90]}	1.379069489	51.15918354	110.285051
{[>]N[C@@H](C)[C@@H](C[NH3+])C(=O).[+rn=20],CC1C(C(N)CC=O)CCC1(C)C[<].[+rn=80]}	1.442302736	39.64794183	83.45888936
{[>]N[C@@H](C)[C@@H](C[NH3+])C(=O).[+rn=30],CC1C(C(N)CC=O)CCC1(C)C[<].[+rn=70]}	1.859669529	35.58334302	84.79669028
{[>]N[C@@H](C)[C@@H](C[NH3+])C(=O).[+rn=40],CC1C(C(N)CC=O)CCC1(C)C[<].[+rn=60]}	1.644286484	30.14929384	61.16398158
{[>]N[C@@H](C)[C@@H](C[NH3+])C(=O).[+rn=50],CC1C(C(N)CC=O)CCC1(C)C[<].[+rn=50]}	2.558876176	26.2596121	55.25396137
{[>]N[C@@H](C)[C@@H](C[NH3+])C(=O).[+rn=60],CC1C(C(N)CC=O)CCC1(C)C[<].[+rn=40]}	2.459289281	24.88058415	55.93321487
{[>]N[C@@H](C)[C@@H](C[NH3+])C(=O).[+rn=70],CC1C(C(N)CC=O)CCC1(C)C[<].[+rn=30]}	3.903371153	24.0418968	64.37491174
{[>]N[C@@H](C)[C@@H](C[NH3+])C(=O).[+rn=80],CC1C(C(N)CC=O)CCC1(C)C[<].[+rn=20]}	4.967559184	21.80941899	66.1971801
{[>]N[C@@H](C)[C@@H](C[NH3+])C(=O).[+rn=90],CC1C(C(N)CC=O)CCC1(C)C[<].[+rn=10]}	9.698842414	21.97261208	90.41036285
{[>]N[C@@H](C)[C@@H](C[NH3+])C(=O).[+rn=10],CC(CC(N)CC=O)CC1CC1[<].[+rn=90]}	46.24325626	90.76864757	238.467573
{[>]N[C@@H](C)[C@@H](C[NH3+])C(=O).[+rn=20],CC(CC(N)CC=O)CC1CC1[<].[+rn=80]}	33.03786596	72.22718545	208.9500838
{[>]N[C@@H](C)[C@@H](C[NH3+])C(=O).[+rn=30],CC(CC(N)CC=O)CC1CC1[<].[+rn=70]}	31.42905837	62.58689735	197.8512081
{[>]N[C@@H](C)[C@@H](C[NH3+])C(=O).[+rn=40],CC(CC(N)CC=O)CC1CC1[<].[+rn=60]}	19.38715158	50.64878253	120.4372526
{[>]N[C@@H](C)[C@@H](C[NH3+])C(=O).[+rn=50],CC(CC(N)CC=O)CC1CC1[<].[+rn=50]}	19.44929219	41.94669964	123.6248145
{[>]N[C@@H](C)[C@@H](C[NH3+])C(=O).[+rn=60],CC(CC(N)CC=O)CC1CC1[<].[+rn=40]}	11.8403345	37.01583478	125.2723536
{[>]N[C@@H](C)[C@@H](C[NH3+])C(=O).[+rn=70],CC(CC(N)CC=O)CC1CC1[<].[+rn=30]}	12.82021338	33.90702214	177.917495
{[>]N[C@@H](C)[C@@H](C[NH3+])C(=O).[+rn=80],CC(CC(N)CC=O)CC1CC1[<].[+rn=20]}	10.36807795	29.29311131	218.3343323
{[>]N[C@@H](C)[C@@H](C[NH3+])C(=O).[+rn=90],CC(CC(N)CC=O)CC1CC1[<].[+rn=10]}	11.79967467	30.40702669	310.7351505
{[>]N[C@@H](C)[C@@H](C[NH3+])C(=O).[+rn=10],CC1CC(CCC(N)CC=O)C1[<].[+rn=90]}	4.2674068	86.93665304	247.5168602
{[>]N[C@@H](C)[C@@H](C[NH3+])C(=O).[+rn=20],CC1CC(CCC(N)CC=O)C1[<].[+rn=80]}	4.817965078	69.60403269	199.3128157
{[>]N[C@@H](C)[C@@H](C[NH3+])C(=O).[+rn=30],CC1CC(CCC(N)CC=O)C1[<].[+rn=70]}	8.05524758	59.05068931	187.3986868
{[>]N[C@@H](C)[C@@H](C[NH3+])C(=O).[+rn=40],CC1CC(CCC(N)CC=O)C1[<].[+rn=60]}	9.662857639	46.99430317	99.33485273
{[>]N[C@@H](C)[C@@H](C[NH3+])C(=O).[+rn=50],CC1CC(CCC(N)CC=O)C1[<].[+rn=50]}	23.12433449	38.70045469	78.17403678
{[>]N[C@@H](C)[C@@H](C[NH3+])C(=O).[+rn=60],CC1CC(CCC(N)CC=O)C1[<].[+rn=40]}	32.82483143	34.08381783	74.00238303
{[>]N[C@@H](C)[C@@H](C[NH3+])C(=O).[+rn=70],CC1CC(CCC(N)CC=O)C1[<].[+rn=30]}	79.46922053	30.7036839	109.4269992
{[>]N[C@@H](C)[C@@H](C[NH3+])C(=O).[+rn=80],CC1CC(CCC(N)CC=O)C1[<].[+rn=20]}	146.5532697	26.53617259	142.0498233
{[>]N[C@@H](C)[C@@H](C[NH3+])C(=O).[+rn=90],CC1CC(CCC(N)CC=O)C1[<].[+rn=10]}	348.4889091	25.52439897	207.5896403
{[>]N[C@@H](C)[C@@H](C[NH3+])C(=O).[+rn=10],CCC1(CC(N)CC=O)CC1[<].[+rn=90]}	18.31809205	93.98060733	275.7586449
{[>]N[C@@H](C)[C@@H](C[NH3+])C(=O).[+rn=20],CCC1(CC(N)CC=O)CC1[<].[+rn=80]}	18.00742406	79.31065473	247.7230486
{[>]N[C@@H](C)[C@@H](C[NH3+])C(=O).[+rn=30],CCC1(CC(N)CC=O)CC1[<].[+rn=70]}	22.78656147	70.19526734	235.0965275
{[>]N[C@@H](C)[C@@H](C[NH3+])C(=O).[+rn=40],CCC1(CC(N)CC=O)CC1[<].[+rn=60]}	19.83850968	55.86571207	129.0634755
{[>]N[C@@H](C)[C@@H](C[NH3+])C(=O).[+rn=50],CCC1(CC(N)CC=O)CC1[<].[+rn=50]}	29.32309559	44.18258474	125.3263156
{[>]N[C@@H](C)[C@@H](C[NH3+])C(=O).[+rn=60],CCC1(CC(N)CC=O)CC1[<].[+rn=40]}	29.13743101	37.98065413	126.69441
{[>]N[C@@H](C)[C@@H](C[NH3+])C(=O).[+rn=70],CCC1(CC(N)CC=O)CC1[<].[+rn=30]}	51.38256691	35.37146987	171.2847533
{[>]N[C@@H](C)[C@@H](C[NH3+])C(=O).[+rn=80],CCC1(CC(N)CC=O)CC1[<].[+rn=20]}	55.45007686	33.80459669	206.0332548
{[>]N[C@@H](C)[C@@H](C[NH3+])C(=O).[+rn=90],CCC1(CC(N)CC=O)CC1[<].[+rn=10]}	99.02617224	35.87314096	279.2803301
{[>]N[C@@H](C)[C@@H](C[NH3+])C(=O).[+rn=10],CCC(C(N)CC=O)C1CCCC1[<].[+rn=90]}	0.885702599	107.6577848	392.8697871
{[>]N[C@@H](C)[C@@H](C[NH3+])C(=O).[+rn=20],CCC(C(N)CC=O)C1CCCC1[<].[+rn=80]}	1.00906241	84.93372112	295.274739
{[>]N[C@@H](C)[C@@H](C[NH3+])C(=O).[+rn=30],CCC(C(N)CC=O)C1CCCC1[<].[+rn=70]}	1.300323276	73.78376632	270.9348304
{[>]N[C@@H](C)[C@@H](C[NH3+])C(=O).[+rn=40],CCC(C(N)CC=O)C1CCCC1[<].[+rn=60]}	1.259503766	61.1564941	156.2142846
{[>]N[C@@H](C)[C@@H](C[NH3+])C(=O).[+rn=50],CCC(C(N)CC=O)C1CCCC1[<].[+rn=50]}	2.086806869	51.60684121	133.2632142
{[>]N[C@@H](C)[C@@H](C[NH3+])C(=O).[+rn=60],CCC(C(N)CC=O)C1CCCC1[<].[+rn=40]}	2.241555178	45.75539053	131.4018531
{[>]N[C@@H](C)[C@@H](C[NH3+])C(=O).[+rn=70],CCC(C(N)CC=O)C1CCCC1[<].[+rn=30]}	5.225250416	41.96939537	171.0691081
{[>]N[C@@H](C)[C@@H](C[NH3+])C(=O).[+rn=80],CCC(C(N)CC=O)C1CCCC1[<].[+rn=20]}	9.498224503	36.3384112	183.1799139
{[>]N[C@@H](C)[C@@H](C[NH3+])C(=O).[+rn=90],CCC(C(N)CC=O)C1CCCC1[<].[+rn=10]}	23.9237106	34.62281467	252.1665402
{[>]N[C@@H](C)[C@@H](C[NH3+])C(=O).[+rn=10],CC1(C)CCCC1C(N)CC=O[<].[+rn=90]}	12.38039402	58.04236201	114.7262019
{[>]N[C@@H](C)[C@@H](C[NH3+])C(=O).[+rn=20],CC1(C)CCCC1C(N)CC=O[<].[+rn=80]}	9.96143066	46.15699143	88.67106498
{[>]N[C@@H](C)[C@@H](C[NH3+])C(=O).[+rn=30],CC1(C)CCCC1C(N)CC=O[<].[+rn=70]}	9.628076302	40.34040737	96.52303944
{[>]N[C@@H](C)[C@@H](C[NH3+])C(=O).[+rn=40],CC1(C)CCCC1C(N)CC=O[<].[+rn=60]}	7.207255445	32.98803532	61.55312255
{[>]N[C@@H](C)[C@@H](C[NH3+])C(=O).[+rn=50],CC1(C)CCCC1C(N)CC=O[<].[+rn=50]}	7.696859016	28.10738687	64.91134372
{[>]N[C@@H](C)[C@@H](C[NH3+])C(=O).[+rn=60],CC1(C)CCCC1C(N)CC=O[<].[+rn=40]}	5.64181749	26.00667096	74.70146203
{[>]N[C@@H](C)[C@@H](C[NH3+])C(=O).[+rn=70],CC1(C)CCCC1C(N)CC=O[<].[+rn=30]}	5.918859536	24.85504808	108.706068
{[>]N[C@@H](C)[C@@H](C[NH3+])C(=O).[+rn=80],CC1(C)CCCC1C(N)CC=O[<].[+rn=20]}	4.806640147	22.11975473	127.0471983
{[>]N[C@@H](C)[C@@H](C[NH3+])C(=O).[+rn=90],CC1(C)CCCC1C(N)CC=O[<].[+rn=10]}	4.698083918	22.6207857	186.1480373
{[>]N[C@@H](C)[C@@H](C[NH3+])C(=O).[+rn=10],CC1CCC1C(C)C(N)CC=O[<].[+rn=90]}	0.92598302	77.71066271	331.9589711
{[>]N[C@@H](C)[C@@H](C[NH3+])C(=O).[+rn=20],CC1CCC1C(C)C(N)CC=O[<].[+rn=80]}	1.105604898	62.28934149	253.8793351
{[>]N[C@@H](C)[C@@H](C[NH3+])C(=O).[+rn=30],CC1CCC1C(C)C(N)CC=O[<].[+rn=70]}	1.710081445	54.15582895	229.8262518
{[>]N[C@@H](C)[C@@H](C[NH3+])C(=O).[+rn=40],CC1CCC1C(C)C(N)CC=O[<].[+rn=60]}	1.963188431	43.0451033	134.9672032
{[>]N[C@@H](C)[C@@H](C[NH3+])C(=O).[+rn=50],CC1CCC1C(C)C(N)CC=O[<].[+rn=50]}	3.783862669	35.23375961	120.2163451
{[>]N[C@@H](C)[C@@H](C[NH3+])C(=O).[+rn=60],CC1CCC1C(C)C(N)CC=O[<].[+rn=40]}	4.861306647	30.04033214	116.4731232
{[>]N[C@@H](C)[C@@H](C[NH3+])C(=O).[+rn=70],CC1CCC1C(C)C(N)CC=O[<].[+rn=30]}	11.22622731	26.75928128	155.3119976
{[>]N[C@@H](C)[C@@H](C[NH3+])C(=O).[+rn=80],CC1CCC1C(C)C(N)CC=O[<].[+rn=20]}	22.85045696	22.72721837	164.5421995
{[>]N[C@@H](C)[C@@H](C[NH3+])C(=O).[+rn=90],CC1CCC1C(C)C(N)CC=O[<].[+rn=10]}	68.00787186	21.8752834	211.2267963
{[>]N[C@@H](C)[C@@H](C[NH3+])C(=O).[+rn=10],CC1(C)CC1(C)C(N)CC=O[<].[+rn=90]}	10.54169037	40.75768103	95.86142604
{[>]N[C@@H](C)[C@@H](C[NH3+])C(=O).[+rn=20],CC1(C)CC1(C)C(N)CC=O[<].[+rn=80]}	9.058021433	32.97815555	79.33486136
{[>]N[C@@H](C)[C@@H](C[NH3+])C(=O).[+rn=30],CC1(C)CC1(C)C(N)CC=O[<].[+rn=70]}	8.74026343	31.12105238	81.51988635
{[>]N[C@@H](C)[C@@H](C[NH3+])C(=O).[+rn=40],CC1(C)CC1(C)C(N)CC=O[<].[+rn=60]}	6.145584259	26.49066334	55.49595905
{[>]N[C@@H](C)[C@@H](C[NH3+])C(=O).[+rn=50],CC1(C)CC1(C)C(N)CC=O[<].[+rn=50]}	7.767628178	23.3684734	52.07627467
{[>]N[C@@H](C)[C@@H](C[NH3+])C(=O).[+rn=60],CC1(C)CC1(C)C(N)CC=O[<].[+rn=40]}	6.166698133	23.62980458	50.55695711
{[>]N[C@@H](C)[C@@H](C[NH3+])C(=O).[+rn=70],CC1(C)CC1(C)C(N)CC=O[<].[+rn=30]}	7.456122832	24.70001082	65.6117822
{[>]N[C@@H](C)[C@@H](C[NH3+])C(=O).[+rn=80],CC1(C)CC1(C)C(N)CC=O[<].[+rn=20]}	6.781082281	24.11887796	76.27842167
{[>]N[C@@H](C)[C@@H](C[NH3+])C(=O).[+rn=90],CC1(C)CC1(C)C(N)CC=O[<].[+rn=10]}	7.060917787	27.08535687	112.1486586
{[>]N[C@@H](C)[C@@H](C[NH3+])C(=O).[+rn=10],NC(CC=O)CCCCC1CCC1[<].[+rn=90]}	2.142568213	87.12126748	190.8876049
{[>]N[C@@H](C)[C@@H](C[NH3+])C(=O).[+rn=20],NC(CC=O)CCCCC1CCC1[<].[+rn=80]}	2.251304144	70.20993089	154.0026905
{[>]N[C@@H](C)[C@@H](C[NH3+])C(=O).[+rn=30],NC(CC=O)CCCCC1CCC1[<].[+rn=70]}	2.925443219	59.98328221	147.8670543
{[>]N[C@@H](C)[C@@H](C[NH3+])C(=O).[+rn=40],NC(CC=O)CCCCC1CCC1[<].[+rn=60]}	3.13373856	48.37674824	84.35727077
{[>]N[C@@H](C)[C@@H](C[NH3+])C(=O).[+rn=50],NC(CC=O)CCCCC1CCC1[<].[+rn=50]}	5.924767816	38.98273786	75.08002691
{[>]N[C@@H](C)[C@@H](C[NH3+])C(=O).[+rn=60],NC(CC=O)CCCCC1CCC1[<].[+rn=40]}	8.362952176	34.16752898	81.16058248
{[>]N[C@@H](C)[C@@H](C[NH3+])C(=O).[+rn=70],NC(CC=O)CCCCC1CCC1[<].[+rn=30]}	22.62033037	31.00502741	118.2466304
{[>]N[C@@H](C)[C@@H](C[NH3+])C(=O).[+rn=80],NC(CC=O)CCCCC1CCC1[<].[+rn=20]}	43.32967436	27.04556922	151.7754076
{[>]N[C@@H](C)[C@@H](C[NH3+])C(=O).[+rn=90],NC(CC=O)CCCCC1CCC1[<].[+rn=10]}	129.6421507	26.32593248	226.6050545
{[>]N[C@@H](C)[C@@H](C[NH3+])C(=O).[+rn=10],CCC1(C(N)CC=O)CC1[<].[+rn=90]}	19.36295399	46.29813585	103.9584885
{[>]N[C@@H](C)[C@@H](C[NH3+])C(=O).[+rn=20],CCC1(C(N)CC=O)CC1[<].[+rn=80]}	16.55892099	35.57534901	94.44160969
{[>]N[C@@H](C)[C@@H](C[NH3+])C(=O).[+rn=30],CCC1(C(N)CC=O)CC1[<].[+rn=70]}	17.74640714	30.51344541	95.2315089
{[>]N[C@@H](C)[C@@H](C[NH3+])C(=O).[+rn=40],CCC1(C(N)CC=O)CC1[<].[+rn=60]}	14.80521525	24.83375534	60.00925197
{[>]N[C@@H](C)[C@@H](C[NH3+])C(=O).[+rn=50],CCC1(C(N)CC=O)CC1[<].[+rn=50]}	21.84004883	21.10199049	65.28931162
{[>]N[C@@H](C)[C@@H](C[NH3+])C(=O).[+rn=60],CCC1(C(N)CC=O)CC1[<].[+rn=40]}	16.18472301	22.90343141	73.839058
{[>]N[C@@H](C)[C@@H](C[NH3+])C(=O).[+rn=70],CCC1(C(N)CC=O)CC1[<].[+rn=30]}	25.6872001	26.32512429	141.2787383
{[>]N[C@@H](C)[C@@H](C[NH3+])C(=O).[+rn=80],CCC1(C(N)CC=O)CC1[<].[+rn=20]}	28.08448684	28.10484228	191.1163397
{[>]N[C@@H](C)[C@@H](C[NH3+])C(=O).[+rn=90],CCC1(C(N)CC=O)CC1[<].[+rn=10]}	53.22883834	32.70227332	274.2460707
{[>]N[C@@H](C)[C@@H](C[NH3+])C(=O).[+rn=10],CC1(C)CC(C(N)CC=O)C1(C)C[<].[+rn=90]}	1.441034841	47.54712319	90.80360827
{[>]N[C@@H](C)[C@@H](C[NH3+])C(=O).[+rn=20],CC1(C)CC(C(N)CC=O)C1(C)C[<].[+rn=80]}	1.418249319	37.63997193	70.3431827
{[>]N[C@@H](C)[C@@H](C[NH3+])C(=O).[+rn=30],CC1(C)CC(C(N)CC=O)C1(C)C[<].[+rn=70]}	1.757739464	35.03467812	69.42820451
{[>]N[C@@H](C)[C@@H](C[NH3+])C(=O).[+rn=40],CC1(C)CC(C(N)CC=O)C1(C)C[<].[+rn=60]}	1.574621116	29.39976146	52.37007805
{[>]N[C@@H](C)[C@@H](C[NH3+])C(=O).[+rn=50],CC1(C)CC(C(N)CC=O)C1(C)C[<].[+rn=50]}	2.275097519	25.13682243	46.27904665
{[>]N[C@@H](C)[C@@H](C[NH3+])C(=O).[+rn=60],CC1(C)CC(C(N)CC=O)C1(C)C[<].[+rn=40]}	2.380762142	23.58576609	40.94214095
{[>]N[C@@H](C)[C@@H](C[NH3+])C(=O).[+rn=70],CC1(C)CC(C(N)CC=O)C1(C)C[<].[+rn=30]}	3.21654238	23.67411919	44.77776363
{[>]N[C@@H](C)[C@@H](C[NH3+])C(=O).[+rn=80],CC1(C)CC(C(N)CC=O)C1(C)C[<].[+rn=20]}	3.308959286	21.57943802	46.46772648
{[>]N[C@@H](C)[C@@H](C[NH3+])C(=O).[+rn=90],CC1(C)CC(C(N)CC=O)C1(C)C[<].[+rn=10]}	5.366548085	23.0383928	64.50842741
{[>]N[C@@H](C)[C@@H](C[NH3+])C(=O).[+rn=10],CCC(C(N)CC=O)C1CC(C)C1[<].[+rn=90]}	9.280640245	87.57459731	490.5143313
{[>]N[C@@H](C)[C@@H](C[NH3+])C(=O).[+rn=20],CCC(C(N)CC=O)C1CC(C)C1[<].[+rn=80]}	7.44548919	69.19257588	364.5597812
{[>]N[C@@H](C)[C@@H](C[NH3+])C(=O).[+rn=30],CCC(C(N)CC=O)C1CC(C)C1[<].[+rn=70]}	6.829234542	60.64889463	326.5414949
{[>]N[C@@H](C)[C@@H](C[NH3+])C(=O).[+rn=40],CCC(C(N)CC=O)C1CC(C)C1[<].[+rn=60]}	4.860949652	49.82502278	181.555995
{[>]N[C@@H](C)[C@@H](C[NH3+])C(=O).[+rn=50],CCC(C(N)CC=O)C1CC(C)C1[<].[+rn=50]}	5.01999215	41.56728728	144.004356
{[>]N[C@@H](C)[C@@H](C[NH3+])C(=O).[+rn=60],CCC(C(N)CC=O)C1CC(C)C1[<].[+rn=40]}	4.12296416	37.85013761	119.2777531
{[>]N[C@@H](C)[C@@H](C[NH3+])C(=O).[+rn=70],CCC(C(N)CC=O)C1CC(C)C1[<].[+rn=30]}	4.726570035	35.11662822	134.5466596
{[>]N[C@@H](C)[C@@H](C[NH3+])C(=O).[+rn=80],CCC(C(N)CC=O)C1CC(C)C1[<].[+rn=20]}	4.313542681	30.30115299	134.2283847
{[>]N[C@@H](C)[C@@H](C[NH3+])C(=O).[+rn=90],CCC(C(N)CC=O)C1CC(C)C1[<].[+rn=10]}	4.78810999	29.71090289	174.3002439
{[>]N[C@@H](C)[C@@H](C[NH3+])C(=O).[+rn=10],CC1(C)CCC1CC(N)CC=O[<].[+rn=90]}	14.95845184	94.59420635	276.3028701
{[>]N[C@@H](C)[C@@H](C[NH3+])C(=O).[+rn=20],CC1(C)CCC1CC(N)CC=O[<].[+rn=80]}	16.66032224	79.27413024	202.6739283
{[>]N[C@@H](C)[C@@H](C[NH3+])C(=O).[+rn=30],CC1(C)CCC1CC(N)CC=O[<].[+rn=70]}	26.54331554	69.98317949	174.7318321
{[>]N[C@@H](C)[C@@H](C[NH3+])C(=O).[+rn=40],CC1(C)CCC1CC(N)CC=O[<].[+rn=60]}	28.75733234	58.14270744	88.16987899
{[>]N[C@@H](C)[C@@H](C[NH3+])C(=O).[+rn=50],CC1(C)CCC1CC(N)CC=O[<].[+rn=50]}	58.60186789	47.65687699	68.87965113
{[>]N[C@@H](C)[C@@H](C[NH3+])C(=O).[+rn=60],CC1(C)CCC1CC(N)CC=O[<].[+rn=40]}	71.04712842	41.58655383	63.31936221
{[>]N[C@@H](C)[C@@H](C[NH3+])C(=O).[+rn=70],CC1(C)CCC1CC(N)CC=O[<].[+rn=30]}	150.861896	37.34383457	74.99104589
{[>]N[C@@H](C)[C@@H](C[NH3+])C(=O).[+rn=80],CC1(C)CCC1CC(N)CC=O[<].[+rn=20]}	206.688568	32.12394869	76.37103863
{[>]N[C@@H](C)[C@@H](C[NH3+])C(=O).[+rn=90],CC1(C)CCC1CC(N)CC=O[<].[+rn=10]}	368.4461941	30.47348448	106.6431683
{[>]N[C@@H](C)[C@@H](C[NH3+])C(=O).[+rn=10],CCC1(CC)CC1C(N)CC=O[<].[+rn=90]}	1.546575183	68.93468705	182.9371756
{[>]N[C@@H](C)[C@@H](C[NH3+])C(=O).[+rn=20],CCC1(CC)CC1C(N)CC=O[<].[+rn=80]}	1.782426454	55.77284002	134.7677182
{[>]N[C@@H](C)[C@@H](C[NH3+])C(=O).[+rn=30],CCC1(CC)CC1C(N)CC=O[<].[+rn=70]}	2.718395034	48.95612174	129.9150063
{[>]N[C@@H](C)[C@@H](C[NH3+])C(=O).[+rn=40],CCC1(CC)CC1C(N)CC=O[<].[+rn=60]}	2.91351154	40.5665738	77.55123093
{[>]N[C@@H](C)[C@@H](C[NH3+])C(=O).[+rn=50],CCC1(CC)CC1C(N)CC=O[<].[+rn=50]}	6.715413717	34.4554093	77.34662717
{[>]N[C@@H](C)[C@@H](C[NH3+])C(=O).[+rn=60],CCC1(CC)CC1C(N)CC=O[<].[+rn=40]}	8.06083015	31.95694975	81.9715844
{[>]N[C@@H](C)[C@@H](C[NH3+])C(=O).[+rn=70],CCC1(CC)CC1C(N)CC=O[<].[+rn=30]}	20.85772663	30.5714309	101.8356719
{[>]N[C@@H](C)[C@@H](C[NH3+])C(=O).[+rn=80],CCC1(CC)CC1C(N)CC=O[<].[+rn=20]}	34.07506825	27.72132224	103.0875177
{[>]N[C@@H](C)[C@@H](C[NH3+])C(=O).[+rn=90],CCC1(CC)CC1C(N)CC=O[<].[+rn=10]}	78.25257792	28.41846288	142.6096175
{[>]N[C@@H](C)[C@@H](C[NH3+])C(=O).[+rn=10],CC1(C(N)CC=O)CC1[<].[+rn=90]}	16.40947466	51.21020434	40.67139781
{[>]N[C@@H](C)[C@@H](C[NH3+])C(=O).[+rn=20],CC1(C(N)CC=O)CC1[<].[+rn=80]}	15.93213205	41.69874055	36.37981925
{[>]N[C@@H](C)[C@@H](C[NH3+])C(=O).[+rn=30],CC1(C(N)CC=O)CC1[<].[+rn=70]}	23.68060802	37.14367012	35.24938944
{[>]N[C@@H](C)[C@@H](C[NH3+])C(=O).[+rn=40],CC1(C(N)CC=O)CC1[<].[+rn=60]}	24.89992272	31.52125337	23.57180784
{[>]N[C@@H](C)[C@@H](C[NH3+])C(=O).[+rn=50],CC1(C(N)CC=O)CC1[<].[+rn=50]}	103.4552967	28.91075332	26.86267165
{[>]N[C@@H](C)[C@@H](C[NH3+])C(=O).[+rn=60],CC1(C(N)CC=O)CC1[<].[+rn=40]}	188.7558788	30.45320432	30.68607491
{[>]N[C@@H](C)[C@@H](C[NH3+])C(=O).[+rn=70],CC1(C(N)CC=O)CC1[<].[+rn=30]}	446.7038104	35.5750929	62.32453463
{[>]N[C@@H](C)[C@@H](C[NH3+])C(=O).[+rn=80],CC1(C(N)CC=O)CC1[<].[+rn=20]}	525.9552539	39.32894408	87.4318535
{[>]N[C@@H](C)[C@@H](C[NH3+])C(=O).[+rn=90],CC1(C(N)CC=O)CC1[<].[+rn=10]}	873.6032106	46.31883161	137.5541999
{[>]N[C@@H](C)[C@@H](C[NH3+])C(=O).[+rn=10],CC1C(C(N)CC=O)CC1(C)C[<].[+rn=90]}	3.940577698	72.9678796	181.1338228
{[>]N[C@@H](C)[C@@H](C[NH3+])C(=O).[+rn=20],CC1C(C(N)CC=O)CC1(C)C[<].[+rn=80]}	4.701690412	57.70076783	135.2798849
{[>]N[C@@H](C)[C@@H](C[NH3+])C(=O).[+rn=30],CC1C(C(N)CC=O)CC1(C)C[<].[+rn=70]}	6.916600234	50.67430176	128.8084786
{[>]N[C@@H](C)[C@@H](C[NH3+])C(=O).[+rn=40],CC1C(C(N)CC=O)CC1(C)C[<].[+rn=60]}	7.085255508	41.8791951	82.29142196
{[>]N[C@@H](C)[C@@H](C[NH3+])C(=O).[+rn=50],CC1C(C(N)CC=O)CC1(C)C[<].[+rn=50]}	12.62490259	34.84913958	67.37909895
{[>]N[C@@H](C)[C@@H](C[NH3+])C(=O).[+rn=60],CC1C(C(N)CC=O)CC1(C)C[<].[+rn=40]}	14.60713471	30.65694733	60.86804218
{[>]N[C@@H](C)[C@@H](C[NH3+])C(=O).[+rn=70],CC1C(C(N)CC=O)CC1(C)C[<].[+rn=30]}	30.79901372	28.45467506	66.76061761
{[>]N[C@@H](C)[C@@H](C[NH3+])C(=O).[+rn=80],CC1C(C(N)CC=O)CC1(C)C[<].[+rn=20]}	40.40684578	24.79250623	65.74771763
{[>]N[C@@H](C)[C@@H](C[NH3+])C(=O).[+rn=90],CC1C(C(N)CC=O)CC1(C)C[<].[+rn=10]}	79.58495483	25.04067241	88.52938201
{[>]N[C@@H](C)[C@@H](C[NH3+])C(=O).[+rn=10],CC1(C)CCCCC1C(N)CC=O[<].[+rn=90]}	2.468866762	59.09513873	141.538863
{[>]N[C@@H](C)[C@@H](C[NH3+])C(=O).[+rn=20],CC1(C)CCCCC1C(N)CC=O[<].[+rn=80]}	2.005155965	47.45849799	98.58315752
{[>]N[C@@H](C)[C@@H](C[NH3+])C(=O).[+rn=30],CC1(C)CCCCC1C(N)CC=O[<].[+rn=70]}	1.892486185	42.70448436	98.25008689
{[>]N[C@@H](C)[C@@H](C[NH3+])C(=O).[+rn=40],CC1(C)CCCCC1C(N)CC=O[<].[+rn=60]}	1.404457936	35.92962612	66.97112572
{[>]N[C@@H](C)[C@@H](C[NH3+])C(=O).[+rn=50],CC1(C)CCCCC1C(N)CC=O[<].[+rn=50]}	1.501149402	30.65546404	61.46546285
{[>]N[C@@H](C)[C@@H](C[NH3+])C(=O).[+rn=60],CC1(C)CCCCC1C(N)CC=O[<].[+rn=40]}	1.309996942	28.18682089	69.69301146
{[>]N[C@@H](C)[C@@H](C[NH3+])C(=O).[+rn=70],CC1(C)CCCCC1C(N)CC=O[<].[+rn=30]}	1.578629639	26.67757912	93.61134594
{[>]N[C@@H](C)[C@@H](C[NH3+])C(=O).[+rn=80],CC1(C)CCCCC1C(N)CC=O[<].[+rn=20]}	1.512733301	23.80895456	108.1232385
{[>]N[C@@H](C)[C@@H](C[NH3+])C(=O).[+rn=90],CC1(C)CCCCC1C(N)CC=O[<].[+rn=10]}	1.722014587	23.47875868	154.6887299
{[>]N[C@@H](C)[C@@H](C[NH3+])C(=O).[+rn=10],CC1CCC1(C)C(N)CC=O[<].[+rn=90]}	8.675514908	43.37591736	129.4286067
{[>]N[C@@H](C)[C@@H](C[NH3+])C(=O).[+rn=20],CC1CCC1(C)C(N)CC=O[<].[+rn=80]}	6.742032601	33.26680726	106.6321742
{[>]N[C@@H](C)[C@@H](C[NH3+])C(=O).[+rn=30],CC1CCC1(C)C(N)CC=O[<].[+rn=70]}	6.161324224	29.30217064	104.0643567
{[>]N[C@@H](C)[C@@H](C[NH3+])C(=O).[+rn=40],CC1CCC1(C)C(N)CC=O[<].[+rn=60]}	3.977469987	23.6154035	61.0936963
{[>]N[C@@H](C)[C@@H](C[NH3+])C(=O).[+rn=50],CC1CCC1(C)C(N)CC=O[<].[+rn=50]}	4.565421656	19.25473469	67.84774822
{[>]N[C@@H](C)[C@@H](C[NH3+])C(=O).[+rn=60],CC1CCC1(C)C(N)CC=O[<].[+rn=40]}	4.053355736	17.77562304	79.29274424
{[>]N[C@@H](C)[C@@H](C[NH3+])C(=O).[+rn=70],CC1CCC1(C)C(N)CC=O[<].[+rn=30]}	5.352355551	17.00620965	118.651393
{[>]N[C@@H](C)[C@@H](C[NH3+])C(=O).[+rn=80],CC1CCC1(C)C(N)CC=O[<].[+rn=20]}	5.244662638	15.21741705	155.4558149
{[>]N[C@@H](C)[C@@H](C[NH3+])C(=O).[+rn=90],CC1CCC1(C)C(N)CC=O[<].[+rn=10]}	6.88817037	16.23751601	231.1169006
{[>]N[C@@H](C)[C@@H](C[NH3+])C(=O).[+rn=10],NC(CC=O)CCCCC1CC1[<].[+rn=90]}	5.30178815	94.72605334	193.0271406
{[>]N[C@@H](C)[C@@H](C[NH3+])C(=O).[+rn=20],NC(CC=O)CCCCC1CC1[<].[+rn=80]}	5.436606329	78.20244989	175.2024855
{[>]N[C@@H](C)[C@@H](C[NH3+])C(=O).[+rn=30],NC(CC=O)CCCCC1CC1[<].[+rn=70]}	8.319682669	66.3710057	171.3240363
{[>]N[C@@H](C)[C@@H](C[NH3+])C(=O).[+rn=40],NC(CC=O)CCCCC1CC1[<].[+rn=60]}	8.868483957	53.67950734	103.7701642
{[>]N[C@@H](C)[C@@H](C[NH3+])C(=O).[+rn=50],NC(CC=O)CCCCC1CC1[<].[+rn=50]}	24.64321978	44.26496541	105.827692
{[>]N[C@@H](C)[C@@H](C[NH3+])C(=O).[+rn=60],NC(CC=O)CCCCC1CC1[<].[+rn=40]}	37.11298432	39.68600846	104.6810696
{[>]N[C@@H](C)[C@@H](C[NH3+])C(=O).[+rn=70],NC(CC=O)CCCCC1CC1[<].[+rn=30]}	127.3040606	36.62234171	153.7814696
{[>]N[C@@H](C)[C@@H](C[NH3+])C(=O).[+rn=80],NC(CC=O)CCCCC1CC1[<].[+rn=20]}	296.2554649	33.48024035	190.7768145
{[>]N[C@@H](C)[C@@H](C[NH3+])C(=O).[+rn=90],NC(CC=O)CCCCC1CC1[<].[+rn=10]}	812.8974552	34.40594033	276.7964359
{[>]N[C@@H](C)[C@@H](C[NH3+])C(=O).[+rn=10],CCC1(CC(N)CC=O)CCC1C[<].[+rn=90]}	1.840705974	74.24799104	258.3118881
{[>]N[C@@H](C)[C@@H](C[NH3+])C(=O).[+rn=20],CCC1(CC(N)CC=O)CCC1C[<].[+rn=80]}	2.164653331	59.35809816	172.4683896
{[>]N[C@@H](C)[C@@H](C[NH3+])C(=O).[+rn=30],CCC1(CC(N)CC=O)CCC1C[<].[+rn=70]}	3.065503864	51.79215613	154.978156
{[>]N[C@@H](C)[C@@H](C[NH3+])C(=O).[+rn=40],CCC1(CC(N)CC=O)CCC1C[<].[+rn=60]}	3.335077753	42.46970406	87.78752243
{[>]N[C@@H](C)[C@@H](C[NH3+])C(=O).[+rn=50],CCC1(CC(N)CC=O)CCC1C[<].[+rn=50]}	5.413615544	36.20867199	75.61644667
{[>]N[C@@H](C)[C@@H](C[NH3+])C(=O).[+rn=60],CCC1(CC(N)CC=O)CCC1C[<].[+rn=40]}	5.947722732	32.5190112	76.92333653
{[>]N[C@@H](C)[C@@H](C[NH3+])C(=O).[+rn=70],CCC1(CC(N)CC=O)CCC1C[<].[+rn=30]}	11.20512642	30.45316143	98.87803673
{[>]N[C@@H](C)[C@@H](C[NH3+])C(=O).[+rn=80],CCC1(CC(N)CC=O)CCC1C[<].[+rn=20]}	16.59107732	27.2070349	105.0985564
{[>]N[C@@H](C)[C@@H](C[NH3+])C(=O).[+rn=90],CCC1(CC(N)CC=O)CCC1C[<].[+rn=10]}	37.86151078	26.37077354	147.4738307
{[>]N[C@@H](C)[C@@H](C[NH3+])C(=O).[+rn=10],CC1(C)CCCC1CC(N)CC=O[<].[+rn=90]}	11.33969267	84.94925656	145.4037567
{[>]N[C@@H](C)[C@@H](C[NH3+])C(=O).[+rn=20],CC1(C)CCCC1CC(N)CC=O[<].[+rn=80]}	13.70678095	67.91394066	99.89354188
{[>]N[C@@H](C)[C@@H](C[NH3+])C(=O).[+rn=30],CC1(C)CCCC1CC(N)CC=O[<].[+rn=70]}	22.19228694	59.49473057	96.32466869
{[>]N[C@@H](C)[C@@H](C[NH3+])C(=O).[+rn=40],CC1(C)CCCC1CC(N)CC=O[<].[+rn=60]}	24.53178549	50.40476006	59.32588357
{[>]N[C@@H](C)[C@@H](C[NH3+])C(=O).[+rn=50],CC1(C)CCCC1CC(N)CC=O[<].[+rn=50]}	50.01634536	43.2447509	54.01844426
{[>]N[C@@H](C)[C@@H](C[NH3+])C(=O).[+rn=60],CC1(C)CCCC1CC(N)CC=O[<].[+rn=40]}	58.08109762	39.37093923	54.11891981
{[>]N[C@@H](C)[C@@H](C[NH3+])C(=O).[+rn=70],CC1(C)CCCC1CC(N)CC=O[<].[+rn=30]}	113.8852311	37.31603582	65.18206976
{[>]N[C@@H](C)[C@@H](C[NH3+])C(=O).[+rn=80],CC1(C)CCCC1CC(N)CC=O[<].[+rn=20]}	159.6712819	32.92969436	67.51991541
{[>]N[C@@H](C)[C@@H](C[NH3+])C(=O).[+rn=90],CC1(C)CCCC1CC(N)CC=O[<].[+rn=10]}	290.3257199	31.88851102	97.07799329
{[>]N[C@@H](C)[C@@H](C[NH3+])C(=O).[+rn=10],CC1(C(N)CC=O)CCCC1[<].[+rn=90]}	5.282460577	62.39589648	86.18517198
{[>]N[C@@H](C)[C@@H](C[NH3+])C(=O).[+rn=20],CC1(C(N)CC=O)CCCC1[<].[+rn=80]}	4.594679388	50.09940614	70.17521717
{[>]N[C@@H](C)[C@@H](C[NH3+])C(=O).[+rn=30],CC1(C(N)CC=O)CCCC1[<].[+rn=70]}	5.136904947	44.87657164	67.79001856
{[>]N[C@@H](C)[C@@H](C[NH3+])C(=O).[+rn=40],CC1(C(N)CC=O)CCCC1[<].[+rn=60]}	4.267419591	37.06263092	41.86777553
{[>]N[C@@H](C)[C@@H](C[NH3+])C(=O).[+rn=50],CC1(C(N)CC=O)CCCC1[<].[+rn=50]}	5.947874274	30.68584849	45.59680923
{[>]N[C@@H](C)[C@@H](C[NH3+])C(=O).[+rn=60],CC1(C(N)CC=O)CCCC1[<].[+rn=40]}	5.078214467	27.79111825	60.96127926
{[>]N[C@@H](C)[C@@H](C[NH3+])C(=O).[+rn=70],CC1(C(N)CC=O)CCCC1[<].[+rn=30]}	7.773802476	27.03107356	114.9930828
{[>]N[C@@H](C)[C@@H](C[NH3+])C(=O).[+rn=80],CC1(C(N)CC=O)CCCC1[<].[+rn=20]}	8.037332233	25.70155909	159.8301865
{[>]N[C@@H](C)[C@@H](C[NH3+])C(=O).[+rn=90],CC1(C(N)CC=O)CCCC1[<].[+rn=10]}	14.57551043	27.65297599	243.0477718
{[>]N[C@@H](C)[C@@H](C[NH3+])C(=O).[+rn=10],CC1(C(C)(C)C(N)CC=O)CC1[<].[+rn=90]}	3.657730921	31.34606004	72.61182913
{[>]N[C@@H](C)[C@@H](C[NH3+])C(=O).[+rn=20],CC1(C(C)(C)C(N)CC=O)CC1[<].[+rn=80]}	3.17673158	24.25947207	57.72022961
{[>]N[C@@H](C)[C@@H](C[NH3+])C(=O).[+rn=30],CC1(C(C)(C)C(N)CC=O)CC1[<].[+rn=70]}	3.166599463	22.43454352	62.24928518
{[>]N[C@@H](C)[C@@H](C[NH3+])C(=O).[+rn=40],CC1(C(C)(C)C(N)CC=O)CC1[<].[+rn=60]}	2.559642928	18.95402294	49.48660217
{[>]N[C@@H](C)[C@@H](C[NH3+])C(=O).[+rn=50],CC1(C(C)(C)C(N)CC=O)CC1[<].[+rn=50]}	2.972878521	16.33154816	51.65895521
{[>]N[C@@H](C)[C@@H](C[NH3+])C(=O).[+rn=60],CC1(C(C)(C)C(N)CC=O)CC1[<].[+rn=40]}	2.382381565	16.38679046	53.8627295
{[>]N[C@@H](C)[C@@H](C[NH3+])C(=O).[+rn=70],CC1(C(C)(C)C(N)CC=O)CC1[<].[+rn=30]}	2.565694086	16.45262422	70.70087784
{[>]N[C@@H](C)[C@@H](C[NH3+])C(=O).[+rn=80],CC1(C(C)(C)C(N)CC=O)CC1[<].[+rn=20]}	2.149907346	14.96214139	83.94767191
{[>]N[C@@H](C)[C@@H](C[NH3+])C(=O).[+rn=90],CC1(C(C)(C)C(N)CC=O)CC1[<].[+rn=10]}	2.1684193	16.62444003	129.4619862
{[>]N[C@@H](C)[C@@H](C[NH3+])C(=O).[+rn=10],CC1CCC1C(C)CC(N)CC=O[<].[+rn=90]}	6.504283956	72.43842506	269.1282355
{[>]N[C@@H](C)[C@@H](C[NH3+])C(=O).[+rn=20],CC1CCC1C(C)CC(N)CC=O[<].[+rn=80]}	4.863283703	58.38405965	202.268487
{[>]N[C@@H](C)[C@@H](C[NH3+])C(=O).[+rn=30],CC1CCC1C(C)CC(N)CC=O[<].[+rn=70]}	4.71748585	51.26800455	195.6173524
{[>]N[C@@H](C)[C@@H](C[NH3+])C(=O).[+rn=40],CC1CCC1C(C)CC(N)CC=O[<].[+rn=60]}	3.36410478	42.13781244	119.1957242
{[>]N[C@@H](C)[C@@H](C[NH3+])C(=O).[+rn=50],CC1CCC1C(C)CC(N)CC=O[<].[+rn=50]}	3.816453655	35.33221091	114.5035739
{[>]N[C@@H](C)[C@@H](C[NH3+])C(=O).[+rn=60],CC1CCC1C(C)CC(N)CC=O[<].[+rn=40]}	3.32146688	31.81844774	114.9848123
{[>]N[C@@H](C)[C@@H](C[NH3+])C(=O).[+rn=70],CC1CCC1C(C)CC(N)CC=O[<].[+rn=30]}	4.275206508	30.13696888	145.4719804
{[>]N[C@@H](C)[C@@H](C[NH3+])C(=O).[+rn=80],CC1CCC1C(C)CC(N)CC=O[<].[+rn=20]}	4.66022659	26.45974905	159.0448431
{[>]N[C@@H](C)[C@@H](C[NH3+])C(=O).[+rn=90],CC1CCC1C(C)CC(N)CC=O[<].[+rn=10]}	7.17149638	25.5801966	214.1058083
{[>]N[C@@H](C)[C@@H](C[NH3+])C(=O).[+rn=10],CCCC1C(C)C1C(N)CC=O[<].[+rn=90]}	16.74196052	91.30980787	411.2896969
{[>]N[C@@H](C)[C@@H](C[NH3+])C(=O).[+rn=20],CCCC1C(C)C1C(N)CC=O[<].[+rn=80]}	15.1142179	72.79081934	309.9652552
{[>]N[C@@H](C)[C@@H](C[NH3+])C(=O).[+rn=30],CCCC1C(C)C1C(N)CC=O[<].[+rn=70]}	16.29190442	63.91391616	284.608646
{[>]N[C@@H](C)[C@@H](C[NH3+])C(=O).[+rn=40],CCCC1C(C)C1C(N)CC=O[<].[+rn=60]}	12.88894664	52.58583125	183.3352111
{[>]N[C@@H](C)[C@@H](C[NH3+])C(=O).[+rn=50],CCCC1C(C)C1C(N)CC=O[<].[+rn=50]}	15.99131999	43.87194605	174.6159871
{[>]N[C@@H](C)[C@@H](C[NH3+])C(=O).[+rn=60],CCCC1C(C)C1C(N)CC=O[<].[+rn=40]}	13.25205305	39.04931147	158.997481
{[>]N[C@@H](C)[C@@H](C[NH3+])C(=O).[+rn=70],CCCC1C(C)C1C(N)CC=O[<].[+rn=30]}	19.6680921	35.7355915	179.3883155
{[>]N[C@@H](C)[C@@H](C[NH3+])C(=O).[+rn=80],CCCC1C(C)C1C(N)CC=O[<].[+rn=20]}	23.09478751	31.00810552	182.4040172
{[>]N[C@@H](C)[C@@H](C[NH3+])C(=O).[+rn=90],CCCC1C(C)C1C(N)CC=O[<].[+rn=10]}	45.03184313	30.03901503	224.7484867
{[>]N[C@@H](C)[C@@H](C[NH3+])C(=O).[+rn=10],CCC1(C(N)CC=O)CCC(C)C1[<].[+rn=90]}	0.630556688	60.76695109	157.6361519
{[>]N[C@@H](C)[C@@H](C[NH3+])C(=O).[+rn=20],CCC1(C(N)CC=O)CCC(C)C1[<].[+rn=80]}	0.584008511	47.22690193	108.5987717
{[>]N[C@@H](C)[C@@H](C[NH3+])C(=O).[+rn=30],CCC1(C(N)CC=O)CCC(C)C1[<].[+rn=70]}	0.716504976	41.07120269	107.5325148
{[>]N[C@@H](C)[C@@H](C[NH3+])C(=O).[+rn=40],CCC1(C(N)CC=O)CCC(C)C1[<].[+rn=60]}	0.580609401	33.50057284	67.17084837
{[>]N[C@@H](C)[C@@H](C[NH3+])C(=O).[+rn=50],CCC1(C(N)CC=O)CCC(C)C1[<].[+rn=50]}	0.849921123	28.71787677	63.02387162
{[>]N[C@@H](C)[C@@H](C[NH3+])C(=O).[+rn=60],CCC1(C(N)CC=O)CCC(C)C1[<].[+rn=40]}	0.790637257	26.48826028	70.59282023
{[>]N[C@@H](C)[C@@H](C[NH3+])C(=O).[+rn=70],CCC1(C(N)CC=O)CCC(C)C1[<].[+rn=30]}	1.546402739	24.9578446	86.10178382
{[>]N[C@@H](C)[C@@H](C[NH3+])C(=O).[+rn=80],CCC1(C(N)CC=O)CCC(C)C1[<].[+rn=20]}	2.465627511	22.32307016	96.66464565
{[>]N[C@@H](C)[C@@H](C[NH3+])C(=O).[+rn=90],CCC1(C(N)CC=O)CCC(C)C1[<].[+rn=10]}	5.371934831	22.38736298	141.380995
{[>]N[C@@H](C)[C@@H](C[NH3+])C(=O).[+rn=10],CC1CC(CC(N)CC=O)C1C[<].[+rn=90]}	6.577137076	86.17844881	331.0228925
{[>]N[C@@H](C)[C@@H](C[NH3+])C(=O).[+rn=20],CC1CC(CC(N)CC=O)C1C[<].[+rn=80]}	7.238732494	70.6057692	258.7082908
{[>]N[C@@H](C)[C@@H](C[NH3+])C(=O).[+rn=30],CC1CC(CC(N)CC=O)C1C[<].[+rn=70]}	9.608220154	60.16266698	233.04857
{[>]N[C@@H](C)[C@@H](C[NH3+])C(=O).[+rn=40],CC1CC(CC(N)CC=O)C1C[<].[+rn=60]}	8.4245939	48.35613948	136.0775394
{[>]N[C@@H](C)[C@@H](C[NH3+])C(=O).[+rn=50],CC1CC(CC(N)CC=O)C1C[<].[+rn=50]}	13.28426272	40.08025559	120.4863655
{[>]N[C@@H](C)[C@@H](C[NH3+])C(=O).[+rn=60],CC1CC(CC(N)CC=O)C1C[<].[+rn=40]}	13.58302617	34.76506241	112.5086543
{[>]N[C@@H](C)[C@@H](C[NH3+])C(=O).[+rn=70],CC1CC(CC(N)CC=O)C1C[<].[+rn=30]}	32.86695428	30.69961423	134.7997551
{[>]N[C@@H](C)[C@@H](C[NH3+])C(=O).[+rn=80],CC1CC(CC(N)CC=O)C1C[<].[+rn=20]}	54.40883337	25.95604364	138.4017113
{[>]N[C@@H](C)[C@@H](C[NH3+])C(=O).[+rn=90],CC1CC(CC(N)CC=O)C1C[<].[+rn=10]}	142.5033612	24.992996	184.0711419
{[>]N[C@@H](C)[C@@H](C[NH3+])C(=O).[+rn=10],CCC1CC1(C)CC(N)CC=O[<].[+rn=90]}	30.05758085	78.09777347	187.3837333
{[>]N[C@@H](C)[C@@H](C[NH3+])C(=O).[+rn=20],CCC1CC1(C)CC(N)CC=O[<].[+rn=80]}	23.55013093	63.88486883	142.4311297
{[>]N[C@@H](C)[C@@H](C[NH3+])C(=O).[+rn=30],CCC1CC1(C)CC(N)CC=O[<].[+rn=70]}	22.5851538	56.03466538	140.2706452
{[>]N[C@@H](C)[C@@H](C[NH3+])C(=O).[+rn=40],CCC1CC1(C)CC(N)CC=O[<].[+rn=60]}	14.722624	45.92411095	84.09551917
{[>]N[C@@H](C)[C@@H](C[NH3+])C(=O).[+rn=50],CCC1CC1(C)CC(N)CC=O[<].[+rn=50]}	15.91241667	38.66110476	86.27581218
{[>]N[C@@H](C)[C@@H](C[NH3+])C(=O).[+rn=60],CCC1CC1(C)CC(N)CC=O[<].[+rn=40]}	11.01639821	34.69835438	91.22822333
{[>]N[C@@H](C)[C@@H](C[NH3+])C(=O).[+rn=70],CCC1CC1(C)CC(N)CC=O[<].[+rn=30]}	12.69384336	31.86766986	119.3822235
{[>]N[C@@H](C)[C@@H](C[NH3+])C(=O).[+rn=80],CCC1CC1(C)CC(N)CC=O[<].[+rn=20]}	10.37009979	27.79700855	127.4884301
{[>]N[C@@H](C)[C@@H](C[NH3+])C(=O).[+rn=90],CCC1CC1(C)CC(N)CC=O[<].[+rn=10]}	12.03193293	27.73809368	168.9554558
{[>]N[C@@H](C)[C@@H](C[NH3+])C(=O).[+rn=10],CCC1C(C(N)CC=O)C1(C)C[<].[+rn=90]}	1.902624566	54.98403895	119.3038132
{[>]N[C@@H](C)[C@@H](C[NH3+])C(=O).[+rn=20],CCC1C(C(N)CC=O)C1(C)C[<].[+rn=80]}	1.694895463	43.24599619	92.72185955
{[>]N[C@@H](C)[C@@H](C[NH3+])C(=O).[+rn=30],CCC1C(C(N)CC=O)C1(C)C[<].[+rn=70]}	2.059685774	39.01634324	101.5095685
{[>]N[C@@H](C)[C@@H](C[NH3+])C(=O).[+rn=40],CCC1C(C(N)CC=O)C1(C)C[<].[+rn=60]}	1.901107292	32.42978086	74.72351197
{[>]N[C@@H](C)[C@@H](C[NH3+])C(=O).[+rn=50],CCC1C(C(N)CC=O)C1(C)C[<].[+rn=50]}	2.517491622	27.27065818	78.58991176
{[>]N[C@@H](C)[C@@H](C[NH3+])C(=O).[+rn=60],CCC1C(C(N)CC=O)C1(C)C[<].[+rn=40]}	2.168863933	25.26447078	82.23039395
{[>]N[C@@H](C)[C@@H](C[NH3+])C(=O).[+rn=70],CCC1C(C(N)CC=O)C1(C)C[<].[+rn=30]}	2.982772989	23.98761633	103.8207544
{[>]N[C@@H](C)[C@@H](C[NH3+])C(=O).[+rn=80],CCC1C(C(N)CC=O)C1(C)C[<].[+rn=20]}	3.097863742	21.7436735	104.906397
{[>]N[C@@H](C)[C@@H](C[NH3+])C(=O).[+rn=90],CCC1C(C(N)CC=O)C1(C)C[<].[+rn=10]}	4.221841563	23.04609062	137.4833321
{[>]N[C@@H](C)[C@@H](C[NH3+])C(=O).[+rn=10],CC1CCCC1(C)C(N)CC=O[<].[+rn=90]}	5.448863444	38.26792272	87.20259502
{[>]N[C@@H](C)[C@@H](C[NH3+])C(=O).[+rn=20],CC1CCCC1(C)C(N)CC=O[<].[+rn=80]}	4.496160561	30.40010041	70.54486759
{[>]N[C@@H](C)[C@@H](C[NH3+])C(=O).[+rn=30],CC1CCCC1(C)C(N)CC=O[<].[+rn=70]}	4.282300304	27.40682335	75.26246587
{[>]N[C@@H](C)[C@@H](C[NH3+])C(=O).[+rn=40],CC1CCCC1(C)C(N)CC=O[<].[+rn=60]}	3.457691152	22.84360965	51.02965817
{[>]N[C@@H](C)[C@@H](C[NH3+])C(=O).[+rn=50],CC1CCCC1(C)C(N)CC=O[<].[+rn=50]}	3.716797752	19.71264417	55.92673311
{[>]N[C@@H](C)[C@@H](C[NH3+])C(=O).[+rn=60],CC1CCCC1(C)C(N)CC=O[<].[+rn=40]}	3.193698195	18.77248719	68.06129494
{[>]N[C@@H](C)[C@@H](C[NH3+])C(=O).[+rn=70],CC1CCCC1(C)C(N)CC=O[<].[+rn=30]}	3.684805397	18.23841904	104.5350352
{[>]N[C@@H](C)[C@@H](C[NH3+])C(=O).[+rn=80],CC1CCCC1(C)C(N)CC=O[<].[+rn=20]}	3.666695102	16.61314418	137.5276581
{[>]N[C@@H](C)[C@@H](C[NH3+])C(=O).[+rn=90],CC1CCCC1(C)C(N)CC=O[<].[+rn=10]}	4.118186645	17.03480404	210.1448753
{[>]N[C@@H](C)[C@@H](C[NH3+])C(=O).[+rn=10],CC1(C(N)CC=O)CCC1[<].[+rn=90]}	7.03048527	59.73718876	71.94440961
{[>]N[C@@H](C)[C@@H](C[NH3+])C(=O).[+rn=20],CC1(C(N)CC=O)CCC1[<].[+rn=80]}	5.797578124	46.91388833	57.91941642
{[>]N[C@@H](C)[C@@H](C[NH3+])C(=O).[+rn=30],CC1(C(N)CC=O)CCC1[<].[+rn=70]}	6.654843421	38.93957636	49.5172707
{[>]N[C@@H](C)[C@@H](C[NH3+])C(=O).[+rn=40],CC1(C(N)CC=O)CCC1[<].[+rn=60]}	5.177683102	29.44071477	24.40963192
{[>]N[C@@H](C)[C@@H](C[NH3+])C(=O).[+rn=50],CC1(C(N)CC=O)CCC1[<].[+rn=50]}	6.358908877	24.27331145	25.03265451
{[>]N[C@@H](C)[C@@H](C[NH3+])C(=O).[+rn=60],CC1(C(N)CC=O)CCC1[<].[+rn=40]}	8.963780702	23.4501093	37.2305011
{[>]N[C@@H](C)[C@@H](C[NH3+])C(=O).[+rn=70],CC1(C(N)CC=O)CCC1[<].[+rn=30]}	33.91520002	25.50340555	87.64175166
{[>]N[C@@H](C)[C@@H](C[NH3+])C(=O).[+rn=80],CC1(C(N)CC=O)CCC1[<].[+rn=20]}	56.82686384	27.7980664	151.4525057
{[>]N[C@@H](C)[C@@H](C[NH3+])C(=O).[+rn=90],CC1(C(N)CC=O)CCC1[<].[+rn=10]}	95.40682345	33.49783969	244.0054742
{[>]N[C@@H](C)[C@@H](C[NH3+])C(=O).[+rn=10],CC1CCCC1C(C)C(N)CC=O[<].[+rn=90]}	0.885429454	74.42207319	214.614602
{[>]N[C@@H](C)[C@@H](C[NH3+])C(=O).[+rn=20],CC1CCCC1C(C)C(N)CC=O[<].[+rn=80]}	1.108566639	59.67921667	157.7315485
{[>]N[C@@H](C)[C@@H](C[NH3+])C(=O).[+rn=30],CC1CCCC1C(C)C(N)CC=O[<].[+rn=70]}	1.724962903	51.63206743	153.4262944
{[>]N[C@@H](C)[C@@H](C[NH3+])C(=O).[+rn=40],CC1CCCC1C(C)C(N)CC=O[<].[+rn=60]}	2.01968872	42.26749117	98.86854825
{[>]N[C@@H](C)[C@@H](C[NH3+])C(=O).[+rn=50],CC1CCCC1C(C)C(N)CC=O[<].[+rn=50]}	4.070222591	35.9784404	96.58047318
{[>]N[C@@H](C)[C@@H](C[NH3+])C(=O).[+rn=60],CC1CCCC1C(C)C(N)CC=O[<].[+rn=40]}	5.47339173	32.25898911	98.65088851
{[>]N[C@@H](C)[C@@H](C[NH3+])C(=O).[+rn=70],CC1CCCC1C(C)C(N)CC=O[<].[+rn=30]}	13.2975342	29.89039683	120.4914638
{[>]N[C@@H](C)[C@@H](C[NH3+])C(=O).[+rn=80],CC1CCCC1C(C)C(N)CC=O[<].[+rn=20]}	22.54833201	26.57618824	128.7673705
{[>]N[C@@H](C)[C@@H](C[NH3+])C(=O).[+rn=90],CC1CCCC1C(C)C(N)CC=O[<].[+rn=10]}	51.71934585	25.89201688	180.8694687
{[>]N[C@@H](C)[C@@H](C[NH3+])C(=O).[+rn=10],CC1CCCCC1(C)C(N)CC=O[<].[+rn=90]}	0.66987627	41.71220553	110.6655319
{[>]N[C@@H](C)[C@@H](C[NH3+])C(=O).[+rn=20],CC1CCCCC1(C)C(N)CC=O[<].[+rn=80]}	0.61134904	34.29006548	84.26820636
{[>]N[C@@H](C)[C@@H](C[NH3+])C(=O).[+rn=30],CC1CCCCC1(C)C(N)CC=O[<].[+rn=70]}	0.693100142	31.85195799	84.59189248
{[>]N[C@@H](C)[C@@H](C[NH3+])C(=O).[+rn=40],CC1CCCCC1(C)C(N)CC=O[<].[+rn=60]}	0.621539533	27.35706361	58.01677097
{[>]N[C@@H](C)[C@@H](C[NH3+])C(=O).[+rn=50],CC1CCCCC1(C)C(N)CC=O[<].[+rn=50]}	0.74998789	23.81097481	55.35736274
{[>]N[C@@H](C)[C@@H](C[NH3+])C(=O).[+rn=60],CC1CCCCC1(C)C(N)CC=O[<].[+rn=40]}	0.69318034	22.00347088	66.13146382
{[>]N[C@@H](C)[C@@H](C[NH3+])C(=O).[+rn=70],CC1CCCCC1(C)C(N)CC=O[<].[+rn=30]}	1.086360701	21.13103737	93.75857925
{[>]N[C@@H](C)[C@@H](C[NH3+])C(=O).[+rn=80],CC1CCCCC1(C)C(N)CC=O[<].[+rn=20]}	1.113365654	18.8993164	120.3713255
{[>]N[C@@H](C)[C@@H](C[NH3+])C(=O).[+rn=90],CC1CCCCC1(C)C(N)CC=O[<].[+rn=10]}	1.66657608	18.53313032	176.0877279
{[>]N[C@@H](C)[C@@H](C[NH3+])C(=O).[+rn=10],CC(CC1CCC1C)C(N)CC=O[<].[+rn=90]}	8.017091114	87.86783425	382.3228551
{[>]N[C@@H](C)[C@@H](C[NH3+])C(=O).[+rn=20],CC(CC1CCC1C)C(N)CC=O[<].[+rn=80]}	8.218751041	70.46829669	278.7319603
{[>]N[C@@H](C)[C@@H](C[NH3+])C(=O).[+rn=30],CC(CC1CCC1C)C(N)CC=O[<].[+rn=70]}	11.56722324	61.85213357	246.3383022
{[>]N[C@@H](C)[C@@H](C[NH3+])C(=O).[+rn=40],CC(CC1CCC1C)C(N)CC=O[<].[+rn=60]}	11.36707453	51.31096925	143.0287626
{[>]N[C@@H](C)[C@@H](C[NH3+])C(=O).[+rn=50],CC(CC1CCC1C)C(N)CC=O[<].[+rn=50]}	19.75548406	43.26294654	115.3747666
{[>]N[C@@H](C)[C@@H](C[NH3+])C(=O).[+rn=60],CC(CC1CCC1C)C(N)CC=O[<].[+rn=40]}	21.71806305	38.60934358	97.61126711
{[>]N[C@@H](C)[C@@H](C[NH3+])C(=O).[+rn=70],CC(CC1CCC1C)C(N)CC=O[<].[+rn=30]}	37.02101612	35.20288884	108.7835849
{[>]N[C@@H](C)[C@@H](C[NH3+])C(=O).[+rn=80],CC(CC1CCC1C)C(N)CC=O[<].[+rn=20]}	49.07188151	30.07761776	108.8992047
{[>]N[C@@H](C)[C@@H](C[NH3+])C(=O).[+rn=90],CC(CC1CCC1C)C(N)CC=O[<].[+rn=10]}	94.78544563	28.62555303	142.1178001
{[>]N[C@@H](C)[C@@H](C[NH3+])C(=O).[+rn=10],CCC1C(C)CCC1C(N)CC=O[<].[+rn=90]}	0.392481243	71.29559549	190.3773371
{[>]N[C@@H](C)[C@@H](C[NH3+])C(=O).[+rn=20],CCC1C(C)CCC1C(N)CC=O[<].[+rn=80]}	0.386194322	56.50039212	138.8027881
{[>]N[C@@H](C)[C@@H](C[NH3+])C(=O).[+rn=30],CCC1C(C)CCC1C(N)CC=O[<].[+rn=70]}	0.517218453	48.91451899	139.297321
{[>]N[C@@H](C)[C@@H](C[NH3+])C(=O).[+rn=40],CCC1C(C)CCC1C(N)CC=O[<].[+rn=60]}	0.486143814	40.26794583	91.2614666
{[>]N[C@@H](C)[C@@H](C[NH3+])C(=O).[+rn=50],CCC1C(C)CCC1C(N)CC=O[<].[+rn=50]}	0.881385162	34.23970681	89.07541907
{[>]N[C@@H](C)[C@@H](C[NH3+])C(=O).[+rn=60],CCC1C(C)CCC1C(N)CC=O[<].[+rn=40]}	0.952896424	30.91691748	94.92692073
{[>]N[C@@H](C)[C@@H](C[NH3+])C(=O).[+rn=70],CCC1C(C)CCC1C(N)CC=O[<].[+rn=30]}	2.197816893	28.76442559	123.8032615
{[>]N[C@@H](C)[C@@H](C[NH3+])C(=O).[+rn=80],CCC1C(C)CCC1C(N)CC=O[<].[+rn=20]}	4.324580083	25.6920897	136.8785369
{[>]N[C@@H](C)[C@@H](C[NH3+])C(=O).[+rn=90],CCC1C(C)CCC1C(N)CC=O[<].[+rn=10]}	11.93098737	25.18003181	185.719961
{[>]N[C@@H](C)[C@@H](C[NH3+])C(=O).[+rn=10],CC1CCCCCC1C(N)CC=O[<].[+rn=90]}	0.871988286	76.1880215	188.8395996
{[>]N[C@@H](C)[C@@H](C[NH3+])C(=O).[+rn=20],CC1CCCCCC1C(N)CC=O[<].[+rn=80]}	0.78486773	61.11930626	149.0458187
{[>]N[C@@H](C)[C@@H](C[NH3+])C(=O).[+rn=30],CC1CCCCCC1C(N)CC=O[<].[+rn=70]}	0.89189035	53.34499718	142.7045545
{[>]N[C@@H](C)[C@@H](C[NH3+])C(=O).[+rn=40],CC1CCCCCC1C(N)CC=O[<].[+rn=60]}	0.690944499	42.93173092	81.2947737
{[>]N[C@@H](C)[C@@H](C[NH3+])C(=O).[+rn=50],CC1CCCCCC1C(N)CC=O[<].[+rn=50]}	0.861303046	35.96735543	73.71106703
{[>]N[C@@H](C)[C@@H](C[NH3+])C(=O).[+rn=60],CC1CCCCCC1C(N)CC=O[<].[+rn=40]}	0.75376877	32.12004935	81.27498072
{[>]N[C@@H](C)[C@@H](C[NH3+])C(=O).[+rn=70],CC1CCCCCC1C(N)CC=O[<].[+rn=30]}	1.325255152	29.62519944	124.2826182
{[>]N[C@@H](C)[C@@H](C[NH3+])C(=O).[+rn=80],CC1CCCCCC1C(N)CC=O[<].[+rn=20]}	1.9386209	26.20905465	158.8876205
{[>]N[C@@H](C)[C@@H](C[NH3+])C(=O).[+rn=90],CC1CCCCCC1C(N)CC=O[<].[+rn=10]}	4.21578736	25.54157302	236.4964359
{[>]N[C@@H](C)[C@@H](C[NH3+])C(=O).[+rn=10],CC1CCC(C(N)CC=O)CC1[<].[+rn=90]}	11.2059611	91.71317734	202.1184708
{[>]N[C@@H](C)[C@@H](C[NH3+])C(=O).[+rn=20],CC1CCC(C(N)CC=O)CC1[<].[+rn=80]}	9.467117776	75.16899302	163.541784
{[>]N[C@@H](C)[C@@H](C[NH3+])C(=O).[+rn=30],CC1CCC(C(N)CC=O)CC1[<].[+rn=70]}	9.318276376	65.57036634	150.3283786
{[>]N[C@@H](C)[C@@H](C[NH3+])C(=O).[+rn=40],CC1CCC(C(N)CC=O)CC1[<].[+rn=60]}	6.376120177	52.24732577	78.32587352
{[>]N[C@@H](C)[C@@H](C[NH3+])C(=O).[+rn=50],CC1CCC(C(N)CC=O)CC1[<].[+rn=50]}	7.09083905	42.05559058	64.27849289
{[>]N[C@@H](C)[C@@H](C[NH3+])C(=O).[+rn=60],CC1CCC(C(N)CC=O)CC1[<].[+rn=40]}	4.930476478	35.81480148	63.98886866
{[>]N[C@@H](C)[C@@H](C[NH3+])C(=O).[+rn=70],CC1CCC(C(N)CC=O)CC1[<].[+rn=30]}	6.440658324	32.62206443	104.0036612
{[>]N[C@@H](C)[C@@H](C[NH3+])C(=O).[+rn=80],CC1CCC(C(N)CC=O)CC1[<].[+rn=20]}	5.949867856	28.14260807	136.3245232
{[>]N[C@@H](C)[C@@H](C[NH3+])C(=O).[+rn=90],CC1CCC(C(N)CC=O)CC1[<].[+rn=10]}	8.074879446	27.97295597	204.5667211
{[>]N[C@@H](C)[C@@H](C[NH3+])C(=O).[+rn=10],CC(C(N)CC=O)C(C)C1CC1[<].[+rn=90]}	1.142962283	69.62301089	250.8946762
{[>]N[C@@H](C)[C@@H](C[NH3+])C(=O).[+rn=20],CC(C(N)CC=O)C(C)C1CC1[<].[+rn=80]}	1.159368611	54.27903684	188.0214821
{[>]N[C@@H](C)[C@@H](C[NH3+])C(=O).[+rn=30],CC(C(N)CC=O)C(C)C1CC1[<].[+rn=70]}	1.628108675	47.61841276	182.3128115
{[>]N[C@@H](C)[C@@H](C[NH3+])C(=O).[+rn=40],CC(C(N)CC=O)C(C)C1CC1[<].[+rn=60]}	1.697199989	36.76410792	124.9526236
{[>]N[C@@H](C)[C@@H](C[NH3+])C(=O).[+rn=50],CC(C(N)CC=O)C(C)C1CC1[<].[+rn=50]}	3.063679048	29.14743994	117.4429509
{[>]N[C@@H](C)[C@@H](C[NH3+])C(=O).[+rn=60],CC(C(N)CC=O)C(C)C1CC1[<].[+rn=40]}	3.926053518	25.97780603	116.3972205
{[>]N[C@@H](C)[C@@H](C[NH3+])C(=O).[+rn=70],CC(C(N)CC=O)C(C)C1CC1[<].[+rn=30]}	10.21338783	24.41074036	157.6347402
{[>]N[C@@H](C)[C@@H](C[NH3+])C(=O).[+rn=80],CC(C(N)CC=O)C(C)C1CC1[<].[+rn=20]}	20.38436028	21.27320985	174.353366
{[>]N[C@@H](C)[C@@H](C[NH3+])C(=O).[+rn=90],CC(C(N)CC=O)C(C)C1CC1[<].[+rn=10]}	57.23708472	21.91855719	228.6251884
{[>]N[C@@H](C)[C@@H](C[NH3+])C(=O).[+rn=10],CC1CCCC(C(N)CC=O)CC1[<].[+rn=90]}	2.743216771	81.14346058	186.7199918
{[>]N[C@@H](C)[C@@H](C[NH3+])C(=O).[+rn=20],CC1CCCC(C(N)CC=O)CC1[<].[+rn=80]}	2.474146668	64.39149728	145.5160599
{[>]N[C@@H](C)[C@@H](C[NH3+])C(=O).[+rn=30],CC1CCCC(C(N)CC=O)CC1[<].[+rn=70]}	2.69161822	56.20761881	144.1624296
{[>]N[C@@H](C)[C@@H](C[NH3+])C(=O).[+rn=40],CC1CCCC(C(N)CC=O)CC1[<].[+rn=60]}	2.158404183	44.71335118	82.24522653
{[>]N[C@@H](C)[C@@H](C[NH3+])C(=O).[+rn=50],CC1CCCC(C(N)CC=O)CC1[<].[+rn=50]}	2.641403874	37.39682924	68.65989689
{[>]N[C@@H](C)[C@@H](C[NH3+])C(=O).[+rn=60],CC1CCCC(C(N)CC=O)CC1[<].[+rn=40]}	2.096748382	33.34408984	68.49151355
{[>]N[C@@H](C)[C@@H](C[NH3+])C(=O).[+rn=70],CC1CCCC(C(N)CC=O)CC1[<].[+rn=30]}	2.896764122	30.54474949	100.2561697
{[>]N[C@@H](C)[C@@H](C[NH3+])C(=O).[+rn=80],CC1CCCC(C(N)CC=O)CC1[<].[+rn=20]}	3.874005557	26.72951271	129.9988489
{[>]N[C@@H](C)[C@@H](C[NH3+])C(=O).[+rn=90],CC1CCCC(C(N)CC=O)CC1[<].[+rn=10]}	7.903904713	26.26663638	204.3824488
{[>]N[C@@H](C)[C@@H](C[NH3+])C(=O).[+rn=10],CCCC1CCC1CC(N)CC=O[<].[+rn=90]}	2.940465228	100.9205147	513.19509
{[>]N[C@@H](C)[C@@H](C[NH3+])C(=O).[+rn=20],CCCC1CCC1CC(N)CC=O[<].[+rn=80]}	3.139461513	85.48011016	416.3859741
{[>]N[C@@H](C)[C@@H](C[NH3+])C(=O).[+rn=30],CCCC1CCC1CC(N)CC=O[<].[+rn=70]}	4.523957955	75.23844003	375.0865502
{[>]N[C@@H](C)[C@@H](C[NH3+])C(=O).[+rn=40],CCCC1CCC1CC(N)CC=O[<].[+rn=60]}	5.027430309	63.6242287	199.6071854
{[>]N[C@@H](C)[C@@H](C[NH3+])C(=O).[+rn=50],CCCC1CCC1CC(N)CC=O[<].[+rn=50]}	10.37169686	52.94931851	145.9878587
{[>]N[C@@H](C)[C@@H](C[NH3+])C(=O).[+rn=60],CCCC1CCC1CC(N)CC=O[<].[+rn=40]}	12.86621245	46.66346743	129.5879859
{[>]N[C@@H](C)[C@@H](C[NH3+])C(=O).[+rn=70],CCCC1CCC1CC(N)CC=O[<].[+rn=30]}	26.31545711	41.88118541	161.548256
{[>]N[C@@H](C)[C@@H](C[NH3+])C(=O).[+rn=80],CCCC1CCC1CC(N)CC=O[<].[+rn=20]}	43.69881866	35.67190195	169.7570971
{[>]N[C@@H](C)[C@@H](C[NH3+])C(=O).[+rn=90],CCCC1CCC1CC(N)CC=O[<].[+rn=10]}	106.9155545	33.41313894	225.4642843
{[>]N[C@@H](C)[C@@H](C[NH3+])C(=O).[+rn=10],CC(CC1CCCC1)C(N)CC=O[<].[+rn=90]}	2.72435026	96.95912186	268.1819112
{[>]N[C@@H](C)[C@@H](C[NH3+])C(=O).[+rn=20],CC(CC1CCCC1)C(N)CC=O[<].[+rn=80]}	2.919884583	77.39134658	211.2066283
{[>]N[C@@H](C)[C@@H](C[NH3+])C(=O).[+rn=30],CC(CC1CCCC1)C(N)CC=O[<].[+rn=70]}	4.530535517	67.48180595	197.2580003
{[>]N[C@@H](C)[C@@H](C[NH3+])C(=O).[+rn=40],CC(CC1CCCC1)C(N)CC=O[<].[+rn=60]}	4.590733194	55.77920631	114.5425609
{[>]N[C@@H](C)[C@@H](C[NH3+])C(=O).[+rn=50],CC(CC1CCCC1)C(N)CC=O[<].[+rn=50]}	9.729493587	47.3018888	103.2396956
{[>]N[C@@H](C)[C@@H](C[NH3+])C(=O).[+rn=60],CC(CC1CCCC1)C(N)CC=O[<].[+rn=40]}	12.14053218	42.425581	97.04101369
{[>]N[C@@H](C)[C@@H](C[NH3+])C(=O).[+rn=70],CC(CC1CCCC1)C(N)CC=O[<].[+rn=30]}	28.53999996	39.40603454	114.8869152
{[>]N[C@@H](C)[C@@H](C[NH3+])C(=O).[+rn=80],CC(CC1CCCC1)C(N)CC=O[<].[+rn=20]}	46.77596509	34.39579739	130.7432184
{[>]N[C@@H](C)[C@@H](C[NH3+])C(=O).[+rn=90],CC(CC1CCCC1)C(N)CC=O[<].[+rn=10]}	119.4038786	32.95264223	187.3641789
{[>]N[C@@H](C)[C@@H](C[NH3+])C(=O).[+rn=10],CC1CCC1CCCC(N)CC=O[<].[+rn=90]}	5.412706894	64.26437423	174.6572797
{[>]N[C@@H](C)[C@@H](C[NH3+])C(=O).[+rn=20],CC1CCC1CCCC(N)CC=O[<].[+rn=80]}	5.300297684	51.28084364	138.8277486
{[>]N[C@@H](C)[C@@H](C[NH3+])C(=O).[+rn=30],CC1CCC1CCCC(N)CC=O[<].[+rn=70]}	6.628610006	45.16418904	135.0584245
{[>]N[C@@H](C)[C@@H](C[NH3+])C(=O).[+rn=40],CC1CCC1CCCC(N)CC=O[<].[+rn=60]}	6.077505865	37.25872189	74.1505077
{[>]N[C@@H](C)[C@@H](C[NH3+])C(=O).[+rn=50],CC1CCC1CCCC(N)CC=O[<].[+rn=50]}	9.074666901	31.73374526	68.87181742
{[>]N[C@@H](C)[C@@H](C[NH3+])C(=O).[+rn=60],CC1CCC1CCCC(N)CC=O[<].[+rn=40]}	8.879302602	28.52992343	78.67664493
{[>]N[C@@H](C)[C@@H](C[NH3+])C(=O).[+rn=70],CC1CCC1CCCC(N)CC=O[<].[+rn=30]}	18.33472411	26.16352667	127.0357346
{[>]N[C@@H](C)[C@@H](C[NH3+])C(=O).[+rn=80],CC1CCC1CCCC(N)CC=O[<].[+rn=20]}	34.52982721	22.98323321	172.3944369
{[>]N[C@@H](C)[C@@H](C[NH3+])C(=O).[+rn=90],CC1CCC1CCCC(N)CC=O[<].[+rn=10]}	93.13633273	22.62560228	254.3284224
{[>]N[C@@H](C)[C@@H](C[NH3+])C(=O).[+rn=10],CC1CC(C(C)CC(N)CC=O)C1[<].[+rn=90]}	4.626716617	85.58137611	330.8637246
{[>]N[C@@H](C)[C@@H](C[NH3+])C(=O).[+rn=20],CC1CC(C(C)CC(N)CC=O)C1[<].[+rn=80]}	4.788226962	67.58715185	252.898129
{[>]N[C@@H](C)[C@@H](C[NH3+])C(=O).[+rn=30],CC1CC(C(C)CC(N)CC=O)C1[<].[+rn=70]}	6.705622378	59.68566146	225.8220422
{[>]N[C@@H](C)[C@@H](C[NH3+])C(=O).[+rn=40],CC1CC(C(C)CC(N)CC=O)C1[<].[+rn=60]}	6.942170058	49.03548369	134.2625583
{[>]N[C@@H](C)[C@@H](C[NH3+])C(=O).[+rn=50],CC1CC(C(C)CC(N)CC=O)C1[<].[+rn=50]}	13.01532766	41.25386947	117.4048349
{[>]N[C@@H](C)[C@@H](C[NH3+])C(=O).[+rn=60],CC1CC(C(C)CC(N)CC=O)C1[<].[+rn=40]}	15.81403985	37.1355038	103.7462501
{[>]N[C@@H](C)[C@@H](C[NH3+])C(=O).[+rn=70],CC1CC(C(C)CC(N)CC=O)C1[<].[+rn=30]}	28.73954189	34.51980262	117.9342321
{[>]N[C@@H](C)[C@@H](C[NH3+])C(=O).[+rn=80],CC1CC(C(C)CC(N)CC=O)C1[<].[+rn=20]}	35.27781751	29.99075871	126.1934783
{[>]N[C@@H](C)[C@@H](C[NH3+])C(=O).[+rn=90],CC1CC(C(C)CC(N)CC=O)C1[<].[+rn=10]}	70.55853783	29.07204755	171.5509389
{[>]N[C@@H](C)[C@@H](C[NH3+])C(=O).[+rn=10],CCC1CC1(CC)C(N)CC=O[<].[+rn=90]}	1.617794398	58.70953088	216.6057258
{[>]N[C@@H](C)[C@@H](C[NH3+])C(=O).[+rn=20],CCC1CC1(CC)C(N)CC=O[<].[+rn=80]}	1.677309458	46.61967842	159.2997752
{[>]N[C@@H](C)[C@@H](C[NH3+])C(=O).[+rn=30],CCC1CC1(CC)C(N)CC=O[<].[+rn=70]}	2.23172935	40.51874588	158.2122289
{[>]N[C@@H](C)[C@@H](C[NH3+])C(=O).[+rn=40],CCC1CC1(CC)C(N)CC=O[<].[+rn=60]}	2.013208646	32.52473282	99.16548707
{[>]N[C@@H](C)[C@@H](C[NH3+])C(=O).[+rn=50],CCC1CC1(CC)C(N)CC=O[<].[+rn=50]}	3.675604128	27.01525597	97.82745429
{[>]N[C@@H](C)[C@@H](C[NH3+])C(=O).[+rn=60],CCC1CC1(CC)C(N)CC=O[<].[+rn=40]}	4.292186553	24.40901016	103.1226796
{[>]N[C@@H](C)[C@@H](C[NH3+])C(=O).[+rn=70],CCC1CC1(CC)C(N)CC=O[<].[+rn=30]}	11.18101324	22.79614276	127.3782339
{[>]N[C@@H](C)[C@@H](C[NH3+])C(=O).[+rn=80],CCC1CC1(CC)C(N)CC=O[<].[+rn=20]}	21.2824441	20.19331318	139.3414892
{[>]N[C@@H](C)[C@@H](C[NH3+])C(=O).[+rn=90],CCC1CC1(CC)C(N)CC=O[<].[+rn=10]}	63.68017416	20.25479157	187.6980743
{[>]N[C@@H](C)[C@@H](C[NH3+])C(=O).[+rn=10],CC(C)C1CC1CC(N)CC=O[<].[+rn=90]}	60.35345028	89.55483418	249.8406288
{[>]N[C@@H](C)[C@@H](C[NH3+])C(=O).[+rn=20],CC(C)C1CC1CC(N)CC=O[<].[+rn=80]}	44.70754659	72.28897433	193.373615
{[>]N[C@@H](C)[C@@H](C[NH3+])C(=O).[+rn=30],CC(C)C1CC1CC(N)CC=O[<].[+rn=70]}	41.87540812	63.26817801	184.0366346
{[>]N[C@@H](C)[C@@H](C[NH3+])C(=O).[+rn=40],CC(C)C1CC1CC(N)CC=O[<].[+rn=60]}	24.07150737	51.57742978	118.6545404
{[>]N[C@@H](C)[C@@H](C[NH3+])C(=O).[+rn=50],CC(C)C1CC1CC(N)CC=O[<].[+rn=50]}	25.41457426	42.71319127	117.7006956
{[>]N[C@@H](C)[C@@H](C[NH3+])C(=O).[+rn=60],CC(C)C1CC1CC(N)CC=O[<].[+rn=40]}	16.20854916	38.22038033	115.1374633
{[>]N[C@@H](C)[C@@H](C[NH3+])C(=O).[+rn=70],CC(C)C1CC1CC(N)CC=O[<].[+rn=30]}	18.61561421	35.75192191	139.2461978
{[>]N[C@@H](C)[C@@H](C[NH3+])C(=O).[+rn=80],CC(C)C1CC1CC(N)CC=O[<].[+rn=20]}	14.50308264	31.406569	147.5989929
{[>]N[C@@H](C)[C@@H](C[NH3+])C(=O).[+rn=90],CC(C)C1CC1CC(N)CC=O[<].[+rn=10]}	15.12668127	31.29083684	192.7504529
{[>]N[C@@H](C)[C@@H](C[NH3+])C(=O).[+rn=10],CC1CC1CCCC(N)CC=O[<].[+rn=90]}	21.31073276	79.43604961	162.8739906
{[>]N[C@@H](C)[C@@H](C[NH3+])C(=O).[+rn=20],CC1CC1CCCC(N)CC=O[<].[+rn=80]}	21.54196441	64.85900343	148.2950261
{[>]N[C@@H](C)[C@@H](C[NH3+])C(=O).[+rn=30],CC1CC1CCCC(N)CC=O[<].[+rn=70]}	27.16819252	56.31202418	143.1521828
{[>]N[C@@H](C)[C@@H](C[NH3+])C(=O).[+rn=40],CC1CC1CCCC(N)CC=O[<].[+rn=60]}	21.75124487	45.83332227	83.41224661
{[>]N[C@@H](C)[C@@H](C[NH3+])C(=O).[+rn=50],CC1CC1CCCC(N)CC=O[<].[+rn=50]}	31.09662791	38.22095855	91.00234963
{[>]N[C@@H](C)[C@@H](C[NH3+])C(=O).[+rn=60],CC1CC1CCCC(N)CC=O[<].[+rn=40]}	29.70940874	34.26887661	97.36737347
{[>]N[C@@H](C)[C@@H](C[NH3+])C(=O).[+rn=70],CC1CC1CCCC(N)CC=O[<].[+rn=30]}	54.95888847	32.17559123	137.9030363
{[>]N[C@@H](C)[C@@H](C[NH3+])C(=O).[+rn=80],CC1CC1CCCC(N)CC=O[<].[+rn=20]}	83.11506382	29.17907175	174.3077868
{[>]N[C@@H](C)[C@@H](C[NH3+])C(=O).[+rn=90],CC1CC1CCCC(N)CC=O[<].[+rn=10]}	172.9509168	29.59036786	247.673423
{[>]N[C@@H](C)[C@@H](C[NH3+])C(=O).[+rn=10],CC1(C)CCC(CC(N)CC=O)C1[<].[+rn=90]}	11.70135813	79.95509602	143.7105037
{[>]N[C@@H](C)[C@@H](C[NH3+])C(=O).[+rn=20],CC1(C)CCC(CC(N)CC=O)C1[<].[+rn=80]}	9.019493725	62.94889907	106.6576413
{[>]N[C@@H](C)[C@@H](C[NH3+])C(=O).[+rn=30],CC1(C)CCC(CC(N)CC=O)C1[<].[+rn=70]}	8.71608134	55.4530778	105.2216848
{[>]N[C@@H](C)[C@@H](C[NH3+])C(=O).[+rn=40],CC1(C)CCC(CC(N)CC=O)C1[<].[+rn=60]}	6.205556422	46.11271787	67.90493388
{[>]N[C@@H](C)[C@@H](C[NH3+])C(=O).[+rn=50],CC1(C)CCC(CC(N)CC=O)C1[<].[+rn=50]}	6.700079069	38.9637975	62.57410267
{[>]N[C@@H](C)[C@@H](C[NH3+])C(=O).[+rn=60],CC1(C)CCC(CC(N)CC=O)C1[<].[+rn=40]}	5.033219642	36.26093912	68.48861071
{[>]N[C@@H](C)[C@@H](C[NH3+])C(=O).[+rn=70],CC1(C)CCC(CC(N)CC=O)C1[<].[+rn=30]}	5.862809054	34.72742578	84.03510535
{[>]N[C@@H](C)[C@@H](C[NH3+])C(=O).[+rn=80],CC1(C)CCC(CC(N)CC=O)C1[<].[+rn=20]}	4.999161762	30.4349746	93.80966932
{[>]N[C@@H](C)[C@@H](C[NH3+])C(=O).[+rn=90],CC1(C)CCC(CC(N)CC=O)C1[<].[+rn=10]}	5.91904494	30.459724	135.7291112
{[>]N[C@@H](C)[C@@H](C[NH3+])C(=O).[+rn=10],CCC1(C(N)CC=O)CCC1[<].[+rn=90]}	6.305183703	60.32546626	156.5512531
{[>]N[C@@H](C)[C@@H](C[NH3+])C(=O).[+rn=20],CCC1(C(N)CC=O)CCC1[<].[+rn=80]}	5.297002033	47.50690863	131.0643152
{[>]N[C@@H](C)[C@@H](C[NH3+])C(=O).[+rn=30],CCC1(C(N)CC=O)CCC1[<].[+rn=70]}	5.139866032	40.96034105	123.1890145
{[>]N[C@@H](C)[C@@H](C[NH3+])C(=O).[+rn=40],CCC1(C(N)CC=O)CCC1[<].[+rn=60]}	3.598702478	32.0227697	57.62786257
{[>]N[C@@H](C)[C@@H](C[NH3+])C(=O).[+rn=50],CCC1(C(N)CC=O)CCC1[<].[+rn=50]}	3.726380818	25.16786171	54.54348069
{[>]N[C@@H](C)[C@@H](C[NH3+])C(=O).[+rn=60],CCC1(C(N)CC=O)CCC1[<].[+rn=40]}	3.208980252	22.06736009	68.60466352
{[>]N[C@@H](C)[C@@H](C[NH3+])C(=O).[+rn=70],CCC1(C(N)CC=O)CCC1[<].[+rn=30]}	4.293172185	20.38010258	127.3962317
{[>]N[C@@H](C)[C@@H](C[NH3+])C(=O).[+rn=80],CCC1(C(N)CC=O)CCC1[<].[+rn=20]}	4.860646592	19.34662615	189.4151564
{[>]N[C@@H](C)[C@@H](C[NH3+])C(=O).[+rn=90],CCC1(C(N)CC=O)CCC1[<].[+rn=10]}	6.593169525	20.79054833	296.95762
{[>]N[C@@H](C)[C@@H](C[NH3+])C(=O).[+rn=10],CC1(CC(N)CC=O)CC1[<].[+rn=90]}	105.2539103	96.4049766	266.6059286
{[>]N[C@@H](C)[C@@H](C[NH3+])C(=O).[+rn=20],CC1(CC(N)CC=O)CC1[<].[+rn=80]}	77.65109357	80.12379801	262.9142043
{[>]N[C@@H](C)[C@@H](C[NH3+])C(=O).[+rn=30],CC1(CC(N)CC=O)CC1[<].[+rn=70]}	76.93399139	69.91557782	250.5483119
{[>]N[C@@H](C)[C@@H](C[NH3+])C(=O).[+rn=40],CC1(CC(N)CC=O)CC1[<].[+rn=60]}	44.40034931	57.39934298	147.309588
{[>]N[C@@H](C)[C@@H](C[NH3+])C(=O).[+rn=50],CC1(CC(N)CC=O)CC1[<].[+rn=50]}	52.0005615	46.386167	151.9173076
{[>]N[C@@H](C)[C@@H](C[NH3+])C(=O).[+rn=60],CC1(CC(N)CC=O)CC1[<].[+rn=40]}	30.70124911	42.82225578	150.2960807
{[>]N[C@@H](C)[C@@H](C[NH3+])C(=O).[+rn=70],CC1(CC(N)CC=O)CC1[<].[+rn=30]}	33.8700141	43.20968995	223.1678388
{[>]N[C@@H](C)[C@@H](C[NH3+])C(=O).[+rn=80],CC1(CC(N)CC=O)CC1[<].[+rn=20]}	24.50612735	41.9353881	267.8693993
{[>]N[C@@H](C)[C@@H](C[NH3+])C(=O).[+rn=90],CC1(CC(N)CC=O)CC1[<].[+rn=10]}	23.68197314	43.92149117	343.2435935
{[>]N[C@@H](C)[C@@H](C[NH3+])C(=O).[+rn=10],CCC1(C(N)CC=O)CCCC1[<].[+rn=90]}	3.417486399	60.79850713	123.2676211
{[>]N[C@@H](C)[C@@H](C[NH3+])C(=O).[+rn=20],CCC1(C(N)CC=O)CCCC1[<].[+rn=80]}	3.041852584	47.5743431	97.46057481
{[>]N[C@@H](C)[C@@H](C[NH3+])C(=O).[+rn=30],CCC1(C(N)CC=O)CCCC1[<].[+rn=70]}	2.983797337	41.96558818	101.8692425
{[>]N[C@@H](C)[C@@H](C[NH3+])C(=O).[+rn=40],CCC1(C(N)CC=O)CCCC1[<].[+rn=60]}	2.308436577	33.38441889	59.44464516
{[>]N[C@@H](C)[C@@H](C[NH3+])C(=O).[+rn=50],CCC1(C(N)CC=O)CCCC1[<].[+rn=50]}	2.755189269	27.80811398	61.75325767
{[>]N[C@@H](C)[C@@H](C[NH3+])C(=O).[+rn=60],CCC1(C(N)CC=O)CCCC1[<].[+rn=40]}	2.436600565	25.56371236	70.92706928
{[>]N[C@@H](C)[C@@H](C[NH3+])C(=O).[+rn=70],CCC1(C(N)CC=O)CCCC1[<].[+rn=30]}	2.803150725	24.72349161	117.2367284
{[>]N[C@@H](C)[C@@H](C[NH3+])C(=O).[+rn=80],CCC1(C(N)CC=O)CCCC1[<].[+rn=20]}	2.798456868	22.30186769	158.6116045
{[>]N[C@@H](C)[C@@H](C[NH3+])C(=O).[+rn=90],CCC1(C(N)CC=O)CCCC1[<].[+rn=10]}	3.375809277	22.99022148	232.5390528
{[>]N[C@@H](C)[C@@H](C[NH3+])C(=O).[+rn=10],CC1C(C)C1CC(N)CC=O[<].[+rn=90]}	13.12213678	104.0057998	324.2935481
{[>]N[C@@H](C)[C@@H](C[NH3+])C(=O).[+rn=20],CC1C(C)C1CC(N)CC=O[<].[+rn=80]}	17.43873929	90.16583625	250.9307496
{[>]N[C@@H](C)[C@@H](C[NH3+])C(=O).[+rn=30],CC1C(C)C1CC(N)CC=O[<].[+rn=70]}	30.97658081	78.76720438	227.0036406
{[>]N[C@@H](C)[C@@H](C[NH3+])C(=O).[+rn=40],CC1C(C)C1CC(N)CC=O[<].[+rn=60]}	37.45167593	65.16101586	152.2572266
{[>]N[C@@H](C)[C@@H](C[NH3+])C(=O).[+rn=50],CC1C(C)C1CC(N)CC=O[<].[+rn=50]}	83.50814392	52.87441144	150.6145799
{[>]N[C@@H](C)[C@@H](C[NH3+])C(=O).[+rn=60],CC1C(C)C1CC(N)CC=O[<].[+rn=40]}	107.8101583	46.37206652	137.8962122
{[>]N[C@@H](C)[C@@H](C[NH3+])C(=O).[+rn=70],CC1C(C)C1CC(N)CC=O[<].[+rn=30]}	278.391919	44.10918553	159.8523469
{[>]N[C@@H](C)[C@@H](C[NH3+])C(=O).[+rn=80],CC1C(C)C1CC(N)CC=O[<].[+rn=20]}	424.5894751	41.31579009	158.3941935
{[>]N[C@@H](C)[C@@H](C[NH3+])C(=O).[+rn=90],CC1C(C)C1CC(N)CC=O[<].[+rn=10]}	925.1018432	43.26922789	193.4118724
{[>]N[C@@H](C)[C@@H](C[NH3+])C(=O).[+rn=10],CCC1(CC(N)CC=O)CC1C[<].[+rn=90]}	3.08201638	80.32706736	208.2957622
{[>]N[C@@H](C)[C@@H](C[NH3+])C(=O).[+rn=20],CCC1(CC(N)CC=O)CC1C[<].[+rn=80]}	3.80519125	65.53361911	154.6774929
{[>]N[C@@H](C)[C@@H](C[NH3+])C(=O).[+rn=30],CCC1(CC(N)CC=O)CC1C[<].[+rn=70]}	5.99796695	57.19565401	150.1608033
{[>]N[C@@H](C)[C@@H](C[NH3+])C(=O).[+rn=40],CCC1(CC(N)CC=O)CC1C[<].[+rn=60]}	6.472049571	46.69355742	90.05954541
{[>]N[C@@H](C)[C@@H](C[NH3+])C(=O).[+rn=50],CCC1(CC(N)CC=O)CC1C[<].[+rn=50]}	14.41140355	38.96875737	91.3424418
{[>]N[C@@H](C)[C@@H](C[NH3+])C(=O).[+rn=60],CCC1(CC(N)CC=O)CC1C[<].[+rn=40]}	15.57501407	34.60883607	94.03738821
{[>]N[C@@H](C)[C@@H](C[NH3+])C(=O).[+rn=70],CCC1(CC(N)CC=O)CC1C[<].[+rn=30]}	37.32334617	31.75475643	120.2400855
{[>]N[C@@H](C)[C@@H](C[NH3+])C(=O).[+rn=80],CCC1(CC(N)CC=O)CC1C[<].[+rn=20]}	67.78157489	27.52527631	125.1124015
{[>]N[C@@H](C)[C@@H](C[NH3+])C(=O).[+rn=90],CCC1(CC(N)CC=O)CC1C[<].[+rn=10]}	185.659394	27.4628698	166.3326727
{[>]N[C@@H](C)[C@@H](C[NH3+])C(=O).[+rn=10],CCC1CC(CC(N)CC=O)C1[<].[+rn=90]}	14.79013092	92.29225937	343.0886536
{[>]N[C@@H](C)[C@@H](C[NH3+])C(=O).[+rn=20],CCC1CC(CC(N)CC=O)C1[<].[+rn=80]}	12.50153648	74.75647841	291.1135289
{[>]N[C@@H](C)[C@@H](C[NH3+])C(=O).[+rn=30],CCC1CC(CC(N)CC=O)C1[<].[+rn=70]}	13.85816307	63.26016495	268.8669957
{[>]N[C@@H](C)[C@@H](C[NH3+])C(=O).[+rn=40],CCC1CC(CC(N)CC=O)C1[<].[+rn=60]}	10.74440348	49.77894212	144.7090936
{[>]N[C@@H](C)[C@@H](C[NH3+])C(=O).[+rn=50],CCC1CC(CC(N)CC=O)C1[<].[+rn=50]}	15.34773086	40.96478575	106.903385
{[>]N[C@@H](C)[C@@H](C[NH3+])C(=O).[+rn=60],CCC1CC(CC(N)CC=O)C1[<].[+rn=40]}	12.71324067	35.410536	104.3097781
{[>]N[C@@H](C)[C@@H](C[NH3+])C(=O).[+rn=70],CCC1CC(CC(N)CC=O)C1[<].[+rn=30]}	21.63586179	31.76541554	152.3025199
{[>]N[C@@H](C)[C@@H](C[NH3+])C(=O).[+rn=80],CCC1CC(CC(N)CC=O)C1[<].[+rn=20]}	23.65695874	26.70761448	186.7979753
{[>]N[C@@H](C)[C@@H](C[NH3+])C(=O).[+rn=90],CCC1CC(CC(N)CC=O)C1[<].[+rn=10]}	45.90375106	26.09896497	269.5318947
{[>]N[C@@H](C)[C@@H](C[NH3+])C(=O).[+rn=10],CC1(C)CC1CC(N)CC=O[<].[+rn=90]}	28.90894126	106.702387	252.8745597
{[>]N[C@@H](C)[C@@H](C[NH3+])C(=O).[+rn=20],CC1(C)CC1CC(N)CC=O[<].[+rn=80]}	38.77983375	90.52661024	205.0817043
{[>]N[C@@H](C)[C@@H](C[NH3+])C(=O).[+rn=30],CC1(C)CC1CC(N)CC=O[<].[+rn=70]}	71.7903274	79.68906402	187.2050037
{[>]N[C@@H](C)[C@@H](C[NH3+])C(=O).[+rn=40],CC1(C)CC1CC(N)CC=O[<].[+rn=60]}	78.45350857	66.62350194	101.2753482
{[>]N[C@@H](C)[C@@H](C[NH3+])C(=O).[+rn=50],CC1(C)CC1CC(N)CC=O[<].[+rn=50]}	162.5132757	53.41252335	93.72996774
{[>]N[C@@H](C)[C@@H](C[NH3+])C(=O).[+rn=60],CC1(C)CC1CC(N)CC=O[<].[+rn=40]}	198.6197897	46.8036799	89.63623399
{[>]N[C@@H](C)[C@@H](C[NH3+])C(=O).[+rn=70],CC1(C)CC1CC(N)CC=O[<].[+rn=30]}	462.4208519	43.26853944	102.907323
{[>]N[C@@H](C)[C@@H](C[NH3+])C(=O).[+rn=80],CC1(C)CC1CC(N)CC=O[<].[+rn=20]}	691.6616362	40.35893262	104.7823528
{[>]N[C@@H](C)[C@@H](C[NH3+])C(=O).[+rn=90],CC1(C)CC1CC(N)CC=O[<].[+rn=10]}	1214.209447	42.80430579	134.9257083
{[>]N[C@@H](C)[C@@H](C[NH3+])C(=O).[+rn=10],CC1CC1CCCCC(N)CC=O[<].[+rn=90]}	3.948592497	81.64771181	169.8120768
{[>]N[C@@H](C)[C@@H](C[NH3+])C(=O).[+rn=20],CC1CC1CCCCC(N)CC=O[<].[+rn=80]}	4.93069004	66.42122869	148.0529711
{[>]N[C@@H](C)[C@@H](C[NH3+])C(=O).[+rn=30],CC1CC1CCCCC(N)CC=O[<].[+rn=70]}	8.312474297	59.4433814	141.2590849
{[>]N[C@@H](C)[C@@H](C[NH3+])C(=O).[+rn=40],CC1CC1CCCCC(N)CC=O[<].[+rn=60]}	10.0278657	49.87519696	85.76451977
{[>]N[C@@H](C)[C@@H](C[NH3+])C(=O).[+rn=50],CC1CC1CCCCC(N)CC=O[<].[+rn=50]}	25.56836509	42.32867863	89.49430156
{[>]N[C@@H](C)[C@@H](C[NH3+])C(=O).[+rn=60],CC1CC1CCCCC(N)CC=O[<].[+rn=40]}	33.59624491	37.83918264	93.25996224
{[>]N[C@@H](C)[C@@H](C[NH3+])C(=O).[+rn=70],CC1CC1CCCCC(N)CC=O[<].[+rn=30]}	91.2383122	35.57236679	121.5681271
{[>]N[C@@H](C)[C@@H](C[NH3+])C(=O).[+rn=80],CC1CC1CCCCC(N)CC=O[<].[+rn=20]}	179.2393994	31.37928231	151.4521234
{[>]N[C@@H](C)[C@@H](C[NH3+])C(=O).[+rn=90],CC1CC1CCCCC(N)CC=O[<].[+rn=10]}	462.5931765	31.03200727	213.8817715
{[>]N[C@@H](C)[C@@H](C[NH3+])C(=O).[+rn=10],CC1(C)CC(CCC(N)CC=O)C1[<].[+rn=90]}	6.548338669	76.82585167	159.6178302
{[>]N[C@@H](C)[C@@H](C[NH3+])C(=O).[+rn=20],CC1(C)CC(CCC(N)CC=O)C1[<].[+rn=80]}	7.112782303	61.2790805	121.1372911
{[>]N[C@@H](C)[C@@H](C[NH3+])C(=O).[+rn=30],CC1(C)CC(CCC(N)CC=O)C1[<].[+rn=70]}	10.86804231	54.39654856	113.090042
{[>]N[C@@H](C)[C@@H](C[NH3+])C(=O).[+rn=40],CC1(C)CC(CCC(N)CC=O)C1[<].[+rn=60]}	11.98213769	45.10455418	71.34871338
{[>]N[C@@H](C)[C@@H](C[NH3+])C(=O).[+rn=50],CC1(C)CC(CCC(N)CC=O)C1[<].[+rn=50]}	23.90520823	38.35715561	61.41559869
{[>]N[C@@H](C)[C@@H](C[NH3+])C(=O).[+rn=60],CC1(C)CC(CCC(N)CC=O)C1[<].[+rn=40]}	32.01237039	35.0589667	64.58851312
{[>]N[C@@H](C)[C@@H](C[NH3+])C(=O).[+rn=70],CC1(C)CC(CCC(N)CC=O)C1[<].[+rn=30]}	70.42157228	32.80266614	81.8861191
{[>]N[C@@H](C)[C@@H](C[NH3+])C(=O).[+rn=80],CC1(C)CC(CCC(N)CC=O)C1[<].[+rn=20]}	101.6014381	28.95058747	88.88785945
{[>]N[C@@H](C)[C@@H](C[NH3+])C(=O).[+rn=90],CC1(C)CC(CCC(N)CC=O)C1[<].[+rn=10]}	171.7838421	28.25934784	127.9643492
{[>]N[C@@H](C)[C@@H](C[NH3+])C(=O).[+rn=10],CC(CC1CC1)C(N)CC=O[<].[+rn=90]}	2.893769594	90.83882971	306.6842998
{[>]N[C@@H](C)[C@@H](C[NH3+])C(=O).[+rn=20],CC(CC1CC1)C(N)CC=O[<].[+rn=80]}	4.066954792	74.80049655	285.2453854
{[>]N[C@@H](C)[C@@H](C[NH3+])C(=O).[+rn=30],CC(CC1CC1)C(N)CC=O[<].[+rn=70]}	7.875763368	64.69512609	268.2061442
{[>]N[C@@H](C)[C@@H](C[NH3+])C(=O).[+rn=40],CC(CC1CC1)C(N)CC=O[<].[+rn=60]}	10.61980099	50.78747999	150.6198606
{[>]N[C@@H](C)[C@@H](C[NH3+])C(=O).[+rn=50],CC(CC1CC1)C(N)CC=O[<].[+rn=50]}	33.01662575	40.42714784	139.8760708
{[>]N[C@@H](C)[C@@H](C[NH3+])C(=O).[+rn=60],CC(CC1CC1)C(N)CC=O[<].[+rn=40]}	48.8446695	34.75018523	133.0893314
{[>]N[C@@H](C)[C@@H](C[NH3+])C(=O).[+rn=70],CC(CC1CC1)C(N)CC=O[<].[+rn=30]}	126.7859038	31.66268822	183.7013395
{[>]N[C@@H](C)[C@@H](C[NH3+])C(=O).[+rn=80],CC(CC1CC1)C(N)CC=O[<].[+rn=20]}	232.3446567	29.45897365	213.6320304
{[>]N[C@@H](C)[C@@H](C[NH3+])C(=O).[+rn=90],CC(CC1CC1)C(N)CC=O[<].[+rn=10]}	567.0350313	32.14797433	302.2903776
{[>]N[C@@H](C)[C@@H](C[NH3+])C(=O).[+rn=10],CCC1CC1CCCC(N)CC=O[<].[+rn=90]}	10.51745054	74.88579785	145.1997663
{[>]N[C@@H](C)[C@@H](C[NH3+])C(=O).[+rn=20],CCC1CC1CCCC(N)CC=O[<].[+rn=80]}	10.51111179	60.72985439	122.8700846
{[>]N[C@@H](C)[C@@H](C[NH3+])C(=O).[+rn=30],CCC1CC1CCCC(N)CC=O[<].[+rn=70]}	12.60737642	54.18715731	117.5427787
{[>]N[C@@H](C)[C@@H](C[NH3+])C(=O).[+rn=40],CCC1CC1CCCC(N)CC=O[<].[+rn=60]}	10.73951326	45.40078712	72.38250026
{[>]N[C@@H](C)[C@@H](C[NH3+])C(=O).[+rn=50],CCC1CC1CCCC(N)CC=O[<].[+rn=50]}	15.66772537	38.35695951	77.5532197
{[>]N[C@@H](C)[C@@H](C[NH3+])C(=O).[+rn=60],CCC1CC1CCCC(N)CC=O[<].[+rn=40]}	15.07586014	34.61250849	83.53735303
{[>]N[C@@H](C)[C@@H](C[NH3+])C(=O).[+rn=70],CCC1CC1CCCC(N)CC=O[<].[+rn=30]}	26.10533209	32.23529166	115.9353812
{[>]N[C@@H](C)[C@@H](C[NH3+])C(=O).[+rn=80],CCC1CC1CCCC(N)CC=O[<].[+rn=20]}	41.9555295	28.62805591	150.3995426
{[>]N[C@@H](C)[C@@H](C[NH3+])C(=O).[+rn=90],CCC1CC1CCCC(N)CC=O[<].[+rn=10]}	98.85362703	28.5477269	213.1086922
{[>]N[C@@H](C)[C@@H](C[NH3+])C(=O).[+rn=10],CC1(C)CC(CC(N)CC=O)C1[<].[+rn=90]}	26.84604483	94.33587544	238.3976867
{[>]N[C@@H](C)[C@@H](C[NH3+])C(=O).[+rn=20],CC1(C)CC(CC(N)CC=O)C1[<].[+rn=80]}	21.06552226	73.96774092	189.0242069
{[>]N[C@@H](C)[C@@H](C[NH3+])C(=O).[+rn=30],CC1(C)CC(CC(N)CC=O)C1[<].[+rn=70]}	20.39003744	65.28682687	171.5615251
{[>]N[C@@H](C)[C@@H](C[NH3+])C(=O).[+rn=40],CC1(C)CC(CC(N)CC=O)C1[<].[+rn=60]}	13.70411678	54.23214401	100.2829378
{[>]N[C@@H](C)[C@@H](C[NH3+])C(=O).[+rn=50],CC1(C)CC(CC(N)CC=O)C1[<].[+rn=50]}	15.85427578	44.91586705	83.69019586
{[>]N[C@@H](C)[C@@H](C[NH3+])C(=O).[+rn=60],CC1(C)CC(CC(N)CC=O)C1[<].[+rn=40]}	11.51470455	39.72432715	77.8863539
{[>]N[C@@H](C)[C@@H](C[NH3+])C(=O).[+rn=70],CC1(C)CC(CC(N)CC=O)C1[<].[+rn=30]}	13.47055306	36.56352007	93.27582658
{[>]N[C@@H](C)[C@@H](C[NH3+])C(=O).[+rn=80],CC1(C)CC(CC(N)CC=O)C1[<].[+rn=20]}	9.841527316	31.69469845	97.1000065
{[>]N[C@@H](C)[C@@H](C[NH3+])C(=O).[+rn=90],CC1(C)CC(CC(N)CC=O)C1[<].[+rn=10]}	8.530709797	31.56341237	144.4566952
{[>]N[C@@H](C)[C@@H](C[NH3+])C(=O).[+rn=10],CCC1(C(C)C(N)CC=O)CC1[<].[+rn=90]}	2.170050392	51.37066257	145.6221187
{[>]N[C@@H](C)[C@@H](C[NH3+])C(=O).[+rn=20],CCC1(C(C)C(N)CC=O)CC1[<].[+rn=80]}	2.00803974	39.89811044	106.5038297
{[>]N[C@@H](C)[C@@H](C[NH3+])C(=O).[+rn=30],CCC1(C(C)C(N)CC=O)CC1[<].[+rn=70]}	2.424805995	34.95311801	108.583312
{[>]N[C@@H](C)[C@@H](C[NH3+])C(=O).[+rn=40],CCC1(C(C)C(N)CC=O)CC1[<].[+rn=60]}	2.121803981	28.10385925	70.40926207
{[>]N[C@@H](C)[C@@H](C[NH3+])C(=O).[+rn=50],CCC1(C(C)C(N)CC=O)CC1[<].[+rn=50]}	3.079011236	23.32460346	74.5508701
{[>]N[C@@H](C)[C@@H](C[NH3+])C(=O).[+rn=60],CCC1(C(C)C(N)CC=O)CC1[<].[+rn=40]}	2.917981573	21.56928539	83.27287509
{[>]N[C@@H](C)[C@@H](C[NH3+])C(=O).[+rn=70],CCC1(C(C)C(N)CC=O)CC1[<].[+rn=30]}	4.35577773	20.71464283	118.081785
{[>]N[C@@H](C)[C@@H](C[NH3+])C(=O).[+rn=80],CCC1(C(C)C(N)CC=O)CC1[<].[+rn=20]}	4.676669789	18.55009228	136.134143
{[>]N[C@@H](C)[C@@H](C[NH3+])C(=O).[+rn=90],CCC1(C(C)C(N)CC=O)CC1[<].[+rn=10]}	9.309329343	19.32824894	194.7810865
{[>]N[C@@H](C)[C@@H](C[NH3+])C(=O).[+rn=10],CC(C)(C)CCC(N)CC=O[<].[+rn=90]}	23.64283162	92.36003483	276.5388609
{[>]N[C@@H](C)[C@@H](C[NH3+])C(=O).[+rn=20],CC(C)(C)CCC(N)CC=O[<].[+rn=80]}	29.72796719	70.97276185	173.5399701
{[>]N[C@@H](C)[C@@H](C[NH3+])C(=O).[+rn=30],CC(C)(C)CCC(N)CC=O[<].[+rn=70]}	51.9308092	63.03663173	149.4820836
{[>]N[C@@H](C)[C@@H](C[NH3+])C(=O).[+rn=40],CC(C)(C)CCC(N)CC=O[<].[+rn=60]}	61.69491819	51.82124125	85.76226802
{[>]N[C@@H](C)[C@@H](C[NH3+])C(=O).[+rn=50],CC(C)(C)CCC(N)CC=O[<].[+rn=50]}	119.0360474	41.63403277	66.20203896
{[>]N[C@@H](C)[C@@H](C[NH3+])C(=O).[+rn=60],CC(C)(C)CCC(N)CC=O[<].[+rn=40]}	141.1034771	36.48061595	48.64382699
{[>]N[C@@H](C)[C@@H](C[NH3+])C(=O).[+rn=70],CC(C)(C)CCC(N)CC=O[<].[+rn=30]}	263.916338	34.04822418	54.18238995
{[>]N[C@@H](C)[C@@H](C[NH3+])C(=O).[+rn=80],CC(C)(C)CCC(N)CC=O[<].[+rn=20]}	326.5953102	30.25414452	55.14919158
{[>]N[C@@H](C)[C@@H](C[NH3+])C(=O).[+rn=90],CC(C)(C)CCC(N)CC=O[<].[+rn=10]}	526.8188057	32.05585716	78.46395811
{[>]N[C@@H](C)[C@@H](C[NH3+])C(=O).[+rn=10],CC(CCC(N)CC=O)C1CC1C[<].[+rn=90]}	2.60982916	66.33986575	149.7929336
{[>]N[C@@H](C)[C@@H](C[NH3+])C(=O).[+rn=20],CC(CCC(N)CC=O)C1CC1C[<].[+rn=80]}	3.072371458	53.23981567	112.7990939
{[>]N[C@@H](C)[C@@H](C[NH3+])C(=O).[+rn=30],CC(CCC(N)CC=O)C1CC1C[<].[+rn=70]}	5.495343153	48.62350673	112.4948309
{[>]N[C@@H](C)[C@@H](C[NH3+])C(=O).[+rn=40],CC(CCC(N)CC=O)C1CC1C[<].[+rn=60]}	6.210573305	40.39084392	78.62635151
{[>]N[C@@H](C)[C@@H](C[NH3+])C(=O).[+rn=50],CC(CCC(N)CC=O)C1CC1C[<].[+rn=50]}	13.66855047	34.1087977	81.08387038
{[>]N[C@@H](C)[C@@H](C[NH3+])C(=O).[+rn=60],CC(CCC(N)CC=O)C1CC1C[<].[+rn=40]}	17.69865214	31.19725169	86.95907201
{[>]N[C@@H](C)[C@@H](C[NH3+])C(=O).[+rn=70],CC(CCC(N)CC=O)C1CC1C[<].[+rn=30]}	43.38157962	29.2423179	114.1537817
{[>]N[C@@H](C)[C@@H](C[NH3+])C(=O).[+rn=80],CC(CCC(N)CC=O)C1CC1C[<].[+rn=20]}	77.27128505	26.097126	134.0978972
{[>]N[C@@H](C)[C@@H](C[NH3+])C(=O).[+rn=90],CC(CCC(N)CC=O)C1CC1C[<].[+rn=10]}	198.3410588	26.23238357	197.1010894
{[>]N[C@@H](C)[C@@H](C[NH3+])C(=O).[+rn=10],CCC1(CCC(N)CC=O)CCC1[<].[+rn=90]}	2.78908394	85.76057138	223.2632723
{[>]N[C@@H](C)[C@@H](C[NH3+])C(=O).[+rn=20],CCC1(CCC(N)CC=O)CCC1[<].[+rn=80]}	3.271513435	68.50381163	174.2980509
{[>]N[C@@H](C)[C@@H](C[NH3+])C(=O).[+rn=30],CCC1(CCC(N)CC=O)CCC1[<].[+rn=70]}	4.532409977	59.50892208	161.4852912
{[>]N[C@@H](C)[C@@H](C[NH3+])C(=O).[+rn=40],CCC1(CCC(N)CC=O)CCC1[<].[+rn=60]}	4.866009028	48.36004206	86.09389436
{[>]N[C@@H](C)[C@@H](C[NH3+])C(=O).[+rn=50],CCC1(CCC(N)CC=O)CCC1[<].[+rn=50]}	8.02265746	40.06868024	64.22427307
{[>]N[C@@H](C)[C@@H](C[NH3+])C(=O).[+rn=60],CCC1(CCC(N)CC=O)CCC1[<].[+rn=40]}	8.864797633	35.79848716	58.15268939
{[>]N[C@@H](C)[C@@H](C[NH3+])C(=O).[+rn=70],CCC1(CCC(N)CC=O)CCC1[<].[+rn=30]}	16.19694273	33.12974281	81.27600005
{[>]N[C@@H](C)[C@@H](C[NH3+])C(=O).[+rn=80],CCC1(CCC(N)CC=O)CCC1[<].[+rn=20]}	24.31734817	28.87284913	97.30398392
{[>]N[C@@H](C)[C@@H](C[NH3+])C(=O).[+rn=90],CCC1(CCC(N)CC=O)CCC1[<].[+rn=10]}	54.96769858	28.18824575	149.2107835
{[>]N[C@@H](C)[C@@H](C[NH3+])C(=O).[+rn=10],CC(CC(N)CC=O)C1CC1C[<].[+rn=90]}	9.431922068	82.1787402	241.1237638
{[>]N[C@@H](C)[C@@H](C[NH3+])C(=O).[+rn=20],CC(CC(N)CC=O)C1CC1C[<].[+rn=80]}	8.862812252	67.55530035	187.8452641
{[>]N[C@@H](C)[C@@H](C[NH3+])C(=O).[+rn=30],CC(CC(N)CC=O)C1CC1C[<].[+rn=70]}	9.442176982	58.78165208	179.9675207
{[>]N[C@@H](C)[C@@H](C[NH3+])C(=O).[+rn=40],CC(CC(N)CC=O)C1CC1C[<].[+rn=60]}	7.978197017	47.51741766	116.7218548
{[>]N[C@@H](C)[C@@H](C[NH3+])C(=O).[+rn=50],CC(CC(N)CC=O)C1CC1C[<].[+rn=50]}	10.81872567	39.59205455	120.2933307
{[>]N[C@@H](C)[C@@H](C[NH3+])C(=O).[+rn=60],CC(CC(N)CC=O)C1CC1C[<].[+rn=40]}	9.849337559	35.24358337	120.2412081
{[>]N[C@@H](C)[C@@H](C[NH3+])C(=O).[+rn=70],CC(CC(N)CC=O)C1CC1C[<].[+rn=30]}	16.1858237	32.16126684	153.9667345
{[>]N[C@@H](C)[C@@H](C[NH3+])C(=O).[+rn=80],CC(CC(N)CC=O)C1CC1C[<].[+rn=20]}	20.48716603	27.81203972	169.0664921
{[>]N[C@@H](C)[C@@H](C[NH3+])C(=O).[+rn=90],CC(CC(N)CC=O)C1CC1C[<].[+rn=10]}	46.44944508	28.09423755	224.1558596
{[>]N[C@@H](C)[C@@H](C[NH3+])C(=O).[+rn=10],CCC1(CC(N)CC=O)CCC1[<].[+rn=90]}	2.330356541	95.11344883	335.4021818
{[>]N[C@@H](C)[C@@H](C[NH3+])C(=O).[+rn=20],CCC1(CC(N)CC=O)CCC1[<].[+rn=80]}	2.631663456	76.45227187	277.2859946
{[>]N[C@@H](C)[C@@H](C[NH3+])C(=O).[+rn=30],CCC1(CC(N)CC=O)CCC1[<].[+rn=70]}	3.760383958	65.9499134	247.5302794
{[>]N[C@@H](C)[C@@H](C[NH3+])C(=O).[+rn=40],CCC1(CC(N)CC=O)CCC1[<].[+rn=60]}	3.440605303	52.38217494	121.4373486
{[>]N[C@@H](C)[C@@H](C[NH3+])C(=O).[+rn=50],CCC1(CC(N)CC=O)CCC1[<].[+rn=50]}	5.396063443	42.35752235	94.2142856
{[>]N[C@@H](C)[C@@H](C[NH3+])C(=O).[+rn=60],CCC1(CC(N)CC=O)CCC1[<].[+rn=40]}	5.527816559	37.23499738	96.82832201
{[>]N[C@@H](C)[C@@H](C[NH3+])C(=O).[+rn=70],CCC1(CC(N)CC=O)CCC1[<].[+rn=30]}	10.93811528	33.8476898	133.4745801
{[>]N[C@@H](C)[C@@H](C[NH3+])C(=O).[+rn=80],CCC1(CC(N)CC=O)CCC1[<].[+rn=20]}	20.44799586	28.38070296	150.9556547
{[>]N[C@@H](C)[C@@H](C[NH3+])C(=O).[+rn=90],CCC1(CC(N)CC=O)CCC1[<].[+rn=10]}	58.4327687	27.44011168	220.2483789
{[>]N[C@@H](C)[C@@H](C[NH3+])C(=O).[+rn=10],CCC(CC(N)CC=O)C1CC1C[<].[+rn=90]}	4.661347736	94.701507	371.1608311
{[>]N[C@@H](C)[C@@H](C[NH3+])C(=O).[+rn=20],CCC(CC(N)CC=O)C1CC1C[<].[+rn=80]}	5.619401402	76.28882491	271.6666222
{[>]N[C@@H](C)[C@@H](C[NH3+])C(=O).[+rn=30],CCC(CC(N)CC=O)C1CC1C[<].[+rn=70]}	9.240008535	68.27255456	253.8012609
{[>]N[C@@H](C)[C@@H](C[NH3+])C(=O).[+rn=40],CCC(CC(N)CC=O)C1CC1C[<].[+rn=60]}	10.81892593	58.04610458	160.6616007
{[>]N[C@@H](C)[C@@H](C[NH3+])C(=O).[+rn=50],CCC(CC(N)CC=O)C1CC1C[<].[+rn=50]}	23.78689488	49.47921976	147.8176664
{[>]N[C@@H](C)[C@@H](C[NH3+])C(=O).[+rn=60],CCC(CC(N)CC=O)C1CC1C[<].[+rn=40]}	29.10427792	44.29679924	141.8784543
{[>]N[C@@H](C)[C@@H](C[NH3+])C(=O).[+rn=70],CCC(CC(N)CC=O)C1CC1C[<].[+rn=30]}	61.84555154	40.79928834	154.6548415
{[>]N[C@@H](C)[C@@H](C[NH3+])C(=O).[+rn=80],CCC(CC(N)CC=O)C1CC1C[<].[+rn=20]}	88.46183523	35.73361737	155.2728023
{[>]N[C@@H](C)[C@@H](C[NH3+])C(=O).[+rn=90],CCC(CC(N)CC=O)C1CC1C[<].[+rn=10]}	185.8600137	34.52849967	195.1127816
{[>]N[C@@H](C)[C@@H](C[NH3+])C(=O).[+rn=10],CC1CC1(C)C(N)CC=O[<].[+rn=90]}	18.41430538	44.42359196	115.3211524
{[>]N[C@@H](C)[C@@H](C[NH3+])C(=O).[+rn=20],CC1CC1(C)C(N)CC=O[<].[+rn=80]}	17.12757081	34.41184585	102.3950993
{[>]N[C@@H](C)[C@@H](C[NH3+])C(=O).[+rn=30],CC1CC1(C)C(N)CC=O[<].[+rn=70]}	19.85879451	30.44290137	98.24066851
{[>]N[C@@H](C)[C@@H](C[NH3+])C(=O).[+rn=40],CC1CC1(C)C(N)CC=O[<].[+rn=60]}	15.69181402	25.29775503	63.16304352
{[>]N[C@@H](C)[C@@H](C[NH3+])C(=O).[+rn=50],CC1CC1(C)C(N)CC=O[<].[+rn=50]}	24.48193801	21.56815333	69.28752396
{[>]N[C@@H](C)[C@@H](C[NH3+])C(=O).[+rn=60],CC1CC1(C)C(N)CC=O[<].[+rn=40]}	18.66367402	22.8331977	68.49152384
{[>]N[C@@H](C)[C@@H](C[NH3+])C(=O).[+rn=70],CC1CC1(C)C(N)CC=O[<].[+rn=30]}	28.05460726	25.41766381	99.89943598
{[>]N[C@@H](C)[C@@H](C[NH3+])C(=O).[+rn=80],CC1CC1(C)C(N)CC=O[<].[+rn=20]}	28.14602194	26.27574594	133.0877795
{[>]N[C@@H](C)[C@@H](C[NH3+])C(=O).[+rn=90],CC1CC1(C)C(N)CC=O[<].[+rn=10]}	51.80942587	29.29305782	197.7266149
{[>]N[C@@H](C)[C@@H](C[NH3+])C(=O).[+rn=10],CC1(C)CC1CCC(N)CC=O[<].[+rn=90]}	23.00024305	87.57660746	189.0161861
{[>]N[C@@H](C)[C@@H](C[NH3+])C(=O).[+rn=20],CC1(C)CC1CCC(N)CC=O[<].[+rn=80]}	23.17219742	70.51427011	156.8071958
{[>]N[C@@H](C)[C@@H](C[NH3+])C(=O).[+rn=30],CC1(C)CC1CCC(N)CC=O[<].[+rn=70]}	28.85648508	61.93119086	148.7742999
{[>]N[C@@H](C)[C@@H](C[NH3+])C(=O).[+rn=40],CC1(C)CC1CCC(N)CC=O[<].[+rn=60]}	22.92164988	51.83479754	88.4334721
{[>]N[C@@H](C)[C@@H](C[NH3+])C(=O).[+rn=50],CC1(C)CC1CCC(N)CC=O[<].[+rn=50]}	31.6733613	44.05197551	78.90128892
{[>]N[C@@H](C)[C@@H](C[NH3+])C(=O).[+rn=60],CC1(C)CC1CCC(N)CC=O[<].[+rn=40]}	28.68927311	40.09192631	80.42495534
{[>]N[C@@H](C)[C@@H](C[NH3+])C(=O).[+rn=70],CC1(C)CC1CCC(N)CC=O[<].[+rn=30]}	42.39842892	37.26570417	94.36047652
{[>]N[C@@H](C)[C@@H](C[NH3+])C(=O).[+rn=80],CC1(C)CC1CCC(N)CC=O[<].[+rn=20]}	39.51942598	33.57428581	99.19305503
{[>]N[C@@H](C)[C@@H](C[NH3+])C(=O).[+rn=90],CC1(C)CC1CCC(N)CC=O[<].[+rn=10]}	53.79882395	35.28972217	141.4521942
{[>]N[C@@H](C)[C@@H](C[NH3+])C(=O).[+rn=10],CC(C)(CC(N)CC=O)C1CCC1[<].[+rn=90]}	1.48083614	72.77160782	202.6099733
{[>]N[C@@H](C)[C@@H](C[NH3+])C(=O).[+rn=20],CC(C)(CC(N)CC=O)C1CCC1[<].[+rn=80]}	1.194021237	58.63622568	135.3733462
{[>]N[C@@H](C)[C@@H](C[NH3+])C(=O).[+rn=30],CC(C)(CC(N)CC=O)C1CCC1[<].[+rn=70]}	1.34243674	51.95277914	129.6982905
{[>]N[C@@H](C)[C@@H](C[NH3+])C(=O).[+rn=40],CC(C)(CC(N)CC=O)C1CCC1[<].[+rn=60]}	1.118373494	42.68608715	82.5794747
{[>]N[C@@H](C)[C@@H](C[NH3+])C(=O).[+rn=50],CC(C)(CC(N)CC=O)C1CCC1[<].[+rn=50]}	1.389303995	35.72233762	71.5267828
{[>]N[C@@H](C)[C@@H](C[NH3+])C(=O).[+rn=60],CC(C)(CC(N)CC=O)C1CCC1[<].[+rn=40]}	1.306505658	32.84520678	73.02816924
{[>]N[C@@H](C)[C@@H](C[NH3+])C(=O).[+rn=70],CC(C)(CC(N)CC=O)C1CCC1[<].[+rn=30]}	1.931634752	30.93664624	95.95639824
{[>]N[C@@H](C)[C@@H](C[NH3+])C(=O).[+rn=80],CC(C)(CC(N)CC=O)C1CCC1[<].[+rn=20]}	2.226726805	27.50244639	107.1024852
{[>]N[C@@H](C)[C@@H](C[NH3+])C(=O).[+rn=90],CC(C)(CC(N)CC=O)C1CCC1[<].[+rn=10]}	3.312182905	27.74362756	149.0969313
{[>]N[C@@H](C)[C@@H](C[NH3+])C(=O).[+rn=10],CCC1CC1CCC(N)CC=O[<].[+rn=90]}	7.434699671	88.00503234	242.3699368
{[>]N[C@@H](C)[C@@H](C[NH3+])C(=O).[+rn=20],CCC1CC1CCC(N)CC=O[<].[+rn=80]}	8.471590246	73.56675372	217.8464751
{[>]N[C@@H](C)[C@@H](C[NH3+])C(=O).[+rn=30],CCC1CC1CCC(N)CC=O[<].[+rn=70]}	14.62528052	64.40033899	207.7800012
{[>]N[C@@H](C)[C@@H](C[NH3+])C(=O).[+rn=40],CCC1CC1CCC(N)CC=O[<].[+rn=60]}	16.90951902	52.42831601	123.0591525
{[>]N[C@@H](C)[C@@H](C[NH3+])C(=O).[+rn=50],CCC1CC1CCC(N)CC=O[<].[+rn=50]}	47.06392185	43.18677634	114.9531548
{[>]N[C@@H](C)[C@@H](C[NH3+])C(=O).[+rn=60],CCC1CC1CCC(N)CC=O[<].[+rn=40]}	61.85051533	38.39331397	112.1638821
{[>]N[C@@H](C)[C@@H](C[NH3+])C(=O).[+rn=70],CCC1CC1CCC(N)CC=O[<].[+rn=30]}	177.8144287	35.37111374	143.4497202
{[>]N[C@@H](C)[C@@H](C[NH3+])C(=O).[+rn=80],CCC1CC1CCC(N)CC=O[<].[+rn=20]}	388.2813063	31.02789005	169.2049561
{[>]N[C@@H](C)[C@@H](C[NH3+])C(=O).[+rn=90],CCC1CC1CCC(N)CC=O[<].[+rn=10]}	1103.991077	31.13066322	239.4818335
{[>]N[C@@H](C)[C@@H](C[NH3+])C(=O).[+rn=10],CC1(CCC(N)CC=O)CC1[<].[+rn=90]}	115.3119742	102.42226	230.957565
{[>]N[C@@H](C)[C@@H](C[NH3+])C(=O).[+rn=20],CC1(CCC(N)CC=O)CC1[<].[+rn=80]}	140.8015559	84.43743221	204.5685982
{[>]N[C@@H](C)[C@@H](C[NH3+])C(=O).[+rn=30],CC1(CCC(N)CC=O)CC1[<].[+rn=70]}	239.1648802	74.58342713	188.4550937
{[>]N[C@@H](C)[C@@H](C[NH3+])C(=O).[+rn=40],CC1(CCC(N)CC=O)CC1[<].[+rn=60]}	275.7582865	62.15772331	109.8317622
{[>]N[C@@H](C)[C@@H](C[NH3+])C(=O).[+rn=50],CC1(CCC(N)CC=O)CC1[<].[+rn=50]}	506.5627924	50.41168122	98.9583925
{[>]N[C@@H](C)[C@@H](C[NH3+])C(=O).[+rn=60],CC1(CCC(N)CC=O)CC1[<].[+rn=40]}	590.8764294	43.02679727	87.95431758
{[>]N[C@@H](C)[C@@H](C[NH3+])C(=O).[+rn=70],CC1(CCC(N)CC=O)CC1[<].[+rn=30]}	1049.428254	39.65956943	112.1817215
{[>]N[C@@H](C)[C@@H](C[NH3+])C(=O).[+rn=80],CC1(CCC(N)CC=O)CC1[<].[+rn=20]}	1369.686856	37.19263788	113.6146695
{[>]N[C@@H](C)[C@@H](C[NH3+])C(=O).[+rn=90],CC1(CCC(N)CC=O)CC1[<].[+rn=10]}	2338.405717	39.05329821	156.7971808
{[>]N[C@@H](C)[C@@H](C[NH3+])C(=O).[+rn=10],CC(CC(N)CC=O)C1C(C)C1C[<].[+rn=90]}	7.225904605	65.47124456	163.5111057
{[>]N[C@@H](C)[C@@H](C[NH3+])C(=O).[+rn=20],CC(CC(N)CC=O)C1C(C)C1C[<].[+rn=80]}	5.707800967	52.35109269	132.2929077
{[>]N[C@@H](C)[C@@H](C[NH3+])C(=O).[+rn=30],CC(CC(N)CC=O)C1C(C)C1C[<].[+rn=70]}	5.982556433	47.849465	136.9503331
{[>]N[C@@H](C)[C@@H](C[NH3+])C(=O).[+rn=40],CC(CC(N)CC=O)C1C(C)C1C[<].[+rn=60]}	4.841235576	40.30543447	108.3865607
{[>]N[C@@H](C)[C@@H](C[NH3+])C(=O).[+rn=50],CC(CC(N)CC=O)C1C(C)C1C[<].[+rn=50]}	5.82045024	34.85762139	111.1100133
{[>]N[C@@H](C)[C@@H](C[NH3+])C(=O).[+rn=60],CC(CC(N)CC=O)C1C(C)C1C[<].[+rn=40]}	4.799373279	32.47666856	113.8041735
{[>]N[C@@H](C)[C@@H](C[NH3+])C(=O).[+rn=70],CC(CC(N)CC=O)C1C(C)C1C[<].[+rn=30]}	5.508081051	31.2222268	133.7659916
{[>]N[C@@H](C)[C@@H](C[NH3+])C(=O).[+rn=80],CC(CC(N)CC=O)C1C(C)C1C[<].[+rn=20]}	4.709110733	27.87636959	134.8877392
{[>]N[C@@H](C)[C@@H](C[NH3+])C(=O).[+rn=90],CC(CC(N)CC=O)C1C(C)C1C[<].[+rn=10]}	5.430725777	28.41472503	178.6738991
{[>]N[C@@H](C)[C@@H](C[NH3+])C(=O).[+rn=10],CC1(C)CC1CCCC(N)CC=O[<].[+rn=90]}	5.580104037	63.32634601	94.26922087
{[>]N[C@@H](C)[C@@H](C[NH3+])C(=O).[+rn=20],CC1(C)CC1CCCC(N)CC=O[<].[+rn=80]}	6.039792475	52.73540643	74.70732901
{[>]N[C@@H](C)[C@@H](C[NH3+])C(=O).[+rn=30],CC1(C)CC1CCCC(N)CC=O[<].[+rn=70]}	9.367125493	48.81578885	74.13900872
{[>]N[C@@H](C)[C@@H](C[NH3+])C(=O).[+rn=40],CC1(C)CC1CCCC(N)CC=O[<].[+rn=60]}	9.553010325	41.89030792	53.15321918
{[>]N[C@@H](C)[C@@H](C[NH3+])C(=O).[+rn=50],CC1(C)CC1CCCC(N)CC=O[<].[+rn=50]}	18.2534229	36.26369719	57.77621347
{[>]N[C@@H](C)[C@@H](C[NH3+])C(=O).[+rn=60],CC1(C)CC1CCCC(N)CC=O[<].[+rn=40]}	18.24144129	34.07466396	67.87844151
{[>]N[C@@H](C)[C@@H](C[NH3+])C(=O).[+rn=70],CC1(C)CC1CCCC(N)CC=O[<].[+rn=30]}	43.38305555	32.96043549	91.48615969
{[>]N[C@@H](C)[C@@H](C[NH3+])C(=O).[+rn=80],CC1(C)CC1CCCC(N)CC=O[<].[+rn=20]}	66.73128771	29.65557602	111.913558
{[>]N[C@@H](C)[C@@H](C[NH3+])C(=O).[+rn=90],CC1(C)CC1CCCC(N)CC=O[<].[+rn=10]}	166.0463292	29.56509019	163.5247929
{[>]N[C@@H](C)[C@@H](C[NH3+])C(=O).[+rn=10],CC(CCC1CC1)C(N)CC=O[<].[+rn=90]}	20.34307966	87.30450685	281.2021457
{[>]N[C@@H](C)[C@@H](C[NH3+])C(=O).[+rn=20],CC(CCC1CC1)C(N)CC=O[<].[+rn=80]}	19.2852605	70.86567297	247.173208
{[>]N[C@@H](C)[C@@H](C[NH3+])C(=O).[+rn=30],CC(CCC1CC1)C(N)CC=O[<].[+rn=70]}	23.49669007	61.48000958	231.8185354
{[>]N[C@@H](C)[C@@H](C[NH3+])C(=O).[+rn=40],CC(CCC1CC1)C(N)CC=O[<].[+rn=60]}	20.70378974	49.51568949	136.4544653
{[>]N[C@@H](C)[C@@H](C[NH3+])C(=O).[+rn=50],CC(CCC1CC1)C(N)CC=O[<].[+rn=50]}	34.90359978	40.45431173	123.9245806
{[>]N[C@@H](C)[C@@H](C[NH3+])C(=O).[+rn=60],CC(CCC1CC1)C(N)CC=O[<].[+rn=40]}	37.1852392	35.35145688	118.5492343
{[>]N[C@@H](C)[C@@H](C[NH3+])C(=O).[+rn=70],CC(CCC1CC1)C(N)CC=O[<].[+rn=30]}	85.06727584	32.49176056	152.16954
{[>]N[C@@H](C)[C@@H](C[NH3+])C(=O).[+rn=80],CC(CCC1CC1)C(N)CC=O[<].[+rn=20]}	136.9759213	28.23861946	176.983393
{[>]N[C@@H](C)[C@@H](C[NH3+])C(=O).[+rn=90],CC(CCC1CC1)C(N)CC=O[<].[+rn=10]}	235.6440384	29.13411486	249.1995908
{[>]N[C@@H](C)[C@@H](C[NH3+])C(=O).[+rn=10],CC1CC(C(C)C(N)CC=O)C1[<].[+rn=90]}	9.103926051	89.20633698	373.4122134
{[>]N[C@@H](C)[C@@H](C[NH3+])C(=O).[+rn=20],CC1CC(C(C)C(N)CC=O)C1[<].[+rn=80]}	7.963146843	70.8379301	287.5784076
{[>]N[C@@H](C)[C@@H](C[NH3+])C(=O).[+rn=30],CC1CC(C(C)C(N)CC=O)C1[<].[+rn=70]}	8.305666144	61.60496055	254.1569798
{[>]N[C@@H](C)[C@@H](C[NH3+])C(=O).[+rn=40],CC1CC(C(C)C(N)CC=O)C1[<].[+rn=60]}	6.570173516	49.25294519	146.2275569
{[>]N[C@@H](C)[C@@H](C[NH3+])C(=O).[+rn=50],CC1CC(C(C)C(N)CC=O)C1[<].[+rn=50]}	8.917496092	40.05780199	118.9057627
{[>]N[C@@H](C)[C@@H](C[NH3+])C(=O).[+rn=60],CC1CC(C(C)C(N)CC=O)C1[<].[+rn=40]}	7.936045138	34.72007685	105.3226428
{[>]N[C@@H](C)[C@@H](C[NH3+])C(=O).[+rn=70],CC1CC(C(C)C(N)CC=O)C1[<].[+rn=30]}	14.33136466	31.08425287	126.3406573
{[>]N[C@@H](C)[C@@H](C[NH3+])C(=O).[+rn=80],CC1CC(C(C)C(N)CC=O)C1[<].[+rn=20]}	19.08080482	25.95647896	129.8597866
{[>]N[C@@H](C)[C@@H](C[NH3+])C(=O).[+rn=90],CC1CC(C(C)C(N)CC=O)C1[<].[+rn=10]}	32.54533631	25.25147937	177.7448209
{[>]N[C@@H](C)[C@@H](C[NH3+])C(=O).[+rn=10],CCC1CC1C(C)C(N)CC=O[<].[+rn=90]}	7.900111369	79.37923217	310.8242499
{[>]N[C@@H](C)[C@@H](C[NH3+])C(=O).[+rn=20],CCC1CC1C(C)C(N)CC=O[<].[+rn=80]}	8.189146883	64.05309558	239.4550913
{[>]N[C@@H](C)[C@@H](C[NH3+])C(=O).[+rn=30],CCC1CC1C(C)C(N)CC=O[<].[+rn=70]}	10.99498641	55.41052377	220.1390265
{[>]N[C@@H](C)[C@@H](C[NH3+])C(=O).[+rn=40],CCC1CC1C(C)C(N)CC=O[<].[+rn=60]}	9.486111485	44.55311588	138.1118495
{[>]N[C@@H](C)[C@@H](C[NH3+])C(=O).[+rn=50],CCC1CC1C(C)C(N)CC=O[<].[+rn=50]}	15.46169027	36.55824079	135.5661334
{[>]N[C@@H](C)[C@@H](C[NH3+])C(=O).[+rn=60],CCC1CC1C(C)C(N)CC=O[<].[+rn=40]}	16.30332172	32.30429348	130.6069551
{[>]N[C@@H](C)[C@@H](C[NH3+])C(=O).[+rn=70],CCC1CC1C(C)C(N)CC=O[<].[+rn=30]}	39.1606614	29.47013196	157.3062932
{[>]N[C@@H](C)[C@@H](C[NH3+])C(=O).[+rn=80],CCC1CC1C(C)C(N)CC=O[<].[+rn=20]}	63.48951262	25.42928246	166.4173576
{[>]N[C@@H](C)[C@@H](C[NH3+])C(=O).[+rn=90],CCC1CC1C(C)C(N)CC=O[<].[+rn=10]}	134.5588779	25.20613318	214.3208736
{[>]N[C@@H](C)[C@@H](C[NH3+])C(=O).[+rn=10],CCC1(C(N)CC=O)CCC1C[<].[+rn=90]}	3.36444664	38.85726411	148.5750136
{[>]N[C@@H](C)[C@@H](C[NH3+])C(=O).[+rn=20],CCC1(C(N)CC=O)CCC1C[<].[+rn=80]}	2.769256098	30.52547925	114.6252226
{[>]N[C@@H](C)[C@@H](C[NH3+])C(=O).[+rn=30],CCC1(C(N)CC=O)CCC1C[<].[+rn=70]}	2.661768807	27.69322743	118.16175
{[>]N[C@@H](C)[C@@H](C[NH3+])C(=O).[+rn=40],CCC1(C(N)CC=O)CCC1C[<].[+rn=60]}	2.063874072	23.61556951	70.4739591
{[>]N[C@@H](C)[C@@H](C[NH3+])C(=O).[+rn=50],CCC1(C(N)CC=O)CCC1C[<].[+rn=50]}	2.308915458	20.58524138	70.47797472
{[>]N[C@@H](C)[C@@H](C[NH3+])C(=O).[+rn=60],CCC1(C(N)CC=O)CCC1C[<].[+rn=40]}	2.03752002	19.51356286	85.24579435
{[>]N[C@@H](C)[C@@H](C[NH3+])C(=O).[+rn=70],CCC1(C(N)CC=O)CCC1C[<].[+rn=30]}	2.613132529	18.51335947	133.3903131
{[>]N[C@@H](C)[C@@H](C[NH3+])C(=O).[+rn=80],CCC1(C(N)CC=O)CCC1C[<].[+rn=20]}	2.616445569	16.74588871	168.5435007
{[>]N[C@@H](C)[C@@H](C[NH3+])C(=O).[+rn=90],CCC1(C(N)CC=O)CCC1C[<].[+rn=10]}	3.078429845	17.01110767	237.5613036
{[>]N[C@@H](C)[C@@H](C[NH3+])C(=O).[+rn=10],CC(CCCC(N)CC=O)C1CC1[<].[+rn=90]}	8.867427337	70.12919486	142.9443804
{[>]N[C@@H](C)[C@@H](C[NH3+])C(=O).[+rn=20],CC(CCCC(N)CC=O)C1CC1[<].[+rn=80]}	8.539207342	55.25807106	118.3345968
{[>]N[C@@H](C)[C@@H](C[NH3+])C(=O).[+rn=30],CC(CCCC(N)CC=O)C1CC1[<].[+rn=70]}	9.843294518	49.32587632	111.3055033
{[>]N[C@@H](C)[C@@H](C[NH3+])C(=O).[+rn=40],CC(CCCC(N)CC=O)C1CC1[<].[+rn=60]}	8.376941081	40.73665422	70.13390955
{[>]N[C@@H](C)[C@@H](C[NH3+])C(=O).[+rn=50],CC(CCCC(N)CC=O)C1CC1[<].[+rn=50]}	11.44071315	34.35470894	75.22989414
{[>]N[C@@H](C)[C@@H](C[NH3+])C(=O).[+rn=60],CC(CCCC(N)CC=O)C1CC1[<].[+rn=40]}	10.07080492	31.44925791	83.65265447
{[>]N[C@@H](C)[C@@H](C[NH3+])C(=O).[+rn=70],CC(CCCC(N)CC=O)C1CC1[<].[+rn=30]}	17.66027521	29.64638423	116.4104249
{[>]N[C@@H](C)[C@@H](C[NH3+])C(=O).[+rn=80],CC(CCCC(N)CC=O)C1CC1[<].[+rn=20]}	29.97462917	26.11507265	155.6506558
{[>]N[C@@H](C)[C@@H](C[NH3+])C(=O).[+rn=90],CC(CCCC(N)CC=O)C1CC1[<].[+rn=10]}	67.93651491	26.2996072	219.4446725
{[>]N[C@@H](C)[C@@H](C[NH3+])C(=O).[+rn=10],CC1(CCC(N)CC=O)CCC1[<].[+rn=90]}	13.33889255	96.71747811	210.6453663
{[>]N[C@@H](C)[C@@H](C[NH3+])C(=O).[+rn=20],CC1(CCC(N)CC=O)CCC1[<].[+rn=80]}	14.47396987	79.28007725	172.281567
{[>]N[C@@H](C)[C@@H](C[NH3+])C(=O).[+rn=30],CC1(CCC(N)CC=O)CCC1[<].[+rn=70]}	22.73761177	68.86943465	163.2619988
{[>]N[C@@H](C)[C@@H](C[NH3+])C(=O).[+rn=40],CC1(CCC(N)CC=O)CCC1[<].[+rn=60]}	24.69853791	55.57297471	82.4756264
{[>]N[C@@H](C)[C@@H](C[NH3+])C(=O).[+rn=50],CC1(CCC(N)CC=O)CCC1[<].[+rn=50]}	53.97961896	44.43279077	61.35534405
{[>]N[C@@H](C)[C@@H](C[NH3+])C(=O).[+rn=60],CC1(CCC(N)CC=O)CCC1[<].[+rn=40]}	72.0343048	38.33528135	54.75643229
{[>]N[C@@H](C)[C@@H](C[NH3+])C(=O).[+rn=70],CC1(CCC(N)CC=O)CCC1[<].[+rn=30]}	164.7388609	34.22319947	72.55686825
{[>]N[C@@H](C)[C@@H](C[NH3+])C(=O).[+rn=80],CC1(CCC(N)CC=O)CCC1[<].[+rn=20]}	224.8149875	29.44523273	86.50880746
{[>]N[C@@H](C)[C@@H](C[NH3+])C(=O).[+rn=90],CC1(CCC(N)CC=O)CCC1[<].[+rn=10]}	447.7075726	29.0958776	132.1643336
{[>]N[C@@H](C)[C@@H](C[NH3+])C(=O).[+rn=10],CC1CCC(C)C1C(N)CC=O[<].[+rn=90]}	7.802963438	65.16016606	153.9898096
{[>]N[C@@H](C)[C@@H](C[NH3+])C(=O).[+rn=20],CC1CCC(C)C1C(N)CC=O[<].[+rn=80]}	6.469966356	52.68922049	126.1108773
{[>]N[C@@H](C)[C@@H](C[NH3+])C(=O).[+rn=30],CC1CCC(C)C1C(N)CC=O[<].[+rn=70]}	6.284105181	46.47256424	135.0431752
{[>]N[C@@H](C)[C@@H](C[NH3+])C(=O).[+rn=40],CC1CCC(C)C1C(N)CC=O[<].[+rn=60]}	4.631799454	39.13800817	99.2036161
{[>]N[C@@H](C)[C@@H](C[NH3+])C(=O).[+rn=50],CC1CCC(C)C1C(N)CC=O[<].[+rn=50]}	5.064915792	33.79899462	108.7474906
{[>]N[C@@H](C)[C@@H](C[NH3+])C(=O).[+rn=60],CC1CCC(C)C1C(N)CC=O[<].[+rn=40]}	3.787753305	31.13631356	112.3060965
{[>]N[C@@H](C)[C@@H](C[NH3+])C(=O).[+rn=70],CC1CCC(C)C1C(N)CC=O[<].[+rn=30]}	4.005106369	29.22810245	148.1518732
{[>]N[C@@H](C)[C@@H](C[NH3+])C(=O).[+rn=80],CC1CCC(C)C1C(N)CC=O[<].[+rn=20]}	3.185975848	26.43529293	169.0997575
{[>]N[C@@H](C)[C@@H](C[NH3+])C(=O).[+rn=90],CC1CCC(C)C1C(N)CC=O[<].[+rn=10]}	3.097464013	26.83655595	225.2686884
{[>]N[C@@H](C)[C@@H](C[NH3+])C(=O).[+rn=10],CC(C(N)CC=O)C1CC1(C)C[<].[+rn=90]}	2.974856569	70.10040187	144.5326285
{[>]N[C@@H](C)[C@@H](C[NH3+])C(=O).[+rn=20],CC(C(N)CC=O)C1CC1(C)C[<].[+rn=80]}	4.077554951	55.0541913	110.6784475
{[>]N[C@@H](C)[C@@H](C[NH3+])C(=O).[+rn=30],CC(C(N)CC=O)C1CC1(C)C[<].[+rn=70]}	7.179819813	48.03593463	109.5374213
{[>]N[C@@H](C)[C@@H](C[NH3+])C(=O).[+rn=40],CC(C(N)CC=O)C1CC1(C)C[<].[+rn=60]}	7.820269055	39.52632475	74.84029601
{[>]N[C@@H](C)[C@@H](C[NH3+])C(=O).[+rn=50],CC(C(N)CC=O)C1CC1(C)C[<].[+rn=50]}	16.2160585	33.98429747	69.13718937
{[>]N[C@@H](C)[C@@H](C[NH3+])C(=O).[+rn=60],CC(C(N)CC=O)C1CC1(C)C[<].[+rn=40]}	19.24301387	30.87555677	68.6758809
{[>]N[C@@H](C)[C@@H](C[NH3+])C(=O).[+rn=70],CC(C(N)CC=O)C1CC1(C)C[<].[+rn=30]}	43.12433627	29.21633392	81.70050509
{[>]N[C@@H](C)[C@@H](C[NH3+])C(=O).[+rn=80],CC(C(N)CC=O)C1CC1(C)C[<].[+rn=20]}	70.67612315	26.1648124	80.56621349
{[>]N[C@@H](C)[C@@H](C[NH3+])C(=O).[+rn=90],CC(C(N)CC=O)C1CC1(C)C[<].[+rn=10]}	159.9383558	27.82781647	105.6249684
{[>]N[C@@H](C)[C@@H](C[NH3+])C(=O).[+rn=10],CCC(C(N)CC=O)C1CC1[<].[+rn=90]}	19.62174006	80.5919499	313.2365123
{[>]N[C@@H](C)[C@@H](C[NH3+])C(=O).[+rn=20],CCC(C(N)CC=O)C1CC1[<].[+rn=80]}	15.85082836	64.11274108	279.2574464
{[>]N[C@@H](C)[C@@H](C[NH3+])C(=O).[+rn=30],CCC(C(N)CC=O)C1CC1[<].[+rn=70]}	15.52166947	55.59301655	258.4030393
{[>]N[C@@H](C)[C@@H](C[NH3+])C(=O).[+rn=40],CCC(C(N)CC=O)C1CC1[<].[+rn=60]}	10.92357085	42.93277906	156.3206367
{[>]N[C@@H](C)[C@@H](C[NH3+])C(=O).[+rn=50],CCC(C(N)CC=O)C1CC1[<].[+rn=50]}	11.70398552	33.23048407	155.0429571
{[>]N[C@@H](C)[C@@H](C[NH3+])C(=O).[+rn=60],CCC(C(N)CC=O)C1CC1[<].[+rn=40]}	7.600391688	28.82630305	163.6923956
{[>]N[C@@H](C)[C@@H](C[NH3+])C(=O).[+rn=70],CCC(C(N)CC=O)C1CC1[<].[+rn=30]}	8.455009293	26.52001027	240.5904314
{[>]N[C@@H](C)[C@@H](C[NH3+])C(=O).[+rn=80],CCC(C(N)CC=O)C1CC1[<].[+rn=20]}	7.057669172	24.83230476	284.8759233
{[>]N[C@@H](C)[C@@H](C[NH3+])C(=O).[+rn=90],CCC(C(N)CC=O)C1CC1[<].[+rn=10]}	8.947048983	27.38135617	396.3623031
{[>]N[C@@H](C)[C@@H](C[NH3+])C(=O).[+rn=10],CC1CC(C)C1CCC(N)CC=O[<].[+rn=90]}	11.11707255	71.72154095	248.0473576
{[>]N[C@@H](C)[C@@H](C[NH3+])C(=O).[+rn=20],CC1CC(C)C1CCC(N)CC=O[<].[+rn=80]}	8.155905627	58.01565025	197.0278123
{[>]N[C@@H](C)[C@@H](C[NH3+])C(=O).[+rn=30],CC1CC(C)C1CCC(N)CC=O[<].[+rn=70]}	7.96714419	51.22522014	183.0218074
{[>]N[C@@H](C)[C@@H](C[NH3+])C(=O).[+rn=40],CC1CC(C)C1CCC(N)CC=O[<].[+rn=60]}	5.462207417	42.38934877	110.60356
{[>]N[C@@H](C)[C@@H](C[NH3+])C(=O).[+rn=50],CC1CC(C)C1CCC(N)CC=O[<].[+rn=50]}	6.387315503	36.0921629	97.22360027
{[>]N[C@@H](C)[C@@H](C[NH3+])C(=O).[+rn=60],CC1CC(C)C1CCC(N)CC=O[<].[+rn=40]}	5.136586222	33.05363812	96.51594844
{[>]N[C@@H](C)[C@@H](C[NH3+])C(=O).[+rn=70],CC1CC(C)C1CCC(N)CC=O[<].[+rn=30]}	6.582295532	31.17074606	115.505801
{[>]N[C@@H](C)[C@@H](C[NH3+])C(=O).[+rn=80],CC1CC(C)C1CCC(N)CC=O[<].[+rn=20]}	5.92492499	27.70556395	128.0692638
{[>]N[C@@H](C)[C@@H](C[NH3+])C(=O).[+rn=90],CC1CC(C)C1CCC(N)CC=O[<].[+rn=10]}	6.752428632	27.0882239	180.18208
{[>]N[C@@H](C)[C@@H](C[NH3+])C(=O).[+rn=10],CC1CC(CCCC(N)CC=O)C1[<].[+rn=90]}	10.62405948	73.27375301	204.3574642
{[>]N[C@@H](C)[C@@H](C[NH3+])C(=O).[+rn=20],CC1CC(CCCC(N)CC=O)C1[<].[+rn=80]}	8.840441906	57.50388009	162.809475
{[>]N[C@@H](C)[C@@H](C[NH3+])C(=O).[+rn=30],CC1CC(CCCC(N)CC=O)C1[<].[+rn=70]}	9.575770053	50.42325894	159.4304065
{[>]N[C@@H](C)[C@@H](C[NH3+])C(=O).[+rn=40],CC1CC(CCCC(N)CC=O)C1[<].[+rn=60]}	7.863258365	41.09274517	92.16088267
{[>]N[C@@H](C)[C@@H](C[NH3+])C(=O).[+rn=50],CC1CC(CCCC(N)CC=O)C1[<].[+rn=50]}	10.52298086	34.68767104	77.72603233
{[>]N[C@@H](C)[C@@H](C[NH3+])C(=O).[+rn=60],CC1CC(CCCC(N)CC=O)C1[<].[+rn=40]}	8.026377321	31.74774675	77.73098132
{[>]N[C@@H](C)[C@@H](C[NH3+])C(=O).[+rn=70],CC1CC(CCCC(N)CC=O)C1[<].[+rn=30]}	12.9963435	29.44403232	112.9863298
{[>]N[C@@H](C)[C@@H](C[NH3+])C(=O).[+rn=80],CC1CC(CCCC(N)CC=O)C1[<].[+rn=20]}	14.28472054	25.74723243	145.9425661
{[>]N[C@@H](C)[C@@H](C[NH3+])C(=O).[+rn=90],CC1CC(CCCC(N)CC=O)C1[<].[+rn=10]}	27.51222978	25.2907969	213.8182593
{[>]N[C@@H](C)[C@@H](C[NH3+])C(=O).[+rn=10],CC(C)(CC(N)CC=O)C1CC1[<].[+rn=90]}	3.235781565	74.61279257	177.2869149
{[>]N[C@@H](C)[C@@H](C[NH3+])C(=O).[+rn=20],CC(C)(CC(N)CC=O)C1CC1[<].[+rn=80]}	3.470078533	58.35146155	128.1389808
{[>]N[C@@H](C)[C@@H](C[NH3+])C(=O).[+rn=30],CC(C)(CC(N)CC=O)C1CC1[<].[+rn=70]}	4.578857976	51.73788887	124.6392556
{[>]N[C@@H](C)[C@@H](C[NH3+])C(=O).[+rn=40],CC(C)(CC(N)CC=O)C1CC1[<].[+rn=60]}	4.426609205	41.19366191	76.62032395
{[>]N[C@@H](C)[C@@H](C[NH3+])C(=O).[+rn=50],CC(C)(CC(N)CC=O)C1CC1[<].[+rn=50]}	6.349891907	33.0112942	77.60905525
{[>]N[C@@H](C)[C@@H](C[NH3+])C(=O).[+rn=60],CC(C)(CC(N)CC=O)C1CC1[<].[+rn=40]}	6.026554713	30.22222225	85.0897355
{[>]N[C@@H](C)[C@@H](C[NH3+])C(=O).[+rn=70],CC(C)(CC(N)CC=O)C1CC1[<].[+rn=30]}	11.29053945	28.77563381	105.874869
{[>]N[C@@H](C)[C@@H](C[NH3+])C(=O).[+rn=80],CC(C)(CC(N)CC=O)C1CC1[<].[+rn=20]}	13.71017044	25.12401527	119.278905
{[>]N[C@@H](C)[C@@H](C[NH3+])C(=O).[+rn=90],CC(C)(CC(N)CC=O)C1CC1[<].[+rn=10]}	24.75180787	26.55323403	172.923585
{[>]N[C@@H](C)[C@@H](C[NH3+])C(=O).[+rn=10],CC(CCC1CC1)CC(N)CC=O[<].[+rn=90]}	9.191969045	96.6566092	311.594406
{[>]N[C@@H](C)[C@@H](C[NH3+])C(=O).[+rn=20],CC(CCC1CC1)CC(N)CC=O[<].[+rn=80]}	10.06997858	78.07942593	256.3536347
{[>]N[C@@H](C)[C@@H](C[NH3+])C(=O).[+rn=30],CC(CCC1CC1)CC(N)CC=O[<].[+rn=70]}	15.00194711	69.84440511	245.0930845
{[>]N[C@@H](C)[C@@H](C[NH3+])C(=O).[+rn=40],CC(CCC1CC1)CC(N)CC=O[<].[+rn=60]}	15.21478602	58.31638095	157.9598917
{[>]N[C@@H](C)[C@@H](C[NH3+])C(=O).[+rn=50],CC(CCC1CC1)CC(N)CC=O[<].[+rn=50]}	33.91363448	49.24282554	143.1341327
{[>]N[C@@H](C)[C@@H](C[NH3+])C(=O).[+rn=60],CC(CCC1CC1)CC(N)CC=O[<].[+rn=40]}	39.88942035	43.85338676	137.6733208
{[>]N[C@@H](C)[C@@H](C[NH3+])C(=O).[+rn=70],CC(CCC1CC1)CC(N)CC=O[<].[+rn=30]}	82.40671478	40.88838273	167.3394118
{[>]N[C@@H](C)[C@@H](C[NH3+])C(=O).[+rn=80],CC(CCC1CC1)CC(N)CC=O[<].[+rn=20]}	112.3151678	35.24793361	188.0746111
{[>]N[C@@H](C)[C@@H](C[NH3+])C(=O).[+rn=90],CC(CCC1CC1)CC(N)CC=O[<].[+rn=10]}	268.8614957	34.03368039	259.75829
{[>]N[C@@H](C)[C@@H](C[NH3+])C(=O).[+rn=10],CC(CC(N)CC=O)C1CC1(C)C[<].[+rn=90]}	6.373458381	63.89700083	118.549296
{[>]N[C@@H](C)[C@@H](C[NH3+])C(=O).[+rn=20],CC(CC(N)CC=O)C1CC1(C)C[<].[+rn=80]}	5.165045823	51.25419543	87.17019805
{[>]N[C@@H](C)[C@@H](C[NH3+])C(=O).[+rn=30],CC(CC(N)CC=O)C1CC1(C)C[<].[+rn=70]}	5.475058878	46.65278464	89.69407304
{[>]N[C@@H](C)[C@@H](C[NH3+])C(=O).[+rn=40],CC(CC(N)CC=O)C1CC1(C)C[<].[+rn=60]}	4.684033772	39.981568	65.5098791
{[>]N[C@@H](C)[C@@H](C[NH3+])C(=O).[+rn=50],CC(CC(N)CC=O)C1CC1(C)C[<].[+rn=50]}	5.623356947	35.08668922	65.96247369
{[>]N[C@@H](C)[C@@H](C[NH3+])C(=O).[+rn=60],CC(CC(N)CC=O)C1CC1(C)C[<].[+rn=40]}	4.528663868	32.79378963	69.64847402
{[>]N[C@@H](C)[C@@H](C[NH3+])C(=O).[+rn=70],CC(CC(N)CC=O)C1CC1(C)C[<].[+rn=30]}	5.408384781	31.78240693	85.02785875
{[>]N[C@@H](C)[C@@H](C[NH3+])C(=O).[+rn=80],CC(CC(N)CC=O)C1CC1(C)C[<].[+rn=20]}	4.801104236	28.47974692	86.73650608
{[>]N[C@@H](C)[C@@H](C[NH3+])C(=O).[+rn=90],CC(CC(N)CC=O)C1CC1(C)C[<].[+rn=10]}	5.494461958	28.91576919	119.2368343
{[>]N[C@@H](C)[C@@H](C[NH3+])C(=O).[+rn=10],CC1(CC(N)CC=O)CCC1[<].[+rn=90]}	17.87099486	94.83233603	299.0099803
{[>]N[C@@H](C)[C@@H](C[NH3+])C(=O).[+rn=20],CC1(CC(N)CC=O)CCC1[<].[+rn=80]}	15.44828868	78.89246437	266.9768662
{[>]N[C@@H](C)[C@@H](C[NH3+])C(=O).[+rn=30],CC1(CC(N)CC=O)CCC1[<].[+rn=70]}	16.32839799	68.2301996	250.6812977
{[>]N[C@@H](C)[C@@H](C[NH3+])C(=O).[+rn=40],CC1(CC(N)CC=O)CCC1[<].[+rn=60]}	11.0399115	53.84744989	126.2494914
{[>]N[C@@H](C)[C@@H](C[NH3+])C(=O).[+rn=50],CC1(CC(N)CC=O)CCC1[<].[+rn=50]}	13.96064267	40.99557425	103.7971947
{[>]N[C@@H](C)[C@@H](C[NH3+])C(=O).[+rn=60],CC1(CC(N)CC=O)CCC1[<].[+rn=40]}	10.30054137	33.33894147	111.6157891
{[>]N[C@@H](C)[C@@H](C[NH3+])C(=O).[+rn=70],CC1(CC(N)CC=O)CCC1[<].[+rn=30]}	15.57429863	29.65165611	157.6909086
{[>]N[C@@H](C)[C@@H](C[NH3+])C(=O).[+rn=80],CC1(CC(N)CC=O)CCC1[<].[+rn=20]}	14.2174385	27.00097023	188.5702895
{[>]N[C@@H](C)[C@@H](C[NH3+])C(=O).[+rn=90],CC1(CC(N)CC=O)CCC1[<].[+rn=10]}	18.85928583	28.2380862	268.5402565
{[>]N[C@@H](C)[C@@H](C[NH3+])C(=O).[+rn=10],CCC1CCC1C(C)C(N)CC=O[<].[+rn=90]}	2.261051118	80.49754522	447.0279288
{[>]N[C@@H](C)[C@@H](C[NH3+])C(=O).[+rn=20],CCC1CCC1C(C)C(N)CC=O[<].[+rn=80]}	2.339443826	63.67835895	325.8192695
{[>]N[C@@H](C)[C@@H](C[NH3+])C(=O).[+rn=30],CCC1CCC1C(C)C(N)CC=O[<].[+rn=70]}	2.980226386	55.71240225	281.9091046
{[>]N[C@@H](C)[C@@H](C[NH3+])C(=O).[+rn=40],CCC1CCC1C(C)C(N)CC=O[<].[+rn=60]}	2.822774464	45.51665956	155.4295494
{[>]N[C@@H](C)[C@@H](C[NH3+])C(=O).[+rn=50],CCC1CCC1C(C)C(N)CC=O[<].[+rn=50]}	4.101676098	38.21369363	124.3964915
{[>]N[C@@H](C)[C@@H](C[NH3+])C(=O).[+rn=60],CCC1CCC1C(C)C(N)CC=O[<].[+rn=40]}	4.230554603	34.54312157	111.8581995
{[>]N[C@@H](C)[C@@H](C[NH3+])C(=O).[+rn=70],CCC1CCC1C(C)C(N)CC=O[<].[+rn=30]}	6.958565623	31.97018079	133.3523059
{[>]N[C@@H](C)[C@@H](C[NH3+])C(=O).[+rn=80],CCC1CCC1C(C)C(N)CC=O[<].[+rn=20]}	11.96718697	27.88317032	137.40275
{[>]N[C@@H](C)[C@@H](C[NH3+])C(=O).[+rn=90],CCC1CCC1C(C)C(N)CC=O[<].[+rn=10]}	30.82604064	27.12544149	175.4263214
{[>]N[C@@H](C)[C@@H](C[NH3+])C(=O).[+rn=10],CC(CCCC1CC1)C(N)CC=O[<].[+rn=90]}	2.052194451	68.74080049	148.1195652
{[>]N[C@@H](C)[C@@H](C[NH3+])C(=O).[+rn=20],CC(CCCC1CC1)C(N)CC=O[<].[+rn=80]}	1.83617232	54.22102112	121.8687951
{[>]N[C@@H](C)[C@@H](C[NH3+])C(=O).[+rn=30],CC(CCCC1CC1)C(N)CC=O[<].[+rn=70]}	2.233627324	48.14119351	115.4371037
{[>]N[C@@H](C)[C@@H](C[NH3+])C(=O).[+rn=40],CC(CCCC1CC1)C(N)CC=O[<].[+rn=60]}	2.062288477	38.99257356	73.06821414
{[>]N[C@@H](C)[C@@H](C[NH3+])C(=O).[+rn=50],CC(CCCC1CC1)C(N)CC=O[<].[+rn=50]}	3.618772038	33.08257581	70.76473982
{[>]N[C@@H](C)[C@@H](C[NH3+])C(=O).[+rn=60],CC(CCCC1CC1)C(N)CC=O[<].[+rn=40]}	3.960273991	30.53312934	77.27074264
{[>]N[C@@H](C)[C@@H](C[NH3+])C(=O).[+rn=70],CC(CCCC1CC1)C(N)CC=O[<].[+rn=30]}	8.826985294	28.82054119	111.1705205
{[>]N[C@@H](C)[C@@H](C[NH3+])C(=O).[+rn=80],CC(CCCC1CC1)C(N)CC=O[<].[+rn=20]}	17.01569756	25.41159996	153.399499
{[>]N[C@@H](C)[C@@H](C[NH3+])C(=O).[+rn=90],CC(CCCC1CC1)C(N)CC=O[<].[+rn=10]}	46.39572226	25.72818866	225.45142
{[>]N[C@@H](C)[C@@H](C[NH3+])C(=O).[+rn=10],CC1CCC(CC(N)CC=O)C1C[<].[+rn=90]}	3.403465242	78.0618727	199.9053701
[truncated: 1,817 more rows]
