# Supplementary material for: AI-guided few-shot inverse design of HDP-mimicking polymers against drug-resistant bacteria
Source: Nat Commun. 2024 Jul 26;15:6288. doi: 10.1038/s41467-024-50533-4 (PMC11282099; doi:10.1038/s41467-024-50533-4)
Supplement: Supplementary file 11 — Source Data [file 41467_2024_50533_MOESM11_ESM.zip › Source Data/Supplementary Information/FigS43,48-50_predict_all.csv]

smiles	HC10	Sau	Ecoli
{[>]N[C@@H](C)[C@@H](C[NH3+])C(=O).[+rn=10],CCCC(N)C(C)C=O[<].[+rn=90]}	64.81524654	75.91436353	535.4459671
{[>]N[C@@H](C)[C@@H](C[NH3+])C(=O).[+rn=20],CCCC(N)C(C)C=O[<].[+rn=80]}	46.73170405	54.98595502	406.1287617
{[>]N[C@@H](C)[C@@H](C[NH3+])C(=O).[+rn=30],CCCC(N)C(C)C=O[<].[+rn=70]}	51.61388702	42.47062572	303.4555333
{[>]N[C@@H](C)[C@@H](C[NH3+])C(=O).[+rn=40],CCCC(N)C(C)C=O[<].[+rn=60]}	27.90433676	28.6367288	143.7817309
{[>]N[C@@H](C)[C@@H](C[NH3+])C(=O).[+rn=50],CCCC(N)C(C)C=O[<].[+rn=50]}	36.07618253	19.65802565	126.4149444
{[>]N[C@@H](C)[C@@H](C[NH3+])C(=O).[+rn=60],CCCC(N)C(C)C=O[<].[+rn=40]}	37.08444961	18.13784337	94.86629837
{[>]N[C@@H](C)[C@@H](C[NH3+])C(=O).[+rn=70],CCCC(N)C(C)C=O[<].[+rn=30]}	150.6261639	19.58312686	144.9118546
{[>]N[C@@H](C)[C@@H](C[NH3+])C(=O).[+rn=80],CCCC(N)C(C)C=O[<].[+rn=20]}	192.2073361	21.72885024	185.952644
{[>]N[C@@H](C)[C@@H](C[NH3+])C(=O).[+rn=90],CCCC(N)C(C)C=O[<].[+rn=10]}	243.3974501	29.73001251	234.1740642
{[>]N[C@@H](C)[C@@H](C[NH3+])C(=O).[+rn=10],CCCC(N)C(C=O)CC[<].[+rn=90]}	12.90689036	73.05116723	703.113246
{[>]N[C@@H](C)[C@@H](C[NH3+])C(=O).[+rn=20],CCCC(N)C(C=O)CC[<].[+rn=80]}	10.32840269	55.51139825	546.5310036
{[>]N[C@@H](C)[C@@H](C[NH3+])C(=O).[+rn=30],CCCC(N)C(C=O)CC[<].[+rn=70]}	10.86884617	44.86733011	408.2571888
{[>]N[C@@H](C)[C@@H](C[NH3+])C(=O).[+rn=40],CCCC(N)C(C=O)CC[<].[+rn=60]}	7.242780852	32.85493531	203.2457459
{[>]N[C@@H](C)[C@@H](C[NH3+])C(=O).[+rn=50],CCCC(N)C(C=O)CC[<].[+rn=50]}	7.696450666	22.90062218	154.8911988
{[>]N[C@@H](C)[C@@H](C[NH3+])C(=O).[+rn=60],CCCC(N)C(C=O)CC[<].[+rn=40]}	5.972969254	18.56525183	124.9859481
{[>]N[C@@H](C)[C@@H](C[NH3+])C(=O).[+rn=70],CCCC(N)C(C=O)CC[<].[+rn=30]}	18.34459039	17.70761716	191.0130931
{[>]N[C@@H](C)[C@@H](C[NH3+])C(=O).[+rn=80],CCCC(N)C(C=O)CC[<].[+rn=20]}	53.54558418	16.69539243	239.6116241
{[>]N[C@@H](C)[C@@H](C[NH3+])C(=O).[+rn=90],CCCC(N)C(C=O)CC[<].[+rn=10]}	157.616766	19.4584585	287.7562521
{[>]N[C@@H](C)[C@@H](C[NH3+])C(=O).[+rn=10],CCC(C=O)C(C)N[<].[+rn=90]}	79.66850489	49.35777323	476.7523523
{[>]N[C@@H](C)[C@@H](C[NH3+])C(=O).[+rn=20],CCC(C=O)C(C)N[<].[+rn=80]}	51.99949379	35.81168523	401.6315275
{[>]N[C@@H](C)[C@@H](C[NH3+])C(=O).[+rn=30],CCC(C=O)C(C)N[<].[+rn=70]}	49.08454781	29.64208745	296.8948956
{[>]N[C@@H](C)[C@@H](C[NH3+])C(=O).[+rn=40],CCC(C=O)C(C)N[<].[+rn=60]}	27.54193055	21.0475198	139.3388371
{[>]N[C@@H](C)[C@@H](C[NH3+])C(=O).[+rn=50],CCC(C=O)C(C)N[<].[+rn=50]}	26.92896599	17.77919324	156.7897736
{[>]N[C@@H](C)[C@@H](C[NH3+])C(=O).[+rn=60],CCC(C=O)C(C)N[<].[+rn=40]}	26.06650961	22.39118662	120.7953303
{[>]N[C@@H](C)[C@@H](C[NH3+])C(=O).[+rn=70],CCC(C=O)C(C)N[<].[+rn=30]}	72.27031564	32.92509262	198.518143
{[>]N[C@@H](C)[C@@H](C[NH3+])C(=O).[+rn=80],CCC(C=O)C(C)N[<].[+rn=20]}	97.3993559	43.4744642	261.8658439
{[>]N[C@@H](C)[C@@H](C[NH3+])C(=O).[+rn=90],CCC(C=O)C(C)N[<].[+rn=10]}	159.2844097	61.64246319	339.0068829
{[>]N[C@@H](C)[C@@H](C[NH3+])C(=O).[+rn=10],CC(N)C(C=O)C1CCCCC1[<].[+rn=90]}	0.973361384	97.03755289	355.7146304
{[>]N[C@@H](C)[C@@H](C[NH3+])C(=O).[+rn=20],CC(N)C(C=O)C1CCCCC1[<].[+rn=80]}	1.096272403	78.90344541	269.8705457
{[>]N[C@@H](C)[C@@H](C[NH3+])C(=O).[+rn=30],CC(N)C(C=O)C1CCCCC1[<].[+rn=70]}	1.385364215	68.89954789	256.1216355
{[>]N[C@@H](C)[C@@H](C[NH3+])C(=O).[+rn=40],CC(N)C(C=O)C1CCCCC1[<].[+rn=60]}	1.346185841	55.02584635	130.4655302
{[>]N[C@@H](C)[C@@H](C[NH3+])C(=O).[+rn=50],CC(N)C(C=O)C1CCCCC1[<].[+rn=50]}	1.954844436	44.6835023	101.2809383
{[>]N[C@@H](C)[C@@H](C[NH3+])C(=O).[+rn=60],CC(N)C(C=O)C1CCCCC1[<].[+rn=40]}	2.187227674	38.9728965	86.94318115
{[>]N[C@@H](C)[C@@H](C[NH3+])C(=O).[+rn=70],CC(N)C(C=O)C1CCCCC1[<].[+rn=30]}	4.376529895	35.10000205	130.5034128
{[>]N[C@@H](C)[C@@H](C[NH3+])C(=O).[+rn=80],CC(N)C(C=O)C1CCCCC1[<].[+rn=20]}	7.35427179	29.71277835	154.2093127
{[>]N[C@@H](C)[C@@H](C[NH3+])C(=O).[+rn=90],CC(N)C(C=O)C1CCCCC1[<].[+rn=10]}	19.30579196	28.72108591	221.119716
{[>]N[C@@H](C)[C@@H](C[NH3+])C(=O).[+rn=10],CCC(N)C(C=O)CC[<].[+rn=90]}	3.241245868	65.75659346	537.7377419
{[>]N[C@@H](C)[C@@H](C[NH3+])C(=O).[+rn=20],CCC(N)C(C=O)CC[<].[+rn=80]}	2.840506302	46.17073749	431.0629565
{[>]N[C@@H](C)[C@@H](C[NH3+])C(=O).[+rn=30],CCC(N)C(C=O)CC[<].[+rn=70]}	4.041491749	34.96314805	316.2509699
{[>]N[C@@H](C)[C@@H](C[NH3+])C(=O).[+rn=40],CCC(N)C(C=O)CC[<].[+rn=60]}	4.110889039	21.47064456	145.4501409
{[>]N[C@@H](C)[C@@H](C[NH3+])C(=O).[+rn=50],CCC(N)C(C=O)CC[<].[+rn=50]}	8.702598161	13.87003192	127.8790877
{[>]N[C@@H](C)[C@@H](C[NH3+])C(=O).[+rn=60],CCC(N)C(C=O)CC[<].[+rn=40]}	12.20107737	14.11784149	101.9307508
{[>]N[C@@H](C)[C@@H](C[NH3+])C(=O).[+rn=70],CCC(N)C(C=O)CC[<].[+rn=30]}	52.328994	19.59123506	176.9174888
{[>]N[C@@H](C)[C@@H](C[NH3+])C(=O).[+rn=80],CCC(N)C(C=O)CC[<].[+rn=20]}	112.5737703	24.62602521	254.5733225
{[>]N[C@@H](C)[C@@H](C[NH3+])C(=O).[+rn=90],CCC(N)C(C=O)CC[<].[+rn=10]}	335.4766514	36.72201975	340.3707954
{[>]N[C@@H](C)[C@@H](C[NH3+])C(=O).[+rn=10],CCCCC(C=O)C(N)CC[<].[+rn=90]}	22.75728748	79.23818473	609.4924085
{[>]N[C@@H](C)[C@@H](C[NH3+])C(=O).[+rn=20],CCCCC(C=O)C(N)CC[<].[+rn=80]}	18.6494144	62.34495736	437.2653015
{[>]N[C@@H](C)[C@@H](C[NH3+])C(=O).[+rn=30],CCCCC(C=O)C(N)CC[<].[+rn=70]}	19.26400741	54.01809327	348.1465111
{[>]N[C@@H](C)[C@@H](C[NH3+])C(=O).[+rn=40],CCCCC(C=O)C(N)CC[<].[+rn=60]}	13.02732784	41.98188117	188.0979818
{[>]N[C@@H](C)[C@@H](C[NH3+])C(=O).[+rn=50],CCCCC(C=O)C(N)CC[<].[+rn=50]}	13.94327969	31.59806746	141.4880141
{[>]N[C@@H](C)[C@@H](C[NH3+])C(=O).[+rn=60],CCCCC(C=O)C(N)CC[<].[+rn=40]}	9.591503033	26.03476867	99.41560763
{[>]N[C@@H](C)[C@@H](C[NH3+])C(=O).[+rn=70],CCCCC(C=O)C(N)CC[<].[+rn=30]}	11.62045343	23.16392369	117.5306867
{[>]N[C@@H](C)[C@@H](C[NH3+])C(=O).[+rn=80],CCCCC(C=O)C(N)CC[<].[+rn=20]}	12.63969084	19.60632901	126.1171939
{[>]N[C@@H](C)[C@@H](C[NH3+])C(=O).[+rn=90],CCCCC(C=O)C(N)CC[<].[+rn=10]}	21.56918854	20.38047389	166.706837
{[>]N[C@@H](C)[C@@H](C[NH3+])C(=O).[+rn=10],CCCC(C=O)C(N)CC[<].[+rn=90]}	1.469171898	73.60475699	531.8139161
{[>]N[C@@H](C)[C@@H](C[NH3+])C(=O).[+rn=20],CCCC(C=O)C(N)CC[<].[+rn=80]}	1.571730466	55.02298166	405.4410001
{[>]N[C@@H](C)[C@@H](C[NH3+])C(=O).[+rn=30],CCCC(C=O)C(N)CC[<].[+rn=70]}	2.119925089	45.5889642	323.5476292
{[>]N[C@@H](C)[C@@H](C[NH3+])C(=O).[+rn=40],CCCC(C=O)C(N)CC[<].[+rn=60]}	2.37827394	33.91325778	154.8128443
{[>]N[C@@H](C)[C@@H](C[NH3+])C(=O).[+rn=50],CCCC(C=O)C(N)CC[<].[+rn=50]}	5.09353707	23.97102291	119.5198686
{[>]N[C@@H](C)[C@@H](C[NH3+])C(=O).[+rn=60],CCCC(C=O)C(N)CC[<].[+rn=40]}	8.437750056	19.88707842	85.14306809
{[>]N[C@@H](C)[C@@H](C[NH3+])C(=O).[+rn=70],CCCC(C=O)C(N)CC[<].[+rn=30]}	26.33712262	18.54796517	120.8470491
{[>]N[C@@H](C)[C@@H](C[NH3+])C(=O).[+rn=80],CCCC(C=O)C(N)CC[<].[+rn=20]}	47.67540092	17.06267478	157.0052529
{[>]N[C@@H](C)[C@@H](C[NH3+])C(=O).[+rn=90],CCCC(C=O)C(N)CC[<].[+rn=10]}	143.538075	20.35268476	199.8060778
{[>]N[C@@H](C)[C@@H](C[NH3+])C(=O).[+rn=10],CCC(N)C(C)C=O[<].[+rn=90]}	133.4690965	59.13608	276.1152426
{[>]N[C@@H](C)[C@@H](C[NH3+])C(=O).[+rn=20],CCC(N)C(C)C=O[<].[+rn=80]}	88.78612657	39.71472744	221.1168365
{[>]N[C@@H](C)[C@@H](C[NH3+])C(=O).[+rn=30],CCC(N)C(C)C=O[<].[+rn=70]}	82.67017959	30.7265311	154.4351002
{[>]N[C@@H](C)[C@@H](C[NH3+])C(=O).[+rn=40],CCC(N)C(C)C=O[<].[+rn=60]}	48.1789253	20.21870076	62.11345939
{[>]N[C@@H](C)[C@@H](C[NH3+])C(=O).[+rn=50],CCC(N)C(C)C=O[<].[+rn=50]}	50.86474515	16.38253176	58.89839042
{[>]N[C@@H](C)[C@@H](C[NH3+])C(=O).[+rn=60],CCC(N)C(C)C=O[<].[+rn=40]}	32.15406097	21.49774219	49.8598121
{[>]N[C@@H](C)[C@@H](C[NH3+])C(=O).[+rn=70],CCC(N)C(C)C=O[<].[+rn=30]}	59.48479615	31.35329425	102.9435455
{[>]N[C@@H](C)[C@@H](C[NH3+])C(=O).[+rn=80],CCC(N)C(C)C=O[<].[+rn=20]}	65.09054585	41.76421558	170.4894509
{[>]N[C@@H](C)[C@@H](C[NH3+])C(=O).[+rn=90],CCC(N)C(C)C=O[<].[+rn=10]}	97.75288034	63.65571441	257.2094061
{[>]N[C@@H](C)[C@@H](C[NH3+])C(=O).[+rn=10],CCCC(N)C(C=O)CCC[<].[+rn=90]}	2.803265841	84.5928004	682.8821747
{[>]N[C@@H](C)[C@@H](C[NH3+])C(=O).[+rn=20],CCCC(N)C(C=O)CCC[<].[+rn=80]}	2.553779802	66.30061203	491.9875864
{[>]N[C@@H](C)[C@@H](C[NH3+])C(=O).[+rn=30],CCCC(N)C(C=O)CCC[<].[+rn=70]}	2.915954373	57.2293678	401.2778763
{[>]N[C@@H](C)[C@@H](C[NH3+])C(=O).[+rn=40],CCCC(N)C(C=O)CCC[<].[+rn=60]}	2.231924026	44.70867468	211.2353872
{[>]N[C@@H](C)[C@@H](C[NH3+])C(=O).[+rn=50],CCCC(N)C(C=O)CCC[<].[+rn=50]}	2.66796343	33.38569373	161.4530384
{[>]N[C@@H](C)[C@@H](C[NH3+])C(=O).[+rn=60],CCCC(N)C(C=O)CCC[<].[+rn=40]}	2.524817884	27.32267659	115.84574
{[>]N[C@@H](C)[C@@H](C[NH3+])C(=O).[+rn=70],CCCC(N)C(C=O)CCC[<].[+rn=30]}	6.689354576	24.57545028	136.9605073
{[>]N[C@@H](C)[C@@H](C[NH3+])C(=O).[+rn=80],CCCC(N)C(C=O)CCC[<].[+rn=20]}	18.01022434	20.83158216	150.4405519
{[>]N[C@@H](C)[C@@H](C[NH3+])C(=O).[+rn=90],CCCC(N)C(C=O)CCC[<].[+rn=10]}	64.37586565	21.62753929	191.5299918
{[>]N[C@@H](C)[C@@H](C[NH3+])C(=O).[+rn=10],CCCC(C=O)C(C)N[<].[+rn=90]}	4.412491291	74.94429366	493.2373779
{[>]N[C@@H](C)[C@@H](C[NH3+])C(=O).[+rn=20],CCCC(C=O)C(C)N[<].[+rn=80]}	5.045223596	52.73081793	375.9277294
{[>]N[C@@H](C)[C@@H](C[NH3+])C(=O).[+rn=30],CCCC(C=O)C(C)N[<].[+rn=70]}	8.529547687	40.44840104	277.5153357
{[>]N[C@@H](C)[C@@H](C[NH3+])C(=O).[+rn=40],CCCC(C=O)C(C)N[<].[+rn=60]}	9.184929924	27.17140765	128.3134395
{[>]N[C@@H](C)[C@@H](C[NH3+])C(=O).[+rn=50],CCCC(C=O)C(C)N[<].[+rn=50]}	20.8237118	18.53040194	108.8841647
{[>]N[C@@H](C)[C@@H](C[NH3+])C(=O).[+rn=60],CCCC(C=O)C(C)N[<].[+rn=40]}	33.60135101	16.71766068	80.63399293
{[>]N[C@@H](C)[C@@H](C[NH3+])C(=O).[+rn=70],CCCC(C=O)C(C)N[<].[+rn=30]}	104.2121371	18.61679895	132.6357515
{[>]N[C@@H](C)[C@@H](C[NH3+])C(=O).[+rn=80],CCCC(C=O)C(C)N[<].[+rn=20]}	203.7982119	20.14645563	183.9459024
{[>]N[C@@H](C)[C@@H](C[NH3+])C(=O).[+rn=90],CCCC(C=O)C(C)N[<].[+rn=10]}	457.4736171	27.25008283	238.0600468
{[>]N[C@@H](C)[C@@H](C[NH3+])C(=O).[+rn=10],CCCCC(C=O)C(C)N[<].[+rn=90]}	51.54483108	78.08319774	600.6035546
{[>]N[C@@H](C)[C@@H](C[NH3+])C(=O).[+rn=20],CCCCC(C=O)C(C)N[<].[+rn=80]}	40.90541621	58.06196169	432.3027701
{[>]N[C@@H](C)[C@@H](C[NH3+])C(=O).[+rn=30],CCCCC(C=O)C(C)N[<].[+rn=70]}	41.76551445	47.81352409	322.3465274
{[>]N[C@@H](C)[C@@H](C[NH3+])C(=O).[+rn=40],CCCCC(C=O)C(C)N[<].[+rn=60]}	28.87100942	35.74663488	166.1372478
{[>]N[C@@H](C)[C@@H](C[NH3+])C(=O).[+rn=50],CCCCC(C=O)C(C)N[<].[+rn=50]}	33.7498571	26.90638194	126.3911445
{[>]N[C@@H](C)[C@@H](C[NH3+])C(=O).[+rn=60],CCCCC(C=O)C(C)N[<].[+rn=40]}	22.26690335	22.43568901	95.65088666
{[>]N[C@@H](C)[C@@H](C[NH3+])C(=O).[+rn=70],CCCCC(C=O)C(C)N[<].[+rn=30]}	25.76180947	20.87426185	126.0316482
{[>]N[C@@H](C)[C@@H](C[NH3+])C(=O).[+rn=80],CCCCC(C=O)C(C)N[<].[+rn=20]}	22.64449726	18.10211906	144.4525971
{[>]N[C@@H](C)[C@@H](C[NH3+])C(=O).[+rn=90],CCCCC(C=O)C(C)N[<].[+rn=10]}	32.06399955	20.09073706	179.548427
{[>]N[C@@H](C)[C@@H](C[NH3+])C(=O).[+rn=10],CCCCC(C=O)C(N)CCC[<].[+rn=90]}	30.93657526	87.53325335	718.512868
{[>]N[C@@H](C)[C@@H](C[NH3+])C(=O).[+rn=20],CCCCC(C=O)C(N)CCC[<].[+rn=80]}	24.68132738	69.50054629	509.8742225
{[>]N[C@@H](C)[C@@H](C[NH3+])C(=O).[+rn=30],CCCCC(C=O)C(N)CCC[<].[+rn=70]}	23.40504338	61.07688363	421.7215756
{[>]N[C@@H](C)[C@@H](C[NH3+])C(=O).[+rn=40],CCCCC(C=O)C(N)CCC[<].[+rn=60]}	15.91403071	48.94393363	243.7949557
{[>]N[C@@H](C)[C@@H](C[NH3+])C(=O).[+rn=50],CCCCC(C=O)C(N)CCC[<].[+rn=50]}	15.449939	39.21696651	181.7995885
{[>]N[C@@H](C)[C@@H](C[NH3+])C(=O).[+rn=60],CCCCC(C=O)C(N)CCC[<].[+rn=40]}	10.12123613	34.18772242	131.7067445
{[>]N[C@@H](C)[C@@H](C[NH3+])C(=O).[+rn=70],CCCCC(C=O)C(N)CCC[<].[+rn=30]}	9.906454452	30.64044654	135.2056272
{[>]N[C@@H](C)[C@@H](C[NH3+])C(=O).[+rn=80],CCCCC(C=O)C(N)CCC[<].[+rn=20]}	7.891007909	25.67309375	129.2397262
{[>]N[C@@H](C)[C@@H](C[NH3+])C(=O).[+rn=90],CCCCC(C=O)C(N)CCC[<].[+rn=10]}	8.86522612	25.28101527	157.7453335
{[>]N[C@@H](C)[C@@H](C[NH3+])C(=O).[+rn=10],CC(N)C(C)C=O[<].[+rn=90]}	674.1280415	80.94223792	275.1209123
{[>]N[C@@H](C)[C@@H](C[NH3+])C(=O).[+rn=20],CC(N)C(C)C=O[<].[+rn=80]}	379.736739	66.28166813	199.5032848
{[>]N[C@@H](C)[C@@H](C[NH3+])C(=O).[+rn=30],CC(N)C(C)C=O[<].[+rn=70]}	360.8097893	63.48665015	152.5921893
{[>]N[C@@H](C)[C@@H](C[NH3+])C(=O).[+rn=40],CC(N)C(C)C=O[<].[+rn=60]}	204.848697	55.5589161	79.40259436
{[>]N[C@@H](C)[C@@H](C[NH3+])C(=O).[+rn=50],CC(N)C(C)C=O[<].[+rn=50]}	264.5950123	48.95527131	102.5935087
{[>]N[C@@H](C)[C@@H](C[NH3+])C(=O).[+rn=60],CC(N)C(C)C=O[<].[+rn=40]}	170.2603203	53.54298309	83.0296594
{[>]N[C@@H](C)[C@@H](C[NH3+])C(=O).[+rn=70],CC(N)C(C)C=O[<].[+rn=30]}	228.749853	61.98088657	132.5770857
{[>]N[C@@H](C)[C@@H](C[NH3+])C(=O).[+rn=80],CC(N)C(C)C=O[<].[+rn=20]}	168.7160693	69.94830864	159.2055639
{[>]N[C@@H](C)[C@@H](C[NH3+])C(=O).[+rn=90],CC(N)C(C)C=O[<].[+rn=10]}	176.7820107	91.67550348	205.8542518
{[>]N[C@@H](C)[C@@H](C[NH3+])C(=O).[+rn=10],CCC(CC)C(N)C(C)C=O[<].[+rn=90]}	3.666823698	76.54753069	445.0065101
{[>]N[C@@H](C)[C@@H](C[NH3+])C(=O).[+rn=20],CCC(CC)C(N)C(C)C=O[<].[+rn=80]}	3.281938942	57.43446517	333.8845344
{[>]N[C@@H](C)[C@@H](C[NH3+])C(=O).[+rn=30],CCC(CC)C(N)C(C)C=O[<].[+rn=70]}	3.579836425	49.23991001	279.336949
{[>]N[C@@H](C)[C@@H](C[NH3+])C(=O).[+rn=40],CCC(CC)C(N)C(C)C=O[<].[+rn=60]}	2.720358683	37.94300595	166.4275604
{[>]N[C@@H](C)[C@@H](C[NH3+])C(=O).[+rn=50],CCC(CC)C(N)C(C)C=O[<].[+rn=50]}	3.612423303	29.55559264	142.5266475
{[>]N[C@@H](C)[C@@H](C[NH3+])C(=O).[+rn=60],CCC(CC)C(N)C(C)C=O[<].[+rn=40]}	3.198248168	25.34458683	118.3460151
{[>]N[C@@H](C)[C@@H](C[NH3+])C(=O).[+rn=70],CCC(CC)C(N)C(C)C=O[<].[+rn=30]}	5.082437255	23.53522555	130.6227136
{[>]N[C@@H](C)[C@@H](C[NH3+])C(=O).[+rn=80],CCC(CC)C(N)C(C)C=O[<].[+rn=20]}	7.757428605	20.71936374	143.3373347
{[>]N[C@@H](C)[C@@H](C[NH3+])C(=O).[+rn=90],CCC(CC)C(N)C(C)C=O[<].[+rn=10]}	16.38095733	21.55315655	181.8779512
{[>]N[C@@H](C)[C@@H](C[NH3+])C(=O).[+rn=10],CCC(C)CC(C=O)C(C)N[<].[+rn=90]}	12.33782321	78.59911175	451.9509896
{[>]N[C@@H](C)[C@@H](C[NH3+])C(=O).[+rn=20],CCC(C)CC(C=O)C(C)N[<].[+rn=80]}	11.42044313	61.39935017	307.3211797
{[>]N[C@@H](C)[C@@H](C[NH3+])C(=O).[+rn=30],CCC(C)CC(C=O)C(C)N[<].[+rn=70]}	12.57176486	53.3150624	257.5931965
{[>]N[C@@H](C)[C@@H](C[NH3+])C(=O).[+rn=40],CCC(C)CC(C=O)C(C)N[<].[+rn=60]}	10.72920966	42.30874382	154.5117466
{[>]N[C@@H](C)[C@@H](C[NH3+])C(=O).[+rn=50],CCC(C)CC(C=O)C(C)N[<].[+rn=50]}	16.7946529	33.53199734	124.7251181
{[>]N[C@@H](C)[C@@H](C[NH3+])C(=O).[+rn=60],CCC(C)CC(C=O)C(C)N[<].[+rn=40]}	18.64457012	28.38043129	88.04214393
{[>]N[C@@H](C)[C@@H](C[NH3+])C(=O).[+rn=70],CCC(C)CC(C=O)C(C)N[<].[+rn=30]}	36.92761958	25.49372955	98.02419073
{[>]N[C@@H](C)[C@@H](C[NH3+])C(=O).[+rn=80],CCC(C)CC(C=O)C(C)N[<].[+rn=20]}	56.47254155	21.36105484	89.6884091
{[>]N[C@@H](C)[C@@H](C[NH3+])C(=O).[+rn=90],CCC(C)CC(C=O)C(C)N[<].[+rn=10]}	105.734133	21.79480516	107.5129516
{[>]N[C@@H](C)[C@@H](C[NH3+])C(=O).[+rn=10],CCCCCC(N)C(C)C=O[<].[+rn=90]}	23.04099168	75.75407406	456.9004938
{[>]N[C@@H](C)[C@@H](C[NH3+])C(=O).[+rn=20],CCCCCC(N)C(C)C=O[<].[+rn=80]}	16.43418955	58.07142471	341.8781282
{[>]N[C@@H](C)[C@@H](C[NH3+])C(=O).[+rn=30],CCCCCC(N)C(C)C=O[<].[+rn=70]}	16.26565123	49.24658901	267.1673832
{[>]N[C@@H](C)[C@@H](C[NH3+])C(=O).[+rn=40],CCCCCC(N)C(C)C=O[<].[+rn=60]}	11.11744994	36.67990705	133.2085889
{[>]N[C@@H](C)[C@@H](C[NH3+])C(=O).[+rn=50],CCCCCC(N)C(C)C=O[<].[+rn=50]}	12.9826225	27.54317629	94.60620676
{[>]N[C@@H](C)[C@@H](C[NH3+])C(=O).[+rn=60],CCCCCC(N)C(C)C=O[<].[+rn=40]}	9.974839782	22.11374078	71.66193187
{[>]N[C@@H](C)[C@@H](C[NH3+])C(=O).[+rn=70],CCCCCC(N)C(C)C=O[<].[+rn=30]}	18.05715253	19.51918991	98.70801618
{[>]N[C@@H](C)[C@@H](C[NH3+])C(=O).[+rn=80],CCCCCC(N)C(C)C=O[<].[+rn=20]}	33.01578949	17.54921507	128.4521789
{[>]N[C@@H](C)[C@@H](C[NH3+])C(=O).[+rn=90],CCCCCC(N)C(C)C=O[<].[+rn=10]}	75.94882159	19.13114765	176.4350985
{[>]N[C@@H](C)[C@@H](C[NH3+])C(=O).[+rn=10],CCCCC(N)C(C=O)CCC[<].[+rn=90]}	0.709035124	84.71796368	612.2288094
{[>]N[C@@H](C)[C@@H](C[NH3+])C(=O).[+rn=20],CCCCC(N)C(C=O)CCC[<].[+rn=80]}	0.725938096	67.10434971	428.9807698
{[>]N[C@@H](C)[C@@H](C[NH3+])C(=O).[+rn=30],CCCCC(N)C(C=O)CCC[<].[+rn=70]}	0.95915648	58.86949127	354.0682966
{[>]N[C@@H](C)[C@@H](C[NH3+])C(=O).[+rn=40],CCCCC(N)C(C=O)CCC[<].[+rn=60]}	1.025096337	46.36531055	200.3431347
{[>]N[C@@H](C)[C@@H](C[NH3+])C(=O).[+rn=50],CCCCC(N)C(C=O)CCC[<].[+rn=50]}	1.846295394	37.17084794	145.3511321
{[>]N[C@@H](C)[C@@H](C[NH3+])C(=O).[+rn=60],CCCCC(N)C(C=O)CCC[<].[+rn=40]}	2.236837336	32.22947972	101.3103305
{[>]N[C@@H](C)[C@@H](C[NH3+])C(=O).[+rn=70],CCCCC(N)C(C=O)CCC[<].[+rn=30]}	4.55981638	28.81567638	108.5665505
{[>]N[C@@H](C)[C@@H](C[NH3+])C(=O).[+rn=80],CCCCC(N)C(C=O)CCC[<].[+rn=20]}	8.506421566	24.27768802	113.8620371
{[>]N[C@@H](C)[C@@H](C[NH3+])C(=O).[+rn=90],CCCCC(N)C(C=O)CCC[<].[+rn=10]}	20.75311816	24.02344734	151.1433412
{[>]N[C@@H](C)[C@@H](C[NH3+])C(=O).[+rn=10],CC(C=O)C(N)C1CCCCCC1[<].[+rn=90]}	0.877256784	82.02114779	196.5294939
{[>]N[C@@H](C)[C@@H](C[NH3+])C(=O).[+rn=20],CC(C=O)C(N)C1CCCCCC1[<].[+rn=80]}	0.885633575	64.99231359	146.5090064
{[>]N[C@@H](C)[C@@H](C[NH3+])C(=O).[+rn=30],CC(C=O)C(N)C1CCCCCC1[<].[+rn=70]}	1.114937966	57.75222648	138.5961845
{[>]N[C@@H](C)[C@@H](C[NH3+])C(=O).[+rn=40],CC(C=O)C(N)C1CCCCCC1[<].[+rn=60]}	1.035135501	47.63832688	87.92667931
{[>]N[C@@H](C)[C@@H](C[NH3+])C(=O).[+rn=50],CC(C=O)C(N)C1CCCCCC1[<].[+rn=50]}	1.366638218	40.13369562	77.04026941
{[>]N[C@@H](C)[C@@H](C[NH3+])C(=O).[+rn=60],CC(C=O)C(N)C1CCCCCC1[<].[+rn=40]}	1.41720816	35.94687591	78.28694505
{[>]N[C@@H](C)[C@@H](C[NH3+])C(=O).[+rn=70],CC(C=O)C(N)C1CCCCCC1[<].[+rn=30]}	2.414468899	33.64134406	100.007112
{[>]N[C@@H](C)[C@@H](C[NH3+])C(=O).[+rn=80],CC(C=O)C(N)C1CCCCCC1[<].[+rn=20]}	3.209363106	29.22517969	119.6607074
{[>]N[C@@H](C)[C@@H](C[NH3+])C(=O).[+rn=90],CC(C=O)C(N)C1CCCCCC1[<].[+rn=10]}	6.779164772	28.72530387	170.4298096
{[>]N[C@@H](C)[C@@H](C[NH3+])C(=O).[+rn=10],CCCCCC(C=O)C(N)CCC[<].[+rn=90]}	5.403487049	81.46179337	574.3382935
{[>]N[C@@H](C)[C@@H](C[NH3+])C(=O).[+rn=20],CCCCCC(C=O)C(N)CCC[<].[+rn=80]}	4.667997024	61.7764578	416.0530218
{[>]N[C@@H](C)[C@@H](C[NH3+])C(=O).[+rn=30],CCCCCC(C=O)C(N)CCC[<].[+rn=70]}	4.710317764	54.98516334	351.4838299
{[>]N[C@@H](C)[C@@H](C[NH3+])C(=O).[+rn=40],CCCCCC(C=O)C(N)CCC[<].[+rn=60]}	3.683230692	44.78208794	210.9146653
{[>]N[C@@H](C)[C@@H](C[NH3+])C(=O).[+rn=50],CCCCCC(C=O)C(N)CCC[<].[+rn=50]}	4.079643688	37.21138504	154.6497353
{[>]N[C@@H](C)[C@@H](C[NH3+])C(=O).[+rn=60],CCCCCC(C=O)C(N)CCC[<].[+rn=40]}	3.337019709	33.51175241	115.7891092
{[>]N[C@@H](C)[C@@H](C[NH3+])C(=O).[+rn=70],CCCCCC(C=O)C(N)CCC[<].[+rn=30]}	4.55144422	31.12012295	120.1953641
{[>]N[C@@H](C)[C@@H](C[NH3+])C(=O).[+rn=80],CCCCCC(C=O)C(N)CCC[<].[+rn=20]}	5.436524849	26.11390277	127.3636476
{[>]N[C@@H](C)[C@@H](C[NH3+])C(=O).[+rn=90],CCCCCC(C=O)C(N)CCC[<].[+rn=10]}	9.286066464	26.05132325	167.3346579
{[>]N[C@@H](C)[C@@H](C[NH3+])C(=O).[+rn=10],CCCC(N)C(C=O)C(C)CC[<].[+rn=90]}	0.856955548	73.2080213	586.8215839
{[>]N[C@@H](C)[C@@H](C[NH3+])C(=O).[+rn=20],CCCC(N)C(C=O)C(C)CC[<].[+rn=80]}	0.805454675	54.20032028	401.3293805
{[>]N[C@@H](C)[C@@H](C[NH3+])C(=O).[+rn=30],CCCC(N)C(C=O)C(C)CC[<].[+rn=70]}	0.840663882	47.7894904	331.0918452
{[>]N[C@@H](C)[C@@H](C[NH3+])C(=O).[+rn=40],CCCC(N)C(C=O)C(C)CC[<].[+rn=60]}	0.747458353	38.07597394	197.4209452
{[>]N[C@@H](C)[C@@H](C[NH3+])C(=O).[+rn=50],CCCC(N)C(C=O)C(C)CC[<].[+rn=50]}	0.991515872	31.27722694	153.271672
{[>]N[C@@H](C)[C@@H](C[NH3+])C(=O).[+rn=60],CCCC(N)C(C=O)C(C)CC[<].[+rn=40]}	1.051679241	27.86758316	125.997232
{[>]N[C@@H](C)[C@@H](C[NH3+])C(=O).[+rn=70],CCCC(N)C(C=O)C(C)CC[<].[+rn=30]}	1.880031785	25.67887874	145.3092335
{[>]N[C@@H](C)[C@@H](C[NH3+])C(=O).[+rn=80],CCCC(N)C(C=O)C(C)CC[<].[+rn=20]}	3.110438979	20.92532229	146.2849535
{[>]N[C@@H](C)[C@@H](C[NH3+])C(=O).[+rn=90],CCCC(N)C(C=O)C(C)CC[<].[+rn=10]}	8.277158044	21.0977701	186.8155057
{[>]N[C@@H](C)[C@@H](C[NH3+])C(=O).[+rn=10],CCCCC(N)C(C=O)CC[<].[+rn=90]}	1.746843759	77.11149989	602.8397121
{[>]N[C@@H](C)[C@@H](C[NH3+])C(=O).[+rn=20],CCCCC(N)C(C=O)CC[<].[+rn=80]}	1.707671896	60.14307979	452.6609088
{[>]N[C@@H](C)[C@@H](C[NH3+])C(=O).[+rn=30],CCCCC(N)C(C=O)CC[<].[+rn=70]}	2.022356358	51.54419525	357.2165067
{[>]N[C@@H](C)[C@@H](C[NH3+])C(=O).[+rn=40],CCCCC(N)C(C=O)CC[<].[+rn=60]}	1.77690362	38.46300007	182.9319127
{[>]N[C@@H](C)[C@@H](C[NH3+])C(=O).[+rn=50],CCCCC(N)C(C=O)CC[<].[+rn=50]}	2.394301686	28.8940717	130.0931497
{[>]N[C@@H](C)[C@@H](C[NH3+])C(=O).[+rn=60],CCCCC(N)C(C=O)CC[<].[+rn=40]}	2.843888101	23.46936294	101.9964352
{[>]N[C@@H](C)[C@@H](C[NH3+])C(=O).[+rn=70],CCCCC(N)C(C=O)CC[<].[+rn=30]}	7.739946516	20.33182306	141.8920364
{[>]N[C@@H](C)[C@@H](C[NH3+])C(=O).[+rn=80],CCCCC(N)C(C=O)CC[<].[+rn=20]}	18.87010781	17.52682547	179.2354709
{[>]N[C@@H](C)[C@@H](C[NH3+])C(=O).[+rn=90],CCCCC(N)C(C=O)CC[<].[+rn=10]}	78.31081185	18.73694332	235.1415508
{[>]N[C@@H](C)[C@@H](C[NH3+])C(=O).[+rn=10],CC(N)C(C=O)C1CCCCCC1[<].[+rn=90]}	2.088636686	80.79013543	225.3449019
{[>]N[C@@H](C)[C@@H](C[NH3+])C(=O).[+rn=20],CC(N)C(C=O)C1CCCCCC1[<].[+rn=80]}	1.789977364	66.34837967	167.8894276
{[>]N[C@@H](C)[C@@H](C[NH3+])C(=O).[+rn=30],CC(N)C(C=O)C1CCCCCC1[<].[+rn=70]}	1.889993537	59.53432128	159.747122
{[>]N[C@@H](C)[C@@H](C[NH3+])C(=O).[+rn=40],CC(N)C(C=O)C1CCCCCC1[<].[+rn=60]}	1.528559418	50.08888525	97.73820603
{[>]N[C@@H](C)[C@@H](C[NH3+])C(=O).[+rn=50],CC(N)C(C=O)C1CCCCCC1[<].[+rn=50]}	1.928510072	43.05598194	86.39746549
{[>]N[C@@H](C)[C@@H](C[NH3+])C(=O).[+rn=60],CC(N)C(C=O)C1CCCCCC1[<].[+rn=40]}	1.57175685	39.04772055	87.69242676
{[>]N[C@@H](C)[C@@H](C[NH3+])C(=O).[+rn=70],CC(N)C(C=O)C1CCCCCC1[<].[+rn=30]}	1.996143794	36.31474605	112.347914
{[>]N[C@@H](C)[C@@H](C[NH3+])C(=O).[+rn=80],CC(N)C(C=O)C1CCCCCC1[<].[+rn=20]}	2.029147469	31.46850638	136.7406241
{[>]N[C@@H](C)[C@@H](C[NH3+])C(=O).[+rn=90],CC(N)C(C=O)C1CCCCCC1[<].[+rn=10]}	3.041805171	30.54525779	189.7086814
{[>]N[C@@H](C)[C@@H](C[NH3+])C(=O).[+rn=10],CCC(N)C(C=O)C(C)C[<].[+rn=90]}	1.418097135	63.27192747	443.5229081
{[>]N[C@@H](C)[C@@H](C[NH3+])C(=O).[+rn=20],CCC(N)C(C=O)C(C)C[<].[+rn=80]}	1.734009169	46.62892818	333.1297828
{[>]N[C@@H](C)[C@@H](C[NH3+])C(=O).[+rn=30],CCC(N)C(C=O)C(C)C[<].[+rn=70]}	2.759715835	41.23054331	274.1121932
{[>]N[C@@H](C)[C@@H](C[NH3+])C(=O).[+rn=40],CCC(N)C(C=O)C(C)C[<].[+rn=60]}	2.789005773	30.46499827	166.9584355
{[>]N[C@@H](C)[C@@H](C[NH3+])C(=O).[+rn=50],CCC(N)C(C=O)C(C)C[<].[+rn=50]}	5.452899168	22.62379443	167.5878284
{[>]N[C@@H](C)[C@@H](C[NH3+])C(=O).[+rn=60],CCC(N)C(C=O)C(C)C[<].[+rn=40]}	8.034877048	19.22079292	142.0320545
{[>]N[C@@H](C)[C@@H](C[NH3+])C(=O).[+rn=70],CCC(N)C(C=O)C(C)C[<].[+rn=30]}	18.10499464	18.14277391	172.3957977
{[>]N[C@@H](C)[C@@H](C[NH3+])C(=O).[+rn=80],CCC(N)C(C=O)C(C)C[<].[+rn=20]}	27.79996302	16.33765956	192.7793559
{[>]N[C@@H](C)[C@@H](C[NH3+])C(=O).[+rn=90],CCC(N)C(C=O)C(C)C[<].[+rn=10]}	60.92499862	18.61155317	237.0437343
{[>]N[C@@H](C)[C@@H](C[NH3+])C(=O).[+rn=10],CCCC(C)C(C=O)C(N)CCC[<].[+rn=90]}	5.54926513	75.9666798	611.8857085
{[>]N[C@@H](C)[C@@H](C[NH3+])C(=O).[+rn=20],CCCC(C)C(C=O)C(N)CCC[<].[+rn=80]}	4.483103976	57.25991121	419.4897879
{[>]N[C@@H](C)[C@@H](C[NH3+])C(=O).[+rn=30],CCCC(C)C(C=O)C(N)CCC[<].[+rn=70]}	4.250431777	51.9080639	364.3063533
{[>]N[C@@H](C)[C@@H](C[NH3+])C(=O).[+rn=40],CCCC(C)C(C=O)C(N)CCC[<].[+rn=60]}	3.156965679	42.92351462	227.6195108
{[>]N[C@@H](C)[C@@H](C[NH3+])C(=O).[+rn=50],CCCC(C)C(C=O)C(N)CCC[<].[+rn=50]}	3.01291044	36.81342795	180.477177
{[>]N[C@@H](C)[C@@H](C[NH3+])C(=O).[+rn=60],CCCC(C)C(C=O)C(N)CCC[<].[+rn=40]}	2.376488476	33.54982167	142.8094883
{[>]N[C@@H](C)[C@@H](C[NH3+])C(=O).[+rn=70],CCCC(C)C(C=O)C(N)CCC[<].[+rn=30]}	2.638116166	31.66877957	148.8558577
{[>]N[C@@H](C)[C@@H](C[NH3+])C(=O).[+rn=80],CCCC(C)C(C=O)C(N)CCC[<].[+rn=20]}	2.486568416	26.71794878	141.842007
{[>]N[C@@H](C)[C@@H](C[NH3+])C(=O).[+rn=90],CCCC(C)C(C=O)C(N)CCC[<].[+rn=10]}	2.857690304	26.29644914	171.9868591
{[>]N[C@@H](C)[C@@H](C[NH3+])C(=O).[+rn=10],CCCC(N)C(C=O)CC(C)CC[<].[+rn=90]}	8.988379912	83.05091778	567.6774574
{[>]N[C@@H](C)[C@@H](C[NH3+])C(=O).[+rn=20],CCCC(N)C(C=O)CC(C)CC[<].[+rn=80]}	7.19042264	62.97396622	368.1731898
{[>]N[C@@H](C)[C@@H](C[NH3+])C(=O).[+rn=30],CCCC(N)C(C=O)CC(C)CC[<].[+rn=70]}	6.95383554	56.47306427	308.2135001
{[>]N[C@@H](C)[C@@H](C[NH3+])C(=O).[+rn=40],CCCC(N)C(C=O)CC(C)CC[<].[+rn=60]}	4.763041352	46.15735502	194.0892643
{[>]N[C@@H](C)[C@@H](C[NH3+])C(=O).[+rn=50],CCCC(N)C(C=O)CC(C)CC[<].[+rn=50]}	4.973134227	39.64298444	152.0022359
{[>]N[C@@H](C)[C@@H](C[NH3+])C(=O).[+rn=60],CCCC(N)C(C=O)CC(C)CC[<].[+rn=40]}	3.662232224	36.29303876	109.1759016
{[>]N[C@@H](C)[C@@H](C[NH3+])C(=O).[+rn=70],CCCC(N)C(C=O)CC(C)CC[<].[+rn=30]}	3.798773365	33.89273846	101.639337
{[>]N[C@@H](C)[C@@H](C[NH3+])C(=O).[+rn=80],CCCC(N)C(C=O)CC(C)CC[<].[+rn=20]}	3.965282514	28.3943026	88.84118347
{[>]N[C@@H](C)[C@@H](C[NH3+])C(=O).[+rn=90],CCCC(N)C(C=O)CC(C)CC[<].[+rn=10]}	5.545191328	27.9848952	107.6176949
{[>]N[C@@H](C)[C@@H](C[NH3+])C(=O).[+rn=10],CCCCCC(N)C(C=O)CC[<].[+rn=90]}	4.091041437	73.3152076	506.4671944
{[>]N[C@@H](C)[C@@H](C[NH3+])C(=O).[+rn=20],CCCCCC(N)C(C=O)CC[<].[+rn=80]}	3.460603737	55.06614005	375.1522197
{[>]N[C@@H](C)[C@@H](C[NH3+])C(=O).[+rn=30],CCCCCC(N)C(C=O)CC[<].[+rn=70]}	3.485855965	47.69169502	315.2558003
{[>]N[C@@H](C)[C@@H](C[NH3+])C(=O).[+rn=40],CCCCCC(N)C(C=O)CC[<].[+rn=60]}	2.629082459	37.67201101	163.5077643
{[>]N[C@@H](C)[C@@H](C[NH3+])C(=O).[+rn=50],CCCCCC(N)C(C=O)CC[<].[+rn=50]}	3.050455635	30.1797473	123.7062581
{[>]N[C@@H](C)[C@@H](C[NH3+])C(=O).[+rn=60],CCCCCC(N)C(C=O)CC[<].[+rn=40]}	2.793757471	25.94597968	96.43430499
{[>]N[C@@H](C)[C@@H](C[NH3+])C(=O).[+rn=70],CCCCCC(N)C(C=O)CC[<].[+rn=30]}	4.8996121	22.91519134	129.0601192
{[>]N[C@@H](C)[C@@H](C[NH3+])C(=O).[+rn=80],CCCCCC(N)C(C=O)CC[<].[+rn=20]}	9.439772254	19.17795189	167.0232466
{[>]N[C@@H](C)[C@@H](C[NH3+])C(=O).[+rn=90],CCCCCC(N)C(C=O)CC[<].[+rn=10]}	26.6928023	19.43552157	230.0284687
{[>]N[C@@H](C)[C@@H](C[NH3+])C(=O).[+rn=10],CCCC(C)CC(N)C(C=O)CC[<].[+rn=90]}	4.73301442	63.52403901	471.0775169
{[>]N[C@@H](C)[C@@H](C[NH3+])C(=O).[+rn=20],CCCC(C)CC(N)C(C=O)CC[<].[+rn=80]}	3.816505134	48.06784994	323.8058521
{[>]N[C@@H](C)[C@@H](C[NH3+])C(=O).[+rn=30],CCCC(C)CC(N)C(C=O)CC[<].[+rn=70]}	3.778153401	43.3678649	277.757131
{[>]N[C@@H](C)[C@@H](C[NH3+])C(=O).[+rn=40],CCCC(C)CC(N)C(C=O)CC[<].[+rn=60]}	2.955131187	35.34355	167.5207912
{[>]N[C@@H](C)[C@@H](C[NH3+])C(=O).[+rn=50],CCCC(C)CC(N)C(C=O)CC[<].[+rn=50]}	3.10302166	30.22749482	129.8760118
{[>]N[C@@H](C)[C@@H](C[NH3+])C(=O).[+rn=60],CCCC(C)CC(N)C(C=O)CC[<].[+rn=40]}	2.442251398	27.82357643	109.22486
{[>]N[C@@H](C)[C@@H](C[NH3+])C(=O).[+rn=70],CCCC(C)CC(N)C(C=O)CC[<].[+rn=30]}	2.641308865	26.44102621	123.5636828
{[>]N[C@@H](C)[C@@H](C[NH3+])C(=O).[+rn=80],CCCC(C)CC(N)C(C=O)CC[<].[+rn=20]}	2.639440252	22.81604654	138.724651
{[>]N[C@@H](C)[C@@H](C[NH3+])C(=O).[+rn=90],CCCC(C)CC(N)C(C=O)CC[<].[+rn=10]}	3.681963467	23.21483399	184.8220828
{[>]N[C@@H](C)[C@@H](C[NH3+])C(=O).[+rn=10],CC(C)C(C=O)C(C)N[<].[+rn=90]}	1.899600622	47.7089941	330.830503
{[>]N[C@@H](C)[C@@H](C[NH3+])C(=O).[+rn=20],CC(C)C(C=O)C(C)N[<].[+rn=80]}	1.380002791	32.06696529	268.3280841
{[>]N[C@@H](C)[C@@H](C[NH3+])C(=O).[+rn=30],CC(C)C(C=O)C(C)N[<].[+rn=70]}	1.420965877	25.67100423	233.0252166
{[>]N[C@@H](C)[C@@H](C[NH3+])C(=O).[+rn=40],CC(C)C(C=O)C(C)N[<].[+rn=60]}	1.297596964	19.38171183	157.4749489
{[>]N[C@@H](C)[C@@H](C[NH3+])C(=O).[+rn=50],CC(C)C(C=O)C(C)N[<].[+rn=50]}	1.836394691	16.62512734	173.4614188
{[>]N[C@@H](C)[C@@H](C[NH3+])C(=O).[+rn=60],CC(C)C(C=O)C(C)N[<].[+rn=40]}	2.338304228	19.59367346	161.4346537
{[>]N[C@@H](C)[C@@H](C[NH3+])C(=O).[+rn=70],CC(C)C(C=O)C(C)N[<].[+rn=30]}	9.452596756	26.06441582	185.0259926
{[>]N[C@@H](C)[C@@H](C[NH3+])C(=O).[+rn=80],CC(C)C(C=O)C(C)N[<].[+rn=20]}	28.64195212	32.51644973	194.5833132
{[>]N[C@@H](C)[C@@H](C[NH3+])C(=O).[+rn=90],CC(C)C(C=O)C(C)N[<].[+rn=10]}	75.17026112	47.28996451	255.2990247
{[>]N[C@@H](C)[C@@H](C[NH3+])C(=O).[+rn=10],CCC(C)C(C=O)C(C)N[<].[+rn=90]}	0.678176931	53.13509657	400.3410391
{[>]N[C@@H](C)[C@@H](C[NH3+])C(=O).[+rn=20],CCC(C)C(C=O)C(C)N[<].[+rn=80]}	0.737711094	37.12921995	306.1851489
{[>]N[C@@H](C)[C@@H](C[NH3+])C(=O).[+rn=30],CCC(C)C(C=O)C(C)N[<].[+rn=70]}	1.196187462	31.58007659	247.9492583
{[>]N[C@@H](C)[C@@H](C[NH3+])C(=O).[+rn=40],CCC(C)C(C=O)C(C)N[<].[+rn=60]}	1.398002698	23.34167999	138.7900579
{[>]N[C@@H](C)[C@@H](C[NH3+])C(=O).[+rn=50],CCC(C)C(C=O)C(C)N[<].[+rn=50]}	2.70078099	17.75804355	137.4463506
{[>]N[C@@H](C)[C@@H](C[NH3+])C(=O).[+rn=60],CCC(C)C(C=O)C(C)N[<].[+rn=40]}	4.627867849	15.06549964	127.0675118
{[>]N[C@@H](C)[C@@H](C[NH3+])C(=O).[+rn=70],CCC(C)C(C=O)C(C)N[<].[+rn=30]}	13.88523651	14.65066382	170.129373
{[>]N[C@@H](C)[C@@H](C[NH3+])C(=O).[+rn=80],CCC(C)C(C=O)C(C)N[<].[+rn=20]}	27.9719781	14.19581789	203.1450387
{[>]N[C@@H](C)[C@@H](C[NH3+])C(=O).[+rn=90],CCC(C)C(C=O)C(C)N[<].[+rn=10]}	82.74792717	16.44249796	261.0560271
{[>]N[C@@H](C)[C@@H](C[NH3+])C(=O).[+rn=10],CCCCC(N)C(C=O)CCCC[<].[+rn=90]}	7.094921132	90.54262079	644.9370381
{[>]N[C@@H](C)[C@@H](C[NH3+])C(=O).[+rn=20],CCCCC(N)C(C=O)CCCC[<].[+rn=80]}	6.026313556	71.24455599	454.7804168
{[>]N[C@@H](C)[C@@H](C[NH3+])C(=O).[+rn=30],CCCCC(N)C(C=O)CCCC[<].[+rn=70]}	6.393768063	63.64771867	372.3603612
{[>]N[C@@H](C)[C@@H](C[NH3+])C(=O).[+rn=40],CCCCC(N)C(C=O)CCCC[<].[+rn=60]}	4.686868674	51.6480691	230.3500008
{[>]N[C@@H](C)[C@@H](C[NH3+])C(=O).[+rn=50],CCCCC(N)C(C=O)CCCC[<].[+rn=50]}	5.339064686	43.46203555	166.2029322
{[>]N[C@@H](C)[C@@H](C[NH3+])C(=O).[+rn=60],CCCCC(N)C(C=O)CCCC[<].[+rn=40]}	4.249488438	39.21624026	123.0286685
{[>]N[C@@H](C)[C@@H](C[NH3+])C(=O).[+rn=70],CCCCC(N)C(C=O)CCCC[<].[+rn=30]}	5.298006394	35.98963392	116.35639
{[>]N[C@@H](C)[C@@H](C[NH3+])C(=O).[+rn=80],CCCCC(N)C(C=O)CCCC[<].[+rn=20]}	4.651312437	30.32846092	105.0368505
{[>]N[C@@H](C)[C@@H](C[NH3+])C(=O).[+rn=90],CCCCC(N)C(C=O)CCCC[<].[+rn=10]}	6.280111219	29.80322877	129.3352643
{[>]N[C@@H](C)[C@@H](C[NH3+])C(=O).[+rn=10],CCCCCC(C=O)C(N)CC[<].[+rn=90]}	2.977930544	75.79269325	507.4258258
{[>]N[C@@H](C)[C@@H](C[NH3+])C(=O).[+rn=20],CCCCCC(C=O)C(N)CC[<].[+rn=80]}	2.504862462	57.66680642	366.5324743
{[>]N[C@@H](C)[C@@H](C[NH3+])C(=O).[+rn=30],CCCCCC(C=O)C(N)CC[<].[+rn=70]}	2.729428248	49.74936303	303.4819322
{[>]N[C@@H](C)[C@@H](C[NH3+])C(=O).[+rn=40],CCCCCC(C=O)C(N)CC[<].[+rn=60]}	2.20494835	39.36139412	165.9739519
{[>]N[C@@H](C)[C@@H](C[NH3+])C(=O).[+rn=50],CCCCCC(C=O)C(N)CC[<].[+rn=50]}	2.75179499	31.19480084	119.4479391
{[>]N[C@@H](C)[C@@H](C[NH3+])C(=O).[+rn=60],CCCCCC(C=O)C(N)CC[<].[+rn=40]}	2.760763711	27.03138097	89.22110758
{[>]N[C@@H](C)[C@@H](C[NH3+])C(=O).[+rn=70],CCCCCC(C=O)C(N)CC[<].[+rn=30]}	6.323517529	23.98109956	104.6334896
{[>]N[C@@H](C)[C@@H](C[NH3+])C(=O).[+rn=80],CCCCCC(C=O)C(N)CC[<].[+rn=20]}	15.10572791	20.01996976	130.1266407
{[>]N[C@@H](C)[C@@H](C[NH3+])C(=O).[+rn=90],CCCCCC(C=O)C(N)CC[<].[+rn=10]}	48.12537318	20.39317725	185.0663581
{[>]N[C@@H](C)[C@@H](C[NH3+])C(=O).[+rn=10],CCC(C=O)C(N)C(C)C[<].[+rn=90]}	2.014726913	67.51815923	395.7221419
{[>]N[C@@H](C)[C@@H](C[NH3+])C(=O).[+rn=20],CCC(C=O)C(N)C(C)C[<].[+rn=80]}	2.458995905	52.14756201	285.6687198
{[>]N[C@@H](C)[C@@H](C[NH3+])C(=O).[+rn=30],CCC(C=O)C(N)C(C)C[<].[+rn=70]}	3.899036253	45.25337134	230.7066365
{[>]N[C@@H](C)[C@@H](C[NH3+])C(=O).[+rn=40],CCC(C=O)C(N)C(C)C[<].[+rn=60]}	4.081297954	32.43471183	132.3039446
{[>]N[C@@H](C)[C@@H](C[NH3+])C(=O).[+rn=50],CCC(C=O)C(N)C(C)C[<].[+rn=50]}	7.609410774	23.29388643	125.4316256
{[>]N[C@@H](C)[C@@H](C[NH3+])C(=O).[+rn=60],CCC(C=O)C(N)C(C)C[<].[+rn=40]}	9.690451451	19.60833596	108.3441012
{[>]N[C@@H](C)[C@@H](C[NH3+])C(=O).[+rn=70],CCC(C=O)C(N)C(C)C[<].[+rn=30]}	20.11906042	18.64922649	128.9270359
{[>]N[C@@H](C)[C@@H](C[NH3+])C(=O).[+rn=80],CCC(C=O)C(N)C(C)C[<].[+rn=20]}	30.13184054	17.31656648	141.7875353
{[>]N[C@@H](C)[C@@H](C[NH3+])C(=O).[+rn=90],CCC(C=O)C(N)C(C)C[<].[+rn=10]}	65.05142864	19.79052445	181.6586646
{[>]N[C@@H](C)[C@@H](C[NH3+])C(=O).[+rn=10],CCC(C)CC(C=O)C(N)CC[<].[+rn=90]}	6.018147925	80.52941564	506.2347214
{[>]N[C@@H](C)[C@@H](C[NH3+])C(=O).[+rn=20],CCC(C)CC(C=O)C(N)CC[<].[+rn=80]}	5.579437533	63.2750962	330.2986035
{[>]N[C@@H](C)[C@@H](C[NH3+])C(=O).[+rn=30],CCC(C)CC(C=O)C(N)CC[<].[+rn=70]}	6.005542624	55.19939477	276.9040289
{[>]N[C@@H](C)[C@@H](C[NH3+])C(=O).[+rn=40],CCC(C)CC(C=O)C(N)CC[<].[+rn=60]}	4.248321179	43.92688964	169.662908
{[>]N[C@@H](C)[C@@H](C[NH3+])C(=O).[+rn=50],CCC(C)CC(C=O)C(N)CC[<].[+rn=50]}	4.875848345	36.24933029	130.7164404
{[>]N[C@@H](C)[C@@H](C[NH3+])C(=O).[+rn=60],CCC(C)CC(C=O)C(N)CC[<].[+rn=40]}	3.790182084	32.01985227	91.58827954
{[>]N[C@@H](C)[C@@H](C[NH3+])C(=O).[+rn=70],CCC(C)CC(C=O)C(N)CC[<].[+rn=30]}	5.678969097	29.19727346	93.06733926
{[>]N[C@@H](C)[C@@H](C[NH3+])C(=O).[+rn=80],CCC(C)CC(C=O)C(N)CC[<].[+rn=20]}	6.318360168	24.36912887	82.31161914
{[>]N[C@@H](C)[C@@H](C[NH3+])C(=O).[+rn=90],CCC(C)CC(C=O)C(N)CC[<].[+rn=10]}	11.4287116	23.67320068	102.0728894
{[>]N[C@@H](C)[C@@H](C[NH3+])C(=O).[+rn=10],CC(N)C(C=O)C1CCCC1[<].[+rn=90]}	1.235924444	103.643945	370.7486252
{[>]N[C@@H](C)[C@@H](C[NH3+])C(=O).[+rn=20],CC(N)C(C=O)C1CCCC1[<].[+rn=80]}	1.646421024	86.34311904	320.9142887
{[>]N[C@@H](C)[C@@H](C[NH3+])C(=O).[+rn=30],CC(N)C(C=O)C1CCCC1[<].[+rn=70]}	2.954507651	74.59980124	305.343147
{[>]N[C@@H](C)[C@@H](C[NH3+])C(=O).[+rn=40],CC(N)C(C=O)C1CCCC1[<].[+rn=60]}	3.487276772	59.331338	163.1777965
{[>]N[C@@H](C)[C@@H](C[NH3+])C(=O).[+rn=50],CC(N)C(C=O)C1CCCC1[<].[+rn=50]}	8.806331936	46.08056701	144.4482793
{[>]N[C@@H](C)[C@@H](C[NH3+])C(=O).[+rn=60],CC(N)C(C=O)C1CCCC1[<].[+rn=40]}	14.01635446	39.01270014	135.4172469
{[>]N[C@@H](C)[C@@H](C[NH3+])C(=O).[+rn=70],CC(N)C(C=O)C1CCCC1[<].[+rn=30]}	40.23905451	34.72184466	188.8442153
{[>]N[C@@H](C)[C@@H](C[NH3+])C(=O).[+rn=80],CC(N)C(C=O)C1CCCC1[<].[+rn=20]}	76.48269258	30.97273456	211.0315948
{[>]N[C@@H](C)[C@@H](C[NH3+])C(=O).[+rn=90],CC(N)C(C=O)C1CCCC1[<].[+rn=10]}	178.8040967	30.74061657	290.643389
{[>]N[C@@H](C)[C@@H](C[NH3+])C(=O).[+rn=10],CCC(C)CC(N)C(C)C=O[<].[+rn=90]}	13.20233353	76.55944738	451.7265253
{[>]N[C@@H](C)[C@@H](C[NH3+])C(=O).[+rn=20],CCC(C)CC(N)C(C)C=O[<].[+rn=80]}	12.29883419	59.04778758	304.3928519
{[>]N[C@@H](C)[C@@H](C[NH3+])C(=O).[+rn=30],CCC(C)CC(N)C(C)C=O[<].[+rn=70]}	13.82682309	51.46810234	251.2662452
{[>]N[C@@H](C)[C@@H](C[NH3+])C(=O).[+rn=40],CCC(C)CC(N)C(C)C=O[<].[+rn=60]}	11.1905649	39.96967711	144.1776226
{[>]N[C@@H](C)[C@@H](C[NH3+])C(=O).[+rn=50],CCC(C)CC(N)C(C)C=O[<].[+rn=50]}	18.36265759	30.8732085	120.9035763
{[>]N[C@@H](C)[C@@H](C[NH3+])C(=O).[+rn=60],CCC(C)CC(N)C(C)C=O[<].[+rn=40]}	20.20185123	25.5143533	98.78181151
{[>]N[C@@H](C)[C@@H](C[NH3+])C(=O).[+rn=70],CCC(C)CC(N)C(C)C=O[<].[+rn=30]}	41.57031766	22.41747589	113.544333
{[>]N[C@@H](C)[C@@H](C[NH3+])C(=O).[+rn=80],CCC(C)CC(N)C(C)C=O[<].[+rn=20]}	64.9939658	18.76792619	113.4693978
{[>]N[C@@H](C)[C@@H](C[NH3+])C(=O).[+rn=90],CCC(C)CC(N)C(C)C=O[<].[+rn=10]}	129.5204203	19.40761293	140.110607
{[>]N[C@@H](C)[C@@H](C[NH3+])C(=O).[+rn=10],CCC(C=O)C(N)CCC(C)C[<].[+rn=90]}	0.541210213	72.61426449	406.5985344
{[>]N[C@@H](C)[C@@H](C[NH3+])C(=O).[+rn=20],CCC(C=O)C(N)CCC(C)C[<].[+rn=80]}	0.609029276	52.93212947	276.8690807
{[>]N[C@@H](C)[C@@H](C[NH3+])C(=O).[+rn=30],CCC(C=O)C(N)CCC(C)C[<].[+rn=70]}	0.838404071	46.40970074	226.0430432
{[>]N[C@@H](C)[C@@H](C[NH3+])C(=O).[+rn=40],CCC(C=O)C(N)CCC(C)C[<].[+rn=60]}	0.903548265	37.30132595	130.0232031
{[>]N[C@@H](C)[C@@H](C[NH3+])C(=O).[+rn=50],CCC(C=O)C(N)CCC(C)C[<].[+rn=50]}	1.559473671	31.33782291	100.263411
{[>]N[C@@H](C)[C@@H](C[NH3+])C(=O).[+rn=60],CCC(C=O)C(N)CCC(C)C[<].[+rn=40]}	1.932526047	28.01804156	80.90483368
{[>]N[C@@H](C)[C@@H](C[NH3+])C(=O).[+rn=70],CCC(C=O)C(N)CCC(C)C[<].[+rn=30]}	3.537558158	25.82645448	92.7742025
{[>]N[C@@H](C)[C@@H](C[NH3+])C(=O).[+rn=80],CCC(C=O)C(N)CCC(C)C[<].[+rn=20]}	5.372076533	21.83876378	99.01120119
{[>]N[C@@H](C)[C@@H](C[NH3+])C(=O).[+rn=90],CCC(C=O)C(N)CCC(C)C[<].[+rn=10]}	11.39272525	21.82954576	134.5895372
{[>]N[C@@H](C)[C@@H](C[NH3+])C(=O).[+rn=10],CCCC(N)C(C=O)CC(C)C[<].[+rn=90]}	0.92348943	82.37129649	504.2669039
{[>]N[C@@H](C)[C@@H](C[NH3+])C(=O).[+rn=20],CCCC(N)C(C=O)CC(C)C[<].[+rn=80]}	0.911236834	64.64142641	324.4542745
{[>]N[C@@H](C)[C@@H](C[NH3+])C(=O).[+rn=30],CCCC(N)C(C=O)CC(C)C[<].[+rn=70]}	1.073139917	57.17323889	276.9756032
{[>]N[C@@H](C)[C@@H](C[NH3+])C(=O).[+rn=40],CCCC(N)C(C=O)CC(C)C[<].[+rn=60]}	1.024616798	46.41217752	174.4957754
{[>]N[C@@H](C)[C@@H](C[NH3+])C(=O).[+rn=50],CCCC(N)C(C=O)CC(C)C[<].[+rn=50]}	1.608013418	38.70189417	136.537462
{[>]N[C@@H](C)[C@@H](C[NH3+])C(=O).[+rn=60],CCCC(N)C(C=O)CC(C)C[<].[+rn=40]}	1.826498354	34.4864827	101.2249356
{[>]N[C@@H](C)[C@@H](C[NH3+])C(=O).[+rn=70],CCCC(N)C(C=O)CC(C)C[<].[+rn=30]}	3.501853659	31.26246097	100.5671402
{[>]N[C@@H](C)[C@@H](C[NH3+])C(=O).[+rn=80],CCCC(N)C(C=O)CC(C)C[<].[+rn=20]}	5.362297388	26.27417377	88.78222416
{[>]N[C@@H](C)[C@@H](C[NH3+])C(=O).[+rn=90],CCCC(N)C(C=O)CC(C)C[<].[+rn=10]}	11.97980694	26.17526403	107.835991
{[>]N[C@@H](C)[C@@H](C[NH3+])C(=O).[+rn=10],CCCC(N)C(C=O)CCC(C)C[<].[+rn=90]}	41.65265506	84.26916905	553.0642381
{[>]N[C@@H](C)[C@@H](C[NH3+])C(=O).[+rn=20],CCCC(N)C(C=O)CCC(C)C[<].[+rn=80]}	31.85320804	64.35885529	358.352103
{[>]N[C@@H](C)[C@@H](C[NH3+])C(=O).[+rn=30],CCCC(N)C(C=O)CCC(C)C[<].[+rn=70]}	29.26243457	57.98886608	295.650698
{[>]N[C@@H](C)[C@@H](C[NH3+])C(=O).[+rn=40],CCCC(N)C(C=O)CCC(C)C[<].[+rn=60]}	20.53626995	47.68004058	189.4773645
{[>]N[C@@H](C)[C@@H](C[NH3+])C(=O).[+rn=50],CCCC(N)C(C=O)CCC(C)C[<].[+rn=50]}	20.84460295	41.53439235	151.2476773
{[>]N[C@@H](C)[C@@H](C[NH3+])C(=O).[+rn=60],CCCC(N)C(C=O)CCC(C)C[<].[+rn=40]}	15.55834153	37.80069857	116.4025842
{[>]N[C@@H](C)[C@@H](C[NH3+])C(=O).[+rn=70],CCCC(N)C(C=O)CCC(C)C[<].[+rn=30]}	16.43308183	35.20900646	109.4104527
{[>]N[C@@H](C)[C@@H](C[NH3+])C(=O).[+rn=80],CCCC(N)C(C=O)CCC(C)C[<].[+rn=20]}	13.29627272	29.56735439	97.5634075
{[>]N[C@@H](C)[C@@H](C[NH3+])C(=O).[+rn=90],CCCC(N)C(C=O)CCC(C)C[<].[+rn=10]}	12.59687267	29.20904956	111.868056
{[>]N[C@@H](C)[C@@H](C[NH3+])C(=O).[+rn=10],CCCC(CC)C(C=O)C(N)CC[<].[+rn=90]}	1.288468977	88.1347386	752.5690101
{[>]N[C@@H](C)[C@@H](C[NH3+])C(=O).[+rn=20],CCCC(CC)C(C=O)C(N)CC[<].[+rn=80]}	1.288757127	66.60659222	513.814833
{[>]N[C@@H](C)[C@@H](C[NH3+])C(=O).[+rn=30],CCCC(CC)C(C=O)C(N)CC[<].[+rn=70]}	1.513936757	60.11452944	456.0465248
{[>]N[C@@H](C)[C@@H](C[NH3+])C(=O).[+rn=40],CCCC(CC)C(C=O)C(N)CC[<].[+rn=60]}	1.401909923	49.88538931	290.5091662
{[>]N[C@@H](C)[C@@H](C[NH3+])C(=O).[+rn=50],CCCC(CC)C(C=O)C(N)CC[<].[+rn=50]}	2.110404047	42.29651825	228.8886506
{[>]N[C@@H](C)[C@@H](C[NH3+])C(=O).[+rn=60],CCCC(CC)C(C=O)C(N)CC[<].[+rn=40]}	2.284102824	37.96736379	169.8190207
{[>]N[C@@H](C)[C@@H](C[NH3+])C(=O).[+rn=70],CCCC(CC)C(C=O)C(N)CC[<].[+rn=30]}	3.834176582	35.73646582	164.1254709
{[>]N[C@@H](C)[C@@H](C[NH3+])C(=O).[+rn=80],CCCC(CC)C(C=O)C(N)CC[<].[+rn=20]}	5.323317812	29.85523398	143.7170583
{[>]N[C@@H](C)[C@@H](C[NH3+])C(=O).[+rn=90],CCCC(CC)C(C=O)C(N)CC[<].[+rn=10]}	10.41684445	28.78065551	160.4460407
{[>]N[C@@H](C)[C@@H](C[NH3+])C(=O).[+rn=10],CC(C)C(N)C(C)C=O[<].[+rn=90]}	6.631028031	54.6787189	234.2526335
{[>]N[C@@H](C)[C@@H](C[NH3+])C(=O).[+rn=20],CC(C)C(N)C(C)C=O[<].[+rn=80]}	5.157779734	37.91733845	169.9613155
{[>]N[C@@H](C)[C@@H](C[NH3+])C(=O).[+rn=30],CC(C)C(N)C(C)C=O[<].[+rn=70]}	5.335751329	29.85581569	134.1603754
{[>]N[C@@H](C)[C@@H](C[NH3+])C(=O).[+rn=40],CC(C)C(N)C(C)C=O[<].[+rn=60]}	4.073590699	20.69408469	78.06189504
{[>]N[C@@H](C)[C@@H](C[NH3+])C(=O).[+rn=50],CC(C)C(N)C(C)C=O[<].[+rn=50]}	5.832660049	16.26593497	79.12024142
{[>]N[C@@H](C)[C@@H](C[NH3+])C(=O).[+rn=60],CC(C)C(N)C(C)C=O[<].[+rn=40]}	5.256751717	18.6011114	74.95405641
{[>]N[C@@H](C)[C@@H](C[NH3+])C(=O).[+rn=70],CC(C)C(N)C(C)C=O[<].[+rn=30]}	13.06580956	27.18806197	101.3459583
{[>]N[C@@H](C)[C@@H](C[NH3+])C(=O).[+rn=80],CC(C)C(N)C(C)C=O[<].[+rn=20]}	29.59536841	34.61150097	117.7677553
{[>]N[C@@H](C)[C@@H](C[NH3+])C(=O).[+rn=90],CC(C)C(N)C(C)C=O[<].[+rn=10]}	55.75081739	51.22291137	153.2555084
{[>]N[C@@H](C)[C@@H](C[NH3+])C(=O).[+rn=10],CCCC(N)C(C=O)C(CC)CC[<].[+rn=90]}	0.118253249	83.97143441	592.176389
{[>]N[C@@H](C)[C@@H](C[NH3+])C(=O).[+rn=20],CCCC(N)C(C=O)C(CC)CC[<].[+rn=80]}	0.126484879	63.91188235	418.6272982
{[>]N[C@@H](C)[C@@H](C[NH3+])C(=O).[+rn=30],CCCC(N)C(C=O)C(CC)CC[<].[+rn=70]}	0.169238694	57.6073995	357.8031083
{[>]N[C@@H](C)[C@@H](C[NH3+])C(=O).[+rn=40],CCCC(N)C(C=O)C(CC)CC[<].[+rn=60]}	0.189758898	47.95224147	232.2598112
{[>]N[C@@H](C)[C@@H](C[NH3+])C(=O).[+rn=50],CCCC(N)C(C=O)C(CC)CC[<].[+rn=50]}	0.291233955	40.71107192	183.7544626
{[>]N[C@@H](C)[C@@H](C[NH3+])C(=O).[+rn=60],CCCC(N)C(C=O)C(CC)CC[<].[+rn=40]}	0.364508854	36.4426581	140.5142263
{[>]N[C@@H](C)[C@@H](C[NH3+])C(=O).[+rn=70],CCCC(N)C(C=O)C(CC)CC[<].[+rn=30]}	0.617700866	34.07808949	138.1086841
{[>]N[C@@H](C)[C@@H](C[NH3+])C(=O).[+rn=80],CCCC(N)C(C=O)C(CC)CC[<].[+rn=20]}	0.981429826	29.0025429	123.2473805
{[>]N[C@@H](C)[C@@H](C[NH3+])C(=O).[+rn=90],CCCC(N)C(C=O)C(CC)CC[<].[+rn=10]}	2.053721498	28.56480014	150.4980404
{[>]N[C@@H](C)[C@@H](C[NH3+])C(=O).[+rn=10],CCC(N)C(C=O)CC(C)C[<].[+rn=90]}	0.782157715	83.10736315	434.2205297
{[>]N[C@@H](C)[C@@H](C[NH3+])C(=O).[+rn=20],CCC(N)C(C=O)CC(C)C[<].[+rn=80]}	0.866543348	63.79876452	291.0184769
{[>]N[C@@H](C)[C@@H](C[NH3+])C(=O).[+rn=30],CCC(N)C(C=O)CC(C)C[<].[+rn=70]}	1.366678773	55.86655723	238.962579
{[>]N[C@@H](C)[C@@H](C[NH3+])C(=O).[+rn=40],CCC(N)C(C=O)CC(C)C[<].[+rn=60]}	1.683764871	43.36108064	147.494204
{[>]N[C@@H](C)[C@@H](C[NH3+])C(=O).[+rn=50],CCC(N)C(C=O)CC(C)C[<].[+rn=50]}	3.100548506	33.9752554	117.6774777
{[>]N[C@@H](C)[C@@H](C[NH3+])C(=O).[+rn=60],CCC(N)C(C=O)CC(C)C[<].[+rn=40]}	3.81283468	29.01322184	83.29241369
{[>]N[C@@H](C)[C@@H](C[NH3+])C(=O).[+rn=70],CCC(N)C(C=O)CC(C)C[<].[+rn=30]}	7.951459394	26.6090708	91.29888684
{[>]N[C@@H](C)[C@@H](C[NH3+])C(=O).[+rn=80],CCC(N)C(C=O)CC(C)C[<].[+rn=20]}	13.09448257	22.31246	84.08925944
{[>]N[C@@H](C)[C@@H](C[NH3+])C(=O).[+rn=90],CCC(N)C(C=O)CC(C)C[<].[+rn=10]}	29.2947234	22.58582226	104.4757993
{[>]N[C@@H](C)[C@@H](C[NH3+])C(=O).[+rn=10],CCCCCC(N)C(C=O)CCC[<].[+rn=90]}	1.106722626	80.75297173	536.4040363
{[>]N[C@@H](C)[C@@H](C[NH3+])C(=O).[+rn=20],CCCCCC(N)C(C=O)CCC[<].[+rn=80]}	1.111140232	61.03333149	390.8450408
{[>]N[C@@H](C)[C@@H](C[NH3+])C(=O).[+rn=30],CCCCCC(N)C(C=O)CCC[<].[+rn=70]}	1.275603468	54.24338237	321.3004269
{[>]N[C@@H](C)[C@@H](C[NH3+])C(=O).[+rn=40],CCCCCC(N)C(C=O)CCC[<].[+rn=60]}	1.119602121	44.2225528	193.4499824
{[>]N[C@@H](C)[C@@H](C[NH3+])C(=O).[+rn=50],CCCCCC(N)C(C=O)CCC[<].[+rn=50]}	1.563868279	36.80729461	138.1541693
{[>]N[C@@H](C)[C@@H](C[NH3+])C(=O).[+rn=60],CCCCCC(N)C(C=O)CCC[<].[+rn=40]}	1.607220241	33.1028084	100.340305
{[>]N[C@@H](C)[C@@H](C[NH3+])C(=O).[+rn=70],CCCCCC(N)C(C=O)CCC[<].[+rn=30]}	2.995629821	30.7895783	104.5388134
{[>]N[C@@H](C)[C@@H](C[NH3+])C(=O).[+rn=80],CCCCCC(N)C(C=O)CCC[<].[+rn=20]}	5.783192092	25.95978443	112.4781473
{[>]N[C@@H](C)[C@@H](C[NH3+])C(=O).[+rn=90],CCCCCC(N)C(C=O)CCC[<].[+rn=10]}	15.54524	25.80870045	152.9533639
{[>]N[C@@H](C)[C@@H](C[NH3+])C(=O).[+rn=10],CCC(C)C(C=O)C(N)CC[<].[+rn=90]}	1.352591142	70.16313103	524.7189616
{[>]N[C@@H](C)[C@@H](C[NH3+])C(=O).[+rn=20],CCC(C)C(C=O)C(N)CC[<].[+rn=80]}	1.625612395	53.09594442	375.7612881
{[>]N[C@@H](C)[C@@H](C[NH3+])C(=O).[+rn=30],CCC(C)C(C=O)C(N)CC[<].[+rn=70]}	2.487241928	46.35378922	301.1430651
{[>]N[C@@H](C)[C@@H](C[NH3+])C(=O).[+rn=40],CCC(C)C(C=O)C(N)CC[<].[+rn=60]}	2.612680221	35.44400171	172.5153507
{[>]N[C@@H](C)[C@@H](C[NH3+])C(=O).[+rn=50],CCC(C)C(C=O)C(N)CC[<].[+rn=50]}	5.044694318	27.10122541	146.7153829
{[>]N[C@@H](C)[C@@H](C[NH3+])C(=O).[+rn=60],CCC(C)C(C=O)C(N)CC[<].[+rn=40]}	6.539924398	22.37706794	119.5269854
{[>]N[C@@H](C)[C@@H](C[NH3+])C(=O).[+rn=70],CCC(C)C(C=O)C(N)CC[<].[+rn=30]}	14.26135231	19.75808122	151.090613
{[>]N[C@@H](C)[C@@H](C[NH3+])C(=O).[+rn=80],CCC(C)C(C=O)C(N)CC[<].[+rn=20]}	24.99929666	16.70132285	160.2122034
{[>]N[C@@H](C)[C@@H](C[NH3+])C(=O).[+rn=90],CCC(C)C(C=O)C(N)CC[<].[+rn=10]}	52.24890211	17.48883035	204.2599465
{[>]N[C@@H](C)[C@@H](C[NH3+])C(=O).[+rn=10],CCCC(C)C(C=O)C(C)N[<].[+rn=90]}	5.168278739	65.40563333	480.1805292
{[>]N[C@@H](C)[C@@H](C[NH3+])C(=O).[+rn=20],CCCC(C)C(C=O)C(C)N[<].[+rn=80]}	4.504618036	48.40534456	350.9341781
{[>]N[C@@H](C)[C@@H](C[NH3+])C(=O).[+rn=30],CCCC(C)C(C=O)C(C)N[<].[+rn=70]}	4.449321623	41.61015303	295.6903984
{[>]N[C@@H](C)[C@@H](C[NH3+])C(=O).[+rn=40],CCCC(C)C(C=O)C(C)N[<].[+rn=60]}	3.388717857	32.36388322	163.7548037
{[>]N[C@@H](C)[C@@H](C[NH3+])C(=O).[+rn=50],CCCC(C)C(C=O)C(C)N[<].[+rn=50]}	3.562005532	25.34493356	143.1584466
{[>]N[C@@H](C)[C@@H](C[NH3+])C(=O).[+rn=60],CCCC(C)C(C=O)C(C)N[<].[+rn=40]}	2.607570091	21.20057094	128.6372693
{[>]N[C@@H](C)[C@@H](C[NH3+])C(=O).[+rn=70],CCCC(C)C(C=O)C(C)N[<].[+rn=30]}	3.002420075	19.06740145	160.3372417
{[>]N[C@@H](C)[C@@H](C[NH3+])C(=O).[+rn=80],CCCC(C)C(C=O)C(C)N[<].[+rn=20]}	3.30137928	16.53413686	180.2981392
{[>]N[C@@H](C)[C@@H](C[NH3+])C(=O).[+rn=90],CCCC(C)C(C=O)C(C)N[<].[+rn=10]}	5.47135935	17.52099106	226.346062
{[>]N[C@@H](C)[C@@H](C[NH3+])C(=O).[+rn=10],CCCCC(C=O)C(N)C(C)CC[<].[+rn=90]}	10.53688137	74.49555557	543.737749
{[>]N[C@@H](C)[C@@H](C[NH3+])C(=O).[+rn=20],CCCCC(C=O)C(N)C(C)CC[<].[+rn=80]}	8.568815762	54.87619824	352.8107615
{[>]N[C@@H](C)[C@@H](C[NH3+])C(=O).[+rn=30],CCCCC(C=O)C(N)C(C)CC[<].[+rn=70]}	8.084909307	49.16819863	293.0400641
{[>]N[C@@H](C)[C@@H](C[NH3+])C(=O).[+rn=40],CCCCC(C=O)C(N)C(C)CC[<].[+rn=60]}	5.613374448	40.01325816	187.8173943
{[>]N[C@@H](C)[C@@H](C[NH3+])C(=O).[+rn=50],CCCCC(C=O)C(N)C(C)CC[<].[+rn=50]}	5.165660502	33.76652547	144.9456003
{[>]N[C@@H](C)[C@@H](C[NH3+])C(=O).[+rn=60],CCCCC(C=O)C(N)C(C)CC[<].[+rn=40]}	3.566773901	30.91077966	107.6997695
{[>]N[C@@H](C)[C@@H](C[NH3+])C(=O).[+rn=70],CCCCC(C=O)C(N)C(C)CC[<].[+rn=30]}	3.642376342	29.13520459	110.6815741
{[>]N[C@@H](C)[C@@H](C[NH3+])C(=O).[+rn=80],CCCCC(C=O)C(N)C(C)CC[<].[+rn=20]}	3.153530124	24.49424851	106.3934409
{[>]N[C@@H](C)[C@@H](C[NH3+])C(=O).[+rn=90],CCCCC(C=O)C(N)C(C)CC[<].[+rn=10]}	3.797055487	24.54903701	131.7685257
{[>]N[C@@H](C)[C@@H](C[NH3+])C(=O).[+rn=10],CCC(CC)CC(C=O)C(N)CC[<].[+rn=90]}	13.1142862	90.69665549	561.2759639
{[>]N[C@@H](C)[C@@H](C[NH3+])C(=O).[+rn=20],CCC(CC)CC(C=O)C(N)CC[<].[+rn=80]}	10.37785122	69.10869782	383.5063927
{[>]N[C@@H](C)[C@@H](C[NH3+])C(=O).[+rn=30],CCC(CC)CC(C=O)C(N)CC[<].[+rn=70]}	9.696742176	62.53250749	326.9304478
{[>]N[C@@H](C)[C@@H](C[NH3+])C(=O).[+rn=40],CCC(CC)CC(C=O)C(N)CC[<].[+rn=60]}	6.702420201	52.13279256	210.5615992
{[>]N[C@@H](C)[C@@H](C[NH3+])C(=O).[+rn=50],CCC(CC)CC(C=O)C(N)CC[<].[+rn=50]}	6.33339589	44.61633892	164.2696493
{[>]N[C@@H](C)[C@@H](C[NH3+])C(=O).[+rn=60],CCC(CC)CC(C=O)C(N)CC[<].[+rn=40]}	4.520004079	39.72348789	122.3474955
{[>]N[C@@H](C)[C@@H](C[NH3+])C(=O).[+rn=70],CCC(CC)CC(C=O)C(N)CC[<].[+rn=30]}	4.418270381	36.99847541	111.6779903
{[>]N[C@@H](C)[C@@H](C[NH3+])C(=O).[+rn=80],CCC(CC)CC(C=O)C(N)CC[<].[+rn=20]}	3.541240121	31.05747223	89.64210835
{[>]N[C@@H](C)[C@@H](C[NH3+])C(=O).[+rn=90],CCC(CC)CC(C=O)C(N)CC[<].[+rn=10]}	3.391736023	30.76755414	102.907958
{[>]N[C@@H](C)[C@@H](C[NH3+])C(=O).[+rn=10],CCC(C=O)C(N)CC(C)C[<].[+rn=90]}	16.22677634	81.1355707	533.3599417
{[>]N[C@@H](C)[C@@H](C[NH3+])C(=O).[+rn=20],CCC(C=O)C(N)CC(C)C[<].[+rn=80]}	14.53668908	63.27699751	377.1807492
{[>]N[C@@H](C)[C@@H](C[NH3+])C(=O).[+rn=30],CCC(C=O)C(N)CC(C)C[<].[+rn=70]}	15.33382018	54.73048591	321.2385847
{[>]N[C@@H](C)[C@@H](C[NH3+])C(=O).[+rn=40],CCC(C=O)C(N)CC(C)C[<].[+rn=60]}	9.57204007	41.603201	185.9198253
{[>]N[C@@H](C)[C@@H](C[NH3+])C(=O).[+rn=50],CCC(C=O)C(N)CC(C)C[<].[+rn=50]}	9.98555179	32.57267876	154.7219934
{[>]N[C@@H](C)[C@@H](C[NH3+])C(=O).[+rn=60],CCC(C=O)C(N)CC(C)C[<].[+rn=40]}	5.849824177	27.71305019	128.2928651
{[>]N[C@@H](C)[C@@H](C[NH3+])C(=O).[+rn=70],CCC(C=O)C(N)CC(C)C[<].[+rn=30]}	5.766933896	24.88453732	140.2807344
{[>]N[C@@H](C)[C@@H](C[NH3+])C(=O).[+rn=80],CCC(C=O)C(N)CC(C)C[<].[+rn=20]}	5.406210434	20.89114367	141.3402749
{[>]N[C@@H](C)[C@@H](C[NH3+])C(=O).[+rn=90],CCC(C=O)C(N)CC(C)C[<].[+rn=10]}	7.111371559	21.0398517	168.8573541
{[>]N[C@@H](C)[C@@H](C[NH3+])C(=O).[+rn=10],CCC(C)C(N)C(C)C=O[<].[+rn=90]}	8.608256232	58.91197261	359.6562508
{[>]N[C@@H](C)[C@@H](C[NH3+])C(=O).[+rn=20],CCC(C)C(N)C(C)C=O[<].[+rn=80]}	7.613396574	44.02105247	256.1725842
{[>]N[C@@H](C)[C@@H](C[NH3+])C(=O).[+rn=30],CCC(C)C(N)C(C)C=O[<].[+rn=70]}	8.53304856	37.44838703	201.9320628
{[>]N[C@@H](C)[C@@H](C[NH3+])C(=O).[+rn=40],CCC(C)C(N)C(C)C=O[<].[+rn=60]}	6.204247972	26.13768319	111.6103196
{[>]N[C@@H](C)[C@@H](C[NH3+])C(=O).[+rn=50],CCC(C)C(N)C(C)C=O[<].[+rn=50]}	6.633887874	18.80307958	102.3217944
{[>]N[C@@H](C)[C@@H](C[NH3+])C(=O).[+rn=60],CCC(C)C(N)C(C)C=O[<].[+rn=40]}	6.118314133	15.4706981	97.6447431
{[>]N[C@@H](C)[C@@H](C[NH3+])C(=O).[+rn=70],CCC(C)C(N)C(C)C=O[<].[+rn=30]}	15.2056772	15.51012151	125.2565178
{[>]N[C@@H](C)[C@@H](C[NH3+])C(=O).[+rn=80],CCC(C)C(N)C(C)C=O[<].[+rn=20]}	37.16211516	14.68035994	143.9534722
{[>]N[C@@H](C)[C@@H](C[NH3+])C(=O).[+rn=90],CCC(C)C(N)C(C)C=O[<].[+rn=10]}	93.63345611	17.00556359	191.0031817
{[>]N[C@@H](C)[C@@H](C[NH3+])C(=O).[+rn=10],CCC(CC)C(C=O)C(C)N[<].[+rn=90]}	0.680956815	79.15842199	466.7813787
{[>]N[C@@H](C)[C@@H](C[NH3+])C(=O).[+rn=20],CCC(CC)C(C=O)C(C)N[<].[+rn=80]}	0.827775721	58.94594163	348.0858618
{[>]N[C@@H](C)[C@@H](C[NH3+])C(=O).[+rn=30],CCC(CC)C(C=O)C(C)N[<].[+rn=70]}	1.341600826	50.99176156	291.6436711
{[>]N[C@@H](C)[C@@H](C[NH3+])C(=O).[+rn=40],CCC(CC)C(C=O)C(C)N[<].[+rn=60]}	1.717805194	40.00671693	170.7306878
{[>]N[C@@H](C)[C@@H](C[NH3+])C(=O).[+rn=50],CCC(CC)C(C=O)C(C)N[<].[+rn=50]}	3.487426254	32.66590193	146.4581062
{[>]N[C@@H](C)[C@@H](C[NH3+])C(=O).[+rn=60],CCC(CC)C(C=O)C(C)N[<].[+rn=40]}	4.69780791	28.15825064	118.5971638
{[>]N[C@@H](C)[C@@H](C[NH3+])C(=O).[+rn=70],CCC(CC)C(C=O)C(C)N[<].[+rn=30]}	10.22701425	25.68546093	137.0924619
{[>]N[C@@H](C)[C@@H](C[NH3+])C(=O).[+rn=80],CCC(CC)C(C=O)C(C)N[<].[+rn=20]}	16.48255825	22.21391407	146.4773912
{[>]N[C@@H](C)[C@@H](C[NH3+])C(=O).[+rn=90],CCC(CC)C(C=O)C(C)N[<].[+rn=10]}	32.94854981	22.83882618	189.8863051
{[>]N[C@@H](C)[C@@H](C[NH3+])C(=O).[+rn=10],CCCC(N)C(C=O)C(C)C[<].[+rn=90]}	1.893661368	75.81960788	501.2712591
{[>]N[C@@H](C)[C@@H](C[NH3+])C(=O).[+rn=20],CCCC(N)C(C=O)C(C)C[<].[+rn=80]}	1.650590559	57.40240925	371.7201778
{[>]N[C@@H](C)[C@@H](C[NH3+])C(=O).[+rn=30],CCCC(N)C(C=O)C(C)C[<].[+rn=70]}	1.826277728	48.79239166	310.9621769
{[>]N[C@@H](C)[C@@H](C[NH3+])C(=O).[+rn=40],CCCC(N)C(C=O)C(C)C[<].[+rn=60]}	1.400461749	37.63384224	180.5245068
{[>]N[C@@H](C)[C@@H](C[NH3+])C(=O).[+rn=50],CCCC(N)C(C=O)C(C)C[<].[+rn=50]}	1.799272359	29.42188396	162.1688588
{[>]N[C@@H](C)[C@@H](C[NH3+])C(=O).[+rn=60],CCCC(N)C(C=O)C(C)C[<].[+rn=40]}	1.491680117	25.25489959	134.2029901
{[>]N[C@@H](C)[C@@H](C[NH3+])C(=O).[+rn=70],CCCC(N)C(C=O)C(C)C[<].[+rn=30]}	2.193762798	22.62353125	154.3156602
{[>]N[C@@H](C)[C@@H](C[NH3+])C(=O).[+rn=80],CCCC(N)C(C=O)C(C)C[<].[+rn=20]}	3.651630155	19.19330439	165.4028636
{[>]N[C@@H](C)[C@@H](C[NH3+])C(=O).[+rn=90],CCCC(N)C(C=O)C(C)C[<].[+rn=10]}	8.81412907	19.290498	208.2136928
{[>]N[C@@H](C)[C@@H](C[NH3+])C(=O).[+rn=10],CCC(C=O)C(N)C(CC)CC[<].[+rn=90]}	1.693177116	83.25083326	566.5638157
{[>]N[C@@H](C)[C@@H](C[NH3+])C(=O).[+rn=20],CCC(C=O)C(N)C(CC)CC[<].[+rn=80]}	1.587114467	63.32302276	401.7646395
{[>]N[C@@H](C)[C@@H](C[NH3+])C(=O).[+rn=30],CCC(C=O)C(N)C(CC)CC[<].[+rn=70]}	1.794053294	56.41253867	351.6530583
{[>]N[C@@H](C)[C@@H](C[NH3+])C(=O).[+rn=40],CCC(C=O)C(N)C(CC)CC[<].[+rn=60]}	1.438284227	45.61649563	217.77148
{[>]N[C@@H](C)[C@@H](C[NH3+])C(=O).[+rn=50],CCC(C=O)C(N)C(CC)CC[<].[+rn=50]}	1.766441823	37.43174256	178.3729593
{[>]N[C@@H](C)[C@@H](C[NH3+])C(=O).[+rn=60],CCC(C=O)C(N)C(CC)CC[<].[+rn=40]}	1.442241347	32.90815126	135.1062291
{[>]N[C@@H](C)[C@@H](C[NH3+])C(=O).[+rn=70],CCC(C=O)C(N)C(CC)CC[<].[+rn=30]}	1.930490397	29.68279145	142.166947
{[>]N[C@@H](C)[C@@H](C[NH3+])C(=O).[+rn=80],CCC(C=O)C(N)C(CC)CC[<].[+rn=20]}	2.406073369	25.03543377	139.0453802
{[>]N[C@@H](C)[C@@H](C[NH3+])C(=O).[+rn=90],CCC(C=O)C(N)C(CC)CC[<].[+rn=10]}	4.560174496	25.32947763	178.0003751
{[>]N[C@@H](C)[C@@H](C[NH3+])C(=O).[+rn=10],CCCCC(C)C(C=O)C(N)CC[<].[+rn=90]}	1.224730285	66.10455363	532.7378208
{[>]N[C@@H](C)[C@@H](C[NH3+])C(=O).[+rn=20],CCCCC(C)C(C=O)C(N)CC[<].[+rn=80]}	1.230542564	49.89534429	370.2787716
{[>]N[C@@H](C)[C@@H](C[NH3+])C(=O).[+rn=30],CCCCC(C)C(C=O)C(N)CC[<].[+rn=70]}	1.535820503	45.18417755	313.9290726
{[>]N[C@@H](C)[C@@H](C[NH3+])C(=O).[+rn=40],CCCCC(C)C(C=O)C(N)CC[<].[+rn=60]}	1.504474293	36.81723828	189.2181761
{[>]N[C@@H](C)[C@@H](C[NH3+])C(=O).[+rn=50],CCCCC(C)C(C=O)C(N)CC[<].[+rn=50]}	2.498618844	31.4715517	144.110491
{[>]N[C@@H](C)[C@@H](C[NH3+])C(=O).[+rn=60],CCCCC(C)C(C=O)C(N)CC[<].[+rn=40]}	2.95530658	29.18863484	119.8667268
{[>]N[C@@H](C)[C@@H](C[NH3+])C(=O).[+rn=70],CCCCC(C)C(C=O)C(N)CC[<].[+rn=30]}	5.467767213	27.69529264	132.5058141
{[>]N[C@@H](C)[C@@H](C[NH3+])C(=O).[+rn=80],CCCCC(C)C(C=O)C(N)CC[<].[+rn=20]}	7.861952693	23.55207601	138.4393937
{[>]N[C@@H](C)[C@@H](C[NH3+])C(=O).[+rn=90],CCCCC(C)C(C=O)C(N)CC[<].[+rn=10]}	15.76732574	24.03305833	177.0225927
{[>]N[C@@H](C)[C@@H](C[NH3+])C(=O).[+rn=10],CCC(C)C(N)C(C=O)CC[<].[+rn=90]}	2.894208534	71.60088307	511.4141084
{[>]N[C@@H](C)[C@@H](C[NH3+])C(=O).[+rn=20],CCC(C)C(N)C(C=O)CC[<].[+rn=80]}	2.822781656	54.45133198	367.1695788
{[>]N[C@@H](C)[C@@H](C[NH3+])C(=O).[+rn=30],CCC(C)C(N)C(C=O)CC[<].[+rn=70]}	3.350248406	47.19366157	299.7254975
{[>]N[C@@H](C)[C@@H](C[NH3+])C(=O).[+rn=40],CCC(C)C(N)C(C=O)CC[<].[+rn=60]}	2.858841365	35.04945951	170.927016
{[>]N[C@@H](C)[C@@H](C[NH3+])C(=O).[+rn=50],CCC(C)C(N)C(C=O)CC[<].[+rn=50]}	4.021868892	26.74422194	143.6520694
{[>]N[C@@H](C)[C@@H](C[NH3+])C(=O).[+rn=60],CCC(C)C(N)C(C=O)CC[<].[+rn=40]}	3.732361451	22.02452941	123.4948716
{[>]N[C@@H](C)[C@@H](C[NH3+])C(=O).[+rn=70],CCC(C)C(N)C(C=O)CC[<].[+rn=30]}	8.117384893	19.10009075	149.1315678
{[>]N[C@@H](C)[C@@H](C[NH3+])C(=O).[+rn=80],CCC(C)C(N)C(C=O)CC[<].[+rn=20]}	15.70792508	16.27793814	157.7730587
{[>]N[C@@H](C)[C@@H](C[NH3+])C(=O).[+rn=90],CCC(C)C(N)C(C=O)CC[<].[+rn=10]}	42.60075911	17.36994934	197.9239428
{[>]N[C@@H](C)[C@@H](C[NH3+])C(=O).[+rn=10],CCC(C)CCC(C=O)C(N)CC[<].[+rn=90]}	22.91547563	65.43722229	449.4951015
{[>]N[C@@H](C)[C@@H](C[NH3+])C(=O).[+rn=20],CCC(C)CCC(C=O)C(N)CC[<].[+rn=80]}	18.595321	47.77599764	295.7805763
{[>]N[C@@H](C)[C@@H](C[NH3+])C(=O).[+rn=30],CCC(C)CCC(C=O)C(N)CC[<].[+rn=70]}	17.21767205	43.1391762	240.2604874
{[>]N[C@@H](C)[C@@H](C[NH3+])C(=O).[+rn=40],CCC(C)CCC(C=O)C(N)CC[<].[+rn=60]}	11.61959311	35.17139744	143.8494529
{[>]N[C@@H](C)[C@@H](C[NH3+])C(=O).[+rn=50],CCC(C)CCC(C=O)C(N)CC[<].[+rn=50]}	9.98434936	30.06379138	106.5214923
{[>]N[C@@H](C)[C@@H](C[NH3+])C(=O).[+rn=60],CCC(C)CCC(C=O)C(N)CC[<].[+rn=40]}	6.82030396	27.55375053	85.83242835
{[>]N[C@@H](C)[C@@H](C[NH3+])C(=O).[+rn=70],CCC(C)CCC(C=O)C(N)CC[<].[+rn=30]}	6.345322598	26.24286801	98.66676453
{[>]N[C@@H](C)[C@@H](C[NH3+])C(=O).[+rn=80],CCC(C)CCC(C=O)C(N)CC[<].[+rn=20]}	5.355143057	22.61637983	103.7243074
{[>]N[C@@H](C)[C@@H](C[NH3+])C(=O).[+rn=90],CCC(C)CCC(C=O)C(N)CC[<].[+rn=10]}	5.529322939	23.13888205	140.0190872
{[>]N[C@@H](C)[C@@H](C[NH3+])C(=O).[+rn=10],CCCCC(N)C(C=O)C(C)C[<].[+rn=90]}	0.410980018	67.70680297	430.9709907
{[>]N[C@@H](C)[C@@H](C[NH3+])C(=O).[+rn=20],CCCCC(N)C(C=O)C(C)C[<].[+rn=80]}	0.381848159	50.46395196	310.1754248
{[>]N[C@@H](C)[C@@H](C[NH3+])C(=O).[+rn=30],CCCCC(N)C(C=O)C(C)C[<].[+rn=70]}	0.427453792	44.25889045	264.1410959
{[>]N[C@@H](C)[C@@H](C[NH3+])C(=O).[+rn=40],CCCCC(N)C(C=O)C(C)C[<].[+rn=60]}	0.394389614	35.7889568	155.1644833
{[>]N[C@@H](C)[C@@H](C[NH3+])C(=O).[+rn=50],CCCCC(N)C(C=O)C(C)C[<].[+rn=50]}	0.607017553	29.66708737	127.6169654
{[>]N[C@@H](C)[C@@H](C[NH3+])C(=O).[+rn=60],CCCCC(N)C(C=O)C(C)C[<].[+rn=40]}	0.730439106	26.84069388	107.6175785
{[>]N[C@@H](C)[C@@H](C[NH3+])C(=O).[+rn=70],CCCCC(N)C(C=O)C(C)C[<].[+rn=30]}	1.375265496	25.15404767	124.1464721
{[>]N[C@@H](C)[C@@H](C[NH3+])C(=O).[+rn=80],CCCCC(N)C(C=O)C(C)C[<].[+rn=20]}	2.473992415	21.32686833	142.149642
{[>]N[C@@H](C)[C@@H](C[NH3+])C(=O).[+rn=90],CCCCC(N)C(C=O)C(C)C[<].[+rn=10]}	6.601453926	21.63402916	188.7643261
{[>]N[C@@H](C)[C@@H](C[NH3+])C(=O).[+rn=10],CCC(N)C(C=O)C1CCCCC1[<].[+rn=90]}	0.860978065	94.64348674	383.1866806
{[>]N[C@@H](C)[C@@H](C[NH3+])C(=O).[+rn=20],CCC(N)C(C=O)C1CCCCC1[<].[+rn=80]}	0.901802238	76.05864342	285.7047673
{[>]N[C@@H](C)[C@@H](C[NH3+])C(=O).[+rn=30],CCC(N)C(C=O)C1CCCCC1[<].[+rn=70]}	1.127445246	66.58710932	269.6455451
{[>]N[C@@H](C)[C@@H](C[NH3+])C(=O).[+rn=40],CCC(N)C(C=O)C1CCCCC1[<].[+rn=60]}	1.070606523	54.36256945	147.7654115
{[>]N[C@@H](C)[C@@H](C[NH3+])C(=O).[+rn=50],CCC(N)C(C=O)C1CCCCC1[<].[+rn=50]}	1.602905114	45.49167063	108.0102992
{[>]N[C@@H](C)[C@@H](C[NH3+])C(=O).[+rn=60],CCC(N)C(C=O)C1CCCCC1[<].[+rn=40]}	1.715532339	40.37593297	87.88317901
{[>]N[C@@H](C)[C@@H](C[NH3+])C(=O).[+rn=70],CCC(N)C(C=O)C1CCCCC1[<].[+rn=30]}	3.197943804	36.4886078	101.9170938
{[>]N[C@@H](C)[C@@H](C[NH3+])C(=O).[+rn=80],CCC(N)C(C=O)C1CCCCC1[<].[+rn=20]}	4.175052994	31.49034563	107.169922
{[>]N[C@@H](C)[C@@H](C[NH3+])C(=O).[+rn=90],CCC(N)C(C=O)C1CCCCC1[<].[+rn=10]}	8.553710931	30.34480715	153.4307639
{[>]N[C@@H](C)[C@@H](C[NH3+])C(=O).[+rn=10],CCC(C)CC(N)C(C=O)CC[<].[+rn=90]}	3.853464639	75.59320026	531.2818943
{[>]N[C@@H](C)[C@@H](C[NH3+])C(=O).[+rn=20],CCC(C)CC(N)C(C=O)CC[<].[+rn=80]}	3.504744088	55.93495256	356.3039196
{[>]N[C@@H](C)[C@@H](C[NH3+])C(=O).[+rn=30],CCC(C)CC(N)C(C=O)CC[<].[+rn=70]}	3.760492168	49.05250509	299.7555955
{[>]N[C@@H](C)[C@@H](C[NH3+])C(=O).[+rn=40],CCC(C)CC(N)C(C=O)CC[<].[+rn=60]}	2.852501515	39.30413304	171.2267686
{[>]N[C@@H](C)[C@@H](C[NH3+])C(=O).[+rn=50],CCC(C)CC(N)C(C=O)CC[<].[+rn=50]}	3.440689356	32.77678759	133.0681832
{[>]N[C@@H](C)[C@@H](C[NH3+])C(=O).[+rn=60],CCC(C)CC(N)C(C=O)CC[<].[+rn=40]}	2.656666982	28.95239304	112.4118249
{[>]N[C@@H](C)[C@@H](C[NH3+])C(=O).[+rn=70],CCC(C)CC(N)C(C=O)CC[<].[+rn=30]}	4.096492227	26.28400579	126.3950644
{[>]N[C@@H](C)[C@@H](C[NH3+])C(=O).[+rn=80],CCC(C)CC(N)C(C=O)CC[<].[+rn=20]}	4.932672396	21.54269108	133.4271069
{[>]N[C@@H](C)[C@@H](C[NH3+])C(=O).[+rn=90],CCC(C)CC(N)C(C=O)CC[<].[+rn=10]}	9.387846683	21.47520393	168.5663896
{[>]N[C@@H](C)[C@@H](C[NH3+])C(=O).[+rn=10],CCC(C)C(C)C(C=O)C(N)CC[<].[+rn=90]}	0.688436404	65.7406171	427.9328027
{[>]N[C@@H](C)[C@@H](C[NH3+])C(=O).[+rn=20],CCC(C)C(C)C(C=O)C(N)CC[<].[+rn=80]}	0.679032682	50.0268919	307.9134817
{[>]N[C@@H](C)[C@@H](C[NH3+])C(=O).[+rn=30],CCC(C)C(C)C(C=O)C(N)CC[<].[+rn=70]}	0.798605499	45.58046762	276.9162229
{[>]N[C@@H](C)[C@@H](C[NH3+])C(=O).[+rn=40],CCC(C)C(C)C(C=O)C(N)CC[<].[+rn=60]}	0.747003446	38.311343	184.1780528
{[>]N[C@@H](C)[C@@H](C[NH3+])C(=O).[+rn=50],CCC(C)C(C)C(C=O)C(N)CC[<].[+rn=50]}	1.018362568	33.20574383	160.3933897
{[>]N[C@@H](C)[C@@H](C[NH3+])C(=O).[+rn=60],CCC(C)C(C)C(C=O)C(N)CC[<].[+rn=40]}	1.088557377	29.77526374	141.2335656
{[>]N[C@@H](C)[C@@H](C[NH3+])C(=O).[+rn=70],CCC(C)C(C)C(C=O)C(N)CC[<].[+rn=30]}	1.896435386	27.90658051	147.8219724
{[>]N[C@@H](C)[C@@H](C[NH3+])C(=O).[+rn=80],CCC(C)C(C)C(C=O)C(N)CC[<].[+rn=20]}	2.386996008	23.82392698	137.4755648
{[>]N[C@@H](C)[C@@H](C[NH3+])C(=O).[+rn=90],CCC(C)C(C)C(C=O)C(N)CC[<].[+rn=10]}	3.81813224	23.50673565	158.8941209
{[>]N[C@@H](C)[C@@H](C[NH3+])C(=O).[+rn=10],CC(C)CC(N)C(C)C=O[<].[+rn=90]}	29.53177665	81.29639791	430.9982416
{[>]N[C@@H](C)[C@@H](C[NH3+])C(=O).[+rn=20],CC(C)CC(N)C(C)C=O[<].[+rn=80]}	25.00257622	61.13086205	305.3122677
{[>]N[C@@H](C)[C@@H](C[NH3+])C(=O).[+rn=30],CC(C)CC(N)C(C)C=O[<].[+rn=70]}	28.33295863	51.36270409	255.1912166
{[>]N[C@@H](C)[C@@H](C[NH3+])C(=O).[+rn=40],CC(C)CC(N)C(C)C=O[<].[+rn=60]}	19.3814461	38.76443297	149.9386034
{[>]N[C@@H](C)[C@@H](C[NH3+])C(=O).[+rn=50],CC(C)CC(N)C(C)C=O[<].[+rn=50]}	32.17232201	29.67330253	137.5416889
{[>]N[C@@H](C)[C@@H](C[NH3+])C(=O).[+rn=60],CC(C)CC(N)C(C)C=O[<].[+rn=40]}	31.38461761	24.67279501	111.4046115
{[>]N[C@@H](C)[C@@H](C[NH3+])C(=O).[+rn=70],CC(C)CC(N)C(C)C=O[<].[+rn=30]}	62.74002351	22.71378149	128.0932206
{[>]N[C@@H](C)[C@@H](C[NH3+])C(=O).[+rn=80],CC(C)CC(N)C(C)C=O[<].[+rn=20]}	80.5524158	20.44245864	126.9430192
{[>]N[C@@H](C)[C@@H](C[NH3+])C(=O).[+rn=90],CC(C)CC(N)C(C)C=O[<].[+rn=10]}	131.5071025	22.11944894	145.1475063
{[>]N[C@@H](C)[C@@H](C[NH3+])C(=O).[+rn=10],CCCCCC(C=O)C(C)N[<].[+rn=90]}	10.14197539	75.42989787	517.8227683
{[>]N[C@@H](C)[C@@H](C[NH3+])C(=O).[+rn=20],CCCCCC(C=O)C(C)N[<].[+rn=80]}	8.827341172	57.63127157	385.1716298
{[>]N[C@@H](C)[C@@H](C[NH3+])C(=O).[+rn=30],CCCCCC(C=O)C(C)N[<].[+rn=70]}	8.974672557	49.59541005	303.8143949
{[>]N[C@@H](C)[C@@H](C[NH3+])C(=O).[+rn=40],CCCCCC(C=O)C(C)N[<].[+rn=60]}	5.992728404	37.51349491	149.2384558
{[>]N[C@@H](C)[C@@H](C[NH3+])C(=O).[+rn=50],CCCCCC(C=O)C(C)N[<].[+rn=50]}	7.06627669	28.44679854	108.1743862
{[>]N[C@@H](C)[C@@H](C[NH3+])C(=O).[+rn=60],CCCCCC(C=O)C(C)N[<].[+rn=40]}	6.111093515	22.95438812	84.06348074
{[>]N[C@@H](C)[C@@H](C[NH3+])C(=O).[+rn=70],CCCCCC(C=O)C(C)N[<].[+rn=30]}	17.40022571	20.12910305	116.363421
{[>]N[C@@H](C)[C@@H](C[NH3+])C(=O).[+rn=80],CCCCCC(C=O)C(C)N[<].[+rn=20]}	44.79499006	17.57482374	150.7255385
{[>]N[C@@H](C)[C@@H](C[NH3+])C(=O).[+rn=90],CCCCCC(C=O)C(C)N[<].[+rn=10]}	134.5082684	19.11435036	202.4256426
{[>]N[C@@H](C)[C@@H](C[NH3+])C(=O).[+rn=10],CCCC(C=O)C(N)C(C)C[<].[+rn=90]}	0.579856483	78.58505738	435.3860968
{[>]N[C@@H](C)[C@@H](C[NH3+])C(=O).[+rn=20],CCCC(C=O)C(N)C(C)C[<].[+rn=80]}	0.583982429	61.1574193	292.9266239
{[>]N[C@@H](C)[C@@H](C[NH3+])C(=O).[+rn=30],CCCC(C=O)C(N)C(C)C[<].[+rn=70]}	0.765271117	52.30227471	236.3774819
{[>]N[C@@H](C)[C@@H](C[NH3+])C(=O).[+rn=40],CCCC(C=O)C(N)C(C)C[<].[+rn=60]}	0.761094367	39.72328895	140.5789616
{[>]N[C@@H](C)[C@@H](C[NH3+])C(=O).[+rn=50],CCCC(C=O)C(N)C(C)C[<].[+rn=50]}	1.263154905	30.56236258	117.0014133
{[>]N[C@@H](C)[C@@H](C[NH3+])C(=O).[+rn=60],CCCC(C=O)C(N)C(C)C[<].[+rn=40]}	1.604316393	25.45228508	90.45807348
{[>]N[C@@H](C)[C@@H](C[NH3+])C(=O).[+rn=70],CCCC(C=O)C(N)C(C)C[<].[+rn=30]}	3.277657962	23.35809152	103.572241
{[>]N[C@@H](C)[C@@H](C[NH3+])C(=O).[+rn=80],CCCC(C=O)C(N)C(C)C[<].[+rn=20]}	6.670548899	19.69124421	101.7835162
{[>]N[C@@H](C)[C@@H](C[NH3+])C(=O).[+rn=90],CCCC(C=O)C(N)C(C)C[<].[+rn=10]}	16.9005376	20.65207019	130.4118035
{[>]N[C@@H](C)[C@@H](C[NH3+])C(=O).[+rn=10],CCCC(C=O)C(N)CC(C)C[<].[+rn=90]}	4.090234621	81.76746822	563.1441578
{[>]N[C@@H](C)[C@@H](C[NH3+])C(=O).[+rn=20],CCCC(C=O)C(N)CC(C)C[<].[+rn=80]}	3.551792628	63.21998295	359.5268184
{[>]N[C@@H](C)[C@@H](C[NH3+])C(=O).[+rn=30],CCCC(C=O)C(N)CC(C)C[<].[+rn=70]}	3.822073579	55.74904559	298.0082067
{[>]N[C@@H](C)[C@@H](C[NH3+])C(=O).[+rn=40],CCCC(C=O)C(N)CC(C)C[<].[+rn=60]}	2.813799962	44.89826441	183.079825
{[>]N[C@@H](C)[C@@H](C[NH3+])C(=O).[+rn=50],CCCC(C=O)C(N)CC(C)C[<].[+rn=50]}	3.675829445	37.74654282	150.8240563
{[>]N[C@@H](C)[C@@H](C[NH3+])C(=O).[+rn=60],CCCC(C=O)C(N)CC(C)C[<].[+rn=40]}	2.826641359	33.90971261	116.6997161
{[>]N[C@@H](C)[C@@H](C[NH3+])C(=O).[+rn=70],CCCC(C=O)C(N)CC(C)C[<].[+rn=30]}	3.911110386	30.66404009	121.1059075
{[>]N[C@@H](C)[C@@H](C[NH3+])C(=O).[+rn=80],CCCC(C=O)C(N)CC(C)C[<].[+rn=20]}	4.89522646	25.62078877	111.1944528
{[>]N[C@@H](C)[C@@H](C[NH3+])C(=O).[+rn=90],CCCC(C=O)C(N)CC(C)C[<].[+rn=10]}	8.986906273	25.48555285	138.3968645
{[>]N[C@@H](C)[C@@H](C[NH3+])C(=O).[+rn=10],CCCC(C)C(C=O)C(N)CC[<].[+rn=90]}	1.706645387	73.83072419	594.4565783
{[>]N[C@@H](C)[C@@H](C[NH3+])C(=O).[+rn=20],CCCC(C)C(C=O)C(N)CC[<].[+rn=80]}	1.591594123	54.73380363	405.3374142
{[>]N[C@@H](C)[C@@H](C[NH3+])C(=O).[+rn=30],CCCC(C)C(C=O)C(N)CC[<].[+rn=70]}	1.764912261	48.16789414	339.3547925
{[>]N[C@@H](C)[C@@H](C[NH3+])C(=O).[+rn=40],CCCC(C)C(C=O)C(N)CC[<].[+rn=60]}	1.509167574	38.37939071	198.6064734
{[>]N[C@@H](C)[C@@H](C[NH3+])C(=O).[+rn=50],CCCC(C)C(C=O)C(N)CC[<].[+rn=50]}	2.055998328	31.48649363	154.9676865
{[>]N[C@@H](C)[C@@H](C[NH3+])C(=O).[+rn=60],CCCC(C)C(C=O)C(N)CC[<].[+rn=40]}	1.977098156	27.9950512	129.6721266
{[>]N[C@@H](C)[C@@H](C[NH3+])C(=O).[+rn=70],CCCC(C)C(C=O)C(N)CC[<].[+rn=30]}	3.484710962	25.75124807	148.1834163
{[>]N[C@@H](C)[C@@H](C[NH3+])C(=O).[+rn=80],CCCC(C)C(C=O)C(N)CC[<].[+rn=20]}	4.835998287	21.02734127	152.0365483
{[>]N[C@@H](C)[C@@H](C[NH3+])C(=O).[+rn=90],CCCC(C)C(C=O)C(N)CC[<].[+rn=10]}	10.13710944	21.15953548	189.7098064
{[>]N[C@@H](C)[C@@H](C[NH3+])C(=O).[+rn=10],CCCC(C=O)C(N)C(C)CC[<].[+rn=90]}	1.378067832	77.13651672	541.0306956
{[>]N[C@@H](C)[C@@H](C[NH3+])C(=O).[+rn=20],CCCC(C=O)C(N)C(C)CC[<].[+rn=80]}	1.258133305	56.75211936	357.2785464
{[>]N[C@@H](C)[C@@H](C[NH3+])C(=O).[+rn=30],CCCC(C=O)C(N)C(C)CC[<].[+rn=70]}	1.314138687	49.51507472	295.8099938
{[>]N[C@@H](C)[C@@H](C[NH3+])C(=O).[+rn=40],CCCC(C=O)C(N)C(C)CC[<].[+rn=60]}	1.149832144	38.84535905	182.5090238
{[>]N[C@@H](C)[C@@H](C[NH3+])C(=O).[+rn=50],CCCC(C=O)C(N)C(C)CC[<].[+rn=50]}	1.526747458	31.79246001	141.5203103
{[>]N[C@@H](C)[C@@H](C[NH3+])C(=O).[+rn=60],CCCC(C=O)C(N)C(C)CC[<].[+rn=40]}	1.609029797	27.83128402	106.226607
{[>]N[C@@H](C)[C@@H](C[NH3+])C(=O).[+rn=70],CCCC(C=O)C(N)C(C)CC[<].[+rn=30]}	2.855886895	25.53942192	118.880366
{[>]N[C@@H](C)[C@@H](C[NH3+])C(=O).[+rn=80],CCCC(C=O)C(N)C(C)CC[<].[+rn=20]}	4.783447758	20.92823462	114.6145675
{[>]N[C@@H](C)[C@@H](C[NH3+])C(=O).[+rn=90],CCCC(C=O)C(N)C(C)CC[<].[+rn=10]}	13.05390991	21.11465052	144.9407914
{[>]N[C@@H](C)[C@@H](C[NH3+])C(=O).[+rn=10],CCCC(C=O)C(N)CCC(C)C[<].[+rn=90]}	0.533947798	75.88357535	434.9548452
{[>]N[C@@H](C)[C@@H](C[NH3+])C(=O).[+rn=20],CCCC(C=O)C(N)CCC(C)C[<].[+rn=80]}	0.62048668	56.88643291	284.71275
{[>]N[C@@H](C)[C@@H](C[NH3+])C(=O).[+rn=30],CCCC(C=O)C(N)CCC(C)C[<].[+rn=70]}	0.91083513	51.30450806	236.9019119
{[>]N[C@@H](C)[C@@H](C[NH3+])C(=O).[+rn=40],CCCC(C=O)C(N)CCC(C)C[<].[+rn=60]}	1.033443992	42.44178026	143.7482591
{[>]N[C@@H](C)[C@@H](C[NH3+])C(=O).[+rn=50],CCCC(C=O)C(N)CCC(C)C[<].[+rn=50]}	1.875144105	36.98580273	106.7272067
{[>]N[C@@H](C)[C@@H](C[NH3+])C(=O).[+rn=60],CCCC(C=O)C(N)CCC(C)C[<].[+rn=40]}	2.32424621	33.89397259	81.96259509
{[>]N[C@@H](C)[C@@H](C[NH3+])C(=O).[+rn=70],CCCC(C=O)C(N)CCC(C)C[<].[+rn=30]}	3.988954123	31.4857044	82.03173008
{[>]N[C@@H](C)[C@@H](C[NH3+])C(=O).[+rn=80],CCCC(C=O)C(N)CCC(C)C[<].[+rn=20]}	5.813299725	26.85383854	80.79622198
{[>]N[C@@H](C)[C@@H](C[NH3+])C(=O).[+rn=90],CCCC(C=O)C(N)CCC(C)C[<].[+rn=10]}	11.22731764	27.0232429	101.3713459
{[>]N[C@@H](C)[C@@H](C[NH3+])C(=O).[+rn=10],CCCC(N)C(C=O)C(C)(C)C[<].[+rn=90]}	0.259245247	68.14640035	337.3158455
{[>]N[C@@H](C)[C@@H](C[NH3+])C(=O).[+rn=20],CCCC(N)C(C=O)C(C)(C)C[<].[+rn=80]}	0.258727836	52.39516185	237.3890831
{[>]N[C@@H](C)[C@@H](C[NH3+])C(=O).[+rn=30],CCCC(N)C(C=O)C(C)(C)C[<].[+rn=70]}	0.28630535	46.94141424	210.7073661
{[>]N[C@@H](C)[C@@H](C[NH3+])C(=O).[+rn=40],CCCC(N)C(C=O)C(C)(C)C[<].[+rn=60]}	0.273927698	38.69881944	129.6217468
{[>]N[C@@H](C)[C@@H](C[NH3+])C(=O).[+rn=50],CCCC(N)C(C=O)C(C)(C)C[<].[+rn=50]}	0.345634325	33.4748649	109.493956
{[>]N[C@@H](C)[C@@H](C[NH3+])C(=O).[+rn=60],CCCC(N)C(C=O)C(C)(C)C[<].[+rn=40]}	0.348178303	28.71223169	96.81597325
{[>]N[C@@H](C)[C@@H](C[NH3+])C(=O).[+rn=70],CCCC(N)C(C=O)C(C)(C)C[<].[+rn=30]}	0.533547822	26.24602853	106.8936961
{[>]N[C@@H](C)[C@@H](C[NH3+])C(=O).[+rn=80],CCCC(N)C(C=O)C(C)(C)C[<].[+rn=20]}	0.625176578	23.04921183	108.4037885
{[>]N[C@@H](C)[C@@H](C[NH3+])C(=O).[+rn=90],CCCC(N)C(C=O)C(C)(C)C[<].[+rn=10]}	0.857863814	24.38592982	144.7404489
{[>]N[C@@H](C)[C@@H](C[NH3+])C(=O).[+rn=10],CCC(CC)CC(N)C(C)C=O[<].[+rn=90]}	2.082191588	81.7762898	460.7343765
{[>]N[C@@H](C)[C@@H](C[NH3+])C(=O).[+rn=20],CCC(CC)CC(N)C(C)C=O[<].[+rn=80]}	1.907998187	62.14159695	309.075591
{[>]N[C@@H](C)[C@@H](C[NH3+])C(=O).[+rn=30],CCC(CC)CC(N)C(C)C=O[<].[+rn=70]}	2.113472764	55.34824956	268.0226402
{[>]N[C@@H](C)[C@@H](C[NH3+])C(=O).[+rn=40],CCC(CC)CC(N)C(C)C=O[<].[+rn=60]}	1.737886286	44.82460692	158.9329757
{[>]N[C@@H](C)[C@@H](C[NH3+])C(=O).[+rn=50],CCC(CC)CC(N)C(C)C=O[<].[+rn=50]}	2.312702938	37.2885048	128.9622678
{[>]N[C@@H](C)[C@@H](C[NH3+])C(=O).[+rn=60],CCC(CC)CC(N)C(C)C=O[<].[+rn=40]}	2.559466083	32.97485091	98.68819884
{[>]N[C@@H](C)[C@@H](C[NH3+])C(=O).[+rn=70],CCC(CC)CC(N)C(C)C=O[<].[+rn=30]}	4.50169973	29.6645161	98.6393705
{[>]N[C@@H](C)[C@@H](C[NH3+])C(=O).[+rn=80],CCC(CC)CC(N)C(C)C=O[<].[+rn=20]}	6.495023853	25.42967579	93.70152265
{[>]N[C@@H](C)[C@@H](C[NH3+])C(=O).[+rn=90],CCC(CC)CC(N)C(C)C=O[<].[+rn=10]}	13.90433228	24.86464446	115.4877755
{[>]N[C@@H](C)[C@@H](C[NH3+])C(=O).[+rn=10],CC(C)CCCC(N)C(C)C=O[<].[+rn=90]}	21.85940077	65.93264496	334.1347799
{[>]N[C@@H](C)[C@@H](C[NH3+])C(=O).[+rn=20],CC(C)CCCC(N)C(C)C=O[<].[+rn=80]}	18.19433308	47.3910794	227.358047
{[>]N[C@@H](C)[C@@H](C[NH3+])C(=O).[+rn=30],CC(C)CCCC(N)C(C)C=O[<].[+rn=70]}	17.31850595	41.6084491	188.5326272
{[>]N[C@@H](C)[C@@H](C[NH3+])C(=O).[+rn=40],CC(C)CCCC(N)C(C)C=O[<].[+rn=60]}	11.74547476	33.15580836	108.4766824
{[>]N[C@@H](C)[C@@H](C[NH3+])C(=O).[+rn=50],CC(C)CCCC(N)C(C)C=O[<].[+rn=50]}	11.54224001	27.24821357	83.13591669
{[>]N[C@@H](C)[C@@H](C[NH3+])C(=O).[+rn=60],CC(C)CCCC(N)C(C)C=O[<].[+rn=40]}	7.624045487	23.79406262	69.13432704
{[>]N[C@@H](C)[C@@H](C[NH3+])C(=O).[+rn=70],CC(C)CCCC(N)C(C)C=O[<].[+rn=30]}	7.884716296	22.08499483	83.41938099
{[>]N[C@@H](C)[C@@H](C[NH3+])C(=O).[+rn=80],CC(C)CCCC(N)C(C)C=O[<].[+rn=20]}	6.583928916	18.89336662	94.84569035
{[>]N[C@@H](C)[C@@H](C[NH3+])C(=O).[+rn=90],CC(C)CCCC(N)C(C)C=O[<].[+rn=10]}	7.389342857	19.62354866	133.4385967
{[>]N[C@@H](C)[C@@H](C[NH3+])C(=O).[+rn=10],CCC(N)C(C=O)C(CC)CC[<].[+rn=90]}	0.349523565	87.76016358	579.7283469
{[>]N[C@@H](C)[C@@H](C[NH3+])C(=O).[+rn=20],CCC(N)C(C=O)C(CC)CC[<].[+rn=80]}	0.435514224	66.81465798	397.4096075
{[>]N[C@@H](C)[C@@H](C[NH3+])C(=O).[+rn=30],CCC(N)C(C=O)C(CC)CC[<].[+rn=70]}	0.64437697	59.24322381	341.4485566
{[>]N[C@@H](C)[C@@H](C[NH3+])C(=O).[+rn=40],CCC(N)C(C=O)C(CC)CC[<].[+rn=60]}	0.680702534	48.58891077	212.8512651
{[>]N[C@@H](C)[C@@H](C[NH3+])C(=O).[+rn=50],CCC(N)C(C=O)C(CC)CC[<].[+rn=50]}	1.166083294	40.51598968	171.0632133
{[>]N[C@@H](C)[C@@H](C[NH3+])C(=O).[+rn=60],CCC(N)C(C=O)C(CC)CC[<].[+rn=40]}	1.516485632	35.17107452	129.3320927
{[>]N[C@@H](C)[C@@H](C[NH3+])C(=O).[+rn=70],CCC(N)C(C=O)C(CC)CC[<].[+rn=30]}	2.907569845	31.98838388	133.5380467
{[>]N[C@@H](C)[C@@H](C[NH3+])C(=O).[+rn=80],CCC(N)C(C=O)C(CC)CC[<].[+rn=20]}	4.76991577	27.08327427	122.2072207
{[>]N[C@@H](C)[C@@H](C[NH3+])C(=O).[+rn=90],CCC(N)C(C=O)C(CC)CC[<].[+rn=10]}	9.443698382	26.76518955	153.0021564
{[>]N[C@@H](C)[C@@H](C[NH3+])C(=O).[+rn=10],CCC(N)C(C=O)CCC(C)C[<].[+rn=90]}	41.07441785	79.58762884	474.7144982
{[>]N[C@@H](C)[C@@H](C[NH3+])C(=O).[+rn=20],CCC(N)C(C=O)CCC(C)C[<].[+rn=80]}	31.082757	61.6967741	302.5893789
{[>]N[C@@H](C)[C@@H](C[NH3+])C(=O).[+rn=30],CCC(N)C(C=O)CCC(C)C[<].[+rn=70]}	28.80665503	54.5185237	253.2714676
{[>]N[C@@H](C)[C@@H](C[NH3+])C(=O).[+rn=40],CCC(N)C(C=O)CCC(C)C[<].[+rn=60]}	19.64523493	43.80049323	156.9411157
{[>]N[C@@H](C)[C@@H](C[NH3+])C(=O).[+rn=50],CCC(N)C(C=O)CCC(C)C[<].[+rn=50]}	19.63802856	36.69025269	124.5729775
{[>]N[C@@H](C)[C@@H](C[NH3+])C(=O).[+rn=60],CCC(N)C(C=O)CCC(C)C[<].[+rn=40]}	13.90292154	32.6590966	94.65531425
{[>]N[C@@H](C)[C@@H](C[NH3+])C(=O).[+rn=70],CCC(N)C(C=O)CCC(C)C[<].[+rn=30]}	14.13127623	29.75222287	95.2359106
{[>]N[C@@H](C)[C@@H](C[NH3+])C(=O).[+rn=80],CCC(N)C(C=O)CCC(C)C[<].[+rn=20]}	11.16180723	24.8836335	86.61445867
{[>]N[C@@H](C)[C@@H](C[NH3+])C(=O).[+rn=90],CCC(N)C(C=O)CCC(C)C[<].[+rn=10]}	10.78744131	24.82520722	107.857749
{[>]N[C@@H](C)[C@@H](C[NH3+])C(=O).[+rn=10],CC(C)CCC(C=O)C(C)N[<].[+rn=90]}	52.57581415	84.59686921	461.8070998
{[>]N[C@@H](C)[C@@H](C[NH3+])C(=O).[+rn=20],CC(C)CCC(C=O)C(C)N[<].[+rn=80]}	41.5333602	64.77152536	293.1587755
{[>]N[C@@H](C)[C@@H](C[NH3+])C(=O).[+rn=30],CC(C)CCC(C=O)C(C)N[<].[+rn=70]}	38.74572295	55.93232065	248.8805165
{[>]N[C@@H](C)[C@@H](C[NH3+])C(=O).[+rn=40],CC(C)CCC(C=O)C(C)N[<].[+rn=60]}	27.29276447	45.07360001	146.9809091
{[>]N[C@@H](C)[C@@H](C[NH3+])C(=O).[+rn=50],CC(C)CCC(C=O)C(C)N[<].[+rn=50]}	30.88774171	35.6332278	120.1530665
{[>]N[C@@H](C)[C@@H](C[NH3+])C(=O).[+rn=60],CC(C)CCC(C=O)C(C)N[<].[+rn=40]}	22.84144577	30.48799231	93.4650966
{[>]N[C@@H](C)[C@@H](C[NH3+])C(=O).[+rn=70],CC(C)CCC(C=O)C(C)N[<].[+rn=30]}	25.19686611	28.02126312	101.7163264
{[>]N[C@@H](C)[C@@H](C[NH3+])C(=O).[+rn=80],CC(C)CCC(C=O)C(C)N[<].[+rn=20]}	19.43984275	23.88669818	92.82100707
{[>]N[C@@H](C)[C@@H](C[NH3+])C(=O).[+rn=90],CC(C)CCC(C=O)C(C)N[<].[+rn=10]}	20.22170556	24.61355823	107.7974813
{[>]N[C@@H](C)[C@@H](C[NH3+])C(=O).[+rn=10],CC(C)CC(C=O)C(C)N[<].[+rn=90]}	9.952864727	82.72786827	376.7230765
{[>]N[C@@H](C)[C@@H](C[NH3+])C(=O).[+rn=20],CC(C)CC(C=O)C(C)N[<].[+rn=80]}	11.37812627	63.104745	265.5265262
{[>]N[C@@H](C)[C@@H](C[NH3+])C(=O).[+rn=30],CC(C)CC(C=O)C(C)N[<].[+rn=70]}	18.55841923	52.23595596	214.1848876
{[>]N[C@@H](C)[C@@H](C[NH3+])C(=O).[+rn=40],CC(C)CC(C=O)C(C)N[<].[+rn=60]}	21.9299865	39.09375295	128.2776755
{[>]N[C@@H](C)[C@@H](C[NH3+])C(=O).[+rn=50],CC(C)CC(C=O)C(C)N[<].[+rn=50]}	47.7010524	31.12093386	110.5499348
{[>]N[C@@H](C)[C@@H](C[NH3+])C(=O).[+rn=60],CC(C)CC(C=O)C(C)N[<].[+rn=40]}	59.77822318	26.17158366	80.81626104
{[>]N[C@@H](C)[C@@H](C[NH3+])C(=O).[+rn=70],CC(C)CC(C=O)C(C)N[<].[+rn=30]}	114.2742022	24.26863309	98.81274511
{[>]N[C@@H](C)[C@@H](C[NH3+])C(=O).[+rn=80],CC(C)CC(C=O)C(C)N[<].[+rn=20]}	163.0323872	21.6752544	93.44509812
{[>]N[C@@H](C)[C@@H](C[NH3+])C(=O).[+rn=90],CC(C)CC(C=O)C(C)N[<].[+rn=10]}	330.8954852	23.75747658	113.6333681
{[>]N[C@@H](C)[C@@H](C[NH3+])C(=O).[+rn=10],CCCC(C)CC(C=O)C(C)N[<].[+rn=90]}	1.448269077	74.30497306	474.0869949
{[>]N[C@@H](C)[C@@H](C[NH3+])C(=O).[+rn=20],CCCC(C)CC(C=O)C(C)N[<].[+rn=80]}	1.627083659	54.65902948	306.2436759
{[>]N[C@@H](C)[C@@H](C[NH3+])C(=O).[+rn=30],CCCC(C)CC(C=O)C(C)N[<].[+rn=70]}	2.123978973	47.97198739	251.7136553
{[>]N[C@@H](C)[C@@H](C[NH3+])C(=O).[+rn=40],CCCC(C)CC(C=O)C(C)N[<].[+rn=60]}	1.918178271	38.74084303	148.9388627
{[>]N[C@@H](C)[C@@H](C[NH3+])C(=O).[+rn=50],CCCC(C)CC(C=O)C(C)N[<].[+rn=50]}	3.151145642	32.57267536	114.9136505
{[>]N[C@@H](C)[C@@H](C[NH3+])C(=O).[+rn=60],CCCC(C)CC(C=O)C(C)N[<].[+rn=40]}	4.075309086	29.25546049	89.31023825
{[>]N[C@@H](C)[C@@H](C[NH3+])C(=O).[+rn=70],CCCC(C)CC(C=O)C(C)N[<].[+rn=30]}	8.033161213	26.85081774	104.0421163
{[>]N[C@@H](C)[C@@H](C[NH3+])C(=O).[+rn=80],CCCC(C)CC(C=O)C(C)N[<].[+rn=20]}	12.80056077	22.26780665	105.1703824
{[>]N[C@@H](C)[C@@H](C[NH3+])C(=O).[+rn=90],CCCC(C)CC(C=O)C(C)N[<].[+rn=10]}	29.12595199	22.46367414	135.9317132
{[>]N[C@@H](C)[C@@H](C[NH3+])C(=O).[+rn=10],CCC(C)CCC(C=O)C(C)N[<].[+rn=90]}	51.18703572	71.83598626	449.9695625
{[>]N[C@@H](C)[C@@H](C[NH3+])C(=O).[+rn=20],CCC(C)CCC(C=O)C(C)N[<].[+rn=80]}	38.18327968	52.44641939	295.1173398
{[>]N[C@@H](C)[C@@H](C[NH3+])C(=O).[+rn=30],CCC(C)CCC(C=O)C(C)N[<].[+rn=70]}	34.88156525	46.22836949	238.5493703
{[>]N[C@@H](C)[C@@H](C[NH3+])C(=O).[+rn=40],CCC(C)CCC(C=O)C(C)N[<].[+rn=60]}	22.67159923	37.15523779	137.7988779
{[>]N[C@@H](C)[C@@H](C[NH3+])C(=O).[+rn=50],CCC(C)CCC(C=O)C(C)N[<].[+rn=50]}	21.51926001	31.11734701	104.6414936
{[>]N[C@@H](C)[C@@H](C[NH3+])C(=O).[+rn=60],CCC(C)CCC(C=O)C(C)N[<].[+rn=40]}	15.26988889	27.74110361	92.05807642
{[>]N[C@@H](C)[C@@H](C[NH3+])C(=O).[+rn=70],CCC(C)CCC(C=O)C(C)N[<].[+rn=30]}	14.72523954	25.37349799	102.8952709
{[>]N[C@@H](C)[C@@H](C[NH3+])C(=O).[+rn=80],CCC(C)CCC(C=O)C(C)N[<].[+rn=20]}	11.04816112	21.35466231	104.569945
{[>]N[C@@H](C)[C@@H](C[NH3+])C(=O).[+rn=90],CCC(C)CCC(C=O)C(C)N[<].[+rn=10]}	10.02211491	21.42769827	136.0694481
{[>]N[C@@H](C)[C@@H](C[NH3+])C(=O).[+rn=10],CCC(C=O)C(N)CCCC(C)C[<].[+rn=90]}	5.186987967	57.92582145	347.4448785
{[>]N[C@@H](C)[C@@H](C[NH3+])C(=O).[+rn=20],CCC(C=O)C(N)CCCC(C)C[<].[+rn=80]}	4.293064089	43.59042269	238.9806766
{[>]N[C@@H](C)[C@@H](C[NH3+])C(=O).[+rn=30],CCC(C=O)C(N)CCCC(C)C[<].[+rn=70]}	4.293261624	39.32568824	201.6433136
{[>]N[C@@H](C)[C@@H](C[NH3+])C(=O).[+rn=40],CCC(C=O)C(N)CCCC(C)C[<].[+rn=60]}	3.311419511	32.16702285	120.78166
{[>]N[C@@H](C)[C@@H](C[NH3+])C(=O).[+rn=50],CCC(C=O)C(N)CCCC(C)C[<].[+rn=50]}	3.443186629	27.27177709	95.3796757
{[>]N[C@@H](C)[C@@H](C[NH3+])C(=O).[+rn=60],CCC(C=O)C(N)CCCC(C)C[<].[+rn=40]}	2.666595461	24.95816195	82.41121155
{[>]N[C@@H](C)[C@@H](C[NH3+])C(=O).[+rn=70],CCC(C=O)C(N)CCCC(C)C[<].[+rn=30]}	2.739683259	23.96145548	100.9468485
{[>]N[C@@H](C)[C@@H](C[NH3+])C(=O).[+rn=80],CCC(C=O)C(N)CCCC(C)C[<].[+rn=20]}	2.477207013	20.95243803	120.4941337
{[>]N[C@@H](C)[C@@H](C[NH3+])C(=O).[+rn=90],CCC(C=O)C(N)CCCC(C)C[<].[+rn=10]}	3.726138442	21.22984515	170.5894851
{[>]N[C@@H](C)[C@@H](C[NH3+])C(=O).[+rn=10],CCCC(C=O)C(N)CC(C)CC[<].[+rn=90]}	1.412197098	75.49628549	539.3986288
{[>]N[C@@H](C)[C@@H](C[NH3+])C(=O).[+rn=20],CCCC(C=O)C(N)CC(C)CC[<].[+rn=80]}	1.400795099	56.49872979	345.5643229
{[>]N[C@@H](C)[C@@H](C[NH3+])C(=O).[+rn=30],CCCC(C=O)C(N)CC(C)CC[<].[+rn=70]}	1.701833238	50.99373536	288.3928111
{[>]N[C@@H](C)[C@@H](C[NH3+])C(=O).[+rn=40],CCCC(C=O)C(N)CC(C)CC[<].[+rn=60]}	1.462478399	41.65740466	180.1300546
{[>]N[C@@H](C)[C@@H](C[NH3+])C(=O).[+rn=50],CCCC(C=O)C(N)CC(C)CC[<].[+rn=50]}	2.147149333	35.75255604	136.1348467
{[>]N[C@@H](C)[C@@H](C[NH3+])C(=O).[+rn=60],CCCC(C=O)C(N)CC(C)CC[<].[+rn=40]}	2.143467527	32.84579449	102.3628802
{[>]N[C@@H](C)[C@@H](C[NH3+])C(=O).[+rn=70],CCCC(C=O)C(N)CC(C)CC[<].[+rn=30]}	3.529199002	31.00558705	107.816
{[>]N[C@@H](C)[C@@H](C[NH3+])C(=O).[+rn=80],CCCC(C=O)C(N)CC(C)CC[<].[+rn=20]}	4.780310125	26.02130277	105.0342285
{[>]N[C@@H](C)[C@@H](C[NH3+])C(=O).[+rn=90],CCCC(C=O)C(N)CC(C)CC[<].[+rn=10]}	9.414950065	25.99197585	129.9658074
{[>]N[C@@H](C)[C@@H](C[NH3+])C(=O).[+rn=10],CCC(C)CCC(N)C(C)C=O[<].[+rn=90]}	4.836957283	67.80467553	356.1074813
{[>]N[C@@H](C)[C@@H](C[NH3+])C(=O).[+rn=20],CCC(C)CCC(N)C(C)C=O[<].[+rn=80]}	4.06302764	49.05104654	235.5201188
{[>]N[C@@H](C)[C@@H](C[NH3+])C(=O).[+rn=30],CCC(C)CCC(N)C(C)C=O[<].[+rn=70]}	4.29456674	42.80202377	189.2168796
{[>]N[C@@H](C)[C@@H](C[NH3+])C(=O).[+rn=40],CCC(C)CCC(N)C(C)C=O[<].[+rn=60]}	3.542146743	34.05753618	108.2876707
{[>]N[C@@H](C)[C@@H](C[NH3+])C(=O).[+rn=50],CCC(C)CCC(N)C(C)C=O[<].[+rn=50]}	4.5344388	28.34558228	80.04826898
{[>]N[C@@H](C)[C@@H](C[NH3+])C(=O).[+rn=60],CCC(C)CCC(N)C(C)C=O[<].[+rn=40]}	4.47286245	24.978888	65.80366984
{[>]N[C@@H](C)[C@@H](C[NH3+])C(=O).[+rn=70],CCC(C)CCC(N)C(C)C=O[<].[+rn=30]}	8.34079901	22.92695312	77.54601218
{[>]N[C@@H](C)[C@@H](C[NH3+])C(=O).[+rn=80],CCC(C)CCC(N)C(C)C=O[<].[+rn=20]}	13.40410763	19.36468873	85.21551577
{[>]N[C@@H](C)[C@@H](C[NH3+])C(=O).[+rn=90],CCC(C)CCC(N)C(C)C=O[<].[+rn=10]}	39.45777912	19.54555793	119.7105685
{[>]N[C@@H](C)[C@@H](C[NH3+])C(=O).[+rn=10],CCC(N)C(C=O)C(C)C(C)C[<].[+rn=90]}	0.907523402	76.63160213	356.3433402
{[>]N[C@@H](C)[C@@H](C[NH3+])C(=O).[+rn=20],CCC(N)C(C=O)C(C)C(C)C[<].[+rn=80]}	0.990426617	57.4573244	268.329084
{[>]N[C@@H](C)[C@@H](C[NH3+])C(=O).[+rn=30],CCC(N)C(C=O)C(C)C(C)C[<].[+rn=70]}	1.320728757	50.89830884	243.0520569
{[>]N[C@@H](C)[C@@H](C[NH3+])C(=O).[+rn=40],CCC(N)C(C=O)C(C)C(C)C[<].[+rn=60]}	1.460335432	41.41472677	164.9912141
{[>]N[C@@H](C)[C@@H](C[NH3+])C(=O).[+rn=50],CCC(N)C(C=O)C(C)C(C)C[<].[+rn=50]}	2.4821104	35.0765725	152.1685523
{[>]N[C@@H](C)[C@@H](C[NH3+])C(=O).[+rn=60],CCC(N)C(C=O)C(C)C(C)C[<].[+rn=40]}	2.9644285	30.41859805	130.5650376
{[>]N[C@@H](C)[C@@H](C[NH3+])C(=O).[+rn=70],CCC(N)C(C=O)C(C)C(C)C[<].[+rn=30]}	5.258910878	27.2304861	140.0536969
{[>]N[C@@H](C)[C@@H](C[NH3+])C(=O).[+rn=80],CCC(N)C(C=O)C(C)C(C)C[<].[+rn=20]}	8.496928892	22.88438479	134.1933057
{[>]N[C@@H](C)[C@@H](C[NH3+])C(=O).[+rn=90],CCC(N)C(C=O)C(C)C(C)C[<].[+rn=10]}	16.03929328	22.76515704	155.7038587
{[>]N[C@@H](C)[C@@H](C[NH3+])C(=O).[+rn=10],CCCC(CC)C(C=O)C(C)N[<].[+rn=90]}	1.658944924	81.41599579	700.0992675
{[>]N[C@@H](C)[C@@H](C[NH3+])C(=O).[+rn=20],CCCC(CC)C(C=O)C(C)N[<].[+rn=80]}	1.585509669	62.62111022	476.7408524
{[>]N[C@@H](C)[C@@H](C[NH3+])C(=O).[+rn=30],CCCC(CC)C(C=O)C(C)N[<].[+rn=70]}	1.938739448	55.5185746	409.7993394
{[>]N[C@@H](C)[C@@H](C[NH3+])C(=O).[+rn=40],CCCC(CC)C(C=O)C(C)N[<].[+rn=60]}	1.692912207	45.02729784	245.1385881
{[>]N[C@@H](C)[C@@H](C[NH3+])C(=O).[+rn=50],CCCC(CC)C(C=O)C(C)N[<].[+rn=50]}	2.449282345	37.19401546	192.4132596
{[>]N[C@@H](C)[C@@H](C[NH3+])C(=O).[+rn=60],CCCC(CC)C(C=O)C(C)N[<].[+rn=40]}	2.738330227	33.19389924	151.1998987
{[>]N[C@@H](C)[C@@H](C[NH3+])C(=O).[+rn=70],CCCC(CC)C(C=O)C(C)N[<].[+rn=30]}	5.258043955	30.40295352	166.7721585
{[>]N[C@@H](C)[C@@H](C[NH3+])C(=O).[+rn=80],CCCC(CC)C(C=O)C(C)N[<].[+rn=20]}	8.449926853	24.92862546	159.4913047
{[>]N[C@@H](C)[C@@H](C[NH3+])C(=O).[+rn=90],CCCC(CC)C(C=O)C(C)N[<].[+rn=10]}	17.29474168	24.42748685	188.6304741
{[>]N[C@@H](C)[C@@H](C[NH3+])C(=O).[+rn=10],CCC(N)C(C=O)C(C)(CC)CC[<].[+rn=90]}	0.38312157	61.11803092	389.9849523
{[>]N[C@@H](C)[C@@H](C[NH3+])C(=O).[+rn=20],CCC(N)C(C=O)C(C)(CC)CC[<].[+rn=80]}	0.452742839	48.28160705	249.1421522
{[>]N[C@@H](C)[C@@H](C[NH3+])C(=O).[+rn=30],CCC(N)C(C=O)C(C)(CC)CC[<].[+rn=70]}	0.642862514	43.56267101	227.1132542
{[>]N[C@@H](C)[C@@H](C[NH3+])C(=O).[+rn=40],CCC(N)C(C=O)C(C)(CC)CC[<].[+rn=60]}	0.724418018	36.2358027	142.8640321
{[>]N[C@@H](C)[C@@H](C[NH3+])C(=O).[+rn=50],CCC(N)C(C=O)C(C)(CC)CC[<].[+rn=50]}	1.124504524	31.63789057	111.5993432
{[>]N[C@@H](C)[C@@H](C[NH3+])C(=O).[+rn=60],CCC(N)C(C=O)C(C)(CC)CC[<].[+rn=40]}	1.435432584	28.49285446	92.04747385
{[>]N[C@@H](C)[C@@H](C[NH3+])C(=O).[+rn=70],CCC(N)C(C=O)C(C)(CC)CC[<].[+rn=30]}	2.702673587	26.59377899	94.42833513
{[>]N[C@@H](C)[C@@H](C[NH3+])C(=O).[+rn=80],CCC(N)C(C=O)C(C)(CC)CC[<].[+rn=20]}	3.987051047	23.09288636	92.88767112
{[>]N[C@@H](C)[C@@H](C[NH3+])C(=O).[+rn=90],CCC(N)C(C=O)C(C)(CC)CC[<].[+rn=10]}	6.999949961	23.38254946	125.141752
{[>]N[C@@H](C)[C@@H](C[NH3+])C(=O).[+rn=10],CCC(C)C(C)C(N)C(C)C=O[<].[+rn=90]}	2.401161843	61.10842209	280.8585931
{[>]N[C@@H](C)[C@@H](C[NH3+])C(=O).[+rn=20],CCC(C)C(C)C(N)C(C)C=O[<].[+rn=80]}	2.206424703	43.91233636	205.9206294
{[>]N[C@@H](C)[C@@H](C[NH3+])C(=O).[+rn=30],CCC(C)C(C)C(N)C(C)C=O[<].[+rn=70]}	2.523497971	38.21060785	191.8240962
{[>]N[C@@H](C)[C@@H](C[NH3+])C(=O).[+rn=40],CCC(C)C(C)C(N)C(C)C=O[<].[+rn=60]}	2.106428163	29.90488838	134.9825738
{[>]N[C@@H](C)[C@@H](C[NH3+])C(=O).[+rn=50],CCC(C)C(C)C(N)C(C)C=O[<].[+rn=50]}	2.779584097	24.91747278	135.0952453
{[>]N[C@@H](C)[C@@H](C[NH3+])C(=O).[+rn=60],CCC(C)C(C)C(N)C(C)C=O[<].[+rn=40]}	2.734586193	22.02358055	126.8247313
{[>]N[C@@H](C)[C@@H](C[NH3+])C(=O).[+rn=70],CCC(C)C(C)C(N)C(C)C=O[<].[+rn=30]}	4.752354759	20.15531477	142.5246202
{[>]N[C@@H](C)[C@@H](C[NH3+])C(=O).[+rn=80],CCC(C)C(C)C(N)C(C)C=O[<].[+rn=20]}	6.446257512	16.8896502	129.0551341
{[>]N[C@@H](C)[C@@H](C[NH3+])C(=O).[+rn=90],CCC(C)C(C)C(N)C(C)C=O[<].[+rn=10]}	13.63123256	17.5438594	149.1843477
{[>]N[C@@H](C)[C@@H](C[NH3+])C(=O).[+rn=10],CC(C)CCC(N)C(C)C=O[<].[+rn=90]}	2.622514274	80.38507483	349.0675203
{[>]N[C@@H](C)[C@@H](C[NH3+])C(=O).[+rn=20],CC(C)CCC(N)C(C)C=O[<].[+rn=80]}	2.749644627	60.66949474	228.8836614
{[>]N[C@@H](C)[C@@H](C[NH3+])C(=O).[+rn=30],CC(C)CCC(N)C(C)C=O[<].[+rn=70]}	3.593586033	52.91372042	187.5356623
{[>]N[C@@H](C)[C@@H](C[NH3+])C(=O).[+rn=40],CC(C)CCC(N)C(C)C=O[<].[+rn=60]}	3.42876145	40.36231611	109.1875124
{[>]N[C@@H](C)[C@@H](C[NH3+])C(=O).[+rn=50],CC(C)CCC(N)C(C)C=O[<].[+rn=50]}	5.363867993	31.17652565	86.08563051
{[>]N[C@@H](C)[C@@H](C[NH3+])C(=O).[+rn=60],CC(C)CCC(N)C(C)C=O[<].[+rn=40]}	5.955091248	26.14473418	65.54874034
{[>]N[C@@H](C)[C@@H](C[NH3+])C(=O).[+rn=70],CC(C)CCC(N)C(C)C=O[<].[+rn=30]}	11.33867809	24.0279136	74.24027472
{[>]N[C@@H](C)[C@@H](C[NH3+])C(=O).[+rn=80],CC(C)CCC(N)C(C)C=O[<].[+rn=20]}	19.82360684	20.93775769	72.0413231
{[>]N[C@@H](C)[C@@H](C[NH3+])C(=O).[+rn=90],CC(C)CCC(N)C(C)C=O[<].[+rn=10]}	49.54740039	22.01456817	93.71804603
{[>]N[C@@H](C)[C@@H](C[NH3+])C(=O).[+rn=10],CCCCC(N)C(C=O)CC(C)C[<].[+rn=90]}	0.548930484	83.19513241	489.4208115
{[>]N[C@@H](C)[C@@H](C[NH3+])C(=O).[+rn=20],CCCCC(N)C(C=O)CC(C)C[<].[+rn=80]}	0.593021845	62.90604004	318.6399073
{[>]N[C@@H](C)[C@@H](C[NH3+])C(=O).[+rn=30],CCCCC(N)C(C=O)CC(C)C[<].[+rn=70]}	0.818992379	56.68827823	269.5182547
{[>]N[C@@H](C)[C@@H](C[NH3+])C(=O).[+rn=40],CCCCC(N)C(C=O)CC(C)C[<].[+rn=60]}	0.869364872	47.10515459	168.2173292
{[>]N[C@@H](C)[C@@H](C[NH3+])C(=O).[+rn=50],CCCCC(N)C(C=O)CC(C)C[<].[+rn=50]}	1.441740818	40.92939965	127.6884776
{[>]N[C@@H](C)[C@@H](C[NH3+])C(=O).[+rn=60],CCCCC(N)C(C=O)CC(C)C[<].[+rn=40]}	1.769301789	37.11293611	95.62768651
{[>]N[C@@H](C)[C@@H](C[NH3+])C(=O).[+rn=70],CCCCC(N)C(C=O)CC(C)C[<].[+rn=30]}	3.080725596	34.46960464	92.77649988
{[>]N[C@@H](C)[C@@H](C[NH3+])C(=O).[+rn=80],CCCCC(N)C(C=O)CC(C)C[<].[+rn=20]}	4.381567057	29.12545618	79.88776901
{[>]N[C@@H](C)[C@@H](C[NH3+])C(=O).[+rn=90],CCCCC(N)C(C=O)CC(C)C[<].[+rn=10]}	8.954920379	29.14478523	95.90710572
{[>]N[C@@H](C)[C@@H](C[NH3+])C(=O).[+rn=10],CCCC(C=O)C(N)C(CC)CC[<].[+rn=90]}	0.626810742	83.03420476	579.574264
{[>]N[C@@H](C)[C@@H](C[NH3+])C(=O).[+rn=20],CCCC(C=O)C(N)C(CC)CC[<].[+rn=80]}	0.608675221	63.53289418	409.2548403
{[>]N[C@@H](C)[C@@H](C[NH3+])C(=O).[+rn=30],CCCC(C=O)C(N)C(CC)CC[<].[+rn=70]}	0.697268371	56.79535409	352.5897015
{[>]N[C@@H](C)[C@@H](C[NH3+])C(=O).[+rn=40],CCCC(C=O)C(N)C(CC)CC[<].[+rn=60]}	0.616646012	46.38516522	228.554679
{[>]N[C@@H](C)[C@@H](C[NH3+])C(=O).[+rn=50],CCCC(C=O)C(N)C(CC)CC[<].[+rn=50]}	0.761220309	39.24667274	181.128267
{[>]N[C@@H](C)[C@@H](C[NH3+])C(=O).[+rn=60],CCCC(C=O)C(N)C(CC)CC[<].[+rn=40]}	0.698992287	35.1347725	138.6149565
{[>]N[C@@H](C)[C@@H](C[NH3+])C(=O).[+rn=70],CCCC(C=O)C(N)C(CC)CC[<].[+rn=30]}	0.971065287	33.02252066	134.0867913
{[>]N[C@@H](C)[C@@H](C[NH3+])C(=O).[+rn=80],CCCC(C=O)C(N)C(CC)CC[<].[+rn=20]}	1.175513859	28.04764737	120.3127572
{[>]N[C@@H](C)[C@@H](C[NH3+])C(=O).[+rn=90],CCCC(C=O)C(N)C(CC)CC[<].[+rn=10]}	1.997425555	27.90601858	148.0301628
{[>]N[C@@H](C)[C@@H](C[NH3+])C(=O).[+rn=10],CCCC(CC)C(N)C(C)C=O[<].[+rn=90]}	2.278933014	78.93423999	554.0083888
{[>]N[C@@H](C)[C@@H](C[NH3+])C(=O).[+rn=20],CCCC(CC)C(N)C(C)C=O[<].[+rn=80]}	2.176810182	59.04364162	382.1761539
{[>]N[C@@H](C)[C@@H](C[NH3+])C(=O).[+rn=30],CCCC(CC)C(N)C(C)C=O[<].[+rn=70]}	2.575604885	51.49414183	327.0414619
{[>]N[C@@H](C)[C@@H](C[NH3+])C(=O).[+rn=40],CCCC(CC)C(N)C(C)C=O[<].[+rn=60]}	2.282054221	40.59851586	189.6055951
{[>]N[C@@H](C)[C@@H](C[NH3+])C(=O).[+rn=50],CCCC(CC)C(N)C(C)C=O[<].[+rn=50]}	3.353544918	33.32982248	151.437784
{[>]N[C@@H](C)[C@@H](C[NH3+])C(=O).[+rn=60],CCCC(CC)C(N)C(C)C=O[<].[+rn=40]}	3.680525672	29.40239798	123.8918916
{[>]N[C@@H](C)[C@@H](C[NH3+])C(=O).[+rn=70],CCCC(CC)C(N)C(C)C=O[<].[+rn=30]}	7.114451894	26.83309265	139.3480442
{[>]N[C@@H](C)[C@@H](C[NH3+])C(=O).[+rn=80],CCCC(CC)C(N)C(C)C=O[<].[+rn=20]}	12.64133242	22.01722177	139.6244988
{[>]N[C@@H](C)[C@@H](C[NH3+])C(=O).[+rn=90],CCCC(CC)C(N)C(C)C=O[<].[+rn=10]}	29.96630977	21.91470393	169.5160201
{[>]N[C@@H](C)[C@@H](C[NH3+])C(=O).[+rn=10],CCCCC(C)CC(C=O)C(C)N[<].[+rn=90]}	2.889236621	74.52190072	476.2617496
{[>]N[C@@H](C)[C@@H](C[NH3+])C(=O).[+rn=20],CCCCC(C)CC(C=O)C(C)N[<].[+rn=80]}	3.250934146	56.02827577	300.1151322
{[>]N[C@@H](C)[C@@H](C[NH3+])C(=O).[+rn=30],CCCCC(C)CC(C=O)C(C)N[<].[+rn=70]}	4.552047277	51.13304668	249.16765
{[>]N[C@@H](C)[C@@H](C[NH3+])C(=O).[+rn=40],CCCCC(C)CC(C=O)C(C)N[<].[+rn=60]}	5.047035658	42.65642778	150.8783541
{[>]N[C@@H](C)[C@@H](C[NH3+])C(=O).[+rn=50],CCCCC(C)CC(C=O)C(C)N[<].[+rn=50]}	8.77166796	36.99401526	115.7203338
{[>]N[C@@H](C)[C@@H](C[NH3+])C(=O).[+rn=60],CCCCC(C)CC(C=O)C(C)N[<].[+rn=40]}	10.6418585	33.95807483	91.40799266
{[>]N[C@@H](C)[C@@H](C[NH3+])C(=O).[+rn=70],CCCCC(C)CC(C=O)C(C)N[<].[+rn=30]}	19.647539	31.9120451	96.82152864
{[>]N[C@@H](C)[C@@H](C[NH3+])C(=O).[+rn=80],CCCCC(C)CC(C=O)C(C)N[<].[+rn=20]}	27.38536322	26.81977766	95.25155383
{[>]N[C@@H](C)[C@@H](C[NH3+])C(=O).[+rn=90],CCCCC(C)CC(C=O)C(C)N[<].[+rn=10]}	50.71046613	27.09390939	118.6313364
{[>]N[C@@H](C)[C@@H](C[NH3+])C(=O).[+rn=10],CCC(N)C(C=O)CCCC(C)C[<].[+rn=90]}	0.467167807	57.2112967	324.1434995
{[>]N[C@@H](C)[C@@H](C[NH3+])C(=O).[+rn=20],CCC(N)C(C=O)CCCC(C)C[<].[+rn=80]}	0.503199508	42.65640107	221.2034245
{[>]N[C@@H](C)[C@@H](C[NH3+])C(=O).[+rn=30],CCC(N)C(C=O)CCCC(C)C[<].[+rn=70]}	0.669956994	38.68162121	188.7137245
{[>]N[C@@H](C)[C@@H](C[NH3+])C(=O).[+rn=40],CCC(N)C(C=O)CCCC(C)C[<].[+rn=60]}	0.716907571	31.65883827	109.6085608
{[>]N[C@@H](C)[C@@H](C[NH3+])C(=O).[+rn=50],CCC(N)C(C=O)CCCC(C)C[<].[+rn=50]}	1.027055835	26.9824936	85.05309821
{[>]N[C@@H](C)[C@@H](C[NH3+])C(=O).[+rn=60],CCC(N)C(C=O)CCCC(C)C[<].[+rn=40]}	1.295984587	24.81163401	71.41290442
{[>]N[C@@H](C)[C@@H](C[NH3+])C(=O).[+rn=70],CCC(N)C(C=O)CCCC(C)C[<].[+rn=30]}	2.432955468	23.91208665	87.00458659
{[>]N[C@@H](C)[C@@H](C[NH3+])C(=O).[+rn=80],CCC(N)C(C=O)CCCC(C)C[<].[+rn=20]}	3.690754705	21.04884675	108.7863267
{[>]N[C@@H](C)[C@@H](C[NH3+])C(=O).[+rn=90],CCC(N)C(C=O)CCCC(C)C[<].[+rn=10]}	7.945221989	21.30264661	158.7335682
{[>]N[C@@H](C)[C@@H](C[NH3+])C(=O).[+rn=10],CCCC(C)C(N)C(C)C=O[<].[+rn=90]}	1.367534823	69.26958124	396.0465207
{[>]N[C@@H](C)[C@@H](C[NH3+])C(=O).[+rn=20],CCCC(C)C(N)C(C)C=O[<].[+rn=80]}	1.174116881	49.78971219	276.7786021
{[>]N[C@@H](C)[C@@H](C[NH3+])C(=O).[+rn=30],CCCC(C)C(N)C(C)C=O[<].[+rn=70]}	1.276350437	42.27870041	221.5927757
{[>]N[C@@H](C)[C@@H](C[NH3+])C(=O).[+rn=40],CCCC(C)C(N)C(C)C=O[<].[+rn=60]}	1.083095909	31.24758541	122.343228
{[>]N[C@@H](C)[C@@H](C[NH3+])C(=O).[+rn=50],CCCC(C)C(N)C(C)C=O[<].[+rn=50]}	1.376122386	23.74317977	99.10440943
{[>]N[C@@H](C)[C@@H](C[NH3+])C(=O).[+rn=60],CCCC(C)C(N)C(C)C=O[<].[+rn=40]}	1.60857119	19.81252427	87.9043629
{[>]N[C@@H](C)[C@@H](C[NH3+])C(=O).[+rn=70],CCCC(C)C(N)C(C)C=O[<].[+rn=30]}	3.816530874	17.65498595	115.4749764
{[>]N[C@@H](C)[C@@H](C[NH3+])C(=O).[+rn=80],CCCC(C)C(N)C(C)C=O[<].[+rn=20]}	10.10630251	15.88662935	130.6560792
{[>]N[C@@H](C)[C@@H](C[NH3+])C(=O).[+rn=90],CCCC(C)C(N)C(C)C=O[<].[+rn=10]}	34.40221689	17.2706972	174.4011094
{[>]N[C@@H](C)[C@@H](C[NH3+])C(=O).[+rn=10],CC(C)CCCC(C=O)C(C)N[<].[+rn=90]}	0.95170923	62.63734142	324.6587354
{[>]N[C@@H](C)[C@@H](C[NH3+])C(=O).[+rn=20],CC(C)CCCC(C=O)C(C)N[<].[+rn=80]}	0.990112865	45.07199878	219.9683744
{[>]N[C@@H](C)[C@@H](C[NH3+])C(=O).[+rn=30],CC(C)CCCC(C=O)C(C)N[<].[+rn=70]}	1.213229778	39.69298178	183.7643881
{[>]N[C@@H](C)[C@@H](C[NH3+])C(=O).[+rn=40],CC(C)CCCC(C=O)C(C)N[<].[+rn=60]}	1.184799417	32.02736812	106.5631671
{[>]N[C@@H](C)[C@@H](C[NH3+])C(=O).[+rn=50],CC(C)CCCC(C=O)C(C)N[<].[+rn=50]}	1.947060224	26.45937982	84.71370952
{[>]N[C@@H](C)[C@@H](C[NH3+])C(=O).[+rn=60],CC(C)CCCC(C=O)C(C)N[<].[+rn=40]}	2.301893086	23.737499	74.40495974
{[>]N[C@@H](C)[C@@H](C[NH3+])C(=O).[+rn=70],CC(C)CCCC(C=O)C(C)N[<].[+rn=30]}	4.442548355	22.1656113	94.39895186
{[>]N[C@@H](C)[C@@H](C[NH3+])C(=O).[+rn=80],CC(C)CCCC(C=O)C(C)N[<].[+rn=20]}	6.593708088	18.9824823	116.1846776
{[>]N[C@@H](C)[C@@H](C[NH3+])C(=O).[+rn=90],CC(C)CCCC(C=O)C(C)N[<].[+rn=10]}	16.52767598	19.89567715	162.7550213
{[>]N[C@@H](C)[C@@H](C[NH3+])C(=O).[+rn=10],CC(C)CC(C)C(C=O)C(C)N[<].[+rn=90]}	13.80587829	73.5931927	343.530103
{[>]N[C@@H](C)[C@@H](C[NH3+])C(=O).[+rn=20],CC(C)CC(C)C(C=O)C(C)N[<].[+rn=80]}	10.98511023	55.99053175	255.9662655
{[>]N[C@@H](C)[C@@H](C[NH3+])C(=O).[+rn=30],CC(C)CC(C)C(C=O)C(C)N[<].[+rn=70]}	10.4698527	49.39421528	236.2312022
{[>]N[C@@H](C)[C@@H](C[NH3+])C(=O).[+rn=40],CC(C)CC(C)C(C=O)C(C)N[<].[+rn=60]}	7.542046278	41.02032956	166.3795931
{[>]N[C@@H](C)[C@@H](C[NH3+])C(=O).[+rn=50],CC(C)CC(C)C(C=O)C(C)N[<].[+rn=50]}	7.577408041	34.66816974	162.2038218
{[>]N[C@@H](C)[C@@H](C[NH3+])C(=O).[+rn=60],CC(C)CC(C)C(C=O)C(C)N[<].[+rn=40]}	5.68160737	30.166147	145.6703294
{[>]N[C@@H](C)[C@@H](C[NH3+])C(=O).[+rn=70],CC(C)CC(C)C(C=O)C(C)N[<].[+rn=30]}	5.701322017	27.05103056	156.7783588
{[>]N[C@@H](C)[C@@H](C[NH3+])C(=O).[+rn=80],CC(C)CC(C)C(C=O)C(C)N[<].[+rn=20]}	4.62391602	22.83030702	143.4421561
{[>]N[C@@H](C)[C@@H](C[NH3+])C(=O).[+rn=90],CC(C)CC(C)C(C=O)C(C)N[<].[+rn=10]}	4.247074674	22.76407593	162.7104465
{[>]N[C@@H](C)[C@@H](C[NH3+])C(=O).[+rn=10],CC(C)C(C)C(C=O)C(C)N[<].[+rn=90]}	1.999248611	66.92721546	300.5427114
{[>]N[C@@H](C)[C@@H](C[NH3+])C(=O).[+rn=20],CC(C)C(C)C(C=O)C(C)N[<].[+rn=80]}	2.276660081	49.7731516	227.1766647
{[>]N[C@@H](C)[C@@H](C[NH3+])C(=O).[+rn=30],CC(C)C(C)C(C=O)C(C)N[<].[+rn=70]}	3.375173867	45.20135466	214.5729589
{[>]N[C@@H](C)[C@@H](C[NH3+])C(=O).[+rn=40],CC(C)C(C)C(C=O)C(C)N[<].[+rn=60]}	4.050247163	36.21855974	150.8785597
{[>]N[C@@H](C)[C@@H](C[NH3+])C(=O).[+rn=50],CC(C)C(C)C(C=O)C(C)N[<].[+rn=50]}	8.31512335	28.70242491	158.1904924
{[>]N[C@@H](C)[C@@H](C[NH3+])C(=O).[+rn=60],CC(C)C(C)C(C=O)C(C)N[<].[+rn=40]}	11.49822843	23.89527217	145.2808344
{[>]N[C@@H](C)[C@@H](C[NH3+])C(=O).[+rn=70],CC(C)C(C)C(C=O)C(C)N[<].[+rn=30]}	22.76729508	21.50333117	158.9701139
{[>]N[C@@H](C)[C@@H](C[NH3+])C(=O).[+rn=80],CC(C)C(C)C(C=O)C(C)N[<].[+rn=20]}	34.60633835	18.82956315	149.9494662
{[>]N[C@@H](C)[C@@H](C[NH3+])C(=O).[+rn=90],CC(C)C(C)C(C=O)C(C)N[<].[+rn=10]}	62.77627835	19.6207488	173.4126124
{[>]N[C@@H](C)[C@@H](C[NH3+])C(=O).[+rn=10],CC(C)C(C)CC(C=O)C(C)N[<].[+rn=90]}	25.48290605	83.72875572	350.5988544
{[>]N[C@@H](C)[C@@H](C[NH3+])C(=O).[+rn=20],CC(C)C(C)CC(C=O)C(C)N[<].[+rn=80]}	20.85838937	65.97504671	259.1734905
{[>]N[C@@H](C)[C@@H](C[NH3+])C(=O).[+rn=30],CC(C)C(C)CC(C=O)C(C)N[<].[+rn=70]}	19.51274616	58.22104456	236.0598419
{[>]N[C@@H](C)[C@@H](C[NH3+])C(=O).[+rn=40],CC(C)C(C)CC(C=O)C(C)N[<].[+rn=60]}	12.29719654	47.63502923	167.0385196
{[>]N[C@@H](C)[C@@H](C[NH3+])C(=O).[+rn=50],CC(C)C(C)CC(C=O)C(C)N[<].[+rn=50]}	12.74714603	40.57666095	148.772133
{[>]N[C@@H](C)[C@@H](C[NH3+])C(=O).[+rn=60],CC(C)C(C)CC(C=O)C(C)N[<].[+rn=40]}	8.738402854	35.52367167	118.1177164
{[>]N[C@@H](C)[C@@H](C[NH3+])C(=O).[+rn=70],CC(C)C(C)CC(C=O)C(C)N[<].[+rn=30]}	9.529039259	32.33621772	120.4877608
{[>]N[C@@H](C)[C@@H](C[NH3+])C(=O).[+rn=80],CC(C)C(C)CC(C=O)C(C)N[<].[+rn=20]}	7.440440946	27.12277357	103.700005
{[>]N[C@@H](C)[C@@H](C[NH3+])C(=O).[+rn=90],CC(C)C(C)CC(C=O)C(C)N[<].[+rn=10]}	6.904830602	26.35544889	113.2641708
{[>]N[C@@H](C)[C@@H](C[NH3+])C(=O).[+rn=10],CCCCCC(N)C(C=O)C(C)C[<].[+rn=90]}	0.625231487	58.99877543	370.5354486
{[>]N[C@@H](C)[C@@H](C[NH3+])C(=O).[+rn=20],CCCCCC(N)C(C=O)C(C)C[<].[+rn=80]}	0.586619338	44.99009696	261.6704991
{[>]N[C@@H](C)[C@@H](C[NH3+])C(=O).[+rn=30],CCCCCC(N)C(C=O)C(C)C[<].[+rn=70]}	0.618585059	40.58728204	222.1784484
{[>]N[C@@H](C)[C@@H](C[NH3+])C(=O).[+rn=40],CCCCCC(N)C(C=O)C(C)C[<].[+rn=60]}	0.558568879	33.21593956	138.0255619
{[>]N[C@@H](C)[C@@H](C[NH3+])C(=O).[+rn=50],CCCCCC(N)C(C=O)C(C)C[<].[+rn=50]}	0.708990281	28.32521547	112.8721279
{[>]N[C@@H](C)[C@@H](C[NH3+])C(=O).[+rn=60],CCCCCC(N)C(C=O)C(C)C[<].[+rn=40]}	0.828959875	26.13815497	97.69747907
{[>]N[C@@H](C)[C@@H](C[NH3+])C(=O).[+rn=70],CCCCCC(N)C(C=O)C(C)C[<].[+rn=30]}	1.325455379	25.05350635	114.7451293
{[>]N[C@@H](C)[C@@H](C[NH3+])C(=O).[+rn=80],CCCCCC(N)C(C=O)C(C)C[<].[+rn=20]}	1.681840514	21.92622999	137.8206178
{[>]N[C@@H](C)[C@@H](C[NH3+])C(=O).[+rn=90],CCCCCC(N)C(C=O)C(C)C[<].[+rn=10]}	3.497405854	22.53456062	187.9201183
{[>]N[C@@H](C)[C@@H](C[NH3+])C(=O).[+rn=10],CCC(C=O)C(N)CC(C)C(C)C[<].[+rn=90]}	0.781220238	66.48328747	296.1171434
{[>]N[C@@H](C)[C@@H](C[NH3+])C(=O).[+rn=20],CCC(C=O)C(N)CC(C)C(C)C[<].[+rn=80]}	0.73581184	50.41900312	215.989025
{[>]N[C@@H](C)[C@@H](C[NH3+])C(=O).[+rn=30],CCC(C=O)C(N)CC(C)C(C)C[<].[+rn=70]}	0.897922406	45.00059622	194.115498
{[>]N[C@@H](C)[C@@H](C[NH3+])C(=O).[+rn=40],CCC(C=O)C(N)CC(C)C(C)C[<].[+rn=60]}	0.824458008	37.08197412	136.7989506
{[>]N[C@@H](C)[C@@H](C[NH3+])C(=O).[+rn=50],CCC(C=O)C(N)CC(C)C(C)C[<].[+rn=50]}	1.177821254	32.07543423	118.8475788
{[>]N[C@@H](C)[C@@H](C[NH3+])C(=O).[+rn=60],CCC(C=O)C(N)CC(C)C(C)C[<].[+rn=40]}	1.246587772	29.12233783	104.8668073
{[>]N[C@@H](C)[C@@H](C[NH3+])C(=O).[+rn=70],CCC(C=O)C(N)CC(C)C(C)C[<].[+rn=30]}	2.032622247	27.30785077	112.4981553
{[>]N[C@@H](C)[C@@H](C[NH3+])C(=O).[+rn=80],CCC(C=O)C(N)CC(C)C(C)C[<].[+rn=20]}	2.570152761	23.56216492	104.6500726
{[>]N[C@@H](C)[C@@H](C[NH3+])C(=O).[+rn=90],CCC(C=O)C(N)CC(C)C(C)C[<].[+rn=10]}	4.749051036	23.52792709	126.756796
{[>]N[C@@H](C)[C@@H](C[NH3+])C(=O).[+rn=10],CCCC(C)C(N)C(C=O)CC[<].[+rn=90]}	0.531043449	70.38624278	504.3504814
{[>]N[C@@H](C)[C@@H](C[NH3+])C(=O).[+rn=20],CCCC(C)C(N)C(C=O)CC[<].[+rn=80]}	0.579037888	51.19324873	347.5979137
{[>]N[C@@H](C)[C@@H](C[NH3+])C(=O).[+rn=30],CCCC(C)C(N)C(C=O)CC[<].[+rn=70]}	0.735961394	44.41637145	289.8812003
{[>]N[C@@H](C)[C@@H](C[NH3+])C(=O).[+rn=40],CCCC(C)C(N)C(C=O)CC[<].[+rn=60]}	0.788735075	34.70465226	165.8023057
{[>]N[C@@H](C)[C@@H](C[NH3+])C(=O).[+rn=50],CCCC(C)C(N)C(C=O)CC[<].[+rn=50]}	1.294275669	28.70572516	128.8669949
{[>]N[C@@H](C)[C@@H](C[NH3+])C(=O).[+rn=60],CCCC(C)C(N)C(C=O)CC[<].[+rn=40]}	1.557617594	25.3993875	109.5197786
{[>]N[C@@H](C)[C@@H](C[NH3+])C(=O).[+rn=70],CCCC(C)C(N)C(C=O)CC[<].[+rn=30]}	3.064224588	23.16739744	130.0672814
{[>]N[C@@H](C)[C@@H](C[NH3+])C(=O).[+rn=80],CCCC(C)C(N)C(C=O)CC[<].[+rn=20]}	5.781734397	19.17364945	141.7954382
{[>]N[C@@H](C)[C@@H](C[NH3+])C(=O).[+rn=90],CCCC(C)C(N)C(C=O)CC[<].[+rn=10]}	12.42493605	19.60836141	186.5338789
{[>]N[C@@H](C)[C@@H](C[NH3+])C(=O).[+rn=10],CCCCC(C=O)C(N)CC(C)C[<].[+rn=90]}	24.4077892	85.51842327	576.6379606
{[>]N[C@@H](C)[C@@H](C[NH3+])C(=O).[+rn=20],CCCCC(C=O)C(N)CC(C)C[<].[+rn=80]}	18.98197391	65.03430737	376.4617664
{[>]N[C@@H](C)[C@@H](C[NH3+])C(=O).[+rn=30],CCCCC(C=O)C(N)CC(C)C[<].[+rn=70]}	17.6792711	58.44066997	313.0751081
{[>]N[C@@H](C)[C@@H](C[NH3+])C(=O).[+rn=40],CCCCC(C=O)C(N)CC(C)C[<].[+rn=60]}	12.82819169	48.12803327	201.8183314
{[>]N[C@@H](C)[C@@H](C[NH3+])C(=O).[+rn=50],CCCCC(C=O)C(N)CC(C)C[<].[+rn=50]}	12.33635232	41.90583497	165.1816703
{[>]N[C@@H](C)[C@@H](C[NH3+])C(=O).[+rn=60],CCCCC(C=O)C(N)CC(C)C[<].[+rn=40]}	8.596025196	37.96506039	128.7435198
{[>]N[C@@H](C)[C@@H](C[NH3+])C(=O).[+rn=70],CCCCC(C=O)C(N)CC(C)C[<].[+rn=30]}	8.178641421	35.45027589	121.0963918
{[>]N[C@@H](C)[C@@H](C[NH3+])C(=O).[+rn=80],CCCCC(C=O)C(N)CC(C)C[<].[+rn=20]}	6.335939346	29.95762811	107.9675005
{[>]N[C@@H](C)[C@@H](C[NH3+])C(=O).[+rn=90],CCCCC(C=O)C(N)CC(C)C[<].[+rn=10]}	6.014111172	29.54646883	123.1742935
{[>]N[C@@H](C)[C@@H](C[NH3+])C(=O).[+rn=10],CCCCC(N)C(C=O)C(C)CC[<].[+rn=90]}	0.293997365	64.94533252	504.6835748
{[>]N[C@@H](C)[C@@H](C[NH3+])C(=O).[+rn=20],CCCCC(N)C(C=O)C(C)CC[<].[+rn=80]}	0.312341094	49.1379776	341.4604598
{[>]N[C@@H](C)[C@@H](C[NH3+])C(=O).[+rn=30],CCCCC(N)C(C=O)C(C)CC[<].[+rn=70]}	0.40777728	44.71349113	286.7771283
{[>]N[C@@H](C)[C@@H](C[NH3+])C(=O).[+rn=40],CCCCC(N)C(C=O)C(C)CC[<].[+rn=60]}	0.445304646	36.58035668	173.3313615
{[>]N[C@@H](C)[C@@H](C[NH3+])C(=O).[+rn=50],CCCCC(N)C(C=O)C(C)CC[<].[+rn=50]}	0.734516536	31.15623677	131.5316461
{[>]N[C@@H](C)[C@@H](C[NH3+])C(=O).[+rn=60],CCCCC(N)C(C=O)C(C)CC[<].[+rn=40]}	0.947624624	28.92932415	103.5284878
{[>]N[C@@H](C)[C@@H](C[NH3+])C(=O).[+rn=70],CCCCC(N)C(C=O)C(C)CC[<].[+rn=30]}	1.735053177	27.34633446	120.6906147
{[>]N[C@@H](C)[C@@H](C[NH3+])C(=O).[+rn=80],CCCCC(N)C(C=O)C(C)CC[<].[+rn=20]}	3.075451706	23.30534761	127.7497151
{[>]N[C@@H](C)[C@@H](C[NH3+])C(=O).[+rn=90],CCCCC(N)C(C=O)C(C)CC[<].[+rn=10]}	6.688012779	23.49053875	165.0106782
{[>]N[C@@H](C)[C@@H](C[NH3+])C(=O).[+rn=10],CCCCC(C=O)C(N)C(C)C[<].[+rn=90]}	4.808359312	77.64420726	448.4721996
{[>]N[C@@H](C)[C@@H](C[NH3+])C(=O).[+rn=20],CCCCC(C=O)C(N)C(C)C[<].[+rn=80]}	4.28390705	57.77215613	291.2621287
{[>]N[C@@H](C)[C@@H](C[NH3+])C(=O).[+rn=30],CCCCC(C=O)C(N)C(C)C[<].[+rn=70]}	4.582728026	50.86368634	242.0865724
{[>]N[C@@H](C)[C@@H](C[NH3+])C(=O).[+rn=40],CCCCC(C=O)C(N)C(C)C[<].[+rn=60]}	3.489759216	40.56125398	152.465206
{[>]N[C@@H](C)[C@@H](C[NH3+])C(=O).[+rn=50],CCCCC(C=O)C(N)C(C)C[<].[+rn=50]}	4.023300739	33.78741606	123.4143485
{[>]N[C@@H](C)[C@@H](C[NH3+])C(=O).[+rn=60],CCCCC(C=O)C(N)C(C)C[<].[+rn=40]}	2.896659494	29.89557799	94.4032451
{[>]N[C@@H](C)[C@@H](C[NH3+])C(=O).[+rn=70],CCCCC(C=O)C(N)C(C)C[<].[+rn=30]}	3.533819645	27.23712287	100.8393607
{[>]N[C@@H](C)[C@@H](C[NH3+])C(=O).[+rn=80],CCCCC(C=O)C(N)C(C)C[<].[+rn=20]}	3.5544627	23.1431416	92.99331533
{[>]N[C@@H](C)[C@@H](C[NH3+])C(=O).[+rn=90],CCCCC(C=O)C(N)C(C)C[<].[+rn=10]}	6.286136089	23.32351844	118.7667119
{[>]N[C@@H](C)[C@@H](C[NH3+])C(=O).[+rn=10],CCC(C)C(C)C(C=O)C(C)N[<].[+rn=90]}	1.007348585	63.41844887	349.5147019
{[>]N[C@@H](C)[C@@H](C[NH3+])C(=O).[+rn=20],CCC(C)C(C)C(C=O)C(C)N[<].[+rn=80]}	0.998413833	46.81781149	261.1600131
{[>]N[C@@H](C)[C@@H](C[NH3+])C(=O).[+rn=30],CCC(C)C(C)C(C=O)C(C)N[<].[+rn=70]}	1.160611311	41.93790832	235.1803442
{[>]N[C@@H](C)[C@@H](C[NH3+])C(=O).[+rn=40],CCC(C)C(C)C(C=O)C(C)N[<].[+rn=60]}	1.012337062	34.00104255	158.4121812
{[>]N[C@@H](C)[C@@H](C[NH3+])C(=O).[+rn=50],CCC(C)C(C)C(C=O)C(C)N[<].[+rn=50]}	1.394476238	28.53325818	155.2680863
{[>]N[C@@H](C)[C@@H](C[NH3+])C(=O).[+rn=60],CCC(C)C(C)C(C=O)C(C)N[<].[+rn=40]}	1.432058509	25.30123695	142.4175017
{[>]N[C@@H](C)[C@@H](C[NH3+])C(=O).[+rn=70],CCC(C)C(C)C(C=O)C(C)N[<].[+rn=30]}	2.417581153	23.22678379	159.2232929
{[>]N[C@@H](C)[C@@H](C[NH3+])C(=O).[+rn=80],CCC(C)C(C)C(C=O)C(C)N[<].[+rn=20]}	3.361954577	19.37845138	153.1249421
{[>]N[C@@H](C)[C@@H](C[NH3+])C(=O).[+rn=90],CCC(C)C(C)C(C=O)C(C)N[<].[+rn=10]}	6.462268745	19.74811393	174.2724005
{[>]N[C@@H](C)[C@@H](C[NH3+])C(=O).[+rn=10],CCC(C)CCC(N)C(C=O)CC[<].[+rn=90]}	0.75940438	56.61222791	368.8092595
{[>]N[C@@H](C)[C@@H](C[NH3+])C(=O).[+rn=20],CCC(C)CCC(N)C(C=O)CC[<].[+rn=80]}	0.711375988	42.08102989	256.8635667
{[>]N[C@@H](C)[C@@H](C[NH3+])C(=O).[+rn=30],CCC(C)CCC(N)C(C=O)CC[<].[+rn=70]}	0.846801429	38.16862979	212.747205
{[>]N[C@@H](C)[C@@H](C[NH3+])C(=O).[+rn=40],CCC(C)CCC(N)C(C=O)CC[<].[+rn=60]}	0.808995343	31.20691863	121.1265451
{[>]N[C@@H](C)[C@@H](C[NH3+])C(=O).[+rn=50],CCC(C)CCC(N)C(C=O)CC[<].[+rn=50]}	1.215120487	26.56647559	88.63743875
{[>]N[C@@H](C)[C@@H](C[NH3+])C(=O).[+rn=60],CCC(C)CCC(N)C(C=O)CC[<].[+rn=40]}	1.296223907	24.60088132	77.27340541
{[>]N[C@@H](C)[C@@H](C[NH3+])C(=O).[+rn=70],CCC(C)CCC(N)C(C=O)CC[<].[+rn=30]}	2.330991933	23.68697467	96.33945041
{[>]N[C@@H](C)[C@@H](C[NH3+])C(=O).[+rn=80],CCC(C)CCC(N)C(C=O)CC[<].[+rn=20]}	4.505595051	20.6232839	116.8712812
{[>]N[C@@H](C)[C@@H](C[NH3+])C(=O).[+rn=90],CCC(C)CCC(N)C(C=O)CC[<].[+rn=10]}	11.61095944	21.06495794	166.7203642
{[>]N[C@@H](C)[C@@H](C[NH3+])C(=O).[+rn=10],CCC(N)C(C=O)CC(C)(C)C[<].[+rn=90]}	0.563192585	91.47066366	316.1297985
{[>]N[C@@H](C)[C@@H](C[NH3+])C(=O).[+rn=20],CCC(N)C(C=O)CC(C)(C)C[<].[+rn=80]}	0.683388496	71.55985278	202.17148
{[>]N[C@@H](C)[C@@H](C[NH3+])C(=O).[+rn=30],CCC(N)C(C=O)CC(C)(C)C[<].[+rn=70]}	0.932156235	63.57676401	178.3064448
{[>]N[C@@H](C)[C@@H](C[NH3+])C(=O).[+rn=40],CCC(N)C(C=O)CC(C)(C)C[<].[+rn=60]}	1.0561215	51.62797353	111.6389897
{[>]N[C@@H](C)[C@@H](C[NH3+])C(=O).[+rn=50],CCC(N)C(C=O)CC(C)(C)C[<].[+rn=50]}	1.878803392	43.22672754	90.02147164
{[>]N[C@@H](C)[C@@H](C[NH3+])C(=O).[+rn=60],CCC(N)C(C=O)CC(C)(C)C[<].[+rn=40]}	2.269254174	37.23548299	69.74923983
{[>]N[C@@H](C)[C@@H](C[NH3+])C(=O).[+rn=70],CCC(N)C(C=O)CC(C)(C)C[<].[+rn=30]}	3.953499736	34.10705755	69.27442868
{[>]N[C@@H](C)[C@@H](C[NH3+])C(=O).[+rn=80],CCC(N)C(C=O)CC(C)(C)C[<].[+rn=20]}	5.848791469	29.27933091	55.27615519
{[>]N[C@@H](C)[C@@H](C[NH3+])C(=O).[+rn=90],CCC(N)C(C=O)CC(C)(C)C[<].[+rn=10]}	9.353155947	29.38603283	61.6491357
{[>]N[C@@H](C)[C@@H](C[NH3+])C(=O).[+rn=10],CC(C)CC(N)C(C=O)C(C)C[<].[+rn=90]}	4.9386805	84.64980796	378.576522
{[>]N[C@@H](C)[C@@H](C[NH3+])C(=O).[+rn=20],CC(C)CC(N)C(C=O)C(C)C[<].[+rn=80]}	4.031709169	64.13125244	275.2446615
{[>]N[C@@H](C)[C@@H](C[NH3+])C(=O).[+rn=30],CC(C)CC(N)C(C=O)C(C)C[<].[+rn=70]}	3.659358343	56.85904885	250.9266171
{[>]N[C@@H](C)[C@@H](C[NH3+])C(=O).[+rn=40],CC(C)CC(N)C(C=O)C(C)C[<].[+rn=60]}	2.70966223	47.38849599	176.9580849
{[>]N[C@@H](C)[C@@H](C[NH3+])C(=O).[+rn=50],CC(C)CC(N)C(C=O)C(C)C[<].[+rn=50]}	2.699705304	40.21725993	167.3632772
{[>]N[C@@H](C)[C@@H](C[NH3+])C(=O).[+rn=60],CC(C)CC(N)C(C=O)C(C)C[<].[+rn=40]}	2.13057066	34.23695801	144.0494453
{[>]N[C@@H](C)[C@@H](C[NH3+])C(=O).[+rn=70],CC(C)CC(N)C(C=O)C(C)C[<].[+rn=30]}	2.07352204	30.39614234	148.8187449
{[>]N[C@@H](C)[C@@H](C[NH3+])C(=O).[+rn=80],CC(C)CC(N)C(C=O)C(C)C[<].[+rn=20]}	1.617311962	25.81525498	138.5499708
{[>]N[C@@H](C)[C@@H](C[NH3+])C(=O).[+rn=90],CC(C)CC(N)C(C=O)C(C)C[<].[+rn=10]}	1.584545195	25.75275234	156.3201795
{[>]N[C@@H](C)[C@@H](C[NH3+])C(=O).[+rn=10],CC(C)C(C)C(N)C(C)C=O[<].[+rn=90]}	6.894970275	67.95334841	278.154205
{[>]N[C@@H](C)[C@@H](C[NH3+])C(=O).[+rn=20],CC(C)C(C)C(N)C(C)C=O[<].[+rn=80]}	5.876913082	49.43105814	208.0622726
{[>]N[C@@H](C)[C@@H](C[NH3+])C(=O).[+rn=30],CC(C)C(C)C(N)C(C)C=O[<].[+rn=70]}	6.443877407	43.59187122	203.9640437
{[>]N[C@@H](C)[C@@H](C[NH3+])C(=O).[+rn=40],CC(C)C(C)C(N)C(C)C=O[<].[+rn=60]}	5.221416043	32.85272956	153.9382286
{[>]N[C@@H](C)[C@@H](C[NH3+])C(=O).[+rn=50],CC(C)C(C)C(N)C(C)C=O[<].[+rn=50]}	7.479910002	25.82486407	153.4292515
{[>]N[C@@H](C)[C@@H](C[NH3+])C(=O).[+rn=60],CC(C)C(C)C(N)C(C)C=O[<].[+rn=40]}	7.579717759	21.57205636	137.233567
{[>]N[C@@H](C)[C@@H](C[NH3+])C(=O).[+rn=70],CC(C)C(C)C(N)C(C)C=O[<].[+rn=30]}	13.57357645	19.73297697	147.0671438
{[>]N[C@@H](C)[C@@H](C[NH3+])C(=O).[+rn=80],CC(C)C(C)C(N)C(C)C=O[<].[+rn=20]}	17.06055502	17.192872	132.3560139
{[>]N[C@@H](C)[C@@H](C[NH3+])C(=O).[+rn=90],CC(C)C(C)C(N)C(C)C=O[<].[+rn=10]}	26.87962413	18.38085894	153.5359961
{[>]N[C@@H](C)[C@@H](C[NH3+])C(=O).[+rn=10],CCC(N)C(C=O)C(C)(C)C[<].[+rn=90]}	1.8093509	59.2508826	320.936741
{[>]N[C@@H](C)[C@@H](C[NH3+])C(=O).[+rn=20],CCC(N)C(C=O)C(C)(C)C[<].[+rn=80]}	2.076121067	45.27129033	238.1792462
{[>]N[C@@H](C)[C@@H](C[NH3+])C(=O).[+rn=30],CCC(N)C(C=O)C(C)(C)C[<].[+rn=70]}	2.828041841	41.56424727	212.4352106
{[>]N[C@@H](C)[C@@H](C[NH3+])C(=O).[+rn=40],CCC(N)C(C=O)C(C)(C)C[<].[+rn=60]}	3.211351702	34.74259407	129.3586804
{[>]N[C@@H](C)[C@@H](C[NH3+])C(=O).[+rn=50],CCC(N)C(C=O)C(C)(C)C[<].[+rn=50]}	5.778988134	28.65392477	116.9929139
{[>]N[C@@H](C)[C@@H](C[NH3+])C(=O).[+rn=60],CCC(N)C(C=O)C(C)(C)C[<].[+rn=40]}	7.143150841	25.1073669	110.2554894
{[>]N[C@@H](C)[C@@H](C[NH3+])C(=O).[+rn=70],CCC(N)C(C=O)C(C)(C)C[<].[+rn=30]}	12.1043334	24.18765458	122.4955585
{[>]N[C@@H](C)[C@@H](C[NH3+])C(=O).[+rn=80],CCC(N)C(C=O)C(C)(C)C[<].[+rn=20]}	17.36635959	22.0910652	129.782768
{[>]N[C@@H](C)[C@@H](C[NH3+])C(=O).[+rn=90],CCC(N)C(C=O)C(C)(C)C[<].[+rn=10]}	28.72107801	23.27055124	172.7944364
{[>]N[C@@H](C)[C@@H](C[NH3+])C(=O).[+rn=10],CC(C)C(N)C(C=O)C(C)C[<].[+rn=90]}	8.209965747	78.39832554	361.1408338
{[>]N[C@@H](C)[C@@H](C[NH3+])C(=O).[+rn=20],CC(C)C(N)C(C=O)C(C)C[<].[+rn=80]}	9.121837684	59.30040734	274.2305549
{[>]N[C@@H](C)[C@@H](C[NH3+])C(=O).[+rn=30],CC(C)C(N)C(C=O)C(C)C[<].[+rn=70]}	13.25704517	52.52539446	259.9546447
{[>]N[C@@H](C)[C@@H](C[NH3+])C(=O).[+rn=40],CC(C)C(N)C(C=O)C(C)C[<].[+rn=60]}	14.88312907	42.1664887	199.1200311
{[>]N[C@@H](C)[C@@H](C[NH3+])C(=O).[+rn=50],CC(C)C(N)C(C=O)C(C)C[<].[+rn=50]}	27.17910618	33.49474158	194.2050988
{[>]N[C@@H](C)[C@@H](C[NH3+])C(=O).[+rn=60],CC(C)C(N)C(C=O)C(C)C[<].[+rn=40]}	29.78305208	28.07997449	168.4442951
{[>]N[C@@H](C)[C@@H](C[NH3+])C(=O).[+rn=70],CC(C)C(N)C(C=O)C(C)C[<].[+rn=30]}	53.13507994	25.81553476	174.0148284
{[>]N[C@@H](C)[C@@H](C[NH3+])C(=O).[+rn=80],CC(C)C(N)C(C=O)C(C)C[<].[+rn=20]}	63.35741861	22.55665238	158.8040756
{[>]N[C@@H](C)[C@@H](C[NH3+])C(=O).[+rn=90],CC(C)C(N)C(C=O)C(C)C[<].[+rn=10]}	97.44225334	23.57902145	177.5390327
{[>]N[C@@H](C)[C@@H](C[NH3+])C(=O).[+rn=10],CCC(C=O)C(N)CC(C)(C)C[<].[+rn=90]}	8.957756716	87.91205115	420.2366562
{[>]N[C@@H](C)[C@@H](C[NH3+])C(=O).[+rn=20],CCC(C=O)C(N)CC(C)(C)C[<].[+rn=80]}	7.431287439	67.67677326	268.3025929
{[>]N[C@@H](C)[C@@H](C[NH3+])C(=O).[+rn=30],CCC(C=O)C(N)CC(C)(C)C[<].[+rn=70]}	7.132228615	60.6240762	231.6865696
{[>]N[C@@H](C)[C@@H](C[NH3+])C(=O).[+rn=40],CCC(C=O)C(N)CC(C)(C)C[<].[+rn=60]}	5.093656161	49.42850534	150.343375
{[>]N[C@@H](C)[C@@H](C[NH3+])C(=O).[+rn=50],CCC(C=O)C(N)CC(C)(C)C[<].[+rn=50]}	5.063231625	41.03356477	116.6399711
{[>]N[C@@H](C)[C@@H](C[NH3+])C(=O).[+rn=60],CCC(C=O)C(N)CC(C)(C)C[<].[+rn=40]}	3.418746629	34.78121421	93.03176255
{[>]N[C@@H](C)[C@@H](C[NH3+])C(=O).[+rn=70],CCC(C=O)C(N)CC(C)(C)C[<].[+rn=30]}	3.474163535	30.99613932	93.40342606
{[>]N[C@@H](C)[C@@H](C[NH3+])C(=O).[+rn=80],CCC(C=O)C(N)CC(C)(C)C[<].[+rn=20]}	2.639750408	26.58222664	86.2840126
{[>]N[C@@H](C)[C@@H](C[NH3+])C(=O).[+rn=90],CCC(C=O)C(N)CC(C)(C)C[<].[+rn=10]}	2.600693132	27.08224574	106.4613697
{[>]N[C@@H](C)[C@@H](C[NH3+])C(=O).[+rn=10],CCC(C)C(N)C(C=O)C(C)C[<].[+rn=90]}	1.590066296	76.19247303	405.7029499
{[>]N[C@@H](C)[C@@H](C[NH3+])C(=O).[+rn=20],CCC(C)C(N)C(C=O)C(C)C[<].[+rn=80]}	1.631047276	56.70882879	302.3275049
{[>]N[C@@H](C)[C@@H](C[NH3+])C(=O).[+rn=30],CCC(C)C(N)C(C=O)C(C)C[<].[+rn=70]}	1.973565665	49.86128959	270.1072712
{[>]N[C@@H](C)[C@@H](C[NH3+])C(=O).[+rn=40],CCC(C)C(N)C(C=O)C(C)C[<].[+rn=60]}	1.864951459	40.65637952	187.8344634
{[>]N[C@@H](C)[C@@H](C[NH3+])C(=O).[+rn=50],CCC(C)C(N)C(C=O)C(C)C[<].[+rn=50]}	2.557520826	34.0690118	175.9457748
{[>]N[C@@H](C)[C@@H](C[NH3+])C(=O).[+rn=60],CCC(C)C(N)C(C=O)C(C)C[<].[+rn=40]}	2.512032621	29.88836049	154.4058827
{[>]N[C@@H](C)[C@@H](C[NH3+])C(=O).[+rn=70],CCC(C)C(N)C(C=O)C(C)C[<].[+rn=30]}	4.001657541	26.90873029	163.3195195
{[>]N[C@@H](C)[C@@H](C[NH3+])C(=O).[+rn=80],CCC(C)C(N)C(C=O)C(C)C[<].[+rn=20]}	5.237642488	22.44017323	151.7024589
{[>]N[C@@H](C)[C@@H](C[NH3+])C(=O).[+rn=90],CCC(C)C(N)C(C=O)C(C)C[<].[+rn=10]}	9.108919248	22.33342395	170.0603379
{[>]N[C@@H](C)[C@@H](C[NH3+])C(=O).[+rn=10],CC(C=O)C(N)C(C)(C)C(C)C[<].[+rn=90]}	1.076931078	42.42953838	209.4921844
{[>]N[C@@H](C)[C@@H](C[NH3+])C(=O).[+rn=20],CC(C=O)C(N)C(C)(C)C(C)C[<].[+rn=80]}	1.024259977	31.378089	161.3583554
{[>]N[C@@H](C)[C@@H](C[NH3+])C(=O).[+rn=30],CC(C=O)C(N)C(C)(C)C(C)C[<].[+rn=70]}	1.285083987	28.24843724	158.6898341
{[>]N[C@@H](C)[C@@H](C[NH3+])C(=O).[+rn=40],CC(C=O)C(N)C(C)(C)C(C)C[<].[+rn=60]}	1.214608486	23.33859496	123.4153376
{[>]N[C@@H](C)[C@@H](C[NH3+])C(=O).[+rn=50],CC(C=O)C(N)C(C)(C)C(C)C[<].[+rn=50]}	1.794872498	19.95479341	112.1027759
{[>]N[C@@H](C)[C@@H](C[NH3+])C(=O).[+rn=60],CC(C=O)C(N)C(C)(C)C(C)C[<].[+rn=40]}	1.733648488	17.57152305	103.6713589
{[>]N[C@@H](C)[C@@H](C[NH3+])C(=O).[+rn=70],CC(C=O)C(N)C(C)(C)C(C)C[<].[+rn=30]}	2.315622587	16.50469697	110.801835
{[>]N[C@@H](C)[C@@H](C[NH3+])C(=O).[+rn=80],CC(C=O)C(N)C(C)(C)C(C)C[<].[+rn=20]}	2.405633466	15.07250848	108.3966868
{[>]N[C@@H](C)[C@@H](C[NH3+])C(=O).[+rn=90],CC(C=O)C(N)C(C)(C)C(C)C[<].[+rn=10]}	3.394164699	16.53874858	133.9896653
{[>]N[C@@H](C)[C@@H](C[NH3+])C(=O).[+rn=10],CC(C=O)C(N)C(C)(C)C[<].[+rn=90]}	0.740956857	45.87332861	188.8558762
{[>]N[C@@H](C)[C@@H](C[NH3+])C(=O).[+rn=20],CC(C=O)C(N)C(C)(C)C[<].[+rn=80]}	0.76708498	33.3824005	146.7505835
{[>]N[C@@H](C)[C@@H](C[NH3+])C(=O).[+rn=30],CC(C=O)C(N)C(C)(C)C[<].[+rn=70]}	0.999575989	30.82345853	134.8653703
{[>]N[C@@H](C)[C@@H](C[NH3+])C(=O).[+rn=40],CC(C=O)C(N)C(C)(C)C[<].[+rn=60]}	1.083018968	25.65509115	91.43215291
{[>]N[C@@H](C)[C@@H](C[NH3+])C(=O).[+rn=50],CC(C=O)C(N)C(C)(C)C[<].[+rn=50]}	1.620160657	22.69187809	77.72601988
{[>]N[C@@H](C)[C@@H](C[NH3+])C(=O).[+rn=60],CC(C=O)C(N)C(C)(C)C[<].[+rn=40]}	1.511208243	23.17539437	74.22607012
{[>]N[C@@H](C)[C@@H](C[NH3+])C(=O).[+rn=70],CC(C=O)C(N)C(C)(C)C[<].[+rn=30]}	2.32896934	25.04425744	84.91075198
{[>]N[C@@H](C)[C@@H](C[NH3+])C(=O).[+rn=80],CC(C=O)C(N)C(C)(C)C[<].[+rn=20]}	2.846805838	25.00102183	96.61647397
{[>]N[C@@H](C)[C@@H](C[NH3+])C(=O).[+rn=90],CC(C=O)C(N)C(C)(C)C[<].[+rn=10]}	5.423519978	32.0357865	133.4508681
{[>]N[C@@H](C)[C@@H](C[NH3+])C(=O).[+rn=10],CCC(C=O)C(N)C(C)(C)CC[<].[+rn=90]}	1.664527667	62.41463495	403.5240316
{[>]N[C@@H](C)[C@@H](C[NH3+])C(=O).[+rn=20],CCC(C=O)C(N)C(C)(C)CC[<].[+rn=80]}	1.705692096	45.86334828	256.697111
{[>]N[C@@H](C)[C@@H](C[NH3+])C(=O).[+rn=30],CCC(C=O)C(N)C(C)(C)CC[<].[+rn=70]}	2.143981591	40.31582473	220.0743176
{[>]N[C@@H](C)[C@@H](C[NH3+])C(=O).[+rn=40],CCC(C=O)C(N)C(C)(C)CC[<].[+rn=60]}	2.047410223	32.2034805	129.2210097
{[>]N[C@@H](C)[C@@H](C[NH3+])C(=O).[+rn=50],CCC(C=O)C(N)C(C)(C)CC[<].[+rn=50]}	2.691605311	27.09138236	99.82410574
{[>]N[C@@H](C)[C@@H](C[NH3+])C(=O).[+rn=60],CCC(C=O)C(N)C(C)(C)CC[<].[+rn=40]}	2.630284533	23.70079284	79.64543056
{[>]N[C@@H](C)[C@@H](C[NH3+])C(=O).[+rn=70],CCC(C=O)C(N)C(C)(C)CC[<].[+rn=30]}	3.578219163	21.55303231	90.11577091
{[>]N[C@@H](C)[C@@H](C[NH3+])C(=O).[+rn=80],CCC(C=O)C(N)C(C)(C)CC[<].[+rn=20]}	4.507750366	18.39514727	91.26916446
{[>]N[C@@H](C)[C@@H](C[NH3+])C(=O).[+rn=90],CCC(C=O)C(N)C(C)(C)CC[<].[+rn=10]}	7.957265195	19.41731543	128.3925134
{[>]N[C@@H](C)[C@@H](C[NH3+])C(=O).[+rn=10],CCCC(C=O)C(N)C(C)(C)C[<].[+rn=90]}	0.338253165	76.66760502	346.3327168
{[>]N[C@@H](C)[C@@H](C[NH3+])C(=O).[+rn=20],CCCC(C=O)C(N)C(C)(C)C[<].[+rn=80]}	0.353164802	58.25835927	227.6324715
{[>]N[C@@H](C)[C@@H](C[NH3+])C(=O).[+rn=30],CCCC(C=O)C(N)C(C)(C)C[<].[+rn=70]}	0.422570845	52.21541919	193.0584445
{[>]N[C@@H](C)[C@@H](C[NH3+])C(=O).[+rn=40],CCCC(C=O)C(N)C(C)(C)C[<].[+rn=60]}	0.408915368	42.6471451	122.5875748
{[>]N[C@@H](C)[C@@H](C[NH3+])C(=O).[+rn=50],CCCC(C=O)C(N)C(C)(C)C[<].[+rn=50]}	0.60008159	35.29852482	95.22666288
{[>]N[C@@H](C)[C@@H](C[NH3+])C(=O).[+rn=60],CCCC(C=O)C(N)C(C)(C)C[<].[+rn=40]}	0.666391736	30.21677169	75.17099752
{[>]N[C@@H](C)[C@@H](C[NH3+])C(=O).[+rn=70],CCCC(C=O)C(N)C(C)(C)C[<].[+rn=30]}	1.066939963	27.67197092	73.15620118
{[>]N[C@@H](C)[C@@H](C[NH3+])C(=O).[+rn=80],CCCC(C=O)C(N)C(C)(C)C[<].[+rn=20]}	1.71531072	23.89659416	65.08066259
{[>]N[C@@H](C)[C@@H](C[NH3+])C(=O).[+rn=90],CCCC(C=O)C(N)C(C)(C)C[<].[+rn=10]}	3.345813634	24.74231864	82.27094954
{[>]N[C@@H](C)[C@@H](C[NH3+])C(=O).[+rn=10],CCC(C)(C)C(N)C(C)C=O[<].[+rn=90]}	1.474264926	45.97581531	248.8145274
{[>]N[C@@H](C)[C@@H](C[NH3+])C(=O).[+rn=20],CCC(C)(C)C(N)C(C)C=O[<].[+rn=80]}	1.358536539	32.42008435	185.575024
{[>]N[C@@H](C)[C@@H](C[NH3+])C(=O).[+rn=30],CCC(C)(C)C(N)C(C)C=O[<].[+rn=70]}	1.453520977	28.67130232	165.4144027
{[>]N[C@@H](C)[C@@H](C[NH3+])C(=O).[+rn=40],CCC(C)(C)C(N)C(C)C=O[<].[+rn=60]}	1.284704619	22.8793129	90.92846705
{[>]N[C@@H](C)[C@@H](C[NH3+])C(=O).[+rn=50],CCC(C)(C)C(N)C(C)C=O[<].[+rn=50]}	1.727133318	18.17498185	77.63043457
{[>]N[C@@H](C)[C@@H](C[NH3+])C(=O).[+rn=60],CCC(C)(C)C(N)C(C)C=O[<].[+rn=40]}	1.793012481	15.91922891	74.15395433
{[>]N[C@@H](C)[C@@H](C[NH3+])C(=O).[+rn=70],CCC(C)(C)C(N)C(C)C=O[<].[+rn=30]}	2.503843792	15.56737877	92.82388398
{[>]N[C@@H](C)[C@@H](C[NH3+])C(=O).[+rn=80],CCC(C)(C)C(N)C(C)C=O[<].[+rn=20]}	3.361435126	14.49615514	105.6865709
{[>]N[C@@H](C)[C@@H](C[NH3+])C(=O).[+rn=90],CCC(C)(C)C(N)C(C)C=O[<].[+rn=10]}	5.798157716	16.26453155	152.007005
{[>]N[C@@H](C)[C@@H](C[NH3+])C(=O).[+rn=10],CCC(N)C(C=O)C(C)(C)CC[<].[+rn=90]}	1.456071136	56.4335604	392.3633465
{[>]N[C@@H](C)[C@@H](C[NH3+])C(=O).[+rn=20],CCC(N)C(C=O)C(C)(C)CC[<].[+rn=80]}	1.578252077	43.19101651	253.7129631
{[>]N[C@@H](C)[C@@H](C[NH3+])C(=O).[+rn=30],CCC(N)C(C=O)C(C)(C)CC[<].[+rn=70]}	2.095937461	39.5307252	219.7183669
{[>]N[C@@H](C)[C@@H](C[NH3+])C(=O).[+rn=40],CCC(N)C(C=O)C(C)(C)CC[<].[+rn=60]}	2.247140946	32.79180865	128.5934592
{[>]N[C@@H](C)[C@@H](C[NH3+])C(=O).[+rn=50],CCC(N)C(C=O)C(C)(C)CC[<].[+rn=50]}	3.739140085	28.13372965	103.0982331
{[>]N[C@@H](C)[C@@H](C[NH3+])C(=O).[+rn=60],CCC(N)C(C=O)C(C)(C)CC[<].[+rn=40]}	4.504730783	24.55432469	90.97842508
{[>]N[C@@H](C)[C@@H](C[NH3+])C(=O).[+rn=70],CCC(N)C(C=O)C(C)(C)CC[<].[+rn=30]}	8.155914795	22.57078018	103.3597723
{[>]N[C@@H](C)[C@@H](C[NH3+])C(=O).[+rn=80],CCC(N)C(C=O)C(C)(C)CC[<].[+rn=20]}	12.49583107	19.63416107	112.1878125
{[>]N[C@@H](C)[C@@H](C[NH3+])C(=O).[+rn=90],CCC(N)C(C=O)C(C)(C)CC[<].[+rn=10]}	23.27689353	20.25252128	154.9880238
{[>]N[C@@H](C)[C@@H](C[NH3+])C(=O).[+rn=10],CCC(C=O)C(N)C(C)C(C)C[<].[+rn=90]}	2.801945658	73.23350616	358.3475656
{[>]N[C@@H](C)[C@@H](C[NH3+])C(=O).[+rn=20],CCC(C=O)C(N)C(C)C(C)C[<].[+rn=80]}	2.527477585	54.52453065	267.1125567
{[>]N[C@@H](C)[C@@H](C[NH3+])C(=O).[+rn=30],CCC(C=O)C(N)C(C)C(C)C[<].[+rn=70]}	2.666964767	47.71144814	240.0256438
{[>]N[C@@H](C)[C@@H](C[NH3+])C(=O).[+rn=40],CCC(C=O)C(N)C(C)C(C)C[<].[+rn=60]}	2.084052029	38.3435715	171.0466265
{[>]N[C@@H](C)[C@@H](C[NH3+])C(=O).[+rn=50],CCC(C=O)C(N)C(C)C(C)C[<].[+rn=50]}	2.774374958	32.04265418	164.2198693
{[>]N[C@@H](C)[C@@H](C[NH3+])C(=O).[+rn=60],CCC(C=O)C(N)C(C)C(C)C[<].[+rn=40]}	2.49435492	28.207718	144.5948233
{[>]N[C@@H](C)[C@@H](C[NH3+])C(=O).[+rn=70],CCC(C=O)C(N)C(C)C(C)C[<].[+rn=30]}	3.700319982	25.49123441	156.0378379
{[>]N[C@@H](C)[C@@H](C[NH3+])C(=O).[+rn=80],CCC(C=O)C(N)C(C)C(C)C[<].[+rn=20]}	4.556858217	21.15761616	142.8381427
{[>]N[C@@H](C)[C@@H](C[NH3+])C(=O).[+rn=90],CCC(C=O)C(N)C(C)C(C)C[<].[+rn=10]}	7.502220677	21.37132002	157.6276092
{[>]N[C@@H](C)[C@@H](C[NH3+])C(=O).[+rn=10],CCC(C)(C)CC(N)C(C)C=O[<].[+rn=90]}	12.31586776	78.2204591	385.1068606
{[>]N[C@@H](C)[C@@H](C[NH3+])C(=O).[+rn=20],CCC(C)(C)CC(N)C(C)C=O[<].[+rn=80]}	11.70405306	58.95978078	231.1733515
{[>]N[C@@H](C)[C@@H](C[NH3+])C(=O).[+rn=30],CCC(C)(C)CC(N)C(C)C=O[<].[+rn=70]}	14.83208137	52.26056277	197.9758242
{[>]N[C@@H](C)[C@@H](C[NH3+])C(=O).[+rn=40],CCC(C)(C)CC(N)C(C)C=O[<].[+rn=60]}	12.30758921	41.85556995	119.6846235
{[>]N[C@@H](C)[C@@H](C[NH3+])C(=O).[+rn=50],CCC(C)(C)CC(N)C(C)C=O[<].[+rn=50]}	19.46025076	35.18224627	93.13224902
{[>]N[C@@H](C)[C@@H](C[NH3+])C(=O).[+rn=60],CCC(C)(C)CC(N)C(C)C=O[<].[+rn=40]}	17.30245439	30.75483204	76.11925651
{[>]N[C@@H](C)[C@@H](C[NH3+])C(=O).[+rn=70],CCC(C)(C)CC(N)C(C)C=O[<].[+rn=30]}	25.51647251	27.44998907	78.47708382
{[>]N[C@@H](C)[C@@H](C[NH3+])C(=O).[+rn=80],CCC(C)(C)CC(N)C(C)C=O[<].[+rn=20]}	27.71310962	22.86860314	73.40281896
{[>]N[C@@H](C)[C@@H](C[NH3+])C(=O).[+rn=90],CCC(C)(C)CC(N)C(C)C=O[<].[+rn=10]}	37.42012283	22.73022229	90.02350065
{[>]N[C@@H](C)[C@@H](C[NH3+])C(=O).[+rn=10],CC(C)CC(N)C(C=O)CC(C)C[<].[+rn=90]}	0.940023147	93.86980435	381.8657061
{[>]N[C@@H](C)[C@@H](C[NH3+])C(=O).[+rn=20],CC(C)CC(N)C(C=O)CC(C)C[<].[+rn=80]}	0.920145759	72.89743283	278.3689827
{[>]N[C@@H](C)[C@@H](C[NH3+])C(=O).[+rn=30],CC(C)CC(N)C(C=O)CC(C)C[<].[+rn=70]}	1.114172239	65.99682931	252.5151314
{[>]N[C@@H](C)[C@@H](C[NH3+])C(=O).[+rn=40],CC(C)CC(N)C(C=O)CC(C)C[<].[+rn=60]}	0.983568508	55.57797869	179.4802084
{[>]N[C@@H](C)[C@@H](C[NH3+])C(=O).[+rn=50],CC(C)CC(N)C(C=O)CC(C)C[<].[+rn=50]}	1.307630886	47.67587204	158.1182237
{[>]N[C@@H](C)[C@@H](C[NH3+])C(=O).[+rn=60],CC(C)CC(N)C(C=O)CC(C)C[<].[+rn=40]}	1.401952786	41.7185664	120.1408432
{[>]N[C@@H](C)[C@@H](C[NH3+])C(=O).[+rn=70],CC(C)CC(N)C(C=O)CC(C)C[<].[+rn=30]}	2.288168856	38.0819452	111.9214237
{[>]N[C@@H](C)[C@@H](C[NH3+])C(=O).[+rn=80],CC(C)CC(N)C(C=O)CC(C)C[<].[+rn=20]}	2.671591023	32.57185041	96.04526251
{[>]N[C@@H](C)[C@@H](C[NH3+])C(=O).[+rn=90],CC(C)CC(N)C(C=O)CC(C)C[<].[+rn=10]}	3.682379572	31.95870607	107.5520708
{[>]N[C@@H](C)[C@@H](C[NH3+])C(=O).[+rn=10],CC(C)C(C)CC(N)C(C)C=O[<].[+rn=90]}	5.053275456	77.09710019	289.7240872
{[>]N[C@@H](C)[C@@H](C[NH3+])C(=O).[+rn=20],CC(C)C(C)CC(N)C(C)C=O[<].[+rn=80]}	4.612529401	58.25612251	211.1259414
{[>]N[C@@H](C)[C@@H](C[NH3+])C(=O).[+rn=30],CC(C)C(C)CC(N)C(C)C=O[<].[+rn=70]}	5.455773379	51.11304484	191.7642296
{[>]N[C@@H](C)[C@@H](C[NH3+])C(=O).[+rn=40],CC(C)C(C)CC(N)C(C)C=O[<].[+rn=60]}	4.925446038	40.63408435	136.02236
{[>]N[C@@H](C)[C@@H](C[NH3+])C(=O).[+rn=50],CC(C)C(C)CC(N)C(C)C=O[<].[+rn=50]}	7.551356018	34.10732978	119.9346362
{[>]N[C@@H](C)[C@@H](C[NH3+])C(=O).[+rn=60],CC(C)C(C)CC(N)C(C)C=O[<].[+rn=40]}	8.537633961	30.08628799	101.4148743
{[>]N[C@@H](C)[C@@H](C[NH3+])C(=O).[+rn=70],CC(C)C(C)CC(N)C(C)C=O[<].[+rn=30]}	14.07941591	26.97849214	108.3991192
{[>]N[C@@H](C)[C@@H](C[NH3+])C(=O).[+rn=80],CC(C)C(C)CC(N)C(C)C=O[<].[+rn=20]}	15.72679428	22.59697219	95.79227465
{[>]N[C@@H](C)[C@@H](C[NH3+])C(=O).[+rn=90],CC(C)C(C)CC(N)C(C)C=O[<].[+rn=10]}	25.0206323	22.35322035	107.9483718
{[>]N[C@@H](C)[C@@H](C[NH3+])C(=O).[+rn=10],CCCC(C(C)C)C(N)C(C)C=O[<].[+rn=90]}	3.666386271	82.65316402	456.8632391
{[>]N[C@@H](C)[C@@H](C[NH3+])C(=O).[+rn=20],CCCC(C(C)C)C(N)C(C)C=O[<].[+rn=80]}	3.845294245	63.4263364	332.2341442
{[>]N[C@@H](C)[C@@H](C[NH3+])C(=O).[+rn=30],CCCC(C(C)C)C(N)C(C)C=O[<].[+rn=70]}	4.763069906	56.80764518	304.4378004
{[>]N[C@@H](C)[C@@H](C[NH3+])C(=O).[+rn=40],CCCC(C(C)C)C(N)C(C)C=O[<].[+rn=60]}	4.500118534	46.22538647	215.638213
{[>]N[C@@H](C)[C@@H](C[NH3+])C(=O).[+rn=50],CCCC(C(C)C)C(N)C(C)C=O[<].[+rn=50]}	6.394370839	39.3765343	189.287942
{[>]N[C@@H](C)[C@@H](C[NH3+])C(=O).[+rn=60],CCCC(C(C)C)C(N)C(C)C=O[<].[+rn=40]}	6.816239922	35.10453235	155.8323841
{[>]N[C@@H](C)[C@@H](C[NH3+])C(=O).[+rn=70],CCCC(C(C)C)C(N)C(C)C=O[<].[+rn=30]}	11.28510637	32.78738525	154.173225
{[>]N[C@@H](C)[C@@H](C[NH3+])C(=O).[+rn=80],CCCC(C(C)C)C(N)C(C)C=O[<].[+rn=20]}	14.75332862	27.87294149	141.9238675
{[>]N[C@@H](C)[C@@H](C[NH3+])C(=O).[+rn=90],CCCC(C(C)C)C(N)C(C)C=O[<].[+rn=10]}	22.16818113	27.46380676	155.4996608
{[>]N[C@@H](C)[C@@H](C[NH3+])C(=O).[+rn=10],CCCC(C)CC(C=O)C(N)CC[<].[+rn=90]}	0.616097838	71.04318684	484.8121346
{[>]N[C@@H](C)[C@@H](C[NH3+])C(=O).[+rn=20],CCCC(C)CC(C=O)C(N)CC[<].[+rn=80]}	0.56846937	52.2706127	321.5226625
{[>]N[C@@H](C)[C@@H](C[NH3+])C(=O).[+rn=30],CCCC(C)CC(C=O)C(N)CC[<].[+rn=70]}	0.640118786	47.32649199	265.8764866
{[>]N[C@@H](C)[C@@H](C[NH3+])C(=O).[+rn=40],CCCC(C)CC(C=O)C(N)CC[<].[+rn=60]}	0.618938942	38.69936048	161.8419367
{[>]N[C@@H](C)[C@@H](C[NH3+])C(=O).[+rn=50],CCCC(C)CC(C=O)C(N)CC[<].[+rn=50]}	0.938578772	32.93622619	123.5968102
{[>]N[C@@H](C)[C@@H](C[NH3+])C(=O).[+rn=60],CCCC(C)CC(C=O)C(N)CC[<].[+rn=40]}	1.112339906	30.20894399	90.98549023
{[>]N[C@@H](C)[C@@H](C[NH3+])C(=O).[+rn=70],CCCC(C)CC(C=O)C(N)CC[<].[+rn=30]}	1.939409322	28.67377928	95.66189855
{[>]N[C@@H](C)[C@@H](C[NH3+])C(=O).[+rn=80],CCCC(C)CC(C=O)C(N)CC[<].[+rn=20]}	3.48656708	24.388812	97.77493024
{[>]N[C@@H](C)[C@@H](C[NH3+])C(=O).[+rn=90],CCCC(C)CC(C=O)C(N)CC[<].[+rn=10]}	8.581455004	24.70126779	124.1970976
{[>]N[C@@H](C)[C@@H](C[NH3+])C(=O).[+rn=10],CC(C=O)C(N)C1CCCC1[<].[+rn=90]}	4.961609642	98.0035946	323.2996905
{[>]N[C@@H](C)[C@@H](C[NH3+])C(=O).[+rn=20],CC(C=O)C(N)C1CCCC1[<].[+rn=80]}	5.139319123	82.91517965	281.4005927
{[>]N[C@@H](C)[C@@H](C[NH3+])C(=O).[+rn=30],CC(C=O)C(N)C1CCCC1[<].[+rn=70]}	7.59282724	71.15808649	272.0958387
{[>]N[C@@H](C)[C@@H](C[NH3+])C(=O).[+rn=40],CC(C=O)C(N)C1CCCC1[<].[+rn=60]}	8.340048999	55.47025208	145.2438506
{[>]N[C@@H](C)[C@@H](C[NH3+])C(=O).[+rn=50],CC(C=O)C(N)C1CCCC1[<].[+rn=50]}	15.09069984	44.08586392	133.8404508
{[>]N[C@@H](C)[C@@H](C[NH3+])C(=O).[+rn=60],CC(C=O)C(N)C1CCCC1[<].[+rn=40]}	18.3774385	37.02811596	136.3707596
{[>]N[C@@H](C)[C@@H](C[NH3+])C(=O).[+rn=70],CC(C=O)C(N)C1CCCC1[<].[+rn=30]}	70.33594903	33.26803596	184.6721487
{[>]N[C@@H](C)[C@@H](C[NH3+])C(=O).[+rn=80],CC(C=O)C(N)C1CCCC1[<].[+rn=20]}	131.0157565	29.34644305	213.9597393
{[>]N[C@@H](C)[C@@H](C[NH3+])C(=O).[+rn=90],CC(C=O)C(N)C1CCCC1[<].[+rn=10]}	252.0272428	30.25696025	302.6877856
{[>]N[C@@H](C)[C@@H](C[NH3+])C(=O).[+rn=10],CCCCC(C)C(C=O)C(C)N[<].[+rn=90]}	0.900109768	62.42333546	433.8544715
{[>]N[C@@H](C)[C@@H](C[NH3+])C(=O).[+rn=20],CCCCC(C)C(C=O)C(C)N[<].[+rn=80]}	0.896233994	45.99031592	307.9796323
{[>]N[C@@H](C)[C@@H](C[NH3+])C(=O).[+rn=30],CCCCC(C)C(C=O)C(C)N[<].[+rn=70]}	1.097965705	40.72627235	266.1628788
{[>]N[C@@H](C)[C@@H](C[NH3+])C(=O).[+rn=40],CCCCC(C)C(C=O)C(C)N[<].[+rn=60]}	1.007416526	32.76141621	152.4170733
{[>]N[C@@H](C)[C@@H](C[NH3+])C(=O).[+rn=50],CCCCC(C)C(C=O)C(C)N[<].[+rn=50]}	1.457387645	27.41410445	128.2757121
{[>]N[C@@H](C)[C@@H](C[NH3+])C(=O).[+rn=60],CCCCC(C)C(C=O)C(C)N[<].[+rn=40]}	1.742211731	24.68390385	111.9813497
{[>]N[C@@H](C)[C@@H](C[NH3+])C(=O).[+rn=70],CCCCC(C)C(C=O)C(C)N[<].[+rn=30]}	3.750150227	23.0711382	142.4662271
{[>]N[C@@H](C)[C@@H](C[NH3+])C(=O).[+rn=80],CCCCC(C)C(C=O)C(C)N[<].[+rn=20]}	6.438703907	19.78823549	163.2674367
{[>]N[C@@H](C)[C@@H](C[NH3+])C(=O).[+rn=90],CCCCC(C)C(C=O)C(C)N[<].[+rn=10]}	16.3003703	20.16201745	218.3971207
{[>]N[C@@H](C)[C@@H](C[NH3+])C(=O).[+rn=10],CCCC(C)C(N)C(C=O)CCC[<].[+rn=90]}	0.215225387	74.81979094	527.1122066
{[>]N[C@@H](C)[C@@H](C[NH3+])C(=O).[+rn=20],CCCC(C)C(N)C(C=O)CCC[<].[+rn=80]}	0.225316219	55.69603043	354.5754433
{[>]N[C@@H](C)[C@@H](C[NH3+])C(=O).[+rn=30],CCCC(C)C(N)C(C=O)CCC[<].[+rn=70]}	0.307778927	49.63788451	299.5153036
{[>]N[C@@H](C)[C@@H](C[NH3+])C(=O).[+rn=40],CCCC(C)C(N)C(C=O)CCC[<].[+rn=60]}	0.336670514	40.57944245	187.5315295
{[>]N[C@@H](C)[C@@H](C[NH3+])C(=O).[+rn=50],CCCC(C)C(N)C(C=O)CCC[<].[+rn=50]}	0.516512282	34.41585824	144.3368464
{[>]N[C@@H](C)[C@@H](C[NH3+])C(=O).[+rn=60],CCCC(C)C(N)C(C=O)CCC[<].[+rn=40]}	0.643068733	31.27518993	108.0341702
{[>]N[C@@H](C)[C@@H](C[NH3+])C(=O).[+rn=70],CCCC(C)C(N)C(C=O)CCC[<].[+rn=30]}	1.209519902	29.54685956	112.5341958
{[>]N[C@@H](C)[C@@H](C[NH3+])C(=O).[+rn=80],CCCC(C)C(N)C(C=O)CCC[<].[+rn=20]}	2.070308393	25.00762661	108.2680081
{[>]N[C@@H](C)[C@@H](C[NH3+])C(=O).[+rn=90],CCCC(C)C(N)C(C=O)CCC[<].[+rn=10]}	4.364703734	24.8254154	132.1100476
{[>]N[C@@H](C)[C@@H](C[NH3+])C(=O).[+rn=10],CC(N)C(C=O)CC(C)(C)C[<].[+rn=90]}	21.52695024	88.23108511	293.2117225
{[>]N[C@@H](C)[C@@H](C[NH3+])C(=O).[+rn=20],CC(N)C(C=O)CC(C)(C)C[<].[+rn=80]}	27.2522578	68.74326768	182.1657305
{[>]N[C@@H](C)[C@@H](C[NH3+])C(=O).[+rn=30],CC(N)C(C=O)CC(C)(C)C[<].[+rn=70]}	43.9461642	62.02224169	160.901271
{[>]N[C@@H](C)[C@@H](C[NH3+])C(=O).[+rn=40],CC(N)C(C=O)CC(C)(C)C[<].[+rn=60]}	49.84444303	51.52456477	96.7717064
{[>]N[C@@H](C)[C@@H](C[NH3+])C(=O).[+rn=50],CC(N)C(C=O)CC(C)(C)C[<].[+rn=50]}	97.41538548	42.45897355	76.75354106
{[>]N[C@@H](C)[C@@H](C[NH3+])C(=O).[+rn=60],CC(N)C(C=O)CC(C)(C)C[<].[+rn=40]}	112.1897129	36.50450155	59.18377518
{[>]N[C@@H](C)[C@@H](C[NH3+])C(=O).[+rn=70],CC(N)C(C=O)CC(C)(C)C[<].[+rn=30]}	192.6646717	33.90601747	58.12351405
{[>]N[C@@H](C)[C@@H](C[NH3+])C(=O).[+rn=80],CC(N)C(C=O)CC(C)(C)C[<].[+rn=20]}	242.2836008	29.62254526	45.91317875
{[>]N[C@@H](C)[C@@H](C[NH3+])C(=O).[+rn=90],CC(N)C(C=O)CC(C)(C)C[<].[+rn=10]}	378.7878232	30.83856895	56.07375902
{[>]N[C@@H](C)[C@@H](C[NH3+])C(=O).[+rn=10],CC(C)C(C=O)C(N)C(C)(C)C[<].[+rn=90]}	19.29148627	79.76251227	309.6475753
{[>]N[C@@H](C)[C@@H](C[NH3+])C(=O).[+rn=20],CC(C)C(C=O)C(N)C(C)(C)C[<].[+rn=80]}	23.65678811	60.35292038	221.9590913
{[>]N[C@@H](C)[C@@H](C[NH3+])C(=O).[+rn=30],CC(C)C(C=O)C(N)C(C)(C)C[<].[+rn=70]}	31.30356152	52.39554451	215.0242323
{[>]N[C@@H](C)[C@@H](C[NH3+])C(=O).[+rn=40],CC(C)C(C=O)C(N)C(C)(C)C[<].[+rn=60]}	33.72129264	43.23961672	152.1826255
{[>]N[C@@H](C)[C@@H](C[NH3+])C(=O).[+rn=50],CC(C)C(C=O)C(N)C(C)(C)C[<].[+rn=50]}	53.76990141	36.9280694	131.7669207
{[>]N[C@@H](C)[C@@H](C[NH3+])C(=O).[+rn=60],CC(C)C(C=O)C(N)C(C)(C)C[<].[+rn=40]}	58.2426712	32.06480157	107.5359199
{[>]N[C@@H](C)[C@@H](C[NH3+])C(=O).[+rn=70],CC(C)C(C=O)C(N)C(C)(C)C[<].[+rn=30]}	90.59673782	29.02632884	105.0709386
{[>]N[C@@H](C)[C@@H](C[NH3+])C(=O).[+rn=80],CC(C)C(C=O)C(N)C(C)(C)C[<].[+rn=20]}	106.2581675	25.69158443	92.12438633
{[>]N[C@@H](C)[C@@H](C[NH3+])C(=O).[+rn=90],CC(C)C(C=O)C(N)C(C)(C)C[<].[+rn=10]}	146.8573993	26.72205796	108.5627485
{[>]N[C@@H](C)[C@@H](C[NH3+])C(=O).[+rn=10],CC(N)C(C=O)CC(C)(C)C(C)C[<].[+rn=90]}	3.808575781	84.63211976	331.8160919
{[>]N[C@@H](C)[C@@H](C[NH3+])C(=O).[+rn=20],CC(N)C(C=O)CC(C)(C)C(C)C[<].[+rn=80]}	3.487558493	67.08458123	230.2537523
{[>]N[C@@H](C)[C@@H](C[NH3+])C(=O).[+rn=30],CC(N)C(C=O)CC(C)(C)C(C)C[<].[+rn=70]}	4.214832759	60.02023598	211.3074202
{[>]N[C@@H](C)[C@@H](C[NH3+])C(=O).[+rn=40],CC(N)C(C=O)CC(C)(C)C(C)C[<].[+rn=60]}	3.69817104	50.53085198	149.9051069
{[>]N[C@@H](C)[C@@H](C[NH3+])C(=O).[+rn=50],CC(N)C(C=O)CC(C)(C)C(C)C[<].[+rn=50]}	5.112992522	43.56186655	122.225678
{[>]N[C@@H](C)[C@@H](C[NH3+])C(=O).[+rn=60],CC(N)C(C=O)CC(C)(C)C(C)C[<].[+rn=40]}	4.636711359	38.02070779	98.82066415
{[>]N[C@@H](C)[C@@H](C[NH3+])C(=O).[+rn=70],CC(N)C(C=O)CC(C)(C)C(C)C[<].[+rn=30]}	6.537564579	34.84132505	91.61822149
{[>]N[C@@H](C)[C@@H](C[NH3+])C(=O).[+rn=80],CC(N)C(C=O)CC(C)(C)C(C)C[<].[+rn=20]}	7.167940667	30.01070664	73.37279103
{[>]N[C@@H](C)[C@@H](C[NH3+])C(=O).[+rn=90],CC(N)C(C=O)CC(C)(C)C(C)C[<].[+rn=10]}	8.482316267	28.72784469	78.70239104
{[>]N[C@@H](C)[C@@H](C[NH3+])C(=O).[+rn=10],CCC(C)(C)C(C=O)C(C)N[<].[+rn=90]}	0.138256807	35.97922119	238.6413313
{[>]N[C@@H](C)[C@@H](C[NH3+])C(=O).[+rn=20],CCC(C)(C)C(C=O)C(C)N[<].[+rn=80]}	0.159662222	26.48229917	167.934728
{[>]N[C@@H](C)[C@@H](C[NH3+])C(=O).[+rn=30],CCC(C)(C)C(C=O)C(C)N[<].[+rn=70]}	0.221467966	24.11757859	158.6001333
{[>]N[C@@H](C)[C@@H](C[NH3+])C(=O).[+rn=40],CCC(C)(C)C(C=O)C(C)N[<].[+rn=60]}	0.280044665	20.04346742	95.32408281
{[>]N[C@@H](C)[C@@H](C[NH3+])C(=O).[+rn=50],CCC(C)(C)C(C=O)C(C)N[<].[+rn=50]}	0.568592751	17.34416237	96.11949737
{[>]N[C@@H](C)[C@@H](C[NH3+])C(=O).[+rn=60],CCC(C)(C)C(C=O)C(C)N[<].[+rn=40]}	0.903107719	16.65037509	98.32148925
{[>]N[C@@H](C)[C@@H](C[NH3+])C(=O).[+rn=70],CCC(C)(C)C(C=O)C(C)N[<].[+rn=30]}	1.925682499	16.21477032	128.8220018
{[>]N[C@@H](C)[C@@H](C[NH3+])C(=O).[+rn=80],CCC(C)(C)C(C=O)C(C)N[<].[+rn=20]}	3.649586065	15.10292888	154.7184349
{[>]N[C@@H](C)[C@@H](C[NH3+])C(=O).[+rn=90],CCC(C)(C)C(C=O)C(C)N[<].[+rn=10]}	7.865773691	16.67608484	206.1113677
{[>]N[C@@H](C)[C@@H](C[NH3+])C(=O).[+rn=10],CCC(C)C(C)CC(C=O)C(C)N[<].[+rn=90]}	7.706879616	68.84250201	326.47625
{[>]N[C@@H](C)[C@@H](C[NH3+])C(=O).[+rn=20],CCC(C)C(C)CC(C=O)C(C)N[<].[+rn=80]}	6.03774071	52.60159067	237.701854
{[>]N[C@@H](C)[C@@H](C[NH3+])C(=O).[+rn=30],CCC(C)C(C)CC(C=O)C(C)N[<].[+rn=70]}	5.576448027	47.72719577	215.7911
{[>]N[C@@H](C)[C@@H](C[NH3+])C(=O).[+rn=40],CCC(C)C(C)CC(C=O)C(C)N[<].[+rn=60]}	3.80495002	39.78454347	146.9829468
{[>]N[C@@H](C)[C@@H](C[NH3+])C(=O).[+rn=50],CCC(C)C(C)CC(C=O)C(C)N[<].[+rn=50]}	3.955141382	34.64259226	126.6792371
{[>]N[C@@H](C)[C@@H](C[NH3+])C(=O).[+rn=60],CCC(C)C(C)CC(C=O)C(C)N[<].[+rn=40]}	3.03465658	31.53158572	109.7196805
{[>]N[C@@H](C)[C@@H](C[NH3+])C(=O).[+rn=70],CCC(C)C(C)CC(C=O)C(C)N[<].[+rn=30]}	3.826541983	29.55671279	114.5914235
{[>]N[C@@H](C)[C@@H](C[NH3+])C(=O).[+rn=80],CCC(C)C(C)CC(C=O)C(C)N[<].[+rn=20]}	3.932636339	25.31493274	105.2131516
{[>]N[C@@H](C)[C@@H](C[NH3+])C(=O).[+rn=90],CCC(C)C(C)CC(C=O)C(C)N[<].[+rn=10]}	5.588303438	25.04781619	120.6375272
{[>]N[C@@H](C)[C@@H](C[NH3+])C(=O).[+rn=10],CCC(C=O)C(N)C(C)C(C)(C)C[<].[+rn=90]}	2.126775434	67.7827842	295.9023898
{[>]N[C@@H](C)[C@@H](C[NH3+])C(=O).[+rn=20],CCC(C=O)C(N)C(C)C(C)(C)C[<].[+rn=80]}	1.792568599	52.8173074	208.8852405
{[>]N[C@@H](C)[C@@H](C[NH3+])C(=O).[+rn=30],CCC(C=O)C(N)C(C)C(C)(C)C[<].[+rn=70]}	1.795851408	46.85173054	193.1374889
{[>]N[C@@H](C)[C@@H](C[NH3+])C(=O).[+rn=40],CCC(C=O)C(N)C(C)C(C)(C)C[<].[+rn=60]}	1.428083096	39.43442543	141.5429266
{[>]N[C@@H](C)[C@@H](C[NH3+])C(=O).[+rn=50],CCC(C=O)C(N)C(C)C(C)(C)C[<].[+rn=50]}	1.482979851	34.32914784	118.9038998
{[>]N[C@@H](C)[C@@H](C[NH3+])C(=O).[+rn=60],CCC(C=O)C(N)C(C)C(C)(C)C[<].[+rn=40]}	1.217295435	29.79170733	98.62399088
{[>]N[C@@H](C)[C@@H](C[NH3+])C(=O).[+rn=70],CCC(C=O)C(N)C(C)C(C)(C)C[<].[+rn=30]}	1.239781456	26.84376257	99.65398377
{[>]N[C@@H](C)[C@@H](C[NH3+])C(=O).[+rn=80],CCC(C=O)C(N)C(C)C(C)(C)C[<].[+rn=20]}	1.100691186	23.03362562	92.71269992
{[>]N[C@@H](C)[C@@H](C[NH3+])C(=O).[+rn=90],CCC(C=O)C(N)C(C)C(C)(C)C[<].[+rn=10]}	1.186519554	22.93060994	108.1054944
{[>]N[C@@H](C)[C@@H](C[NH3+])C(=O).[+rn=10],CCC(CC(N)C(C)C=O)C(C)C[<].[+rn=90]}	0.655657457	69.8958198	312.2542943
{[>]N[C@@H](C)[C@@H](C[NH3+])C(=O).[+rn=20],CCC(CC(N)C(C)C=O)C(C)C[<].[+rn=80]}	0.672544914	53.51737602	226.5636448
{[>]N[C@@H](C)[C@@H](C[NH3+])C(=O).[+rn=30],CCC(CC(N)C(C)C=O)C(C)C[<].[+rn=70]}	0.808952907	47.90578858	206.2989347
{[>]N[C@@H](C)[C@@H](C[NH3+])C(=O).[+rn=40],CCC(CC(N)C(C)C=O)C(C)C[<].[+rn=60]}	0.86334142	39.10574433	143.491922
{[>]N[C@@H](C)[C@@H](C[NH3+])C(=O).[+rn=50],CCC(CC(N)C(C)C=O)C(C)C[<].[+rn=50]}	1.264237113	33.98896568	124.5259111
{[>]N[C@@H](C)[C@@H](C[NH3+])C(=O).[+rn=60],CCC(CC(N)C(C)C=O)C(C)C[<].[+rn=40]}	1.500826809	30.65010003	108.054678
{[>]N[C@@H](C)[C@@H](C[NH3+])C(=O).[+rn=70],CCC(CC(N)C(C)C=O)C(C)C[<].[+rn=30]}	2.355205297	28.90997587	108.5384215
{[>]N[C@@H](C)[C@@H](C[NH3+])C(=O).[+rn=80],CCC(CC(N)C(C)C=O)C(C)C[<].[+rn=20]}	3.457419097	24.73528327	100.5444437
{[>]N[C@@H](C)[C@@H](C[NH3+])C(=O).[+rn=90],CCC(CC(N)C(C)C=O)C(C)C[<].[+rn=10]}	6.599860706	24.80038456	115.8370601
{[>]N[C@@H](C)[C@@H](C[NH3+])C(=O).[+rn=10],CC(C)C(C)C(C)C(C=O)C(C)N[<].[+rn=90]}	3.358463554	66.12227412	322.8755698
{[>]N[C@@H](C)[C@@H](C[NH3+])C(=O).[+rn=20],CC(C)C(C)C(C)C(C=O)C(C)N[<].[+rn=80]}	2.984629236	52.24590849	247.2010301
{[>]N[C@@H](C)[C@@H](C[NH3+])C(=O).[+rn=30],CC(C)C(C)C(C)C(C=O)C(C)N[<].[+rn=70]}	2.776870097	47.18104587	234.5395337
{[>]N[C@@H](C)[C@@H](C[NH3+])C(=O).[+rn=40],CC(C)C(C)C(C)C(C=O)C(C)N[<].[+rn=60]}	2.019478657	39.78911797	202.2207799
{[>]N[C@@H](C)[C@@H](C[NH3+])C(=O).[+rn=50],CC(C)C(C)C(C)C(C=O)C(C)N[<].[+rn=50]}	1.883139444	34.76995215	203.8066982
{[>]N[C@@H](C)[C@@H](C[NH3+])C(=O).[+rn=60],CC(C)C(C)C(C)C(C=O)C(C)N[<].[+rn=40]}	1.396131217	30.4959488	194.6643157
{[>]N[C@@H](C)[C@@H](C[NH3+])C(=O).[+rn=70],CC(C)C(C)C(C)C(C=O)C(C)N[<].[+rn=30]}	1.357282473	27.62157488	201.4773681
{[>]N[C@@H](C)[C@@H](C[NH3+])C(=O).[+rn=80],CC(C)C(C)C(C)C(C=O)C(C)N[<].[+rn=20]}	1.199652538	23.40198172	187.2617738
{[>]N[C@@H](C)[C@@H](C[NH3+])C(=O).[+rn=90],CC(C)C(C)C(C)C(C=O)C(C)N[<].[+rn=10]}	1.176850764	22.60789145	216.6013776
{[>]N[C@@H](C)[C@@H](C[NH3+])C(=O).[+rn=10],CCC(N)C(C=O)CC(C)C(C)C[<].[+rn=90]}	17.18632057	79.90272567	370.5203048
{[>]N[C@@H](C)[C@@H](C[NH3+])C(=O).[+rn=20],CCC(N)C(C=O)CC(C)C(C)C[<].[+rn=80]}	12.93383679	61.28580037	268.2065203
{[>]N[C@@H](C)[C@@H](C[NH3+])C(=O).[+rn=30],CCC(N)C(C=O)CC(C)C(C)C[<].[+rn=70]}	11.4762568	55.71180355	243.7352568
{[>]N[C@@H](C)[C@@H](C[NH3+])C(=O).[+rn=40],CCC(N)C(C=O)CC(C)C(C)C[<].[+rn=60]}	7.875798189	46.75337855	169.8943568
{[>]N[C@@H](C)[C@@H](C[NH3+])C(=O).[+rn=50],CCC(N)C(C=O)CC(C)C(C)C[<].[+rn=50]}	7.266733035	40.29192546	150.5735292
{[>]N[C@@H](C)[C@@H](C[NH3+])C(=O).[+rn=60],CCC(N)C(C=O)CC(C)C(C)C[<].[+rn=40]}	5.05483661	35.76952489	118.2894323
{[>]N[C@@H](C)[C@@H](C[NH3+])C(=O).[+rn=70],CCC(N)C(C=O)CC(C)C(C)C[<].[+rn=30]}	4.88114269	33.14541841	114.3525147
{[>]N[C@@H](C)[C@@H](C[NH3+])C(=O).[+rn=80],CCC(N)C(C=O)CC(C)C(C)C[<].[+rn=20]}	3.970790101	27.9672465	98.7083405
{[>]N[C@@H](C)[C@@H](C[NH3+])C(=O).[+rn=90],CCC(N)C(C=O)CC(C)C(C)C[<].[+rn=10]}	3.801461597	27.48240725	106.3011291
{[>]N[C@@H](C)[C@@H](C[NH3+])C(=O).[+rn=10],CC(N)C(C=O)C(C)(C)C(C)(C)C[<].[+rn=90]}	0.535650883	44.09540455	136.6057759
{[>]N[C@@H](C)[C@@H](C[NH3+])C(=O).[+rn=20],CC(N)C(C=O)C(C)(C)C(C)(C)C[<].[+rn=80]}	0.700667116	35.82358746	104.775606
{[>]N[C@@H](C)[C@@H](C[NH3+])C(=O).[+rn=30],CC(N)C(C=O)C(C)(C)C(C)(C)C[<].[+rn=70]}	0.99389816	32.74716413	103.9654202
{[>]N[C@@H](C)[C@@H](C[NH3+])C(=O).[+rn=40],CC(N)C(C=O)C(C)(C)C(C)(C)C[<].[+rn=60]}	1.138169425	28.66266606	82.16983427
{[>]N[C@@H](C)[C@@H](C[NH3+])C(=O).[+rn=50],CC(N)C(C=O)C(C)(C)C(C)(C)C[<].[+rn=50]}	1.829358495	26.21683332	74.03843709
{[>]N[C@@H](C)[C@@H](C[NH3+])C(=O).[+rn=60],CC(N)C(C=O)C(C)(C)C(C)(C)C[<].[+rn=40]}	2.376764884	24.18180817	65.47412344
{[>]N[C@@H](C)[C@@H](C[NH3+])C(=O).[+rn=70],CC(N)C(C=O)C(C)(C)C(C)(C)C[<].[+rn=30]}	4.068752092	23.03832609	68.83214512
{[>]N[C@@H](C)[C@@H](C[NH3+])C(=O).[+rn=80],CC(N)C(C=O)C(C)(C)C(C)(C)C[<].[+rn=20]}	5.695668998	21.30546501	69.52630869
{[>]N[C@@H](C)[C@@H](C[NH3+])C(=O).[+rn=90],CC(N)C(C=O)C(C)(C)C(C)(C)C[<].[+rn=10]}	8.758373789	21.70056584	90.05874972
{[>]N[C@@H](C)[C@@H](C[NH3+])C(=O).[+rn=10],CC(C)C(C)C(C)C(N)C(C)C=O[<].[+rn=90]}	0.474857024	55.53051986	259.1135454
{[>]N[C@@H](C)[C@@H](C[NH3+])C(=O).[+rn=20],CC(C)C(C)C(C)C(N)C(C)C=O[<].[+rn=80]}	0.445056443	43.18095523	208.0998422
{[>]N[C@@H](C)[C@@H](C[NH3+])C(=O).[+rn=30],CC(C)C(C)C(C)C(N)C(C)C=O[<].[+rn=70]}	0.51102219	39.08296813	208.6986001
{[>]N[C@@H](C)[C@@H](C[NH3+])C(=O).[+rn=40],CC(C)C(C)C(C)C(N)C(C)C=O[<].[+rn=60]}	0.481448043	32.39603365	184.1926656
{[>]N[C@@H](C)[C@@H](C[NH3+])C(=O).[+rn=50],CC(C)C(C)C(C)C(N)C(C)C=O[<].[+rn=50]}	0.6281213	28.32346305	181.9871395
{[>]N[C@@H](C)[C@@H](C[NH3+])C(=O).[+rn=60],CC(C)C(C)C(C)C(N)C(C)C=O[<].[+rn=40]}	0.713179888	25.01161823	173.4425771
{[>]N[C@@H](C)[C@@H](C[NH3+])C(=O).[+rn=70],CC(C)C(C)C(C)C(N)C(C)C=O[<].[+rn=30]}	1.087848245	22.71212773	177.3519654
{[>]N[C@@H](C)[C@@H](C[NH3+])C(=O).[+rn=80],CC(C)C(C)C(C)C(N)C(C)C=O[<].[+rn=20]}	1.496290427	19.45639799	169.6915312
{[>]N[C@@H](C)[C@@H](C[NH3+])C(=O).[+rn=90],CC(C)C(C)C(C)C(N)C(C)C=O[<].[+rn=10]}	2.835902474	19.37092765	202.3374135
{[>]N[C@@H](C)[C@@H](C[NH3+])C(=O).[+rn=10],CCCC(N)C(C=O)CC(C)(C)C[<].[+rn=90]}	0.539442235	91.93065421	356.4600141
{[>]N[C@@H](C)[C@@H](C[NH3+])C(=O).[+rn=20],CCCC(N)C(C=O)CC(C)(C)C[<].[+rn=80]}	0.639666504	71.68696319	229.4254032
{[>]N[C@@H](C)[C@@H](C[NH3+])C(=O).[+rn=30],CCCC(N)C(C=O)CC(C)(C)C[<].[+rn=70]}	0.830636572	64.68342968	197.7992088
{[>]N[C@@H](C)[C@@H](C[NH3+])C(=O).[+rn=40],CCCC(N)C(C=O)CC(C)(C)C[<].[+rn=60]}	0.872262253	53.90003258	127.696242
{[>]N[C@@H](C)[C@@H](C[NH3+])C(=O).[+rn=50],CCCC(N)C(C=O)CC(C)(C)C[<].[+rn=50]}	1.309328395	45.9803677	102.3752637
{[>]N[C@@H](C)[C@@H](C[NH3+])C(=O).[+rn=60],CCCC(N)C(C=O)CC(C)(C)C[<].[+rn=40]}	1.43490689	40.10828693	81.29228506
{[>]N[C@@H](C)[C@@H](C[NH3+])C(=O).[+rn=70],CCCC(N)C(C=O)CC(C)(C)C[<].[+rn=30]}	1.910979935	36.67438521	76.91077269
{[>]N[C@@H](C)[C@@H](C[NH3+])C(=O).[+rn=80],CCCC(N)C(C=O)CC(C)(C)C[<].[+rn=20]}	2.3085639	31.46941502	60.53780283
{[>]N[C@@H](C)[C@@H](C[NH3+])C(=O).[+rn=90],CCCC(N)C(C=O)CC(C)(C)C[<].[+rn=10]}	3.391267878	31.43436972	67.90703921
{[>]N[C@@H](C)[C@@H](C[NH3+])C(=O).[+rn=10],CCC(N)C(C=O)C(C)CC(C)C[<].[+rn=90]}	7.6595139	72.7271674	395.7049858
{[>]N[C@@H](C)[C@@H](C[NH3+])C(=O).[+rn=20],CCC(N)C(C=O)C(C)CC(C)C[<].[+rn=80]}	6.706143994	55.25641646	288.758677
{[>]N[C@@H](C)[C@@H](C[NH3+])C(=O).[+rn=30],CCC(N)C(C=O)C(C)CC(C)C[<].[+rn=70]}	6.335020204	49.76982041	260.5788968
{[>]N[C@@H](C)[C@@H](C[NH3+])C(=O).[+rn=40],CCC(N)C(C=O)C(C)CC(C)C[<].[+rn=60]}	4.679555639	41.98238707	177.6672994
{[>]N[C@@H](C)[C@@H](C[NH3+])C(=O).[+rn=50],CCC(N)C(C=O)C(C)CC(C)C[<].[+rn=50]}	4.349779835	36.21041925	155.4405234
{[>]N[C@@H](C)[C@@H](C[NH3+])C(=O).[+rn=60],CCC(N)C(C=O)C(C)CC(C)C[<].[+rn=40]}	3.173645499	32.38194728	132.96172
{[>]N[C@@H](C)[C@@H](C[NH3+])C(=O).[+rn=70],CCC(N)C(C=O)C(C)CC(C)C[<].[+rn=30]}	3.074110225	30.30160191	139.6328295
{[>]N[C@@H](C)[C@@H](C[NH3+])C(=O).[+rn=80],CCC(N)C(C=O)C(C)CC(C)C[<].[+rn=20]}	2.42509093	25.82297336	132.1594722
{[>]N[C@@H](C)[C@@H](C[NH3+])C(=O).[+rn=90],CCC(N)C(C=O)C(C)CC(C)C[<].[+rn=10]}	2.418723137	25.6377311	149.5156294
{[>]N[C@@H](C)[C@@H](C[NH3+])C(=O).[+rn=10],CCC(C)C(C)(C)C(C=O)C(C)N[<].[+rn=90]}	0.113757245	38.56428191	222.7185712
{[>]N[C@@H](C)[C@@H](C[NH3+])C(=O).[+rn=20],CCC(C)C(C)(C)C(C=O)C(C)N[<].[+rn=80]}	0.120121626	31.04792042	167.2281093
{[>]N[C@@H](C)[C@@H](C[NH3+])C(=O).[+rn=30],CCC(C)C(C)(C)C(C=O)C(C)N[<].[+rn=70]}	0.143553014	28.63442907	162.9257193
{[>]N[C@@H](C)[C@@H](C[NH3+])C(=O).[+rn=40],CCC(C)C(C)(C)C(C=O)C(C)N[<].[+rn=60]}	0.148172494	24.24932842	127.6959989
{[>]N[C@@H](C)[C@@H](C[NH3+])C(=O).[+rn=50],CCC(C)C(C)(C)C(C=O)C(C)N[<].[+rn=50]}	0.194215967	21.54690718	121.1168021
{[>]N[C@@H](C)[C@@H](C[NH3+])C(=O).[+rn=60],CCC(C)C(C)(C)C(C=O)C(C)N[<].[+rn=40]}	0.220611271	19.48648777	115.2580536
{[>]N[C@@H](C)[C@@H](C[NH3+])C(=O).[+rn=70],CCC(C)C(C)(C)C(C=O)C(C)N[<].[+rn=30]}	0.302738162	18.55108443	126.0773994
{[>]N[C@@H](C)[C@@H](C[NH3+])C(=O).[+rn=80],CCC(C)C(C)(C)C(C=O)C(C)N[<].[+rn=20]}	0.368700872	16.86673139	128.1412862
{[>]N[C@@H](C)[C@@H](C[NH3+])C(=O).[+rn=90],CCC(C)C(C)(C)C(C=O)C(C)N[<].[+rn=10]}	0.541014278	17.45324325	158.4655534
{[>]N[C@@H](C)[C@@H](C[NH3+])C(=O).[+rn=10],CC(C=O)C(N)CC(C)(C)C[<].[+rn=90]}	21.31531855	84.93532504	378.6855595
{[>]N[C@@H](C)[C@@H](C[NH3+])C(=O).[+rn=20],CC(C=O)C(N)CC(C)(C)C[<].[+rn=80]}	18.16800584	66.14914327	234.8392813
{[>]N[C@@H](C)[C@@H](C[NH3+])C(=O).[+rn=30],CC(C=O)C(N)CC(C)(C)C[<].[+rn=70]}	23.18623662	57.99812355	200.9855367
{[>]N[C@@H](C)[C@@H](C[NH3+])C(=O).[+rn=40],CC(C=O)C(N)CC(C)(C)C[<].[+rn=60]}	18.16727067	45.65289744	128.1337644
{[>]N[C@@H](C)[C@@H](C[NH3+])C(=O).[+rn=50],CC(C=O)C(N)CC(C)(C)C[<].[+rn=50]}	26.18899337	36.82311779	101.738468
{[>]N[C@@H](C)[C@@H](C[NH3+])C(=O).[+rn=60],CC(C=O)C(N)CC(C)(C)C[<].[+rn=40]}	20.62919018	32.03415964	82.96930897
{[>]N[C@@H](C)[C@@H](C[NH3+])C(=O).[+rn=70],CC(C=O)C(N)CC(C)(C)C[<].[+rn=30]}	30.81710794	29.66386925	87.77120234
{[>]N[C@@H](C)[C@@H](C[NH3+])C(=O).[+rn=80],CC(C=O)C(N)CC(C)(C)C[<].[+rn=20]}	30.21467821	26.27951362	82.53499019
{[>]N[C@@H](C)[C@@H](C[NH3+])C(=O).[+rn=90],CC(C=O)C(N)CC(C)(C)C[<].[+rn=10]}	40.61993801	27.79896114	98.86971693
{[>]N[C@@H](C)[C@@H](C[NH3+])C(=O).[+rn=10],CCC(C(C)C)C(C=O)C(C)N[<].[+rn=90]}	1.798160604	70.33699907	400.8853404
{[>]N[C@@H](C)[C@@H](C[NH3+])C(=O).[+rn=20],CCC(C(C)C)C(C=O)C(C)N[<].[+rn=80]}	2.363362054	52.68846187	300.6385733
{[>]N[C@@H](C)[C@@H](C[NH3+])C(=O).[+rn=30],CCC(C(C)C)C(C=O)C(C)N[<].[+rn=70]}	3.907221285	47.50953071	269.9361053
{[>]N[C@@H](C)[C@@H](C[NH3+])C(=O).[+rn=40],CCC(C(C)C)C(C=O)C(C)N[<].[+rn=60]}	4.865452611	39.46756369	182.8332267
{[>]N[C@@H](C)[C@@H](C[NH3+])C(=O).[+rn=50],CCC(C(C)C)C(C=O)C(C)N[<].[+rn=50]}	10.12320756	33.44591733	166.5387037
{[>]N[C@@H](C)[C@@H](C[NH3+])C(=O).[+rn=60],CCC(C(C)C)C(C=O)C(C)N[<].[+rn=40]}	12.96709972	29.04523301	147.9741803
{[>]N[C@@H](C)[C@@H](C[NH3+])C(=O).[+rn=70],CCC(C(C)C)C(C=O)C(C)N[<].[+rn=30]}	23.53693406	26.44633305	162.1776833
{[>]N[C@@H](C)[C@@H](C[NH3+])C(=O).[+rn=80],CCC(C(C)C)C(C=O)C(C)N[<].[+rn=20]}	33.28434478	22.4755839	156.2611558
{[>]N[C@@H](C)[C@@H](C[NH3+])C(=O).[+rn=90],CCC(C(C)C)C(C=O)C(C)N[<].[+rn=10]}	59.94270316	22.857865	182.4646538
{[>]N[C@@H](C)[C@@H](C[NH3+])C(=O).[+rn=10],CCCC(N)C(C=O)C(C)(C)CC[<].[+rn=90]}	0.158613891	58.14558289	399.8273064
{[>]N[C@@H](C)[C@@H](C[NH3+])C(=O).[+rn=20],CCCC(N)C(C=O)C(C)(C)CC[<].[+rn=80]}	0.155278841	45.84210274	258.6907931
{[>]N[C@@H](C)[C@@H](C[NH3+])C(=O).[+rn=30],CCCC(N)C(C=O)C(C)(C)CC[<].[+rn=70]}	0.174831507	41.55800314	233.2022044
{[>]N[C@@H](C)[C@@H](C[NH3+])C(=O).[+rn=40],CCCC(N)C(C=O)C(C)(C)CC[<].[+rn=60]}	0.166113571	34.84456044	142.8866054
{[>]N[C@@H](C)[C@@H](C[NH3+])C(=O).[+rn=50],CCCC(N)C(C=O)C(C)(C)CC[<].[+rn=50]}	0.227211436	30.39584741	111.9701193
{[>]N[C@@H](C)[C@@H](C[NH3+])C(=O).[+rn=60],CCCC(N)C(C=O)C(C)(C)CC[<].[+rn=40]}	0.24606654	27.19636388	93.46460037
{[>]N[C@@H](C)[C@@H](C[NH3+])C(=O).[+rn=70],CCCC(N)C(C=O)C(C)(C)CC[<].[+rn=30]}	0.361276358	25.44681763	99.97299238
{[>]N[C@@H](C)[C@@H](C[NH3+])C(=O).[+rn=80],CCCC(N)C(C=O)C(C)(C)CC[<].[+rn=20]}	0.480216893	22.29739918	102.4198961
{[>]N[C@@H](C)[C@@H](C[NH3+])C(=O).[+rn=90],CCCC(N)C(C=O)C(C)(C)CC[<].[+rn=10]}	0.79341613	22.89796649	139.5788426
{[>]N[C@@H](C)[C@@H](C[NH3+])C(=O).[+rn=10],CCC(C=O)C(N)C(C)(C)C[<].[+rn=90]}	3.22698761	70.72801173	325.8682308
{[>]N[C@@H](C)[C@@H](C[NH3+])C(=O).[+rn=20],CCC(C=O)C(N)C(C)(C)C[<].[+rn=80]}	3.687848493	52.18555747	220.640054
{[>]N[C@@H](C)[C@@H](C[NH3+])C(=O).[+rn=30],CCC(C=O)C(N)C(C)(C)C[<].[+rn=70]}	5.264295304	45.56940043	186.5660286
{[>]N[C@@H](C)[C@@H](C[NH3+])C(=O).[+rn=40],CCC(C=O)C(N)C(C)(C)C[<].[+rn=60]}	5.523400873	35.72770307	111.747314
{[>]N[C@@H](C)[C@@H](C[NH3+])C(=O).[+rn=50],CCC(C=O)C(N)C(C)(C)C[<].[+rn=50]}	8.842037298	28.96409152	88.85902701
{[>]N[C@@H](C)[C@@H](C[NH3+])C(=O).[+rn=60],CCC(C=O)C(N)C(C)(C)C[<].[+rn=40]}	10.36474613	24.97864237	75.86686658
{[>]N[C@@H](C)[C@@H](C[NH3+])C(=O).[+rn=70],CCC(C=O)C(N)C(C)(C)C[<].[+rn=30]}	16.84248583	23.70476445	81.04359957
{[>]N[C@@H](C)[C@@H](C[NH3+])C(=O).[+rn=80],CCC(C=O)C(N)C(C)(C)C[<].[+rn=20]}	22.13804047	21.21841564	82.11379545
{[>]N[C@@H](C)[C@@H](C[NH3+])C(=O).[+rn=90],CCC(C=O)C(N)C(C)(C)C[<].[+rn=10]}	34.62653571	22.76528248	110.8681804
{[>]N[C@@H](C)[C@@H](C[NH3+])C(=O).[+rn=10],CCC(C)CC(N)C(C=O)C(C)C[<].[+rn=90]}	0.77823537	64.21656598	332.283497
{[>]N[C@@H](C)[C@@H](C[NH3+])C(=O).[+rn=20],CCC(C)CC(N)C(C=O)C(C)C[<].[+rn=80]}	0.746446556	48.62115036	241.7987627
{[>]N[C@@H](C)[C@@H](C[NH3+])C(=O).[+rn=30],CCC(C)CC(N)C(C=O)C(C)C[<].[+rn=70]}	0.756056957	43.82874851	217.8436295
{[>]N[C@@H](C)[C@@H](C[NH3+])C(=O).[+rn=40],CCC(C)CC(N)C(C=O)C(C)C[<].[+rn=60]}	0.680817214	36.8071314	149.4901818
{[>]N[C@@H](C)[C@@H](C[NH3+])C(=O).[+rn=50],CCC(C)CC(N)C(C=O)C(C)C[<].[+rn=50]}	0.716356155	31.92760506	135.1903937
{[>]N[C@@H](C)[C@@H](C[NH3+])C(=O).[+rn=60],CCC(C)CC(N)C(C=O)C(C)C[<].[+rn=40]}	0.617166739	28.78254657	119.3475238
{[>]N[C@@H](C)[C@@H](C[NH3+])C(=O).[+rn=70],CCC(C)CC(N)C(C=O)C(C)C[<].[+rn=30]}	0.683102592	27.10353632	128.6860135
{[>]N[C@@H](C)[C@@H](C[NH3+])C(=O).[+rn=80],CCC(C)CC(N)C(C=O)C(C)C[<].[+rn=20]}	0.670693601	23.62605043	122.3794337
{[>]N[C@@H](C)[C@@H](C[NH3+])C(=O).[+rn=90],CCC(C)CC(N)C(C=O)C(C)C[<].[+rn=10]}	0.915055148	23.76740333	147.7335429
{[>]N[C@@H](C)[C@@H](C[NH3+])C(=O).[+rn=10],CCC(C=O)C(N)CCC(C)(C)C[<].[+rn=90]}	0.502500428	69.25063435	255.5800858
{[>]N[C@@H](C)[C@@H](C[NH3+])C(=O).[+rn=20],CCC(C=O)C(N)CCC(C)(C)C[<].[+rn=80]}	0.599395045	53.52695839	174.3904283
{[>]N[C@@H](C)[C@@H](C[NH3+])C(=O).[+rn=30],CCC(C=O)C(N)CCC(C)(C)C[<].[+rn=70]}	0.83037319	48.34040372	158.1190093
{[>]N[C@@H](C)[C@@H](C[NH3+])C(=O).[+rn=40],CCC(C=O)C(N)CCC(C)(C)C[<].[+rn=60]}	0.992484047	40.27886013	98.77054339
{[>]N[C@@H](C)[C@@H](C[NH3+])C(=O).[+rn=50],CCC(C=O)C(N)CCC(C)(C)C[<].[+rn=50]}	1.656183414	34.48534573	75.7193833
{[>]N[C@@H](C)[C@@H](C[NH3+])C(=O).[+rn=60],CCC(C=O)C(N)CCC(C)(C)C[<].[+rn=40]}	2.283580832	30.46464943	62.2241173
{[>]N[C@@H](C)[C@@H](C[NH3+])C(=O).[+rn=70],CCC(C=O)C(N)CCC(C)(C)C[<].[+rn=30]}	3.857867979	28.24411764	63.30530788
{[>]N[C@@H](C)[C@@H](C[NH3+])C(=O).[+rn=80],CCC(C=O)C(N)CCC(C)(C)C[<].[+rn=20]}	5.393911027	24.2598492	63.45060283
{[>]N[C@@H](C)[C@@H](C[NH3+])C(=O).[+rn=90],CCC(C=O)C(N)CCC(C)(C)C[<].[+rn=10]}	9.016459462	24.37076821	87.67737855
{[>]N[C@@H](C)[C@@H](C[NH3+])C(=O).[+rn=10],CCCC(C=O)C(N)C(C)C(C)C[<].[+rn=90]}	1.084549724	71.49067588	364.8961902
{[>]N[C@@H](C)[C@@H](C[NH3+])C(=O).[+rn=20],CCCC(C=O)C(N)C(C)C(C)C[<].[+rn=80]}	1.045784759	54.15100951	271.4792276
{[>]N[C@@H](C)[C@@H](C[NH3+])C(=O).[+rn=30],CCCC(C=O)C(N)C(C)C(C)C[<].[+rn=70]}	1.130548856	48.57521004	247.3209217
{[>]N[C@@H](C)[C@@H](C[NH3+])C(=O).[+rn=40],CCCC(C=O)C(N)C(C)C(C)C[<].[+rn=60]}	0.968466842	40.31609393	167.2867911
{[>]N[C@@H](C)[C@@H](C[NH3+])C(=O).[+rn=50],CCCC(C=O)C(N)C(C)C(C)C[<].[+rn=50]}	1.175093217	34.93929039	152.9803143
{[>]N[C@@H](C)[C@@H](C[NH3+])C(=O).[+rn=60],CCCC(C=O)C(N)C(C)C(C)C[<].[+rn=40]}	1.061628958	31.1046831	127.3612133
{[>]N[C@@H](C)[C@@H](C[NH3+])C(=O).[+rn=70],CCCC(C=O)C(N)C(C)C(C)C[<].[+rn=30]}	1.671470396	29.13520763	130.7314788
{[>]N[C@@H](C)[C@@H](C[NH3+])C(=O).[+rn=80],CCCC(C=O)C(N)C(C)C(C)C[<].[+rn=20]}	1.846623604	24.8491298	123.0415258
{[>]N[C@@H](C)[C@@H](C[NH3+])C(=O).[+rn=90],CCCC(C=O)C(N)C(C)C(C)C[<].[+rn=10]}	2.645765309	24.48286933	140.7307827
{[>]N[C@@H](C)[C@@H](C[NH3+])C(=O).[+rn=10],CCC(N)C(C=O)C(C)C(C)(C)C[<].[+rn=90]}	0.496042704	74.31799834	315.2900857
{[>]N[C@@H](C)[C@@H](C[NH3+])C(=O).[+rn=20],CCC(N)C(C=O)C(C)C(C)(C)C[<].[+rn=80]}	0.571125075	59.12479026	220.2629939
{[>]N[C@@H](C)[C@@H](C[NH3+])C(=O).[+rn=30],CCC(N)C(C=O)C(C)C(C)(C)C[<].[+rn=70]}	0.734969787	53.19910994	205.7636214
{[>]N[C@@H](C)[C@@H](C[NH3+])C(=O).[+rn=40],CCC(N)C(C=O)C(C)C(C)(C)C[<].[+rn=60]}	0.791313924	44.80896145	147.6711755
{[>]N[C@@H](C)[C@@H](C[NH3+])C(=O).[+rn=50],CCC(N)C(C=O)C(C)C(C)(C)C[<].[+rn=50]}	1.121142911	38.80277069	121.8155018
{[>]N[C@@H](C)[C@@H](C[NH3+])C(=O).[+rn=60],CCC(N)C(C=O)C(C)C(C)(C)C[<].[+rn=40]}	1.287712213	33.55588483	99.89059396
{[>]N[C@@H](C)[C@@H](C[NH3+])C(=O).[+rn=70],CCC(N)C(C=O)C(C)C(C)(C)C[<].[+rn=30]}	1.974461512	30.37851649	97.20536823
{[>]N[C@@H](C)[C@@H](C[NH3+])C(=O).[+rn=80],CCC(N)C(C=O)C(C)C(C)(C)C[<].[+rn=20]}	2.741966374	26.16046513	83.78153219
{[>]N[C@@H](C)[C@@H](C[NH3+])C(=O).[+rn=90],CCC(N)C(C=O)C(C)C(C)(C)C[<].[+rn=10]}	4.673824944	25.86764592	97.63840105
{[>]N[C@@H](C)[C@@H](C[NH3+])C(=O).[+rn=10],CCCC(N)C(C=O)C(C)C(C)C[<].[+rn=90]}	0.286694292	71.28130015	388.2688469
{[>]N[C@@H](C)[C@@H](C[NH3+])C(=O).[+rn=20],CCCC(N)C(C=O)C(C)C(C)C[<].[+rn=80]}	0.281401946	54.35854261	285.7331712
{[>]N[C@@H](C)[C@@H](C[NH3+])C(=O).[+rn=30],CCCC(N)C(C=O)C(C)C(C)C[<].[+rn=70]}	0.340818098	49.51631201	259.4789451
{[>]N[C@@H](C)[C@@H](C[NH3+])C(=O).[+rn=40],CCCC(N)C(C=O)C(C)C(C)C[<].[+rn=60]}	0.336893008	42.01920523	174.7406856
{[>]N[C@@H](C)[C@@H](C[NH3+])C(=O).[+rn=50],CCCC(N)C(C=O)C(C)C(C)C[<].[+rn=50]}	0.518709251	36.18460621	158.9904604
{[>]N[C@@H](C)[C@@H](C[NH3+])C(=O).[+rn=60],CCCC(N)C(C=O)C(C)C(C)C[<].[+rn=40]}	0.605063619	32.20278081	132.6371864
{[>]N[C@@H](C)[C@@H](C[NH3+])C(=O).[+rn=70],CCCC(N)C(C=O)C(C)C(C)C[<].[+rn=30]}	0.942818802	29.99939451	134.7805709
{[>]N[C@@H](C)[C@@H](C[NH3+])C(=O).[+rn=80],CCCC(N)C(C=O)C(C)C(C)C[<].[+rn=20]}	1.306329439	25.66295743	127.104176
{[>]N[C@@H](C)[C@@H](C[NH3+])C(=O).[+rn=90],CCCC(N)C(C=O)C(C)C(C)C[<].[+rn=10]}	2.451770242	25.51763375	148.664745
{[>]N[C@@H](C)[C@@H](C[NH3+])C(=O).[+rn=10],CC(C)CC(C=O)C(N)C(C)C[<].[+rn=90]}	0.25791094	88.62124237	351.7039287
{[>]N[C@@H](C)[C@@H](C[NH3+])C(=O).[+rn=20],CC(C)CC(C=O)C(N)C(C)C[<].[+rn=80]}	0.25571887	66.6592746	256.389856
{[>]N[C@@H](C)[C@@H](C[NH3+])C(=O).[+rn=30],CC(C)CC(C=O)C(N)C(C)C[<].[+rn=70]}	0.315680693	58.4521767	229.5185924
{[>]N[C@@H](C)[C@@H](C[NH3+])C(=O).[+rn=40],CC(C)CC(C=O)C(N)C(C)C[<].[+rn=60]}	0.314053472	47.64782847	158.7374798
{[>]N[C@@H](C)[C@@H](C[NH3+])C(=O).[+rn=50],CC(C)CC(C=O)C(N)C(C)C[<].[+rn=50]}	0.458282863	40.16943313	139.2676135
{[>]N[C@@H](C)[C@@H](C[NH3+])C(=O).[+rn=60],CC(C)CC(C=O)C(N)C(C)C[<].[+rn=40]}	0.533967004	34.78294339	115.3814101
{[>]N[C@@H](C)[C@@H](C[NH3+])C(=O).[+rn=70],CC(C)CC(C=O)C(N)C(C)C[<].[+rn=30]}	0.848930672	31.3956184	119.6323787
{[>]N[C@@H](C)[C@@H](C[NH3+])C(=O).[+rn=80],CC(C)CC(C=O)C(N)C(C)C[<].[+rn=20]}	1.364648775	26.83420901	100.8597879
{[>]N[C@@H](C)[C@@H](C[NH3+])C(=O).[+rn=90],CC(C)CC(C=O)C(N)C(C)C[<].[+rn=10]}	3.257007803	26.53326503	110.0284156
{[>]N[C@@H](C)[C@@H](C[NH3+])C(=O).[+rn=10],CCC(C)C(CC)C(C=O)C(C)N[<].[+rn=90]}	1.174175656	77.86908806	527.6160783
{[>]N[C@@H](C)[C@@H](C[NH3+])C(=O).[+rn=20],CCC(C)C(CC)C(C=O)C(C)N[<].[+rn=80]}	1.20235938	59.96361579	379.4195682
{[>]N[C@@H](C)[C@@H](C[NH3+])C(=O).[+rn=30],CCC(C)C(CC)C(C=O)C(C)N[<].[+rn=70]}	1.490849134	54.68538251	342.7905485
{[>]N[C@@H](C)[C@@H](C[NH3+])C(=O).[+rn=40],CCC(C)C(CC)C(C=O)C(C)N[<].[+rn=60]}	1.446239265	45.76075898	234.9981074
{[>]N[C@@H](C)[C@@H](C[NH3+])C(=O).[+rn=50],CCC(C)C(CC)C(C=O)C(C)N[<].[+rn=50]}	2.14256179	39.73842738	201.5352683
{[>]N[C@@H](C)[C@@H](C[NH3+])C(=O).[+rn=60],CCC(C)C(CC)C(C=O)C(C)N[<].[+rn=40]}	2.36402487	35.45290572	166.355348
{[>]N[C@@H](C)[C@@H](C[NH3+])C(=O).[+rn=70],CCC(C)C(CC)C(C=O)C(C)N[<].[+rn=30]}	3.589655421	33.00832374	169.9031047
{[>]N[C@@H](C)[C@@H](C[NH3+])C(=O).[+rn=80],CCC(C)C(CC)C(C=O)C(C)N[<].[+rn=20]}	4.744004481	28.24746098	156.1951821
{[>]N[C@@H](C)[C@@H](C[NH3+])C(=O).[+rn=90],CCC(C)C(CC)C(C=O)C(C)N[<].[+rn=10]}	8.378855295	27.28006827	180.8873052
{[>]N[C@@H](C)[C@@H](C[NH3+])C(=O).[+rn=10],CCCC(C=O)C(N)CC(C)(C)C[<].[+rn=90]}	2.615625736	86.42092395	433.2524034
{[>]N[C@@H](C)[C@@H](C[NH3+])C(=O).[+rn=20],CCCC(C=O)C(N)CC(C)(C)C[<].[+rn=80]}	2.079315689	67.74880476	279.915344
{[>]N[C@@H](C)[C@@H](C[NH3+])C(=O).[+rn=30],CCCC(C=O)C(N)CC(C)(C)C[<].[+rn=70]}	2.02361522	61.04306225	239.0694032
{[>]N[C@@H](C)[C@@H](C[NH3+])C(=O).[+rn=40],CCCC(C=O)C(N)CC(C)(C)C[<].[+rn=60]}	1.517801714	51.21860944	152.3556406
{[>]N[C@@H](C)[C@@H](C[NH3+])C(=O).[+rn=50],CCCC(C=O)C(N)CC(C)(C)C[<].[+rn=50]}	1.610290071	43.77400303	118.1090082
{[>]N[C@@H](C)[C@@H](C[NH3+])C(=O).[+rn=60],CCCC(C=O)C(N)CC(C)(C)C[<].[+rn=40]}	1.34637349	37.94875839	92.71083318
{[>]N[C@@H](C)[C@@H](C[NH3+])C(=O).[+rn=70],CCCC(C=O)C(N)CC(C)(C)C[<].[+rn=30]}	1.523766095	34.49541249	87.56620444
{[>]N[C@@H](C)[C@@H](C[NH3+])C(=O).[+rn=80],CCCC(C=O)C(N)CC(C)(C)C[<].[+rn=20]}	1.396793424	29.46634032	75.15592672
{[>]N[C@@H](C)[C@@H](C[NH3+])C(=O).[+rn=90],CCCC(C=O)C(N)CC(C)(C)C[<].[+rn=10]}	1.685426681	29.41332849	91.7962342
{[>]N[C@@H](C)[C@@H](C[NH3+])C(=O).[+rn=10],CCC(C=O)C(N)CC(C)(C)CC[<].[+rn=90]}	3.785155889	72.25322593	415.5912924
{[>]N[C@@H](C)[C@@H](C[NH3+])C(=O).[+rn=20],CCC(C=O)C(N)CC(C)(C)CC[<].[+rn=80]}	3.100762737	55.33813329	262.0490701
{[>]N[C@@H](C)[C@@H](C[NH3+])C(=O).[+rn=30],CCC(C=O)C(N)CC(C)(C)CC[<].[+rn=70]}	2.983423505	49.92702603	218.1280525
{[>]N[C@@H](C)[C@@H](C[NH3+])C(=O).[+rn=40],CCC(C=O)C(N)CC(C)(C)CC[<].[+rn=60]}	2.265984397	41.64829593	132.5897561
{[>]N[C@@H](C)[C@@H](C[NH3+])C(=O).[+rn=50],CCC(C=O)C(N)CC(C)(C)CC[<].[+rn=50]}	2.229773503	35.93373487	101.3938391
{[>]N[C@@H](C)[C@@H](C[NH3+])C(=O).[+rn=60],CCC(C=O)C(N)CC(C)(C)CC[<].[+rn=40]}	1.595687945	32.16235488	84.68680452
{[>]N[C@@H](C)[C@@H](C[NH3+])C(=O).[+rn=70],CCC(C=O)C(N)CC(C)(C)CC[<].[+rn=30]}	1.664775659	30.00778702	86.32647057
{[>]N[C@@H](C)[C@@H](C[NH3+])C(=O).[+rn=80],CCC(C=O)C(N)CC(C)(C)CC[<].[+rn=20]}	1.410078778	25.42854358	82.96263193
{[>]N[C@@H](C)[C@@H](C[NH3+])C(=O).[+rn=90],CCC(C=O)C(N)CC(C)(C)CC[<].[+rn=10]}	1.639873806	25.05917591	107.6126024
{[>]N[C@@H](C)[C@@H](C[NH3+])C(=O).[+rn=10],CCC(C)C(C=O)C(N)CC(C)C[<].[+rn=90]}	1.3369649	72.17003485	396.7368021
{[>]N[C@@H](C)[C@@H](C[NH3+])C(=O).[+rn=20],CCC(C)C(C=O)C(N)CC(C)C[<].[+rn=80]}	1.144774713	54.97246934	291.0421962
{[>]N[C@@H](C)[C@@H](C[NH3+])C(=O).[+rn=30],CCC(C)C(C=O)C(N)CC(C)C[<].[+rn=70]}	1.070506082	49.86997539	261.9084061
{[>]N[C@@H](C)[C@@H](C[NH3+])C(=O).[+rn=40],CCC(C)C(C=O)C(N)CC(C)C[<].[+rn=60]}	0.862309224	42.26697963	173.5786018
{[>]N[C@@H](C)[C@@H](C[NH3+])C(=O).[+rn=50],CCC(C)C(C=O)C(N)CC(C)C[<].[+rn=50]}	0.911060948	36.46436357	152.1092372
{[>]N[C@@H](C)[C@@H](C[NH3+])C(=O).[+rn=60],CCC(C)C(C=O)C(N)CC(C)C[<].[+rn=40]}	0.758442112	32.5665673	127.6002401
{[>]N[C@@H](C)[C@@H](C[NH3+])C(=O).[+rn=70],CCC(C)C(C=O)C(N)CC(C)C[<].[+rn=30]}	0.842555415	30.34422145	134.7981347
{[>]N[C@@H](C)[C@@H](C[NH3+])C(=O).[+rn=80],CCC(C)C(C=O)C(N)CC(C)C[<].[+rn=20]}	0.804421276	25.98992477	127.3401487
{[>]N[C@@H](C)[C@@H](C[NH3+])C(=O).[+rn=90],CCC(C)C(C=O)C(N)CC(C)C[<].[+rn=10]}	0.989081479	25.80685737	147.7635997
{[>]N[C@@H](C)[C@@H](C[NH3+])C(=O).[+rn=10],CC(C=O)C(N)CC(C)(C)C(C)C[<].[+rn=90]}	5.25774293	70.02942824	258.4246284
{[>]N[C@@H](C)[C@@H](C[NH3+])C(=O).[+rn=20],CC(C=O)C(N)CC(C)(C)C(C)C[<].[+rn=80]}	5.35999456	54.95485287	179.5177312
{[>]N[C@@H](C)[C@@H](C[NH3+])C(=O).[+rn=30],CC(C=O)C(N)CC(C)(C)C(C)C[<].[+rn=70]}	6.531373126	49.13252821	163.0539142
{[>]N[C@@H](C)[C@@H](C[NH3+])C(=O).[+rn=40],CC(C=O)C(N)CC(C)(C)C(C)C[<].[+rn=60]}	5.651970856	40.96164449	115.4229344
{[>]N[C@@H](C)[C@@H](C[NH3+])C(=O).[+rn=50],CC(C=O)C(N)CC(C)(C)C(C)C[<].[+rn=50]}	7.540926174	35.1854399	95.3126286
{[>]N[C@@H](C)[C@@H](C[NH3+])C(=O).[+rn=60],CC(C=O)C(N)CC(C)(C)C(C)C[<].[+rn=40]}	6.762217371	30.75011234	82.41719859
{[>]N[C@@H](C)[C@@H](C[NH3+])C(=O).[+rn=70],CC(C=O)C(N)CC(C)(C)C(C)C[<].[+rn=30]}	9.582949281	27.98798008	81.47376574
{[>]N[C@@H](C)[C@@H](C[NH3+])C(=O).[+rn=80],CC(C=O)C(N)CC(C)(C)C(C)C[<].[+rn=20]}	9.418515081	23.79739965	72.17726652
{[>]N[C@@H](C)[C@@H](C[NH3+])C(=O).[+rn=90],CC(C=O)C(N)CC(C)(C)C(C)C[<].[+rn=10]}	11.68710719	23.35239507	84.32546374
{[>]N[C@@H](C)[C@@H](C[NH3+])C(=O).[+rn=10],CCC(C)C(C)C(N)C(C=O)CC[<].[+rn=90]}	0.780362009	58.41033162	351.1049708
{[>]N[C@@H](C)[C@@H](C[NH3+])C(=O).[+rn=20],CCC(C)C(C)C(N)C(C=O)CC[<].[+rn=80]}	0.760303598	44.17846846	252.5277186
{[>]N[C@@H](C)[C@@H](C[NH3+])C(=O).[+rn=30],CCC(C)C(C)C(N)C(C=O)CC[<].[+rn=70]}	0.870203599	39.68986144	230.8139319
{[>]N[C@@H](C)[C@@H](C[NH3+])C(=O).[+rn=40],CCC(C)C(C)C(N)C(C=O)CC[<].[+rn=60]}	0.830340833	32.80186188	152.9628392
{[>]N[C@@H](C)[C@@H](C[NH3+])C(=O).[+rn=50],CCC(C)C(C)C(N)C(C=O)CC[<].[+rn=50]}	1.134584319	28.3782269	145.0258699
{[>]N[C@@H](C)[C@@H](C[NH3+])C(=O).[+rn=60],CCC(C)C(C)C(N)C(C=O)CC[<].[+rn=40]}	1.173649948	26.00550899	132.6254362
{[>]N[C@@H](C)[C@@H](C[NH3+])C(=O).[+rn=70],CCC(C)C(C)C(N)C(C=O)CC[<].[+rn=30]}	1.997947414	24.4392932	146.2022003
{[>]N[C@@H](C)[C@@H](C[NH3+])C(=O).[+rn=80],CCC(C)C(C)C(N)C(C=O)CC[<].[+rn=20]}	2.564194464	21.05899513	136.3660222
{[>]N[C@@H](C)[C@@H](C[NH3+])C(=O).[+rn=90],CCC(C)C(C)C(N)C(C=O)CC[<].[+rn=10]}	4.423603534	21.02463726	157.6553454
{[>]N[C@@H](C)[C@@H](C[NH3+])C(=O).[+rn=10],CCC(N)C(C=O)C(C)(C)C(C)C[<].[+rn=90]}	0.66259674	53.49425361	268.6942256
{[>]N[C@@H](C)[C@@H](C[NH3+])C(=O).[+rn=20],CCC(N)C(C=O)C(C)(C)C(C)C[<].[+rn=80]}	0.722724976	42.25970401	195.2878356
{[>]N[C@@H](C)[C@@H](C[NH3+])C(=O).[+rn=30],CCC(N)C(C=O)C(C)(C)C(C)C[<].[+rn=70]}	0.935825143	37.92429775	183.0740151
{[>]N[C@@H](C)[C@@H](C[NH3+])C(=O).[+rn=40],CCC(N)C(C=O)C(C)(C)C(C)C[<].[+rn=60]}	1.036867074	32.30099571	135.1907296
{[>]N[C@@H](C)[C@@H](C[NH3+])C(=O).[+rn=50],CCC(N)C(C=O)C(C)(C)C(C)C[<].[+rn=50]}	1.53939014	28.68371768	122.6044536
{[>]N[C@@H](C)[C@@H](C[NH3+])C(=O).[+rn=60],CCC(N)C(C=O)C(C)(C)C(C)C[<].[+rn=40]}	1.741335133	25.5448473	106.5503154
{[>]N[C@@H](C)[C@@H](C[NH3+])C(=O).[+rn=70],CCC(N)C(C=O)C(C)(C)C(C)C[<].[+rn=30]}	2.822128522	23.80254592	108.2772923
{[>]N[C@@H](C)[C@@H](C[NH3+])C(=O).[+rn=80],CCC(N)C(C=O)C(C)(C)C(C)C[<].[+rn=20]}	4.232336666	20.93239352	102.7289005
{[>]N[C@@H](C)[C@@H](C[NH3+])C(=O).[+rn=90],CCC(N)C(C=O)C(C)(C)C(C)C[<].[+rn=10]}	7.335576073	21.16592466	124.1270931
{[>]N[C@@H](C)[C@@H](C[NH3+])C(=O).[+rn=10],CCC(CC)CC(C=O)C(C)N[<].[+rn=90]}	20.85578389	88.95639936	551.4623561
{[>]N[C@@H](C)[C@@H](C[NH3+])C(=O).[+rn=20],CCC(CC)CC(C=O)C(C)N[<].[+rn=80]}	16.44425241	70.94283793	362.6278397
{[>]N[C@@H](C)[C@@H](C[NH3+])C(=O).[+rn=30],CCC(CC)CC(C=O)C(C)N[<].[+rn=70]}	15.63093136	64.70045869	308.3883133
{[>]N[C@@H](C)[C@@H](C[NH3+])C(=O).[+rn=40],CCC(CC)CC(C=O)C(C)N[<].[+rn=60]}	10.42807802	52.32796644	196.5072174
{[>]N[C@@H](C)[C@@H](C[NH3+])C(=O).[+rn=50],CCC(CC)CC(C=O)C(C)N[<].[+rn=50]}	10.75190129	43.52383063	160.770768
{[>]N[C@@H](C)[C@@H](C[NH3+])C(=O).[+rn=60],CCC(CC)CC(C=O)C(C)N[<].[+rn=40]}	7.439198234	38.58612781	120.043578
{[>]N[C@@H](C)[C@@H](C[NH3+])C(=O).[+rn=70],CCC(CC)CC(C=O)C(C)N[<].[+rn=30]}	7.968398662	35.24616661	111.0941872
{[>]N[C@@H](C)[C@@H](C[NH3+])C(=O).[+rn=80],CCC(CC)CC(C=O)C(C)N[<].[+rn=20]}	6.27343299	29.80541558	91.9108784
{[>]N[C@@H](C)[C@@H](C[NH3+])C(=O).[+rn=90],CCC(CC)CC(C=O)C(C)N[<].[+rn=10]}	6.81900999	29.24431329	105.6298061
{[>]N[C@@H](C)[C@@H](C[NH3+])C(=O).[+rn=10],CCCC(CC)C(N)C(C=O)CC[<].[+rn=90]}	1.142411512	79.61546744	662.36754
{[>]N[C@@H](C)[C@@H](C[NH3+])C(=O).[+rn=20],CCCC(CC)C(N)C(C=O)CC[<].[+rn=80]}	1.134147727	59.81925939	454.6520193
{[>]N[C@@H](C)[C@@H](C[NH3+])C(=O).[+rn=30],CCCC(CC)C(N)C(C=O)CC[<].[+rn=70]}	1.326437083	53.46806736	397.5256303
{[>]N[C@@H](C)[C@@H](C[NH3+])C(=O).[+rn=40],CCCC(CC)C(N)C(C=O)CC[<].[+rn=60]}	1.197241005	43.81202902	246.1429614
{[>]N[C@@H](C)[C@@H](C[NH3+])C(=O).[+rn=50],CCCC(CC)C(N)C(C=O)CC[<].[+rn=50]}	1.848001839	37.13455069	188.0918167
{[>]N[C@@H](C)[C@@H](C[NH3+])C(=O).[+rn=60],CCCC(CC)C(N)C(C=O)CC[<].[+rn=40]}	2.054607231	33.62487961	152.5795944
{[>]N[C@@H](C)[C@@H](C[NH3+])C(=O).[+rn=70],CCCC(CC)C(N)C(C=O)CC[<].[+rn=30]}	3.36749921	31.68746564	159.3380972
{[>]N[C@@H](C)[C@@H](C[NH3+])C(=O).[+rn=80],CCCC(CC)C(N)C(C=O)CC[<].[+rn=20]}	4.915566308	26.63392944	152.6588249
{[>]N[C@@H](C)[C@@H](C[NH3+])C(=O).[+rn=90],CCCC(CC)C(N)C(C=O)CC[<].[+rn=10]}	10.05604969	25.92112758	176.2284964
{[>]N[C@@H](C)[C@@H](C[NH3+])C(=O).[+rn=10],CCC(CC(C=O)C(C)N)C(C)C[<].[+rn=90]}	30.11739733	85.71066689	441.1855393
{[>]N[C@@H](C)[C@@H](C[NH3+])C(=O).[+rn=20],CCC(CC(C=O)C(C)N)C(C)C[<].[+rn=80]}	24.16465773	66.23926282	325.2844392
{[>]N[C@@H](C)[C@@H](C[NH3+])C(=O).[+rn=30],CCC(CC(C=O)C(C)N)C(C)C[<].[+rn=70]}	23.02727424	59.7928403	294.2076285
{[>]N[C@@H](C)[C@@H](C[NH3+])C(=O).[+rn=40],CCC(CC(C=O)C(C)N)C(C)C[<].[+rn=60]}	16.83909483	49.63938382	207.6142546
{[>]N[C@@H](C)[C@@H](C[NH3+])C(=O).[+rn=50],CCC(CC(C=O)C(C)N)C(C)C[<].[+rn=50]}	17.41622212	43.14139067	181.7000937
{[>]N[C@@H](C)[C@@H](C[NH3+])C(=O).[+rn=60],CCC(CC(C=O)C(C)N)C(C)C[<].[+rn=40]}	13.79245811	38.71120464	145.1020093
{[>]N[C@@H](C)[C@@H](C[NH3+])C(=O).[+rn=70],CCC(CC(C=O)C(C)N)C(C)C[<].[+rn=30]}	14.65275947	35.91757998	136.2166719
{[>]N[C@@H](C)[C@@H](C[NH3+])C(=O).[+rn=80],CCC(CC(C=O)C(C)N)C(C)C[<].[+rn=20]}	11.9300969	30.4341125	118.6853387
{[>]N[C@@H](C)[C@@H](C[NH3+])C(=O).[+rn=90],CCC(CC(C=O)C(C)N)C(C)C[<].[+rn=10]}	11.43655925	29.44532182	127.0687287
{[>]N[C@@H](C)[C@@H](C[NH3+])C(=O).[+rn=10],CCC(C)CC(C=O)C(N)C(C)C[<].[+rn=90]}	1.667356567	77.44275769	375.4486344
{[>]N[C@@H](C)[C@@H](C[NH3+])C(=O).[+rn=20],CCC(C)CC(C=O)C(N)C(C)C[<].[+rn=80]}	1.534551353	58.26491202	269.7605729
{[>]N[C@@H](C)[C@@H](C[NH3+])C(=O).[+rn=30],CCC(C)CC(C=O)C(N)C(C)C[<].[+rn=70]}	1.572542424	52.30496501	239.6102223
{[>]N[C@@H](C)[C@@H](C[NH3+])C(=O).[+rn=40],CCC(C)CC(C=O)C(N)C(C)C[<].[+rn=60]}	1.287197019	43.73272016	167.3697823
{[>]N[C@@H](C)[C@@H](C[NH3+])C(=O).[+rn=50],CCC(C)CC(C=O)C(N)C(C)C[<].[+rn=50]}	1.266459734	37.97157484	145.5473393
{[>]N[C@@H](C)[C@@H](C[NH3+])C(=O).[+rn=60],CCC(C)CC(C=O)C(N)C(C)C[<].[+rn=40]}	0.992764923	33.43699234	117.0980435
{[>]N[C@@H](C)[C@@H](C[NH3+])C(=O).[+rn=70],CCC(C)CC(C=O)C(N)C(C)C[<].[+rn=30]}	1.114360615	30.86829833	114.4111614
{[>]N[C@@H](C)[C@@H](C[NH3+])C(=O).[+rn=80],CCC(C)CC(C=O)C(N)C(C)C[<].[+rn=20]}	1.049365093	25.97962406	96.73204885
{[>]N[C@@H](C)[C@@H](C[NH3+])C(=O).[+rn=90],CCC(C)CC(C=O)C(N)C(C)C[<].[+rn=10]}	1.319309077	25.98989766	105.8874907
{[>]N[C@@H](C)[C@@H](C[NH3+])C(=O).[+rn=10],CCC(C)C(C=O)C(N)C(C)C[<].[+rn=90]}	2.097019911	79.94753856	385.2609388
{[>]N[C@@H](C)[C@@H](C[NH3+])C(=O).[+rn=20],CCC(C)C(C=O)C(N)C(C)C[<].[+rn=80]}	2.255192135	59.55556805	291.8617543
{[>]N[C@@H](C)[C@@H](C[NH3+])C(=O).[+rn=30],CCC(C)C(C=O)C(N)C(C)C[<].[+rn=70]}	2.942580471	52.61489547	262.7946404
{[>]N[C@@H](C)[C@@H](C[NH3+])C(=O).[+rn=40],CCC(C)C(C=O)C(N)C(C)C[<].[+rn=60]}	3.034142225	42.56148923	177.2793531
{[>]N[C@@H](C)[C@@H](C[NH3+])C(=O).[+rn=50],CCC(C)C(C=O)C(N)C(C)C[<].[+rn=50]}	4.896372586	35.91398454	161.1894287
{[>]N[C@@H](C)[C@@H](C[NH3+])C(=O).[+rn=60],CCC(C)C(C=O)C(N)C(C)C[<].[+rn=40]}	5.520596941	30.88549701	137.1202109
{[>]N[C@@H](C)[C@@H](C[NH3+])C(=O).[+rn=70],CCC(C)C(C=O)C(N)C(C)C[<].[+rn=30]}	8.829964396	27.60571344	144.2208822
{[>]N[C@@H](C)[C@@H](C[NH3+])C(=O).[+rn=80],CCC(C)C(C=O)C(N)C(C)C[<].[+rn=20]}	11.19361862	23.15463642	133.6206561
{[>]N[C@@H](C)[C@@H](C[NH3+])C(=O).[+rn=90],CCC(C)C(C=O)C(N)C(C)C[<].[+rn=10]}	20.50808223	22.89546443	153.2892745
{[>]N[C@@H](C)[C@@H](C[NH3+])C(=O).[+rn=10],CCC(C)C(N)C(C=O)CC(C)C[<].[+rn=90]}	0.311591505	78.32696704	396.4296325
{[>]N[C@@H](C)[C@@H](C[NH3+])C(=O).[+rn=20],CCC(C)C(N)C(C=O)CC(C)C[<].[+rn=80]}	0.300383088	58.99470677	288.7654805
{[>]N[C@@H](C)[C@@H](C[NH3+])C(=O).[+rn=30],CCC(C)C(N)C(C=O)CC(C)C[<].[+rn=70]}	0.32885148	53.08623982	256.2261508
{[>]N[C@@H](C)[C@@H](C[NH3+])C(=O).[+rn=40],CCC(C)C(N)C(C=O)CC(C)C[<].[+rn=60]}	0.316359694	44.2224836	176.9211326
{[>]N[C@@H](C)[C@@H](C[NH3+])C(=O).[+rn=50],CCC(C)C(N)C(C=O)CC(C)C[<].[+rn=50]}	0.471781567	38.16414007	152.7806372
{[>]N[C@@H](C)[C@@H](C[NH3+])C(=O).[+rn=60],CCC(C)C(N)C(C=O)CC(C)C[<].[+rn=40]}	0.516750921	33.77778145	123.3370952
{[>]N[C@@H](C)[C@@H](C[NH3+])C(=O).[+rn=70],CCC(C)C(N)C(C=O)CC(C)C[<].[+rn=30]}	0.798652419	31.29634808	120.9828975
{[>]N[C@@H](C)[C@@H](C[NH3+])C(=O).[+rn=80],CCC(C)C(N)C(C=O)CC(C)C[<].[+rn=20]}	0.989765687	26.3966165	103.4911597
{[>]N[C@@H](C)[C@@H](C[NH3+])C(=O).[+rn=90],CCC(C)C(N)C(C=O)CC(C)C[<].[+rn=10]}	1.727777983	26.17930375	114.4694253
{[>]N[C@@H](C)[C@@H](C[NH3+])C(=O).[+rn=10],CCC(CC)CC(N)C(C=O)CC[<].[+rn=90]}	0.353706483	76.75856718	443.1178815
{[>]N[C@@H](C)[C@@H](C[NH3+])C(=O).[+rn=20],CCC(CC)CC(N)C(C=O)CC[<].[+rn=80]}	0.326999502	59.43908984	323.6596475
{[>]N[C@@H](C)[C@@H](C[NH3+])C(=O).[+rn=30],CCC(CC)CC(N)C(C=O)CC[<].[+rn=70]}	0.37320591	52.91925241	285.2051218
{[>]N[C@@H](C)[C@@H](C[NH3+])C(=O).[+rn=40],CCC(CC)CC(N)C(C=O)CC[<].[+rn=60]}	0.357935169	43.00402103	176.0831841
{[>]N[C@@H](C)[C@@H](C[NH3+])C(=O).[+rn=50],CCC(CC)CC(N)C(C=O)CC[<].[+rn=50]}	0.511711038	36.34195624	142.0401646
{[>]N[C@@H](C)[C@@H](C[NH3+])C(=O).[+rn=60],CCC(CC)CC(N)C(C=O)CC[<].[+rn=40]}	0.570895721	32.49712308	106.6704514
{[>]N[C@@H](C)[C@@H](C[NH3+])C(=O).[+rn=70],CCC(CC)CC(N)C(C=O)CC[<].[+rn=30]}	0.980751382	30.80099317	108.9088049
{[>]N[C@@H](C)[C@@H](C[NH3+])C(=O).[+rn=80],CCC(CC)CC(N)C(C=O)CC[<].[+rn=20]}	1.387698288	26.55748968	109.9678823
{[>]N[C@@H](C)[C@@H](C[NH3+])C(=O).[+rn=90],CCC(CC)CC(N)C(C=O)CC[<].[+rn=10]}	3.188115273	26.45213703	144.5699294
{[>]N[C@@H](C)[C@@H](C[NH3+])C(=O).[+rn=10],CC(C)C(C)C(C=O)C(N)C(C)C[<].[+rn=90]}	0.497455317	84.37775935	369.5091113
{[>]N[C@@H](C)[C@@H](C[NH3+])C(=O).[+rn=20],CC(C)C(C)C(C=O)C(N)C(C)C[<].[+rn=80]}	0.520889332	66.47982629	272.7532465
{[>]N[C@@H](C)[C@@H](C[NH3+])C(=O).[+rn=30],CC(C)C(C)C(C=O)C(N)C(C)C[<].[+rn=70]}	0.604373004	59.3371509	252.3006882
{[>]N[C@@H](C)[C@@H](C[NH3+])C(=O).[+rn=40],CC(C)C(C)C(C=O)C(N)C(C)C[<].[+rn=60]}	0.619437838	49.28701634	199.2761538
{[>]N[C@@H](C)[C@@H](C[NH3+])C(=O).[+rn=50],CC(C)C(C)C(C=O)C(N)C(C)C[<].[+rn=50]}	0.851152009	42.5794729	186.5838886
{[>]N[C@@H](C)[C@@H](C[NH3+])C(=O).[+rn=60],CC(C)C(C)C(C=O)C(N)C(C)C[<].[+rn=40]}	0.949185909	36.93391266	165.5822502
{[>]N[C@@H](C)[C@@H](C[NH3+])C(=O).[+rn=70],CC(C)C(C)C(C=O)C(N)C(C)C[<].[+rn=30]}	1.349140409	33.58402005	173.1506842
{[>]N[C@@H](C)[C@@H](C[NH3+])C(=O).[+rn=80],CC(C)C(C)C(C=O)C(N)C(C)C[<].[+rn=20]}	1.779325518	28.49255198	164.2501672
{[>]N[C@@H](C)[C@@H](C[NH3+])C(=O).[+rn=90],CC(C)C(C)C(C=O)C(N)C(C)C[<].[+rn=10]}	2.981169434	27.11189516	178.6578128
{[>]N[C@@H](C)[C@@H](C[NH3+])C(=O).[+rn=10],CCC(C)(CC)C(C=O)C(C)N[<].[+rn=90]}	0.140975874	41.52642613	254.1503501
{[>]N[C@@H](C)[C@@H](C[NH3+])C(=O).[+rn=20],CCC(C)(CC)C(C=O)C(C)N[<].[+rn=80]}	0.197273482	31.8494607	169.9300185
{[>]N[C@@H](C)[C@@H](C[NH3+])C(=O).[+rn=30],CCC(C)(CC)C(C=O)C(C)N[<].[+rn=70]}	0.315155772	30.21342932	159.3181881
{[>]N[C@@H](C)[C@@H](C[NH3+])C(=O).[+rn=40],CCC(C)(CC)C(C=O)C(C)N[<].[+rn=60]}	0.426684815	25.60421894	93.21597105
{[>]N[C@@H](C)[C@@H](C[NH3+])C(=O).[+rn=50],CCC(C)(CC)C(C=O)C(C)N[<].[+rn=50]}	0.786219775	22.22191544	83.30838502
{[>]N[C@@H](C)[C@@H](C[NH3+])C(=O).[+rn=60],CCC(C)(CC)C(C=O)C(C)N[<].[+rn=40]}	1.215764254	20.33683892	82.94822585
{[>]N[C@@H](C)[C@@H](C[NH3+])C(=O).[+rn=70],CCC(C)(CC)C(C=O)C(C)N[<].[+rn=30]}	2.393825187	19.67602664	106.7372099
{[>]N[C@@H](C)[C@@H](C[NH3+])C(=O).[+rn=80],CCC(C)(CC)C(C=O)C(C)N[<].[+rn=20]}	3.781024242	17.64089776	127.488333
{[>]N[C@@H](C)[C@@H](C[NH3+])C(=O).[+rn=90],CCC(C)(CC)C(C=O)C(C)N[<].[+rn=10]}	7.034211054	18.98415119	172.8315101
{[>]N[C@@H](C)[C@@H](C[NH3+])C(=O).[+rn=10],CC(N)C(C=O)CCC(C)(C)C[<].[+rn=90]}	64.42501356	88.68671987	391.3377297
{[>]N[C@@H](C)[C@@H](C[NH3+])C(=O).[+rn=20],CC(N)C(C=O)CCC(C)(C)C[<].[+rn=80]}	51.83497873	71.24460802	236.5386184
{[>]N[C@@H](C)[C@@H](C[NH3+])C(=O).[+rn=30],CC(N)C(C=O)CCC(C)(C)C[<].[+rn=70]}	52.21574145	63.65758067	205.8920744
{[>]N[C@@H](C)[C@@H](C[NH3+])C(=O).[+rn=40],CC(N)C(C=O)CCC(C)(C)C[<].[+rn=60]}	35.33214346	51.13250253	133.9921941
{[>]N[C@@H](C)[C@@H](C[NH3+])C(=O).[+rn=50],CC(N)C(C=O)CCC(C)(C)C[<].[+rn=50]}	38.84432908	42.89601521	105.5475496
{[>]N[C@@H](C)[C@@H](C[NH3+])C(=O).[+rn=60],CC(N)C(C=O)CCC(C)(C)C[<].[+rn=40]}	28.27753172	37.06858636	82.81788391
{[>]N[C@@H](C)[C@@H](C[NH3+])C(=O).[+rn=70],CC(N)C(C=O)CCC(C)(C)C[<].[+rn=30]}	31.31564708	33.2360422	81.75668773
{[>]N[C@@H](C)[C@@H](C[NH3+])C(=O).[+rn=80],CC(N)C(C=O)CCC(C)(C)C[<].[+rn=20]}	24.50058474	28.50940111	69.12737842
{[>]N[C@@H](C)[C@@H](C[NH3+])C(=O).[+rn=90],CC(N)C(C=O)CCC(C)(C)C[<].[+rn=10]}	23.79889162	29.22941146	80.97306185
{[>]N[C@@H](C)[C@@H](C[NH3+])C(=O).[+rn=10],CCC(N)C(C=O)CC(C)(C)CC[<].[+rn=90]}	1.163955188	84.38153609	342.3776232
{[>]N[C@@H](C)[C@@H](C[NH3+])C(=O).[+rn=20],CCC(N)C(C=O)CC(C)(C)CC[<].[+rn=80]}	1.070396987	65.57910308	217.8938611
{[>]N[C@@H](C)[C@@H](C[NH3+])C(=O).[+rn=30],CCC(N)C(C=O)CC(C)(C)CC[<].[+rn=70]}	1.233614519	59.87777983	188.6086168
{[>]N[C@@H](C)[C@@H](C[NH3+])C(=O).[+rn=40],CCC(N)C(C=O)CC(C)(C)CC[<].[+rn=60]}	1.087670545	49.9525803	123.9982793
{[>]N[C@@H](C)[C@@H](C[NH3+])C(=O).[+rn=50],CCC(N)C(C=O)CC(C)(C)CC[<].[+rn=50]}	1.502998559	42.48689758	97.47931171
{[>]N[C@@H](C)[C@@H](C[NH3+])C(=O).[+rn=60],CCC(N)C(C=O)CC(C)(C)CC[<].[+rn=40]}	1.56355658	37.40312715	73.57566333
{[>]N[C@@H](C)[C@@H](C[NH3+])C(=O).[+rn=70],CCC(N)C(C=O)CC(C)(C)CC[<].[+rn=30]}	2.495697367	34.32145349	69.79838842
{[>]N[C@@H](C)[C@@H](C[NH3+])C(=O).[+rn=80],CCC(N)C(C=O)CC(C)(C)CC[<].[+rn=20]}	3.04332731	29.02050732	56.85751326
{[>]N[C@@H](C)[C@@H](C[NH3+])C(=O).[+rn=90],CCC(N)C(C=O)CC(C)(C)CC[<].[+rn=10]}	4.095432056	28.45546922	64.985344
{[>]N[C@@H](C)[C@@H](C[NH3+])C(=O).[+rn=10],CCCC(C)(C)C(C=O)C(C)N[<].[+rn=90]}	0.23499913	43.6966162	264.0638655
{[>]N[C@@H](C)[C@@H](C[NH3+])C(=O).[+rn=20],CCCC(C)(C)C(C=O)C(C)N[<].[+rn=80]}	0.232988665	33.53412274	174.0263197
{[>]N[C@@H](C)[C@@H](C[NH3+])C(=O).[+rn=30],CCCC(C)(C)C(C=O)C(C)N[<].[+rn=70]}	0.259974243	31.32597622	164.867197
{[>]N[C@@H](C)[C@@H](C[NH3+])C(=O).[+rn=40],CCCC(C)(C)C(C=O)C(C)N[<].[+rn=60]}	0.246868415	26.52598471	101.3639292
{[>]N[C@@H](C)[C@@H](C[NH3+])C(=O).[+rn=50],CCCC(C)(C)C(C=O)C(C)N[<].[+rn=50]}	0.293857191	22.80141373	93.62395371
{[>]N[C@@H](C)[C@@H](C[NH3+])C(=O).[+rn=60],CCCC(C)(C)C(C=O)C(C)N[<].[+rn=40]}	0.295560799	20.36452422	97.30927098
{[>]N[C@@H](C)[C@@H](C[NH3+])C(=O).[+rn=70],CCCC(C)(C)C(C=O)C(C)N[<].[+rn=30]}	0.419686937	19.61938063	123.2857038
{[>]N[C@@H](C)[C@@H](C[NH3+])C(=O).[+rn=80],CCCC(C)(C)C(C=O)C(C)N[<].[+rn=20]}	0.483623129	17.74728811	143.9405118
{[>]N[C@@H](C)[C@@H](C[NH3+])C(=O).[+rn=90],CCCC(C)(C)C(C=O)C(C)N[<].[+rn=10]}	0.658040413	18.55893306	194.0101647
{[>]N[C@@H](C)[C@@H](C[NH3+])C(=O).[+rn=10],CC(C)CCC(N)C(C=O)C(C)C[<].[+rn=90]}	0.231631557	63.55520327	255.6910908
{[>]N[C@@H](C)[C@@H](C[NH3+])C(=O).[+rn=20],CC(C)CCC(N)C(C=O)C(C)C[<].[+rn=80]}	0.26835089	49.01906145	191.1613428
{[>]N[C@@H](C)[C@@H](C[NH3+])C(=O).[+rn=30],CC(C)CCC(N)C(C=O)C(C)C[<].[+rn=70]}	0.364836348	44.4889891	173.8523995
{[>]N[C@@H](C)[C@@H](C[NH3+])C(=O).[+rn=40],CC(C)CCC(N)C(C=O)C(C)C[<].[+rn=60]}	0.419089808	37.2961814	122.8506734
{[>]N[C@@H](C)[C@@H](C[NH3+])C(=O).[+rn=50],CC(C)CCC(N)C(C=O)C(C)C[<].[+rn=50]}	0.64384332	32.38622053	109.8143977
{[>]N[C@@H](C)[C@@H](C[NH3+])C(=O).[+rn=60],CC(C)CCC(N)C(C=O)C(C)C[<].[+rn=40]}	0.821226454	28.66583837	99.89991833
{[>]N[C@@H](C)[C@@H](C[NH3+])C(=O).[+rn=70],CC(C)CCC(N)C(C=O)C(C)C[<].[+rn=30]}	1.371162475	27.09480126	106.8213395
{[>]N[C@@H](C)[C@@H](C[NH3+])C(=O).[+rn=80],CC(C)CCC(N)C(C=O)C(C)C[<].[+rn=20]}	2.100083644	23.40215904	108.0348412
{[>]N[C@@H](C)[C@@H](C[NH3+])C(=O).[+rn=90],CC(C)CCC(N)C(C=O)C(C)C[<].[+rn=10]}	4.137812439	23.3077975	137.845305
{[>]N[C@@H](C)[C@@H](C[NH3+])C(=O).[+rn=10],CC(N)C(C=O)C(C)(C)C(C)C[<].[+rn=90]}	0.252524608	38.07349115	204.8003499
{[>]N[C@@H](C)[C@@H](C[NH3+])C(=O).[+rn=20],CC(N)C(C=O)C(C)(C)C(C)C[<].[+rn=80]}	0.321734681	29.70654718	155.4584436
{[>]N[C@@H](C)[C@@H](C[NH3+])C(=O).[+rn=30],CC(N)C(C=O)C(C)(C)C(C)C[<].[+rn=70]}	0.503269801	27.70375449	159.8778351
{[>]N[C@@H](C)[C@@H](C[NH3+])C(=O).[+rn=40],CC(N)C(C=O)C(C)(C)C(C)C[<].[+rn=60]}	0.66519152	23.38374733	125.6970305
{[>]N[C@@H](C)[C@@H](C[NH3+])C(=O).[+rn=50],CC(N)C(C=O)C(C)(C)C(C)C[<].[+rn=50]}	1.187314361	20.87544297	118.9979576
{[>]N[C@@H](C)[C@@H](C[NH3+])C(=O).[+rn=60],CC(N)C(C=O)C(C)(C)C(C)C[<].[+rn=40]}	1.653172766	19.22070557	110.3532337
{[>]N[C@@H](C)[C@@H](C[NH3+])C(=O).[+rn=70],CC(N)C(C=O)C(C)(C)C(C)C[<].[+rn=30]}	3.244753154	18.49508825	119.7845616
{[>]N[C@@H](C)[C@@H](C[NH3+])C(=O).[+rn=80],CC(N)C(C=O)C(C)(C)C(C)C[<].[+rn=20]}	4.910732868	17.16092213	127.4782955
{[>]N[C@@H](C)[C@@H](C[NH3+])C(=O).[+rn=90],CC(N)C(C=O)C(C)(C)C(C)C[<].[+rn=10]}	8.376873913	18.2803646	163.6871288
{[>]N[C@@H](C)[C@@H](C[NH3+])C(=O).[+rn=10],CCC(N)C(C=O)CCC(C)(C)C[<].[+rn=90]}	32.90461479	84.02745338	394.2660933
{[>]N[C@@H](C)[C@@H](C[NH3+])C(=O).[+rn=20],CCC(N)C(C=O)CCC(C)(C)C[<].[+rn=80]}	25.23135283	65.16746111	257.1437228
{[>]N[C@@H](C)[C@@H](C[NH3+])C(=O).[+rn=30],CCC(N)C(C=O)CCC(C)(C)C[<].[+rn=70]}	24.07800212	58.8465184	220.3073127
{[>]N[C@@H](C)[C@@H](C[NH3+])C(=O).[+rn=40],CCC(N)C(C=O)CCC(C)(C)C[<].[+rn=60]}	17.38686072	48.7961538	146.5821831
{[>]N[C@@H](C)[C@@H](C[NH3+])C(=O).[+rn=50],CCC(N)C(C=O)CCC(C)(C)C[<].[+rn=50]}	18.4971427	41.70025675	108.4950352
{[>]N[C@@H](C)[C@@H](C[NH3+])C(=O).[+rn=60],CCC(N)C(C=O)CCC(C)(C)C[<].[+rn=40]}	13.88684889	36.53552837	83.68381456
{[>]N[C@@H](C)[C@@H](C[NH3+])C(=O).[+rn=70],CCC(N)C(C=O)CCC(C)(C)C[<].[+rn=30]}	14.81842318	33.22442944	78.18878072
{[>]N[C@@H](C)[C@@H](C[NH3+])C(=O).[+rn=80],CCC(N)C(C=O)CCC(C)(C)C[<].[+rn=20]}	11.72415256	28.47710697	68.37817003
{[>]N[C@@H](C)[C@@H](C[NH3+])C(=O).[+rn=90],CCC(N)C(C=O)CCC(C)(C)C[<].[+rn=10]}	11.09761544	28.39189792	82.23772217
{[>]N[C@@H](C)[C@@H](C[NH3+])C(=O).[+rn=10],CC(C)CCC(C=O)C(N)C(C)C[<].[+rn=90]}	14.34038334	78.04873683	330.0088215
{[>]N[C@@H](C)[C@@H](C[NH3+])C(=O).[+rn=20],CC(C)CCC(C=O)C(N)C(C)C[<].[+rn=80]}	11.27336352	60.33719301	233.3724347
{[>]N[C@@H](C)[C@@H](C[NH3+])C(=O).[+rn=30],CC(C)CCC(C=O)C(N)C(C)C[<].[+rn=70]}	10.0046012	53.81435278	205.6576287
{[>]N[C@@H](C)[C@@H](C[NH3+])C(=O).[+rn=40],CC(C)CCC(C=O)C(N)C(C)C[<].[+rn=60]}	6.785521966	45.12440567	148.3545836
{[>]N[C@@H](C)[C@@H](C[NH3+])C(=O).[+rn=50],CC(C)CCC(C=O)C(N)C(C)C[<].[+rn=50]}	6.366273454	38.87583022	126.5678283
{[>]N[C@@H](C)[C@@H](C[NH3+])C(=O).[+rn=60],CC(C)CCC(C=O)C(N)C(C)C[<].[+rn=40]}	4.496270401	34.01605505	99.88419609
{[>]N[C@@H](C)[C@@H](C[NH3+])C(=O).[+rn=70],CC(C)CCC(C=O)C(N)C(C)C[<].[+rn=30]}	4.176217022	31.4484852	97.82138258
{[>]N[C@@H](C)[C@@H](C[NH3+])C(=O).[+rn=80],CC(C)CCC(C=O)C(N)C(C)C[<].[+rn=20]}	3.293781588	26.73073282	90.07157377
{[>]N[C@@H](C)[C@@H](C[NH3+])C(=O).[+rn=90],CC(C)CCC(C=O)C(N)C(C)C[<].[+rn=10]}	3.24698704	26.72274661	103.8422598
{[>]N[C@@H](C)[C@@H](C[NH3+])C(=O).[+rn=10],CCC(C)C(N)C(C=O)C(C)CC[<].[+rn=90]}	0.779743788	72.00481888	447.453508
{[>]N[C@@H](C)[C@@H](C[NH3+])C(=O).[+rn=20],CCC(C)C(N)C(C=O)C(C)CC[<].[+rn=80]}	0.785110088	54.66231436	326.8158832
{[>]N[C@@H](C)[C@@H](C[NH3+])C(=O).[+rn=30],CCC(C)C(N)C(C=O)C(C)CC[<].[+rn=70]}	0.923091179	49.67665056	294.8296794
{[>]N[C@@H](C)[C@@H](C[NH3+])C(=O).[+rn=40],CCC(C)C(N)C(C=O)C(C)CC[<].[+rn=60]}	0.867241565	41.58690311	194.9944915
{[>]N[C@@H](C)[C@@H](C[NH3+])C(=O).[+rn=50],CCC(C)C(N)C(C=O)C(C)CC[<].[+rn=50]}	1.175668555	36.06348791	170.7858151
{[>]N[C@@H](C)[C@@H](C[NH3+])C(=O).[+rn=60],CCC(C)C(N)C(C=O)C(C)CC[<].[+rn=40]}	1.315241315	32.02645841	143.3188593
{[>]N[C@@H](C)[C@@H](C[NH3+])C(=O).[+rn=70],CCC(C)C(N)C(C=O)C(C)CC[<].[+rn=30]}	2.046434351	29.793978	147.1114708
{[>]N[C@@H](C)[C@@H](C[NH3+])C(=O).[+rn=80],CCC(C)C(N)C(C=O)C(C)CC[<].[+rn=20]}	2.548186737	25.50528684	133.8637439
{[>]N[C@@H](C)[C@@H](C[NH3+])C(=O).[+rn=90],CCC(C)C(N)C(C=O)C(C)CC[<].[+rn=10]}	4.189727786	24.48658143	152.2465871
{[>]N[C@@H](C)[C@@H](C[NH3+])C(=O).[+rn=10],CCCCC(N)C(C=O)C(C)(C)C[<].[+rn=90]}	0.117878044	56.47416609	270.0148043
{[>]N[C@@H](C)[C@@H](C[NH3+])C(=O).[+rn=20],CCCCC(N)C(C=O)C(C)(C)C[<].[+rn=80]}	0.127029808	44.5148368	182.4721187
{[>]N[C@@H](C)[C@@H](C[NH3+])C(=O).[+rn=30],CCCCC(N)C(C=O)C(C)(C)C[<].[+rn=70]}	0.153479228	40.47813628	162.4741033
{[>]N[C@@H](C)[C@@H](C[NH3+])C(=O).[+rn=40],CCCCC(N)C(C=O)C(C)(C)C[<].[+rn=60]}	0.173472542	33.74473415	107.384797
{[>]N[C@@H](C)[C@@H](C[NH3+])C(=O).[+rn=50],CCCCC(N)C(C=O)C(C)(C)C[<].[+rn=50]}	0.268178808	29.43594029	90.18742115
{[>]N[C@@H](C)[C@@H](C[NH3+])C(=O).[+rn=60],CCCCC(N)C(C=O)C(C)(C)C[<].[+rn=40]}	0.324536132	26.30301536	83.09127061
{[>]N[C@@H](C)[C@@H](C[NH3+])C(=O).[+rn=70],CCCCC(N)C(C=O)C(C)(C)C[<].[+rn=30]}	0.457738926	24.91494274	94.28201641
{[>]N[C@@H](C)[C@@H](C[NH3+])C(=O).[+rn=80],CCCCC(N)C(C=O)C(C)(C)C[<].[+rn=20]}	0.624522907	22.13504702	105.7276987
{[>]N[C@@H](C)[C@@H](C[NH3+])C(=O).[+rn=90],CCCCC(N)C(C=O)C(C)(C)C[<].[+rn=10]}	1.069173322	22.92809445	143.1819673
{[>]N[C@@H](C)[C@@H](C[NH3+])C(=O).[+rn=10],CCC(C)(C)CC(C=O)C(C)N[<].[+rn=90]}	7.991337524	83.99369906	337.865232
{[>]N[C@@H](C)[C@@H](C[NH3+])C(=O).[+rn=20],CCC(C)(C)CC(C=O)C(C)N[<].[+rn=80]}	8.060549268	65.97682265	212.0491449
{[>]N[C@@H](C)[C@@H](C[NH3+])C(=O).[+rn=30],CCC(C)(C)CC(C=O)C(C)N[<].[+rn=70]}	10.79923476	58.19799685	185.8641324
{[>]N[C@@H](C)[C@@H](C[NH3+])C(=O).[+rn=40],CCC(C)(C)CC(C=O)C(C)N[<].[+rn=60]}	11.01503038	48.23015762	115.0910541
{[>]N[C@@H](C)[C@@H](C[NH3+])C(=O).[+rn=50],CCC(C)(C)CC(C=O)C(C)N[<].[+rn=50]}	16.83360909	41.00643976	89.29517539
{[>]N[C@@H](C)[C@@H](C[NH3+])C(=O).[+rn=60],CCC(C)(C)CC(C=O)C(C)N[<].[+rn=40]}	16.63920138	35.59688701	65.74223026
{[>]N[C@@H](C)[C@@H](C[NH3+])C(=O).[+rn=70],CCC(C)(C)CC(C=O)C(C)N[<].[+rn=30]}	22.85731338	32.2542632	62.53375313
{[>]N[C@@H](C)[C@@H](C[NH3+])C(=O).[+rn=80],CCC(C)(C)CC(C=O)C(C)N[<].[+rn=20]}	23.13304902	27.04276314	49.33420719
{[>]N[C@@H](C)[C@@H](C[NH3+])C(=O).[+rn=90],CCC(C)(C)CC(C=O)C(C)N[<].[+rn=10]}	28.30971282	26.82981244	58.53516881
{[>]N[C@@H](C)[C@@H](C[NH3+])C(=O).[+rn=10],CCC(CC)C(N)C(C=O)C(C)C[<].[+rn=90]}	0.659405	80.88278198	442.9788959
{[>]N[C@@H](C)[C@@H](C[NH3+])C(=O).[+rn=20],CCC(CC)C(N)C(C=O)C(C)C[<].[+rn=80]}	0.632301191	62.63426344	330.1653423
{[>]N[C@@H](C)[C@@H](C[NH3+])C(=O).[+rn=30],CCC(CC)C(N)C(C=O)C(C)C[<].[+rn=70]}	0.739324881	55.46878211	299.8110915
{[>]N[C@@H](C)[C@@H](C[NH3+])C(=O).[+rn=40],CCC(CC)C(N)C(C=O)C(C)C[<].[+rn=60]}	0.594533999	46.05702958	215.1845818
{[>]N[C@@H](C)[C@@H](C[NH3+])C(=O).[+rn=50],CCC(CC)C(N)C(C=O)C(C)C[<].[+rn=50]}	0.68804526	39.67097072	187.2839103
{[>]N[C@@H](C)[C@@H](C[NH3+])C(=O).[+rn=60],CCC(CC)C(N)C(C=O)C(C)C[<].[+rn=40]}	0.565467241	34.65603128	153.5768822
{[>]N[C@@H](C)[C@@H](C[NH3+])C(=O).[+rn=70],CCC(CC)C(N)C(C=O)C(C)C[<].[+rn=30]}	0.691517189	31.67506294	152.2572571
{[>]N[C@@H](C)[C@@H](C[NH3+])C(=O).[+rn=80],CCC(CC)C(N)C(C=O)C(C)C[<].[+rn=20]}	0.729299057	27.27178065	138.9080616
{[>]N[C@@H](C)[C@@H](C[NH3+])C(=O).[+rn=90],CCC(CC)C(N)C(C=O)C(C)C[<].[+rn=10]}	1.065772321	27.39254418	158.3685547
{[>]N[C@@H](C)[C@@H](C[NH3+])C(=O).[+rn=10],CCCC(C)C(N)C(C=O)C(C)C[<].[+rn=90]}	0.675848672	66.44124534	372.2798604
{[>]N[C@@H](C)[C@@H](C[NH3+])C(=O).[+rn=20],CCCC(C)C(N)C(C=O)C(C)C[<].[+rn=80]}	0.69466777	50.3020668	270.4219604
{[>]N[C@@H](C)[C@@H](C[NH3+])C(=O).[+rn=30],CCCC(C)C(N)C(C=O)C(C)C[<].[+rn=70]}	0.898975944	45.13001085	243.9007542
{[>]N[C@@H](C)[C@@H](C[NH3+])C(=O).[+rn=40],CCCC(C)C(N)C(C=O)C(C)C[<].[+rn=60]}	0.939461745	37.71916249	165.2479767
{[>]N[C@@H](C)[C@@H](C[NH3+])C(=O).[+rn=50],CCCC(C)C(N)C(C=O)C(C)C[<].[+rn=50]}	1.487987379	32.81996238	154.0919922
{[>]N[C@@H](C)[C@@H](C[NH3+])C(=O).[+rn=60],CCCC(C)C(N)C(C=O)C(C)C[<].[+rn=40]}	1.6781996	29.42201826	133.9098378
{[>]N[C@@H](C)[C@@H](C[NH3+])C(=O).[+rn=70],CCCC(C)C(N)C(C=O)C(C)C[<].[+rn=30]}	2.744577977	27.50851156	142.109492
{[>]N[C@@H](C)[C@@H](C[NH3+])C(=O).[+rn=80],CCCC(C)C(N)C(C=O)C(C)C[<].[+rn=20]}	3.421756154	23.57037281	134.9239404
{[>]N[C@@H](C)[C@@H](C[NH3+])C(=O).[+rn=90],CCCC(C)C(N)C(C=O)C(C)C[<].[+rn=10]}	5.877198468	23.51928246	159.2547301
{[>]N[C@@H](C)[C@@H](C[NH3+])C(=O).[+rn=10],CCC(CC)C(C=O)C(N)C(C)C[<].[+rn=90]}	0.204362024	86.83718992	462.0101736
{[>]N[C@@H](C)[C@@H](C[NH3+])C(=O).[+rn=20],CCC(CC)C(C=O)C(N)C(C)C[<].[+rn=80]}	0.22619071	66.70175393	350.2044468
{[>]N[C@@H](C)[C@@H](C[NH3+])C(=O).[+rn=30],CCC(CC)C(C=O)C(N)C(C)C[<].[+rn=70]}	0.298448094	60.33953485	313.0858842
{[>]N[C@@H](C)[C@@H](C[NH3+])C(=O).[+rn=40],CCC(CC)C(C=O)C(N)C(C)C[<].[+rn=60]}	0.310137971	50.60980965	221.8942654
{[>]N[C@@H](C)[C@@H](C[NH3+])C(=O).[+rn=50],CCC(CC)C(C=O)C(N)C(C)C[<].[+rn=50]}	0.438127712	43.0487075	187.2544205
{[>]N[C@@H](C)[C@@H](C[NH3+])C(=O).[+rn=60],CCC(CC)C(C=O)C(N)C(C)C[<].[+rn=40]}	0.522136789	37.81197181	149.3293299
{[>]N[C@@H](C)[C@@H](C[NH3+])C(=O).[+rn=70],CCC(CC)C(C=O)C(N)C(C)C[<].[+rn=30]}	0.867875047	34.7413381	142.4426528
{[>]N[C@@H](C)[C@@H](C[NH3+])C(=O).[+rn=80],CCC(CC)C(C=O)C(N)C(C)C[<].[+rn=20]}	1.304864611	29.67741959	120.5247817
{[>]N[C@@H](C)[C@@H](C[NH3+])C(=O).[+rn=90],CCC(CC)C(C=O)C(N)C(C)C[<].[+rn=10]}	2.280645526	29.74456439	131.7587319
{[>]N[C@@H](C)[C@@H](C[NH3+])C(=O).[+rn=10],CCC(N)C(C=O)C(CC)C(C)C[<].[+rn=90]}	0.177059776	76.54131749	499.2353502
{[>]N[C@@H](C)[C@@H](C[NH3+])C(=O).[+rn=20],CCC(N)C(C=O)C(CC)C(C)C[<].[+rn=80]}	0.226743823	58.73209486	360.8548041
{[>]N[C@@H](C)[C@@H](C[NH3+])C(=O).[+rn=30],CCC(N)C(C=O)C(CC)C(C)C[<].[+rn=70]}	0.348960779	53.23739389	330.3873816
{[>]N[C@@H](C)[C@@H](C[NH3+])C(=O).[+rn=40],CCC(N)C(C=O)C(CC)C(C)C[<].[+rn=60]}	0.451063303	44.6330161	222.5444838
{[>]N[C@@H](C)[C@@H](C[NH3+])C(=O).[+rn=50],CCC(N)C(C=O)C(CC)C(C)C[<].[+rn=50]}	0.76567449	38.60459862	191.6786043
{[>]N[C@@H](C)[C@@H](C[NH3+])C(=O).[+rn=60],CCC(N)C(C=O)C(CC)C(C)C[<].[+rn=40]}	1.108782982	34.19404536	161.102214
{[>]N[C@@H](C)[C@@H](C[NH3+])C(=O).[+rn=70],CCC(N)C(C=O)C(CC)C(C)C[<].[+rn=30]}	2.218487284	31.84496755	159.3763645
{[>]N[C@@H](C)[C@@H](C[NH3+])C(=O).[+rn=80],CCC(N)C(C=O)C(CC)C(C)C[<].[+rn=20]}	3.631216726	27.14880395	140.4015414
{[>]N[C@@H](C)[C@@H](C[NH3+])C(=O).[+rn=90],CCC(N)C(C=O)C(CC)C(C)C[<].[+rn=10]}	6.494589714	26.53157988	158.8502789
{[>]N[C@@H](C)[C@@H](C[NH3+])C(=O).[+rn=10],CCCCCC(C=O)C(N)C(C)C[<].[+rn=90]}	0.757281055	66.67394382	387.9936359
{[>]N[C@@H](C)[C@@H](C[NH3+])C(=O).[+rn=20],CCCCCC(C=O)C(N)C(C)C[<].[+rn=80]}	0.721117593	49.29251373	264.2402227
{[>]N[C@@H](C)[C@@H](C[NH3+])C(=O).[+rn=30],CCCCCC(C=O)C(N)C(C)C[<].[+rn=70]}	0.813668096	44.20449548	219.9923762
{[>]N[C@@H](C)[C@@H](C[NH3+])C(=O).[+rn=40],CCCCCC(C=O)C(N)C(C)C[<].[+rn=60]}	0.728608368	35.72706939	134.0349917
{[>]N[C@@H](C)[C@@H](C[NH3+])C(=O).[+rn=50],CCCCCC(C=O)C(N)C(C)C[<].[+rn=50]}	1.070273146	30.20677721	104.28116
{[>]N[C@@H](C)[C@@H](C[NH3+])C(=O).[+rn=60],CCCCCC(C=O)C(N)C(C)C[<].[+rn=40]}	1.080552939	27.66672411	81.79345527
{[>]N[C@@H](C)[C@@H](C[NH3+])C(=O).[+rn=70],CCCCCC(C=O)C(N)C(C)C[<].[+rn=30]}	1.921687081	26.33409615	93.5783622
{[>]N[C@@H](C)[C@@H](C[NH3+])C(=O).[+rn=80],CCCCCC(C=O)C(N)C(C)C[<].[+rn=20]}	3.19021645	22.85783847	99.42767443
{[>]N[C@@H](C)[C@@H](C[NH3+])C(=O).[+rn=90],CCCCCC(C=O)C(N)C(C)C[<].[+rn=10]}	7.435343748	23.19230147	130.6346109
{[>]N[C@@H](C)[C@@H](C[NH3+])C(=O).[+rn=10],CCCCC(C)C(N)C(C)C=O[<].[+rn=90]}	3.054693487	67.13287867	412.3679342
{[>]N[C@@H](C)[C@@H](C[NH3+])C(=O).[+rn=20],CCCCC(C)C(N)C(C)C=O[<].[+rn=80]}	2.820757602	48.62443257	282.0874782
{[>]N[C@@H](C)[C@@H](C[NH3+])C(=O).[+rn=30],CCCCC(C)C(N)C(C)C=O[<].[+rn=70]}	3.03919678	42.20934262	224.5269251
{[>]N[C@@H](C)[C@@H](C[NH3+])C(=O).[+rn=40],CCCCC(C)C(N)C(C)C=O[<].[+rn=60]}	2.407112508	32.90809633	129.7972074
{[>]N[C@@H](C)[C@@H](C[NH3+])C(=O).[+rn=50],CCCCC(C)C(N)C(C)C=O[<].[+rn=50]}	3.18406023	27.21827095	102.641111
{[>]N[C@@H](C)[C@@H](C[NH3+])C(=O).[+rn=60],CCCCC(C)C(N)C(C)C=O[<].[+rn=40]}	3.328019448	24.14355629	88.05504071
{[>]N[C@@H](C)[C@@H](C[NH3+])C(=O).[+rn=70],CCCCC(C)C(N)C(C)C=O[<].[+rn=30]}	6.578319091	22.26704579	106.7729022
{[>]N[C@@H](C)[C@@H](C[NH3+])C(=O).[+rn=80],CCCCC(C)C(N)C(C)C=O[<].[+rn=20]}	12.14246379	18.88641867	115.0192713
{[>]N[C@@H](C)[C@@H](C[NH3+])C(=O).[+rn=90],CCCCC(C)C(N)C(C)C=O[<].[+rn=10]}	32.65743595	19.27776775	153.3188828
{[>]N[C@@H](C)[C@@H](C[NH3+])C(=O).[+rn=10],CCCCC(C)C(N)C(C=O)CC[<].[+rn=90]}	1.314706043	66.04222825	506.1771573
{[>]N[C@@H](C)[C@@H](C[NH3+])C(=O).[+rn=20],CCCCC(C)C(N)C(C=O)CC[<].[+rn=80]}	1.296578694	49.25854927	343.4634042
{[>]N[C@@H](C)[C@@H](C[NH3+])C(=O).[+rn=30],CCCCC(C)C(N)C(C=O)CC[<].[+rn=70]}	1.555074631	44.20259769	288.4519708
{[>]N[C@@H](C)[C@@H](C[NH3+])C(=O).[+rn=40],CCCCC(C)C(N)C(C=O)CC[<].[+rn=60]}	1.459363548	35.73067221	173.1929698
{[>]N[C@@H](C)[C@@H](C[NH3+])C(=O).[+rn=50],CCCCC(C)C(N)C(C=O)CC[<].[+rn=50]}	2.338574442	30.41131456	131.7874766
{[>]N[C@@H](C)[C@@H](C[NH3+])C(=O).[+rn=60],CCCCC(C)C(N)C(C=O)CC[<].[+rn=40]}	2.780630349	27.95997237	110.6917793
{[>]N[C@@H](C)[C@@H](C[NH3+])C(=O).[+rn=70],CCCCC(C)C(N)C(C=O)CC[<].[+rn=30]}	5.062602578	26.51856045	121.2942194
{[>]N[C@@H](C)[C@@H](C[NH3+])C(=O).[+rn=80],CCCCC(C)C(N)C(C=O)CC[<].[+rn=20]}	8.140368326	22.68033511	127.5913185
{[>]N[C@@H](C)[C@@H](C[NH3+])C(=O).[+rn=90],CCCCC(C)C(N)C(C=O)CC[<].[+rn=10]}	17.2850534	23.220274	163.1329752
{[>]N[C@@H](C)[C@@H](C[NH3+])C(=O).[+rn=10],CCCCCCC(C=O)C(C)N[<].[+rn=90]}	3.540478057	71.94704103	436.626395
{[>]N[C@@H](C)[C@@H](C[NH3+])C(=O).[+rn=20],CCCCCCC(C=O)C(C)N[<].[+rn=80]}	3.195398348	54.118138	321.9648987
{[>]N[C@@H](C)[C@@H](C[NH3+])C(=O).[+rn=30],CCCCCCC(C=O)C(C)N[<].[+rn=70]}	3.458795136	47.36790792	269.3935395
{[>]N[C@@H](C)[C@@H](C[NH3+])C(=O).[+rn=40],CCCCCCC(C=O)C(C)N[<].[+rn=60]}	2.696316741	37.72844123	138.729287
{[>]N[C@@H](C)[C@@H](C[NH3+])C(=O).[+rn=50],CCCCCCC(C=O)C(C)N[<].[+rn=50]}	3.9444799	30.14646611	104.0787132
{[>]N[C@@H](C)[C@@H](C[NH3+])C(=O).[+rn=60],CCCCCCC(C=O)C(C)N[<].[+rn=40]}	4.378757345	25.79205416	81.5603971
{[>]N[C@@H](C)[C@@H](C[NH3+])C(=O).[+rn=70],CCCCCCC(C=O)C(C)N[<].[+rn=30]}	10.58911011	22.7574376	109.9972853
{[>]N[C@@H](C)[C@@H](C[NH3+])C(=O).[+rn=80],CCCCCCC(C=O)C(C)N[<].[+rn=20]}	24.25918974	19.06328367	149.1350158
{[>]N[C@@H](C)[C@@H](C[NH3+])C(=O).[+rn=90],CCCCCCC(C=O)C(C)N[<].[+rn=10]}	77.01546251	19.52879511	209.7571305
{[>]N[C@@H](C)[C@@H](C[NH3+])C(=O).[+rn=10],CCCC(C)C(C=O)C(N)C(C)C[<].[+rn=90]}	1.126822913	74.38083862	414.1974757
{[>]N[C@@H](C)[C@@H](C[NH3+])C(=O).[+rn=20],CCCC(C)C(C=O)C(N)C(C)C[<].[+rn=80]}	1.131431646	56.47618712	309.1795883
{[>]N[C@@H](C)[C@@H](C[NH3+])C(=O).[+rn=30],CCCC(C)C(C=O)C(N)C(C)C[<].[+rn=70]}	1.356923277	50.97480913	277.8615457
{[>]N[C@@H](C)[C@@H](C[NH3+])C(=O).[+rn=40],CCCC(C)C(C=O)C(N)C(C)C[<].[+rn=60]}	1.267113229	42.8119856	187.5777854
{[>]N[C@@H](C)[C@@H](C[NH3+])C(=O).[+rn=50],CCCC(C)C(C=O)C(N)C(C)C[<].[+rn=50]}	1.854657159	36.87851498	166.7192887
{[>]N[C@@H](C)[C@@H](C[NH3+])C(=O).[+rn=60],CCCC(C)C(C=O)C(N)C(C)C[<].[+rn=40]}	2.003704069	32.82853087	139.1803473
{[>]N[C@@H](C)[C@@H](C[NH3+])C(=O).[+rn=70],CCCC(C)C(C=O)C(N)C(C)C[<].[+rn=30]}	3.158676102	30.63653869	140.2479231
{[>]N[C@@H](C)[C@@H](C[NH3+])C(=O).[+rn=80],CCCC(C)C(C=O)C(N)C(C)C[<].[+rn=20]}	3.922292992	26.06589554	130.379587
{[>]N[C@@H](C)[C@@H](C[NH3+])C(=O).[+rn=90],CCCC(C)C(C=O)C(N)C(C)C[<].[+rn=10]}	6.4490396	25.42701216	148.1562305
{[>]N[C@@H](C)[C@@H](C[NH3+])C(=O).[+rn=10],CC(N)C(C=O)C(C)C(C)(C)C[<].[+rn=90]}	3.318446588	69.66442789	240.6806044
{[>]N[C@@H](C)[C@@H](C[NH3+])C(=O).[+rn=20],CC(N)C(C=O)C(C)C(C)(C)C[<].[+rn=80]}	4.070026779	53.68223488	174.1624812
{[>]N[C@@H](C)[C@@H](C[NH3+])C(=O).[+rn=30],CC(N)C(C=O)C(C)C(C)(C)C[<].[+rn=70]}	6.393280326	47.60285994	163.940384
{[>]N[C@@H](C)[C@@H](C[NH3+])C(=O).[+rn=40],CC(N)C(C=O)C(C)C(C)(C)C[<].[+rn=60]}	7.377181733	39.85596881	121.5057436
{[>]N[C@@H](C)[C@@H](C[NH3+])C(=O).[+rn=50],CC(N)C(C=O)C(C)C(C)(C)C[<].[+rn=50]}	12.89056263	34.12539762	107.9607042
{[>]N[C@@H](C)[C@@H](C[NH3+])C(=O).[+rn=60],CC(N)C(C=O)C(C)C(C)(C)C[<].[+rn=40]}	16.7109493	29.35075285	93.36793038
{[>]N[C@@H](C)[C@@H](C[NH3+])C(=O).[+rn=70],CC(N)C(C=O)C(C)C(C)(C)C[<].[+rn=30]}	28.29646109	26.72490884	94.09667212
{[>]N[C@@H](C)[C@@H](C[NH3+])C(=O).[+rn=80],CC(N)C(C=O)C(C)C(C)(C)C[<].[+rn=20]}	36.83040266	24.16733386	85.33804022
{[>]N[C@@H](C)[C@@H](C[NH3+])C(=O).[+rn=90],CC(N)C(C=O)C(C)C(C)(C)C[<].[+rn=10]}	58.17771498	25.38393213	106.1553145
{[>]N[C@@H](C)[C@@H](C[NH3+])C(=O).[+rn=10],CC(C=O)C(N)CCC(C)(C)C[<].[+rn=90]}	1.390753971	81.73615673	266.1449196
{[>]N[C@@H](C)[C@@H](C[NH3+])C(=O).[+rn=20],CC(C=O)C(N)CCC(C)(C)C[<].[+rn=80]}	1.616690584	60.3466239	166.1864771
{[>]N[C@@H](C)[C@@H](C[NH3+])C(=O).[+rn=30],CC(C=O)C(N)CCC(C)(C)C[<].[+rn=70]}	2.301099734	53.77078978	148.1579818
{[>]N[C@@H](C)[C@@H](C[NH3+])C(=O).[+rn=40],CC(C=O)C(N)CCC(C)(C)C[<].[+rn=60]}	2.575547755	43.40192892	91.1354832
{[>]N[C@@H](C)[C@@H](C[NH3+])C(=O).[+rn=50],CC(C=O)C(N)CCC(C)(C)C[<].[+rn=50]}	4.260464104	36.52445468	69.17481378
{[>]N[C@@H](C)[C@@H](C[NH3+])C(=O).[+rn=60],CC(C=O)C(N)CCC(C)(C)C[<].[+rn=40]}	4.76868346	31.27771154	53.91407159
{[>]N[C@@H](C)[C@@H](C[NH3+])C(=O).[+rn=70],CC(C=O)C(N)CCC(C)(C)C[<].[+rn=30]}	7.430459961	28.28536013	52.42614278
{[>]N[C@@H](C)[C@@H](C[NH3+])C(=O).[+rn=80],CC(C=O)C(N)CCC(C)(C)C[<].[+rn=20]}	9.728099644	24.79550049	48.14817495
{[>]N[C@@H](C)[C@@H](C[NH3+])C(=O).[+rn=90],CC(C=O)C(N)CCC(C)(C)C[<].[+rn=10]}	14.26458498	25.6255012	62.939818
{[>]N[C@@H](C)[C@@H](C[NH3+])C(=O).[+rn=10],CCCC(C=O)C(N)C(C)(C)CC[<].[+rn=90]}	0.365611215	65.25314551	392.4076685
{[>]N[C@@H](C)[C@@H](C[NH3+])C(=O).[+rn=20],CCCC(C=O)C(N)C(C)(C)CC[<].[+rn=80]}	0.364559337	49.34880336	248.8310181
{[>]N[C@@H](C)[C@@H](C[NH3+])C(=O).[+rn=30],CCCC(C=O)C(N)C(C)(C)CC[<].[+rn=70]}	0.421674247	44.32580709	214.4483099
{[>]N[C@@H](C)[C@@H](C[NH3+])C(=O).[+rn=40],CCCC(C=O)C(N)C(C)(C)CC[<].[+rn=60]}	0.384981199	36.79693516	135.7058741
{[>]N[C@@H](C)[C@@H](C[NH3+])C(=O).[+rn=50],CCCC(C=O)C(N)C(C)(C)CC[<].[+rn=50]}	0.506461707	31.52823854	106.3496336
{[>]N[C@@H](C)[C@@H](C[NH3+])C(=O).[+rn=60],CCCC(C=O)C(N)C(C)(C)CC[<].[+rn=40]}	0.528680604	28.19307818	79.05487159
{[>]N[C@@H](C)[C@@H](C[NH3+])C(=O).[+rn=70],CCCC(C=O)C(N)C(C)(C)CC[<].[+rn=30]}	0.842038845	26.24715127	79.13707272
{[>]N[C@@H](C)[C@@H](C[NH3+])C(=O).[+rn=80],CCCC(C=O)C(N)C(C)(C)CC[<].[+rn=20]}	0.994788744	22.44839487	73.58193722
{[>]N[C@@H](C)[C@@H](C[NH3+])C(=O).[+rn=90],CCCC(C=O)C(N)C(C)(C)CC[<].[+rn=10]}	1.607480414	22.75952283	98.35313388
{[>]N[C@@H](C)[C@@H](C[NH3+])C(=O).[+rn=10],CC(N)C(C=O)C(C)(C)C[<].[+rn=90]}	0.149874029	35.14762686	201.7456125
{[>]N[C@@H](C)[C@@H](C[NH3+])C(=O).[+rn=20],CC(N)C(C=O)C(C)(C)C[<].[+rn=80]}	0.167839516	26.30849488	143.4193629
{[>]N[C@@H](C)[C@@H](C[NH3+])C(=O).[+rn=30],CC(N)C(C=O)C(C)(C)C[<].[+rn=70]}	0.240831324	25.73589846	136.693972
{[>]N[C@@H](C)[C@@H](C[NH3+])C(=O).[+rn=40],CC(N)C(C=O)C(C)(C)C[<].[+rn=60]}	0.308750627	24.24955233	97.64447314
{[>]N[C@@H](C)[C@@H](C[NH3+])C(=O).[+rn=50],CC(N)C(C=O)C(C)(C)C[<].[+rn=50]}	0.592553105	22.95776143	105.4423621
{[>]N[C@@H](C)[C@@H](C[NH3+])C(=O).[+rn=60],CC(N)C(C=O)C(C)(C)C[<].[+rn=40]}	0.658669339	24.68685731	101.293749
{[>]N[C@@H](C)[C@@H](C[NH3+])C(=O).[+rn=70],CC(N)C(C=O)C(C)(C)C[<].[+rn=30]}	1.125033847	26.42078806	120.715305
{[>]N[C@@H](C)[C@@H](C[NH3+])C(=O).[+rn=80],CC(N)C(C=O)C(C)(C)C[<].[+rn=20]}	1.817085041	26.95351789	137.6439707
{[>]N[C@@H](C)[C@@H](C[NH3+])C(=O).[+rn=90],CC(N)C(C=O)C(C)(C)C[<].[+rn=10]}	3.233575744	33.75405647	186.9328939
{[>]N[C@@H](C)[C@@H](C[NH3+])C(=O).[+rn=10],CC(C)CC(C=O)C(N)C(C)(C)C[<].[+rn=90]}	0.110259942	79.76482578	319.2939641
{[>]N[C@@H](C)[C@@H](C[NH3+])C(=O).[+rn=20],CC(C)CC(C=O)C(N)C(C)(C)C[<].[+rn=80]}	0.108347834	63.09300698	228.0845045
{[>]N[C@@H](C)[C@@H](C[NH3+])C(=O).[+rn=30],CC(C)CC(C=O)C(N)C(C)(C)C[<].[+rn=70]}	0.118595943	56.90996465	211.6817787
{[>]N[C@@H](C)[C@@H](C[NH3+])C(=O).[+rn=40],CC(C)CC(C=O)C(N)C(C)(C)C[<].[+rn=60]}	0.123827163	47.25771517	149.9156789
{[>]N[C@@H](C)[C@@H](C[NH3+])C(=O).[+rn=50],CC(C)CC(C=O)C(N)C(C)(C)C[<].[+rn=50]}	0.176414995	40.81066387	125.3610759
{[>]N[C@@H](C)[C@@H](C[NH3+])C(=O).[+rn=60],CC(C)CC(C=O)C(N)C(C)(C)C[<].[+rn=40]}	0.187733085	35.69487445	102.714832
{[>]N[C@@H](C)[C@@H](C[NH3+])C(=O).[+rn=70],CC(C)CC(C=O)C(N)C(C)(C)C[<].[+rn=30]}	0.251084262	32.89029037	96.60372449
{[>]N[C@@H](C)[C@@H](C[NH3+])C(=O).[+rn=80],CC(C)CC(C=O)C(N)C(C)(C)C[<].[+rn=20]}	0.262659826	28.30710923	79.60986305
{[>]N[C@@H](C)[C@@H](C[NH3+])C(=O).[+rn=90],CC(C)CC(C=O)C(N)C(C)(C)C[<].[+rn=10]}	0.345397879	27.93688975	88.5900654
{[>]N[C@@H](C)[C@@H](C[NH3+])C(=O).[+rn=10],CCC(C=O)C(N)C(C)CC(C)C[<].[+rn=90]}	0.24321984	63.33148649	296.8115732
{[>]N[C@@H](C)[C@@H](C[NH3+])C(=O).[+rn=20],CCC(C=O)C(N)C(C)CC(C)C[<].[+rn=80]}	0.296559521	47.98962347	215.1088913
{[>]N[C@@H](C)[C@@H](C[NH3+])C(=O).[+rn=30],CCC(C=O)C(N)C(C)CC(C)C[<].[+rn=70]}	0.424708388	42.92378332	195.5282361
{[>]N[C@@H](C)[C@@H](C[NH3+])C(=O).[+rn=40],CCC(C=O)C(N)C(C)CC(C)C[<].[+rn=60]}	0.512187673	35.42840151	133.7593723
{[>]N[C@@H](C)[C@@H](C[NH3+])C(=O).[+rn=50],CCC(C=O)C(N)C(C)CC(C)C[<].[+rn=50]}	0.861467777	30.25053211	120.8848053
{[>]N[C@@H](C)[C@@H](C[NH3+])C(=O).[+rn=60],CCC(C=O)C(N)C(C)CC(C)C[<].[+rn=40]}	1.081632047	27.32782607	107.4078928
{[>]N[C@@H](C)[C@@H](C[NH3+])C(=O).[+rn=70],CCC(C=O)C(N)C(C)CC(C)C[<].[+rn=30]}	2.044661118	25.73386155	117.4400521
{[>]N[C@@H](C)[C@@H](C[NH3+])C(=O).[+rn=80],CCC(C=O)C(N)C(C)CC(C)C[<].[+rn=20]}	3.302832806	22.19497597	112.6577878
{[>]N[C@@H](C)[C@@H](C[NH3+])C(=O).[+rn=90],CCC(C=O)C(N)C(C)CC(C)C[<].[+rn=10]}	6.189079162	22.64619164	139.3133298
{[>]N[C@@H](C)[C@@H](C[NH3+])C(=O).[+rn=10],CC(C)C(N)C(C=O)CC(C)(C)C[<].[+rn=90]}	0.106451461	88.68148285	344.3553696
{[>]N[C@@H](C)[C@@H](C[NH3+])C(=O).[+rn=20],CC(C)C(N)C(C=O)CC(C)(C)C[<].[+rn=80]}	0.108279393	69.83955208	238.6555507
{[>]N[C@@H](C)[C@@H](C[NH3+])C(=O).[+rn=30],CC(C)C(N)C(C=O)CC(C)(C)C[<].[+rn=70]}	0.133906238	62.63017277	216.4715689
{[>]N[C@@H](C)[C@@H](C[NH3+])C(=O).[+rn=40],CC(C)C(N)C(C=O)CC(C)(C)C[<].[+rn=60]}	0.146697152	52.34660862	152.7948956
{[>]N[C@@H](C)[C@@H](C[NH3+])C(=O).[+rn=50],CC(C)C(N)C(C=O)CC(C)(C)C[<].[+rn=50]}	0.218225406	45.58088374	126.8185876
{[>]N[C@@H](C)[C@@H](C[NH3+])C(=O).[+rn=60],CC(C)C(N)C(C=O)CC(C)(C)C[<].[+rn=40]}	0.249548584	39.86265383	102.8263234
{[>]N[C@@H](C)[C@@H](C[NH3+])C(=O).[+rn=70],CC(C)C(N)C(C=O)CC(C)(C)C[<].[+rn=30]}	0.371642703	36.32654448	95.26902813
{[>]N[C@@H](C)[C@@H](C[NH3+])C(=O).[+rn=80],CC(C)C(N)C(C=O)CC(C)(C)C[<].[+rn=20]}	0.393249988	31.42445282	75.07859943
{[>]N[C@@H](C)[C@@H](C[NH3+])C(=O).[+rn=90],CC(C)C(N)C(C=O)CC(C)(C)C[<].[+rn=10]}	0.516886938	30.98524615	81.7794095
{[>]N[C@@H](C)[C@@H](C[NH3+])C(=O).[+rn=10],CCC(C=O)C(N)C(C)(CC)CC[<].[+rn=90]}	0.657319672	60.36960292	382.4294932
{[>]N[C@@H](C)[C@@H](C[NH3+])C(=O).[+rn=20],CCC(C=O)C(N)C(C)(CC)CC[<].[+rn=80]}	0.646777279	46.55962517	249.4061815
{[>]N[C@@H](C)[C@@H](C[NH3+])C(=O).[+rn=30],CCC(C=O)C(N)C(C)(CC)CC[<].[+rn=70]}	0.795295034	42.56219751	219.3163762
{[>]N[C@@H](C)[C@@H](C[NH3+])C(=O).[+rn=40],CCC(C=O)C(N)C(C)(CC)CC[<].[+rn=60]}	0.76256499	35.3219589	137.0040636
{[>]N[C@@H](C)[C@@H](C[NH3+])C(=O).[+rn=50],CCC(C=O)C(N)C(C)(CC)CC[<].[+rn=50]}	1.065452266	30.12620478	106.4178159
{[>]N[C@@H](C)[C@@H](C[NH3+])C(=O).[+rn=60],CCC(C=O)C(N)C(C)(CC)CC[<].[+rn=40]}	1.028441827	27.00014554	92.79357403
{[>]N[C@@H](C)[C@@H](C[NH3+])C(=O).[+rn=70],CCC(C=O)C(N)C(C)(CC)CC[<].[+rn=30]}	1.5143761	25.14944687	95.01716735
{[>]N[C@@H](C)[C@@H](C[NH3+])C(=O).[+rn=80],CCC(C=O)C(N)C(C)(CC)CC[<].[+rn=20]}	1.786760457	21.65358038	93.58618424
{[>]N[C@@H](C)[C@@H](C[NH3+])C(=O).[+rn=90],CCC(C=O)C(N)C(C)(CC)CC[<].[+rn=10]}	2.91354691	22.04075919	125.2806964
{[>]N[C@@H](C)[C@@H](C[NH3+])C(=O).[+rn=10],CC(C=O)C(N)C(C)C(C)(C)C[<].[+rn=90]}	4.162064227	64.25050999	267.6799477
{[>]N[C@@H](C)[C@@H](C[NH3+])C(=O).[+rn=20],CC(C=O)C(N)C(C)C(C)(C)C[<].[+rn=80]}	3.745210236	48.58486554	197.4661037
{[>]N[C@@H](C)[C@@H](C[NH3+])C(=O).[+rn=30],CC(C=O)C(N)C(C)C(C)(C)C[<].[+rn=70]}	4.767398595	42.38481805	186.5056283
{[>]N[C@@H](C)[C@@H](C[NH3+])C(=O).[+rn=40],CC(C=O)C(N)C(C)C(C)(C)C[<].[+rn=60]}	4.028308069	34.32561112	132.9733455
{[>]N[C@@H](C)[C@@H](C[NH3+])C(=O).[+rn=50],CC(C=O)C(N)C(C)C(C)(C)C[<].[+rn=50]}	6.12810705	28.93802491	117.3116931
{[>]N[C@@H](C)[C@@H](C[NH3+])C(=O).[+rn=60],CC(C=O)C(N)C(C)C(C)(C)C[<].[+rn=40]}	5.450739602	24.79160996	103.0503052
{[>]N[C@@H](C)[C@@H](C[NH3+])C(=O).[+rn=70],CC(C=O)C(N)C(C)C(C)(C)C[<].[+rn=30]}	7.27898918	22.40121237	104.5639408
{[>]N[C@@H](C)[C@@H](C[NH3+])C(=O).[+rn=80],CC(C=O)C(N)C(C)C(C)(C)C[<].[+rn=20]}	6.494363895	20.27893048	96.5734418
{[>]N[C@@H](C)[C@@H](C[NH3+])C(=O).[+rn=90],CC(C=O)C(N)C(C)C(C)(C)C[<].[+rn=10]}	7.934438406	21.53170333	112.1714823
