# Supplementary material for: AI-guided few-shot inverse design of HDP-mimicking polymers against drug-resistant bacteria
Source: Nat Commun. 2024 Jul 26;15:6288. doi: 10.1038/s41467-024-50533-4 (PMC11282099; doi:10.1038/s41467-024-50533-4)
Supplement: Supplementary file 11 — Source Data [file 41467_2024_50533_MOESM11_ESM.zip › Source Data/Supplementary Information/FigS44,48-50_predict_all.csv]

smiles	HC10	Sau	Ecoli
{[>]N[C@@H](C)[C@@H](C[NH3+])C(=O).[+rn=10],CCC(C)(C=O)C(C)(C)N[<].[+rn=90]}	1.479739277	23.5388391	105.7694952
{[>]N[C@@H](C)[C@@H](C[NH3+])C(=O).[+rn=20],CCC(C)(C=O)C(C)(C)N[<].[+rn=80]}	1.567793035	16.41753759	76.50270189
{[>]N[C@@H](C)[C@@H](C[NH3+])C(=O).[+rn=30],CCC(C)(C=O)C(C)(C)N[<].[+rn=70]}	2.082945992	14.98454315	74.9824946
{[>]N[C@@H](C)[C@@H](C[NH3+])C(=O).[+rn=40],CCC(C)(C=O)C(C)(C)N[<].[+rn=60]}	1.974107326	12.53709333	55.83098836
{[>]N[C@@H](C)[C@@H](C[NH3+])C(=O).[+rn=50],CCC(C)(C=O)C(C)(C)N[<].[+rn=50]}	2.992226778	11.24638074	54.23234879
{[>]N[C@@H](C)[C@@H](C[NH3+])C(=O).[+rn=60],CCC(C)(C=O)C(C)(C)N[<].[+rn=40]}	3.004330424	11.67477665	60.05291022
{[>]N[C@@H](C)[C@@H](C[NH3+])C(=O).[+rn=70],CCC(C)(C=O)C(C)(C)N[<].[+rn=30]}	4.151277972	12.80744814	85.92096928
{[>]N[C@@H](C)[C@@H](C[NH3+])C(=O).[+rn=80],CCC(C)(C=O)C(C)(C)N[<].[+rn=20]}	4.149253922	13.17922452	105.7145835
{[>]N[C@@H](C)[C@@H](C[NH3+])C(=O).[+rn=90],CCC(C)(C=O)C(C)(C)N[<].[+rn=10]}	6.202090145	16.33094498	166.1807771
{[>]N[C@@H](C)[C@@H](C[NH3+])C(=O).[+rn=10],CCC(C)(N)C(C)(C)C=O[<].[+rn=90]}	3.387309284	24.0818575	98.47992872
{[>]N[C@@H](C)[C@@H](C[NH3+])C(=O).[+rn=20],CCC(C)(N)C(C)(C)C=O[<].[+rn=80]}	3.400066152	16.19986916	76.81087448
{[>]N[C@@H](C)[C@@H](C[NH3+])C(=O).[+rn=30],CCC(C)(N)C(C)(C)C=O[<].[+rn=70]}	4.310801787	14.35059221	73.21823588
{[>]N[C@@H](C)[C@@H](C[NH3+])C(=O).[+rn=40],CCC(C)(N)C(C)(C)C=O[<].[+rn=60]}	4.123310214	11.91945549	51.4622615
{[>]N[C@@H](C)[C@@H](C[NH3+])C(=O).[+rn=50],CCC(C)(N)C(C)(C)C=O[<].[+rn=50]}	6.08587973	10.4436801	47.89168783
{[>]N[C@@H](C)[C@@H](C[NH3+])C(=O).[+rn=60],CCC(C)(N)C(C)(C)C=O[<].[+rn=40]}	5.03245705	10.96185466	48.98951776
{[>]N[C@@H](C)[C@@H](C[NH3+])C(=O).[+rn=70],CCC(C)(N)C(C)(C)C=O[<].[+rn=30]}	6.435710215	12.45540579	62.72263827
{[>]N[C@@H](C)[C@@H](C[NH3+])C(=O).[+rn=80],CCC(C)(N)C(C)(C)C=O[<].[+rn=20]}	5.361613507	12.96174517	83.42659956
{[>]N[C@@H](C)[C@@H](C[NH3+])C(=O).[+rn=90],CCC(C)(N)C(C)(C)C=O[<].[+rn=10]}	6.542462546	16.34406398	136.4937724
{[>]N[C@@H](C)[C@@H](C[NH3+])C(=O).[+rn=10],CC(C)C(C)(N)C(C)(C)C=O[<].[+rn=90]}	0.671993778	20.79163429	106.4096313
{[>]N[C@@H](C)[C@@H](C[NH3+])C(=O).[+rn=20],CC(C)C(C)(N)C(C)(C)C=O[<].[+rn=80]}	0.733811888	15.61979627	79.34033719
{[>]N[C@@H](C)[C@@H](C[NH3+])C(=O).[+rn=30],CC(C)C(C)(N)C(C)(C)C=O[<].[+rn=70]}	0.921786375	14.20980555	81.5254395
{[>]N[C@@H](C)[C@@H](C[NH3+])C(=O).[+rn=40],CC(C)C(C)(N)C(C)(C)C=O[<].[+rn=60]}	0.84996851	12.17933102	63.13806973
{[>]N[C@@H](C)[C@@H](C[NH3+])C(=O).[+rn=50],CC(C)C(C)(N)C(C)(C)C=O[<].[+rn=50]}	1.067718675	11.1604493	60.97995211
{[>]N[C@@H](C)[C@@H](C[NH3+])C(=O).[+rn=60],CC(C)C(C)(N)C(C)(C)C=O[<].[+rn=40]}	0.993025043	10.61960463	62.23168112
{[>]N[C@@H](C)[C@@H](C[NH3+])C(=O).[+rn=70],CC(C)C(C)(N)C(C)(C)C=O[<].[+rn=30]}	1.348904258	10.67823488	70.05197705
{[>]N[C@@H](C)[C@@H](C[NH3+])C(=O).[+rn=80],CC(C)C(C)(N)C(C)(C)C=O[<].[+rn=20]}	1.410055109	10.52034528	77.85311298
{[>]N[C@@H](C)[C@@H](C[NH3+])C(=O).[+rn=90],CC(C)C(C)(N)C(C)(C)C=O[<].[+rn=10]}	1.773104212	11.94268604	114.171821
{[>]N[C@@H](C)[C@@H](C[NH3+])C(=O).[+rn=10],CCC(C)(N)C(C)(C=O)CC[<].[+rn=90]}	0.835753923	22.00909059	99.64051905
{[>]N[C@@H](C)[C@@H](C[NH3+])C(=O).[+rn=20],CCC(C)(N)C(C)(C=O)CC[<].[+rn=80]}	0.900187476	16.09837652	75.67826143
{[>]N[C@@H](C)[C@@H](C[NH3+])C(=O).[+rn=30],CCC(C)(N)C(C)(C=O)CC[<].[+rn=70]}	1.088985559	14.58194222	77.25316217
{[>]N[C@@H](C)[C@@H](C[NH3+])C(=O).[+rn=40],CCC(C)(N)C(C)(C=O)CC[<].[+rn=60]}	1.038438114	12.15840079	53.66164644
{[>]N[C@@H](C)[C@@H](C[NH3+])C(=O).[+rn=50],CCC(C)(N)C(C)(C=O)CC[<].[+rn=50]}	1.357469634	10.49766769	53.56282307
{[>]N[C@@H](C)[C@@H](C[NH3+])C(=O).[+rn=60],CCC(C)(N)C(C)(C=O)CC[<].[+rn=40]}	1.460814392	10.06958371	60.64634286
{[>]N[C@@H](C)[C@@H](C[NH3+])C(=O).[+rn=70],CCC(C)(N)C(C)(C=O)CC[<].[+rn=30]}	2.589414497	10.2435832	90.52729709
{[>]N[C@@H](C)[C@@H](C[NH3+])C(=O).[+rn=80],CCC(C)(N)C(C)(C=O)CC[<].[+rn=20]}	3.48308134	9.706880115	113.5392466
{[>]N[C@@H](C)[C@@H](C[NH3+])C(=O).[+rn=90],CCC(C)(N)C(C)(C=O)CC[<].[+rn=10]}	5.789948911	10.86573902	171.9474242
{[>]N[C@@H](C)[C@@H](C[NH3+])C(=O).[+rn=10],CCCC(C)(C=O)C(C)(N)CC[<].[+rn=90]}	0.753411416	35.7163488	176.3836744
{[>]N[C@@H](C)[C@@H](C[NH3+])C(=O).[+rn=20],CCCC(C)(C=O)C(C)(N)CC[<].[+rn=80]}	0.770470837	26.84025073	118.7466238
{[>]N[C@@H](C)[C@@H](C[NH3+])C(=O).[+rn=30],CCCC(C)(C=O)C(C)(N)CC[<].[+rn=70]}	0.976748812	24.44652876	117.8063597
{[>]N[C@@H](C)[C@@H](C[NH3+])C(=O).[+rn=40],CCCC(C)(C=O)C(C)(N)CC[<].[+rn=60]}	1.011663936	19.88792693	74.34635147
{[>]N[C@@H](C)[C@@H](C[NH3+])C(=O).[+rn=50],CCCC(C)(C=O)C(C)(N)CC[<].[+rn=50]}	1.585106704	16.79018853	61.57268292
{[>]N[C@@H](C)[C@@H](C[NH3+])C(=O).[+rn=60],CCCC(C)(C=O)C(C)(N)CC[<].[+rn=40]}	2.074433723	15.64633745	57.06372008
{[>]N[C@@H](C)[C@@H](C[NH3+])C(=O).[+rn=70],CCCC(C)(C=O)C(C)(N)CC[<].[+rn=30]}	4.115300342	14.97261967	79.70450339
{[>]N[C@@H](C)[C@@H](C[NH3+])C(=O).[+rn=80],CCCC(C)(C=O)C(C)(N)CC[<].[+rn=20]}	6.180945877	13.24806022	93.28539133
{[>]N[C@@H](C)[C@@H](C[NH3+])C(=O).[+rn=90],CCCC(C)(C=O)C(C)(N)CC[<].[+rn=10]}	10.09896732	13.9404801	143.2500898
{[>]N[C@@H](C)[C@@H](C[NH3+])C(=O).[+rn=10],CCCC(C)(C=O)C(C)(C)N[<].[+rn=90]}	3.71466485	39.24559174	186.2990726
{[>]N[C@@H](C)[C@@H](C[NH3+])C(=O).[+rn=20],CCCC(C)(C=O)C(C)(C)N[<].[+rn=80]}	4.286317979	28.18140443	133.8926071
{[>]N[C@@H](C)[C@@H](C[NH3+])C(=O).[+rn=30],CCCC(C)(C=O)C(C)(C)N[<].[+rn=70]}	5.880494624	25.52529709	130.7916259
{[>]N[C@@H](C)[C@@H](C[NH3+])C(=O).[+rn=40],CCCC(C)(C=O)C(C)(C)N[<].[+rn=60]}	6.405603971	20.66842298	79.92155202
{[>]N[C@@H](C)[C@@H](C[NH3+])C(=O).[+rn=50],CCCC(C)(C=O)C(C)(C)N[<].[+rn=50]}	10.17806325	17.71733208	63.04145032
{[>]N[C@@H](C)[C@@H](C[NH3+])C(=O).[+rn=60],CCCC(C)(C=O)C(C)(C)N[<].[+rn=40]}	11.58363069	16.55347052	53.7284806
{[>]N[C@@H](C)[C@@H](C[NH3+])C(=O).[+rn=70],CCCC(C)(C=O)C(C)(C)N[<].[+rn=30]}	18.36595043	16.26344555	73.36119218
{[>]N[C@@H](C)[C@@H](C[NH3+])C(=O).[+rn=80],CCCC(C)(C=O)C(C)(C)N[<].[+rn=20]}	23.12749373	15.0659036	85.3546757
{[>]N[C@@H](C)[C@@H](C[NH3+])C(=O).[+rn=90],CCCC(C)(C=O)C(C)(C)N[<].[+rn=10]}	35.19879572	16.63149782	132.4881774
{[>]N[C@@H](C)[C@@H](C[NH3+])C(=O).[+rn=10],CC(C)C(C)(C=O)C(C)(C)N[<].[+rn=90]}	0.262830809	19.75397813	79.95986835
{[>]N[C@@H](C)[C@@H](C[NH3+])C(=O).[+rn=20],CC(C)C(C)(C=O)C(C)(C)N[<].[+rn=80]}	0.320475336	15.27950534	60.83185966
{[>]N[C@@H](C)[C@@H](C[NH3+])C(=O).[+rn=30],CC(C)C(C)(C=O)C(C)(C)N[<].[+rn=70]}	0.485277982	14.33776659	64.02381898
{[>]N[C@@H](C)[C@@H](C[NH3+])C(=O).[+rn=40],CC(C)C(C)(C=O)C(C)(C)N[<].[+rn=60]}	0.498864178	12.44720143	60.10262106
{[>]N[C@@H](C)[C@@H](C[NH3+])C(=O).[+rn=50],CC(C)C(C)(C=O)C(C)(C)N[<].[+rn=50]}	0.649022119	11.33754887	60.24158703
{[>]N[C@@H](C)[C@@H](C[NH3+])C(=O).[+rn=60],CC(C)C(C)(C=O)C(C)(C)N[<].[+rn=40]}	0.650104685	11.01211779	66.79733077
{[>]N[C@@H](C)[C@@H](C[NH3+])C(=O).[+rn=70],CC(C)C(C)(C=O)C(C)(C)N[<].[+rn=30]}	0.867995762	11.36088982	81.60041299
{[>]N[C@@H](C)[C@@H](C[NH3+])C(=O).[+rn=80],CC(C)C(C)(C=O)C(C)(C)N[<].[+rn=20]}	0.965519016	11.11589001	94.14291412
{[>]N[C@@H](C)[C@@H](C[NH3+])C(=O).[+rn=90],CC(C)C(C)(C=O)C(C)(C)N[<].[+rn=10]}	1.399752068	12.6021715	139.2865992
{[>]N[C@@H](C)[C@@H](C[NH3+])C(=O).[+rn=10],CCC(C)(C=O)C(N)(CC)C(C)C[<].[+rn=90]}	0.127796931	24.77251927	88.82669534
{[>]N[C@@H](C)[C@@H](C[NH3+])C(=O).[+rn=20],CCC(C)(C=O)C(N)(CC)C(C)C[<].[+rn=80]}	0.162573653	19.67443984	65.01746021
{[>]N[C@@H](C)[C@@H](C[NH3+])C(=O).[+rn=30],CCC(C)(C=O)C(N)(CC)C(C)C[<].[+rn=70]}	0.239734967	18.11040481	67.33074336
{[>]N[C@@H](C)[C@@H](C[NH3+])C(=O).[+rn=40],CCC(C)(C=O)C(N)(CC)C(C)C[<].[+rn=60]}	0.290353239	15.72859601	55.8570081
{[>]N[C@@H](C)[C@@H](C[NH3+])C(=O).[+rn=50],CCC(C)(C=O)C(N)(CC)C(C)C[<].[+rn=50]}	0.451245597	14.19537801	58.46779543
{[>]N[C@@H](C)[C@@H](C[NH3+])C(=O).[+rn=60],CCC(C)(C=O)C(N)(CC)C(C)C[<].[+rn=40]}	0.577479629	13.25876839	66.13945557
{[>]N[C@@H](C)[C@@H](C[NH3+])C(=O).[+rn=70],CCC(C)(C=O)C(N)(CC)C(C)C[<].[+rn=30]}	0.882555263	12.78429935	87.60940567
{[>]N[C@@H](C)[C@@H](C[NH3+])C(=O).[+rn=80],CCC(C)(C=O)C(N)(CC)C(C)C[<].[+rn=20]}	1.163383839	11.50047393	103.8867909
{[>]N[C@@H](C)[C@@H](C[NH3+])C(=O).[+rn=90],CCC(C)(C=O)C(N)(CC)C(C)C[<].[+rn=10]}	1.73608064	11.7693095	145.8011525
{[>]N[C@@H](C)[C@@H](C[NH3+])C(=O).[+rn=10],CC(C)(C)C(C)(C=O)C(C)(C)N[<].[+rn=90]}	0.100930373	18.20485669	51.51615066
{[>]N[C@@H](C)[C@@H](C[NH3+])C(=O).[+rn=20],CC(C)(C)C(C)(C=O)C(C)(C)N[<].[+rn=80]}	0.112485167	14.98597606	43.87238174
{[>]N[C@@H](C)[C@@H](C[NH3+])C(=O).[+rn=30],CC(C)(C)C(C)(C=O)C(C)(C)N[<].[+rn=70]}	0.14386394	14.07147837	49.5695616
{[>]N[C@@H](C)[C@@H](C[NH3+])C(=O).[+rn=40],CC(C)(C)C(C)(C=O)C(C)(C)N[<].[+rn=60]}	0.141398912	12.68791883	50.35945978
{[>]N[C@@H](C)[C@@H](C[NH3+])C(=O).[+rn=50],CC(C)(C)C(C)(C=O)C(C)(C)N[<].[+rn=50]}	0.189580095	11.94796035	55.94162843
{[>]N[C@@H](C)[C@@H](C[NH3+])C(=O).[+rn=60],CC(C)(C)C(C)(C=O)C(C)(C)N[<].[+rn=40]}	0.165488263	11.74647625	67.56522572
{[>]N[C@@H](C)[C@@H](C[NH3+])C(=O).[+rn=70],CC(C)(C)C(C)(C=O)C(C)(C)N[<].[+rn=30]}	0.229907567	11.78961666	83.57556769
{[>]N[C@@H](C)[C@@H](C[NH3+])C(=O).[+rn=80],CC(C)(C)C(C)(C=O)C(C)(C)N[<].[+rn=20]}	0.255230683	11.27973737	93.63555391
{[>]N[C@@H](C)[C@@H](C[NH3+])C(=O).[+rn=90],CC(C)(C)C(C)(C=O)C(C)(C)N[<].[+rn=10]}	0.348067901	11.83597084	129.0651252
{[>]N[C@@H](C)[C@@H](C[NH3+])C(=O).[+rn=10],CCC(N)(C(C)C)C(C)(C)C=O[<].[+rn=90]}	0.120026607	19.82751565	79.02836734
{[>]N[C@@H](C)[C@@H](C[NH3+])C(=O).[+rn=20],CCC(N)(C(C)C)C(C)(C)C=O[<].[+rn=80]}	0.12255741	15.30855177	60.70952081
{[>]N[C@@H](C)[C@@H](C[NH3+])C(=O).[+rn=30],CCC(N)(C(C)C)C(C)(C)C=O[<].[+rn=70]}	0.155308586	14.1301195	63.80790279
{[>]N[C@@H](C)[C@@H](C[NH3+])C(=O).[+rn=40],CCC(N)(C(C)C)C(C)(C)C=O[<].[+rn=60]}	0.1525509	12.16993523	55.2032699
{[>]N[C@@H](C)[C@@H](C[NH3+])C(=O).[+rn=50],CCC(N)(C(C)C)C(C)(C)C=O[<].[+rn=50]}	0.229164493	10.99217841	60.15037197
{[>]N[C@@H](C)[C@@H](C[NH3+])C(=O).[+rn=60],CCC(N)(C(C)C)C(C)(C)C=O[<].[+rn=40]}	0.241107027	10.37119516	65.7847713
{[>]N[C@@H](C)[C@@H](C[NH3+])C(=O).[+rn=70],CCC(N)(C(C)C)C(C)(C)C=O[<].[+rn=30]}	0.381656832	10.31544531	81.5346308
{[>]N[C@@H](C)[C@@H](C[NH3+])C(=O).[+rn=80],CCC(N)(C(C)C)C(C)(C)C=O[<].[+rn=20]}	0.463865649	9.579383771	91.40403524
{[>]N[C@@H](C)[C@@H](C[NH3+])C(=O).[+rn=90],CCC(N)(C(C)C)C(C)(C)C=O[<].[+rn=10]}	0.692126035	10.3125786	133.7838842
{[>]N[C@@H](C)[C@@H](C[NH3+])C(=O).[+rn=10],CCC(C)(N)C(C=O)(CC)CC[<].[+rn=90]}	0.117616229	25.98274814	106.9699978
{[>]N[C@@H](C)[C@@H](C[NH3+])C(=O).[+rn=20],CCC(C)(N)C(C=O)(CC)CC[<].[+rn=80]}	0.12455889	19.47462325	80.34688934
{[>]N[C@@H](C)[C@@H](C[NH3+])C(=O).[+rn=30],CCC(C)(N)C(C=O)(CC)CC[<].[+rn=70]}	0.166898154	17.75670684	85.8331721
{[>]N[C@@H](C)[C@@H](C[NH3+])C(=O).[+rn=40],CCC(C)(N)C(C=O)(CC)CC[<].[+rn=60]}	0.182242504	15.02889814	69.05200174
{[>]N[C@@H](C)[C@@H](C[NH3+])C(=O).[+rn=50],CCC(C)(N)C(C=O)(CC)CC[<].[+rn=50]}	0.302801781	13.60760706	69.38617028
{[>]N[C@@H](C)[C@@H](C[NH3+])C(=O).[+rn=60],CCC(C)(N)C(C=O)(CC)CC[<].[+rn=40]}	0.386902504	13.15963462	86.10483543
{[>]N[C@@H](C)[C@@H](C[NH3+])C(=O).[+rn=70],CCC(C)(N)C(C=O)(CC)CC[<].[+rn=30]}	0.673116476	13.19617852	117.5882494
{[>]N[C@@H](C)[C@@H](C[NH3+])C(=O).[+rn=80],CCC(C)(N)C(C=O)(CC)CC[<].[+rn=20]}	0.994202383	12.05745827	135.2930955
{[>]N[C@@H](C)[C@@H](C[NH3+])C(=O).[+rn=90],CCC(C)(N)C(C=O)(CC)CC[<].[+rn=10]}	1.656492228	12.82208699	186.8786048
{[>]N[C@@H](C)[C@@H](C[NH3+])C(=O).[+rn=10],CCCC(C)(N)C(C)(C=O)CC[<].[+rn=90]}	0.800448464	34.09723752	168.8116424
{[>]N[C@@H](C)[C@@H](C[NH3+])C(=O).[+rn=20],CCCC(C)(N)C(C)(C=O)CC[<].[+rn=80]}	0.784725643	25.53470234	117.1633491
{[>]N[C@@H](C)[C@@H](C[NH3+])C(=O).[+rn=30],CCCC(C)(N)C(C)(C=O)CC[<].[+rn=70]}	0.921197758	23.46722018	120.1192834
{[>]N[C@@H](C)[C@@H](C[NH3+])C(=O).[+rn=40],CCCC(C)(N)C(C)(C=O)CC[<].[+rn=60]}	0.905623365	19.16085137	76.19291265
{[>]N[C@@H](C)[C@@H](C[NH3+])C(=O).[+rn=50],CCCC(C)(N)C(C)(C=O)CC[<].[+rn=50]}	1.182356782	16.13534853	67.73714603
{[>]N[C@@H](C)[C@@H](C[NH3+])C(=O).[+rn=60],CCCC(C)(N)C(C)(C=O)CC[<].[+rn=40]}	1.086511481	15.21286109	68.65824484
{[>]N[C@@H](C)[C@@H](C[NH3+])C(=O).[+rn=70],CCCC(C)(N)C(C)(C=O)CC[<].[+rn=30]}	1.41337946	14.64943645	95.92436589
{[>]N[C@@H](C)[C@@H](C[NH3+])C(=O).[+rn=80],CCCC(C)(N)C(C)(C=O)CC[<].[+rn=20]}	1.809747402	12.83777656	114.0889079
{[>]N[C@@H](C)[C@@H](C[NH3+])C(=O).[+rn=90],CCCC(C)(N)C(C)(C=O)CC[<].[+rn=10]}	2.951801578	13.51569049	163.6795469
{[>]N[C@@H](C)[C@@H](C[NH3+])C(=O).[+rn=10],CCCC(C)(N)C(C)(C)C=O[<].[+rn=90]}	5.408220236	40.53614978	185.6262939
{[>]N[C@@H](C)[C@@H](C[NH3+])C(=O).[+rn=20],CCCC(C)(N)C(C)(C)C=O[<].[+rn=80]}	5.817906188	28.67456908	133.2621355
{[>]N[C@@H](C)[C@@H](C[NH3+])C(=O).[+rn=30],CCCC(C)(N)C(C)(C)C=O[<].[+rn=70]}	7.040385864	25.07568374	128.7407483
{[>]N[C@@H](C)[C@@H](C[NH3+])C(=O).[+rn=40],CCCC(C)(N)C(C)(C)C=O[<].[+rn=60]}	6.529786544	19.95485366	79.62863631
{[>]N[C@@H](C)[C@@H](C[NH3+])C(=O).[+rn=50],CCCC(C)(N)C(C)(C)C=O[<].[+rn=50]}	9.098755584	16.84486695	64.65208607
{[>]N[C@@H](C)[C@@H](C[NH3+])C(=O).[+rn=60],CCCC(C)(N)C(C)(C)C=O[<].[+rn=40]}	9.471368985	15.53219393	54.73386343
{[>]N[C@@H](C)[C@@H](C[NH3+])C(=O).[+rn=70],CCCC(C)(N)C(C)(C)C=O[<].[+rn=30]}	13.88211009	15.1718258	76.25364878
{[>]N[C@@H](C)[C@@H](C[NH3+])C(=O).[+rn=80],CCCC(C)(N)C(C)(C)C=O[<].[+rn=20]}	16.41354418	14.08597141	84.71613148
{[>]N[C@@H](C)[C@@H](C[NH3+])C(=O).[+rn=90],CCCC(C)(N)C(C)(C)C=O[<].[+rn=10]}	25.55593839	15.71450767	127.3434245
{[>]N[C@@H](C)[C@@H](C[NH3+])C(=O).[+rn=10],CCC(C)(C=O)C(N)(CC)CC[<].[+rn=90]}	0.202004699	27.7978351	115.68652
{[>]N[C@@H](C)[C@@H](C[NH3+])C(=O).[+rn=20],CCC(C)(C=O)C(N)(CC)CC[<].[+rn=80]}	0.215900935	20.82948396	86.76761367
{[>]N[C@@H](C)[C@@H](C[NH3+])C(=O).[+rn=30],CCC(C)(C=O)C(N)(CC)CC[<].[+rn=70]}	0.279034306	18.926969	91.38192467
{[>]N[C@@H](C)[C@@H](C[NH3+])C(=O).[+rn=40],CCC(C)(C=O)C(N)(CC)CC[<].[+rn=60]}	0.303640971	15.52764984	67.32257463
{[>]N[C@@H](C)[C@@H](C[NH3+])C(=O).[+rn=50],CCC(C)(C=O)C(N)(CC)CC[<].[+rn=50]}	0.471848603	13.70187732	62.60177436
{[>]N[C@@H](C)[C@@H](C[NH3+])C(=O).[+rn=60],CCC(C)(C=O)C(N)(CC)CC[<].[+rn=40]}	0.551260881	13.16438532	74.71323386
{[>]N[C@@H](C)[C@@H](C[NH3+])C(=O).[+rn=70],CCC(C)(C=O)C(N)(CC)CC[<].[+rn=30]}	0.853495811	13.14020888	102.4732135
{[>]N[C@@H](C)[C@@H](C[NH3+])C(=O).[+rn=80],CCC(C)(C=O)C(N)(CC)CC[<].[+rn=20]}	1.216268358	11.89694287	115.5800665
{[>]N[C@@H](C)[C@@H](C[NH3+])C(=O).[+rn=90],CCC(C)(C=O)C(N)(CC)CC[<].[+rn=10]}	2.05185246	12.77596366	168.9468717
{[>]N[C@@H](C)[C@@H](C[NH3+])C(=O).[+rn=10],CCCC(C=O)(CC)C(C)(N)CC[<].[+rn=90]}	0.819135268	40.0072679	204.5148293
{[>]N[C@@H](C)[C@@H](C[NH3+])C(=O).[+rn=20],CCCC(C=O)(CC)C(C)(N)CC[<].[+rn=80]}	1.056553708	30.48277608	137.040668
{[>]N[C@@H](C)[C@@H](C[NH3+])C(=O).[+rn=30],CCCC(C=O)(CC)C(C)(N)CC[<].[+rn=70]}	1.548996523	28.43139019	135.3141879
{[>]N[C@@H](C)[C@@H](C[NH3+])C(=O).[+rn=40],CCCC(C=O)(CC)C(C)(N)CC[<].[+rn=60]}	1.816683664	23.92326887	87.24696541
{[>]N[C@@H](C)[C@@H](C[NH3+])C(=O).[+rn=50],CCCC(C=O)(CC)C(C)(N)CC[<].[+rn=50]}	3.10787607	20.71108063	73.78443433
{[>]N[C@@H](C)[C@@H](C[NH3+])C(=O).[+rn=60],CCCC(C=O)(CC)C(C)(N)CC[<].[+rn=40]}	4.03124936	18.7700117	75.88183973
{[>]N[C@@H](C)[C@@H](C[NH3+])C(=O).[+rn=70],CCCC(C=O)(CC)C(C)(N)CC[<].[+rn=30]}	7.11081416	17.98021512	104.7833437
{[>]N[C@@H](C)[C@@H](C[NH3+])C(=O).[+rn=80],CCCC(C=O)(CC)C(C)(N)CC[<].[+rn=20]}	9.843114538	16.01820368	119.1243859
{[>]N[C@@H](C)[C@@H](C[NH3+])C(=O).[+rn=90],CCCC(C=O)(CC)C(C)(N)CC[<].[+rn=10]}	15.89003317	16.72072378	172.195609
{[>]N[C@@H](C)[C@@H](C[NH3+])C(=O).[+rn=10],CCCC(N)(CC)C(C)(C=O)CC[<].[+rn=90]}	0.727225029	40.37111411	202.606592
{[>]N[C@@H](C)[C@@H](C[NH3+])C(=O).[+rn=20],CCCC(N)(CC)C(C)(C=O)CC[<].[+rn=80]}	0.758834378	30.42140132	133.5153827
{[>]N[C@@H](C)[C@@H](C[NH3+])C(=O).[+rn=30],CCCC(N)(CC)C(C)(C=O)CC[<].[+rn=70]}	0.874785584	28.11402103	133.1958914
{[>]N[C@@H](C)[C@@H](C[NH3+])C(=O).[+rn=40],CCCC(N)(CC)C(C)(C=O)CC[<].[+rn=60]}	0.797979284	23.70543779	86.93647692
{[>]N[C@@H](C)[C@@H](C[NH3+])C(=O).[+rn=50],CCCC(N)(CC)C(C)(C=O)CC[<].[+rn=50]}	1.054261699	20.42165993	73.13280713
{[>]N[C@@H](C)[C@@H](C[NH3+])C(=O).[+rn=60],CCCC(N)(CC)C(C)(C=O)CC[<].[+rn=40]}	1.170483801	18.42904361	76.24361693
{[>]N[C@@H](C)[C@@H](C[NH3+])C(=O).[+rn=70],CCCC(N)(CC)C(C)(C=O)CC[<].[+rn=30]}	2.025199611	17.55290233	103.4540979
{[>]N[C@@H](C)[C@@H](C[NH3+])C(=O).[+rn=80],CCCC(N)(CC)C(C)(C=O)CC[<].[+rn=20]}	2.853892141	15.61538825	117.6234085
{[>]N[C@@H](C)[C@@H](C[NH3+])C(=O).[+rn=90],CCCC(N)(CC)C(C)(C=O)CC[<].[+rn=10]}	4.743107987	16.31562554	167.2892445
{[>]N[C@@H](C)[C@@H](C[NH3+])C(=O).[+rn=10],CCCCC(C)(C=O)C(C)(C)N[<].[+rn=90]}	3.856430851	55.31558622	284.0268694
{[>]N[C@@H](C)[C@@H](C[NH3+])C(=O).[+rn=20],CCCCC(C)(C=O)C(C)(C)N[<].[+rn=80]}	3.710229775	41.62842964	186.9735068
{[>]N[C@@H](C)[C@@H](C[NH3+])C(=O).[+rn=30],CCCCC(C)(C=O)C(C)(C)N[<].[+rn=70]}	4.657345679	37.7710228	174.4530809
{[>]N[C@@H](C)[C@@H](C[NH3+])C(=O).[+rn=40],CCCCC(C)(C=O)C(C)(C)N[<].[+rn=60]}	4.175963536	30.85821472	105.9719357
{[>]N[C@@H](C)[C@@H](C[NH3+])C(=O).[+rn=50],CCCCC(C)(C=O)C(C)(C)N[<].[+rn=50]}	6.192148375	26.26684739	77.50329817
{[>]N[C@@H](C)[C@@H](C[NH3+])C(=O).[+rn=60],CCCCC(C)(C=O)C(C)(C)N[<].[+rn=40]}	5.960308507	23.19350138	59.93025822
{[>]N[C@@H](C)[C@@H](C[NH3+])C(=O).[+rn=70],CCCCC(C)(C=O)C(C)(C)N[<].[+rn=30]}	8.503635737	21.27120324	66.22139634
{[>]N[C@@H](C)[C@@H](C[NH3+])C(=O).[+rn=80],CCCCC(C)(C=O)C(C)(C)N[<].[+rn=20]}	7.832901739	18.15670029	68.10644458
{[>]N[C@@H](C)[C@@H](C[NH3+])C(=O).[+rn=90],CCCCC(C)(C=O)C(C)(C)N[<].[+rn=10]}	9.594039157	18.98909411	98.15027834
{[>]N[C@@H](C)[C@@H](C[NH3+])C(=O).[+rn=10],CCCC(C=O)(C(C)C)C(C)(C)N[<].[+rn=90]}	0.205292182	31.93435626	96.2458885
{[>]N[C@@H](C)[C@@H](C[NH3+])C(=O).[+rn=20],CCCC(C=O)(C(C)C)C(C)(C)N[<].[+rn=80]}	0.285187505	25.25255199	71.33709149
{[>]N[C@@H](C)[C@@H](C[NH3+])C(=O).[+rn=30],CCCC(C=O)(C(C)C)C(C)(C)N[<].[+rn=70]}	0.446308074	23.45802026	72.952334
{[>]N[C@@H](C)[C@@H](C[NH3+])C(=O).[+rn=40],CCCC(C=O)(C(C)C)C(C)(C)N[<].[+rn=60]}	0.605713081	19.94357254	60.07374801
{[>]N[C@@H](C)[C@@H](C[NH3+])C(=O).[+rn=50],CCCC(C=O)(C(C)C)C(C)(C)N[<].[+rn=50]}	1.043518613	17.48077313	59.83134126
{[>]N[C@@H](C)[C@@H](C[NH3+])C(=O).[+rn=60],CCCC(C=O)(C(C)C)C(C)(C)N[<].[+rn=40]}	1.473176905	15.94037127	65.5678154
{[>]N[C@@H](C)[C@@H](C[NH3+])C(=O).[+rn=70],CCCC(C=O)(C(C)C)C(C)(C)N[<].[+rn=30]}	2.472869181	15.20360971	85.87838729
{[>]N[C@@H](C)[C@@H](C[NH3+])C(=O).[+rn=80],CCCC(C=O)(C(C)C)C(C)(C)N[<].[+rn=20]}	3.482141822	13.86563922	102.7951775
{[>]N[C@@H](C)[C@@H](C[NH3+])C(=O).[+rn=90],CCCC(C=O)(C(C)C)C(C)(C)N[<].[+rn=10]}	5.448883043	14.60475296	142.753238
{[>]N[C@@H](C)[C@@H](C[NH3+])C(=O).[+rn=10],CC(C)C(C)C(C)(C=O)C(C)(C)N[<].[+rn=90]}	1.470460142	34.96561589	143.8598803
{[>]N[C@@H](C)[C@@H](C[NH3+])C(=O).[+rn=20],CC(C)C(C)C(C)(C=O)C(C)(C)N[<].[+rn=80]}	1.789410863	27.86243807	110.5755257
{[>]N[C@@H](C)[C@@H](C[NH3+])C(=O).[+rn=30],CC(C)C(C)C(C)(C=O)C(C)(C)N[<].[+rn=70]}	2.458251934	24.93538541	107.1452953
{[>]N[C@@H](C)[C@@H](C[NH3+])C(=O).[+rn=40],CC(C)C(C)C(C)(C=O)C(C)(C)N[<].[+rn=60]}	2.752221882	21.35270761	82.54416797
{[>]N[C@@H](C)[C@@H](C[NH3+])C(=O).[+rn=50],CC(C)C(C)C(C)(C=O)C(C)(C)N[<].[+rn=50]}	4.152241205	18.85424099	74.21775624
{[>]N[C@@H](C)[C@@H](C[NH3+])C(=O).[+rn=60],CC(C)C(C)C(C)(C=O)C(C)(C)N[<].[+rn=40]}	5.066832887	17.04605336	70.29531091
{[>]N[C@@H](C)[C@@H](C[NH3+])C(=O).[+rn=70],CC(C)C(C)C(C)(C=O)C(C)(C)N[<].[+rn=30]}	8.360293524	16.03442196	74.7764563
{[>]N[C@@H](C)[C@@H](C[NH3+])C(=O).[+rn=80],CC(C)C(C)C(C)(C=O)C(C)(C)N[<].[+rn=20]}	11.2761669	14.92948799	77.312664
{[>]N[C@@H](C)[C@@H](C[NH3+])C(=O).[+rn=90],CC(C)C(C)C(C)(C=O)C(C)(C)N[<].[+rn=10]}	16.40261816	15.45995471	100.5180004
{[>]N[C@@H](C)[C@@H](C[NH3+])C(=O).[+rn=10],CCC(C)C(C)(C=O)C(C)(C)N[<].[+rn=90]}	0.352715497	24.78651556	113.4112907
{[>]N[C@@H](C)[C@@H](C[NH3+])C(=O).[+rn=20],CCC(C)C(C)(C=O)C(C)(C)N[<].[+rn=80]}	0.381063209	18.95021596	82.14139866
{[>]N[C@@H](C)[C@@H](C[NH3+])C(=O).[+rn=30],CCC(C)C(C)(C=O)C(C)(C)N[<].[+rn=70]}	0.507340394	17.3973256	83.17887195
{[>]N[C@@H](C)[C@@H](C[NH3+])C(=O).[+rn=40],CCC(C)C(C)(C=O)C(C)(C)N[<].[+rn=60]}	0.581768949	15.02980683	63.04267925
{[>]N[C@@H](C)[C@@H](C[NH3+])C(=O).[+rn=50],CCC(C)C(C)(C=O)C(C)(C)N[<].[+rn=50]}	1.073263447	13.5358309	63.12978928
{[>]N[C@@H](C)[C@@H](C[NH3+])C(=O).[+rn=60],CCC(C)C(C)(C=O)C(C)(C)N[<].[+rn=40]}	1.484003494	12.75286246	63.01244367
{[>]N[C@@H](C)[C@@H](C[NH3+])C(=O).[+rn=70],CCC(C)C(C)(C=O)C(C)(C)N[<].[+rn=30]}	2.56439239	12.59979649	81.97088972
{[>]N[C@@H](C)[C@@H](C[NH3+])C(=O).[+rn=80],CCC(C)C(C)(C=O)C(C)(C)N[<].[+rn=20]}	3.473868317	11.55063659	95.45569673
{[>]N[C@@H](C)[C@@H](C[NH3+])C(=O).[+rn=90],CCC(C)C(C)(C=O)C(C)(C)N[<].[+rn=10]}	5.023557388	12.37034829	135.8390584
{[>]N[C@@H](C)[C@@H](C[NH3+])C(=O).[+rn=10],CCC(C)(N)C(C)(C=O)C(C)(C)C[<].[+rn=90]}	0.159603702	20.91367241	62.08179692
{[>]N[C@@H](C)[C@@H](C[NH3+])C(=O).[+rn=20],CCC(C)(N)C(C)(C=O)C(C)(C)C[<].[+rn=80]}	0.188957959	16.57513529	52.12599902
{[>]N[C@@H](C)[C@@H](C[NH3+])C(=O).[+rn=30],CCC(C)(N)C(C)(C=O)C(C)(C)C[<].[+rn=70]}	0.278662355	15.33230759	58.32689236
{[>]N[C@@H](C)[C@@H](C[NH3+])C(=O).[+rn=40],CCC(C)(N)C(C)(C=O)C(C)(C)C[<].[+rn=60]}	0.319316142	13.57152338	50.82471508
{[>]N[C@@H](C)[C@@H](C[NH3+])C(=O).[+rn=50],CCC(C)(N)C(C)(C=O)C(C)(C)C[<].[+rn=50]}	0.476328084	12.68039344	52.95492468
{[>]N[C@@H](C)[C@@H](C[NH3+])C(=O).[+rn=60],CCC(C)(N)C(C)(C=O)C(C)(C)C[<].[+rn=40]}	0.533030538	12.11355388	65.0308328
{[>]N[C@@H](C)[C@@H](C[NH3+])C(=O).[+rn=70],CCC(C)(N)C(C)(C=O)C(C)(C)C[<].[+rn=30]}	0.744831513	11.92156046	83.30594323
{[>]N[C@@H](C)[C@@H](C[NH3+])C(=O).[+rn=80],CCC(C)(N)C(C)(C=O)C(C)(C)C[<].[+rn=20]}	0.924326622	11.27020539	94.97080416
{[>]N[C@@H](C)[C@@H](C[NH3+])C(=O).[+rn=90],CCC(C)(N)C(C)(C=O)C(C)(C)C[<].[+rn=10]}	1.256093587	11.50414555	131.0677919
{[>]N[C@@H](C)[C@@H](C[NH3+])C(=O).[+rn=10],CCC(N)(CC)C(C=O)(CC)CC[<].[+rn=90]}	0.106827434	35.38967198	119.0921447
{[>]N[C@@H](C)[C@@H](C[NH3+])C(=O).[+rn=20],CCC(N)(CC)C(C=O)(CC)CC[<].[+rn=80]}	0.137084182	27.54032002	90.12167669
{[>]N[C@@H](C)[C@@H](C[NH3+])C(=O).[+rn=30],CCC(N)(CC)C(C=O)(CC)CC[<].[+rn=70]}	0.217351479	25.50213968	92.1362862
{[>]N[C@@H](C)[C@@H](C[NH3+])C(=O).[+rn=40],CCC(N)(CC)C(C=O)(CC)CC[<].[+rn=60]}	0.276014953	21.63542299	74.19095177
{[>]N[C@@H](C)[C@@H](C[NH3+])C(=O).[+rn=50],CCC(N)(CC)C(C=O)(CC)CC[<].[+rn=50]}	0.465998736	18.89503063	73.60528324
{[>]N[C@@H](C)[C@@H](C[NH3+])C(=O).[+rn=60],CCC(N)(CC)C(C=O)(CC)CC[<].[+rn=40]}	0.587439671	17.52951467	86.7220163
{[>]N[C@@H](C)[C@@H](C[NH3+])C(=O).[+rn=70],CCC(N)(CC)C(C=O)(CC)CC[<].[+rn=30]}	0.8551155	16.8360845	114.9097874
{[>]N[C@@H](C)[C@@H](C[NH3+])C(=O).[+rn=80],CCC(N)(CC)C(C=O)(CC)CC[<].[+rn=20]}	1.027230098	15.35741209	130.2497253
{[>]N[C@@H](C)[C@@H](C[NH3+])C(=O).[+rn=90],CCC(N)(CC)C(C=O)(CC)CC[<].[+rn=10]}	1.422090359	16.13639778	181.2020782
{[>]N[C@@H](C)[C@@H](C[NH3+])C(=O).[+rn=10],CCC(C=O)(CC)C(C)(C)N[<].[+rn=90]}	0.121807644	23.22464788	82.98966088
{[>]N[C@@H](C)[C@@H](C[NH3+])C(=O).[+rn=20],CCC(C=O)(CC)C(C)(C)N[<].[+rn=80]}	0.140199806	17.45595895	64.5102045
{[>]N[C@@H](C)[C@@H](C[NH3+])C(=O).[+rn=30],CCC(C=O)(CC)C(C)(C)N[<].[+rn=70]}	0.200827765	16.19564764	68.01382873
{[>]N[C@@H](C)[C@@H](C[NH3+])C(=O).[+rn=40],CCC(C=O)(CC)C(C)(C)N[<].[+rn=60]}	0.203215026	13.80053045	56.28456222
{[>]N[C@@H](C)[C@@H](C[NH3+])C(=O).[+rn=50],CCC(C=O)(CC)C(C)(C)N[<].[+rn=50]}	0.30117612	12.60454366	62.1793971
{[>]N[C@@H](C)[C@@H](C[NH3+])C(=O).[+rn=60],CCC(C=O)(CC)C(C)(C)N[<].[+rn=40]}	0.336922092	12.61660139	80.19508634
{[>]N[C@@H](C)[C@@H](C[NH3+])C(=O).[+rn=70],CCC(C=O)(CC)C(C)(C)N[<].[+rn=30]}	0.54764971	13.42464235	102.1922253
{[>]N[C@@H](C)[C@@H](C[NH3+])C(=O).[+rn=80],CCC(C=O)(CC)C(C)(C)N[<].[+rn=20]}	0.699943326	13.09821239	119.5947789
{[>]N[C@@H](C)[C@@H](C[NH3+])C(=O).[+rn=90],CCC(C=O)(CC)C(C)(C)N[<].[+rn=10]}	1.035454209	14.78045812	164.790399
{[>]N[C@@H](C)[C@@H](C[NH3+])C(=O).[+rn=10],CCC(N)(CC)C(C)(C)C=O[<].[+rn=90]}	0.305136944	24.73286462	97.98105473
{[>]N[C@@H](C)[C@@H](C[NH3+])C(=O).[+rn=20],CCC(N)(CC)C(C)(C)C=O[<].[+rn=80]}	0.338156147	18.46253385	73.62017435
{[>]N[C@@H](C)[C@@H](C[NH3+])C(=O).[+rn=30],CCC(N)(CC)C(C)(C)C=O[<].[+rn=70]}	0.408189162	16.86063406	77.36855034
{[>]N[C@@H](C)[C@@H](C[NH3+])C(=O).[+rn=40],CCC(N)(CC)C(C)(C)C=O[<].[+rn=60]}	0.363551892	14.35928483	56.82571931
{[>]N[C@@H](C)[C@@H](C[NH3+])C(=O).[+rn=50],CCC(N)(CC)C(C)(C)C=O[<].[+rn=50]}	0.560232094	12.77009734	59.69283551
{[>]N[C@@H](C)[C@@H](C[NH3+])C(=O).[+rn=60],CCC(N)(CC)C(C)(C)C=O[<].[+rn=40]}	0.600223707	12.38956335	66.17217264
{[>]N[C@@H](C)[C@@H](C[NH3+])C(=O).[+rn=70],CCC(N)(CC)C(C)(C)C=O[<].[+rn=30]}	0.909805328	12.86232852	86.44882575
{[>]N[C@@H](C)[C@@H](C[NH3+])C(=O).[+rn=80],CCC(N)(CC)C(C)(C)C=O[<].[+rn=20]}	1.01833418	12.58691695	100.0760038
{[>]N[C@@H](C)[C@@H](C[NH3+])C(=O).[+rn=90],CCC(N)(CC)C(C)(C)C=O[<].[+rn=10]}	1.382767943	14.75056489	146.0743594
{[>]N[C@@H](C)[C@@H](C[NH3+])C(=O).[+rn=10],CCC(C)C(C)(C=O)C(C)(N)CC[<].[+rn=90]}	0.357539378	28.39017767	143.3991042
{[>]N[C@@H](C)[C@@H](C[NH3+])C(=O).[+rn=20],CCC(C)C(C)(C=O)C(C)(N)CC[<].[+rn=80]}	0.399331087	22.32690175	96.74079735
{[>]N[C@@H](C)[C@@H](C[NH3+])C(=O).[+rn=30],CCC(C)C(C)(C=O)C(C)(N)CC[<].[+rn=70]}	0.545493489	20.65125654	93.29756081
{[>]N[C@@H](C)[C@@H](C[NH3+])C(=O).[+rn=40],CCC(C)C(C)(C=O)C(C)(N)CC[<].[+rn=60]}	0.68178971	17.67847093	66.6038846
{[>]N[C@@H](C)[C@@H](C[NH3+])C(=O).[+rn=50],CCC(C)C(C)(C=O)C(C)(N)CC[<].[+rn=50]}	1.181278095	15.79805958	64.35249112
{[>]N[C@@H](C)[C@@H](C[NH3+])C(=O).[+rn=60],CCC(C)C(C)(C=O)C(C)(N)CC[<].[+rn=40]}	1.662188283	14.63259377	65.70504916
{[>]N[C@@H](C)[C@@H](C[NH3+])C(=O).[+rn=70],CCC(C)C(C)(C=O)C(C)(N)CC[<].[+rn=30]}	2.880877968	13.84582495	85.74355608
{[>]N[C@@H](C)[C@@H](C[NH3+])C(=O).[+rn=80],CCC(C)C(C)(C=O)C(C)(N)CC[<].[+rn=20]}	3.911222347	12.75362821	99.96006033
{[>]N[C@@H](C)[C@@H](C[NH3+])C(=O).[+rn=90],CCC(C)C(C)(C=O)C(C)(N)CC[<].[+rn=10]}	6.132967562	13.39549673	139.8184044
{[>]N[C@@H](C)[C@@H](C[NH3+])C(=O).[+rn=10],CCC(C)(N)C(C)(C=O)C(C)C[<].[+rn=90]}	0.318698232	21.12151206	88.14318308
{[>]N[C@@H](C)[C@@H](C[NH3+])C(=O).[+rn=20],CCC(C)(N)C(C)(C=O)C(C)C[<].[+rn=80]}	0.332130483	16.16641786	66.38825328
{[>]N[C@@H](C)[C@@H](C[NH3+])C(=O).[+rn=30],CCC(C)(N)C(C)(C=O)C(C)C[<].[+rn=70]}	0.407403792	15.03307669	70.89595621
{[>]N[C@@H](C)[C@@H](C[NH3+])C(=O).[+rn=40],CCC(C)(N)C(C)(C=O)C(C)C[<].[+rn=60]}	0.405380559	13.04323252	60.07655056
{[>]N[C@@H](C)[C@@H](C[NH3+])C(=O).[+rn=50],CCC(C)(N)C(C)(C=O)C(C)C[<].[+rn=50]}	0.66966025	11.71928289	63.26437023
{[>]N[C@@H](C)[C@@H](C[NH3+])C(=O).[+rn=60],CCC(C)(N)C(C)(C=O)C(C)C[<].[+rn=40]}	0.843353109	11.29007838	69.40744112
{[>]N[C@@H](C)[C@@H](C[NH3+])C(=O).[+rn=70],CCC(C)(N)C(C)(C=O)C(C)C[<].[+rn=30]}	1.362448214	11.15850025	87.68325453
{[>]N[C@@H](C)[C@@H](C[NH3+])C(=O).[+rn=80],CCC(C)(N)C(C)(C=O)C(C)C[<].[+rn=20]}	1.85289236	10.21712006	104.9087069
{[>]N[C@@H](C)[C@@H](C[NH3+])C(=O).[+rn=90],CCC(C)(N)C(C)(C=O)C(C)C[<].[+rn=10]}	2.792610432	10.75819823	150.9190223
{[>]N[C@@H](C)[C@@H](C[NH3+])C(=O).[+rn=10],CC(C)C(C)(N)C(C)(C=O)C(C)C[<].[+rn=90]}	0.487353636	26.56057101	100.7301126
{[>]N[C@@H](C)[C@@H](C[NH3+])C(=O).[+rn=20],CC(C)C(C)(N)C(C)(C=O)C(C)C[<].[+rn=80]}	0.529762326	21.024062	84.15372054
{[>]N[C@@H](C)[C@@H](C[NH3+])C(=O).[+rn=30],CC(C)C(C)(N)C(C)(C=O)C(C)C[<].[+rn=70]}	0.69299274	19.25871349	89.04435645
{[>]N[C@@H](C)[C@@H](C[NH3+])C(=O).[+rn=40],CC(C)C(C)(N)C(C)(C=O)C(C)C[<].[+rn=60]}	0.821694049	16.79665118	78.00984714
{[>]N[C@@H](C)[C@@H](C[NH3+])C(=O).[+rn=50],CC(C)C(C)(N)C(C)(C=O)C(C)C[<].[+rn=50]}	1.358696178	14.88704863	77.130285
{[>]N[C@@H](C)[C@@H](C[NH3+])C(=O).[+rn=60],CC(C)C(C)(N)C(C)(C=O)C(C)C[<].[+rn=40]}	1.637826302	13.75369004	74.73776685
{[>]N[C@@H](C)[C@@H](C[NH3+])C(=O).[+rn=70],CC(C)C(C)(N)C(C)(C=O)C(C)C[<].[+rn=30]}	2.595397554	13.3279542	85.87436303
{[>]N[C@@H](C)[C@@H](C[NH3+])C(=O).[+rn=80],CC(C)C(C)(N)C(C)(C=O)C(C)C[<].[+rn=20]}	3.36302245	12.40311569	94.07120846
{[>]N[C@@H](C)[C@@H](C[NH3+])C(=O).[+rn=90],CC(C)C(C)(N)C(C)(C=O)C(C)C[<].[+rn=10]}	4.359271066	12.49234186	124.9731831
{[>]N[C@@H](C)[C@@H](C[NH3+])C(=O).[+rn=10],CCCCC(C)(C=O)C(C)(N)CC[<].[+rn=90]}	1.277588317	46.11078626	246.2024362
{[>]N[C@@H](C)[C@@H](C[NH3+])C(=O).[+rn=20],CCCCC(C)(C=O)C(C)(N)CC[<].[+rn=80]}	1.213966423	35.11504914	158.3080249
{[>]N[C@@H](C)[C@@H](C[NH3+])C(=O).[+rn=30],CCCCC(C)(C=O)C(C)(N)CC[<].[+rn=70]}	1.517334088	31.96097267	151.3430889
{[>]N[C@@H](C)[C@@H](C[NH3+])C(=O).[+rn=40],CCCCC(C)(C=O)C(C)(N)CC[<].[+rn=60]}	1.408859903	26.61812277	95.56562485
{[>]N[C@@H](C)[C@@H](C[NH3+])C(=O).[+rn=50],CCCCC(C)(C=O)C(C)(N)CC[<].[+rn=50]}	1.94628386	22.79794134	76.36675456
{[>]N[C@@H](C)[C@@H](C[NH3+])C(=O).[+rn=60],CCCCC(C)(C=O)C(C)(N)CC[<].[+rn=40]}	1.83848652	20.52552701	62.96701813
{[>]N[C@@H](C)[C@@H](C[NH3+])C(=O).[+rn=70],CCCCC(C)(C=O)C(C)(N)CC[<].[+rn=30]}	2.523929543	19.6332846	72.68464476
{[>]N[C@@H](C)[C@@H](C[NH3+])C(=O).[+rn=80],CCCCC(C)(C=O)C(C)(N)CC[<].[+rn=20]}	2.577643478	17.21858831	75.67729335
{[>]N[C@@H](C)[C@@H](C[NH3+])C(=O).[+rn=90],CCCCC(C)(C=O)C(C)(N)CC[<].[+rn=10]}	3.905382956	17.60989992	110.4096723
{[>]N[C@@H](C)[C@@H](C[NH3+])C(=O).[+rn=10],CCCC(C)(C=O)C(N)(CC)CC[<].[+rn=90]}	0.109724838	39.01939638	176.4975804
{[>]N[C@@H](C)[C@@H](C[NH3+])C(=O).[+rn=20],CCCC(C)(C=O)C(N)(CC)CC[<].[+rn=80]}	0.121114005	30.49829064	117.5262953
{[>]N[C@@H](C)[C@@H](C[NH3+])C(=O).[+rn=30],CCCC(C)(C=O)C(N)(CC)CC[<].[+rn=70]}	0.149881756	28.44866692	118.0436922
{[>]N[C@@H](C)[C@@H](C[NH3+])C(=O).[+rn=40],CCCC(C)(C=O)C(N)(CC)CC[<].[+rn=60]}	0.163584448	23.80584534	76.25636816
{[>]N[C@@H](C)[C@@H](C[NH3+])C(=O).[+rn=50],CCCC(C)(C=O)C(N)(CC)CC[<].[+rn=50]}	0.262045805	20.59937528	64.88497996
{[>]N[C@@H](C)[C@@H](C[NH3+])C(=O).[+rn=60],CCCC(C)(C=O)C(N)(CC)CC[<].[+rn=40]}	0.339334807	18.50038976	64.71918737
{[>]N[C@@H](C)[C@@H](C[NH3+])C(=O).[+rn=70],CCCC(C)(C=O)C(N)(CC)CC[<].[+rn=30]}	0.550319157	17.65281552	79.60905601
{[>]N[C@@H](C)[C@@H](C[NH3+])C(=O).[+rn=80],CCCC(C)(C=O)C(N)(CC)CC[<].[+rn=20]}	0.709511357	15.82772352	85.57543774
{[>]N[C@@H](C)[C@@H](C[NH3+])C(=O).[+rn=90],CCCC(C)(C=O)C(N)(CC)CC[<].[+rn=10]}	1.125370113	16.59246319	126.2624829
{[>]N[C@@H](C)[C@@H](C[NH3+])C(=O).[+rn=10],CCCC(C)(N)C(C=O)(CC)CC[<].[+rn=90]}	0.1109822	35.97743817	138.4443363
{[>]N[C@@H](C)[C@@H](C[NH3+])C(=O).[+rn=20],CCCC(C)(N)C(C=O)(CC)CC[<].[+rn=80]}	0.119610419	27.91989469	98.42142655
{[>]N[C@@H](C)[C@@H](C[NH3+])C(=O).[+rn=30],CCCC(C)(N)C(C=O)(CC)CC[<].[+rn=70]}	0.13843114	26.03771058	103.3391743
{[>]N[C@@H](C)[C@@H](C[NH3+])C(=O).[+rn=40],CCCC(C)(N)C(C=O)(CC)CC[<].[+rn=60]}	0.150762475	22.14996626	74.59882266
{[>]N[C@@H](C)[C@@H](C[NH3+])C(=O).[+rn=50],CCCC(C)(N)C(C=O)(CC)CC[<].[+rn=50]}	0.204147001	19.1151947	68.04999721
{[>]N[C@@H](C)[C@@H](C[NH3+])C(=O).[+rn=60],CCCC(C)(N)C(C=O)(CC)CC[<].[+rn=40]}	0.215786159	17.37339434	75.75331129
{[>]N[C@@H](C)[C@@H](C[NH3+])C(=O).[+rn=70],CCCC(C)(N)C(C=O)(CC)CC[<].[+rn=30]}	0.300454858	16.57812601	105.0447001
{[>]N[C@@H](C)[C@@H](C[NH3+])C(=O).[+rn=80],CCCC(C)(N)C(C=O)(CC)CC[<].[+rn=20]}	0.366904377	14.90314082	123.0782316
{[>]N[C@@H](C)[C@@H](C[NH3+])C(=O).[+rn=90],CCCC(C)(N)C(C=O)(CC)CC[<].[+rn=10]}	0.559000179	15.62141827	175.4931398
{[>]N[C@@H](C)[C@@H](C[NH3+])C(=O).[+rn=10],CCC(C)C(C=O)(CC)C(C)(C)N[<].[+rn=90]}	0.077071677	24.3540317	80.08484903
{[>]N[C@@H](C)[C@@H](C[NH3+])C(=O).[+rn=20],CCC(C)C(C=O)(CC)C(C)(C)N[<].[+rn=80]}	0.108402799	19.26946837	61.5836437
{[>]N[C@@H](C)[C@@H](C[NH3+])C(=O).[+rn=30],CCC(C)C(C=O)(CC)C(C)(C)N[<].[+rn=70]}	0.171951747	18.12658722	65.26500017
{[>]N[C@@H](C)[C@@H](C[NH3+])C(=O).[+rn=40],CCC(C)C(C=O)(CC)C(C)(C)N[<].[+rn=60]}	0.229950919	15.96659633	55.92102459
{[>]N[C@@H](C)[C@@H](C[NH3+])C(=O).[+rn=50],CCC(C)C(C=O)(CC)C(C)(C)N[<].[+rn=50]}	0.417882817	14.48745826	58.66967603
{[>]N[C@@H](C)[C@@H](C[NH3+])C(=O).[+rn=60],CCC(C)C(C=O)(CC)C(C)(C)N[<].[+rn=40]}	0.558219059	13.67761919	68.48144848
{[>]N[C@@H](C)[C@@H](C[NH3+])C(=O).[+rn=70],CCC(C)C(C=O)(CC)C(C)(C)N[<].[+rn=30]}	0.987595176	13.32682234	92.92796993
{[>]N[C@@H](C)[C@@H](C[NH3+])C(=O).[+rn=80],CCC(C)C(C=O)(CC)C(C)(C)N[<].[+rn=20]}	1.455290962	12.12612301	112.8785458
{[>]N[C@@H](C)[C@@H](C[NH3+])C(=O).[+rn=90],CCC(C)C(C=O)(CC)C(C)(C)N[<].[+rn=10]}	2.271864267	12.74498275	158.9773629
{[>]N[C@@H](C)[C@@H](C[NH3+])C(=O).[+rn=10],CCCC(C=O)(CC)C(C)(C)N[<].[+rn=90]}	0.61738026	35.75614651	167.7826602
{[>]N[C@@H](C)[C@@H](C[NH3+])C(=O).[+rn=20],CCCC(C=O)(CC)C(C)(C)N[<].[+rn=80]}	0.724659739	26.90689567	116.6193176
{[>]N[C@@H](C)[C@@H](C[NH3+])C(=O).[+rn=30],CCCC(C=O)(CC)C(C)(C)N[<].[+rn=70]}	1.070247802	25.304325	121.6191972
{[>]N[C@@H](C)[C@@H](C[NH3+])C(=O).[+rn=40],CCCC(C=O)(CC)C(C)(C)N[<].[+rn=60]}	1.28333751	21.30284997	78.43055473
{[>]N[C@@H](C)[C@@H](C[NH3+])C(=O).[+rn=50],CCCC(C=O)(CC)C(C)(C)N[<].[+rn=50]}	2.130163568	18.20613976	70.34409734
{[>]N[C@@H](C)[C@@H](C[NH3+])C(=O).[+rn=60],CCCC(C=O)(CC)C(C)(C)N[<].[+rn=40]}	2.947392378	16.58336031	75.61967358
{[>]N[C@@H](C)[C@@H](C[NH3+])C(=O).[+rn=70],CCCC(C=O)(CC)C(C)(C)N[<].[+rn=30]}	5.400753703	15.9621558	102.4523344
{[>]N[C@@H](C)[C@@H](C[NH3+])C(=O).[+rn=80],CCCC(C=O)(CC)C(C)(C)N[<].[+rn=20]}	7.717571377	14.37628988	117.3651699
{[>]N[C@@H](C)[C@@H](C[NH3+])C(=O).[+rn=90],CCCC(C=O)(CC)C(C)(C)N[<].[+rn=10]}	13.02640192	15.39799021	169.9490575
{[>]N[C@@H](C)[C@@H](C[NH3+])C(=O).[+rn=10],CCCC(N)(CC)C(C)(C)C=O[<].[+rn=90]}	1.47269654	39.56505272	179.1267421
{[>]N[C@@H](C)[C@@H](C[NH3+])C(=O).[+rn=20],CCCC(N)(CC)C(C)(C)C=O[<].[+rn=80]}	1.477179988	28.88763021	121.6563879
{[>]N[C@@H](C)[C@@H](C[NH3+])C(=O).[+rn=30],CCCC(N)(CC)C(C)(C)C=O[<].[+rn=70]}	1.740642626	26.18278204	122.1509503
{[>]N[C@@H](C)[C@@H](C[NH3+])C(=O).[+rn=40],CCCC(N)(CC)C(C)(C)C=O[<].[+rn=60]}	1.557161039	21.34164781	77.54315204
{[>]N[C@@H](C)[C@@H](C[NH3+])C(=O).[+rn=50],CCCC(N)(CC)C(C)(C)C=O[<].[+rn=50]}	1.850074724	18.14612204	67.26121198
{[>]N[C@@H](C)[C@@H](C[NH3+])C(=O).[+rn=60],CCCC(N)(CC)C(C)(C)C=O[<].[+rn=40]}	1.872834286	16.08216444	62.31657998
{[>]N[C@@H](C)[C@@H](C[NH3+])C(=O).[+rn=70],CCCC(N)(CC)C(C)(C)C=O[<].[+rn=30]}	2.680597229	15.30313107	81.52452811
{[>]N[C@@H](C)[C@@H](C[NH3+])C(=O).[+rn=80],CCCC(N)(CC)C(C)(C)C=O[<].[+rn=20]}	3.700673824	13.77496979	93.51687548
{[>]N[C@@H](C)[C@@H](C[NH3+])C(=O).[+rn=90],CCCC(N)(CC)C(C)(C)C=O[<].[+rn=10]}	5.989545282	14.97488299	142.6681322
{[>]N[C@@H](C)[C@@H](C[NH3+])C(=O).[+rn=10],CCC(C)(C)C(C)(N)C(C)(C)C=O[<].[+rn=90]}	0.375215755	22.21363537	72.34737433
{[>]N[C@@H](C)[C@@H](C[NH3+])C(=O).[+rn=20],CCC(C)(C)C(C)(N)C(C)(C)C=O[<].[+rn=80]}	0.384749896	17.68157817	56.08498001
{[>]N[C@@H](C)[C@@H](C[NH3+])C(=O).[+rn=30],CCC(C)(C)C(C)(N)C(C)(C)C=O[<].[+rn=70]}	0.451340424	15.9743448	57.54969483
{[>]N[C@@H](C)[C@@H](C[NH3+])C(=O).[+rn=40],CCC(C)(C)C(C)(N)C(C)(C)C=O[<].[+rn=60]}	0.428928146	13.88100385	47.02317531
{[>]N[C@@H](C)[C@@H](C[NH3+])C(=O).[+rn=50],CCC(C)(C)C(C)(N)C(C)(C)C=O[<].[+rn=50]}	0.552889408	12.64814642	45.41498891
{[>]N[C@@H](C)[C@@H](C[NH3+])C(=O).[+rn=60],CCC(C)(C)C(C)(N)C(C)(C)C=O[<].[+rn=40]}	0.58167566	11.82663881	48.4257014
{[>]N[C@@H](C)[C@@H](C[NH3+])C(=O).[+rn=70],CCC(C)(C)C(C)(N)C(C)(C)C=O[<].[+rn=30]}	0.797871415	11.56587444	58.74317684
{[>]N[C@@H](C)[C@@H](C[NH3+])C(=O).[+rn=80],CCC(C)(C)C(C)(N)C(C)(C)C=O[<].[+rn=20]}	0.911384343	10.83414188	63.44474726
{[>]N[C@@H](C)[C@@H](C[NH3+])C(=O).[+rn=90],CCC(C)(C)C(C)(N)C(C)(C)C=O[<].[+rn=10]}	1.174935075	10.98677464	90.01929117
{[>]N[C@@H](C)[C@@H](C[NH3+])C(=O).[+rn=10],CCCC(C)(N)C(C)(C=O)CCC[<].[+rn=90]}	0.803068741	48.05593562	236.9300018
{[>]N[C@@H](C)[C@@H](C[NH3+])C(=O).[+rn=20],CCCC(C)(N)C(C)(C=O)CCC[<].[+rn=80]}	0.84329143	37.15483076	154.3630657
{[>]N[C@@H](C)[C@@H](C[NH3+])C(=O).[+rn=30],CCCC(C)(N)C(C)(C=O)CCC[<].[+rn=70]}	0.990857185	34.19399541	148.3932753
{[>]N[C@@H](C)[C@@H](C[NH3+])C(=O).[+rn=40],CCCC(C)(N)C(C)(C=O)CCC[<].[+rn=60]}	0.915881125	28.3465501	94.03138407
{[>]N[C@@H](C)[C@@H](C[NH3+])C(=O).[+rn=50],CCCC(C)(N)C(C)(C=O)CCC[<].[+rn=50]}	1.15115882	24.17482184	76.16386432
{[>]N[C@@H](C)[C@@H](C[NH3+])C(=O).[+rn=60],CCCC(C)(N)C(C)(C=O)CCC[<].[+rn=40]}	1.257879149	21.62565903	67.89921749
{[>]N[C@@H](C)[C@@H](C[NH3+])C(=O).[+rn=70],CCCC(C)(N)C(C)(C=O)CCC[<].[+rn=30]}	1.869499011	20.52755216	82.20365016
{[>]N[C@@H](C)[C@@H](C[NH3+])C(=O).[+rn=80],CCCC(C)(N)C(C)(C=O)CCC[<].[+rn=20]}	2.544065082	17.92658549	89.66992294
{[>]N[C@@H](C)[C@@H](C[NH3+])C(=O).[+rn=90],CCCC(C)(N)C(C)(C=O)CCC[<].[+rn=10]}	4.185848326	18.3781537	128.4656493
{[>]N[C@@H](C)[C@@H](C[NH3+])C(=O).[+rn=10],CCCCC(C)(N)C(C)(C)C=O[<].[+rn=90]}	3.788300028	51.51315339	234.1045966
{[>]N[C@@H](C)[C@@H](C[NH3+])C(=O).[+rn=20],CCCCC(C)(N)C(C)(C)C=O[<].[+rn=80]}	3.844852815	37.91571651	161.8005748
{[>]N[C@@H](C)[C@@H](C[NH3+])C(=O).[+rn=30],CCCCC(C)(N)C(C)(C)C=O[<].[+rn=70]}	4.732931426	33.67929347	153.2729433
{[>]N[C@@H](C)[C@@H](C[NH3+])C(=O).[+rn=40],CCCCC(C)(N)C(C)(C)C=O[<].[+rn=60]}	4.636506361	27.30666628	90.435544
{[>]N[C@@H](C)[C@@H](C[NH3+])C(=O).[+rn=50],CCCCC(C)(N)C(C)(C)C=O[<].[+rn=50]}	6.186157031	23.30862918	66.74760608
{[>]N[C@@H](C)[C@@H](C[NH3+])C(=O).[+rn=60],CCCCC(C)(N)C(C)(C)C=O[<].[+rn=40]}	6.103543861	20.84849268	51.31367366
{[>]N[C@@H](C)[C@@H](C[NH3+])C(=O).[+rn=70],CCCCC(C)(N)C(C)(C)C=O[<].[+rn=30]}	8.682247555	19.12465773	60.84979614
{[>]N[C@@H](C)[C@@H](C[NH3+])C(=O).[+rn=80],CCCCC(C)(N)C(C)(C)C=O[<].[+rn=20]}	10.867539	16.47395849	64.8453904
{[>]N[C@@H](C)[C@@H](C[NH3+])C(=O).[+rn=90],CCCCC(C)(N)C(C)(C)C=O[<].[+rn=10]}	16.83472615	17.6168929	97.44765343
{[>]N[C@@H](C)[C@@H](C[NH3+])C(=O).[+rn=10],CCCCC(C)(N)C(C)(C=O)CC[<].[+rn=90]}	0.690781316	40.5182555	194.7294416
{[>]N[C@@H](C)[C@@H](C[NH3+])C(=O).[+rn=20],CCCCC(C)(N)C(C)(C=O)CC[<].[+rn=80]}	0.684947914	30.65260802	126.5212527
{[>]N[C@@H](C)[C@@H](C[NH3+])C(=O).[+rn=30],CCCCC(C)(N)C(C)(C=O)CC[<].[+rn=70]}	0.805995911	28.50941152	123.3429516
{[>]N[C@@H](C)[C@@H](C[NH3+])C(=O).[+rn=40],CCCCC(C)(N)C(C)(C=O)CC[<].[+rn=60]}	0.752905716	23.79069937	79.07982414
{[>]N[C@@H](C)[C@@H](C[NH3+])C(=O).[+rn=50],CCCCC(C)(N)C(C)(C=O)CC[<].[+rn=50]}	0.903015413	20.52421298	65.63448837
{[>]N[C@@H](C)[C@@H](C[NH3+])C(=O).[+rn=60],CCCCC(C)(N)C(C)(C=O)CC[<].[+rn=40]}	0.875156436	18.85115852	59.29273577
{[>]N[C@@H](C)[C@@H](C[NH3+])C(=O).[+rn=70],CCCCC(C)(N)C(C)(C=O)CC[<].[+rn=30]}	1.254419221	17.91043774	79.04375225
{[>]N[C@@H](C)[C@@H](C[NH3+])C(=O).[+rn=80],CCCCC(C)(N)C(C)(C=O)CC[<].[+rn=20]}	1.700101742	15.93385862	91.58857497
{[>]N[C@@H](C)[C@@H](C[NH3+])C(=O).[+rn=90],CCCCC(C)(N)C(C)(C=O)CC[<].[+rn=10]}	2.96668014	16.51451133	134.0354482
{[>]N[C@@H](C)[C@@H](C[NH3+])C(=O).[+rn=10],CCC(C)C(N)(CC)C(C)(C)C=O[<].[+rn=90]}	0.293623335	28.85042907	104.9800046
{[>]N[C@@H](C)[C@@H](C[NH3+])C(=O).[+rn=20],CCC(C)C(N)(CC)C(C)(C)C=O[<].[+rn=80]}	0.303451353	22.76191771	74.26393971
{[>]N[C@@H](C)[C@@H](C[NH3+])C(=O).[+rn=30],CCC(C)C(N)(CC)C(C)(C)C=O[<].[+rn=70]}	0.3526156	20.70321123	74.22444772
{[>]N[C@@H](C)[C@@H](C[NH3+])C(=O).[+rn=40],CCC(C)C(N)(CC)C(C)(C)C=O[<].[+rn=60]}	0.401853419	17.74310138	56.08295103
{[>]N[C@@H](C)[C@@H](C[NH3+])C(=O).[+rn=50],CCC(C)C(N)(CC)C(C)(C)C=O[<].[+rn=50]}	0.608352735	16.00133734	55.62794308
{[>]N[C@@H](C)[C@@H](C[NH3+])C(=O).[+rn=60],CCC(C)C(N)(CC)C(C)(C)C=O[<].[+rn=40]}	0.729936793	14.67805538	56.70408992
{[>]N[C@@H](C)[C@@H](C[NH3+])C(=O).[+rn=70],CCC(C)C(N)(CC)C(C)(C)C=O[<].[+rn=30]}	1.020114701	13.85204489	76.22420468
{[>]N[C@@H](C)[C@@H](C[NH3+])C(=O).[+rn=80],CCC(C)C(N)(CC)C(C)(C)C=O[<].[+rn=20]}	1.24336126	12.55568051	90.65728819
{[>]N[C@@H](C)[C@@H](C[NH3+])C(=O).[+rn=90],CCC(C)C(N)(CC)C(C)(C)C=O[<].[+rn=10]}	1.700504887	12.92148246	128.6103816
{[>]N[C@@H](C)[C@@H](C[NH3+])C(=O).[+rn=10],CCC(C)(C=O)C(C)(N)CC(C)C[<].[+rn=90]}	0.599275218	43.66907939	180.9024361
{[>]N[C@@H](C)[C@@H](C[NH3+])C(=O).[+rn=20],CCC(C)(C=O)C(C)(N)CC(C)C[<].[+rn=80]}	0.628007966	34.44817185	117.6660367
{[>]N[C@@H](C)[C@@H](C[NH3+])C(=O).[+rn=30],CCC(C)(C=O)C(C)(N)CC(C)C[<].[+rn=70]}	0.775977513	30.83628945	111.7397862
{[>]N[C@@H](C)[C@@H](C[NH3+])C(=O).[+rn=40],CCC(C)(C=O)C(C)(N)CC(C)C[<].[+rn=60]}	0.751670891	25.66896509	76.77670432
{[>]N[C@@H](C)[C@@H](C[NH3+])C(=O).[+rn=50],CCC(C)(C=O)C(C)(N)CC(C)C[<].[+rn=50]}	0.981103632	22.0655298	67.07556927
{[>]N[C@@H](C)[C@@H](C[NH3+])C(=O).[+rn=60],CCC(C)(C=O)C(C)(N)CC(C)C[<].[+rn=40]}	0.980066943	19.60655812	64.8185541
{[>]N[C@@H](C)[C@@H](C[NH3+])C(=O).[+rn=70],CCC(C)(C=O)C(C)(N)CC(C)C[<].[+rn=30]}	1.335325619	18.46000389	72.87626214
{[>]N[C@@H](C)[C@@H](C[NH3+])C(=O).[+rn=80],CCC(C)(C=O)C(C)(N)CC(C)C[<].[+rn=20]}	1.575292431	16.43044973	74.42922598
{[>]N[C@@H](C)[C@@H](C[NH3+])C(=O).[+rn=90],CCC(C)(C=O)C(C)(N)CC(C)C[<].[+rn=10]}	2.362443772	16.77525606	100.800811
{[>]N[C@@H](C)[C@@H](C[NH3+])C(=O).[+rn=10],CCCCC(C=O)(CC)C(C)(C)N[<].[+rn=90]}	0.406640654	49.47234661	253.8353824
{[>]N[C@@H](C)[C@@H](C[NH3+])C(=O).[+rn=20],CCCCC(C=O)(CC)C(C)(C)N[<].[+rn=80]}	0.397597667	38.95928537	164.7616287
{[>]N[C@@H](C)[C@@H](C[NH3+])C(=O).[+rn=30],CCCCC(C=O)(CC)C(C)(C)N[<].[+rn=70]}	0.450984214	35.62956789	158.8310895
{[>]N[C@@H](C)[C@@H](C[NH3+])C(=O).[+rn=40],CCCCC(C=O)(CC)C(C)(C)N[<].[+rn=60]}	0.393199304	29.36232816	101.1660169
{[>]N[C@@H](C)[C@@H](C[NH3+])C(=O).[+rn=50],CCCCC(C=O)(CC)C(C)(C)N[<].[+rn=50]}	0.51049262	25.06823548	80.59383092
{[>]N[C@@H](C)[C@@H](C[NH3+])C(=O).[+rn=60],CCCCC(C=O)(CC)C(C)(C)N[<].[+rn=40]}	0.495947998	22.62741205	74.05071122
{[>]N[C@@H](C)[C@@H](C[NH3+])C(=O).[+rn=70],CCCCC(C=O)(CC)C(C)(C)N[<].[+rn=30]}	0.695131436	21.5133547	86.84806748
{[>]N[C@@H](C)[C@@H](C[NH3+])C(=O).[+rn=80],CCCCC(C=O)(CC)C(C)(C)N[<].[+rn=20]}	0.76053632	18.91847201	92.14889654
{[>]N[C@@H](C)[C@@H](C[NH3+])C(=O).[+rn=90],CCCCC(C=O)(CC)C(C)(C)N[<].[+rn=10]}	1.083210844	19.36578886	128.9759984
{[>]N[C@@H](C)[C@@H](C[NH3+])C(=O).[+rn=10],CCC(C)(C=O)C(C)(N)C(C)C[<].[+rn=90]}	0.476472883	22.51355835	105.9697595
{[>]N[C@@H](C)[C@@H](C[NH3+])C(=O).[+rn=20],CCC(C)(C=O)C(C)(N)C(C)C[<].[+rn=80]}	0.496894079	17.29214168	78.32225417
{[>]N[C@@H](C)[C@@H](C[NH3+])C(=O).[+rn=30],CCC(C)(C=O)C(C)(N)C(C)C[<].[+rn=70]}	0.589168896	15.95213086	80.51106347
{[>]N[C@@H](C)[C@@H](C[NH3+])C(=O).[+rn=40],CCC(C)(C=O)C(C)(N)C(C)C[<].[+rn=60]}	0.567641497	13.55813998	64.33168163
{[>]N[C@@H](C)[C@@H](C[NH3+])C(=O).[+rn=50],CCC(C)(C=O)C(C)(N)C(C)C[<].[+rn=50]}	0.906806073	11.82249298	64.41196344
{[>]N[C@@H](C)[C@@H](C[NH3+])C(=O).[+rn=60],CCC(C)(C=O)C(C)(N)C(C)C[<].[+rn=40]}	1.116567386	11.18565912	65.77959516
{[>]N[C@@H](C)[C@@H](C[NH3+])C(=O).[+rn=70],CCC(C)(C=O)C(C)(N)C(C)C[<].[+rn=30]}	1.65839454	11.12499955	81.99349197
{[>]N[C@@H](C)[C@@H](C[NH3+])C(=O).[+rn=80],CCC(C)(C=O)C(C)(N)C(C)C[<].[+rn=20]}	2.016991952	10.06670288	94.27777779
{[>]N[C@@H](C)[C@@H](C[NH3+])C(=O).[+rn=90],CCC(C)(C=O)C(C)(N)C(C)C[<].[+rn=10]}	3.021482355	10.68193876	133.2677317
{[>]N[C@@H](C)[C@@H](C[NH3+])C(=O).[+rn=10],CCC(C=O)(C(C)C)C(C)(C)N[<].[+rn=90]}	0.058732412	16.83653506	61.873167
{[>]N[C@@H](C)[C@@H](C[NH3+])C(=O).[+rn=20],CCC(C=O)(C(C)C)C(C)(C)N[<].[+rn=80]}	0.063836491	13.07327496	51.59193604
{[>]N[C@@H](C)[C@@H](C[NH3+])C(=O).[+rn=30],CCC(C=O)(C(C)C)C(C)(C)N[<].[+rn=70]}	0.08344757	12.26874883	59.01971694
{[>]N[C@@H](C)[C@@H](C[NH3+])C(=O).[+rn=40],CCC(C=O)(C(C)C)C(C)(C)N[<].[+rn=60]}	0.087520044	10.95622117	55.11157973
{[>]N[C@@H](C)[C@@H](C[NH3+])C(=O).[+rn=50],CCC(C=O)(C(C)C)C(C)(C)N[<].[+rn=50]}	0.140150394	10.24404598	60.93336463
{[>]N[C@@H](C)[C@@H](C[NH3+])C(=O).[+rn=60],CCC(C=O)(C(C)C)C(C)(C)N[<].[+rn=40]}	0.158802516	10.18719598	75.51705103
{[>]N[C@@H](C)[C@@H](C[NH3+])C(=O).[+rn=70],CCC(C=O)(C(C)C)C(C)(C)N[<].[+rn=30]}	0.26638179	10.36590849	98.77883307
{[>]N[C@@H](C)[C@@H](C[NH3+])C(=O).[+rn=80],CCC(C=O)(C(C)C)C(C)(C)N[<].[+rn=20]}	0.345995365	9.724197339	114.689565
{[>]N[C@@H](C)[C@@H](C[NH3+])C(=O).[+rn=90],CCC(C=O)(C(C)C)C(C)(C)N[<].[+rn=10]}	0.528380544	10.4128138	157.608296
{[>]N[C@@H](C)[C@@H](C[NH3+])C(=O).[+rn=10],CCCCCC(C)(N)C(C)(C)C=O[<].[+rn=90]}	1.521633664	41.80684823	185.9706093
{[>]N[C@@H](C)[C@@H](C[NH3+])C(=O).[+rn=20],CCCCCC(C)(N)C(C)(C)C=O[<].[+rn=80]}	1.406294208	31.77150428	130.2521026
{[>]N[C@@H](C)[C@@H](C[NH3+])C(=O).[+rn=30],CCCCCC(C)(N)C(C)(C)C=O[<].[+rn=70]}	1.687646497	29.30233726	121.8270753
{[>]N[C@@H](C)[C@@H](C[NH3+])C(=O).[+rn=40],CCCCCC(C)(N)C(C)(C)C=O[<].[+rn=60]}	1.526919998	24.55147162	77.93956156
{[>]N[C@@H](C)[C@@H](C[NH3+])C(=O).[+rn=50],CCCCCC(C)(N)C(C)(C)C=O[<].[+rn=50]}	2.251807621	21.41999502	61.33228365
{[>]N[C@@H](C)[C@@H](C[NH3+])C(=O).[+rn=60],CCCCCC(C)(N)C(C)(C)C=O[<].[+rn=40]}	2.098911217	19.54240627	53.6010806
{[>]N[C@@H](C)[C@@H](C[NH3+])C(=O).[+rn=70],CCCCCC(C)(N)C(C)(C)C=O[<].[+rn=30]}	2.895715403	18.88156342	64.37322738
{[>]N[C@@H](C)[C@@H](C[NH3+])C(=O).[+rn=80],CCCCCC(C)(N)C(C)(C)C=O[<].[+rn=20]}	2.918474924	17.00256827	73.99905612
{[>]N[C@@H](C)[C@@H](C[NH3+])C(=O).[+rn=90],CCCCCC(C)(N)C(C)(C)C=O[<].[+rn=10]}	4.108415455	17.70028576	110.8241115
{[>]N[C@@H](C)[C@@H](C[NH3+])C(=O).[+rn=10],CCCCC(N)(CC)C(C)(C)C=O[<].[+rn=90]}	0.661189278	47.45120006	221.8411071
{[>]N[C@@H](C)[C@@H](C[NH3+])C(=O).[+rn=20],CCCCC(N)(CC)C(C)(C)C=O[<].[+rn=80]}	0.624222149	36.58465627	143.2511288
{[>]N[C@@H](C)[C@@H](C[NH3+])C(=O).[+rn=30],CCCCC(N)(CC)C(C)(C)C=O[<].[+rn=70]}	0.711774848	33.11402971	138.5510589
{[>]N[C@@H](C)[C@@H](C[NH3+])C(=O).[+rn=40],CCCCC(N)(CC)C(C)(C)C=O[<].[+rn=60]}	0.665570669	27.4514311	87.58180998
{[>]N[C@@H](C)[C@@H](C[NH3+])C(=O).[+rn=50],CCCCC(N)(CC)C(C)(C)C=O[<].[+rn=50]}	0.778408246	23.41518809	70.59311157
{[>]N[C@@H](C)[C@@H](C[NH3+])C(=O).[+rn=60],CCCCC(N)(CC)C(C)(C)C=O[<].[+rn=40]}	0.800056509	21.01186691	59.6836246
{[>]N[C@@H](C)[C@@H](C[NH3+])C(=O).[+rn=70],CCCCC(N)(CC)C(C)(C)C=O[<].[+rn=30]}	1.091584694	19.88318075	69.5005692
{[>]N[C@@H](C)[C@@H](C[NH3+])C(=O).[+rn=80],CCCCC(N)(CC)C(C)(C)C=O[<].[+rn=20]}	1.476650072	17.82708865	72.84401237
{[>]N[C@@H](C)[C@@H](C[NH3+])C(=O).[+rn=90],CCCCC(N)(CC)C(C)(C)C=O[<].[+rn=10]}	2.45539716	18.2869868	106.7529542
{[>]N[C@@H](C)[C@@H](C[NH3+])C(=O).[+rn=10],CCCC(C=O)(CCC)C(C)(C)N[<].[+rn=90]}	2.280195747	68.169099	237.0693713
{[>]N[C@@H](C)[C@@H](C[NH3+])C(=O).[+rn=20],CCCC(C=O)(CCC)C(C)(C)N[<].[+rn=80]}	2.770741928	52.88127999	161.1262713
{[>]N[C@@H](C)[C@@H](C[NH3+])C(=O).[+rn=30],CCCC(C=O)(CCC)C(C)(C)N[<].[+rn=70]}	3.91833522	47.20837882	155.3013779
{[>]N[C@@H](C)[C@@H](C[NH3+])C(=O).[+rn=40],CCCC(C=O)(CCC)C(C)(C)N[<].[+rn=60]}	4.226978158	38.90376605	103.1870813
{[>]N[C@@H](C)[C@@H](C[NH3+])C(=O).[+rn=50],CCCC(C=O)(CCC)C(C)(C)N[<].[+rn=50]}	6.498201934	33.69956402	86.01075262
{[>]N[C@@H](C)[C@@H](C[NH3+])C(=O).[+rn=60],CCCC(C=O)(CCC)C(C)(C)N[<].[+rn=40]}	7.143429732	29.76251954	75.21040548
{[>]N[C@@H](C)[C@@H](C[NH3+])C(=O).[+rn=70],CCCC(C=O)(CCC)C(C)(C)N[<].[+rn=30]}	10.91525885	28.19551088	75.33509824
{[>]N[C@@H](C)[C@@H](C[NH3+])C(=O).[+rn=80],CCCC(C=O)(CCC)C(C)(C)N[<].[+rn=20]}	14.50795024	25.20655297	62.58054865
{[>]N[C@@H](C)[C@@H](C[NH3+])C(=O).[+rn=90],CCCC(C=O)(CCC)C(C)(C)N[<].[+rn=10]}	24.18634857	26.49227955	81.30463941
{[>]N[C@@H](C)[C@@H](C[NH3+])C(=O).[+rn=10],CCCC(N)(CCC)C(C)(C)C=O[<].[+rn=90]}	1.955314141	67.40748427	235.1578466
{[>]N[C@@H](C)[C@@H](C[NH3+])C(=O).[+rn=20],CCCC(N)(CCC)C(C)(C)C=O[<].[+rn=80]}	2.136844906	51.65299451	159.968813
{[>]N[C@@H](C)[C@@H](C[NH3+])C(=O).[+rn=30],CCCC(N)(CCC)C(C)(C)C=O[<].[+rn=70]}	2.665976467	46.4363785	153.0433756
{[>]N[C@@H](C)[C@@H](C[NH3+])C(=O).[+rn=40],CCCC(N)(CCC)C(C)(C)C=O[<].[+rn=60]}	2.63799518	38.11722771	99.21988919
{[>]N[C@@H](C)[C@@H](C[NH3+])C(=O).[+rn=50],CCCC(N)(CCC)C(C)(C)C=O[<].[+rn=50]}	3.585874213	32.40019045	82.06619119
{[>]N[C@@H](C)[C@@H](C[NH3+])C(=O).[+rn=60],CCCC(N)(CCC)C(C)(C)C=O[<].[+rn=40]}	3.602572804	28.48659974	71.55326552
{[>]N[C@@H](C)[C@@H](C[NH3+])C(=O).[+rn=70],CCCC(N)(CCC)C(C)(C)C=O[<].[+rn=30]}	4.587589267	26.56319749	73.56442004
{[>]N[C@@H](C)[C@@H](C[NH3+])C(=O).[+rn=80],CCCC(N)(CCC)C(C)(C)C=O[<].[+rn=20]}	5.07613482	23.72925302	63.26381571
{[>]N[C@@H](C)[C@@H](C[NH3+])C(=O).[+rn=90],CCCC(N)(CCC)C(C)(C)C=O[<].[+rn=10]}	6.978123143	25.22987762	85.04112327
{[>]N[C@@H](C)[C@@H](C[NH3+])C(=O).[+rn=10],CCCC(C)(N)C(C)(C=O)C(C)C[<].[+rn=90]}	0.174950194	30.18867374	121.5399459
{[>]N[C@@H](C)[C@@H](C[NH3+])C(=O).[+rn=20],CCCC(C)(N)C(C)(C=O)C(C)C[<].[+rn=80]}	0.184762173	23.68243773	85.24470303
{[>]N[C@@H](C)[C@@H](C[NH3+])C(=O).[+rn=30],CCCC(C)(N)C(C)(C=O)C(C)C[<].[+rn=70]}	0.212428729	21.6747395	86.10007951
{[>]N[C@@H](C)[C@@H](C[NH3+])C(=O).[+rn=40],CCCC(C)(N)C(C)(C=O)C(C)C[<].[+rn=60]}	0.224786667	18.62957645	64.51434432
{[>]N[C@@H](C)[C@@H](C[NH3+])C(=O).[+rn=50],CCCC(C)(N)C(C)(C=O)C(C)C[<].[+rn=50]}	0.305057106	16.51397462	63.65389898
{[>]N[C@@H](C)[C@@H](C[NH3+])C(=O).[+rn=60],CCCC(C)(N)C(C)(C=O)C(C)C[<].[+rn=40]}	0.329741613	14.92121883	64.55226775
{[>]N[C@@H](C)[C@@H](C[NH3+])C(=O).[+rn=70],CCCC(C)(N)C(C)(C=O)C(C)C[<].[+rn=30]}	0.424045642	14.26857206	83.1393912
{[>]N[C@@H](C)[C@@H](C[NH3+])C(=O).[+rn=80],CCCC(C)(N)C(C)(C=O)C(C)C[<].[+rn=20]}	0.501652678	13.06224778	96.60835607
{[>]N[C@@H](C)[C@@H](C[NH3+])C(=O).[+rn=90],CCCC(C)(N)C(C)(C=O)C(C)C[<].[+rn=10]}	0.664695023	13.69190763	133.014789
{[>]N[C@@H](C)[C@@H](C[NH3+])C(=O).[+rn=10],CCC(C)C(C)(N)C(C)(C)C=O[<].[+rn=90]}	1.203359923	27.21185952	130.3290681
{[>]N[C@@H](C)[C@@H](C[NH3+])C(=O).[+rn=20],CCC(C)C(C)(N)C(C)(C)C=O[<].[+rn=80]}	1.173094939	20.64952916	92.8154525
{[>]N[C@@H](C)[C@@H](C[NH3+])C(=O).[+rn=30],CCC(C)C(C)(N)C(C)(C)C=O[<].[+rn=70]}	1.350627006	18.49179632	93.22319501
{[>]N[C@@H](C)[C@@H](C[NH3+])C(=O).[+rn=40],CCC(C)C(C)(N)C(C)(C)C=O[<].[+rn=60]}	1.144547916	15.27699914	67.12487057
{[>]N[C@@H](C)[C@@H](C[NH3+])C(=O).[+rn=50],CCC(C)C(C)(N)C(C)(C)C=O[<].[+rn=50]}	1.47299675	13.27002169	59.38736052
{[>]N[C@@H](C)[C@@H](C[NH3+])C(=O).[+rn=60],CCC(C)C(C)(N)C(C)(C)C=O[<].[+rn=40]}	1.331574433	12.30022362	56.28419349
{[>]N[C@@H](C)[C@@H](C[NH3+])C(=O).[+rn=70],CCC(C)C(C)(N)C(C)(C)C=O[<].[+rn=30]}	1.710286496	11.88521393	71.44553976
{[>]N[C@@H](C)[C@@H](C[NH3+])C(=O).[+rn=80],CCC(C)C(C)(N)C(C)(C)C=O[<].[+rn=20]}	2.128300241	10.84941701	79.32435581
{[>]N[C@@H](C)[C@@H](C[NH3+])C(=O).[+rn=90],CCC(C)C(C)(N)C(C)(C)C=O[<].[+rn=10]}	3.422877393	11.58730904	115.0001811
{[>]N[C@@H](C)[C@@H](C[NH3+])C(=O).[+rn=10],CCC(C)C(C)(N)C(C)(C=O)CC[<].[+rn=90]}	0.475388384	29.30244579	136.9573216
{[>]N[C@@H](C)[C@@H](C[NH3+])C(=O).[+rn=20],CCC(C)C(C)(N)C(C)(C=O)CC[<].[+rn=80]}	0.482472314	22.93122241	92.10106725
{[>]N[C@@H](C)[C@@H](C[NH3+])C(=O).[+rn=30],CCC(C)C(C)(N)C(C)(C=O)CC[<].[+rn=70]}	0.515688656	20.88161633	89.81772286
{[>]N[C@@H](C)[C@@H](C[NH3+])C(=O).[+rn=40],CCC(C)C(C)(N)C(C)(C=O)CC[<].[+rn=60]}	0.482111765	17.75410666	64.73292659
{[>]N[C@@H](C)[C@@H](C[NH3+])C(=O).[+rn=50],CCC(C)C(C)(N)C(C)(C=O)CC[<].[+rn=50]}	0.568286562	15.95227941	62.76471797
{[>]N[C@@H](C)[C@@H](C[NH3+])C(=O).[+rn=60],CCC(C)C(C)(N)C(C)(C=O)CC[<].[+rn=40]}	0.596540827	14.63219188	62.55420036
{[>]N[C@@H](C)[C@@H](C[NH3+])C(=O).[+rn=70],CCC(C)C(C)(N)C(C)(C=O)CC[<].[+rn=30]}	0.850566427	13.75331121	82.50630425
{[>]N[C@@H](C)[C@@H](C[NH3+])C(=O).[+rn=80],CCC(C)C(C)(N)C(C)(C=O)CC[<].[+rn=20]}	1.19120069	12.63176736	96.2609937
{[>]N[C@@H](C)[C@@H](C[NH3+])C(=O).[+rn=90],CCC(C)C(C)(N)C(C)(C=O)CC[<].[+rn=10]}	1.770986972	13.23671989	134.3873956
{[>]N[C@@H](C)[C@@H](C[NH3+])C(=O).[+rn=10],CC(C)CC(C)(C=O)C(C)(C)N[<].[+rn=90]}	11.2800977	57.02700788	223.9434246
{[>]N[C@@H](C)[C@@H](C[NH3+])C(=O).[+rn=20],CC(C)CC(C)(C=O)C(C)(C)N[<].[+rn=80]}	13.93106527	43.78053215	132.3653138
{[>]N[C@@H](C)[C@@H](C[NH3+])C(=O).[+rn=30],CC(C)CC(C)(C=O)C(C)(C)N[<].[+rn=70]}	20.58255462	38.42211769	122.0046653
{[>]N[C@@H](C)[C@@H](C[NH3+])C(=O).[+rn=40],CC(C)CC(C)(C=O)C(C)(C)N[<].[+rn=60]}	22.50307466	31.74929282	79.69395847
{[>]N[C@@H](C)[C@@H](C[NH3+])C(=O).[+rn=50],CC(C)CC(C)(C=O)C(C)(C)N[<].[+rn=50]}	37.4789625	27.43422473	66.09207569
{[>]N[C@@H](C)[C@@H](C[NH3+])C(=O).[+rn=60],CC(C)CC(C)(C=O)C(C)(C)N[<].[+rn=40]}	40.87618485	24.09631267	55.40258674
{[>]N[C@@H](C)[C@@H](C[NH3+])C(=O).[+rn=70],CC(C)CC(C)(C=O)C(C)(C)N[<].[+rn=30]}	67.13631525	22.55996181	56.6281523
{[>]N[C@@H](C)[C@@H](C[NH3+])C(=O).[+rn=80],CC(C)CC(C)(C=O)C(C)(C)N[<].[+rn=20]}	80.06341416	20.33912476	50.38614233
{[>]N[C@@H](C)[C@@H](C[NH3+])C(=O).[+rn=90],CC(C)CC(C)(C=O)C(C)(C)N[<].[+rn=10]}	104.4772114	21.17064102	71.11424554
{[>]N[C@@H](C)[C@@H](C[NH3+])C(=O).[+rn=10],CCC(C)(C)C(C)(C=O)C(C)(C)N[<].[+rn=90]}	0.08738892	19.16707461	58.89909843
{[>]N[C@@H](C)[C@@H](C[NH3+])C(=O).[+rn=20],CCC(C)(C)C(C)(C=O)C(C)(C)N[<].[+rn=80]}	0.112227592	15.2812634	49.9937001
{[>]N[C@@H](C)[C@@H](C[NH3+])C(=O).[+rn=30],CCC(C)(C)C(C)(C=O)C(C)(C)N[<].[+rn=70]}	0.168770808	14.1434898	55.46892729
{[>]N[C@@H](C)[C@@H](C[NH3+])C(=O).[+rn=40],CCC(C)(C)C(C)(C=O)C(C)(C)N[<].[+rn=60]}	0.214544171	12.71116364	49.5192633
{[>]N[C@@H](C)[C@@H](C[NH3+])C(=O).[+rn=50],CCC(C)(C)C(C)(C=O)C(C)(C)N[<].[+rn=50]}	0.356658118	11.83970078	51.59287639
{[>]N[C@@H](C)[C@@H](C[NH3+])C(=O).[+rn=60],CCC(C)(C)C(C)(C=O)C(C)(C)N[<].[+rn=40]}	0.41994025	11.56015669	62.5259553
{[>]N[C@@H](C)[C@@H](C[NH3+])C(=O).[+rn=70],CCC(C)(C)C(C)(C=O)C(C)(C)N[<].[+rn=30]}	0.601742321	11.35817221	79.37687203
{[>]N[C@@H](C)[C@@H](C[NH3+])C(=O).[+rn=80],CCC(C)(C)C(C)(C=O)C(C)(C)N[<].[+rn=20]}	0.761327559	10.75168839	91.04247255
{[>]N[C@@H](C)[C@@H](C[NH3+])C(=O).[+rn=90],CCC(C)(C)C(C)(C=O)C(C)(C)N[<].[+rn=10]}	1.057874226	11.17393191	124.8938805
{[>]N[C@@H](C)[C@@H](C[NH3+])C(=O).[+rn=10],CC(C)CCC(C)(N)C(C)(C)C=O[<].[+rn=90]}	2.782241537	58.71601798	216.2196919
{[>]N[C@@H](C)[C@@H](C[NH3+])C(=O).[+rn=20],CC(C)CCC(C)(N)C(C)(C)C=O[<].[+rn=80]}	3.019614954	45.90635265	133.8071138
{[>]N[C@@H](C)[C@@H](C[NH3+])C(=O).[+rn=30],CC(C)CCC(C)(N)C(C)(C)C=O[<].[+rn=70]}	3.647972284	40.91970297	125.8359813
{[>]N[C@@H](C)[C@@H](C[NH3+])C(=O).[+rn=40],CC(C)CCC(C)(N)C(C)(C)C=O[<].[+rn=60]}	3.58113076	34.17924136	82.59955971
{[>]N[C@@H](C)[C@@H](C[NH3+])C(=O).[+rn=50],CC(C)CCC(C)(N)C(C)(C)C=O[<].[+rn=50]}	4.365619652	30.05911892	63.98655598
{[>]N[C@@H](C)[C@@H](C[NH3+])C(=O).[+rn=60],CC(C)CCC(C)(N)C(C)(C)C=O[<].[+rn=40]}	4.151156029	26.48569095	53.61574966
{[>]N[C@@H](C)[C@@H](C[NH3+])C(=O).[+rn=70],CC(C)CCC(C)(N)C(C)(C)C=O[<].[+rn=30]}	5.524795922	24.33885945	52.77023015
{[>]N[C@@H](C)[C@@H](C[NH3+])C(=O).[+rn=80],CC(C)CCC(C)(N)C(C)(C)C=O[<].[+rn=20]}	6.467204318	20.90688971	46.06508232
{[>]N[C@@H](C)[C@@H](C[NH3+])C(=O).[+rn=90],CC(C)CCC(C)(N)C(C)(C)C=O[<].[+rn=10]}	8.615835376	20.8958668	58.78288591
{[>]N[C@@H](C)[C@@H](C[NH3+])C(=O).[+rn=10],CCCC(C)C(C)(N)C(C)(C)C=O[<].[+rn=90]}	0.563896652	33.90927038	144.5281055
{[>]N[C@@H](C)[C@@H](C[NH3+])C(=O).[+rn=20],CCCC(C)C(C)(N)C(C)(C)C=O[<].[+rn=80]}	0.513497401	26.46294881	98.87771779
{[>]N[C@@H](C)[C@@H](C[NH3+])C(=O).[+rn=30],CCCC(C)C(C)(N)C(C)(C)C=O[<].[+rn=70]}	0.546687772	23.99594302	98.1602151
{[>]N[C@@H](C)[C@@H](C[NH3+])C(=O).[+rn=40],CCCC(C)C(C)(N)C(C)(C)C=O[<].[+rn=60]}	0.491132204	20.55426155	69.01518939
{[>]N[C@@H](C)[C@@H](C[NH3+])C(=O).[+rn=50],CCCC(C)C(C)(N)C(C)(C)C=O[<].[+rn=50]}	0.604220849	18.05304705	59.54881375
{[>]N[C@@H](C)[C@@H](C[NH3+])C(=O).[+rn=60],CCCC(C)C(C)(N)C(C)(C)C=O[<].[+rn=40]}	0.632659886	16.08888374	53.56084348
{[>]N[C@@H](C)[C@@H](C[NH3+])C(=O).[+rn=70],CCCC(C)C(C)(N)C(C)(C)C=O[<].[+rn=30]}	0.899259738	15.1442704	61.78954691
{[>]N[C@@H](C)[C@@H](C[NH3+])C(=O).[+rn=80],CCCC(C)C(C)(N)C(C)(C)C=O[<].[+rn=20]}	1.176953775	13.91973324	68.16403947
{[>]N[C@@H](C)[C@@H](C[NH3+])C(=O).[+rn=90],CCCC(C)C(C)(N)C(C)(C)C=O[<].[+rn=10]}	1.846981769	14.40849586	98.54836471
{[>]N[C@@H](C)[C@@H](C[NH3+])C(=O).[+rn=10],CCC(C=O)(CC)C(C)(N)C(C)C[<].[+rn=90]}	0.18495323	28.48730042	99.69664485
{[>]N[C@@H](C)[C@@H](C[NH3+])C(=O).[+rn=20],CCC(C=O)(CC)C(C)(N)C(C)C[<].[+rn=80]}	0.222703435	22.7156463	75.71154378
{[>]N[C@@H](C)[C@@H](C[NH3+])C(=O).[+rn=30],CCC(C=O)(CC)C(C)(N)C(C)C[<].[+rn=70]}	0.329877249	20.87073358	75.99298265
{[>]N[C@@H](C)[C@@H](C[NH3+])C(=O).[+rn=40],CCC(C=O)(CC)C(C)(N)C(C)C[<].[+rn=60]}	0.410435136	18.23702239	64.59538986
{[>]N[C@@H](C)[C@@H](C[NH3+])C(=O).[+rn=50],CCC(C=O)(CC)C(C)(N)C(C)C[<].[+rn=50]}	0.674562268	16.23490983	64.55202849
{[>]N[C@@H](C)[C@@H](C[NH3+])C(=O).[+rn=60],CCC(C=O)(CC)C(C)(N)C(C)C[<].[+rn=40]}	0.836536903	14.91205845	71.1178246
{[>]N[C@@H](C)[C@@H](C[NH3+])C(=O).[+rn=70],CCC(C=O)(CC)C(C)(N)C(C)C[<].[+rn=30]}	1.309121972	14.16149254	88.35748316
{[>]N[C@@H](C)[C@@H](C[NH3+])C(=O).[+rn=80],CCC(C=O)(CC)C(C)(N)C(C)C[<].[+rn=20]}	1.613684008	13.10544699	99.80051921
{[>]N[C@@H](C)[C@@H](C[NH3+])C(=O).[+rn=90],CCC(C=O)(CC)C(C)(N)C(C)C[<].[+rn=10]}	2.246497097	13.59979124	140.3529598
{[>]N[C@@H](C)[C@@H](C[NH3+])C(=O).[+rn=10],CCC(C)(N)C(C=O)(CC)C(C)C[<].[+rn=90]}	0.05660745	21.05518837	71.18642579
{[>]N[C@@H](C)[C@@H](C[NH3+])C(=O).[+rn=20],CCC(C)(N)C(C=O)(CC)C(C)C[<].[+rn=80]}	0.073882946	16.75256284	57.21643394
{[>]N[C@@H](C)[C@@H](C[NH3+])C(=O).[+rn=30],CCC(C)(N)C(C=O)(CC)C(C)C[<].[+rn=70]}	0.110144459	15.84804574	62.15449221
{[>]N[C@@H](C)[C@@H](C[NH3+])C(=O).[+rn=40],CCC(C)(N)C(C=O)(CC)C(C)C[<].[+rn=60]}	0.141857914	14.06835273	57.31704584
{[>]N[C@@H](C)[C@@H](C[NH3+])C(=O).[+rn=50],CCC(C)(N)C(C=O)(CC)C(C)C[<].[+rn=50]}	0.2626814	12.93999958	60.52625544
{[>]N[C@@H](C)[C@@H](C[NH3+])C(=O).[+rn=60],CCC(C)(N)C(C=O)(CC)C(C)C[<].[+rn=40]}	0.356624123	12.3800945	72.49178836
{[>]N[C@@H](C)[C@@H](C[NH3+])C(=O).[+rn=70],CCC(C)(N)C(C=O)(CC)C(C)C[<].[+rn=30]}	0.562559542	12.15664591	97.98316597
{[>]N[C@@H](C)[C@@H](C[NH3+])C(=O).[+rn=80],CCC(C)(N)C(C=O)(CC)C(C)C[<].[+rn=20]}	0.768264523	11.19483519	118.7038111
{[>]N[C@@H](C)[C@@H](C[NH3+])C(=O).[+rn=90],CCC(C)(N)C(C=O)(CC)C(C)C[<].[+rn=10]}	1.206986142	11.65102482	167.1851499
{[>]N[C@@H](C)[C@@H](C[NH3+])C(=O).[+rn=10],CCC(C)(N)C(C)(C=O)CC(C)C[<].[+rn=90]}	0.947809842	48.09277877	231.4253301
{[>]N[C@@H](C)[C@@H](C[NH3+])C(=O).[+rn=20],CCC(C)(N)C(C)(C=O)CC(C)C[<].[+rn=80]}	1.122513535	37.6253915	145.604326
{[>]N[C@@H](C)[C@@H](C[NH3+])C(=O).[+rn=30],CCC(C)(N)C(C)(C=O)CC(C)C[<].[+rn=70]}	1.394004404	33.7250821	131.8780891
{[>]N[C@@H](C)[C@@H](C[NH3+])C(=O).[+rn=40],CCC(C)(N)C(C)(C=O)CC(C)C[<].[+rn=60]}	1.535531424	28.08537219	84.82055856
{[>]N[C@@H](C)[C@@H](C[NH3+])C(=O).[+rn=50],CCC(C)(N)C(C)(C=O)CC(C)C[<].[+rn=50]}	2.272430921	24.36233497	66.82069288
{[>]N[C@@H](C)[C@@H](C[NH3+])C(=O).[+rn=60],CCC(C)(N)C(C)(C=O)CC(C)C[<].[+rn=40]}	2.645335899	21.61715456	59.16861997
{[>]N[C@@H](C)[C@@H](C[NH3+])C(=O).[+rn=70],CCC(C)(N)C(C)(C=O)CC(C)C[<].[+rn=30]}	4.576036282	20.33188935	62.46275227
{[>]N[C@@H](C)[C@@H](C[NH3+])C(=O).[+rn=80],CCC(C)(N)C(C)(C=O)CC(C)C[<].[+rn=20]}	6.596421335	17.99970253	57.76385935
{[>]N[C@@H](C)[C@@H](C[NH3+])C(=O).[+rn=90],CCC(C)(N)C(C)(C=O)CC(C)C[<].[+rn=10]}	10.69750754	18.17725939	79.693802
{[>]N[C@@H](C)[C@@H](C[NH3+])C(=O).[+rn=10],CCC(CC)C(C)(N)C(C)(C)C=O[<].[+rn=90]}	0.997074883	38.19571671	121.3363487
{[>]N[C@@H](C)[C@@H](C[NH3+])C(=O).[+rn=20],CCC(CC)C(C)(N)C(C)(C)C=O[<].[+rn=80]}	1.00425592	30.07724669	87.53824266
{[>]N[C@@H](C)[C@@H](C[NH3+])C(=O).[+rn=30],CCC(CC)C(C)(N)C(C)(C)C=O[<].[+rn=70]}	1.182852706	27.43130034	86.39649616
{[>]N[C@@H](C)[C@@H](C[NH3+])C(=O).[+rn=40],CCC(CC)C(C)(N)C(C)(C)C=O[<].[+rn=60]}	1.121429272	22.96758407	67.2407767
{[>]N[C@@H](C)[C@@H](C[NH3+])C(=O).[+rn=50],CCC(CC)C(C)(N)C(C)(C)C=O[<].[+rn=50]}	1.331468267	19.9952848	63.49297755
{[>]N[C@@H](C)[C@@H](C[NH3+])C(=O).[+rn=60],CCC(CC)C(C)(N)C(C)(C)C=O[<].[+rn=40]}	1.257902526	17.62178227	59.67506132
{[>]N[C@@H](C)[C@@H](C[NH3+])C(=O).[+rn=70],CCC(CC)C(C)(N)C(C)(C)C=O[<].[+rn=30]}	1.537658442	16.65056097	68.50400243
{[>]N[C@@H](C)[C@@H](C[NH3+])C(=O).[+rn=80],CCC(CC)C(C)(N)C(C)(C)C=O[<].[+rn=20]}	1.74612289	15.28325128	72.2846213
{[>]N[C@@H](C)[C@@H](C[NH3+])C(=O).[+rn=90],CCC(CC)C(C)(N)C(C)(C)C=O[<].[+rn=10]}	2.392784253	16.1593724	98.97284074
{[>]N[C@@H](C)[C@@H](C[NH3+])C(=O).[+rn=10],CCCC(C)(C=O)C(C)(N)C(C)C[<].[+rn=90]}	0.226567315	32.66145292	164.1938994
{[>]N[C@@H](C)[C@@H](C[NH3+])C(=O).[+rn=20],CCCC(C)(C=O)C(C)(N)C(C)C[<].[+rn=80]}	0.227635795	25.6297686	108.3703909
{[>]N[C@@H](C)[C@@H](C[NH3+])C(=O).[+rn=30],CCCC(C)(C=O)C(C)(N)C(C)C[<].[+rn=70]}	0.258265334	23.45895581	104.6647647
{[>]N[C@@H](C)[C@@H](C[NH3+])C(=O).[+rn=40],CCCC(C)(C=O)C(C)(N)C(C)C[<].[+rn=60]}	0.281467578	20.09263794	74.80145289
{[>]N[C@@H](C)[C@@H](C[NH3+])C(=O).[+rn=50],CCCC(C)(C=O)C(C)(N)C(C)C[<].[+rn=50]}	0.421586032	17.56750379	66.60792791
{[>]N[C@@H](C)[C@@H](C[NH3+])C(=O).[+rn=60],CCCC(C)(C=O)C(C)(N)C(C)C[<].[+rn=40]}	0.512759883	15.6333173	60.83351595
{[>]N[C@@H](C)[C@@H](C[NH3+])C(=O).[+rn=70],CCCC(C)(C=O)C(C)(N)C(C)C[<].[+rn=30]}	0.822401979	14.92700454	72.25190377
{[>]N[C@@H](C)[C@@H](C[NH3+])C(=O).[+rn=80],CCCC(C)(C=O)C(C)(N)C(C)C[<].[+rn=20]}	1.147360138	13.78418486	78.93956052
{[>]N[C@@H](C)[C@@H](C[NH3+])C(=O).[+rn=90],CCCC(C)(C=O)C(C)(N)C(C)C[<].[+rn=10]}	1.694244277	14.22605397	112.7089625
{[>]N[C@@H](C)[C@@H](C[NH3+])C(=O).[+rn=10],CCC(C)CC(C)(N)C(C)(C)C=O[<].[+rn=90]}	7.140999307	55.54774132	231.2162708
{[>]N[C@@H](C)[C@@H](C[NH3+])C(=O).[+rn=20],CCC(C)CC(C)(N)C(C)(C)C=O[<].[+rn=80]}	7.635492001	42.62475216	140.3896461
{[>]N[C@@H](C)[C@@H](C[NH3+])C(=O).[+rn=30],CCC(C)CC(C)(N)C(C)(C)C=O[<].[+rn=70]}	9.485175324	38.18969972	126.7106763
{[>]N[C@@H](C)[C@@H](C[NH3+])C(=O).[+rn=40],CCC(C)CC(C)(N)C(C)(C)C=O[<].[+rn=60]}	9.66396776	31.82404113	82.49675302
{[>]N[C@@H](C)[C@@H](C[NH3+])C(=O).[+rn=50],CCC(C)CC(C)(N)C(C)(C)C=O[<].[+rn=50]}	12.50615075	27.62145168	67.23420497
{[>]N[C@@H](C)[C@@H](C[NH3+])C(=O).[+rn=60],CCC(C)CC(C)(N)C(C)(C)C=O[<].[+rn=40]}	12.56805121	24.45616325	60.02087494
{[>]N[C@@H](C)[C@@H](C[NH3+])C(=O).[+rn=70],CCC(C)CC(C)(N)C(C)(C)C=O[<].[+rn=30]}	16.61312119	22.4894515	61.00660349
{[>]N[C@@H](C)[C@@H](C[NH3+])C(=O).[+rn=80],CCC(C)CC(C)(N)C(C)(C)C=O[<].[+rn=20]}	14.65570086	19.6065172	54.66752553
{[>]N[C@@H](C)[C@@H](C[NH3+])C(=O).[+rn=90],CCC(C)CC(C)(N)C(C)(C)C=O[<].[+rn=10]}	17.02938116	19.33644629	72.97393782
{[>]N[C@@H](C)[C@@H](C[NH3+])C(=O).[+rn=10],CC(C)CC(C)(N)C(C)(C)C=O[<].[+rn=90]}	7.729122397	53.15153077	202.519769
{[>]N[C@@H](C)[C@@H](C[NH3+])C(=O).[+rn=20],CC(C)CC(C)(N)C(C)(C)C=O[<].[+rn=80]}	8.348429821	39.93091344	128.3698097
{[>]N[C@@H](C)[C@@H](C[NH3+])C(=O).[+rn=30],CC(C)CC(C)(N)C(C)(C)C=O[<].[+rn=70]}	10.97065787	35.43495021	120.537812
{[>]N[C@@H](C)[C@@H](C[NH3+])C(=O).[+rn=40],CC(C)CC(C)(N)C(C)(C)C=O[<].[+rn=60]}	11.38087383	28.85999661	81.37188422
{[>]N[C@@H](C)[C@@H](C[NH3+])C(=O).[+rn=50],CC(C)CC(C)(N)C(C)(C)C=O[<].[+rn=50]}	15.74193321	24.3575575	69.61923501
{[>]N[C@@H](C)[C@@H](C[NH3+])C(=O).[+rn=60],CC(C)CC(C)(N)C(C)(C)C=O[<].[+rn=40]}	14.90787863	21.39907538	62.85240471
{[>]N[C@@H](C)[C@@H](C[NH3+])C(=O).[+rn=70],CC(C)CC(C)(N)C(C)(C)C=O[<].[+rn=30]}	18.66521394	20.14846085	67.63057075
{[>]N[C@@H](C)[C@@H](C[NH3+])C(=O).[+rn=80],CC(C)CC(C)(N)C(C)(C)C=O[<].[+rn=20]}	17.06575088	18.07478664	61.33997625
{[>]N[C@@H](C)[C@@H](C[NH3+])C(=O).[+rn=90],CC(C)CC(C)(N)C(C)(C)C=O[<].[+rn=10]}	21.48697753	18.91650865	81.98329464
{[>]N[C@@H](C)[C@@H](C[NH3+])C(=O).[+rn=10],CCC(CC)C(C)(C=O)C(C)(C)N[<].[+rn=90]}	0.704437711	38.75339734	131.6997733
{[>]N[C@@H](C)[C@@H](C[NH3+])C(=O).[+rn=20],CCC(CC)C(C)(C=O)C(C)(C)N[<].[+rn=80]}	0.889924606	30.36628633	89.59674516
{[>]N[C@@H](C)[C@@H](C[NH3+])C(=O).[+rn=30],CCC(CC)C(C)(C=O)C(C)(C)N[<].[+rn=70]}	1.27228088	27.46947293	88.45401775
{[>]N[C@@H](C)[C@@H](C[NH3+])C(=O).[+rn=40],CCC(CC)C(C)(C=O)C(C)(C)N[<].[+rn=60]}	1.508588649	23.23919254	66.08743477
{[>]N[C@@H](C)[C@@H](C[NH3+])C(=O).[+rn=50],CCC(CC)C(C)(C=O)C(C)(C)N[<].[+rn=50]}	2.464874884	20.2145065	61.58374734
{[>]N[C@@H](C)[C@@H](C[NH3+])C(=O).[+rn=60],CCC(CC)C(C)(C=O)C(C)(C)N[<].[+rn=40]}	3.073724157	18.11563763	59.78379811
{[>]N[C@@H](C)[C@@H](C[NH3+])C(=O).[+rn=70],CCC(CC)C(C)(C=O)C(C)(C)N[<].[+rn=30]}	4.999582857	17.46577725	69.5374865
{[>]N[C@@H](C)[C@@H](C[NH3+])C(=O).[+rn=80],CCC(CC)C(C)(C=O)C(C)(C)N[<].[+rn=20]}	6.885481593	16.14282394	74.74513116
{[>]N[C@@H](C)[C@@H](C[NH3+])C(=O).[+rn=90],CCC(CC)C(C)(C=O)C(C)(C)N[<].[+rn=10]}	10.45747617	16.95652739	105.6636822
{[>]N[C@@H](C)[C@@H](C[NH3+])C(=O).[+rn=10],CCC(N)(CC(C)C)C(C)(C)C=O[<].[+rn=90]}	5.346998857	56.55103395	202.7118204
{[>]N[C@@H](C)[C@@H](C[NH3+])C(=O).[+rn=20],CCC(N)(CC(C)C)C(C)(C)C=O[<].[+rn=80]}	5.799007656	43.4967408	128.7920617
{[>]N[C@@H](C)[C@@H](C[NH3+])C(=O).[+rn=30],CCC(N)(CC(C)C)C(C)(C)C=O[<].[+rn=70]}	7.034693389	38.22506611	117.407053
{[>]N[C@@H](C)[C@@H](C[NH3+])C(=O).[+rn=40],CCC(N)(CC(C)C)C(C)(C)C=O[<].[+rn=60]}	7.316358212	31.62016157	82.92584971
{[>]N[C@@H](C)[C@@H](C[NH3+])C(=O).[+rn=50],CCC(N)(CC(C)C)C(C)(C)C=O[<].[+rn=50]}	9.564301354	27.37222314	71.57073397
{[>]N[C@@H](C)[C@@H](C[NH3+])C(=O).[+rn=60],CCC(N)(CC(C)C)C(C)(C)C=O[<].[+rn=40]}	9.674014616	24.17158098	66.2642116
{[>]N[C@@H](C)[C@@H](C[NH3+])C(=O).[+rn=70],CCC(N)(CC(C)C)C(C)(C)C=O[<].[+rn=30]}	12.03851039	22.38753407	68.70229015
{[>]N[C@@H](C)[C@@H](C[NH3+])C(=O).[+rn=80],CCC(N)(CC(C)C)C(C)(C)C=O[<].[+rn=20]}	12.77815627	19.79424997	61.10991573
{[>]N[C@@H](C)[C@@H](C[NH3+])C(=O).[+rn=90],CCC(N)(CC(C)C)C(C)(C)C=O[<].[+rn=10]}	16.87414073	19.8622795	81.77389312
{[>]N[C@@H](C)[C@@H](C[NH3+])C(=O).[+rn=10],CCC(N)(CC)C(C)(C=O)C(C)C[<].[+rn=90]}	0.208911019	28.46421975	99.74502835
{[>]N[C@@H](C)[C@@H](C[NH3+])C(=O).[+rn=20],CCC(N)(CC)C(C)(C=O)C(C)C[<].[+rn=80]}	0.254649906	22.70723557	75.7437823
{[>]N[C@@H](C)[C@@H](C[NH3+])C(=O).[+rn=30],CCC(N)(CC)C(C)(C=O)C(C)C[<].[+rn=70]}	0.375067549	20.86139852	76.03670754
{[>]N[C@@H](C)[C@@H](C[NH3+])C(=O).[+rn=40],CCC(N)(CC)C(C)(C=O)C(C)C[<].[+rn=60]}	0.469382624	18.23012156	64.60236957
{[>]N[C@@H](C)[C@@H](C[NH3+])C(=O).[+rn=50],CCC(N)(CC)C(C)(C=O)C(C)C[<].[+rn=50]}	0.772251189	16.23217832	64.56352676
{[>]N[C@@H](C)[C@@H](C[NH3+])C(=O).[+rn=60],CCC(N)(CC)C(C)(C=O)C(C)C[<].[+rn=40]}	0.961988565	14.90992908	71.12562308
{[>]N[C@@H](C)[C@@H](C[NH3+])C(=O).[+rn=70],CCC(N)(CC)C(C)(C=O)C(C)C[<].[+rn=30]}	1.517551507	14.15815228	88.36723757
{[>]N[C@@H](C)[C@@H](C[NH3+])C(=O).[+rn=80],CCC(N)(CC)C(C)(C=O)C(C)C[<].[+rn=20]}	1.866862041	13.10521045	99.81672823
{[>]N[C@@H](C)[C@@H](C[NH3+])C(=O).[+rn=90],CCC(N)(CC)C(C)(C=O)C(C)C[<].[+rn=10]}	2.559749962	13.59626642	140.408962
{[>]N[C@@H](C)[C@@H](C[NH3+])C(=O).[+rn=10],CCCC(N)(C(C)C)C(C)(C)C=O[<].[+rn=90]}	0.486342181	35.06547089	126.0492335
{[>]N[C@@H](C)[C@@H](C[NH3+])C(=O).[+rn=20],CCCC(N)(C(C)C)C(C)(C)C=O[<].[+rn=80]}	0.481932747	27.69791285	86.61526906
{[>]N[C@@H](C)[C@@H](C[NH3+])C(=O).[+rn=30],CCCC(N)(C(C)C)C(C)(C)C=O[<].[+rn=70]}	0.536483234	25.37574333	84.15811772
{[>]N[C@@H](C)[C@@H](C[NH3+])C(=O).[+rn=40],CCCC(N)(C(C)C)C(C)(C)C=O[<].[+rn=60]}	0.552992666	21.46798293	64.0900647
{[>]N[C@@H](C)[C@@H](C[NH3+])C(=O).[+rn=50],CCCC(N)(C(C)C)C(C)(C)C=O[<].[+rn=50]}	0.733225711	18.72887555	59.72685554
{[>]N[C@@H](C)[C@@H](C[NH3+])C(=O).[+rn=60],CCCC(N)(C(C)C)C(C)(C)C=O[<].[+rn=40]}	0.836354126	16.56845967	58.05333218
{[>]N[C@@H](C)[C@@H](C[NH3+])C(=O).[+rn=70],CCCC(N)(C(C)C)C(C)(C)C=O[<].[+rn=30]}	1.222265044	15.4663963	68.21157361
{[>]N[C@@H](C)[C@@H](C[NH3+])C(=O).[+rn=80],CCCC(N)(C(C)C)C(C)(C)C=O[<].[+rn=20]}	1.464567439	14.09257455	75.07635373
{[>]N[C@@H](C)[C@@H](C[NH3+])C(=O).[+rn=90],CCCC(N)(C(C)C)C(C)(C)C=O[<].[+rn=10]}	2.217211204	14.73311098	106.2818315
{[>]N[C@@H](C)[C@@H](C[NH3+])C(=O).[+rn=10],CC(C)(C)C(C)(N)C(C)(C)C=O[<].[+rn=90]}	0.176772298	19.38731931	70.29020585
{[>]N[C@@H](C)[C@@H](C[NH3+])C(=O).[+rn=20],CC(C)(C)C(C)(N)C(C)(C)C=O[<].[+rn=80]}	0.191092737	15.73232402	56.76629989
{[>]N[C@@H](C)[C@@H](C[NH3+])C(=O).[+rn=30],CC(C)(C)C(C)(N)C(C)(C)C=O[<].[+rn=70]}	0.229192315	14.59881456	59.06356983
{[>]N[C@@H](C)[C@@H](C[NH3+])C(=O).[+rn=40],CC(C)(C)C(C)(N)C(C)(C)C=O[<].[+rn=60]}	0.229538482	13.09203487	52.42527547
{[>]N[C@@H](C)[C@@H](C[NH3+])C(=O).[+rn=50],CC(C)(C)C(C)(N)C(C)(C)C=O[<].[+rn=50]}	0.320978424	11.8956266	51.46363949
{[>]N[C@@H](C)[C@@H](C[NH3+])C(=O).[+rn=60],CC(C)(C)C(C)(N)C(C)(C)C=O[<].[+rn=40]}	0.32339288	10.95637149	57.85149478
{[>]N[C@@H](C)[C@@H](C[NH3+])C(=O).[+rn=70],CC(C)(C)C(C)(N)C(C)(C)C=O[<].[+rn=30]}	0.442952694	10.66948392	68.51620876
{[>]N[C@@H](C)[C@@H](C[NH3+])C(=O).[+rn=80],CC(C)(C)C(C)(N)C(C)(C)C=O[<].[+rn=20]}	0.458687046	10.13874095	74.8667636
{[>]N[C@@H](C)[C@@H](C[NH3+])C(=O).[+rn=90],CC(C)(C)C(C)(N)C(C)(C)C=O[<].[+rn=10]}	0.573942153	10.73967268	104.4537797
{[>]N[C@@H](C)[C@@H](C[NH3+])C(=O).[+rn=10],CCC(N)(C(C)(C)C)C(C)(C)C=O[<].[+rn=90]}	0.031203703	18.63635798	54.38077308
{[>]N[C@@H](C)[C@@H](C[NH3+])C(=O).[+rn=20],CCC(N)(C(C)(C)C)C(C)(C)C=O[<].[+rn=80]}	0.034469527	15.16691637	45.32265493
{[>]N[C@@H](C)[C@@H](C[NH3+])C(=O).[+rn=30],CCC(N)(C(C)(C)C)C(C)(C)C=O[<].[+rn=70]}	0.04258203	14.08696786	49.99902393
{[>]N[C@@H](C)[C@@H](C[NH3+])C(=O).[+rn=40],CCC(N)(C(C)(C)C)C(C)(C)C=O[<].[+rn=60]}	0.043435779	12.54459911	47.79456763
{[>]N[C@@H](C)[C@@H](C[NH3+])C(=O).[+rn=50],CCC(N)(C(C)(C)C)C(C)(C)C=O[<].[+rn=50]}	0.063519145	11.60228537	52.62818038
{[>]N[C@@H](C)[C@@H](C[NH3+])C(=O).[+rn=60],CCC(N)(C(C)(C)C)C(C)(C)C=O[<].[+rn=40]}	0.067602124	10.81549177	62.32201428
{[>]N[C@@H](C)[C@@H](C[NH3+])C(=O).[+rn=70],CCC(N)(C(C)(C)C)C(C)(C)C=O[<].[+rn=30]}	0.105047374	10.61044562	78.23244304
{[>]N[C@@H](C)[C@@H](C[NH3+])C(=O).[+rn=80],CCC(N)(C(C)(C)C)C(C)(C)C=O[<].[+rn=20]}	0.127834938	10.05322304	88.27972717
{[>]N[C@@H](C)[C@@H](C[NH3+])C(=O).[+rn=90],CCC(N)(C(C)(C)C)C(C)(C)C=O[<].[+rn=10]}	0.179231593	10.31943625	121.8989478
{[>]N[C@@H](C)[C@@H](C[NH3+])C(=O).[+rn=10],CCC(C)(C=O)C(C)(N)C(C)(C)C[<].[+rn=90]}	0.342508528	23.51720722	77.81693181
{[>]N[C@@H](C)[C@@H](C[NH3+])C(=O).[+rn=20],CCC(C)(C=O)C(C)(N)C(C)(C)C[<].[+rn=80]}	0.390866824	18.83291177	60.26254159
{[>]N[C@@H](C)[C@@H](C[NH3+])C(=O).[+rn=30],CCC(C)(C=O)C(C)(N)C(C)(C)C[<].[+rn=70]}	0.54008844	17.16423165	61.52733627
{[>]N[C@@H](C)[C@@H](C[NH3+])C(=O).[+rn=40],CCC(C)(C=O)C(C)(N)C(C)(C)C[<].[+rn=60]}	0.591628441	14.83245226	49.78595992
{[>]N[C@@H](C)[C@@H](C[NH3+])C(=O).[+rn=50],CCC(C)(C=O)C(C)(N)C(C)(C)C[<].[+rn=50]}	0.83782299	13.35708804	48.76902106
{[>]N[C@@H](C)[C@@H](C[NH3+])C(=O).[+rn=60],CCC(C)(C=O)C(C)(N)C(C)(C)C[<].[+rn=40]}	0.860362255	12.59354264	52.29725484
{[>]N[C@@H](C)[C@@H](C[NH3+])C(=O).[+rn=70],CCC(C)(C=O)C(C)(N)C(C)(C)C[<].[+rn=30]}	1.077179992	12.24329487	62.35124026
{[>]N[C@@H](C)[C@@H](C[NH3+])C(=O).[+rn=80],CCC(C)(C=O)C(C)(N)C(C)(C)C[<].[+rn=20]}	1.234571498	11.40229291	67.82372536
{[>]N[C@@H](C)[C@@H](C[NH3+])C(=O).[+rn=90],CCC(C)(C=O)C(C)(N)C(C)(C)C[<].[+rn=10]}	1.621114738	11.47530524	95.71139869
{[>]N[C@@H](C)[C@@H](C[NH3+])C(=O).[+rn=10],CC(C)CCC(C)(C=O)C(C)(C)N[<].[+rn=90]}	8.831011257	67.74808378	276.1681324
{[>]N[C@@H](C)[C@@H](C[NH3+])C(=O).[+rn=20],CC(C)CCC(C)(C=O)C(C)(C)N[<].[+rn=80]}	6.558746155	52.76916679	174.2980439
{[>]N[C@@H](C)[C@@H](C[NH3+])C(=O).[+rn=30],CC(C)CCC(C)(C=O)C(C)(C)N[<].[+rn=70]}	5.89652061	47.36109828	153.3988352
{[>]N[C@@H](C)[C@@H](C[NH3+])C(=O).[+rn=40],CC(C)CCC(C)(C=O)C(C)(C)N[<].[+rn=60]}	3.975803581	40.04955071	107.6907722
{[>]N[C@@H](C)[C@@H](C[NH3+])C(=O).[+rn=50],CC(C)CCC(C)(C=O)C(C)(C)N[<].[+rn=50]}	3.96143929	34.7822049	86.66311082
{[>]N[C@@H](C)[C@@H](C[NH3+])C(=O).[+rn=60],CC(C)CCC(C)(C=O)C(C)(C)N[<].[+rn=40]}	2.964299214	30.5846156	73.72432229
{[>]N[C@@H](C)[C@@H](C[NH3+])C(=O).[+rn=70],CC(C)CCC(C)(C=O)C(C)(C)N[<].[+rn=30]}	3.06642656	27.99934074	70.84661955
{[>]N[C@@H](C)[C@@H](C[NH3+])C(=O).[+rn=80],CC(C)CCC(C)(C=O)C(C)(C)N[<].[+rn=20]}	2.478011315	24.25371711	58.43999312
{[>]N[C@@H](C)[C@@H](C[NH3+])C(=O).[+rn=90],CC(C)CCC(C)(C=O)C(C)(C)N[<].[+rn=10]}	2.345404284	23.76724525	68.18879216
{[>]N[C@@H](C)[C@@H](C[NH3+])C(=O).[+rn=10],CCC(C=O)(CC(C)C)C(C)(C)N[<].[+rn=90]}	11.04100525	55.45693692	215.8428085
{[>]N[C@@H](C)[C@@H](C[NH3+])C(=O).[+rn=20],CCC(C=O)(CC(C)C)C(C)(C)N[<].[+rn=80]}	13.19462927	43.53428521	137.4909428
{[>]N[C@@H](C)[C@@H](C[NH3+])C(=O).[+rn=30],CCC(C=O)(CC(C)C)C(C)(C)N[<].[+rn=70]}	17.68876212	38.88849725	126.1037677
{[>]N[C@@H](C)[C@@H](C[NH3+])C(=O).[+rn=40],CCC(C=O)(CC(C)C)C(C)(C)N[<].[+rn=60]}	18.29920612	32.94552279	85.74677195
{[>]N[C@@H](C)[C@@H](C[NH3+])C(=O).[+rn=50],CCC(C=O)(CC(C)C)C(C)(C)N[<].[+rn=50]}	27.96403694	28.96078649	73.29664932
{[>]N[C@@H](C)[C@@H](C[NH3+])C(=O).[+rn=60],CCC(C=O)(CC(C)C)C(C)(C)N[<].[+rn=40]}	31.3970615	25.67508265	66.21953365
{[>]N[C@@H](C)[C@@H](C[NH3+])C(=O).[+rn=70],CCC(C=O)(CC(C)C)C(C)(C)N[<].[+rn=30]}	49.89890966	23.96166048	68.50794972
{[>]N[C@@H](C)[C@@H](C[NH3+])C(=O).[+rn=80],CCC(C=O)(CC(C)C)C(C)(C)N[<].[+rn=20]}	66.66701019	21.19960822	61.70341283
{[>]N[C@@H](C)[C@@H](C[NH3+])C(=O).[+rn=90],CCC(C=O)(CC(C)C)C(C)(C)N[<].[+rn=10]}	101.3631796	21.49816835	83.77038578
{[>]N[C@@H](C)[C@@H](C[NH3+])C(=O).[+rn=10],CC(C)(C)CC(C)(C=O)C(C)(C)N[<].[+rn=90]}	23.40167963	68.55693601	158.004713
{[>]N[C@@H](C)[C@@H](C[NH3+])C(=O).[+rn=20],CC(C)(C)CC(C)(C=O)C(C)(C)N[<].[+rn=80]}	28.26170691	53.92430369	108.5649931
{[>]N[C@@H](C)[C@@H](C[NH3+])C(=O).[+rn=30],CC(C)(C)CC(C)(C=O)C(C)(C)N[<].[+rn=70]}	39.96336549	47.74964377	100.71407
{[>]N[C@@H](C)[C@@H](C[NH3+])C(=O).[+rn=40],CC(C)(C)CC(C)(C=O)C(C)(C)N[<].[+rn=60]}	45.07687555	40.69706816	71.82674538
{[>]N[C@@H](C)[C@@H](C[NH3+])C(=O).[+rn=50],CC(C)(C)CC(C)(C=O)C(C)(C)N[<].[+rn=50]}	74.70560177	36.03144469	57.56226493
{[>]N[C@@H](C)[C@@H](C[NH3+])C(=O).[+rn=60],CC(C)(C)CC(C)(C=O)C(C)(C)N[<].[+rn=40]}	88.95645685	32.13183511	48.71995088
{[>]N[C@@H](C)[C@@H](C[NH3+])C(=O).[+rn=70],CC(C)(C)CC(C)(C=O)C(C)(C)N[<].[+rn=30]}	140.4244314	30.31121269	45.8108909
{[>]N[C@@H](C)[C@@H](C[NH3+])C(=O).[+rn=80],CC(C)(C)CC(C)(C=O)C(C)(C)N[<].[+rn=20]}	165.4652869	27.27978578	36.95337657
{[>]N[C@@H](C)[C@@H](C[NH3+])C(=O).[+rn=90],CC(C)(C)CC(C)(C=O)C(C)(C)N[<].[+rn=10]}	211.5298084	27.68778448	42.90180233
