# Supplementary material for: AI-guided few-shot inverse design of HDP-mimicking polymers against drug-resistant bacteria
Source: Nat Commun. 2024 Jul 26;15:6288. doi: 10.1038/s41467-024-50533-4 (PMC11282099; doi:10.1038/s41467-024-50533-4)
Supplement: Supplementary file 11 — Source Data [file 41467_2024_50533_MOESM11_ESM.zip › Source Data/Supplementary Information/FigS45,48-50_predict_all.csv]

smiles	HC10	Sau	Ecoli
{[>]N[C@@H](C)[C@@H](C[NH3+])C(=O).[+rn=10],NC1CCCC1C=O[<].[+rn=90]}	152.1550668	107.6964981	97.19438119
{[>]N[C@@H](C)[C@@H](C[NH3+])C(=O).[+rn=20],NC1CCCC1C=O[<].[+rn=80]}	127.258869	98.7427635	98.46144924
{[>]N[C@@H](C)[C@@H](C[NH3+])C(=O).[+rn=30],NC1CCCC1C=O[<].[+rn=70]}	166.1194359	95.45414504	103.7004371
{[>]N[C@@H](C)[C@@H](C[NH3+])C(=O).[+rn=40],NC1CCCC1C=O[<].[+rn=60]}	138.6110861	93.6782683	64.39315207
{[>]N[C@@H](C)[C@@H](C[NH3+])C(=O).[+rn=50],NC1CCCC1C=O[<].[+rn=50]}	1610.398096	81.82771962	216.8191668
{[>]N[C@@H](C)[C@@H](C[NH3+])C(=O).[+rn=60],NC1CCCC1C=O[<].[+rn=40]}	2357.034679	66.16756605	265.4363401
{[>]N[C@@H](C)[C@@H](C[NH3+])C(=O).[+rn=70],NC1CCCC1C=O[<].[+rn=30]}	3646.964013	58.39899764	385.2095211
{[>]N[C@@H](C)[C@@H](C[NH3+])C(=O).[+rn=80],NC1CCCC1C=O[<].[+rn=20]}	3191.694502	57.03292824	450.9739057
{[>]N[C@@H](C)[C@@H](C[NH3+])C(=O).[+rn=90],NC1CCCC1C=O[<].[+rn=10]}	3042.46655	66.45323882	561.4781849
{[>]N[C@@H](C)[C@@H](C[NH3+])C(=O).[+rn=10],NC1CCC1C=O[<].[+rn=90]}	1175.954318	86.37444708	173.1516486
{[>]N[C@@H](C)[C@@H](C[NH3+])C(=O).[+rn=20],NC1CCC1C=O[<].[+rn=80]}	825.3253473	80.39606231	164.9918487
{[>]N[C@@H](C)[C@@H](C[NH3+])C(=O).[+rn=30],NC1CCC1C=O[<].[+rn=70]}	1092.827062	78.17661428	149.2898618
{[>]N[C@@H](C)[C@@H](C[NH3+])C(=O).[+rn=40],NC1CCC1C=O[<].[+rn=60]}	1105.254591	77.01183508	77.36852864
{[>]N[C@@H](C)[C@@H](C[NH3+])C(=O).[+rn=50],NC1CCC1C=O[<].[+rn=50]}	2037.080511	76.82590778	179.678095
{[>]N[C@@H](C)[C@@H](C[NH3+])C(=O).[+rn=60],NC1CCC1C=O[<].[+rn=40]}	1528.979078	80.73863331	165.5323841
{[>]N[C@@H](C)[C@@H](C[NH3+])C(=O).[+rn=70],NC1CCC1C=O[<].[+rn=30]}	2143.848111	83.36745243	283.3003075
{[>]N[C@@H](C)[C@@H](C[NH3+])C(=O).[+rn=80],NC1CCC1C=O[<].[+rn=20]}	1376.998712	85.42865755	365.5891146
{[>]N[C@@H](C)[C@@H](C[NH3+])C(=O).[+rn=90],NC1CCC1C=O[<].[+rn=10]}	1283.632129	98.60056261	455.4029489
{[>]N[C@@H](C)[C@@H](C[NH3+])C(=O).[+rn=10],NC1CCCCCC1C=O[<].[+rn=90]}	2.902952602	50.71145658	48.28753534
{[>]N[C@@H](C)[C@@H](C[NH3+])C(=O).[+rn=20],NC1CCCCCC1C=O[<].[+rn=80]}	2.286219397	40.13333342	39.254673
{[>]N[C@@H](C)[C@@H](C[NH3+])C(=O).[+rn=30],NC1CCCCCC1C=O[<].[+rn=70]}	2.340178847	31.62442255	33.9428289
{[>]N[C@@H](C)[C@@H](C[NH3+])C(=O).[+rn=40],NC1CCCCCC1C=O[<].[+rn=60]}	1.908846534	22.69357389	15.6669155
{[>]N[C@@H](C)[C@@H](C[NH3+])C(=O).[+rn=50],NC1CCCCCC1C=O[<].[+rn=50]}	3.613954736	17.69890862	15.4514993
{[>]N[C@@H](C)[C@@H](C[NH3+])C(=O).[+rn=60],NC1CCCCCC1C=O[<].[+rn=40]}	3.540418628	19.15849857	25.24550203
{[>]N[C@@H](C)[C@@H](C[NH3+])C(=O).[+rn=70],NC1CCCCCC1C=O[<].[+rn=30]}	55.55552991	22.53108523	117.407093
{[>]N[C@@H](C)[C@@H](C[NH3+])C(=O).[+rn=80],NC1CCCCCC1C=O[<].[+rn=20]}	465.8586263	26.45404897	246.6734299
{[>]N[C@@H](C)[C@@H](C[NH3+])C(=O).[+rn=90],NC1CCCCCC1C=O[<].[+rn=10]}	1709.193755	33.55972913	394.8858132
{[>]N[C@@H](C)[C@@H](C[NH3+])C(=O).[+rn=10],NC1CCCCC1C=O[<].[+rn=90]}	27.39272334	54.54864473	42.51940127
{[>]N[C@@H](C)[C@@H](C[NH3+])C(=O).[+rn=20],NC1CCCCC1C=O[<].[+rn=80]}	18.81069764	39.29019307	32.67189299
{[>]N[C@@H](C)[C@@H](C[NH3+])C(=O).[+rn=30],NC1CCCCC1C=O[<].[+rn=70]}	16.70729306	28.94729682	24.80934281
{[>]N[C@@H](C)[C@@H](C[NH3+])C(=O).[+rn=40],NC1CCCCC1C=O[<].[+rn=60]}	14.67313344	20.16343714	10.5196367
{[>]N[C@@H](C)[C@@H](C[NH3+])C(=O).[+rn=50],NC1CCCCC1C=O[<].[+rn=50]}	16.80520534	16.562306	10.21954637
{[>]N[C@@H](C)[C@@H](C[NH3+])C(=O).[+rn=60],NC1CCCCC1C=O[<].[+rn=40]}	137.1161459	20.04566487	17.77816824
{[>]N[C@@H](C)[C@@H](C[NH3+])C(=O).[+rn=70],NC1CCCCC1C=O[<].[+rn=30]}	906.1433041	27.26744255	120.282327
{[>]N[C@@H](C)[C@@H](C[NH3+])C(=O).[+rn=80],NC1CCCCC1C=O[<].[+rn=20]}	842.8685896	37.67657059	271.5480179
{[>]N[C@@H](C)[C@@H](C[NH3+])C(=O).[+rn=90],NC1CCCCC1C=O[<].[+rn=10]}	953.473512	52.58417437	398.1759683
{[>]N[C@@H](C)[C@@H](C[NH3+])C(=O).[+rn=10],CCC1CC(C=O)C1N[<].[+rn=90]}	94.16955438	73.68166034	201.9121512
{[>]N[C@@H](C)[C@@H](C[NH3+])C(=O).[+rn=20],CCC1CC(C=O)C1N[<].[+rn=80]}	73.54593677	55.64088291	179.1690727
{[>]N[C@@H](C)[C@@H](C[NH3+])C(=O).[+rn=30],CCC1CC(C=O)C1N[<].[+rn=70]}	72.98195875	42.46568312	153.2129399
{[>]N[C@@H](C)[C@@H](C[NH3+])C(=O).[+rn=40],CCC1CC(C=O)C1N[<].[+rn=60]}	44.76066301	30.00793495	64.70077399
{[>]N[C@@H](C)[C@@H](C[NH3+])C(=O).[+rn=50],CCC1CC(C=O)C1N[<].[+rn=50]}	66.84847595	21.29973052	76.84048208
{[>]N[C@@H](C)[C@@H](C[NH3+])C(=O).[+rn=60],CCC1CC(C=O)C1N[<].[+rn=40]}	56.72639372	20.17837009	100.9970174
{[>]N[C@@H](C)[C@@H](C[NH3+])C(=O).[+rn=70],CCC1CC(C=O)C1N[<].[+rn=30]}	92.09953865	24.57880843	202.6303069
{[>]N[C@@H](C)[C@@H](C[NH3+])C(=O).[+rn=80],CCC1CC(C=O)C1N[<].[+rn=20]}	62.23545553	31.20643675	287.7047167
{[>]N[C@@H](C)[C@@H](C[NH3+])C(=O).[+rn=90],CCC1CC(C=O)C1N[<].[+rn=10]}	62.71991814	41.45068815	406.2772665
{[>]N[C@@H](C)[C@@H](C[NH3+])C(=O).[+rn=10],CC1CC(C=O)C1N[<].[+rn=90]}	167.7528695	46.24050371	26.43149507
{[>]N[C@@H](C)[C@@H](C[NH3+])C(=O).[+rn=20],CC1CC(C=O)C1N[<].[+rn=80]}	119.4420381	34.23871193	21.32429639
{[>]N[C@@H](C)[C@@H](C[NH3+])C(=O).[+rn=30],CC1CC(C=O)C1N[<].[+rn=70]}	139.7668348	28.00291147	17.80523016
{[>]N[C@@H](C)[C@@H](C[NH3+])C(=O).[+rn=40],CC1CC(C=O)C1N[<].[+rn=60]}	100.7344366	22.83623648	11.36589662
{[>]N[C@@H](C)[C@@H](C[NH3+])C(=O).[+rn=50],CC1CC(C=O)C1N[<].[+rn=50]}	514.6046336	21.26509747	15.11815811
{[>]N[C@@H](C)[C@@H](C[NH3+])C(=O).[+rn=60],CC1CC(C=O)C1N[<].[+rn=40]}	822.652918	23.94976347	18.49828663
{[>]N[C@@H](C)[C@@H](C[NH3+])C(=O).[+rn=70],CC1CC(C=O)C1N[<].[+rn=30]}	1083.941254	28.69173539	46.24353541
{[>]N[C@@H](C)[C@@H](C[NH3+])C(=O).[+rn=80],CC1CC(C=O)C1N[<].[+rn=20]}	676.5539941	36.0979963	93.03184456
{[>]N[C@@H](C)[C@@H](C[NH3+])C(=O).[+rn=90],CC1CC(C=O)C1N[<].[+rn=10]}	715.544044	48.06324132	157.5153691
{[>]N[C@@H](C)[C@@H](C[NH3+])C(=O).[+rn=10],CC1CC(N)C(C=O)C1[<].[+rn=90]}	10.66379241	50.73177764	45.59635864
{[>]N[C@@H](C)[C@@H](C[NH3+])C(=O).[+rn=20],CC1CC(N)C(C=O)C1[<].[+rn=80]}	8.030754243	37.71856825	37.41680946
{[>]N[C@@H](C)[C@@H](C[NH3+])C(=O).[+rn=30],CC1CC(N)C(C=O)C1[<].[+rn=70]}	9.146349042	30.36360535	32.48645582
{[>]N[C@@H](C)[C@@H](C[NH3+])C(=O).[+rn=40],CC1CC(N)C(C=O)C1[<].[+rn=60]}	7.457721563	23.05364956	19.26980519
{[>]N[C@@H](C)[C@@H](C[NH3+])C(=O).[+rn=50],CC1CC(N)C(C=O)C1[<].[+rn=50]}	31.76047972	19.6230166	26.67932717
{[>]N[C@@H](C)[C@@H](C[NH3+])C(=O).[+rn=60],CC1CC(N)C(C=O)C1[<].[+rn=40]}	136.2564215	21.29649098	40.95549863
{[>]N[C@@H](C)[C@@H](C[NH3+])C(=O).[+rn=70],CC1CC(N)C(C=O)C1[<].[+rn=30]}	928.2548185	27.10793885	128.2245389
{[>]N[C@@H](C)[C@@H](C[NH3+])C(=O).[+rn=80],CC1CC(N)C(C=O)C1[<].[+rn=20]}	1293.460358	32.6188193	222.6749719
{[>]N[C@@H](C)[C@@H](C[NH3+])C(=O).[+rn=90],CC1CC(N)C(C=O)C1[<].[+rn=10]}	2275.905643	42.5878033	320.6327013
{[>]N[C@@H](C)[C@@H](C[NH3+])C(=O).[+rn=10],CCC1CCC(C=O)C(N)C1[<].[+rn=90]}	0.972161515	74.79131942	194.7123544
{[>]N[C@@H](C)[C@@H](C[NH3+])C(=O).[+rn=20],CCC1CCC(C=O)C(N)C1[<].[+rn=80]}	1.038857169	59.87644294	169.5871955
{[>]N[C@@H](C)[C@@H](C[NH3+])C(=O).[+rn=30],CCC1CCC(C=O)C(N)C1[<].[+rn=70]}	1.429646823	51.81852718	165.7396154
{[>]N[C@@H](C)[C@@H](C[NH3+])C(=O).[+rn=40],CCC1CCC(C=O)C(N)C1[<].[+rn=60]}	1.590069633	40.42912186	72.63622508
{[>]N[C@@H](C)[C@@H](C[NH3+])C(=O).[+rn=50],CCC1CCC(C=O)C(N)C1[<].[+rn=50]}	2.533604207	30.20738704	62.09095249
{[>]N[C@@H](C)[C@@H](C[NH3+])C(=O).[+rn=60],CCC1CCC(C=O)C(N)C1[<].[+rn=40]}	2.900192905	24.20790083	81.0962418
{[>]N[C@@H](C)[C@@H](C[NH3+])C(=O).[+rn=70],CCC1CCC(C=O)C(N)C1[<].[+rn=30]}	11.86850012	20.7931539	158.9858927
{[>]N[C@@H](C)[C@@H](C[NH3+])C(=O).[+rn=80],CCC1CCC(C=O)C(N)C1[<].[+rn=20]}	63.97987757	17.80395955	218.3446033
{[>]N[C@@H](C)[C@@H](C[NH3+])C(=O).[+rn=90],CCC1CCC(C=O)C(N)C1[<].[+rn=10]}	296.7371646	17.73710546	333.1007916
{[>]N[C@@H](C)[C@@H](C[NH3+])C(=O).[+rn=10],CC1CCC(C=O)C(N)C1C[<].[+rn=90]}	3.735853092	43.96066807	144.4716703
{[>]N[C@@H](C)[C@@H](C[NH3+])C(=O).[+rn=20],CC1CCC(C=O)C(N)C1C[<].[+rn=80]}	3.123883554	34.28252476	118.2257563
{[>]N[C@@H](C)[C@@H](C[NH3+])C(=O).[+rn=30],CC1CCC(C=O)C(N)C1C[<].[+rn=70]}	3.041217587	29.84354531	117.7822384
{[>]N[C@@H](C)[C@@H](C[NH3+])C(=O).[+rn=40],CC1CCC(C=O)C(N)C1C[<].[+rn=60]}	2.162211778	24.17060219	75.05343731
{[>]N[C@@H](C)[C@@H](C[NH3+])C(=O).[+rn=50],CC1CCC(C=O)C(N)C1C[<].[+rn=50]}	2.306860849	19.26125168	83.05654045
{[>]N[C@@H](C)[C@@H](C[NH3+])C(=O).[+rn=60],CC1CCC(C=O)C(N)C1C[<].[+rn=40]}	1.999111981	17.65165133	98.23683843
{[>]N[C@@H](C)[C@@H](C[NH3+])C(=O).[+rn=70],CC1CCC(C=O)C(N)C1C[<].[+rn=30]}	2.989343682	16.35966188	136.6886427
{[>]N[C@@H](C)[C@@H](C[NH3+])C(=O).[+rn=80],CC1CCC(C=O)C(N)C1C[<].[+rn=20]}	4.010352503	14.54233074	168.6263383
{[>]N[C@@H](C)[C@@H](C[NH3+])C(=O).[+rn=90],CC1CCC(C=O)C(N)C1C[<].[+rn=10]}	10.67325014	14.73889065	233.0593745
{[>]N[C@@H](C)[C@@H](C[NH3+])C(=O).[+rn=10],CCC1CCC(C=O)C1N[<].[+rn=90]}	17.11335112	57.09182018	134.6971364
{[>]N[C@@H](C)[C@@H](C[NH3+])C(=O).[+rn=20],CCC1CCC(C=O)C1N[<].[+rn=80]}	15.02327887	46.30698121	122.8725561
{[>]N[C@@H](C)[C@@H](C[NH3+])C(=O).[+rn=30],CCC1CCC(C=O)C1N[<].[+rn=70]}	15.77844223	40.25844786	117.4636444
{[>]N[C@@H](C)[C@@H](C[NH3+])C(=O).[+rn=40],CCC1CCC(C=O)C1N[<].[+rn=60]}	10.74714136	31.37902531	63.70697804
{[>]N[C@@H](C)[C@@H](C[NH3+])C(=O).[+rn=50],CCC1CCC(C=O)C1N[<].[+rn=50]}	16.26723832	24.61891857	84.09326407
{[>]N[C@@H](C)[C@@H](C[NH3+])C(=O).[+rn=60],CCC1CCC(C=O)C1N[<].[+rn=40]}	15.89286981	21.90297998	117.3031665
{[>]N[C@@H](C)[C@@H](C[NH3+])C(=O).[+rn=70],CCC1CCC(C=O)C1N[<].[+rn=30]}	32.89725402	21.0979938	213.8368517
{[>]N[C@@H](C)[C@@H](C[NH3+])C(=O).[+rn=80],CCC1CCC(C=O)C1N[<].[+rn=20]}	44.71237123	21.07779436	293.6756615
{[>]N[C@@H](C)[C@@H](C[NH3+])C(=O).[+rn=90],CCC1CCC(C=O)C1N[<].[+rn=10]}	94.92490825	23.55151546	416.0367679
{[>]N[C@@H](C)[C@@H](C[NH3+])C(=O).[+rn=10],CC1CCC(N)C(C=O)C1[<].[+rn=90]}	0.898006654	58.7980782	53.88743032
{[>]N[C@@H](C)[C@@H](C[NH3+])C(=O).[+rn=20],CC1CCC(N)C(C=O)C1[<].[+rn=80]}	0.849363374	45.97280782	42.50136011
{[>]N[C@@H](C)[C@@H](C[NH3+])C(=O).[+rn=30],CC1CCC(N)C(C=O)C1[<].[+rn=70]}	1.134860846	37.91424891	36.74156477
{[>]N[C@@H](C)[C@@H](C[NH3+])C(=O).[+rn=40],CC1CCC(N)C(C=O)C1[<].[+rn=60]}	1.145650411	27.65163877	17.70651948
{[>]N[C@@H](C)[C@@H](C[NH3+])C(=O).[+rn=50],CC1CCC(N)C(C=O)C1[<].[+rn=50]}	2.55845895	21.1132086	17.21702705
{[>]N[C@@H](C)[C@@H](C[NH3+])C(=O).[+rn=60],CC1CCC(N)C(C=O)C1[<].[+rn=40]}	6.092174776	17.84864878	24.17644076
{[>]N[C@@H](C)[C@@H](C[NH3+])C(=O).[+rn=70],CC1CCC(N)C(C=O)C1[<].[+rn=30]}	54.71584063	16.84035787	63.80803829
{[>]N[C@@H](C)[C@@H](C[NH3+])C(=O).[+rn=80],CC1CCC(N)C(C=O)C1[<].[+rn=20]}	343.3446161	16.55648454	113.4325487
{[>]N[C@@H](C)[C@@H](C[NH3+])C(=O).[+rn=90],CC1CCC(N)C(C=O)C1[<].[+rn=10]}	1018.610096	19.2043556	200.0818057
{[>]N[C@@H](C)[C@@H](C[NH3+])C(=O).[+rn=10],CC1CCCC(C=O)C1N[<].[+rn=90]}	2.175733502	43.3532571	60.52469724
{[>]N[C@@H](C)[C@@H](C[NH3+])C(=O).[+rn=20],CC1CCCC(C=O)C1N[<].[+rn=80]}	1.630434794	33.0675078	48.07318813
{[>]N[C@@H](C)[C@@H](C[NH3+])C(=O).[+rn=30],CC1CCCC(C=O)C1N[<].[+rn=70]}	1.636528779	26.31757022	39.16301139
{[>]N[C@@H](C)[C@@H](C[NH3+])C(=O).[+rn=40],CC1CCCC(C=O)C1N[<].[+rn=60]}	1.505150441	19.34317685	17.73037861
{[>]N[C@@H](C)[C@@H](C[NH3+])C(=O).[+rn=50],CC1CCCC(C=O)C1N[<].[+rn=50]}	2.367258006	15.16680045	19.40655874
{[>]N[C@@H](C)[C@@H](C[NH3+])C(=O).[+rn=60],CC1CCCC(C=O)C1N[<].[+rn=40]}	3.038684844	14.27188551	33.12646829
{[>]N[C@@H](C)[C@@H](C[NH3+])C(=O).[+rn=70],CC1CCCC(C=O)C1N[<].[+rn=30]}	36.66006879	14.60144526	122.8557881
{[>]N[C@@H](C)[C@@H](C[NH3+])C(=O).[+rn=80],CC1CCCC(C=O)C1N[<].[+rn=20]}	216.8392345	15.55821128	229.0527585
{[>]N[C@@H](C)[C@@H](C[NH3+])C(=O).[+rn=90],CC1CCCC(C=O)C1N[<].[+rn=10]}	600.4873056	19.14023665	355.204488
{[>]N[C@@H](C)[C@@H](C[NH3+])C(=O).[+rn=10],CCC1CC(N)C(C=O)C1[<].[+rn=90]}	7.997840675	75.27477008	152.801312
{[>]N[C@@H](C)[C@@H](C[NH3+])C(=O).[+rn=20],CCC1CC(N)C(C=O)C1[<].[+rn=80]}	7.35624723	63.83048312	133.1000027
{[>]N[C@@H](C)[C@@H](C[NH3+])C(=O).[+rn=30],CCC1CC(N)C(C=O)C1[<].[+rn=70]}	8.9195746	55.59747707	129.1260669
{[>]N[C@@H](C)[C@@H](C[NH3+])C(=O).[+rn=40],CCC1CC(N)C(C=O)C1[<].[+rn=60]}	8.902655867	42.12246312	66.55220719
{[>]N[C@@H](C)[C@@H](C[NH3+])C(=O).[+rn=50],CCC1CC(N)C(C=O)C1[<].[+rn=50]}	20.85758362	32.30284171	69.26355125
{[>]N[C@@H](C)[C@@H](C[NH3+])C(=O).[+rn=60],CCC1CC(N)C(C=O)C1[<].[+rn=40]}	39.95515474	26.94878055	86.03191608
{[>]N[C@@H](C)[C@@H](C[NH3+])C(=O).[+rn=70],CCC1CC(N)C(C=O)C1[<].[+rn=30]}	215.7115803	23.59495641	154.8109089
{[>]N[C@@H](C)[C@@H](C[NH3+])C(=O).[+rn=80],CCC1CC(N)C(C=O)C1[<].[+rn=20]}	331.291274	22.30776609	209.1891126
{[>]N[C@@H](C)[C@@H](C[NH3+])C(=O).[+rn=90],CCC1CC(N)C(C=O)C1[<].[+rn=10]}	621.4018299	24.45896697	307.2472667
{[>]N[C@@H](C)[C@@H](C[NH3+])C(=O).[+rn=10],CC1CCC(C=O)C1N[<].[+rn=90]}	18.02613447	36.76337722	19.11058973
{[>]N[C@@H](C)[C@@H](C[NH3+])C(=O).[+rn=20],CC1CCC(C=O)C1N[<].[+rn=80]}	13.54698582	29.00787355	16.52639042
{[>]N[C@@H](C)[C@@H](C[NH3+])C(=O).[+rn=30],CC1CCC(C=O)C1N[<].[+rn=70]}	15.82656083	24.55288691	16.09533945
{[>]N[C@@H](C)[C@@H](C[NH3+])C(=O).[+rn=40],CC1CCC(C=O)C1N[<].[+rn=60]}	13.34303146	20.84861068	12.29366676
{[>]N[C@@H](C)[C@@H](C[NH3+])C(=O).[+rn=50],CC1CCC(C=O)C1N[<].[+rn=50]}	66.8739889	18.27803028	17.39724074
{[>]N[C@@H](C)[C@@H](C[NH3+])C(=O).[+rn=60],CC1CCC(C=O)C1N[<].[+rn=40]}	281.555361	19.29806625	21.15451562
{[>]N[C@@H](C)[C@@H](C[NH3+])C(=O).[+rn=70],CC1CCC(C=O)C1N[<].[+rn=30]}	1491.08412	22.28433238	51.57552078
{[>]N[C@@H](C)[C@@H](C[NH3+])C(=O).[+rn=80],CC1CCC(C=O)C1N[<].[+rn=20]}	1469.251078	25.89684675	86.35300205
{[>]N[C@@H](C)[C@@H](C[NH3+])C(=O).[+rn=90],CC1CCC(C=O)C1N[<].[+rn=10]}	1986.035825	31.66334479	141.0173429
{[>]N[C@@H](C)[C@@H](C[NH3+])C(=O).[+rn=10],CC(C)C1CC(N)C(C=O)C1[<].[+rn=90]}	7.372481999	97.35523335	249.1680194
{[>]N[C@@H](C)[C@@H](C[NH3+])C(=O).[+rn=20],CC(C)C1CC(N)C(C=O)C1[<].[+rn=80]}	7.902546693	79.53294338	193.1155349
{[>]N[C@@H](C)[C@@H](C[NH3+])C(=O).[+rn=30],CC(C)C1CC(N)C(C=O)C1[<].[+rn=70]}	10.33817574	67.00822212	176.5873452
{[>]N[C@@H](C)[C@@H](C[NH3+])C(=O).[+rn=40],CC(C)C1CC(N)C(C=O)C1[<].[+rn=60]}	9.458223451	52.36427403	107.3949048
{[>]N[C@@H](C)[C@@H](C[NH3+])C(=O).[+rn=50],CC(C)C1CC(N)C(C=O)C1[<].[+rn=50]}	13.80528601	41.06236565	98.6869117
{[>]N[C@@H](C)[C@@H](C[NH3+])C(=O).[+rn=60],CC(C)C1CC(N)C(C=O)C1[<].[+rn=40]}	13.62121903	34.4285717	89.43139875
{[>]N[C@@H](C)[C@@H](C[NH3+])C(=O).[+rn=70],CC(C)C1CC(N)C(C=O)C1[<].[+rn=30]}	25.11782914	30.58069892	95.58835032
{[>]N[C@@H](C)[C@@H](C[NH3+])C(=O).[+rn=80],CC(C)C1CC(N)C(C=O)C1[<].[+rn=20]}	26.30964279	26.77905717	93.04153901
{[>]N[C@@H](C)[C@@H](C[NH3+])C(=O).[+rn=90],CC(C)C1CC(N)C(C=O)C1[<].[+rn=10]}	39.98461137	27.28028529	124.7534231
{[>]N[C@@H](C)[C@@H](C[NH3+])C(=O).[+rn=10],CC1CC(C=O)C(N)C(C)C1(C)C[<].[+rn=90]}	0.234374658	29.65565956	131.7121276
{[>]N[C@@H](C)[C@@H](C[NH3+])C(=O).[+rn=20],CC1CC(C=O)C(N)C(C)C1(C)C[<].[+rn=80]}	0.229455519	23.80719715	116.3456625
{[>]N[C@@H](C)[C@@H](C[NH3+])C(=O).[+rn=30],CC1CC(C=O)C(N)C(C)C1(C)C[<].[+rn=70]}	0.265208544	22.75483472	118.4803908
{[>]N[C@@H](C)[C@@H](C[NH3+])C(=O).[+rn=40],CC1CC(C=O)C(N)C(C)C1(C)C[<].[+rn=60]}	0.236348053	19.78594343	97.61790663
{[>]N[C@@H](C)[C@@H](C[NH3+])C(=O).[+rn=50],CC1CC(C=O)C(N)C(C)C1(C)C[<].[+rn=50]}	0.309907135	17.27459539	92.11922779
{[>]N[C@@H](C)[C@@H](C[NH3+])C(=O).[+rn=60],CC1CC(C=O)C(N)C(C)C1(C)C[<].[+rn=40]}	0.283455395	17.20317702	93.9063903
{[>]N[C@@H](C)[C@@H](C[NH3+])C(=O).[+rn=70],CC1CC(C=O)C(N)C(C)C1(C)C[<].[+rn=30]}	0.395568468	16.99725241	107.3580582
{[>]N[C@@H](C)[C@@H](C[NH3+])C(=O).[+rn=80],CC1CC(C=O)C(N)C(C)C1(C)C[<].[+rn=20]}	0.414731693	15.51112646	113.797174
{[>]N[C@@H](C)[C@@H](C[NH3+])C(=O).[+rn=90],CC1CC(C=O)C(N)C(C)C1(C)C[<].[+rn=10]}	0.53776304	16.14161387	143.5736014
{[>]N[C@@H](C)[C@@H](C[NH3+])C(=O).[+rn=10],CCC1CCC(N)C(C=O)C1[<].[+rn=90]}	13.77167114	79.63804778	195.2086621
{[>]N[C@@H](C)[C@@H](C[NH3+])C(=O).[+rn=20],CCC1CCC(N)C(C=O)C1[<].[+rn=80]}	11.33268597	66.72450743	163.473077
{[>]N[C@@H](C)[C@@H](C[NH3+])C(=O).[+rn=30],CCC1CCC(N)C(C=O)C1[<].[+rn=70]}	12.00717596	57.80075789	154.6016006
{[>]N[C@@H](C)[C@@H](C[NH3+])C(=O).[+rn=40],CCC1CCC(N)C(C=O)C1[<].[+rn=60]}	8.679583009	44.78262291	72.03332031
{[>]N[C@@H](C)[C@@H](C[NH3+])C(=O).[+rn=50],CCC1CCC(N)C(C=O)C1[<].[+rn=50]}	10.4877824	33.44187322	56.26634867
{[>]N[C@@H](C)[C@@H](C[NH3+])C(=O).[+rn=60],CCC1CCC(N)C(C=O)C1[<].[+rn=40]}	9.066738488	27.03780066	53.08792063
{[>]N[C@@H](C)[C@@H](C[NH3+])C(=O).[+rn=70],CCC1CCC(N)C(C=O)C1[<].[+rn=30]}	13.13174357	22.63627825	90.87172539
{[>]N[C@@H](C)[C@@H](C[NH3+])C(=O).[+rn=80],CCC1CCC(N)C(C=O)C1[<].[+rn=20]}	14.58337784	19.05956572	136.6003871
{[>]N[C@@H](C)[C@@H](C[NH3+])C(=O).[+rn=90],CCC1CCC(N)C(C=O)C1[<].[+rn=10]}	23.49660027	19.47064708	219.9327336
{[>]N[C@@H](C)[C@@H](C[NH3+])C(=O).[+rn=10],CCCC1CC(C=O)C1N[<].[+rn=90]}	4.428169218	81.19062113	301.597933
{[>]N[C@@H](C)[C@@H](C[NH3+])C(=O).[+rn=20],CCCC1CC(C=O)C1N[<].[+rn=80]}	3.703646761	68.65195461	274.8714221
{[>]N[C@@H](C)[C@@H](C[NH3+])C(=O).[+rn=30],CCCC1CC(C=O)C1N[<].[+rn=70]}	4.928502391	56.9438784	250.6190086
{[>]N[C@@H](C)[C@@H](C[NH3+])C(=O).[+rn=40],CCCC1CC(C=O)C1N[<].[+rn=60]}	4.873031327	42.52751911	114.9897307
{[>]N[C@@H](C)[C@@H](C[NH3+])C(=O).[+rn=50],CCCC1CC(C=O)C1N[<].[+rn=50]}	10.52742299	30.54195318	94.19940154
{[>]N[C@@H](C)[C@@H](C[NH3+])C(=O).[+rn=60],CCCC1CC(C=O)C1N[<].[+rn=40]}	26.21990282	24.26795294	93.34781991
{[>]N[C@@H](C)[C@@H](C[NH3+])C(=O).[+rn=70],CCCC1CC(C=O)C1N[<].[+rn=30]}	393.6743112	21.39757873	167.7496807
{[>]N[C@@H](C)[C@@H](C[NH3+])C(=O).[+rn=80],CCCC1CC(C=O)C1N[<].[+rn=20]}	950.7896069	20.67758526	224.7765497
{[>]N[C@@H](C)[C@@H](C[NH3+])C(=O).[+rn=90],CCCC1CC(C=O)C1N[<].[+rn=10]}	1399.111019	23.35992971	321.7313994
{[>]N[C@@H](C)[C@@H](C[NH3+])C(=O).[+rn=10],CC1CCCC(N)C(C=O)C1[<].[+rn=90]}	0.383935042	64.21026837	104.4432226
{[>]N[C@@H](C)[C@@H](C[NH3+])C(=O).[+rn=20],CC1CCCC(N)C(C=O)C1[<].[+rn=80]}	0.376066659	49.92989108	81.40134384
{[>]N[C@@H](C)[C@@H](C[NH3+])C(=O).[+rn=30],CC1CCCC(N)C(C=O)C1[<].[+rn=70]}	0.477143477	42.84742346	75.18078808
{[>]N[C@@H](C)[C@@H](C[NH3+])C(=O).[+rn=40],CC1CCCC(N)C(C=O)C1[<].[+rn=60]}	0.469257561	32.64158884	36.66307298
{[>]N[C@@H](C)[C@@H](C[NH3+])C(=O).[+rn=50],CC1CCCC(N)C(C=O)C1[<].[+rn=50]}	0.83248009	25.569397	32.5262528
{[>]N[C@@H](C)[C@@H](C[NH3+])C(=O).[+rn=60],CC1CCCC(N)C(C=O)C1[<].[+rn=40]}	1.207307457	22.10336546	39.74416255
{[>]N[C@@H](C)[C@@H](C[NH3+])C(=O).[+rn=70],CC1CCCC(N)C(C=O)C1[<].[+rn=30]}	4.582332426	19.77548573	86.55246675
{[>]N[C@@H](C)[C@@H](C[NH3+])C(=O).[+rn=80],CC1CCCC(N)C(C=O)C1[<].[+rn=20]}	13.81686985	17.08971719	143.2617883
{[>]N[C@@H](C)[C@@H](C[NH3+])C(=O).[+rn=90],CC1CCCC(N)C(C=O)C1[<].[+rn=10]}	61.1229944	18.02771347	247.4536817
{[>]N[C@@H](C)[C@@H](C[NH3+])C(=O).[+rn=10],CCC1(CC)CCC(C=O)C1N[<].[+rn=90]}	1.112239551	37.94937605	97.98555603
{[>]N[C@@H](C)[C@@H](C[NH3+])C(=O).[+rn=20],CCC1(CC)CCC(C=O)C1N[<].[+rn=80]}	0.952349029	30.0198861	78.43197523
{[>]N[C@@H](C)[C@@H](C[NH3+])C(=O).[+rn=30],CCC1(CC)CCC(C=O)C1N[<].[+rn=70]}	1.046217755	26.87475049	80.85197553
{[>]N[C@@H](C)[C@@H](C[NH3+])C(=O).[+rn=40],CCC1(CC)CCC(C=O)C1N[<].[+rn=60]}	0.94068949	22.40635711	56.13172536
{[>]N[C@@H](C)[C@@H](C[NH3+])C(=O).[+rn=50],CCC1(CC)CCC(C=O)C1N[<].[+rn=50]}	1.06224426	19.09776409	61.26918737
{[>]N[C@@H](C)[C@@H](C[NH3+])C(=O).[+rn=60],CCC1(CC)CCC(C=O)C1N[<].[+rn=40]}	0.927800893	17.95371534	68.73686644
{[>]N[C@@H](C)[C@@H](C[NH3+])C(=O).[+rn=70],CCC1(CC)CCC(C=O)C1N[<].[+rn=30]}	1.124300278	17.94832869	103.5915116
{[>]N[C@@H](C)[C@@H](C[NH3+])C(=O).[+rn=80],CCC1(CC)CCC(C=O)C1N[<].[+rn=20]}	1.189892065	16.98577723	132.4505917
{[>]N[C@@H](C)[C@@H](C[NH3+])C(=O).[+rn=90],CCC1(CC)CCC(C=O)C1N[<].[+rn=10]}	1.367719298	17.85016887	184.3765681
{[>]N[C@@H](C)[C@@H](C[NH3+])C(=O).[+rn=10],CCC1(CC)CC(N)C(C=O)C1[<].[+rn=90]}	0.571835973	62.83300147	135.230014
{[>]N[C@@H](C)[C@@H](C[NH3+])C(=O).[+rn=20],CCC1(CC)CC(N)C(C=O)C1[<].[+rn=80]}	0.550417481	48.88774877	99.7015206
{[>]N[C@@H](C)[C@@H](C[NH3+])C(=O).[+rn=30],CCC1(CC)CC(N)C(C=O)C1[<].[+rn=70]}	0.694070418	42.92789914	97.46047035
{[>]N[C@@H](C)[C@@H](C[NH3+])C(=O).[+rn=40],CCC1(CC)CC(N)C(C=O)C1[<].[+rn=60]}	0.638687657	34.90712611	60.18649039
{[>]N[C@@H](C)[C@@H](C[NH3+])C(=O).[+rn=50],CCC1(CC)CC(N)C(C=O)C1[<].[+rn=50]}	0.932682239	29.73314784	55.31622114
{[>]N[C@@H](C)[C@@H](C[NH3+])C(=O).[+rn=60],CCC1(CC)CC(N)C(C=O)C1[<].[+rn=40]}	0.960541247	27.55752751	54.33155267
{[>]N[C@@H](C)[C@@H](C[NH3+])C(=O).[+rn=70],CCC1(CC)CC(N)C(C=O)C1[<].[+rn=30]}	1.4037517	26.10783183	68.56723451
{[>]N[C@@H](C)[C@@H](C[NH3+])C(=O).[+rn=80],CCC1(CC)CC(N)C(C=O)C1[<].[+rn=20]}	1.436348489	22.83243123	81.01184496
{[>]N[C@@H](C)[C@@H](C[NH3+])C(=O).[+rn=90],CCC1(CC)CC(N)C(C=O)C1[<].[+rn=10]}	2.12432216	23.20933078	123.7664436
{[>]N[C@@H](C)[C@@H](C[NH3+])C(=O).[+rn=10],CC1CCC(C=O)C(N)C1[<].[+rn=90]}	17.60719926	66.38040317	162.0904145
{[>]N[C@@H](C)[C@@H](C[NH3+])C(=O).[+rn=20],CC1CCC(C=O)C(N)C1[<].[+rn=80]}	14.28798795	53.5579453	142.4773306
{[>]N[C@@H](C)[C@@H](C[NH3+])C(=O).[+rn=30],CC1CCC(C=O)C(N)C1[<].[+rn=70]}	14.9876254	44.6346972	131.2990275
{[>]N[C@@H](C)[C@@H](C[NH3+])C(=O).[+rn=40],CC1CCC(C=O)C(N)C1[<].[+rn=60]}	9.053107017	32.62399601	57.63828828
{[>]N[C@@H](C)[C@@H](C[NH3+])C(=O).[+rn=50],CC1CCC(C=O)C(N)C1[<].[+rn=50]}	10.1321456	23.38984127	60.38618698
{[>]N[C@@H](C)[C@@H](C[NH3+])C(=O).[+rn=60],CC1CCC(C=O)C(N)C1[<].[+rn=40]}	10.44047843	19.22054614	96.60905673
{[>]N[C@@H](C)[C@@H](C[NH3+])C(=O).[+rn=70],CC1CCC(C=O)C(N)C1[<].[+rn=30]}	23.3095131	17.56954526	190.8956439
{[>]N[C@@H](C)[C@@H](C[NH3+])C(=O).[+rn=80],CC1CCC(C=O)C(N)C1[<].[+rn=20]}	33.48349952	17.09023316	273.5048867
{[>]N[C@@H](C)[C@@H](C[NH3+])C(=O).[+rn=90],CC1CCC(C=O)C(N)C1[<].[+rn=10]}	66.66974797	19.83836282	396.8127175
{[>]N[C@@H](C)[C@@H](C[NH3+])C(=O).[+rn=10],CCC1(C)CC(N)C(C=O)C1[<].[+rn=90]}	1.310710618	49.52118138	81.68512514
{[>]N[C@@H](C)[C@@H](C[NH3+])C(=O).[+rn=20],CCC1(C)CC(N)C(C=O)C1[<].[+rn=80]}	1.213202504	37.64433715	65.61459137
{[>]N[C@@H](C)[C@@H](C[NH3+])C(=O).[+rn=30],CCC1(C)CC(N)C(C=O)C1[<].[+rn=70]}	1.444272474	33.46684002	65.27226473
{[>]N[C@@H](C)[C@@H](C[NH3+])C(=O).[+rn=40],CCC1(C)CC(N)C(C=O)C1[<].[+rn=60]}	1.323372363	26.71969246	42.17642726
{[>]N[C@@H](C)[C@@H](C[NH3+])C(=O).[+rn=50],CCC1(C)CC(N)C(C=O)C1[<].[+rn=50]}	2.021401213	21.27826051	42.48361493
{[>]N[C@@H](C)[C@@H](C[NH3+])C(=O).[+rn=60],CCC1(C)CC(N)C(C=O)C1[<].[+rn=40]}	2.232513508	19.33355881	47.63658252
{[>]N[C@@H](C)[C@@H](C[NH3+])C(=O).[+rn=70],CCC1(C)CC(N)C(C=O)C1[<].[+rn=30]}	5.09700863	18.34067276	73.7123223
{[>]N[C@@H](C)[C@@H](C[NH3+])C(=O).[+rn=80],CCC1(C)CC(N)C(C=O)C1[<].[+rn=20]}	11.338153	16.67932087	102.7635572
{[>]N[C@@H](C)[C@@H](C[NH3+])C(=O).[+rn=90],CCC1(C)CC(N)C(C=O)C1[<].[+rn=10]}	37.68608063	18.0512705	167.7977136
{[>]N[C@@H](C)[C@@H](C[NH3+])C(=O).[+rn=10],CC1CC(N)C(C=O)CC1C[<].[+rn=90]}	1.878971224	64.88249572	149.8509672
{[>]N[C@@H](C)[C@@H](C[NH3+])C(=O).[+rn=20],CC1CC(N)C(C=O)CC1C[<].[+rn=80]}	1.71353983	51.38663147	116.3288623
{[>]N[C@@H](C)[C@@H](C[NH3+])C(=O).[+rn=30],CC1CC(N)C(C=O)CC1C[<].[+rn=70]}	2.186936598	44.34290077	105.3489422
{[>]N[C@@H](C)[C@@H](C[NH3+])C(=O).[+rn=40],CC1CC(N)C(C=O)CC1C[<].[+rn=60]}	1.902689012	35.26340468	62.81209971
{[>]N[C@@H](C)[C@@H](C[NH3+])C(=O).[+rn=50],CC1CC(N)C(C=O)CC1C[<].[+rn=50]}	2.49309577	27.37727913	63.36118341
{[>]N[C@@H](C)[C@@H](C[NH3+])C(=O).[+rn=60],CC1CC(N)C(C=O)CC1C[<].[+rn=40]}	2.004618403	23.3778905	71.79212072
{[>]N[C@@H](C)[C@@H](C[NH3+])C(=O).[+rn=70],CC1CC(N)C(C=O)CC1C[<].[+rn=30]}	4.092074714	20.65185189	100.2486257
{[>]N[C@@H](C)[C@@H](C[NH3+])C(=O).[+rn=80],CC1CC(N)C(C=O)CC1C[<].[+rn=20]}	11.28240391	17.72084828	122.3700485
{[>]N[C@@H](C)[C@@H](C[NH3+])C(=O).[+rn=90],CC1CC(N)C(C=O)CC1C[<].[+rn=10]}	40.97004934	18.07371648	183.8690653
{[>]N[C@@H](C)[C@@H](C[NH3+])C(=O).[+rn=10],CC1CC(C=O)C(N)C1(C)C[<].[+rn=90]}	0.507405334	20.12749599	44.71912406
{[>]N[C@@H](C)[C@@H](C[NH3+])C(=O).[+rn=20],CC1CC(C=O)C(N)C1(C)C[<].[+rn=80]}	0.556729509	16.14926362	43.21222745
{[>]N[C@@H](C)[C@@H](C[NH3+])C(=O).[+rn=30],CC1CC(C=O)C(N)C1(C)C[<].[+rn=70]}	0.854931482	14.98461507	48.37509109
{[>]N[C@@H](C)[C@@H](C[NH3+])C(=O).[+rn=40],CC1CC(C=O)C(N)C1(C)C[<].[+rn=60]}	0.858896868	12.95085937	39.70394322
{[>]N[C@@H](C)[C@@H](C[NH3+])C(=O).[+rn=50],CC1CC(C=O)C(N)C1(C)C[<].[+rn=50]}	1.661940677	11.29874301	43.14178163
{[>]N[C@@H](C)[C@@H](C[NH3+])C(=O).[+rn=60],CC1CC(C=O)C(N)C1(C)C[<].[+rn=40]}	1.711254666	11.23561788	49.98290595
{[>]N[C@@H](C)[C@@H](C[NH3+])C(=O).[+rn=70],CC1CC(C=O)C(N)C1(C)C[<].[+rn=30]}	2.853074446	11.72338824	67.61914537
{[>]N[C@@H](C)[C@@H](C[NH3+])C(=O).[+rn=80],CC1CC(C=O)C(N)C1(C)C[<].[+rn=20]}	4.45807249	11.32943839	77.55948935
{[>]N[C@@H](C)[C@@H](C[NH3+])C(=O).[+rn=90],CC1CC(C=O)C(N)C1(C)C[<].[+rn=10]}	10.64665957	12.85635145	102.4137692
{[>]N[C@@H](C)[C@@H](C[NH3+])C(=O).[+rn=10],CCCC1CCC(C=O)C1N[<].[+rn=90]}	1.863842698	85.99578739	251.3124619
{[>]N[C@@H](C)[C@@H](C[NH3+])C(=O).[+rn=20],CCCC1CCC(C=O)C1N[<].[+rn=80]}	2.142261568	73.72066132	221.3058124
{[>]N[C@@H](C)[C@@H](C[NH3+])C(=O).[+rn=30],CCCC1CCC(C=O)C1N[<].[+rn=70]}	3.207622352	63.67893696	226.2021198
{[>]N[C@@H](C)[C@@H](C[NH3+])C(=O).[+rn=40],CCCC1CCC(C=O)C1N[<].[+rn=60]}	3.55555495	50.67622627	117.9285946
{[>]N[C@@H](C)[C@@H](C[NH3+])C(=O).[+rn=50],CCCC1CCC(C=O)C1N[<].[+rn=50]}	9.00267353	38.74135029	108.6409272
{[>]N[C@@H](C)[C@@H](C[NH3+])C(=O).[+rn=60],CCCC1CCC(C=O)C1N[<].[+rn=40]}	13.41426212	32.21575062	116.8641586
{[>]N[C@@H](C)[C@@H](C[NH3+])C(=O).[+rn=70],CCCC1CCC(C=O)C1N[<].[+rn=30]}	69.0302504	28.01403559	173.9089111
{[>]N[C@@H](C)[C@@H](C[NH3+])C(=O).[+rn=80],CCCC1CCC(C=O)C1N[<].[+rn=20]}	221.6546052	23.94042058	225.3088954
{[>]N[C@@H](C)[C@@H](C[NH3+])C(=O).[+rn=90],CCCC1CCC(C=O)C1N[<].[+rn=10]}	834.1821081	23.32819928	321.6629267
{[>]N[C@@H](C)[C@@H](C[NH3+])C(=O).[+rn=10],CC(C)CC1CC(N)C(C=O)C1[<].[+rn=90]}	4.767314284	92.25557967	269.6941266
{[>]N[C@@H](C)[C@@H](C[NH3+])C(=O).[+rn=20],CC(C)CC1CC(N)C(C=O)C1[<].[+rn=80]}	4.901950021	71.01773807	206.8255051
{[>]N[C@@H](C)[C@@H](C[NH3+])C(=O).[+rn=30],CC(C)CC1CC(N)C(C=O)C1[<].[+rn=70]}	6.086140602	60.66598811	199.0715032
{[>]N[C@@H](C)[C@@H](C[NH3+])C(=O).[+rn=40],CC(C)CC1CC(N)C(C=O)C1[<].[+rn=60]}	5.626200424	49.36696363	114.5611367
{[>]N[C@@H](C)[C@@H](C[NH3+])C(=O).[+rn=50],CC(C)CC1CC(N)C(C=O)C1[<].[+rn=50]}	7.255718628	40.86143257	102.5591497
{[>]N[C@@H](C)[C@@H](C[NH3+])C(=O).[+rn=60],CC(C)CC1CC(N)C(C=O)C1[<].[+rn=40]}	6.591042385	35.94220691	102.8391853
{[>]N[C@@H](C)[C@@H](C[NH3+])C(=O).[+rn=70],CC(C)CC1CC(N)C(C=O)C1[<].[+rn=30]}	11.89119509	32.85157275	119.5115263
{[>]N[C@@H](C)[C@@H](C[NH3+])C(=O).[+rn=80],CC(C)CC1CC(N)C(C=O)C1[<].[+rn=20]}	20.64876586	28.12473006	128.7281891
{[>]N[C@@H](C)[C@@H](C[NH3+])C(=O).[+rn=90],CC(C)CC1CC(N)C(C=O)C1[<].[+rn=10]}	48.00664264	26.86614031	175.8809124
{[>]N[C@@H](C)[C@@H](C[NH3+])C(=O).[+rn=10],CC1CC(C)CC(C=O)C(N)C1[<].[+rn=90]}	0.299474704	68.55258012	190.7094878
{[>]N[C@@H](C)[C@@H](C[NH3+])C(=O).[+rn=20],CC1CC(C)CC(C=O)C(N)C1[<].[+rn=80]}	0.278085435	52.44397898	140.8566278
{[>]N[C@@H](C)[C@@H](C[NH3+])C(=O).[+rn=30],CC1CC(C)CC(C=O)C(N)C1[<].[+rn=70]}	0.316357039	45.74843802	137.3454098
{[>]N[C@@H](C)[C@@H](C[NH3+])C(=O).[+rn=40],CC1CC(C)CC(C=O)C(N)C1[<].[+rn=60]}	0.268350166	37.46690933	79.97404222
{[>]N[C@@H](C)[C@@H](C[NH3+])C(=O).[+rn=50],CC1CC(C)CC(C=O)C(N)C1[<].[+rn=50]}	0.357401581	31.17672244	73.05567035
{[>]N[C@@H](C)[C@@H](C[NH3+])C(=O).[+rn=60],CC1CC(C)CC(C=O)C(N)C1[<].[+rn=40]}	0.380251945	27.66073083	79.44514386
{[>]N[C@@H](C)[C@@H](C[NH3+])C(=O).[+rn=70],CC1CC(C)CC(C=O)C(N)C1[<].[+rn=30]}	0.705942737	25.25936519	101.7494061
{[>]N[C@@H](C)[C@@H](C[NH3+])C(=O).[+rn=80],CC1CC(C)CC(C=O)C(N)C1[<].[+rn=20]}	0.968161207	21.8235148	120.0648308
{[>]N[C@@H](C)[C@@H](C[NH3+])C(=O).[+rn=90],CC1CC(C)CC(C=O)C(N)C1[<].[+rn=10]}	1.789760077	21.68126743	174.4605816
{[>]N[C@@H](C)[C@@H](C[NH3+])C(=O).[+rn=10],CCCC1CC(N)C(C=O)C1[<].[+rn=90]}	8.204852297	90.61032145	248.4048458
{[>]N[C@@H](C)[C@@H](C[NH3+])C(=O).[+rn=20],CCCC1CC(N)C(C=O)C1[<].[+rn=80]}	7.11973725	75.3083362	220.9840472
{[>]N[C@@H](C)[C@@H](C[NH3+])C(=O).[+rn=30],CCCC1CC(N)C(C=O)C1[<].[+rn=70]}	8.526100641	64.9263491	227.0223243
{[>]N[C@@H](C)[C@@H](C[NH3+])C(=O).[+rn=40],CCCC1CC(N)C(C=O)C1[<].[+rn=60]}	8.285899125	49.95954883	120.9898445
{[>]N[C@@H](C)[C@@H](C[NH3+])C(=O).[+rn=50],CCCC1CC(N)C(C=O)C1[<].[+rn=50]}	15.16770223	38.25581904	107.4639338
{[>]N[C@@H](C)[C@@H](C[NH3+])C(=O).[+rn=60],CCCC1CC(N)C(C=O)C1[<].[+rn=40]}	18.22906558	32.08101505	116.2989271
{[>]N[C@@H](C)[C@@H](C[NH3+])C(=O).[+rn=70],CCCC1CC(N)C(C=O)C1[<].[+rn=30]}	53.78475572	27.84304877	168.7701426
{[>]N[C@@H](C)[C@@H](C[NH3+])C(=O).[+rn=80],CCCC1CC(N)C(C=O)C1[<].[+rn=20]}	101.1043241	23.36520749	214.8278198
{[>]N[C@@H](C)[C@@H](C[NH3+])C(=O).[+rn=90],CCCC1CC(N)C(C=O)C1[<].[+rn=10]}	239.1691458	23.2387896	305.0437469
{[>]N[C@@H](C)[C@@H](C[NH3+])C(=O).[+rn=10],CC(C)(C)C1CC(C=O)C1N[<].[+rn=90]}	14.79572074	77.63240521	220.9151419
{[>]N[C@@H](C)[C@@H](C[NH3+])C(=O).[+rn=20],CC(C)(C)C1CC(C=O)C1N[<].[+rn=80]}	11.8092973	62.25636213	166.5474724
{[>]N[C@@H](C)[C@@H](C[NH3+])C(=O).[+rn=30],CC(C)(C)C1CC(C=O)C1N[<].[+rn=70]}	11.82867603	54.270792	153.5968708
{[>]N[C@@H](C)[C@@H](C[NH3+])C(=O).[+rn=40],CC(C)(C)C1CC(C=O)C1N[<].[+rn=60]}	8.328106057	43.21414428	95.00871367
{[>]N[C@@H](C)[C@@H](C[NH3+])C(=O).[+rn=50],CC(C)(C)C1CC(C=O)C1N[<].[+rn=50]}	8.882342627	34.45654169	82.57205481
{[>]N[C@@H](C)[C@@H](C[NH3+])C(=O).[+rn=60],CC(C)(C)C1CC(C=O)C1N[<].[+rn=40]}	6.345685892	30.67016731	76.95444751
{[>]N[C@@H](C)[C@@H](C[NH3+])C(=O).[+rn=70],CC(C)(C)C1CC(C=O)C1N[<].[+rn=30]}	7.308557779	28.85728302	86.8503608
{[>]N[C@@H](C)[C@@H](C[NH3+])C(=O).[+rn=80],CC(C)(C)C1CC(C=O)C1N[<].[+rn=20]}	5.76697884	25.74274605	87.88743827
{[>]N[C@@H](C)[C@@H](C[NH3+])C(=O).[+rn=90],CC(C)(C)C1CC(C=O)C1N[<].[+rn=10]}	5.598563551	27.51662854	113.8479037
{[>]N[C@@H](C)[C@@H](C[NH3+])C(=O).[+rn=10],CC(C)(C)C1(C)CC(N)C(C=O)C1[<].[+rn=90]}	0.618472148	57.41676061	84.26859552
{[>]N[C@@H](C)[C@@H](C[NH3+])C(=O).[+rn=20],CC(C)(C)C1(C)CC(N)C(C=O)C1[<].[+rn=80]}	0.615546646	45.20349813	63.83225015
{[>]N[C@@H](C)[C@@H](C[NH3+])C(=O).[+rn=30],CC(C)(C)C1(C)CC(N)C(C=O)C1[<].[+rn=70]}	0.682402469	40.81401284	61.49522719
{[>]N[C@@H](C)[C@@H](C[NH3+])C(=O).[+rn=40],CC(C)(C)C1(C)CC(N)C(C=O)C1[<].[+rn=60]}	0.617959026	33.56870439	45.08587292
{[>]N[C@@H](C)[C@@H](C[NH3+])C(=O).[+rn=50],CC(C)(C)C1(C)CC(N)C(C=O)C1[<].[+rn=50]}	0.724918707	28.52792247	39.91640864
{[>]N[C@@H](C)[C@@H](C[NH3+])C(=O).[+rn=60],CC(C)(C)C1(C)CC(N)C(C=O)C1[<].[+rn=40]}	0.658595305	26.18541624	37.09705564
{[>]N[C@@H](C)[C@@H](C[NH3+])C(=O).[+rn=70],CC(C)(C)C1(C)CC(N)C(C=O)C1[<].[+rn=30]}	0.84069261	25.26373339	39.98456623
{[>]N[C@@H](C)[C@@H](C[NH3+])C(=O).[+rn=80],CC(C)(C)C1(C)CC(N)C(C=O)C1[<].[+rn=20]}	0.822312992	22.80208758	38.33082459
{[>]N[C@@H](C)[C@@H](C[NH3+])C(=O).[+rn=90],CC(C)(C)C1(C)CC(N)C(C=O)C1[<].[+rn=10]}	0.932607317	24.07209012	49.55685341
{[>]N[C@@H](C)[C@@H](C[NH3+])C(=O).[+rn=10],CC1CCCC(C=O)C(N)C1[<].[+rn=90]}	3.681174431	66.68931901	149.7918292
{[>]N[C@@H](C)[C@@H](C[NH3+])C(=O).[+rn=20],CC1CCCC(C=O)C(N)C1[<].[+rn=80]}	2.885900807	51.08105285	126.9571402
{[>]N[C@@H](C)[C@@H](C[NH3+])C(=O).[+rn=30],CC1CCCC(C=O)C(N)C1[<].[+rn=70]}	2.651444591	43.74691952	116.3175547
{[>]N[C@@H](C)[C@@H](C[NH3+])C(=O).[+rn=40],CC1CCCC(C=O)C(N)C1[<].[+rn=60]}	1.94847604	34.41842749	55.53416957
{[>]N[C@@H](C)[C@@H](C[NH3+])C(=O).[+rn=50],CC1CCCC(C=O)C(N)C1[<].[+rn=50]}	2.499152908	26.44195176	53.33426949
{[>]N[C@@H](C)[C@@H](C[NH3+])C(=O).[+rn=60],CC1CCCC(C=O)C(N)C1[<].[+rn=40]}	2.224322581	22.60437394	72.19661289
{[>]N[C@@H](C)[C@@H](C[NH3+])C(=O).[+rn=70],CC1CCCC(C=O)C(N)C1[<].[+rn=30]}	3.346948111	20.07017317	146.0946653
{[>]N[C@@H](C)[C@@H](C[NH3+])C(=O).[+rn=80],CC1CCCC(C=O)C(N)C1[<].[+rn=20]}	4.889206735	17.56144192	221.1394749
{[>]N[C@@H](C)[C@@H](C[NH3+])C(=O).[+rn=90],CC1CCCC(C=O)C(N)C1[<].[+rn=10]}	11.48684742	18.34635925	338.1160088
{[>]N[C@@H](C)[C@@H](C[NH3+])C(=O).[+rn=10],CC1(C)CCC(N)C(C=O)C1[<].[+rn=90]}	0.546019103	73.66149128	53.45484514
{[>]N[C@@H](C)[C@@H](C[NH3+])C(=O).[+rn=20],CC1(C)CCC(N)C(C=O)C1[<].[+rn=80]}	0.629787325	57.85656721	42.37632783
{[>]N[C@@H](C)[C@@H](C[NH3+])C(=O).[+rn=30],CC1(C)CCC(N)C(C=O)C1[<].[+rn=70]}	0.955915448	50.96885824	41.69109069
{[>]N[C@@H](C)[C@@H](C[NH3+])C(=O).[+rn=40],CC1(C)CCC(N)C(C=O)C1[<].[+rn=60]}	1.204362742	39.56479473	26.00631871
{[>]N[C@@H](C)[C@@H](C[NH3+])C(=O).[+rn=50],CC1(C)CCC(N)C(C=O)C1[<].[+rn=50]}	2.398668859	30.79537718	26.14737164
{[>]N[C@@H](C)[C@@H](C[NH3+])C(=O).[+rn=60],CC1(C)CCC(N)C(C=O)C1[<].[+rn=40]}	3.549170839	26.36784352	29.44400974
{[>]N[C@@H](C)[C@@H](C[NH3+])C(=O).[+rn=70],CC1(C)CCC(N)C(C=O)C1[<].[+rn=30]}	8.422495036	24.36358684	43.93989496
{[>]N[C@@H](C)[C@@H](C[NH3+])C(=O).[+rn=80],CC1(C)CCC(N)C(C=O)C1[<].[+rn=20]}	17.83251816	21.18708611	51.14795944
{[>]N[C@@H](C)[C@@H](C[NH3+])C(=O).[+rn=90],CC1(C)CCC(N)C(C=O)C1[<].[+rn=10]}	56.33340338	21.7773736	80.38786724
{[>]N[C@@H](C)[C@@H](C[NH3+])C(=O).[+rn=10],CCC1(C)CC(C=O)C1N[<].[+rn=90]}	14.96071632	40.24712758	75.22103983
{[>]N[C@@H](C)[C@@H](C[NH3+])C(=O).[+rn=20],CCC1(C)CC(C=O)C1N[<].[+rn=80]}	12.09703373	30.46513574	64.06528978
{[>]N[C@@H](C)[C@@H](C[NH3+])C(=O).[+rn=30],CCC1(C)CC(C=O)C1N[<].[+rn=70]}	13.94615861	25.21339322	61.80834407
{[>]N[C@@H](C)[C@@H](C[NH3+])C(=O).[+rn=40],CCC1(C)CC(C=O)C1N[<].[+rn=60]}	8.32796439	18.66018222	36.51380836
{[>]N[C@@H](C)[C@@H](C[NH3+])C(=O).[+rn=50],CCC1(C)CC(C=O)C1N[<].[+rn=50]}	11.07732075	14.83808048	44.66257581
{[>]N[C@@H](C)[C@@H](C[NH3+])C(=O).[+rn=60],CCC1(C)CC(C=O)C1N[<].[+rn=40]}	10.17479706	14.17179085	52.68366145
{[>]N[C@@H](C)[C@@H](C[NH3+])C(=O).[+rn=70],CCC1(C)CC(C=O)C1N[<].[+rn=30]}	21.98454975	15.13586214	83.71605297
{[>]N[C@@H](C)[C@@H](C[NH3+])C(=O).[+rn=80],CCC1(C)CC(C=O)C1N[<].[+rn=20]}	33.81333445	15.47167466	117.6668854
{[>]N[C@@H](C)[C@@H](C[NH3+])C(=O).[+rn=90],CCC1(C)CC(C=O)C1N[<].[+rn=10]}	58.4023484	18.17377943	190.6106616
{[>]N[C@@H](C)[C@@H](C[NH3+])C(=O).[+rn=10],CC1CC(C=O)C(N)C1C[<].[+rn=90]}	1.784902426	26.63503473	59.02073266
{[>]N[C@@H](C)[C@@H](C[NH3+])C(=O).[+rn=20],CC1CC(C=O)C(N)C1C[<].[+rn=80]}	1.575966866	21.27672	52.30240587
{[>]N[C@@H](C)[C@@H](C[NH3+])C(=O).[+rn=30],CC1CC(C=O)C(N)C1C[<].[+rn=70]}	1.855041347	18.76739359	54.05253371
{[>]N[C@@H](C)[C@@H](C[NH3+])C(=O).[+rn=40],CC1CC(C=O)C(N)C1C[<].[+rn=60]}	1.781543507	15.32891107	37.96899656
{[>]N[C@@H](C)[C@@H](C[NH3+])C(=O).[+rn=50],CC1CC(C=O)C(N)C1C[<].[+rn=50]}	3.723054822	12.95945587	45.8264717
{[>]N[C@@H](C)[C@@H](C[NH3+])C(=O).[+rn=60],CC1CC(C=O)C(N)C1C[<].[+rn=40]}	6.351521404	13.48781274	53.20258988
{[>]N[C@@H](C)[C@@H](C[NH3+])C(=O).[+rn=70],CC1CC(C=O)C(N)C1C[<].[+rn=30]}	43.92109031	14.91392205	80.50384072
{[>]N[C@@H](C)[C@@H](C[NH3+])C(=O).[+rn=80],CC1CC(C=O)C(N)C1C[<].[+rn=20]}	169.7717465	16.29325619	103.4098434
{[>]N[C@@H](C)[C@@H](C[NH3+])C(=O).[+rn=90],CC1CC(C=O)C(N)C1C[<].[+rn=10]}	566.0392131	20.01060732	159.4551565
{[>]N[C@@H](C)[C@@H](C[NH3+])C(=O).[+rn=10],CCC(C)(C)C1CC(C=O)C1N[<].[+rn=90]}	4.963832817	61.3410002	209.4258303
{[>]N[C@@H](C)[C@@H](C[NH3+])C(=O).[+rn=20],CCC(C)(C)C1CC(C=O)C1N[<].[+rn=80]}	4.207833068	47.93221863	152.9211883
{[>]N[C@@H](C)[C@@H](C[NH3+])C(=O).[+rn=30],CCC(C)(C)C1CC(C=O)C1N[<].[+rn=70]}	4.177967429	41.78276039	143.8224744
{[>]N[C@@H](C)[C@@H](C[NH3+])C(=O).[+rn=40],CCC(C)(C)C1CC(C=O)C1N[<].[+rn=60]}	2.894441911	33.52040183	84.82394883
{[>]N[C@@H](C)[C@@H](C[NH3+])C(=O).[+rn=50],CCC(C)(C)C1CC(C=O)C1N[<].[+rn=50]}	3.202825744	27.78760424	71.07321746
{[>]N[C@@H](C)[C@@H](C[NH3+])C(=O).[+rn=60],CCC(C)(C)C1CC(C=O)C1N[<].[+rn=40]}	2.661220732	25.07410327	67.49420069
{[>]N[C@@H](C)[C@@H](C[NH3+])C(=O).[+rn=70],CCC(C)(C)C1CC(C=O)C1N[<].[+rn=30]}	3.324140163	23.6136921	75.29949139
{[>]N[C@@H](C)[C@@H](C[NH3+])C(=O).[+rn=80],CCC(C)(C)C1CC(C=O)C1N[<].[+rn=20]}	3.053463113	20.96562505	79.1441887
{[>]N[C@@H](C)[C@@H](C[NH3+])C(=O).[+rn=90],CCC(C)(C)C1CC(C=O)C1N[<].[+rn=10]}	3.559284984	21.11128894	106.7325011
{[>]N[C@@H](C)[C@@H](C[NH3+])C(=O).[+rn=10],CC1(C)CC(N)C(C=O)CC1(C)C[<].[+rn=90]}	0.212685623	43.59266032	74.93486065
{[>]N[C@@H](C)[C@@H](C[NH3+])C(=O).[+rn=20],CC1(C)CC(N)C(C=O)CC1(C)C[<].[+rn=80]}	0.2184584	34.4158708	61.70946189
{[>]N[C@@H](C)[C@@H](C[NH3+])C(=O).[+rn=30],CC1(C)CC(N)C(C=O)CC1(C)C[<].[+rn=70]}	0.265292028	31.84331881	64.61080628
{[>]N[C@@H](C)[C@@H](C[NH3+])C(=O).[+rn=40],CC1(C)CC(N)C(C=O)CC1(C)C[<].[+rn=60]}	0.240060212	27.0054047	49.72209461
{[>]N[C@@H](C)[C@@H](C[NH3+])C(=O).[+rn=50],CC1(C)CC(N)C(C=O)CC1(C)C[<].[+rn=50]}	0.354307509	23.51088509	43.5965288
{[>]N[C@@H](C)[C@@H](C[NH3+])C(=O).[+rn=60],CC1(C)CC(N)C(C=O)CC1(C)C[<].[+rn=40]}	0.346396858	22.52409449	41.71563116
{[>]N[C@@H](C)[C@@H](C[NH3+])C(=O).[+rn=70],CC1(C)CC(N)C(C=O)CC1(C)C[<].[+rn=30]}	0.489413523	22.57933501	46.86976171
{[>]N[C@@H](C)[C@@H](C[NH3+])C(=O).[+rn=80],CC1(C)CC(N)C(C=O)CC1(C)C[<].[+rn=20]}	0.515279807	20.69622903	48.04278763
{[>]N[C@@H](C)[C@@H](C[NH3+])C(=O).[+rn=90],CC1(C)CC(N)C(C=O)CC1(C)C[<].[+rn=10]}	0.656633969	21.78523307	65.86186531
{[>]N[C@@H](C)[C@@H](C[NH3+])C(=O).[+rn=10],CCC1(CC)CC(C=O)C1N[<].[+rn=90]}	6.416673149	47.92718297	162.4344152
{[>]N[C@@H](C)[C@@H](C[NH3+])C(=O).[+rn=20],CCC1(CC)CC(C=O)C1N[<].[+rn=80]}	5.209854839	37.67620501	137.0249533
{[>]N[C@@H](C)[C@@H](C[NH3+])C(=O).[+rn=30],CCC1(CC)CC(C=O)C1N[<].[+rn=70]}	5.066087222	32.59624334	130.2680558
{[>]N[C@@H](C)[C@@H](C[NH3+])C(=O).[+rn=40],CCC1(CC)CC(C=O)C1N[<].[+rn=60]}	3.395610729	26.52675272	75.70683333
{[>]N[C@@H](C)[C@@H](C[NH3+])C(=O).[+rn=50],CCC1(CC)CC(C=O)C1N[<].[+rn=50]}	3.540450465	22.19220197	71.58015457
{[>]N[C@@H](C)[C@@H](C[NH3+])C(=O).[+rn=60],CCC1(CC)CC(C=O)C1N[<].[+rn=40]}	2.903732368	20.61868975	73.58147875
{[>]N[C@@H](C)[C@@H](C[NH3+])C(=O).[+rn=70],CCC1(CC)CC(C=O)C1N[<].[+rn=30]}	3.892512009	20.06614685	103.1295349
{[>]N[C@@H](C)[C@@H](C[NH3+])C(=O).[+rn=80],CCC1(CC)CC(C=O)C1N[<].[+rn=20]}	3.930768378	19.04594982	130.1227354
{[>]N[C@@H](C)[C@@H](C[NH3+])C(=O).[+rn=90],CCC1(CC)CC(C=O)C1N[<].[+rn=10]}	4.746655138	20.6708949	190.0590003
{[>]N[C@@H](C)[C@@H](C[NH3+])C(=O).[+rn=10],CC(C)C(C)(C)C1CC(C=O)C1N[<].[+rn=90]}	0.765648556	51.88895532	166.2325503
{[>]N[C@@H](C)[C@@H](C[NH3+])C(=O).[+rn=20],CC(C)C(C)(C)C1CC(C=O)C1N[<].[+rn=80]}	0.739308704	40.08281905	134.5749501
{[>]N[C@@H](C)[C@@H](C[NH3+])C(=O).[+rn=30],CC(C)C(C)(C)C1CC(C=O)C1N[<].[+rn=70]}	0.899481067	35.80540872	134.9169718
{[>]N[C@@H](C)[C@@H](C[NH3+])C(=O).[+rn=40],CC(C)C(C)(C)C1CC(C=O)C1N[<].[+rn=60]}	0.812104031	29.39662448	104.353042
{[>]N[C@@H](C)[C@@H](C[NH3+])C(=O).[+rn=50],CC(C)C(C)(C)C1CC(C=O)C1N[<].[+rn=50]}	1.231618612	25.02765442	90.17585248
{[>]N[C@@H](C)[C@@H](C[NH3+])C(=O).[+rn=60],CC(C)C(C)(C)C1CC(C=O)C1N[<].[+rn=40]}	1.208729071	23.03219818	82.38785702
{[>]N[C@@H](C)[C@@H](C[NH3+])C(=O).[+rn=70],CC(C)C(C)(C)C1CC(C=O)C1N[<].[+rn=30]}	1.828510397	22.35545614	86.94562678
{[>]N[C@@H](C)[C@@H](C[NH3+])C(=O).[+rn=80],CC(C)C(C)(C)C1CC(C=O)C1N[<].[+rn=20]}	1.90008012	20.31252061	80.61550917
{[>]N[C@@H](C)[C@@H](C[NH3+])C(=O).[+rn=90],CC(C)C(C)(C)C1CC(C=O)C1N[<].[+rn=10]}	2.98103495	21.21389585	98.28081657
{[>]N[C@@H](C)[C@@H](C[NH3+])C(=O).[+rn=10],CC1(C)CC(C=O)C1N[<].[+rn=90]}	6.489710079	41.30546749	23.95239665
{[>]N[C@@H](C)[C@@H](C[NH3+])C(=O).[+rn=20],CC1(C)CC(C=O)C1N[<].[+rn=80]}	5.779875979	31.58698829	21.30026401
{[>]N[C@@H](C)[C@@H](C[NH3+])C(=O).[+rn=30],CC1(C)CC(C=O)C1N[<].[+rn=70]}	7.405817711	26.60510389	21.20204694
{[>]N[C@@H](C)[C@@H](C[NH3+])C(=O).[+rn=40],CC1(C)CC(C=O)C1N[<].[+rn=60]}	8.919534496	21.7112476	18.12453303
{[>]N[C@@H](C)[C@@H](C[NH3+])C(=O).[+rn=50],CC1(C)CC(C=O)C1N[<].[+rn=50]}	36.77626979	19.70892399	23.13307768
{[>]N[C@@H](C)[C@@H](C[NH3+])C(=O).[+rn=60],CC1(C)CC(C=O)C1N[<].[+rn=40]}	76.69697417	21.77068216	26.10803365
{[>]N[C@@H](C)[C@@H](C[NH3+])C(=O).[+rn=70],CC1(C)CC(C=O)C1N[<].[+rn=30]}	237.3480722	26.59553954	42.00072631
{[>]N[C@@H](C)[C@@H](C[NH3+])C(=O).[+rn=80],CC1(C)CC(C=O)C1N[<].[+rn=20]}	263.7821247	31.28649105	57.12020239
{[>]N[C@@H](C)[C@@H](C[NH3+])C(=O).[+rn=90],CC1(C)CC(C=O)C1N[<].[+rn=10]}	386.6223889	39.88768426	88.13379242
{[>]N[C@@H](C)[C@@H](C[NH3+])C(=O).[+rn=10],CC(C)(C)CC1CC(C=O)C1N[<].[+rn=90]}	3.267094747	104.5931697	234.8590852
{[>]N[C@@H](C)[C@@H](C[NH3+])C(=O).[+rn=20],CC(C)(C)CC1CC(C=O)C1N[<].[+rn=80]}	4.400244797	84.83787722	155.1557544
{[>]N[C@@H](C)[C@@H](C[NH3+])C(=O).[+rn=30],CC(C)(C)CC1CC(C=O)C1N[<].[+rn=70]}	7.609121674	74.7605811	141.3666688
{[>]N[C@@H](C)[C@@H](C[NH3+])C(=O).[+rn=40],CC(C)(C)CC1CC(C=O)C1N[<].[+rn=60]}	9.275677337	60.69668747	82.12119966
{[>]N[C@@H](C)[C@@H](C[NH3+])C(=O).[+rn=50],CC(C)(C)CC1CC(C=O)C1N[<].[+rn=50]}	18.45522809	49.89823355	67.59100677
{[>]N[C@@H](C)[C@@H](C[NH3+])C(=O).[+rn=60],CC(C)(C)CC1CC(C=O)C1N[<].[+rn=40]}	23.55030564	43.75101612	58.43156935
{[>]N[C@@H](C)[C@@H](C[NH3+])C(=O).[+rn=70],CC(C)(C)CC1CC(C=O)C1N[<].[+rn=30]}	46.20397596	39.48527408	58.25860667
{[>]N[C@@H](C)[C@@H](C[NH3+])C(=O).[+rn=80],CC(C)(C)CC1CC(C=O)C1N[<].[+rn=20]}	64.10748021	34.11780768	49.14683719
{[>]N[C@@H](C)[C@@H](C[NH3+])C(=O).[+rn=90],CC(C)(C)CC1CC(C=O)C1N[<].[+rn=10]}	110.5797802	34.02549315	60.47231836
{[>]N[C@@H](C)[C@@H](C[NH3+])C(=O).[+rn=10],CCCC1(CC)CC(N)C(C=O)C1[<].[+rn=90]}	0.937943164	72.12467501	233.1425396
{[>]N[C@@H](C)[C@@H](C[NH3+])C(=O).[+rn=20],CCCC1(CC)CC(N)C(C=O)C1[<].[+rn=80]}	0.919180644	55.36102456	162.0884563
{[>]N[C@@H](C)[C@@H](C[NH3+])C(=O).[+rn=30],CCCC1(CC)CC(N)C(C=O)C1[<].[+rn=70]}	1.158178619	48.25340351	157.0151491
{[>]N[C@@H](C)[C@@H](C[NH3+])C(=O).[+rn=40],CCCC1(CC)CC(N)C(C=O)C1[<].[+rn=60]}	0.907505721	39.56688144	92.98430587
{[>]N[C@@H](C)[C@@H](C[NH3+])C(=O).[+rn=50],CCCC1(CC)CC(N)C(C=O)C1[<].[+rn=50]}	1.234118625	34.22784336	81.69607428
{[>]N[C@@H](C)[C@@H](C[NH3+])C(=O).[+rn=60],CCCC1(CC)CC(N)C(C=O)C1[<].[+rn=40]}	1.138419526	31.55042702	76.19969977
{[>]N[C@@H](C)[C@@H](C[NH3+])C(=O).[+rn=70],CCCC1(CC)CC(N)C(C=O)C1[<].[+rn=30]}	2.045825625	29.76760631	84.43241514
{[>]N[C@@H](C)[C@@H](C[NH3+])C(=O).[+rn=80],CCCC1(CC)CC(N)C(C=O)C1[<].[+rn=20]}	3.124448243	25.87520516	86.05360885
{[>]N[C@@H](C)[C@@H](C[NH3+])C(=O).[+rn=90],CCCC1(CC)CC(N)C(C=O)C1[<].[+rn=10]}	6.482442678	25.24647584	118.2203181
{[>]N[C@@H](C)[C@@H](C[NH3+])C(=O).[+rn=10],CC1(C)CCCC(N)C(C=O)C1[<].[+rn=90]}	0.118815982	68.8320522	91.79150506
{[>]N[C@@H](C)[C@@H](C[NH3+])C(=O).[+rn=20],CC1(C)CCCC(N)C(C=O)C1[<].[+rn=80]}	0.141322472	53.5696308	70.47264108
{[>]N[C@@H](C)[C@@H](C[NH3+])C(=O).[+rn=30],CC1(C)CCCC(N)C(C=O)C1[<].[+rn=70]}	0.221500895	47.54513894	68.75683483
{[>]N[C@@H](C)[C@@H](C[NH3+])C(=O).[+rn=40],CC1(C)CCCC(N)C(C=O)C1[<].[+rn=60]}	0.257427365	39.24096715	44.08233305
{[>]N[C@@H](C)[C@@H](C[NH3+])C(=O).[+rn=50],CC1(C)CCCC(N)C(C=O)C1[<].[+rn=50]}	0.515936658	32.68490439	39.52016234
{[>]N[C@@H](C)[C@@H](C[NH3+])C(=O).[+rn=60],CC1(C)CCCC(N)C(C=O)C1[<].[+rn=40]}	0.724166826	29.19920484	39.92924884
{[>]N[C@@H](C)[C@@H](C[NH3+])C(=O).[+rn=70],CC1(C)CCCC(N)C(C=O)C1[<].[+rn=30]}	1.608228887	27.23235202	52.41558818
{[>]N[C@@H](C)[C@@H](C[NH3+])C(=O).[+rn=80],CC1(C)CCCC(N)C(C=O)C1[<].[+rn=20]}	2.723604379	23.64590183	58.91060951
{[>]N[C@@H](C)[C@@H](C[NH3+])C(=O).[+rn=90],CC1(C)CCCC(N)C(C=O)C1[<].[+rn=10]}	5.827724841	23.73263204	93.83847436
{[>]N[C@@H](C)[C@@H](C[NH3+])C(=O).[+rn=10],CCC(C)C1CC(C=O)C1N[<].[+rn=90]}	8.762969295	77.74701033	372.2880201
{[>]N[C@@H](C)[C@@H](C[NH3+])C(=O).[+rn=20],CCC(C)C1CC(C=O)C1N[<].[+rn=80]}	7.435705927	63.4904788	309.0740429
{[>]N[C@@H](C)[C@@H](C[NH3+])C(=O).[+rn=30],CCC(C)C1CC(C=O)C1N[<].[+rn=70]}	8.278589745	54.59501378	272.5840082
{[>]N[C@@H](C)[C@@H](C[NH3+])C(=O).[+rn=40],CCC(C)C1CC(C=O)C1N[<].[+rn=60]}	6.274216248	41.32924998	137.5149621
{[>]N[C@@H](C)[C@@H](C[NH3+])C(=O).[+rn=50],CCC(C)C1CC(C=O)C1N[<].[+rn=50]}	8.022778902	30.85947117	121.9212276
{[>]N[C@@H](C)[C@@H](C[NH3+])C(=O).[+rn=60],CCC(C)C1CC(C=O)C1N[<].[+rn=40]}	7.962249402	25.01721534	118.836236
{[>]N[C@@H](C)[C@@H](C[NH3+])C(=O).[+rn=70],CCC(C)C1CC(C=O)C1N[<].[+rn=30]}	20.15951217	21.44386467	150.336616
{[>]N[C@@H](C)[C@@H](C[NH3+])C(=O).[+rn=80],CCC(C)C1CC(C=O)C1N[<].[+rn=20]}	30.98321754	18.20763616	160.800726
{[>]N[C@@H](C)[C@@H](C[NH3+])C(=O).[+rn=90],CCC(C)C1CC(C=O)C1N[<].[+rn=10]}	72.92629393	18.39147832	222.1861137
{[>]N[C@@H](C)[C@@H](C[NH3+])C(=O).[+rn=10],CC(C)(C)C1CC(N)C(C=O)C1[<].[+rn=90]}	4.838540804	96.09322413	178.2164846
{[>]N[C@@H](C)[C@@H](C[NH3+])C(=O).[+rn=20],CC(C)(C)C1CC(N)C(C=O)C1[<].[+rn=80]}	4.358265686	74.83200079	126.0156482
{[>]N[C@@H](C)[C@@H](C[NH3+])C(=O).[+rn=30],CC(C)(C)C1CC(N)C(C=O)C1[<].[+rn=70]}	4.932770721	65.9045848	117.7164346
{[>]N[C@@H](C)[C@@H](C[NH3+])C(=O).[+rn=40],CC(C)(C)C1CC(N)C(C=O)C1[<].[+rn=60]}	4.01676963	54.30053822	74.96004835
{[>]N[C@@H](C)[C@@H](C[NH3+])C(=O).[+rn=50],CC(C)(C)C1CC(N)C(C=O)C1[<].[+rn=50]}	5.148212448	46.6703058	66.66233901
{[>]N[C@@H](C)[C@@H](C[NH3+])C(=O).[+rn=60],CC(C)(C)C1CC(N)C(C=O)C1[<].[+rn=40]}	4.217343235	42.41014456	58.12514435
{[>]N[C@@H](C)[C@@H](C[NH3+])C(=O).[+rn=70],CC(C)(C)C1CC(N)C(C=O)C1[<].[+rn=30]}	5.700960582	39.59369036	60.24354348
{[>]N[C@@H](C)[C@@H](C[NH3+])C(=O).[+rn=80],CC(C)(C)C1CC(N)C(C=O)C1[<].[+rn=20]}	5.016076093	34.53886371	50.78257345
{[>]N[C@@H](C)[C@@H](C[NH3+])C(=O).[+rn=90],CC(C)(C)C1CC(N)C(C=O)C1[<].[+rn=10]}	6.017900791	34.61459223	60.57580834
{[>]N[C@@H](C)[C@@H](C[NH3+])C(=O).[+rn=10],CC(C)C1CC(C=O)C1N[<].[+rn=90]}	33.21202323	73.85876838	337.1316049
{[>]N[C@@H](C)[C@@H](C[NH3+])C(=O).[+rn=20],CC(C)C1CC(C=O)C1N[<].[+rn=80]}	26.77560878	60.42636058	281.695467
{[>]N[C@@H](C)[C@@H](C[NH3+])C(=O).[+rn=30],CC(C)C1CC(C=O)C1N[<].[+rn=70]}	27.75757617	53.19437563	246.3709366
{[>]N[C@@H](C)[C@@H](C[NH3+])C(=O).[+rn=40],CC(C)C1CC(C=O)C1N[<].[+rn=60]}	17.16675827	39.95237261	144.9288107
{[>]N[C@@H](C)[C@@H](C[NH3+])C(=O).[+rn=50],CC(C)C1CC(C=O)C1N[<].[+rn=50]}	21.07645686	28.7987191	133.645978
{[>]N[C@@H](C)[C@@H](C[NH3+])C(=O).[+rn=60],CC(C)C1CC(C=O)C1N[<].[+rn=40]}	14.00513284	24.04315102	129.3807787
{[>]N[C@@H](C)[C@@H](C[NH3+])C(=O).[+rn=70],CC(C)C1CC(C=O)C1N[<].[+rn=30]}	16.94752685	23.36402688	158.5244824
{[>]N[C@@H](C)[C@@H](C[NH3+])C(=O).[+rn=80],CC(C)C1CC(C=O)C1N[<].[+rn=20]}	14.82138283	22.57539857	173.4320972
{[>]N[C@@H](C)[C@@H](C[NH3+])C(=O).[+rn=90],CC(C)C1CC(C=O)C1N[<].[+rn=10]}	15.81888098	26.06938562	228.8110644
{[>]N[C@@H](C)[C@@H](C[NH3+])C(=O).[+rn=10],CCC1CC(N)C(C=O)CC1C[<].[+rn=90]}	0.319489336	62.3993729	205.383549
{[>]N[C@@H](C)[C@@H](C[NH3+])C(=O).[+rn=20],CCC1CC(N)C(C=O)CC1C[<].[+rn=80]}	0.366317228	49.83791387	160.6772706
{[>]N[C@@H](C)[C@@H](C[NH3+])C(=O).[+rn=30],CCC1CC(N)C(C=O)CC1C[<].[+rn=70]}	0.534391642	43.88058425	155.1216642
{[>]N[C@@H](C)[C@@H](C[NH3+])C(=O).[+rn=40],CCC1CC(N)C(C=O)CC1C[<].[+rn=60]}	0.536520061	35.5229193	84.92260307
{[>]N[C@@H](C)[C@@H](C[NH3+])C(=O).[+rn=50],CCC1CC(N)C(C=O)CC1C[<].[+rn=50]}	0.876723144	29.50596563	77.68586968
{[>]N[C@@H](C)[C@@H](C[NH3+])C(=O).[+rn=60],CCC1CC(N)C(C=O)CC1C[<].[+rn=40]}	0.939550454	26.32684164	80.85366505
{[>]N[C@@H](C)[C@@H](C[NH3+])C(=O).[+rn=70],CCC1CC(N)C(C=O)CC1C[<].[+rn=30]}	2.209504223	23.95177786	104.7157681
{[>]N[C@@H](C)[C@@H](C[NH3+])C(=O).[+rn=80],CCC1CC(N)C(C=O)CC1C[<].[+rn=20]}	5.033426338	20.86109625	119.9667762
{[>]N[C@@H](C)[C@@H](C[NH3+])C(=O).[+rn=90],CCC1CC(N)C(C=O)CC1C[<].[+rn=10]}	14.09133061	20.34802549	175.4273618
{[>]N[C@@H](C)[C@@H](C[NH3+])C(=O).[+rn=10],CCC(C)C1CC(N)C(C=O)C1[<].[+rn=90]}	8.525911522	84.09542388	304.6833112
{[>]N[C@@H](C)[C@@H](C[NH3+])C(=O).[+rn=20],CCC(C)C1CC(N)C(C=O)C1[<].[+rn=80]}	7.940422188	65.54396479	232.5339281
{[>]N[C@@H](C)[C@@H](C[NH3+])C(=O).[+rn=30],CCC(C)C1CC(N)C(C=O)C1[<].[+rn=70]}	9.207483352	56.68096843	217.4357984
{[>]N[C@@H](C)[C@@H](C[NH3+])C(=O).[+rn=40],CCC(C)C1CC(N)C(C=O)C1[<].[+rn=60]}	7.111061414	45.60831273	127.6144547
{[>]N[C@@H](C)[C@@H](C[NH3+])C(=O).[+rn=50],CCC(C)C1CC(N)C(C=O)C1[<].[+rn=50]}	8.529334203	37.2866355	113.9185926
{[>]N[C@@H](C)[C@@H](C[NH3+])C(=O).[+rn=60],CCC(C)C1CC(N)C(C=O)C1[<].[+rn=40]}	7.335576623	33.14373433	102.7634069
{[>]N[C@@H](C)[C@@H](C[NH3+])C(=O).[+rn=70],CCC(C)C1CC(N)C(C=O)C1[<].[+rn=30]}	10.4386572	29.97138847	111.91141
{[>]N[C@@H](C)[C@@H](C[NH3+])C(=O).[+rn=80],CCC(C)C1CC(N)C(C=O)C1[<].[+rn=20]}	12.82063898	25.46797737	113.8014694
{[>]N[C@@H](C)[C@@H](C[NH3+])C(=O).[+rn=90],CCC(C)C1CC(N)C(C=O)C1[<].[+rn=10]}	22.73125543	24.99277794	159.399816
{[>]N[C@@H](C)[C@@H](C[NH3+])C(=O).[+rn=10],CC(C)C1CCC(C=O)C1N[<].[+rn=90]}	10.22862072	69.82501688	205.4678372
{[>]N[C@@H](C)[C@@H](C[NH3+])C(=O).[+rn=20],CC(C)C1CCC(C=O)C1N[<].[+rn=80]}	8.543739711	54.73004051	168.3450737
{[>]N[C@@H](C)[C@@H](C[NH3+])C(=O).[+rn=30],CC(C)C1CCC(C=O)C1N[<].[+rn=70]}	8.412710189	46.44199887	175.6379229
{[>]N[C@@H](C)[C@@H](C[NH3+])C(=O).[+rn=40],CC(C)C1CCC(C=O)C1N[<].[+rn=60]}	5.901705129	36.22658112	117.2581608
{[>]N[C@@H](C)[C@@H](C[NH3+])C(=O).[+rn=50],CC(C)C1CCC(C=O)C1N[<].[+rn=50]}	6.145987699	28.61048517	117.7200147
{[>]N[C@@H](C)[C@@H](C[NH3+])C(=O).[+rn=60],CC(C)C1CCC(C=O)C1N[<].[+rn=40]}	4.719268612	24.87065239	120.8434417
{[>]N[C@@H](C)[C@@H](C[NH3+])C(=O).[+rn=70],CC(C)C1CCC(C=O)C1N[<].[+rn=30]}	5.62986627	23.09393927	154.1682027
{[>]N[C@@H](C)[C@@H](C[NH3+])C(=O).[+rn=80],CC(C)C1CCC(C=O)C1N[<].[+rn=20]}	5.14014336	20.39588411	170.9825424
{[>]N[C@@H](C)[C@@H](C[NH3+])C(=O).[+rn=90],CC(C)C1CCC(C=O)C1N[<].[+rn=10]}	6.664139114	21.43010463	228.3368217
{[>]N[C@@H](C)[C@@H](C[NH3+])C(=O).[+rn=10],CC1CC(C)C(N)C(C=O)C1[<].[+rn=90]}	0.312754717	53.24254309	118.2167583
{[>]N[C@@H](C)[C@@H](C[NH3+])C(=O).[+rn=20],CC1CC(C)C(N)C(C=O)C1[<].[+rn=80]}	0.32109621	41.03166398	93.56590116
{[>]N[C@@H](C)[C@@H](C[NH3+])C(=O).[+rn=30],CC1CC(C)C(N)C(C=O)C1[<].[+rn=70]}	0.4512575	35.85168642	85.54438994
{[>]N[C@@H](C)[C@@H](C[NH3+])C(=O).[+rn=40],CC1CC(C)C(N)C(C=O)C1[<].[+rn=60]}	0.473731755	27.44456959	48.60747721
{[>]N[C@@H](C)[C@@H](C[NH3+])C(=O).[+rn=50],CC1CC(C)C(N)C(C=O)C1[<].[+rn=50]}	0.951870138	21.62390866	50.09105507
{[>]N[C@@H](C)[C@@H](C[NH3+])C(=O).[+rn=60],CC1CC(C)C(N)C(C=O)C1[<].[+rn=40]}	1.197498344	18.83327381	63.33157857
{[>]N[C@@H](C)[C@@H](C[NH3+])C(=O).[+rn=70],CC1CC(C)C(N)C(C=O)C1[<].[+rn=30]}	3.774654471	16.82686376	102.022648
{[>]N[C@@H](C)[C@@H](C[NH3+])C(=O).[+rn=80],CC1CC(C)C(N)C(C=O)C1[<].[+rn=20]}	10.14000335	14.67367698	129.8714687
{[>]N[C@@H](C)[C@@H](C[NH3+])C(=O).[+rn=90],CC1CC(C)C(N)C(C=O)C1[<].[+rn=10]}	35.73430421	15.42101759	199.1855782
{[>]N[C@@H](C)[C@@H](C[NH3+])C(=O).[+rn=10],CC1CC(C=O)C(N)CC1(C)C[<].[+rn=90]}	1.289488994	49.17755383	123.2198419
{[>]N[C@@H](C)[C@@H](C[NH3+])C(=O).[+rn=20],CC1CC(C=O)C(N)CC1(C)C[<].[+rn=80]}	1.052504232	38.58428806	96.64035545
{[>]N[C@@H](C)[C@@H](C[NH3+])C(=O).[+rn=30],CC1CC(C=O)C(N)CC1(C)C[<].[+rn=70]}	1.07682617	35.00616944	96.22950841
{[>]N[C@@H](C)[C@@H](C[NH3+])C(=O).[+rn=40],CC1CC(C=O)C(N)CC1(C)C[<].[+rn=60]}	0.832886432	28.85558049	66.29492965
{[>]N[C@@H](C)[C@@H](C[NH3+])C(=O).[+rn=50],CC1CC(C=O)C(N)CC1(C)C[<].[+rn=50]}	0.98249564	24.59225684	58.72712906
{[>]N[C@@H](C)[C@@H](C[NH3+])C(=O).[+rn=60],CC1CC(C=O)C(N)CC1(C)C[<].[+rn=40]}	0.871513492	22.8340458	57.11472964
{[>]N[C@@H](C)[C@@H](C[NH3+])C(=O).[+rn=70],CC1CC(C=O)C(N)CC1(C)C[<].[+rn=30]}	1.227036447	22.02242881	72.88112574
{[>]N[C@@H](C)[C@@H](C[NH3+])C(=O).[+rn=80],CC1CC(C=O)C(N)CC1(C)C[<].[+rn=20]}	1.356183218	19.97268819	80.5127136
{[>]N[C@@H](C)[C@@H](C[NH3+])C(=O).[+rn=90],CC1CC(C=O)C(N)CC1(C)C[<].[+rn=10]}	1.807814529	20.15693141	114.4436692
{[>]N[C@@H](C)[C@@H](C[NH3+])C(=O).[+rn=10],CCC1CC(C=O)C(N)C1C[<].[+rn=90]}	1.606661493	48.72312137	141.6840507
{[>]N[C@@H](C)[C@@H](C[NH3+])C(=O).[+rn=20],CCC1CC(C=O)C(N)C1C[<].[+rn=80]}	1.497236637	38.28766328	118.5800195
{[>]N[C@@H](C)[C@@H](C[NH3+])C(=O).[+rn=30],CCC1CC(C=O)C(N)C1C[<].[+rn=70]}	1.71852828	34.10406677	114.2170563
{[>]N[C@@H](C)[C@@H](C[NH3+])C(=O).[+rn=40],CCC1CC(C=O)C(N)C1C[<].[+rn=60]}	1.375440295	27.1269245	72.33686002
{[>]N[C@@H](C)[C@@H](C[NH3+])C(=O).[+rn=50],CCC1CC(C=O)C(N)C1C[<].[+rn=50]}	1.96512072	21.6690212	72.92037488
{[>]N[C@@H](C)[C@@H](C[NH3+])C(=O).[+rn=60],CCC1CC(C=O)C(N)C1C[<].[+rn=40]}	2.14213507	19.36173176	78.52874019
{[>]N[C@@H](C)[C@@H](C[NH3+])C(=O).[+rn=70],CCC1CC(C=O)C(N)C1C[<].[+rn=30]}	4.596369586	18.22829954	111.6260224
{[>]N[C@@H](C)[C@@H](C[NH3+])C(=O).[+rn=80],CCC1CC(C=O)C(N)C1C[<].[+rn=20]}	10.02023752	16.44268581	143.9719083
{[>]N[C@@H](C)[C@@H](C[NH3+])C(=O).[+rn=90],CCC1CC(C=O)C(N)C1C[<].[+rn=10]}	34.72563452	17.16289666	212.5273915
{[>]N[C@@H](C)[C@@H](C[NH3+])C(=O).[+rn=10],CCC(C)C1(C)CC(N)C(C=O)C1[<].[+rn=90]}	0.715081596	45.96468329	138.9824454
{[>]N[C@@H](C)[C@@H](C[NH3+])C(=O).[+rn=20],CCC(C)C1(C)CC(N)C(C=O)C1[<].[+rn=80]}	0.661628219	35.63809649	100.0217966
{[>]N[C@@H](C)[C@@H](C[NH3+])C(=O).[+rn=30],CCC(C)C1(C)CC(N)C(C=O)C1[<].[+rn=70]}	0.711004631	31.87764348	100.6420834
{[>]N[C@@H](C)[C@@H](C[NH3+])C(=O).[+rn=40],CCC(C)C1(C)CC(N)C(C=O)C1[<].[+rn=60]}	0.610293509	26.34023619	68.8990978
{[>]N[C@@H](C)[C@@H](C[NH3+])C(=O).[+rn=50],CCC(C)C1(C)CC(N)C(C=O)C1[<].[+rn=50]}	0.772686961	22.78830062	61.087092
{[>]N[C@@H](C)[C@@H](C[NH3+])C(=O).[+rn=60],CCC(C)C1(C)CC(N)C(C=O)C1[<].[+rn=40]}	0.805622731	21.37072776	60.26438101
{[>]N[C@@H](C)[C@@H](C[NH3+])C(=O).[+rn=70],CCC(C)C1(C)CC(N)C(C=O)C1[<].[+rn=30]}	1.251613936	20.72776587	69.48342714
{[>]N[C@@H](C)[C@@H](C[NH3+])C(=O).[+rn=80],CCC(C)C1(C)CC(N)C(C=O)C1[<].[+rn=20]}	1.497362305	18.98242065	72.962709
{[>]N[C@@H](C)[C@@H](C[NH3+])C(=O).[+rn=90],CCC(C)C1(C)CC(N)C(C=O)C1[<].[+rn=10]}	2.217446155	19.54015034	101.2913503
{[>]N[C@@H](C)[C@@H](C[NH3+])C(=O).[+rn=10],CC1(C)CCC(C=O)C1N[<].[+rn=90]}	1.686073468	26.4078471	21.05044235
{[>]N[C@@H](C)[C@@H](C[NH3+])C(=O).[+rn=20],CC1(C)CCC(C=O)C1N[<].[+rn=80]}	1.777076199	21.96527339	18.91326673
{[>]N[C@@H](C)[C@@H](C[NH3+])C(=O).[+rn=30],CC1(C)CCC(C=O)C1N[<].[+rn=70]}	2.757383228	20.20398986	21.37544565
{[>]N[C@@H](C)[C@@H](C[NH3+])C(=O).[+rn=40],CC1(C)CCC(C=O)C1N[<].[+rn=60]}	2.977025999	17.36665406	19.0924042
{[>]N[C@@H](C)[C@@H](C[NH3+])C(=O).[+rn=50],CC1(C)CCC(C=O)C1N[<].[+rn=50]}	7.341828367	15.7297542	22.68897919
{[>]N[C@@H](C)[C@@H](C[NH3+])C(=O).[+rn=60],CC1(C)CCC(C=O)C1N[<].[+rn=40]}	11.77970433	16.45809106	26.86606189
{[>]N[C@@H](C)[C@@H](C[NH3+])C(=O).[+rn=70],CC1(C)CCC(C=O)C1N[<].[+rn=30]}	44.54506008	18.19012309	45.91627025
{[>]N[C@@H](C)[C@@H](C[NH3+])C(=O).[+rn=80],CC1(C)CCC(C=O)C1N[<].[+rn=20]}	90.03534446	19.29815849	59.63090733
{[>]N[C@@H](C)[C@@H](C[NH3+])C(=O).[+rn=90],CC1(C)CCC(C=O)C1N[<].[+rn=10]}	222.8964271	22.74612395	90.05142637
{[>]N[C@@H](C)[C@@H](C[NH3+])C(=O).[+rn=10],CCCC1(CC)CC(C=O)C1N[<].[+rn=90]}	1.909053386	69.33629786	289.1607029
{[>]N[C@@H](C)[C@@H](C[NH3+])C(=O).[+rn=20],CCCC1(CC)CC(C=O)C1N[<].[+rn=80]}	1.80624048	54.69766782	219.1659093
{[>]N[C@@H](C)[C@@H](C[NH3+])C(=O).[+rn=30],CCCC1(CC)CC(C=O)C1N[<].[+rn=70]}	2.286624783	46.82205155	199.3679969
{[>]N[C@@H](C)[C@@H](C[NH3+])C(=O).[+rn=40],CCCC1(CC)CC(C=O)C1N[<].[+rn=60]}	1.84951526	37.46382523	98.69481077
{[>]N[C@@H](C)[C@@H](C[NH3+])C(=O).[+rn=50],CCCC1(CC)CC(C=O)C1N[<].[+rn=50]}	2.578110585	30.7898626	79.82255345
{[>]N[C@@H](C)[C@@H](C[NH3+])C(=O).[+rn=60],CCCC1(CC)CC(C=O)C1N[<].[+rn=40]}	2.248061579	27.03522668	77.69933536
{[>]N[C@@H](C)[C@@H](C[NH3+])C(=O).[+rn=70],CCCC1(CC)CC(C=O)C1N[<].[+rn=30]}	4.71167269	24.31541511	103.2011442
{[>]N[C@@H](C)[C@@H](C[NH3+])C(=O).[+rn=80],CCCC1(CC)CC(C=O)C1N[<].[+rn=20]}	8.640103858	20.77215944	115.0606422
{[>]N[C@@H](C)[C@@H](C[NH3+])C(=O).[+rn=90],CCCC1(CC)CC(C=O)C1N[<].[+rn=10]}	27.82044999	20.26439749	158.7315265
{[>]N[C@@H](C)[C@@H](C[NH3+])C(=O).[+rn=10],CC1C(N)C(C=O)CC1(C)C[<].[+rn=90]}	0.337915194	22.74737094	51.92939864
{[>]N[C@@H](C)[C@@H](C[NH3+])C(=O).[+rn=20],CC1C(N)C(C=O)CC1(C)C[<].[+rn=80]}	0.351936945	18.11035214	49.68945824
{[>]N[C@@H](C)[C@@H](C[NH3+])C(=O).[+rn=30],CC1C(N)C(C=O)CC1(C)C[<].[+rn=70]}	0.534319244	16.81772046	54.18611098
{[>]N[C@@H](C)[C@@H](C[NH3+])C(=O).[+rn=40],CC1C(N)C(C=O)CC1(C)C[<].[+rn=60]}	0.542707367	14.44794629	43.33182811
{[>]N[C@@H](C)[C@@H](C[NH3+])C(=O).[+rn=50],CC1C(N)C(C=O)CC1(C)C[<].[+rn=50]}	1.123577965	12.59455965	48.52703306
{[>]N[C@@H](C)[C@@H](C[NH3+])C(=O).[+rn=60],CC1C(N)C(C=O)CC1(C)C[<].[+rn=40]}	1.241460844	12.43074084	56.20645451
{[>]N[C@@H](C)[C@@H](C[NH3+])C(=O).[+rn=70],CC1C(N)C(C=O)CC1(C)C[<].[+rn=30]}	2.29469672	12.92822828	76.19848152
{[>]N[C@@H](C)[C@@H](C[NH3+])C(=O).[+rn=80],CC1C(N)C(C=O)CC1(C)C[<].[+rn=20]}	3.640253412	12.49274982	86.81989321
{[>]N[C@@H](C)[C@@H](C[NH3+])C(=O).[+rn=90],CC1C(N)C(C=O)CC1(C)C[<].[+rn=10]}	8.422875002	14.13332118	119.2248715
{[>]N[C@@H](C)[C@@H](C[NH3+])C(=O).[+rn=10],CCC1(CC(C)C)CC(C=O)C1N[<].[+rn=90]}	2.005819927	81.3659453	294.7940517
{[>]N[C@@H](C)[C@@H](C[NH3+])C(=O).[+rn=20],CCC1(CC(C)C)CC(C=O)C1N[<].[+rn=80]}	2.233647745	63.51495315	191.8372709
{[>]N[C@@H](C)[C@@H](C[NH3+])C(=O).[+rn=30],CCC1(CC(C)C)CC(C=O)C1N[<].[+rn=70]}	2.744008327	55.43050702	170.9216739
{[>]N[C@@H](C)[C@@H](C[NH3+])C(=O).[+rn=40],CCC1(CC(C)C)CC(C=O)C1N[<].[+rn=60]}	2.80426931	45.92406543	99.87162168
{[>]N[C@@H](C)[C@@H](C[NH3+])C(=O).[+rn=50],CCC1(CC(C)C)CC(C=O)C1N[<].[+rn=50]}	4.669223608	38.79185164	83.92957028
{[>]N[C@@H](C)[C@@H](C[NH3+])C(=O).[+rn=60],CCC1(CC(C)C)CC(C=O)C1N[<].[+rn=40]}	5.243911236	34.82880801	74.06750727
{[>]N[C@@H](C)[C@@H](C[NH3+])C(=O).[+rn=70],CCC1(CC(C)C)CC(C=O)C1N[<].[+rn=30]}	9.546546716	32.43051847	75.16802619
{[>]N[C@@H](C)[C@@H](C[NH3+])C(=O).[+rn=80],CCC1(CC(C)C)CC(C=O)C1N[<].[+rn=20]}	12.75375941	27.98666535	68.15225771
{[>]N[C@@H](C)[C@@H](C[NH3+])C(=O).[+rn=90],CCC1(CC(C)C)CC(C=O)C1N[<].[+rn=10]}	23.20936924	27.41307694	83.35921826
{[>]N[C@@H](C)[C@@H](C[NH3+])C(=O).[+rn=10],CC(C)(C)C1(C)CC(C=O)C1N[<].[+rn=90]}	3.89820771	36.44883146	99.51797692
{[>]N[C@@H](C)[C@@H](C[NH3+])C(=O).[+rn=20],CC(C)(C)C1(C)CC(C=O)C1N[<].[+rn=80]}	3.273429173	28.45823929	81.3298605
{[>]N[C@@H](C)[C@@H](C[NH3+])C(=O).[+rn=30],CC(C)(C)C1(C)CC(C=O)C1N[<].[+rn=70]}	3.041642423	25.91818161	83.97430508
{[>]N[C@@H](C)[C@@H](C[NH3+])C(=O).[+rn=40],CC(C)(C)C1(C)CC(C=O)C1N[<].[+rn=60]}	2.246072231	21.56665583	64.32322337
{[>]N[C@@H](C)[C@@H](C[NH3+])C(=O).[+rn=50],CC(C)(C)C1(C)CC(C=O)C1N[<].[+rn=50]}	2.355811804	18.35135174	57.32856013
{[>]N[C@@H](C)[C@@H](C[NH3+])C(=O).[+rn=60],CC(C)(C)C1(C)CC(C=O)C1N[<].[+rn=40]}	1.931667177	17.9531733	53.11929941
{[>]N[C@@H](C)[C@@H](C[NH3+])C(=O).[+rn=70],CC(C)(C)C1(C)CC(C=O)C1N[<].[+rn=30]}	2.046005617	17.88188745	58.23229128
{[>]N[C@@H](C)[C@@H](C[NH3+])C(=O).[+rn=80],CC(C)(C)C1(C)CC(C=O)C1N[<].[+rn=20]}	1.740444891	16.57159312	62.56107608
{[>]N[C@@H](C)[C@@H](C[NH3+])C(=O).[+rn=90],CC(C)(C)C1(C)CC(C=O)C1N[<].[+rn=10]}	1.621204637	17.51181932	87.76833257
{[>]N[C@@H](C)[C@@H](C[NH3+])C(=O).[+rn=10],CC(C)C(C)C1CC(N)C(C=O)C1[<].[+rn=90]}	3.663648047	75.92588063	247.9923608
{[>]N[C@@H](C)[C@@H](C[NH3+])C(=O).[+rn=20],CC(C)C(C)C1CC(N)C(C=O)C1[<].[+rn=80]}	3.46416355	59.40941705	178.4183146
{[>]N[C@@H](C)[C@@H](C[NH3+])C(=O).[+rn=30],CC(C)C(C)C1CC(N)C(C=O)C1[<].[+rn=70]}	3.890392553	53.21748502	166.1027748
{[>]N[C@@H](C)[C@@H](C[NH3+])C(=O).[+rn=40],CC(C)C(C)C1CC(N)C(C=O)C1[<].[+rn=60]}	3.256523602	44.257302	122.4697042
{[>]N[C@@H](C)[C@@H](C[NH3+])C(=O).[+rn=50],CC(C)C(C)C1CC(N)C(C=O)C1[<].[+rn=50]}	3.760499494	37.70234063	115.7541227
{[>]N[C@@H](C)[C@@H](C[NH3+])C(=O).[+rn=60],CC(C)C(C)C1CC(N)C(C=O)C1[<].[+rn=40]}	3.185035796	33.98494456	108.0003217
{[>]N[C@@H](C)[C@@H](C[NH3+])C(=O).[+rn=70],CC(C)C(C)C1CC(N)C(C=O)C1[<].[+rn=30]}	4.469655219	31.63629711	111.6889498
{[>]N[C@@H](C)[C@@H](C[NH3+])C(=O).[+rn=80],CC(C)C(C)C1CC(N)C(C=O)C1[<].[+rn=20]}	4.891148955	27.25291114	102.9343598
{[>]N[C@@H](C)[C@@H](C[NH3+])C(=O).[+rn=90],CC(C)C(C)C1CC(N)C(C=O)C1[<].[+rn=10]}	7.91255461	26.57464662	127.9463685
{[>]N[C@@H](C)[C@@H](C[NH3+])C(=O).[+rn=10],CCC(C)(C)C1(C)CC(C=O)C1N[<].[+rn=90]}	0.49378941	31.96168211	88.26108487
{[>]N[C@@H](C)[C@@H](C[NH3+])C(=O).[+rn=20],CCC(C)(C)C1(C)CC(C=O)C1N[<].[+rn=80]}	0.446576652	25.05313126	67.15735728
{[>]N[C@@H](C)[C@@H](C[NH3+])C(=O).[+rn=30],CCC(C)(C)C1(C)CC(C=O)C1N[<].[+rn=70]}	0.480583227	23.35369311	69.46283719
{[>]N[C@@H](C)[C@@H](C[NH3+])C(=O).[+rn=40],CCC(C)(C)C1(C)CC(C=O)C1N[<].[+rn=60]}	0.43106283	20.01597204	54.83079973
{[>]N[C@@H](C)[C@@H](C[NH3+])C(=O).[+rn=50],CCC(C)(C)C1(C)CC(C=O)C1N[<].[+rn=50]}	0.556481916	17.29292425	50.02696502
{[>]N[C@@H](C)[C@@H](C[NH3+])C(=O).[+rn=60],CCC(C)(C)C1(C)CC(C=O)C1N[<].[+rn=40]}	0.545536167	16.46278034	45.81344202
{[>]N[C@@H](C)[C@@H](C[NH3+])C(=O).[+rn=70],CCC(C)(C)C1(C)CC(C=O)C1N[<].[+rn=30]}	0.745274374	16.16575332	54.11576635
{[>]N[C@@H](C)[C@@H](C[NH3+])C(=O).[+rn=80],CCC(C)(C)C1(C)CC(C=O)C1N[<].[+rn=20]}	0.785057375	14.65928622	58.72163293
{[>]N[C@@H](C)[C@@H](C[NH3+])C(=O).[+rn=90],CCC(C)(C)C1(C)CC(C=O)C1N[<].[+rn=10]}	1.00868198	15.63939015	82.67248905
{[>]N[C@@H](C)[C@@H](C[NH3+])C(=O).[+rn=10],CC1CCC(C=O)C(N)CC1C[<].[+rn=90]}	2.198919661	72.07024475	226.5020028
{[>]N[C@@H](C)[C@@H](C[NH3+])C(=O).[+rn=20],CC1CCC(C=O)C(N)CC1C[<].[+rn=80]}	1.82318029	56.95090124	173.3993969
{[>]N[C@@H](C)[C@@H](C[NH3+])C(=O).[+rn=30],CC1CCC(C=O)C(N)CC1C[<].[+rn=70]}	1.858948907	48.88931979	167.4910376
{[>]N[C@@H](C)[C@@H](C[NH3+])C(=O).[+rn=40],CC1CCC(C=O)C(N)CC1C[<].[+rn=60]}	1.471201262	39.111012	99.88497254
{[>]N[C@@H](C)[C@@H](C[NH3+])C(=O).[+rn=50],CC1CCC(C=O)C(N)CC1C[<].[+rn=50]}	1.588676124	32.35411275	89.53584936
{[>]N[C@@H](C)[C@@H](C[NH3+])C(=O).[+rn=60],CC1CCC(C=O)C(N)CC1C[<].[+rn=40]}	1.417870589	28.85097239	92.15872055
{[>]N[C@@H](C)[C@@H](C[NH3+])C(=O).[+rn=70],CC1CCC(C=O)C(N)CC1C[<].[+rn=30]}	1.638341376	26.20686101	111.3400063
{[>]N[C@@H](C)[C@@H](C[NH3+])C(=O).[+rn=80],CC1CCC(C=O)C(N)CC1C[<].[+rn=20]}	1.580317947	22.59256241	119.9796212
{[>]N[C@@H](C)[C@@H](C[NH3+])C(=O).[+rn=90],CC1CCC(C=O)C(N)CC1C[<].[+rn=10]}	2.036423723	22.03246904	171.9270109
{[>]N[C@@H](C)[C@@H](C[NH3+])C(=O).[+rn=10],CCC1(C)CCC(C=O)C(N)C1[<].[+rn=90]}	1.612947017	57.53960654	141.0140572
{[>]N[C@@H](C)[C@@H](C[NH3+])C(=O).[+rn=20],CCC1(C)CCC(C=O)C(N)C1[<].[+rn=80]}	1.541542834	44.6889851	103.2770147
{[>]N[C@@H](C)[C@@H](C[NH3+])C(=O).[+rn=30],CCC1(C)CCC(C=O)C(N)C1[<].[+rn=70]}	1.750812548	40.06697463	106.9186462
{[>]N[C@@H](C)[C@@H](C[NH3+])C(=O).[+rn=40],CCC1(C)CCC(C=O)C(N)C1[<].[+rn=60]}	1.406968827	32.55084282	61.95354826
{[>]N[C@@H](C)[C@@H](C[NH3+])C(=O).[+rn=50],CCC1(C)CCC(C=O)C(N)C1[<].[+rn=50]}	1.782718196	26.65944895	55.01785988
{[>]N[C@@H](C)[C@@H](C[NH3+])C(=O).[+rn=60],CCC1(C)CCC(C=O)C(N)C1[<].[+rn=40]}	1.414939386	23.78620026	60.65801313
{[>]N[C@@H](C)[C@@H](C[NH3+])C(=O).[+rn=70],CCC1(C)CCC(C=O)C(N)C1[<].[+rn=30]}	2.150999937	22.51199755	83.6573942
{[>]N[C@@H](C)[C@@H](C[NH3+])C(=O).[+rn=80],CCC1(C)CCC(C=O)C(N)C1[<].[+rn=20]}	3.136552192	19.69589243	99.42400125
{[>]N[C@@H](C)[C@@H](C[NH3+])C(=O).[+rn=90],CCC1(C)CCC(C=O)C(N)C1[<].[+rn=10]}	7.087640936	19.38319437	161.0958169
{[>]N[C@@H](C)[C@@H](C[NH3+])C(=O).[+rn=10],CC(C)C1(C)CCC(C=O)C1N[<].[+rn=90]}	1.78802916	32.18955929	106.6816569
{[>]N[C@@H](C)[C@@H](C[NH3+])C(=O).[+rn=20],CC(C)C1(C)CCC(C=O)C1N[<].[+rn=80]}	1.63921133	24.88527532	91.46668176
{[>]N[C@@H](C)[C@@H](C[NH3+])C(=O).[+rn=30],CC(C)C1(C)CCC(C=O)C1N[<].[+rn=70]}	1.633400115	22.74293953	100.4286758
{[>]N[C@@H](C)[C@@H](C[NH3+])C(=O).[+rn=40],CC(C)C1(C)CCC(C=O)C1N[<].[+rn=60]}	1.371821885	18.90956058	73.53835098
{[>]N[C@@H](C)[C@@H](C[NH3+])C(=O).[+rn=50],CC(C)C1(C)CCC(C=O)C1N[<].[+rn=50]}	1.494839299	16.24520612	69.10677907
{[>]N[C@@H](C)[C@@H](C[NH3+])C(=O).[+rn=60],CC(C)C1(C)CCC(C=O)C1N[<].[+rn=40]}	1.285154481	15.33305065	70.33883091
{[>]N[C@@H](C)[C@@H](C[NH3+])C(=O).[+rn=70],CC(C)C1(C)CCC(C=O)C1N[<].[+rn=30]}	1.499073336	15.43564963	89.98034567
{[>]N[C@@H](C)[C@@H](C[NH3+])C(=O).[+rn=80],CC(C)C1(C)CCC(C=O)C1N[<].[+rn=20]}	1.35558171	14.56162925	97.97133729
{[>]N[C@@H](C)[C@@H](C[NH3+])C(=O).[+rn=90],CC(C)C1(C)CCC(C=O)C1N[<].[+rn=10]}	1.546154769	15.61552877	141.7319316
{[>]N[C@@H](C)[C@@H](C[NH3+])C(=O).[+rn=10],CC1C(N)C(C=O)CCC1(C)C[<].[+rn=90]}	1.761468461	36.08505414	114.492953
{[>]N[C@@H](C)[C@@H](C[NH3+])C(=O).[+rn=20],CC1C(N)C(C=O)CCC1(C)C[<].[+rn=80]}	1.431903126	28.17229994	94.41992817
{[>]N[C@@H](C)[C@@H](C[NH3+])C(=O).[+rn=30],CC1C(N)C(C=O)CCC1(C)C[<].[+rn=70]}	1.348502411	26.1650598	96.89700412
{[>]N[C@@H](C)[C@@H](C[NH3+])C(=O).[+rn=40],CC1C(N)C(C=O)CCC1(C)C[<].[+rn=60]}	0.976610629	22.5663555	74.61987654
{[>]N[C@@H](C)[C@@H](C[NH3+])C(=O).[+rn=50],CC1C(N)C(C=O)CCC1(C)C[<].[+rn=50]}	1.049132355	19.64986469	70.03377783
{[>]N[C@@H](C)[C@@H](C[NH3+])C(=O).[+rn=60],CC1C(N)C(C=O)CCC1(C)C[<].[+rn=40]}	0.928660644	18.96680198	71.35129358
{[>]N[C@@H](C)[C@@H](C[NH3+])C(=O).[+rn=70],CC1C(N)C(C=O)CCC1(C)C[<].[+rn=30]}	1.096384792	18.23107711	93.80108441
{[>]N[C@@H](C)[C@@H](C[NH3+])C(=O).[+rn=80],CC1C(N)C(C=O)CCC1(C)C[<].[+rn=20]}	1.124975845	16.51201832	105.7902937
{[>]N[C@@H](C)[C@@H](C[NH3+])C(=O).[+rn=90],CC1C(N)C(C=O)CCC1(C)C[<].[+rn=10]}	1.233901868	16.93351872	151.2463986
{[>]N[C@@H](C)[C@@H](C[NH3+])C(=O).[+rn=10],CC(C)C1CCC(C=O)C(N)C1[<].[+rn=90]}	0.696085985	73.56584035	222.3479997
{[>]N[C@@H](C)[C@@H](C[NH3+])C(=O).[+rn=20],CC(C)C1CCC(C=O)C(N)C1[<].[+rn=80]}	0.878002584	57.94943247	170.1473912
{[>]N[C@@H](C)[C@@H](C[NH3+])C(=O).[+rn=30],CC(C)C1CCC(C=O)C(N)C1[<].[+rn=70]}	1.248324648	51.08694222	161.3083718
{[>]N[C@@H](C)[C@@H](C[NH3+])C(=O).[+rn=40],CC(C)C1CCC(C=O)C(N)C1[<].[+rn=60]}	1.352081197	41.48923028	97.90612655
{[>]N[C@@H](C)[C@@H](C[NH3+])C(=O).[+rn=50],CC(C)C1CCC(C=O)C(N)C1[<].[+rn=50]}	2.328795169	33.94674814	88.82028808
{[>]N[C@@H](C)[C@@H](C[NH3+])C(=O).[+rn=60],CC(C)C1CCC(C=O)C(N)C1[<].[+rn=40]}	3.22735907	29.63183632	86.86455354
{[>]N[C@@H](C)[C@@H](C[NH3+])C(=O).[+rn=70],CC(C)C1CCC(C=O)C(N)C1[<].[+rn=30]}	7.688749128	26.74067361	101.5250787
{[>]N[C@@H](C)[C@@H](C[NH3+])C(=O).[+rn=80],CC(C)C1CCC(C=O)C(N)C1[<].[+rn=20]}	13.9742265	23.12017331	109.8497501
{[>]N[C@@H](C)[C@@H](C[NH3+])C(=O).[+rn=90],CC(C)C1CCC(C=O)C(N)C1[<].[+rn=10]}	33.46199915	22.89485829	157.2553908
{[>]N[C@@H](C)[C@@H](C[NH3+])C(=O).[+rn=10],CC(C)C1(C)CC(N)C(C=O)C1[<].[+rn=90]}	1.018384242	51.62002904	123.8575759
{[>]N[C@@H](C)[C@@H](C[NH3+])C(=O).[+rn=20],CC(C)C1(C)CC(N)C(C=O)C1[<].[+rn=80]}	1.046196116	39.75454005	93.65315391
{[>]N[C@@H](C)[C@@H](C[NH3+])C(=O).[+rn=30],CC(C)C1(C)CC(N)C(C=O)C1[<].[+rn=70]}	1.286670846	35.36817817	95.78484393
{[>]N[C@@H](C)[C@@H](C[NH3+])C(=O).[+rn=40],CC(C)C1(C)CC(N)C(C=O)C1[<].[+rn=60]}	1.115049261	29.13034061	65.06095955
{[>]N[C@@H](C)[C@@H](C[NH3+])C(=O).[+rn=50],CC(C)C1(C)CC(N)C(C=O)C1[<].[+rn=50]}	1.455050187	24.57450289	56.26064776
{[>]N[C@@H](C)[C@@H](C[NH3+])C(=O).[+rn=60],CC(C)C1(C)CC(N)C(C=O)C1[<].[+rn=40]}	1.372980319	22.84922222	52.47142489
{[>]N[C@@H](C)[C@@H](C[NH3+])C(=O).[+rn=70],CC(C)C1(C)CC(N)C(C=O)C1[<].[+rn=30]}	1.982780177	22.20932502	60.54794102
{[>]N[C@@H](C)[C@@H](C[NH3+])C(=O).[+rn=80],CC(C)C1(C)CC(N)C(C=O)C1[<].[+rn=20]}	2.031216218	19.70371763	62.6425581
{[>]N[C@@H](C)[C@@H](C[NH3+])C(=O).[+rn=90],CC(C)C1(C)CC(N)C(C=O)C1[<].[+rn=10]}	3.156634965	20.26227675	86.98597742
{[>]N[C@@H](C)[C@@H](C[NH3+])C(=O).[+rn=10],CC(C)C1(C)CC(C=O)C1N[<].[+rn=90]}	8.687812823	40.17192266	148.2459466
{[>]N[C@@H](C)[C@@H](C[NH3+])C(=O).[+rn=20],CC(C)C1(C)CC(C=O)C1N[<].[+rn=80]}	7.08118058	30.47791528	124.1908498
{[>]N[C@@H](C)[C@@H](C[NH3+])C(=O).[+rn=30],CC(C)C1(C)CC(C=O)C1N[<].[+rn=70]}	6.691548045	26.686795	120.5873573
{[>]N[C@@H](C)[C@@H](C[NH3+])C(=O).[+rn=40],CC(C)C1(C)CC(C=O)C1N[<].[+rn=60]}	4.568664054	21.45033907	81.19655325
{[>]N[C@@H](C)[C@@H](C[NH3+])C(=O).[+rn=50],CC(C)C1(C)CC(C=O)C1N[<].[+rn=50]}	5.068327585	17.62731344	75.11791079
{[>]N[C@@H](C)[C@@H](C[NH3+])C(=O).[+rn=60],CC(C)C1(C)CC(C=O)C1N[<].[+rn=40]}	4.054132189	16.48827611	75.00275066
{[>]N[C@@H](C)[C@@H](C[NH3+])C(=O).[+rn=70],CC(C)C1(C)CC(C=O)C1N[<].[+rn=30]}	5.182356748	16.1724641	89.35116535
{[>]N[C@@H](C)[C@@H](C[NH3+])C(=O).[+rn=80],CC(C)C1(C)CC(C=O)C1N[<].[+rn=20]}	4.742614668	15.16024916	98.84033383
{[>]N[C@@H](C)[C@@H](C[NH3+])C(=O).[+rn=90],CC(C)C1(C)CC(C=O)C1N[<].[+rn=10]}	5.402898323	16.57555033	138.2069295
{[>]N[C@@H](C)[C@@H](C[NH3+])C(=O).[+rn=10],CCC(CC)C1CC(C=O)C1N[<].[+rn=90]}	0.651916361	85.94294838	376.9047137
{[>]N[C@@H](C)[C@@H](C[NH3+])C(=O).[+rn=20],CCC(CC)C1CC(C=O)C1N[<].[+rn=80]}	0.65930361	67.58264605	286.0457546
{[>]N[C@@H](C)[C@@H](C[NH3+])C(=O).[+rn=30],CCC(CC)C1CC(C=O)C1N[<].[+rn=70]}	0.894674523	59.13545685	251.678982
{[>]N[C@@H](C)[C@@H](C[NH3+])C(=O).[+rn=40],CCC(CC)C1CC(C=O)C1N[<].[+rn=60]}	0.889840849	48.23936706	133.7081117
{[>]N[C@@H](C)[C@@H](C[NH3+])C(=O).[+rn=50],CCC(CC)C1CC(C=O)C1N[<].[+rn=50]}	1.483519599	39.51955595	111.6686024
{[>]N[C@@H](C)[C@@H](C[NH3+])C(=O).[+rn=60],CCC(CC)C1CC(C=O)C1N[<].[+rn=40]}	1.756735516	34.38550139	103.0491511
{[>]N[C@@H](C)[C@@H](C[NH3+])C(=O).[+rn=70],CCC(CC)C1CC(C=O)C1N[<].[+rn=30]}	3.11911493	31.5029184	125.1243535
{[>]N[C@@H](C)[C@@H](C[NH3+])C(=O).[+rn=80],CCC(CC)C1CC(C=O)C1N[<].[+rn=20]}	6.655645871	27.15760743	128.8222032
{[>]N[C@@H](C)[C@@H](C[NH3+])C(=O).[+rn=90],CCC(CC)C1CC(C=O)C1N[<].[+rn=10]}	20.98469041	26.35877766	170.8235257
{[>]N[C@@H](C)[C@@H](C[NH3+])C(=O).[+rn=10],CC(C)CC1CCC(C=O)C1N[<].[+rn=90]}	6.049536778	96.86770585	285.8596892
{[>]N[C@@H](C)[C@@H](C[NH3+])C(=O).[+rn=20],CC(C)CC1CCC(C=O)C1N[<].[+rn=80]}	6.840631818	75.75297546	215.9648975
{[>]N[C@@H](C)[C@@H](C[NH3+])C(=O).[+rn=30],CC(C)CC1CCC(C=O)C1N[<].[+rn=70]}	10.74848237	64.47129126	206.2026553
{[>]N[C@@H](C)[C@@H](C[NH3+])C(=O).[+rn=40],CC(C)CC1CCC(C=O)C1N[<].[+rn=60]}	11.6474693	53.01759944	119.3022906
{[>]N[C@@H](C)[C@@H](C[NH3+])C(=O).[+rn=50],CC(C)CC1CCC(C=O)C1N[<].[+rn=50]}	25.38298494	44.06825782	107.105764
{[>]N[C@@H](C)[C@@H](C[NH3+])C(=O).[+rn=60],CC(C)CC1CCC(C=O)C1N[<].[+rn=40]}	30.365453	38.68537466	98.16622917
{[>]N[C@@H](C)[C@@H](C[NH3+])C(=O).[+rn=70],CC(C)CC1CCC(C=O)C1N[<].[+rn=30]}	68.7580814	35.07018699	107.9139729
{[>]N[C@@H](C)[C@@H](C[NH3+])C(=O).[+rn=80],CC(C)CC1CCC(C=O)C1N[<].[+rn=20]}	112.6521677	30.65759664	108.2034008
{[>]N[C@@H](C)[C@@H](C[NH3+])C(=O).[+rn=90],CC(C)CC1CCC(C=O)C1N[<].[+rn=10]}	232.8087121	29.43316257	143.3384259
{[>]N[C@@H](C)[C@@H](C[NH3+])C(=O).[+rn=10],CCC(C(C)C)C1CC(C=O)C1N[<].[+rn=90]}	0.377228283	71.97852248	294.1319076
{[>]N[C@@H](C)[C@@H](C[NH3+])C(=O).[+rn=20],CCC(C(C)C)C1CC(C=O)C1N[<].[+rn=80]}	0.440481903	56.34723942	212.2511304
{[>]N[C@@H](C)[C@@H](C[NH3+])C(=O).[+rn=30],CCC(C(C)C)C1CC(C=O)C1N[<].[+rn=70]}	0.641244738	49.49899281	201.1727919
{[>]N[C@@H](C)[C@@H](C[NH3+])C(=O).[+rn=40],CCC(C(C)C)C1CC(C=O)C1N[<].[+rn=60]}	0.754376798	40.41010484	137.4727665
{[>]N[C@@H](C)[C@@H](C[NH3+])C(=O).[+rn=50],CCC(C(C)C)C1CC(C=O)C1N[<].[+rn=50]}	1.299437629	34.10840625	128.0843928
{[>]N[C@@H](C)[C@@H](C[NH3+])C(=O).[+rn=60],CCC(C(C)C)C1CC(C=O)C1N[<].[+rn=40]}	1.749868679	30.95541706	121.924066
{[>]N[C@@H](C)[C@@H](C[NH3+])C(=O).[+rn=70],CCC(C(C)C)C1CC(C=O)C1N[<].[+rn=30]}	3.610482869	28.86374561	134.8049729
{[>]N[C@@H](C)[C@@H](C[NH3+])C(=O).[+rn=80],CCC(C(C)C)C1CC(C=O)C1N[<].[+rn=20]}	5.775673566	25.32965667	129.0187395
{[>]N[C@@H](C)[C@@H](C[NH3+])C(=O).[+rn=90],CCC(C(C)C)C1CC(C=O)C1N[<].[+rn=10]}	11.64553876	25.15516307	159.5325557
{[>]N[C@@H](C)[C@@H](C[NH3+])C(=O).[+rn=10],CCC1(C)CCC(C=O)C1N[<].[+rn=90]}	2.702763107	32.64817593	62.87134948
{[>]N[C@@H](C)[C@@H](C[NH3+])C(=O).[+rn=20],CCC1(C)CCC(C=O)C1N[<].[+rn=80]}	2.473317673	25.65365415	53.79519835
{[>]N[C@@H](C)[C@@H](C[NH3+])C(=O).[+rn=30],CCC1(C)CCC(C=O)C1N[<].[+rn=70]}	2.924756688	23.00057829	55.42327105
{[>]N[C@@H](C)[C@@H](C[NH3+])C(=O).[+rn=40],CCC1(C)CCC(C=O)C1N[<].[+rn=60]}	2.452187342	19.24265805	38.74703603
{[>]N[C@@H](C)[C@@H](C[NH3+])C(=O).[+rn=50],CCC1(C)CCC(C=O)C1N[<].[+rn=50]}	3.440904398	16.27136949	44.87903762
{[>]N[C@@H](C)[C@@H](C[NH3+])C(=O).[+rn=60],CCC1(C)CCC(C=O)C1N[<].[+rn=40]}	3.105758372	15.64151518	54.07708702
{[>]N[C@@H](C)[C@@H](C[NH3+])C(=O).[+rn=70],CCC1(C)CCC(C=O)C1N[<].[+rn=30]}	5.022706679	15.41496441	88.82561958
{[>]N[C@@H](C)[C@@H](C[NH3+])C(=O).[+rn=80],CCC1(C)CCC(C=O)C1N[<].[+rn=20]}	6.538177972	14.29353901	122.2677401
{[>]N[C@@H](C)[C@@H](C[NH3+])C(=O).[+rn=90],CCC1(C)CCC(C=O)C1N[<].[+rn=10]}	13.7844513	15.06325562	187.8714141
{[>]N[C@@H](C)[C@@H](C[NH3+])C(=O).[+rn=10],CC1(C)CC(C=O)C(N)C1(C)C[<].[+rn=90]}	0.314783411	17.69964381	46.19317913
{[>]N[C@@H](C)[C@@H](C[NH3+])C(=O).[+rn=20],CC1(C)CC(C=O)C(N)C1(C)C[<].[+rn=80]}	0.347314494	14.21264122	46.92615229
{[>]N[C@@H](C)[C@@H](C[NH3+])C(=O).[+rn=30],CC1(C)CC(C=O)C(N)C1(C)C[<].[+rn=70]}	0.480335806	13.58687964	53.15887307
{[>]N[C@@H](C)[C@@H](C[NH3+])C(=O).[+rn=40],CC1(C)CC(C=O)C(N)C1(C)C[<].[+rn=60]}	0.407449345	11.82091732	52.12519332
{[>]N[C@@H](C)[C@@H](C[NH3+])C(=O).[+rn=50],CC1(C)CC(C=O)C(N)C1(C)C[<].[+rn=50]}	0.628016814	10.44534463	56.07193631
{[>]N[C@@H](C)[C@@H](C[NH3+])C(=O).[+rn=60],CC1(C)CC(C=O)C(N)C1(C)C[<].[+rn=40]}	0.537723871	10.49966124	60.38422287
{[>]N[C@@H](C)[C@@H](C[NH3+])C(=O).[+rn=70],CC1(C)CC(C=O)C(N)C1(C)C[<].[+rn=30]}	0.88819612	11.04414756	73.82274416
{[>]N[C@@H](C)[C@@H](C[NH3+])C(=O).[+rn=80],CC1(C)CC(C=O)C(N)C1(C)C[<].[+rn=20]}	1.08848951	10.85181928	76.52401484
{[>]N[C@@H](C)[C@@H](C[NH3+])C(=O).[+rn=90],CC1(C)CC(C=O)C(N)C1(C)C[<].[+rn=10]}	1.701605739	12.57743506	99.38548087
{[>]N[C@@H](C)[C@@H](C[NH3+])C(=O).[+rn=10],CCC1CC(C=O)C(N)CC1C[<].[+rn=90]}	9.244973142	69.13445068	300.1008464
{[>]N[C@@H](C)[C@@H](C[NH3+])C(=O).[+rn=20],CCC1CC(C=O)C(N)CC1C[<].[+rn=80]}	7.421540633	55.30275823	238.5673409
{[>]N[C@@H](C)[C@@H](C[NH3+])C(=O).[+rn=30],CCC1CC(C=O)C(N)CC1C[<].[+rn=70]}	7.121558967	48.59653579	219.6497243
{[>]N[C@@H](C)[C@@H](C[NH3+])C(=O).[+rn=40],CCC1CC(C=O)C(N)CC1C[<].[+rn=60]}	4.980193189	39.16011166	117.7736753
{[>]N[C@@H](C)[C@@H](C[NH3+])C(=O).[+rn=50],CCC1CC(C=O)C(N)CC1C[<].[+rn=50]}	4.703061183	32.57985019	99.69827274
{[>]N[C@@H](C)[C@@H](C[NH3+])C(=O).[+rn=60],CCC1CC(C=O)C(N)CC1C[<].[+rn=40]}	3.516167895	28.63823243	99.52362754
{[>]N[C@@H](C)[C@@H](C[NH3+])C(=O).[+rn=70],CCC1CC(C=O)C(N)CC1C[<].[+rn=30]}	3.999889878	25.66443411	120.3912615
{[>]N[C@@H](C)[C@@H](C[NH3+])C(=O).[+rn=80],CCC1CC(C=O)C(N)CC1C[<].[+rn=20]}	3.851819012	22.11826046	129.6501447
{[>]N[C@@H](C)[C@@H](C[NH3+])C(=O).[+rn=90],CCC1CC(C=O)C(N)CC1C[<].[+rn=10]}	4.30946784	21.42798681	180.1490454
{[>]N[C@@H](C)[C@@H](C[NH3+])C(=O).[+rn=10],CCC(C)(CC)C1CC(C=O)C1N[<].[+rn=90]}	0.477994939	55.58932195	174.0690736
{[>]N[C@@H](C)[C@@H](C[NH3+])C(=O).[+rn=20],CCC(C)(CC)C1CC(C=O)C1N[<].[+rn=80]}	0.479404294	43.62371937	119.5595383
{[>]N[C@@H](C)[C@@H](C[NH3+])C(=O).[+rn=30],CCC(C)(CC)C1CC(C=O)C1N[<].[+rn=70]}	0.573091193	38.90647549	109.7997604
{[>]N[C@@H](C)[C@@H](C[NH3+])C(=O).[+rn=40],CCC(C)(CC)C1CC(C=O)C1N[<].[+rn=60]}	0.520882774	32.16958532	70.70055064
{[>]N[C@@H](C)[C@@H](C[NH3+])C(=O).[+rn=50],CCC(C)(CC)C1CC(C=O)C1N[<].[+rn=50]}	0.796110981	27.48427107	62.79142477
{[>]N[C@@H](C)[C@@H](C[NH3+])C(=O).[+rn=60],CCC(C)(CC)C1CC(C=O)C1N[<].[+rn=40]}	0.77118364	25.21539354	59.50065647
{[>]N[C@@H](C)[C@@H](C[NH3+])C(=O).[+rn=70],CCC(C)(CC)C1CC(C=O)C1N[<].[+rn=30]}	1.210581559	24.11042875	69.72990246
{[>]N[C@@H](C)[C@@H](C[NH3+])C(=O).[+rn=80],CCC(C)(CC)C1CC(C=O)C1N[<].[+rn=20]}	1.333752314	22.02124153	71.01935359
{[>]N[C@@H](C)[C@@H](C[NH3+])C(=O).[+rn=90],CCC(C)(CC)C1CC(C=O)C1N[<].[+rn=10]}	2.216923448	22.24347559	97.31299081
{[>]N[C@@H](C)[C@@H](C[NH3+])C(=O).[+rn=10],CCC(C)C1(C)CC(C=O)C1N[<].[+rn=90]}	1.300432806	41.93851214	164.8659617
{[>]N[C@@H](C)[C@@H](C[NH3+])C(=O).[+rn=20],CCC(C)C1(C)CC(C=O)C1N[<].[+rn=80]}	1.203090866	32.39983213	126.3997543
{[>]N[C@@H](C)[C@@H](C[NH3+])C(=O).[+rn=30],CCC(C)C1(C)CC(C=O)C1N[<].[+rn=70]}	1.413096907	29.14384337	128.284697
{[>]N[C@@H](C)[C@@H](C[NH3+])C(=O).[+rn=40],CCC(C)C1(C)CC(C=O)C1N[<].[+rn=60]}	1.171873997	23.90749257	84.86686323
{[>]N[C@@H](C)[C@@H](C[NH3+])C(=O).[+rn=50],CCC(C)C1(C)CC(C=O)C1N[<].[+rn=50]}	1.588594219	19.99283031	74.66737833
{[>]N[C@@H](C)[C@@H](C[NH3+])C(=O).[+rn=60],CCC(C)C1(C)CC(C=O)C1N[<].[+rn=40]}	1.413957449	18.6183274	71.2180259
{[>]N[C@@H](C)[C@@H](C[NH3+])C(=O).[+rn=70],CCC(C)C1(C)CC(C=O)C1N[<].[+rn=30]}	2.298819164	18.04090896	84.02939977
{[>]N[C@@H](C)[C@@H](C[NH3+])C(=O).[+rn=80],CCC(C)C1(C)CC(C=O)C1N[<].[+rn=20]}	2.888580233	16.15947777	95.18874459
{[>]N[C@@H](C)[C@@H](C[NH3+])C(=O).[+rn=90],CCC(C)C1(C)CC(C=O)C1N[<].[+rn=10]}	5.748325859	16.404384	135.1191737
{[>]N[C@@H](C)[C@@H](C[NH3+])C(=O).[+rn=10],CC(C)C(C)C1CC(C=O)C1N[<].[+rn=90]}	1.557399103	80.91909362	283.8787873
{[>]N[C@@H](C)[C@@H](C[NH3+])C(=O).[+rn=20],CC(C)C(C)C1CC(C=O)C1N[<].[+rn=80]}	1.637987829	62.84090798	218.4201808
{[>]N[C@@H](C)[C@@H](C[NH3+])C(=O).[+rn=30],CC(C)C(C)C1CC(C=O)C1N[<].[+rn=70]}	2.153374609	54.54681788	204.6951487
{[>]N[C@@H](C)[C@@H](C[NH3+])C(=O).[+rn=40],CC(C)C(C)C1CC(C=O)C1N[<].[+rn=60]}	2.020268473	43.90258342	146.5685515
{[>]N[C@@H](C)[C@@H](C[NH3+])C(=O).[+rn=50],CC(C)C(C)C1CC(C=O)C1N[<].[+rn=50]}	3.377913664	36.10469325	135.4926035
{[>]N[C@@H](C)[C@@H](C[NH3+])C(=O).[+rn=60],CC(C)C(C)C1CC(C=O)C1N[<].[+rn=40]}	3.635992735	31.38815992	125.8489806
{[>]N[C@@H](C)[C@@H](C[NH3+])C(=O).[+rn=70],CC(C)C(C)C1CC(C=O)C1N[<].[+rn=30]}	6.484781628	28.32431782	139.5729591
{[>]N[C@@H](C)[C@@H](C[NH3+])C(=O).[+rn=80],CC(C)C(C)C1CC(C=O)C1N[<].[+rn=20]}	11.63849309	23.86859599	127.3387762
{[>]N[C@@H](C)[C@@H](C[NH3+])C(=O).[+rn=90],CC(C)C(C)C1CC(C=O)C1N[<].[+rn=10]}	32.69937339	23.30864377	156.3608295
{[>]N[C@@H](C)[C@@H](C[NH3+])C(=O).[+rn=10],CC1(C)CCC(C=O)C(N)C1(C)C[<].[+rn=90]}	0.243455291	26.32908516	69.97911954
{[>]N[C@@H](C)[C@@H](C[NH3+])C(=O).[+rn=20],CC1(C)CCC(C=O)C(N)C1(C)C[<].[+rn=80]}	0.23012344	20.94644233	62.58745799
{[>]N[C@@H](C)[C@@H](C[NH3+])C(=O).[+rn=30],CC1(C)CCC(C=O)C(N)C1(C)C[<].[+rn=70]}	0.23769339	19.78827239	68.07777722
{[>]N[C@@H](C)[C@@H](C[NH3+])C(=O).[+rn=40],CC1(C)CCC(C=O)C(N)C1(C)C[<].[+rn=60]}	0.202402302	17.07698759	58.65126468
{[>]N[C@@H](C)[C@@H](C[NH3+])C(=O).[+rn=50],CC1(C)CCC(C=O)C(N)C1(C)C[<].[+rn=50]}	0.251716583	14.98488124	56.1438159
{[>]N[C@@H](C)[C@@H](C[NH3+])C(=O).[+rn=60],CC1(C)CCC(C=O)C(N)C1(C)C[<].[+rn=40]}	0.228785765	15.08353459	60.29075045
{[>]N[C@@H](C)[C@@H](C[NH3+])C(=O).[+rn=70],CC1(C)CCC(C=O)C(N)C1(C)C[<].[+rn=30]}	0.288434781	15.33005822	72.04500222
{[>]N[C@@H](C)[C@@H](C[NH3+])C(=O).[+rn=80],CC1(C)CCC(C=O)C(N)C1(C)C[<].[+rn=20]}	0.280617827	13.85455512	78.42951531
{[>]N[C@@H](C)[C@@H](C[NH3+])C(=O).[+rn=90],CC1(C)CCC(C=O)C(N)C1(C)C[<].[+rn=10]}	0.337711157	14.60083438	107.2820213
{[>]N[C@@H](C)[C@@H](C[NH3+])C(=O).[+rn=10],CC(C)C(C)CC1CC(C=O)C1N[<].[+rn=90]}	8.811940423	80.54523794	286.7834943
{[>]N[C@@H](C)[C@@H](C[NH3+])C(=O).[+rn=20],CC(C)C(C)CC1CC(C=O)C1N[<].[+rn=80]}	8.897947766	63.74686635	209.1369659
{[>]N[C@@H](C)[C@@H](C[NH3+])C(=O).[+rn=30],CC(C)C(C)CC1CC(C=O)C1N[<].[+rn=70]}	11.48355708	56.96100925	185.8544584
{[>]N[C@@H](C)[C@@H](C[NH3+])C(=O).[+rn=40],CC(C)C(C)CC1CC(C=O)C1N[<].[+rn=60]}	10.89505516	46.57404751	124.1593591
{[>]N[C@@H](C)[C@@H](C[NH3+])C(=O).[+rn=50],CC(C)C(C)CC1CC(C=O)C1N[<].[+rn=50]}	16.96265614	38.94613815	112.1650372
{[>]N[C@@H](C)[C@@H](C[NH3+])C(=O).[+rn=60],CC(C)C(C)CC1CC(C=O)C1N[<].[+rn=40]}	15.78200046	35.03600684	102.9819429
{[>]N[C@@H](C)[C@@H](C[NH3+])C(=O).[+rn=70],CC(C)C(C)CC1CC(C=O)C1N[<].[+rn=30]}	24.76472088	32.35630274	108.2388895
{[>]N[C@@H](C)[C@@H](C[NH3+])C(=O).[+rn=80],CC(C)C(C)CC1CC(C=O)C1N[<].[+rn=20]}	29.57043536	27.55421265	98.82930454
{[>]N[C@@H](C)[C@@H](C[NH3+])C(=O).[+rn=90],CC(C)C(C)CC1CC(C=O)C1N[<].[+rn=10]}	50.11745466	26.67768141	118.562526
{[>]N[C@@H](C)[C@@H](C[NH3+])C(=O).[+rn=10],CC(C)C1CC(C=O)C(N)C1C[<].[+rn=90]}	0.736244704	63.47503977	205.0175933
{[>]N[C@@H](C)[C@@H](C[NH3+])C(=O).[+rn=20],CC(C)C1CC(C=O)C(N)C1C[<].[+rn=80]}	0.670882404	48.82419319	157.5760157
{[>]N[C@@H](C)[C@@H](C[NH3+])C(=O).[+rn=30],CC(C)C1CC(C=O)C(N)C1C[<].[+rn=70]}	0.803889772	42.05742471	152.8770066
{[>]N[C@@H](C)[C@@H](C[NH3+])C(=O).[+rn=40],CC(C)C1CC(C=O)C(N)C1C[<].[+rn=60]}	0.739196357	33.31583582	109.9632381
{[>]N[C@@H](C)[C@@H](C[NH3+])C(=O).[+rn=50],CC(C)C1CC(C=O)C(N)C1C[<].[+rn=50]}	1.099986349	27.39655703	104.7631882
{[>]N[C@@H](C)[C@@H](C[NH3+])C(=O).[+rn=60],CC(C)C1CC(C=O)C(N)C1C[<].[+rn=40]}	1.11031787	25.08863543	100.0123416
{[>]N[C@@H](C)[C@@H](C[NH3+])C(=O).[+rn=70],CC(C)C1CC(C=O)C(N)C1C[<].[+rn=30]}	1.493895052	23.80639984	108.1290181
{[>]N[C@@H](C)[C@@H](C[NH3+])C(=O).[+rn=80],CC(C)C1CC(C=O)C(N)C1C[<].[+rn=20]}	1.531530879	20.78208119	104.4794121
{[>]N[C@@H](C)[C@@H](C[NH3+])C(=O).[+rn=90],CC(C)C1CC(C=O)C(N)C1C[<].[+rn=10]}	2.438372719	20.82517711	135.9925118
{[>]N[C@@H](C)[C@@H](C[NH3+])C(=O).[+rn=10],CC1CC(N)C(C=O)CC1(C)C[<].[+rn=90]}	0.502861453	52.68952833	96.25747897
{[>]N[C@@H](C)[C@@H](C[NH3+])C(=O).[+rn=20],CC1CC(N)C(C=O)CC1(C)C[<].[+rn=80]}	0.498164103	41.45436213	75.71229008
{[>]N[C@@H](C)[C@@H](C[NH3+])C(=O).[+rn=30],CC1CC(N)C(C=O)CC1(C)C[<].[+rn=70]}	0.634926142	37.42755819	74.95074378
{[>]N[C@@H](C)[C@@H](C[NH3+])C(=O).[+rn=40],CC1CC(N)C(C=O)CC1(C)C[<].[+rn=60]}	0.568782307	30.83940551	52.53896998
{[>]N[C@@H](C)[C@@H](C[NH3+])C(=O).[+rn=50],CC1CC(N)C(C=O)CC1(C)C[<].[+rn=50]}	0.83820983	26.70642816	50.53731286
{[>]N[C@@H](C)[C@@H](C[NH3+])C(=O).[+rn=60],CC1CC(N)C(C=O)CC1(C)C[<].[+rn=40]}	0.816622396	24.93998186	49.58893648
{[>]N[C@@H](C)[C@@H](C[NH3+])C(=O).[+rn=70],CC1CC(N)C(C=O)CC1(C)C[<].[+rn=30]}	1.270854231	23.79526387	61.37612961
{[>]N[C@@H](C)[C@@H](C[NH3+])C(=O).[+rn=80],CC1CC(N)C(C=O)CC1(C)C[<].[+rn=20]}	1.812291747	21.24975492	62.86205364
{[>]N[C@@H](C)[C@@H](C[NH3+])C(=O).[+rn=90],CC1CC(N)C(C=O)CC1(C)C[<].[+rn=10]}	4.119153311	21.34249145	90.92284903
{[>]N[C@@H](C)[C@@H](C[NH3+])C(=O).[+rn=10],CC(C)CC1CC(C=O)C1N[<].[+rn=90]}	1.609468272	98.6722088	351.2110637
{[>]N[C@@H](C)[C@@H](C[NH3+])C(=O).[+rn=20],CC(C)CC1CC(C=O)C1N[<].[+rn=80]}	2.041731176	80.51109323	275.5070971
{[>]N[C@@H](C)[C@@H](C[NH3+])C(=O).[+rn=30],CC(C)CC1CC(C=O)C1N[<].[+rn=70]}	3.29550094	68.66042141	243.2316702
{[>]N[C@@H](C)[C@@H](C[NH3+])C(=O).[+rn=40],CC(C)CC1CC(C=O)C1N[<].[+rn=60]}	4.127901883	55.06378457	126.4053383
{[>]N[C@@H](C)[C@@H](C[NH3+])C(=O).[+rn=50],CC(C)CC1CC(C=O)C1N[<].[+rn=50]}	11.07200355	42.53970049	104.9053251
{[>]N[C@@H](C)[C@@H](C[NH3+])C(=O).[+rn=60],CC(C)CC1CC(C=O)C1N[<].[+rn=40]}	17.96140879	34.68446831	90.24134538
{[>]N[C@@H](C)[C@@H](C[NH3+])C(=O).[+rn=70],CC(C)CC1CC(C=O)C1N[<].[+rn=30]}	45.61679389	29.67999586	105.7229074
{[>]N[C@@H](C)[C@@H](C[NH3+])C(=O).[+rn=80],CC(C)CC1CC(C=O)C1N[<].[+rn=20]}	87.73414684	25.29767485	105.3853738
{[>]N[C@@H](C)[C@@H](C[NH3+])C(=O).[+rn=90],CC(C)CC1CC(C=O)C1N[<].[+rn=10]}	251.7308656	25.02196197	139.2944018
{[>]N[C@@H](C)[C@@H](C[NH3+])C(=O).[+rn=10],CC1(C)CC(N)C(C=O)C1[<].[+rn=90]}	0.626629459	41.69476216	44.51213101
{[>]N[C@@H](C)[C@@H](C[NH3+])C(=O).[+rn=20],CC1(C)CC(N)C(C=O)C1[<].[+rn=80]}	0.581772262	31.83767138	37.32570948
{[>]N[C@@H](C)[C@@H](C[NH3+])C(=O).[+rn=30],CC1(C)CC(N)C(C=O)C1[<].[+rn=70]}	0.824217091	27.74694061	37.22368587
{[>]N[C@@H](C)[C@@H](C[NH3+])C(=O).[+rn=40],CC1(C)CC(N)C(C=O)C1[<].[+rn=60]}	0.976748812	22.3556267	26.66028825
{[>]N[C@@H](C)[C@@H](C[NH3+])C(=O).[+rn=50],CC1(C)CC(N)C(C=O)C1[<].[+rn=50]}	2.383067572	19.62354955	33.67825079
{[>]N[C@@H](C)[C@@H](C[NH3+])C(=O).[+rn=60],CC1(C)CC(N)C(C=O)C1[<].[+rn=40]}	3.743135642	20.67904766	43.82989986
{[>]N[C@@H](C)[C@@H](C[NH3+])C(=O).[+rn=70],CC1(C)CC(N)C(C=O)C1[<].[+rn=30]}	17.30016346	23.82852271	77.82913846
{[>]N[C@@H](C)[C@@H](C[NH3+])C(=O).[+rn=80],CC1(C)CC(N)C(C=O)C1[<].[+rn=20]}	53.17046601	24.79227763	109.1257889
{[>]N[C@@H](C)[C@@H](C[NH3+])C(=O).[+rn=90],CC1(C)CC(N)C(C=O)C1[<].[+rn=10]}	199.1273572	29.56569864	172.812259
{[>]N[C@@H](C)[C@@H](C[NH3+])C(=O).[+rn=10],CC(C)(C)CC1CC(N)C(C=O)C1[<].[+rn=90]}	2.352222344	81.25995934	149.4207323
{[>]N[C@@H](C)[C@@H](C[NH3+])C(=O).[+rn=20],CC(C)(C)CC1CC(N)C(C=O)C1[<].[+rn=80]}	2.384661401	64.57586523	109.0457058
{[>]N[C@@H](C)[C@@H](C[NH3+])C(=O).[+rn=30],CC(C)(C)CC1CC(N)C(C=O)C1[<].[+rn=70]}	2.72983776	58.64333487	106.2495697
{[>]N[C@@H](C)[C@@H](C[NH3+])C(=O).[+rn=40],CC(C)(C)CC1CC(N)C(C=O)C1[<].[+rn=60]}	2.415173196	49.59885893	73.55136372
{[>]N[C@@H](C)[C@@H](C[NH3+])C(=O).[+rn=50],CC(C)(C)CC1CC(N)C(C=O)C1[<].[+rn=50]}	3.163507104	42.91618196	67.56620644
{[>]N[C@@H](C)[C@@H](C[NH3+])C(=O).[+rn=60],CC(C)(C)CC1CC(N)C(C=O)C1[<].[+rn=40]}	2.821766487	38.56741435	66.18039206
{[>]N[C@@H](C)[C@@H](C[NH3+])C(=O).[+rn=70],CC(C)(C)CC1CC(N)C(C=O)C1[<].[+rn=30]}	4.467318592	36.59051963	70.48078466
{[>]N[C@@H](C)[C@@H](C[NH3+])C(=O).[+rn=80],CC(C)(C)CC1CC(N)C(C=O)C1[<].[+rn=20]}	5.30362718	31.83760661	70.1291485
{[>]N[C@@H](C)[C@@H](C[NH3+])C(=O).[+rn=90],CC(C)(C)CC1CC(N)C(C=O)C1[<].[+rn=10]}	9.892952661	31.24664894	93.33035395
{[>]N[C@@H](C)[C@@H](C[NH3+])C(=O).[+rn=10],CCC1(CC)C(C)CC(C=O)C1N[<].[+rn=90]}	0.144907925	23.59630856	63.26079857
{[>]N[C@@H](C)[C@@H](C[NH3+])C(=O).[+rn=20],CCC1(CC)C(C)CC(C=O)C1N[<].[+rn=80]}	0.136366157	19.32482661	55.1101256
{[>]N[C@@H](C)[C@@H](C[NH3+])C(=O).[+rn=30],CCC1(CC)C(C)CC(C=O)C1N[<].[+rn=70]}	0.150519724	18.48350362	59.58366073
{[>]N[C@@H](C)[C@@H](C[NH3+])C(=O).[+rn=40],CCC1(CC)C(C)CC(C=O)C1N[<].[+rn=60]}	0.124902185	16.37155529	52.39315279
{[>]N[C@@H](C)[C@@H](C[NH3+])C(=O).[+rn=50],CCC1(CC)C(C)CC(C=O)C1N[<].[+rn=50]}	0.151948633	14.67452362	57.29779621
{[>]N[C@@H](C)[C@@H](C[NH3+])C(=O).[+rn=60],CCC1(CC)C(C)CC(C=O)C1N[<].[+rn=40]}	0.132849017	14.21342233	67.06957267
{[>]N[C@@H](C)[C@@H](C[NH3+])C(=O).[+rn=70],CCC1(CC)C(C)CC(C=O)C1N[<].[+rn=30]}	0.174488326	14.27029792	88.28030376
{[>]N[C@@H](C)[C@@H](C[NH3+])C(=O).[+rn=80],CCC1(CC)C(C)CC(C=O)C1N[<].[+rn=20]}	0.177139882	13.31460886	104.913207
{[>]N[C@@H](C)[C@@H](C[NH3+])C(=O).[+rn=90],CCC1(CC)C(C)CC(C=O)C1N[<].[+rn=10]}	0.237686978	14.21649603	153.1892385
{[>]N[C@@H](C)[C@@H](C[NH3+])C(=O).[+rn=10],CC1CC(C=O)C(N)CC(C)(C)C1[<].[+rn=90]}	0.137032335	60.30611549	115.627618
{[>]N[C@@H](C)[C@@H](C[NH3+])C(=O).[+rn=20],CC1CC(C=O)C(N)CC(C)(C)C1[<].[+rn=80]}	0.135426247	47.1768299	83.55361908
{[>]N[C@@H](C)[C@@H](C[NH3+])C(=O).[+rn=30],CC1CC(C=O)C(N)CC(C)(C)C1[<].[+rn=70]}	0.155508709	43.70822952	86.16772122
{[>]N[C@@H](C)[C@@H](C[NH3+])C(=O).[+rn=40],CC1CC(C=O)C(N)CC(C)(C)C1[<].[+rn=60]}	0.147037716	36.45518842	60.48796079
{[>]N[C@@H](C)[C@@H](C[NH3+])C(=O).[+rn=50],CC1CC(C=O)C(N)CC(C)(C)C1[<].[+rn=50]}	0.187774844	31.00646857	56.2320634
{[>]N[C@@H](C)[C@@H](C[NH3+])C(=O).[+rn=60],CC1CC(C=O)C(N)CC(C)(C)C1[<].[+rn=40]}	0.180294881	28.27038875	56.44722524
{[>]N[C@@H](C)[C@@H](C[NH3+])C(=O).[+rn=70],CC1CC(C=O)C(N)CC(C)(C)C1[<].[+rn=30]}	0.268208231	26.34598803	66.44903919
{[>]N[C@@H](C)[C@@H](C[NH3+])C(=O).[+rn=80],CC1CC(C=O)C(N)CC(C)(C)C1[<].[+rn=20]}	0.295251591	23.01754142	71.50988095
{[>]N[C@@H](C)[C@@H](C[NH3+])C(=O).[+rn=90],CC1CC(C=O)C(N)CC(C)(C)C1[<].[+rn=10]}	0.396430352	23.06742452	99.62896834
{[>]N[C@@H](C)[C@@H](C[NH3+])C(=O).[+rn=10],CCC1(C(C)(C)C)CC(C=O)C1N[<].[+rn=90]}	1.724322907	31.94062234	73.02474055
{[>]N[C@@H](C)[C@@H](C[NH3+])C(=O).[+rn=20],CCC1(C(C)(C)C)CC(C=O)C1N[<].[+rn=80]}	1.497111877	25.44258866	58.81792484
{[>]N[C@@H](C)[C@@H](C[NH3+])C(=O).[+rn=30],CCC1(C(C)(C)C)CC(C=O)C1N[<].[+rn=70]}	1.498768261	23.96754119	62.27182639
{[>]N[C@@H](C)[C@@H](C[NH3+])C(=O).[+rn=40],CCC1(C(C)(C)C)CC(C=O)C1N[<].[+rn=60]}	1.17693931	20.43928058	50.83750344
{[>]N[C@@H](C)[C@@H](C[NH3+])C(=O).[+rn=50],CCC1(C(C)(C)C)CC(C=O)C1N[<].[+rn=50]}	1.245708851	17.41519688	49.020357
{[>]N[C@@H](C)[C@@H](C[NH3+])C(=O).[+rn=60],CCC1(C(C)(C)C)CC(C=O)C1N[<].[+rn=40]}	1.021735696	16.37599907	48.33780275
{[>]N[C@@H](C)[C@@H](C[NH3+])C(=O).[+rn=70],CCC1(C(C)(C)C)CC(C=O)C1N[<].[+rn=30]}	1.068047735	16.19631088	55.67393913
{[>]N[C@@H](C)[C@@H](C[NH3+])C(=O).[+rn=80],CCC1(C(C)(C)C)CC(C=O)C1N[<].[+rn=20]}	0.940533291	14.99114638	58.35574246
{[>]N[C@@H](C)[C@@H](C[NH3+])C(=O).[+rn=90],CCC1(C(C)(C)C)CC(C=O)C1N[<].[+rn=10]}	0.930189848	16.00701621	81.26409615
{[>]N[C@@H](C)[C@@H](C[NH3+])C(=O).[+rn=10],CCC1(C)CCC(N)C(C=O)C1[<].[+rn=90]}	2.035211188	69.39187053	120.5925468
{[>]N[C@@H](C)[C@@H](C[NH3+])C(=O).[+rn=20],CCC1(C)CCC(N)C(C=O)C1[<].[+rn=80]}	1.959650835	53.95498021	91.77330524
{[>]N[C@@H](C)[C@@H](C[NH3+])C(=O).[+rn=30],CCC1(C)CCC(N)C(C=O)C1[<].[+rn=70]}	2.265486579	47.42498329	89.18590674
{[>]N[C@@H](C)[C@@H](C[NH3+])C(=O).[+rn=40],CCC1(C)CCC(N)C(C=O)C1[<].[+rn=60]}	1.860215895	38.63540092	49.9204187
{[>]N[C@@H](C)[C@@H](C[NH3+])C(=O).[+rn=50],CCC1(C)CCC(N)C(C=O)C1[<].[+rn=50]}	2.447976972	31.31203661	41.67885723
{[>]N[C@@H](C)[C@@H](C[NH3+])C(=O).[+rn=60],CCC1(C)CCC(N)C(C=O)C1[<].[+rn=40]}	2.012059991	27.96317412	40.91451928
{[>]N[C@@H](C)[C@@H](C[NH3+])C(=O).[+rn=70],CCC1(C)CCC(N)C(C=O)C1[<].[+rn=30]}	3.035791563	25.71289706	51.76359352
{[>]N[C@@H](C)[C@@H](C[NH3+])C(=O).[+rn=80],CCC1(C)CCC(N)C(C=O)C1[<].[+rn=20]}	4.2099551	21.69816377	58.11050704
{[>]N[C@@H](C)[C@@H](C[NH3+])C(=O).[+rn=90],CCC1(C)CCC(N)C(C=O)C1[<].[+rn=10]}	8.557462196	21.23734306	92.52320921
{[>]N[C@@H](C)[C@@H](C[NH3+])C(=O).[+rn=10],CC1CCC(N)C(C=O)CC1C[<].[+rn=90]}	0.510724192	73.95175244	185.2060221
{[>]N[C@@H](C)[C@@H](C[NH3+])C(=O).[+rn=20],CC1CCC(N)C(C=O)CC1C[<].[+rn=80]}	0.469892646	57.99590283	141.8891254
{[>]N[C@@H](C)[C@@H](C[NH3+])C(=O).[+rn=30],CC1CCC(N)C(C=O)CC1C[<].[+rn=70]}	0.553694271	49.55071786	134.1621601
{[>]N[C@@H](C)[C@@H](C[NH3+])C(=O).[+rn=40],CC1CCC(N)C(C=O)CC1C[<].[+rn=60]}	0.451687845	40.43167178	80.44005452
{[>]N[C@@H](C)[C@@H](C[NH3+])C(=O).[+rn=50],CC1CCC(N)C(C=O)CC1C[<].[+rn=50]}	0.69400343	33.5400396	74.43493288
{[>]N[C@@H](C)[C@@H](C[NH3+])C(=O).[+rn=60],CC1CCC(N)C(C=O)CC1C[<].[+rn=40]}	0.64469169	29.86528975	69.68277053
{[>]N[C@@H](C)[C@@H](C[NH3+])C(=O).[+rn=70],CC1CCC(N)C(C=O)CC1C[<].[+rn=30]}	1.078504629	27.26240755	85.07790881
{[>]N[C@@H](C)[C@@H](C[NH3+])C(=O).[+rn=80],CC1CCC(N)C(C=O)CC1C[<].[+rn=20]}	1.88206077	23.65094039	91.58874929
{[>]N[C@@H](C)[C@@H](C[NH3+])C(=O).[+rn=90],CC1CCC(N)C(C=O)CC1C[<].[+rn=10]}	5.545383312	22.98774022	130.6950094
{[>]N[C@@H](C)[C@@H](C[NH3+])C(=O).[+rn=10],CCC1C(C)CC(C=O)C1N[<].[+rn=90]}	1.613652084	40.02387167	119.2778057
{[>]N[C@@H](C)[C@@H](C[NH3+])C(=O).[+rn=20],CCC1C(C)CC(C=O)C1N[<].[+rn=80]}	1.317599024	31.28867978	102.4093127
{[>]N[C@@H](C)[C@@H](C[NH3+])C(=O).[+rn=30],CCC1C(C)CC(C=O)C1N[<].[+rn=70]}	1.503810169	27.27324319	106.3901925
{[>]N[C@@H](C)[C@@H](C[NH3+])C(=O).[+rn=40],CCC1C(C)CC(C=O)C1N[<].[+rn=60]}	1.28641401	22.38631659	69.99737116
{[>]N[C@@H](C)[C@@H](C[NH3+])C(=O).[+rn=50],CCC1C(C)CC(C=O)C1N[<].[+rn=50]}	2.042891871	18.78952487	73.71622854
{[>]N[C@@H](C)[C@@H](C[NH3+])C(=O).[+rn=60],CCC1C(C)CC(C=O)C1N[<].[+rn=40]}	1.991032429	17.43410828	88.09471134
{[>]N[C@@H](C)[C@@H](C[NH3+])C(=O).[+rn=70],CCC1C(C)CC(C=O)C1N[<].[+rn=30]}	3.167650385	16.79610443	139.322496
{[>]N[C@@H](C)[C@@H](C[NH3+])C(=O).[+rn=80],CCC1C(C)CC(C=O)C1N[<].[+rn=20]}	4.085862434	15.51327372	180.7852889
{[>]N[C@@H](C)[C@@H](C[NH3+])C(=O).[+rn=90],CCC1C(C)CC(C=O)C1N[<].[+rn=10]}	9.204493448	16.22021905	257.4436492
{[>]N[C@@H](C)[C@@H](C[NH3+])C(=O).[+rn=10],CC1CCC(N)C(C=O)CC1[<].[+rn=90]}	2.586034524	82.42796795	158.3643603
{[>]N[C@@H](C)[C@@H](C[NH3+])C(=O).[+rn=20],CC1CCC(N)C(C=O)CC1[<].[+rn=80]}	2.363316008	64.90155435	127.9171559
{[>]N[C@@H](C)[C@@H](C[NH3+])C(=O).[+rn=30],CC1CCC(N)C(C=O)CC1[<].[+rn=70]}	2.904482742	54.95474966	122.54036
{[>]N[C@@H](C)[C@@H](C[NH3+])C(=O).[+rn=40],CC1CCC(N)C(C=O)CC1[<].[+rn=60]}	2.632919587	42.08009035	59.47780102
{[>]N[C@@H](C)[C@@H](C[NH3+])C(=O).[+rn=50],CC1CCC(N)C(C=O)CC1[<].[+rn=50]}	3.604612712	32.41319834	50.84825294
{[>]N[C@@H](C)[C@@H](C[NH3+])C(=O).[+rn=60],CC1CCC(N)C(C=O)CC1[<].[+rn=40]}	3.186216038	26.67845589	54.81340528
{[>]N[C@@H](C)[C@@H](C[NH3+])C(=O).[+rn=70],CC1CCC(N)C(C=O)CC1[<].[+rn=30]}	7.022214452	22.29182796	101.5686771
{[>]N[C@@H](C)[C@@H](C[NH3+])C(=O).[+rn=80],CC1CCC(N)C(C=O)CC1[<].[+rn=20]}	19.57298567	19.07134402	146.2124642
{[>]N[C@@H](C)[C@@H](C[NH3+])C(=O).[+rn=90],CC1CCC(N)C(C=O)CC1[<].[+rn=10]}	73.24257563	19.56900957	245.7084262
{[>]N[C@@H](C)[C@@H](C[NH3+])C(=O).[+rn=10],CCC1CC(C)CC(N)C(C=O)C1[<].[+rn=90]}	1.629291587	87.85919887	411.950354
{[>]N[C@@H](C)[C@@H](C[NH3+])C(=O).[+rn=20],CCC1CC(C)CC(N)C(C=O)C1[<].[+rn=80]}	1.507520032	68.52374811	301.6734485
{[>]N[C@@H](C)[C@@H](C[NH3+])C(=O).[+rn=30],CCC1CC(C)CC(N)C(C=O)C1[<].[+rn=70]}	1.548522071	60.33711746	278.9869779
{[>]N[C@@H](C)[C@@H](C[NH3+])C(=O).[+rn=40],CCC1CC(C)CC(N)C(C=O)C1[<].[+rn=60]}	1.256072125	49.20234462	157.2674201
{[>]N[C@@H](C)[C@@H](C[NH3+])C(=O).[+rn=50],CCC1CC(C)CC(N)C(C=O)C1[<].[+rn=50]}	1.538326909	41.7341343	129.8902977
{[>]N[C@@H](C)[C@@H](C[NH3+])C(=O).[+rn=60],CCC1CC(C)CC(N)C(C=O)C1[<].[+rn=40]}	1.367039322	37.64991861	113.9165705
{[>]N[C@@H](C)[C@@H](C[NH3+])C(=O).[+rn=70],CCC1CC(C)CC(N)C(C=O)C1[<].[+rn=30]}	2.037373447	35.32847871	113.9322372
{[>]N[C@@H](C)[C@@H](C[NH3+])C(=O).[+rn=80],CCC1CC(C)CC(N)C(C=O)C1[<].[+rn=20]}	2.385125351	30.62256879	103.8579309
{[>]N[C@@H](C)[C@@H](C[NH3+])C(=O).[+rn=90],CCC1CC(C)CC(N)C(C=O)C1[<].[+rn=10]}	4.144066439	29.45477548	129.6043745
{[>]N[C@@H](C)[C@@H](C[NH3+])C(=O).[+rn=10],CCC1(CC)CCC(C=O)C(N)C1[<].[+rn=90]}	0.302615046	55.32607356	139.0598389
{[>]N[C@@H](C)[C@@H](C[NH3+])C(=O).[+rn=20],CCC1(CC)CCC(C=O)C(N)C1[<].[+rn=80]}	0.327326064	44.04246955	92.29456747
{[>]N[C@@H](C)[C@@H](C[NH3+])C(=O).[+rn=30],CCC1(CC)CCC(C=O)C(N)C1[<].[+rn=70]}	0.399876209	40.23076489	86.83874434
{[>]N[C@@H](C)[C@@H](C[NH3+])C(=O).[+rn=40],CCC1(CC)CCC(C=O)C(N)C1[<].[+rn=60]}	0.370223849	33.36620204	56.65610882
{[>]N[C@@H](C)[C@@H](C[NH3+])C(=O).[+rn=50],CCC1(CC)CCC(C=O)C(N)C1[<].[+rn=50]}	0.548390561	28.29920121	50.55396309
{[>]N[C@@H](C)[C@@H](C[NH3+])C(=O).[+rn=60],CCC1(CC)CCC(C=O)C(N)C1[<].[+rn=40]}	0.528731793	26.26752568	54.82857143
{[>]N[C@@H](C)[C@@H](C[NH3+])C(=O).[+rn=70],CCC1(CC)CCC(C=O)C(N)C1[<].[+rn=30]}	0.729697904	25.00348105	73.99565968
{[>]N[C@@H](C)[C@@H](C[NH3+])C(=O).[+rn=80],CCC1(CC)CCC(C=O)C(N)C1[<].[+rn=20]}	1.04346544	22.06809571	86.75661924
{[>]N[C@@H](C)[C@@H](C[NH3+])C(=O).[+rn=90],CCC1(CC)CCC(C=O)C(N)C1[<].[+rn=10]}	2.16291251	22.24280317	123.166471
{[>]N[C@@H](C)[C@@H](C[NH3+])C(=O).[+rn=10],CC(C)C1CCC(N)C(C=O)C1[<].[+rn=90]}	21.01226484	94.54376792	350.1543404
{[>]N[C@@H](C)[C@@H](C[NH3+])C(=O).[+rn=20],CC(C)C1CCC(N)C(C=O)C1[<].[+rn=80]}	16.10814236	74.68953348	256.6250391
{[>]N[C@@H](C)[C@@H](C[NH3+])C(=O).[+rn=30],CC(C)C1CCC(N)C(C=O)C1[<].[+rn=70]}	16.268586	65.08223552	227.5222061
{[>]N[C@@H](C)[C@@H](C[NH3+])C(=O).[+rn=40],CC(C)C1CCC(N)C(C=O)C1[<].[+rn=60]}	11.72179909	52.25941776	133.8400646
{[>]N[C@@H](C)[C@@H](C[NH3+])C(=O).[+rn=50],CC(C)C1CCC(N)C(C=O)C1[<].[+rn=50]}	12.86750304	42.48537494	109.6877498
{[>]N[C@@H](C)[C@@H](C[NH3+])C(=O).[+rn=60],CC(C)C1CCC(N)C(C=O)C1[<].[+rn=40]}	9.218101418	37.35734123	94.48104515
{[>]N[C@@H](C)[C@@H](C[NH3+])C(=O).[+rn=70],CC(C)C1CCC(N)C(C=O)C1[<].[+rn=30]}	9.872339407	33.53370115	104.0537024
{[>]N[C@@H](C)[C@@H](C[NH3+])C(=O).[+rn=80],CC(C)C1CCC(N)C(C=O)C1[<].[+rn=20]}	7.66447874	27.7719517	97.41454361
{[>]N[C@@H](C)[C@@H](C[NH3+])C(=O).[+rn=90],CC(C)C1CCC(N)C(C=O)C1[<].[+rn=10]}	7.322506877	26.92447989	129.5327702
{[>]N[C@@H](C)[C@@H](C[NH3+])C(=O).[+rn=10],CCC(C)C1CCC(C=O)C1N[<].[+rn=90]}	1.823489087	70.38804199	253.4178907
{[>]N[C@@H](C)[C@@H](C[NH3+])C(=O).[+rn=20],CCC(C)C1CCC(C=O)C1N[<].[+rn=80]}	1.835856423	55.26693872	197.61313
{[>]N[C@@H](C)[C@@H](C[NH3+])C(=O).[+rn=30],CCC(C)C1CCC(C=O)C1N[<].[+rn=70]}	2.176391972	47.73913817	192.2722361
{[>]N[C@@H](C)[C@@H](C[NH3+])C(=O).[+rn=40],CCC(C)C1CCC(C=O)C1N[<].[+rn=60]}	1.804654278	38.14623422	114.7049427
{[>]N[C@@H](C)[C@@H](C[NH3+])C(=O).[+rn=50],CCC(C)C1CCC(C=O)C1N[<].[+rn=50]}	2.567098012	30.73190688	112.967955
{[>]N[C@@H](C)[C@@H](C[NH3+])C(=O).[+rn=60],CCC(C)C1CCC(C=O)C1N[<].[+rn=40]}	2.486419351	27.11925352	116.2903017
{[>]N[C@@H](C)[C@@H](C[NH3+])C(=O).[+rn=70],CCC(C)C1CCC(C=O)C1N[<].[+rn=30]}	5.724607103	24.7417717	147.6247869
{[>]N[C@@H](C)[C@@H](C[NH3+])C(=O).[+rn=80],CCC(C)C1CCC(C=O)C1N[<].[+rn=20]}	11.30610454	21.86859239	156.9280487
{[>]N[C@@H](C)[C@@H](C[NH3+])C(=O).[+rn=90],CCC(C)C1CCC(C=O)C1N[<].[+rn=10]}	34.02832163	21.86321899	217.3240195
{[>]N[C@@H](C)[C@@H](C[NH3+])C(=O).[+rn=10],CCC1(C)CCCC(C=O)C1N[<].[+rn=90]}	0.780155725	41.89544581	100.4629489
{[>]N[C@@H](C)[C@@H](C[NH3+])C(=O).[+rn=20],CCC1(C)CCCC(C=O)C1N[<].[+rn=80]}	0.754158394	33.2191176	77.51307181
{[>]N[C@@H](C)[C@@H](C[NH3+])C(=O).[+rn=30],CCC1(C)CCCC(C=O)C1N[<].[+rn=70]}	0.877981793	30.26567349	80.33443829
{[>]N[C@@H](C)[C@@H](C[NH3+])C(=O).[+rn=40],CCC1(C)CCCC(C=O)C1N[<].[+rn=60]}	0.698705719	25.85344105	48.33833006
{[>]N[C@@H](C)[C@@H](C[NH3+])C(=O).[+rn=50],CCC1(C)CCCC(C=O)C1N[<].[+rn=50]}	0.949608227	22.22181719	50.34563423
{[>]N[C@@H](C)[C@@H](C[NH3+])C(=O).[+rn=60],CCC1(C)CCCC(C=O)C1N[<].[+rn=40]}	0.892439108	20.28796759	62.00428397
{[>]N[C@@H](C)[C@@H](C[NH3+])C(=O).[+rn=70],CCC1(C)CCCC(C=O)C1N[<].[+rn=30]}	1.569273118	19.08770173	93.09777033
{[>]N[C@@H](C)[C@@H](C[NH3+])C(=O).[+rn=80],CCC1(C)CCCC(C=O)C1N[<].[+rn=20]}	2.190037167	16.78188499	120.0876126
{[>]N[C@@H](C)[C@@H](C[NH3+])C(=O).[+rn=90],CCC1(C)CCCC(C=O)C1N[<].[+rn=10]}	4.732656208	16.60736506	187.0536911
{[>]N[C@@H](C)[C@@H](C[NH3+])C(=O).[+rn=10],CCC1(C)C(C)CC(C=O)C1N[<].[+rn=90]}	0.451345565	21.41897024	65.97440758
{[>]N[C@@H](C)[C@@H](C[NH3+])C(=O).[+rn=20],CCC1(C)C(C)CC(C=O)C1N[<].[+rn=80]}	0.42814073	17.00035965	60.09710878
{[>]N[C@@H](C)[C@@H](C[NH3+])C(=O).[+rn=30],CCC1(C)C(C)CC(C=O)C1N[<].[+rn=70]}	0.507563841	15.91692706	67.22455565
{[>]N[C@@H](C)[C@@H](C[NH3+])C(=O).[+rn=40],CCC1(C)C(C)CC(C=O)C1N[<].[+rn=60]}	0.449252216	13.75197967	52.85336031
{[>]N[C@@H](C)[C@@H](C[NH3+])C(=O).[+rn=50],CCC1(C)C(C)CC(C=O)C1N[<].[+rn=50]}	0.659184255	12.06518481	58.64879828
{[>]N[C@@H](C)[C@@H](C[NH3+])C(=O).[+rn=60],CCC1(C)C(C)CC(C=O)C1N[<].[+rn=40]}	0.579535368	12.17831577	69.45095687
{[>]N[C@@H](C)[C@@H](C[NH3+])C(=O).[+rn=70],CCC1(C)C(C)CC(C=O)C1N[<].[+rn=30]}	0.970670086	12.49391642	93.61575715
{[>]N[C@@H](C)[C@@H](C[NH3+])C(=O).[+rn=80],CCC1(C)C(C)CC(C=O)C1N[<].[+rn=20]}	1.130688822	11.74233218	106.6074638
{[>]N[C@@H](C)[C@@H](C[NH3+])C(=O).[+rn=90],CCC1(C)C(C)CC(C=O)C1N[<].[+rn=10]}	1.98370191	12.60677553	159.794461
{[>]N[C@@H](C)[C@@H](C[NH3+])C(=O).[+rn=10],CC1(C)CCC(N)C(C=O)CC1[<].[+rn=90]}	1.51611657	90.88347967	159.794168
{[>]N[C@@H](C)[C@@H](C[NH3+])C(=O).[+rn=20],CC1(C)CCC(N)C(C=O)CC1[<].[+rn=80]}	1.503508186	72.57669691	105.7388454
{[>]N[C@@H](C)[C@@H](C[NH3+])C(=O).[+rn=30],CC1(C)CCC(N)C(C=O)CC1[<].[+rn=70]}	1.873185743	64.1268499	99.29898991
{[>]N[C@@H](C)[C@@H](C[NH3+])C(=O).[+rn=40],CC1(C)CCC(N)C(C=O)CC1[<].[+rn=60]}	1.694500251	51.20445568	58.54766326
{[>]N[C@@H](C)[C@@H](C[NH3+])C(=O).[+rn=50],CC1(C)CCC(N)C(C=O)CC1[<].[+rn=50]}	2.25121237	42.2735067	49.0457525
{[>]N[C@@H](C)[C@@H](C[NH3+])C(=O).[+rn=60],CC1(C)CCC(N)C(C=O)CC1[<].[+rn=40]}	2.003051314	37.26876807	46.0844945
{[>]N[C@@H](C)[C@@H](C[NH3+])C(=O).[+rn=70],CC1(C)CCC(N)C(C=O)CC1[<].[+rn=30]}	2.714153863	33.30322749	55.34909748
{[>]N[C@@H](C)[C@@H](C[NH3+])C(=O).[+rn=80],CC1(C)CCC(N)C(C=O)CC1[<].[+rn=20]}	3.062779671	27.72041987	56.11446459
{[>]N[C@@H](C)[C@@H](C[NH3+])C(=O).[+rn=90],CC1(C)CCC(N)C(C=O)CC1[<].[+rn=10]}	4.814172709	26.74091006	84.26379668
{[>]N[C@@H](C)[C@@H](C[NH3+])C(=O).[+rn=10],CCC1C(N)C(C=O)CCC1(C)C[<].[+rn=90]}	0.883354551	44.0337811	137.6795021
{[>]N[C@@H](C)[C@@H](C[NH3+])C(=O).[+rn=20],CCC1C(N)C(C=O)CCC1(C)C[<].[+rn=80]}	0.765524634	35.22158481	100.2935607
{[>]N[C@@H](C)[C@@H](C[NH3+])C(=O).[+rn=30],CCC1C(N)C(C=O)CCC1(C)C[<].[+rn=70]}	0.792027255	33.03359929	100.1962129
{[>]N[C@@H](C)[C@@H](C[NH3+])C(=O).[+rn=40],CCC1C(N)C(C=O)CCC1(C)C[<].[+rn=60]}	0.702609167	27.94512073	71.23379268
{[>]N[C@@H](C)[C@@H](C[NH3+])C(=O).[+rn=50],CCC1C(N)C(C=O)CCC1(C)C[<].[+rn=50]}	0.777674078	23.97541627	65.85325336
{[>]N[C@@H](C)[C@@H](C[NH3+])C(=O).[+rn=60],CCC1C(N)C(C=O)CCC1(C)C[<].[+rn=40]}	0.662846245	22.54176819	66.61110269
{[>]N[C@@H](C)[C@@H](C[NH3+])C(=O).[+rn=70],CCC1C(N)C(C=O)CCC1(C)C[<].[+rn=30]}	0.776258078	21.80332905	81.83625304
{[>]N[C@@H](C)[C@@H](C[NH3+])C(=O).[+rn=80],CCC1C(N)C(C=O)CCC1(C)C[<].[+rn=20]}	0.752422008	19.46923656	90.97499843
{[>]N[C@@H](C)[C@@H](C[NH3+])C(=O).[+rn=90],CCC1C(N)C(C=O)CCC1(C)C[<].[+rn=10]}	0.841332421	19.28554152	129.6006666
{[>]N[C@@H](C)[C@@H](C[NH3+])C(=O).[+rn=10],CCC1CCCC(C=O)C1N[<].[+rn=90]}	2.487829489	69.20394686	219.3213589
{[>]N[C@@H](C)[C@@H](C[NH3+])C(=O).[+rn=20],CCC1CCCC(C=O)C1N[<].[+rn=80]}	2.291432524	56.54446158	191.1105121
{[>]N[C@@H](C)[C@@H](C[NH3+])C(=O).[+rn=30],CCC1CCCC(C=O)C1N[<].[+rn=70]}	2.704122071	48.40047634	180.0592269
{[>]N[C@@H](C)[C@@H](C[NH3+])C(=O).[+rn=40],CCC1CCCC(C=O)C1N[<].[+rn=60]}	2.666889623	38.2179619	79.01058248
{[>]N[C@@H](C)[C@@H](C[NH3+])C(=O).[+rn=50],CCC1CCCC(C=O)C1N[<].[+rn=50]}	3.227779915	29.3125004	68.96486516
{[>]N[C@@H](C)[C@@H](C[NH3+])C(=O).[+rn=60],CCC1CCCC(C=O)C1N[<].[+rn=40]}	2.695210517	23.59100535	90.52137379
{[>]N[C@@H](C)[C@@H](C[NH3+])C(=O).[+rn=70],CCC1CCCC(C=O)C1N[<].[+rn=30]}	6.332958317	20.0016575	175.9140877
{[>]N[C@@H](C)[C@@H](C[NH3+])C(=O).[+rn=80],CCC1CCCC(C=O)C1N[<].[+rn=20]}	16.37393851	17.27882503	251.8114479
{[>]N[C@@H](C)[C@@H](C[NH3+])C(=O).[+rn=90],CCC1CCCC(C=O)C1N[<].[+rn=10]}	83.78315365	17.2454244	367.3888125
{[>]N[C@@H](C)[C@@H](C[NH3+])C(=O).[+rn=10],CC(C)CCC1CC(C=O)C1N[<].[+rn=90]}	26.35587683	88.52677886	387.6436523
{[>]N[C@@H](C)[C@@H](C[NH3+])C(=O).[+rn=20],CC(C)CCC1CC(C=O)C1N[<].[+rn=80]}	20.82533437	73.84511476	290.6601129
{[>]N[C@@H](C)[C@@H](C[NH3+])C(=O).[+rn=30],CC(C)CCC1CC(C=O)C1N[<].[+rn=70]}	23.07497995	64.61852704	249.1810488
{[>]N[C@@H](C)[C@@H](C[NH3+])C(=O).[+rn=40],CC(C)CCC1CC(C=O)C1N[<].[+rn=60]}	16.48040921	52.54194159	143.6185472
{[>]N[C@@H](C)[C@@H](C[NH3+])C(=O).[+rn=50],CC(C)CCC1CC(C=O)C1N[<].[+rn=50]}	27.50733267	43.70261853	107.1616774
{[>]N[C@@H](C)[C@@H](C[NH3+])C(=O).[+rn=60],CC(C)CCC1CC(C=O)C1N[<].[+rn=40]}	23.29021599	37.63391291	83.56803821
{[>]N[C@@H](C)[C@@H](C[NH3+])C(=O).[+rn=70],CC(C)CCC1CC(C=O)C1N[<].[+rn=30]}	43.00397321	33.12782622	91.44029751
{[>]N[C@@H](C)[C@@H](C[NH3+])C(=O).[+rn=80],CC(C)CCC1CC(C=O)C1N[<].[+rn=20]}	53.64392994	28.34948482	94.36849061
{[>]N[C@@H](C)[C@@H](C[NH3+])C(=O).[+rn=90],CC(C)CCC1CC(C=O)C1N[<].[+rn=10]}	85.98742097	26.60905414	129.2759449
{[>]N[C@@H](C)[C@@H](C[NH3+])C(=O).[+rn=10],CC1CCC(C=O)C(N)C1(C)C[<].[+rn=90]}	0.515041539	28.79025923	86.31862409
{[>]N[C@@H](C)[C@@H](C[NH3+])C(=O).[+rn=20],CC1CCC(C=O)C(N)C1(C)C[<].[+rn=80]}	0.519119887	23.0025316	78.06706874
{[>]N[C@@H](C)[C@@H](C[NH3+])C(=O).[+rn=30],CC1CCC(C=O)C(N)C1(C)C[<].[+rn=70]}	0.604058411	21.77386917	82.17348408
{[>]N[C@@H](C)[C@@H](C[NH3+])C(=O).[+rn=40],CC1CCC(C=O)C(N)C1(C)C[<].[+rn=60]}	0.51553333	18.79887668	67.39486581
{[>]N[C@@H](C)[C@@H](C[NH3+])C(=O).[+rn=50],CC1CCC(C=O)C(N)C1(C)C[<].[+rn=50]}	0.704894375	16.39789306	68.85274262
{[>]N[C@@H](C)[C@@H](C[NH3+])C(=O).[+rn=60],CC1CCC(C=O)C(N)C1(C)C[<].[+rn=40]}	0.607843271	16.43473203	74.02515501
{[>]N[C@@H](C)[C@@H](C[NH3+])C(=O).[+rn=70],CC1CCC(C=O)C(N)C1(C)C[<].[+rn=30]}	0.904501032	15.79865379	95.96609366
{[>]N[C@@H](C)[C@@H](C[NH3+])C(=O).[+rn=80],CC1CCC(C=O)C(N)C1(C)C[<].[+rn=20]}	0.904529772	14.19453125	112.5060756
{[>]N[C@@H](C)[C@@H](C[NH3+])C(=O).[+rn=90],CC1CCC(C=O)C(N)C1(C)C[<].[+rn=10]}	1.557307141	14.76654692	164.363696
{[>]N[C@@H](C)[C@@H](C[NH3+])C(=O).[+rn=10],CCC1CC(C=O)C(N)C1CC[<].[+rn=90]}	1.131405871	71.85849687	251.6579464
{[>]N[C@@H](C)[C@@H](C[NH3+])C(=O).[+rn=20],CCC1CC(C=O)C(N)C1CC[<].[+rn=80]}	1.075334035	56.75139107	193.5509786
{[>]N[C@@H](C)[C@@H](C[NH3+])C(=O).[+rn=30],CCC1CC(C=O)C(N)C1CC[<].[+rn=70]}	1.307844914	48.93743863	181.7289199
{[>]N[C@@H](C)[C@@H](C[NH3+])C(=O).[+rn=40],CCC1CC(C=O)C(N)C1CC[<].[+rn=60]}	1.106485458	38.32880449	106.8669318
{[>]N[C@@H](C)[C@@H](C[NH3+])C(=O).[+rn=50],CCC1CC(C=O)C(N)C1CC[<].[+rn=50]}	1.591065131	31.49569403	102.029283
{[>]N[C@@H](C)[C@@H](C[NH3+])C(=O).[+rn=60],CCC1CC(C=O)C(N)C1CC[<].[+rn=40]}	1.473581009	28.01994902	107.5772759
{[>]N[C@@H](C)[C@@H](C[NH3+])C(=O).[+rn=70],CCC1CC(C=O)C(N)C1CC[<].[+rn=30]}	2.273266516	25.68400045	136.8710615
{[>]N[C@@H](C)[C@@H](C[NH3+])C(=O).[+rn=80],CCC1CC(C=O)C(N)C1CC[<].[+rn=20]}	3.484274894	22.6099702	151.2461259
{[>]N[C@@H](C)[C@@H](C[NH3+])C(=O).[+rn=90],CCC1CC(C=O)C(N)C1CC[<].[+rn=10]}	7.644986408	21.85886403	208.9270691
{[>]N[C@@H](C)[C@@H](C[NH3+])C(=O).[+rn=10],CC1(C)CCCC(C=O)C1N[<].[+rn=90]}	0.416971544	38.93110862	47.79716409
{[>]N[C@@H](C)[C@@H](C[NH3+])C(=O).[+rn=20],CC1(C)CCCC(C=O)C1N[<].[+rn=80]}	0.421744024	30.98570198	38.25098319
{[>]N[C@@H](C)[C@@H](C[NH3+])C(=O).[+rn=30],CC1(C)CCCC(C=O)C1N[<].[+rn=70]}	0.59178736	27.57897521	38.14194996
{[>]N[C@@H](C)[C@@H](C[NH3+])C(=O).[+rn=40],CC1(C)CCCC(C=O)C1N[<].[+rn=60]}	0.574526349	22.58716813	26.88063741
{[>]N[C@@H](C)[C@@H](C[NH3+])C(=O).[+rn=50],CC1(C)CCCC(C=O)C1N[<].[+rn=50]}	1.091398205	18.49093563	36.05978485
{[>]N[C@@H](C)[C@@H](C[NH3+])C(=O).[+rn=60],CC1(C)CCCC(C=O)C1N[<].[+rn=40]}	1.31586121	17.34486269	49.33366704
{[>]N[C@@H](C)[C@@H](C[NH3+])C(=O).[+rn=70],CC1(C)CCCC(C=O)C1N[<].[+rn=30]}	2.565470682	16.62010137	80.90153845
{[>]N[C@@H](C)[C@@H](C[NH3+])C(=O).[+rn=80],CC1(C)CCCC(C=O)C1N[<].[+rn=20]}	4.11527197	15.08319586	109.5349722
{[>]N[C@@H](C)[C@@H](C[NH3+])C(=O).[+rn=90],CC1(C)CCCC(C=O)C1N[<].[+rn=10]}	10.42187982	16.12063095	181.8506388
{[>]N[C@@H](C)[C@@H](C[NH3+])C(=O).[+rn=10],CC1CCC(N)C(C=O)CC1(C)C[<].[+rn=90]}	0.162919671	60.94207288	130.8919851
{[>]N[C@@H](C)[C@@H](C[NH3+])C(=O).[+rn=20],CC1CCC(N)C(C=O)CC1(C)C[<].[+rn=80]}	0.1702204	48.60860443	93.0454564
{[>]N[C@@H](C)[C@@H](C[NH3+])C(=O).[+rn=30],CC1CCC(N)C(C=O)CC1(C)C[<].[+rn=70]}	0.229342062	44.30348723	92.57113903
{[>]N[C@@H](C)[C@@H](C[NH3+])C(=O).[+rn=40],CC1CCC(N)C(C=O)CC1(C)C[<].[+rn=60]}	0.203886241	37.18997407	60.8634986
{[>]N[C@@H](C)[C@@H](C[NH3+])C(=O).[+rn=50],CC1CCC(N)C(C=O)CC1(C)C[<].[+rn=50]}	0.29878501	31.97321461	54.17731019
{[>]N[C@@H](C)[C@@H](C[NH3+])C(=O).[+rn=60],CC1CCC(N)C(C=O)CC1(C)C[<].[+rn=40]}	0.308381582	29.42547033	50.91150583
{[>]N[C@@H](C)[C@@H](C[NH3+])C(=O).[+rn=70],CC1CCC(N)C(C=O)CC1(C)C[<].[+rn=30]}	0.593614429	28.11547081	57.18823474
{[>]N[C@@H](C)[C@@H](C[NH3+])C(=O).[+rn=80],CC1CCC(N)C(C=O)CC1(C)C[<].[+rn=20]}	0.784770572	25.0406355	54.41473851
{[>]N[C@@H](C)[C@@H](C[NH3+])C(=O).[+rn=90],CC1CCC(N)C(C=O)CC1(C)C[<].[+rn=10]}	1.304627997	24.7871304	73.52367085
{[>]N[C@@H](C)[C@@H](C[NH3+])C(=O).[+rn=10],CC1CC(C=O)C(N)C(C)(C)C1[<].[+rn=90]}	0.144275664	40.44401237	85.53847907
{[>]N[C@@H](C)[C@@H](C[NH3+])C(=O).[+rn=20],CC1CC(C=O)C(N)C(C)(C)C1[<].[+rn=80]}	0.157649638	31.18276747	69.58452714
{[>]N[C@@H](C)[C@@H](C[NH3+])C(=O).[+rn=30],CC1CC(C=O)C(N)C(C)(C)C1[<].[+rn=70]}	0.217957378	28.99466144	71.59225424
{[>]N[C@@H](C)[C@@H](C[NH3+])C(=O).[+rn=40],CC1CC(C=O)C(N)C(C)(C)C1[<].[+rn=60]}	0.208605278	24.17912515	56.72782009
{[>]N[C@@H](C)[C@@H](C[NH3+])C(=O).[+rn=50],CC1CC(C=O)C(N)C(C)(C)C1[<].[+rn=50]}	0.371301532	20.60253914	57.83259227
{[>]N[C@@H](C)[C@@H](C[NH3+])C(=O).[+rn=60],CC1CC(C=O)C(N)C(C)(C)C1[<].[+rn=40]}	0.476735463	18.76242909	62.24668744
{[>]N[C@@H](C)[C@@H](C[NH3+])C(=O).[+rn=70],CC1CC(C=O)C(N)C(C)(C)C1[<].[+rn=30]}	0.957807014	18.00906168	80.49519783
{[>]N[C@@H](C)[C@@H](C[NH3+])C(=O).[+rn=80],CC1CC(C=O)C(N)C(C)(C)C1[<].[+rn=20]}	1.421413177	16.1756602	93.51669749
{[>]N[C@@H](C)[C@@H](C[NH3+])C(=O).[+rn=90],CC1CC(C=O)C(N)C(C)(C)C1[<].[+rn=10]}	2.697399163	16.94110453	134.9150689
{[>]N[C@@H](C)[C@@H](C[NH3+])C(=O).[+rn=10],CCC1CC(C=O)C(N)CC1(C)C[<].[+rn=90]}	3.549727282	57.98077153	161.6400549
{[>]N[C@@H](C)[C@@H](C[NH3+])C(=O).[+rn=20],CCC1CC(C=O)C(N)CC1(C)C[<].[+rn=80]}	2.742605477	45.65986878	117.5070716
{[>]N[C@@H](C)[C@@H](C[NH3+])C(=O).[+rn=30],CCC1CC(C=O)C(N)CC1(C)C[<].[+rn=70]}	2.540562672	41.00403541	114.0259556
{[>]N[C@@H](C)[C@@H](C[NH3+])C(=O).[+rn=40],CCC1CC(C=O)C(N)CC1(C)C[<].[+rn=60]}	1.877388117	33.90733169	73.28082088
{[>]N[C@@H](C)[C@@H](C[NH3+])C(=O).[+rn=50],CCC1CC(C=O)C(N)CC1(C)C[<].[+rn=50]}	1.89808263	28.61151576	65.07483521
{[>]N[C@@H](C)[C@@H](C[NH3+])C(=O).[+rn=60],CCC1CC(C=O)C(N)CC1(C)C[<].[+rn=40]}	1.441444387	26.29473445	61.9181247
{[>]N[C@@H](C)[C@@H](C[NH3+])C(=O).[+rn=70],CCC1CC(C=O)C(N)CC1(C)C[<].[+rn=30]}	1.565928465	25.21184484	72.25408525
{[>]N[C@@H](C)[C@@H](C[NH3+])C(=O).[+rn=80],CCC1CC(C=O)C(N)CC1(C)C[<].[+rn=20]}	1.421258949	22.40352046	74.9041422
{[>]N[C@@H](C)[C@@H](C[NH3+])C(=O).[+rn=90],CCC1CC(C=O)C(N)CC1(C)C[<].[+rn=10]}	1.535953093	22.16916606	105.795177
{[>]N[C@@H](C)[C@@H](C[NH3+])C(=O).[+rn=10],CCC1CCC(N)C(C=O)CC1[<].[+rn=90]}	2.662370464	76.8515616	218.6948495
{[>]N[C@@H](C)[C@@H](C[NH3+])C(=O).[+rn=20],CCC1CCC(N)C(C=O)CC1[<].[+rn=80]}	2.609077484	60.12430191	177.7648281
{[>]N[C@@H](C)[C@@H](C[NH3+])C(=O).[+rn=30],CCC1CCC(N)C(C=O)CC1[<].[+rn=70]}	2.993019758	51.92333308	176.7710596
{[>]N[C@@H](C)[C@@H](C[NH3+])C(=O).[+rn=40],CCC1CCC(N)C(C=O)CC1[<].[+rn=60]}	2.518259183	41.01572906	89.47051804
{[>]N[C@@H](C)[C@@H](C[NH3+])C(=O).[+rn=50],CCC1CCC(N)C(C=O)CC1[<].[+rn=50]}	3.165142798	33.19821469	69.99056297
{[>]N[C@@H](C)[C@@H](C[NH3+])C(=O).[+rn=60],CCC1CCC(N)C(C=O)CC1[<].[+rn=40]}	2.55109357	28.8013468	71.09328201
{[>]N[C@@H](C)[C@@H](C[NH3+])C(=O).[+rn=70],CCC1CCC(N)C(C=O)CC1[<].[+rn=30]}	3.883846683	25.84842713	113.5372904
{[>]N[C@@H](C)[C@@H](C[NH3+])C(=O).[+rn=80],CCC1CCC(N)C(C=O)CC1[<].[+rn=20]}	5.887922808	22.58509192	152.4756042
{[>]N[C@@H](C)[C@@H](C[NH3+])C(=O).[+rn=90],CCC1CCC(N)C(C=O)CC1[<].[+rn=10]}	16.79049707	22.09540634	240.9273835
{[>]N[C@@H](C)[C@@H](C[NH3+])C(=O).[+rn=10],CCCCC1CC(C=O)C1N[<].[+rn=90]}	23.11872325	87.38195641	363.846953
{[>]N[C@@H](C)[C@@H](C[NH3+])C(=O).[+rn=20],CCCCC1CC(C=O)C1N[<].[+rn=80]}	20.33689055	71.67947678	327.4740203
{[>]N[C@@H](C)[C@@H](C[NH3+])C(=O).[+rn=30],CCCCC1CC(C=O)C1N[<].[+rn=70]}	24.94715689	60.15387988	299.6794314
{[>]N[C@@H](C)[C@@H](C[NH3+])C(=O).[+rn=40],CCCCC1CC(C=O)C1N[<].[+rn=60]}	19.96483223	47.83124165	150.8628419
{[>]N[C@@H](C)[C@@H](C[NH3+])C(=O).[+rn=50],CCCCC1CC(C=O)C1N[<].[+rn=50]}	39.07734901	37.63338874	109.3032725
{[>]N[C@@H](C)[C@@H](C[NH3+])C(=O).[+rn=60],CCCCC1CC(C=O)C1N[<].[+rn=40]}	43.31779194	30.26032954	90.42836756
{[>]N[C@@H](C)[C@@H](C[NH3+])C(=O).[+rn=70],CCCCC1CC(C=O)C1N[<].[+rn=30]}	148.6997328	25.6617469	134.9073548
{[>]N[C@@H](C)[C@@H](C[NH3+])C(=O).[+rn=80],CCCCC1CC(C=O)C1N[<].[+rn=20]}	255.817102	21.97868939	169.3849097
{[>]N[C@@H](C)[C@@H](C[NH3+])C(=O).[+rn=90],CCCCC1CC(C=O)C1N[<].[+rn=10]}	482.7943173	21.71656212	242.5877979
{[>]N[C@@H](C)[C@@H](C[NH3+])C(=O).[+rn=10],CCC(C)(C)C1CCC(C=O)C1N[<].[+rn=90]}	0.755055248	56.56651214	131.0536285
{[>]N[C@@H](C)[C@@H](C[NH3+])C(=O).[+rn=20],CCC(C)(C)C1CCC(C=O)C1N[<].[+rn=80]}	0.690700153	44.10945245	96.11226463
{[>]N[C@@H](C)[C@@H](C[NH3+])C(=O).[+rn=30],CCC(C)(C)C1CCC(C=O)C1N[<].[+rn=70]}	0.770939341	39.5448516	99.25493896
{[>]N[C@@H](C)[C@@H](C[NH3+])C(=O).[+rn=40],CCC(C)(C)C1CCC(C=O)C1N[<].[+rn=60]}	0.678366214	33.07642217	70.13289507
{[>]N[C@@H](C)[C@@H](C[NH3+])C(=O).[+rn=50],CCC(C)(C)C1CCC(C=O)C1N[<].[+rn=50]}	0.820621611	28.31166369	64.80961438
{[>]N[C@@H](C)[C@@H](C[NH3+])C(=O).[+rn=60],CCC(C)(C)C1CCC(C=O)C1N[<].[+rn=40]}	0.750095581	26.08978944	67.76107645
{[>]N[C@@H](C)[C@@H](C[NH3+])C(=O).[+rn=70],CCC(C)(C)C1CCC(C=O)C1N[<].[+rn=30]}	1.069086154	24.5672461	77.66475985
{[>]N[C@@H](C)[C@@H](C[NH3+])C(=O).[+rn=80],CCC(C)(C)C1CCC(C=O)C1N[<].[+rn=20]}	1.234452344	21.59984128	78.42660215
{[>]N[C@@H](C)[C@@H](C[NH3+])C(=O).[+rn=90],CCC(C)(C)C1CCC(C=O)C1N[<].[+rn=10]}	1.754901343	21.47986287	107.2063604
{[>]N[C@@H](C)[C@@H](C[NH3+])C(=O).[+rn=10],CC1CCCC(C=O)C(N)CC1[<].[+rn=90]}	0.283374859	86.33394894	239.3046345
{[>]N[C@@H](C)[C@@H](C[NH3+])C(=O).[+rn=20],CC1CCCC(C=O)C(N)CC1[<].[+rn=80]}	0.30466453	67.00822212	186.2663122
{[>]N[C@@H](C)[C@@H](C[NH3+])C(=O).[+rn=30],CC1CCCC(C=O)C(N)CC1[<].[+rn=70]}	0.450821079	57.64734014	182.1057842
{[>]N[C@@H](C)[C@@H](C[NH3+])C(=O).[+rn=40],CC1CCCC(C=O)C(N)CC1[<].[+rn=60]}	0.512743745	46.36628772	87.52444836
{[>]N[C@@H](C)[C@@H](C[NH3+])C(=O).[+rn=50],CC1CCCC(C=O)C(N)CC1[<].[+rn=50]}	0.84250541	37.18405538	63.20007449
{[>]N[C@@H](C)[C@@H](C[NH3+])C(=O).[+rn=60],CC1CCCC(C=O)C(N)CC1[<].[+rn=40]}	1.120340684	31.44185968	56.55242232
{[>]N[C@@H](C)[C@@H](C[NH3+])C(=O).[+rn=70],CC1CCCC(C=O)C(N)CC1[<].[+rn=30]}	2.8427486	27.47371418	94.19843527
{[>]N[C@@H](C)[C@@H](C[NH3+])C(=O).[+rn=80],CC1CCCC(C=O)C(N)CC1[<].[+rn=20]}	6.382599691	22.9123977	125.0256736
{[>]N[C@@H](C)[C@@H](C[NH3+])C(=O).[+rn=90],CC1CCCC(C=O)C(N)CC1[<].[+rn=10]}	17.13594316	22.32298806	203.3207897
{[>]N[C@@H](C)[C@@H](C[NH3+])C(=O).[+rn=10],CCC1(C)CC(C=O)C(N)C1(C)C[<].[+rn=90]}	0.150849176	19.81150509	55.33861105
{[>]N[C@@H](C)[C@@H](C[NH3+])C(=O).[+rn=20],CCC1(C)CC(C=O)C(N)C1(C)C[<].[+rn=80]}	0.150022533	15.82011714	51.42651732
{[>]N[C@@H](C)[C@@H](C[NH3+])C(=O).[+rn=30],CCC1(C)CC(C=O)C(N)C1(C)C[<].[+rn=70]}	0.179503054	14.68389848	58.87412086
{[>]N[C@@H](C)[C@@H](C[NH3+])C(=O).[+rn=40],CCC1(C)CC(C=O)C(N)C1(C)C[<].[+rn=60]}	0.153238901	12.68207705	55.81062375
{[>]N[C@@H](C)[C@@H](C[NH3+])C(=O).[+rn=50],CCC1(C)CC(C=O)C(N)C1(C)C[<].[+rn=50]}	0.229164837	11.19487373	61.85550077
{[>]N[C@@H](C)[C@@H](C[NH3+])C(=O).[+rn=60],CCC1(C)CC(C=O)C(N)C1(C)C[<].[+rn=40]}	0.230185392	11.24467889	67.1708376
{[>]N[C@@H](C)[C@@H](C[NH3+])C(=O).[+rn=70],CCC1(C)CC(C=O)C(N)C1(C)C[<].[+rn=30]}	0.400241837	11.63473095	78.74708956
{[>]N[C@@H](C)[C@@H](C[NH3+])C(=O).[+rn=80],CCC1(C)CC(C=O)C(N)C1(C)C[<].[+rn=20]}	0.478796824	10.66772357	84.22789807
{[>]N[C@@H](C)[C@@H](C[NH3+])C(=O).[+rn=90],CCC1(C)CC(C=O)C(N)C1(C)C[<].[+rn=10]}	0.736105683	11.4319808	116.7200775
{[>]N[C@@H](C)[C@@H](C[NH3+])C(=O).[+rn=10],CCC1CC(C)CC(C=O)C1N[<].[+rn=90]}	0.911602099	79.66224692	319.0231427
{[>]N[C@@H](C)[C@@H](C[NH3+])C(=O).[+rn=20],CCC1CC(C)CC(C=O)C1N[<].[+rn=80]}	0.982934252	62.95222239	245.6125805
{[>]N[C@@H](C)[C@@H](C[NH3+])C(=O).[+rn=30],CCC1CC(C)CC(C=O)C1N[<].[+rn=70]}	1.346572063	54.01141517	234.7383071
{[>]N[C@@H](C)[C@@H](C[NH3+])C(=O).[+rn=40],CCC1CC(C)CC(C=O)C1N[<].[+rn=60]}	1.337582203	43.65588228	122.2132096
{[>]N[C@@H](C)[C@@H](C[NH3+])C(=O).[+rn=50],CCC1CC(C)CC(C=O)C1N[<].[+rn=50]}	2.088557177	36.04653756	103.26653
{[>]N[C@@H](C)[C@@H](C[NH3+])C(=O).[+rn=60],CCC1CC(C)CC(C=O)C1N[<].[+rn=40]}	2.094101875	31.36938361	90.17199176
{[>]N[C@@H](C)[C@@H](C[NH3+])C(=O).[+rn=70],CCC1CC(C)CC(C=O)C1N[<].[+rn=30]}	3.950200727	27.88969627	107.5676768
{[>]N[C@@H](C)[C@@H](C[NH3+])C(=O).[+rn=80],CCC1CC(C)CC(C=O)C1N[<].[+rn=20]}	7.932338609	23.59794945	108.4450742
{[>]N[C@@H](C)[C@@H](C[NH3+])C(=O).[+rn=90],CCC1CC(C)CC(C=O)C1N[<].[+rn=10]}	21.88919487	22.84350567	149.5301283
{[>]N[C@@H](C)[C@@H](C[NH3+])C(=O).[+rn=10],CC1CC(N)C(C=O)CCC1(C)C[<].[+rn=90]}	0.910307805	64.72826955	153.7684777
{[>]N[C@@H](C)[C@@H](C[NH3+])C(=O).[+rn=20],CC1CC(N)C(C=O)CCC1(C)C[<].[+rn=80]}	0.785471648	51.21282243	108.7373492
{[>]N[C@@H](C)[C@@H](C[NH3+])C(=O).[+rn=30],CC1CC(N)C(C=O)CCC1(C)C[<].[+rn=70]}	0.826031258	46.22217216	104.0567127
{[>]N[C@@H](C)[C@@H](C[NH3+])C(=O).[+rn=40],CC1CC(N)C(C=O)CCC1(C)C[<].[+rn=60]}	0.660072228	38.6096457	67.66625208
{[>]N[C@@H](C)[C@@H](C[NH3+])C(=O).[+rn=50],CC1CC(N)C(C=O)CCC1(C)C[<].[+rn=50]}	0.730343213	32.98586365	57.43665685
{[>]N[C@@H](C)[C@@H](C[NH3+])C(=O).[+rn=60],CC1CC(N)C(C=O)CCC1(C)C[<].[+rn=40]}	0.603520522	30.41906537	55.21022473
{[>]N[C@@H](C)[C@@H](C[NH3+])C(=O).[+rn=70],CC1CC(N)C(C=O)CCC1(C)C[<].[+rn=30]}	0.697431206	28.5957288	61.2813673
{[>]N[C@@H](C)[C@@H](C[NH3+])C(=O).[+rn=80],CC1CC(N)C(C=O)CCC1(C)C[<].[+rn=20]}	0.657283814	25.08991513	59.55080378
{[>]N[C@@H](C)[C@@H](C[NH3+])C(=O).[+rn=90],CC1CC(N)C(C=O)CCC1(C)C[<].[+rn=10]}	0.740757437	24.90184624	79.7679013
{[>]N[C@@H](C)[C@@H](C[NH3+])C(=O).[+rn=10],CCCC1CC(C=O)C(N)C1C[<].[+rn=90]}	3.011837728	68.42096126	251.1392786
{[>]N[C@@H](C)[C@@H](C[NH3+])C(=O).[+rn=20],CCCC1CC(C=O)C(N)C1C[<].[+rn=80]}	2.941889918	53.86478442	196.2879883
{[>]N[C@@H](C)[C@@H](C[NH3+])C(=O).[+rn=30],CCCC1CC(C=O)C(N)C1C[<].[+rn=70]}	3.87010463	46.33471179	183.9429468
{[>]N[C@@H](C)[C@@H](C[NH3+])C(=O).[+rn=40],CCCC1CC(C=O)C(N)C1C[<].[+rn=60]}	3.305781414	37.58487983	106.56957
{[>]N[C@@H](C)[C@@H](C[NH3+])C(=O).[+rn=50],CCCC1CC(C=O)C(N)C1C[<].[+rn=50]}	5.963100718	31.00165203	99.27895149
{[>]N[C@@H](C)[C@@H](C[NH3+])C(=O).[+rn=60],CCCC1CC(C=O)C(N)C1C[<].[+rn=40]}	6.189962286	27.45897973	97.16304319
{[>]N[C@@H](C)[C@@H](C[NH3+])C(=O).[+rn=70],CCCC1CC(C=O)C(N)C1C[<].[+rn=30]}	17.22015304	25.11840737	117.5422017
{[>]N[C@@H](C)[C@@H](C[NH3+])C(=O).[+rn=80],CCCC1CC(C=O)C(N)C1C[<].[+rn=20]}	33.06440942	22.29196577	130.980662
{[>]N[C@@H](C)[C@@H](C[NH3+])C(=O).[+rn=90],CCCC1CC(C=O)C(N)C1C[<].[+rn=10]}	100.9636964	22.09988264	189.5394032
{[>]N[C@@H](C)[C@@H](C[NH3+])C(=O).[+rn=10],CC1(C)CCC(C=O)C(N)C1[<].[+rn=90]}	7.730038744	71.07534804	153.9046896
{[>]N[C@@H](C)[C@@H](C[NH3+])C(=O).[+rn=20],CC1(C)CCC(C=O)C(N)C1[<].[+rn=80]}	6.107037437	56.01567992	121.9472348
{[>]N[C@@H](C)[C@@H](C[NH3+])C(=O).[+rn=30],CC1(C)CCC(C=O)C(N)C1[<].[+rn=70]}	6.128542409	48.85394853	126.2904358
{[>]N[C@@H](C)[C@@H](C[NH3+])C(=O).[+rn=40],CC1(C)CCC(C=O)C(N)C1[<].[+rn=60]}	4.281745818	38.34987881	74.1699461
{[>]N[C@@H](C)[C@@H](C[NH3+])C(=O).[+rn=50],CC1(C)CCC(C=O)C(N)C1[<].[+rn=50]}	4.843075266	29.79778305	64.06821179
{[>]N[C@@H](C)[C@@H](C[NH3+])C(=O).[+rn=60],CC1(C)CCC(C=O)C(N)C1[<].[+rn=40]}	3.48755588	25.24475949	71.80993091
{[>]N[C@@H](C)[C@@H](C[NH3+])C(=O).[+rn=70],CC1(C)CCC(C=O)C(N)C1[<].[+rn=30]}	4.060213465	23.12994825	96.00960537
{[>]N[C@@H](C)[C@@H](C[NH3+])C(=O).[+rn=80],CC1(C)CCC(C=O)C(N)C1[<].[+rn=20]}	3.756348596	20.34281201	117.9279284
{[>]N[C@@H](C)[C@@H](C[NH3+])C(=O).[+rn=90],CC1(C)CCC(C=O)C(N)C1[<].[+rn=10]}	4.173584654	21.1866791	180.504435
{[>]N[C@@H](C)[C@@H](C[NH3+])C(=O).[+rn=10],CCC1(C)CCCC(N)C(C=O)C1[<].[+rn=90]}	0.522763988	68.68061127	179.4747357
{[>]N[C@@H](C)[C@@H](C[NH3+])C(=O).[+rn=20],CCC1(C)CCCC(N)C(C=O)C1[<].[+rn=80]}	0.482768154	53.92180014	129.3911735
{[>]N[C@@H](C)[C@@H](C[NH3+])C(=O).[+rn=30],CCC1(C)CCCC(N)C(C=O)C1[<].[+rn=70]}	0.505293804	47.67953815	123.84623
{[>]N[C@@H](C)[C@@H](C[NH3+])C(=O).[+rn=40],CCC1(C)CCCC(N)C(C=O)C1[<].[+rn=60]}	0.375732463	39.45178137	72.95643676
{[>]N[C@@H](C)[C@@H](C[NH3+])C(=O).[+rn=50],CCC1(C)CCCC(N)C(C=O)C1[<].[+rn=50]}	0.492185341	33.29828867	58.95654284
{[>]N[C@@H](C)[C@@H](C[NH3+])C(=O).[+rn=60],CCC1(C)CCCC(N)C(C=O)C1[<].[+rn=40]}	0.449303795	30.26123802	50.8404017
{[>]N[C@@H](C)[C@@H](C[NH3+])C(=O).[+rn=70],CCC1(C)CCCC(N)C(C=O)C1[<].[+rn=30]}	0.700974659	28.59318624	57.22578288
{[>]N[C@@H](C)[C@@H](C[NH3+])C(=O).[+rn=80],CCC1(C)CCCC(N)C(C=O)C1[<].[+rn=20]}	0.989104901	25.15729426	56.78326459
{[>]N[C@@H](C)[C@@H](C[NH3+])C(=O).[+rn=90],CCC1(C)CCCC(N)C(C=O)C1[<].[+rn=10]}	2.040942451	24.82380732	86.30419029
{[>]N[C@@H](C)[C@@H](C[NH3+])C(=O).[+rn=10],CCC1CCCC(N)C(C=O)C1[<].[+rn=90]}	3.217420846	84.84433013	272.4608657
{[>]N[C@@H](C)[C@@H](C[NH3+])C(=O).[+rn=20],CCC1CCCC(N)C(C=O)C1[<].[+rn=80]}	3.153552338	67.36727552	216.0933373
{[>]N[C@@H](C)[C@@H](C[NH3+])C(=O).[+rn=30],CCC1CCCC(N)C(C=O)C1[<].[+rn=70]}	3.528107974	58.24042505	217.9440344
{[>]N[C@@H](C)[C@@H](C[NH3+])C(=O).[+rn=40],CCC1CCCC(N)C(C=O)C1[<].[+rn=60]}	2.964298325	46.18397205	115.8063257
{[>]N[C@@H](C)[C@@H](C[NH3+])C(=O).[+rn=50],CCC1CCCC(N)C(C=O)C1[<].[+rn=50]}	3.717495248	37.82227174	87.70749513
{[>]N[C@@H](C)[C@@H](C[NH3+])C(=O).[+rn=60],CCC1CCCC(N)C(C=O)C1[<].[+rn=40]}	2.964930593	32.65202355	77.298666
{[>]N[C@@H](C)[C@@H](C[NH3+])C(=O).[+rn=70],CCC1CCCC(N)C(C=O)C1[<].[+rn=30]}	4.408154502	28.57714403	99.08993602
{[>]N[C@@H](C)[C@@H](C[NH3+])C(=O).[+rn=80],CCC1CCCC(N)C(C=O)C1[<].[+rn=20]}	6.169817277	24.14887128	119.5691201
{[>]N[C@@H](C)[C@@H](C[NH3+])C(=O).[+rn=90],CCC1CCCC(N)C(C=O)C1[<].[+rn=10]}	12.99604597	23.59633194	186.6161367
{[>]N[C@@H](C)[C@@H](C[NH3+])C(=O).[+rn=10],CC1CCCCC(C=O)C(N)C1[<].[+rn=90]}	1.780092643	94.01729606	364.5247391
{[>]N[C@@H](C)[C@@H](C[NH3+])C(=O).[+rn=20],CC1CCCCC(C=O)C(N)C1[<].[+rn=80]}	1.6460159	73.3801398	288.216548
{[>]N[C@@H](C)[C@@H](C[NH3+])C(=O).[+rn=30],CC1CCCCC(C=O)C(N)C1[<].[+rn=70]}	1.769315048	63.34412142	279.5248393
{[>]N[C@@H](C)[C@@H](C[NH3+])C(=O).[+rn=40],CC1CCCCC(C=O)C(N)C1[<].[+rn=60]}	1.452379478	51.08040266	137.2892597
{[>]N[C@@H](C)[C@@H](C[NH3+])C(=O).[+rn=50],CC1CCCCC(C=O)C(N)C1[<].[+rn=50]}	1.735362132	40.84224842	97.56232463
{[>]N[C@@H](C)[C@@H](C[NH3+])C(=O).[+rn=60],CC1CCCCC(C=O)C(N)C1[<].[+rn=40]}	1.36633675	34.42201506	91.67058422
{[>]N[C@@H](C)[C@@H](C[NH3+])C(=O).[+rn=70],CC1CCCCC(C=O)C(N)C1[<].[+rn=30]}	1.81200277	30.18126268	133.1659378
{[>]N[C@@H](C)[C@@H](C[NH3+])C(=O).[+rn=80],CC1CCCCC(C=O)C(N)C1[<].[+rn=20]}	2.657320056	24.77802959	151.8191341
{[>]N[C@@H](C)[C@@H](C[NH3+])C(=O).[+rn=90],CC1CCCCC(C=O)C(N)C1[<].[+rn=10]}	6.178130364	23.80199276	227.4491296
{[>]N[C@@H](C)[C@@H](C[NH3+])C(=O).[+rn=10],CCC1(C)CC(C=O)C(N)CC1C[<].[+rn=90]}	0.96478621	52.19358355	161.2221424
{[>]N[C@@H](C)[C@@H](C[NH3+])C(=O).[+rn=20],CCC1(C)CC(C=O)C(N)CC1C[<].[+rn=80]}	0.843689898	41.46762056	114.1050875
{[>]N[C@@H](C)[C@@H](C[NH3+])C(=O).[+rn=30],CCC1(C)CC(C=O)C(N)CC1C[<].[+rn=70]}	0.837170039	37.32007144	110.6512122
{[>]N[C@@H](C)[C@@H](C[NH3+])C(=O).[+rn=40],CCC1(C)CC(C=O)C(N)CC1C[<].[+rn=60]}	0.703791452	30.8795821	70.64585389
{[>]N[C@@H](C)[C@@H](C[NH3+])C(=O).[+rn=50],CCC1(C)CC(C=O)C(N)CC1C[<].[+rn=50]}	0.758908307	26.35934212	59.24257018
{[>]N[C@@H](C)[C@@H](C[NH3+])C(=O).[+rn=60],CCC1(C)CC(C=O)C(N)CC1C[<].[+rn=40]}	0.669443095	24.4532342	56.98752919
{[>]N[C@@H](C)[C@@H](C[NH3+])C(=O).[+rn=70],CCC1(C)CC(C=O)C(N)CC1C[<].[+rn=30]}	0.925735744	23.1456179	67.31336845
{[>]N[C@@H](C)[C@@H](C[NH3+])C(=O).[+rn=80],CCC1(C)CC(C=O)C(N)CC1C[<].[+rn=20]}	1.024020222	20.85899685	70.30360231
{[>]N[C@@H](C)[C@@H](C[NH3+])C(=O).[+rn=90],CCC1(C)CC(C=O)C(N)CC1C[<].[+rn=10]}	1.323087974	21.07727978	98.25647261
{[>]N[C@@H](C)[C@@H](C[NH3+])C(=O).[+rn=10],CC1(C)CCCCC(C=O)C1N[<].[+rn=90]}	0.201130608	42.60173537	64.68667613
{[>]N[C@@H](C)[C@@H](C[NH3+])C(=O).[+rn=20],CC1(C)CCCCC(C=O)C1N[<].[+rn=80]}	0.199429023	33.61756233	52.34625785
{[>]N[C@@H](C)[C@@H](C[NH3+])C(=O).[+rn=30],CC1(C)CCCCC(C=O)C1N[<].[+rn=70]}	0.251242814	30.05292565	55.51013408
{[>]N[C@@H](C)[C@@H](C[NH3+])C(=O).[+rn=40],CC1(C)CCCCC(C=O)C1N[<].[+rn=60]}	0.230719156	24.90683377	38.74687802
{[>]N[C@@H](C)[C@@H](C[NH3+])C(=O).[+rn=50],CC1(C)CCCCC(C=O)C1N[<].[+rn=50]}	0.381097249	20.84941634	44.2714466
{[>]N[C@@H](C)[C@@H](C[NH3+])C(=O).[+rn=60],CC1(C)CCCCC(C=O)C1N[<].[+rn=40]}	0.405163596	19.47778151	54.08348036
{[>]N[C@@H](C)[C@@H](C[NH3+])C(=O).[+rn=70],CC1(C)CCCCC(C=O)C1N[<].[+rn=30]}	0.818719683	18.54215719	83.30018869
{[>]N[C@@H](C)[C@@H](C[NH3+])C(=O).[+rn=80],CC1(C)CCCCC(C=O)C1N[<].[+rn=20]}	1.167826316	16.68211065	107.8666264
{[>]N[C@@H](C)[C@@H](C[NH3+])C(=O).[+rn=90],CC1(C)CCCCC(C=O)C1N[<].[+rn=10]}	2.323998898	17.24421219	171.3266793
{[>]N[C@@H](C)[C@@H](C[NH3+])C(=O).[+rn=10],CCC1(CC)CCC(N)C(C=O)C1[<].[+rn=90]}	3.950492611	78.02201587	216.0096238
{[>]N[C@@H](C)[C@@H](C[NH3+])C(=O).[+rn=20],CCC1(CC)CCC(N)C(C=O)C1[<].[+rn=80]}	3.388581747	61.13273082	148.0627035
{[>]N[C@@H](C)[C@@H](C[NH3+])C(=O).[+rn=30],CCC1(CC)CCC(N)C(C=O)C1[<].[+rn=70]}	3.285142638	53.76365424	138.4502388
{[>]N[C@@H](C)[C@@H](C[NH3+])C(=O).[+rn=40],CCC1(CC)CCC(N)C(C=O)C1[<].[+rn=60]}	2.389149202	44.56838837	80.44410374
{[>]N[C@@H](C)[C@@H](C[NH3+])C(=O).[+rn=50],CCC1(CC)CCC(N)C(C=O)C1[<].[+rn=50]}	2.322756118	37.95211802	67.37249953
{[>]N[C@@H](C)[C@@H](C[NH3+])C(=O).[+rn=60],CCC1(CC)CCC(N)C(C=O)C1[<].[+rn=40]}	1.806852387	34.63161897	62.21454198
{[>]N[C@@H](C)[C@@H](C[NH3+])C(=O).[+rn=70],CCC1(CC)CCC(N)C(C=O)C1[<].[+rn=30]}	1.976094194	32.36951423	68.0219696
{[>]N[C@@H](C)[C@@H](C[NH3+])C(=O).[+rn=80],CCC1(CC)CCC(N)C(C=O)C1[<].[+rn=20]}	1.781105668	27.97893735	66.58182617
{[>]N[C@@H](C)[C@@H](C[NH3+])C(=O).[+rn=90],CCC1(CC)CCC(N)C(C=O)C1[<].[+rn=10]}	1.845399616	27.82173895	92.25434003
{[>]N[C@@H](C)[C@@H](C[NH3+])C(=O).[+rn=10],NC1CCCCCCC1C=O[<].[+rn=90]}	1.61028814	103.354063	200.807749
{[>]N[C@@H](C)[C@@H](C[NH3+])C(=O).[+rn=20],NC1CCCCCCC1C=O[<].[+rn=80]}	1.464707487	91.24053744	182.8455422
{[>]N[C@@H](C)[C@@H](C[NH3+])C(=O).[+rn=30],NC1CCCCCCC1C=O[<].[+rn=70]}	1.813854758	83.91928764	174.6491968
{[>]N[C@@H](C)[C@@H](C[NH3+])C(=O).[+rn=40],NC1CCCCCCC1C=O[<].[+rn=60]}	1.707763012	66.55228498	71.72707579
{[>]N[C@@H](C)[C@@H](C[NH3+])C(=O).[+rn=50],NC1CCCCCCC1C=O[<].[+rn=50]}	2.152221782	46.65670065	57.33652163
{[>]N[C@@H](C)[C@@H](C[NH3+])C(=O).[+rn=60],NC1CCCCCCC1C=O[<].[+rn=40]}	1.753280342	34.4085914	57.62660751
{[>]N[C@@H](C)[C@@H](C[NH3+])C(=O).[+rn=70],NC1CCCCCCC1C=O[<].[+rn=30]}	3.611841334	29.03265512	127.4844661
{[>]N[C@@H](C)[C@@H](C[NH3+])C(=O).[+rn=80],NC1CCCCCCC1C=O[<].[+rn=20]}	13.48224045	26.28722818	192.9158814
{[>]N[C@@H](C)[C@@H](C[NH3+])C(=O).[+rn=90],NC1CCCCCCC1C=O[<].[+rn=10]}	55.75489509	27.01504951	330.1758203
{[>]N[C@@H](C)[C@@H](C[NH3+])C(=O).[+rn=10],CCCC1C(C)CC(C=O)C1N[<].[+rn=90]}	1.661425156	68.94557685	252.727924
{[>]N[C@@H](C)[C@@H](C[NH3+])C(=O).[+rn=20],CCCC1C(C)CC(C=O)C1N[<].[+rn=80]}	2.041121096	54.41204449	197.3665758
{[>]N[C@@H](C)[C@@H](C[NH3+])C(=O).[+rn=30],CCCC1C(C)CC(C=O)C1N[<].[+rn=70]}	3.217620487	46.62941224	184.4918767
{[>]N[C@@H](C)[C@@H](C[NH3+])C(=O).[+rn=40],CCCC1C(C)CC(C=O)C1N[<].[+rn=60]}	3.559473829	37.47905668	105.4904029
{[>]N[C@@H](C)[C@@H](C[NH3+])C(=O).[+rn=50],CCCC1C(C)CC(C=O)C1N[<].[+rn=50]}	7.505876965	30.82814285	101.462995
{[>]N[C@@H](C)[C@@H](C[NH3+])C(=O).[+rn=60],CCCC1C(C)CC(C=O)C1N[<].[+rn=40]}	9.09901264	27.40289905	103.0931355
{[>]N[C@@H](C)[C@@H](C[NH3+])C(=O).[+rn=70],CCCC1C(C)CC(C=O)C1N[<].[+rn=30]}	21.78756787	25.09183463	129.2712519
{[>]N[C@@H](C)[C@@H](C[NH3+])C(=O).[+rn=80],CCCC1C(C)CC(C=O)C1N[<].[+rn=20]}	36.97141935	22.11917345	145.2191301
{[>]N[C@@H](C)[C@@H](C[NH3+])C(=O).[+rn=90],CCCC1C(C)CC(C=O)C1N[<].[+rn=10]}	100.3981131	21.86337239	207.5562546
{[>]N[C@@H](C)[C@@H](C[NH3+])C(=O).[+rn=10],CCCC1(C)CC(C=O)C1N[<].[+rn=90]}	1.061744797	63.72576652	153.87146
{[>]N[C@@H](C)[C@@H](C[NH3+])C(=O).[+rn=20],CCCC1(C)CC(C=O)C1N[<].[+rn=80]}	1.092188875	49.15820153	131.4298511
{[>]N[C@@H](C)[C@@H](C[NH3+])C(=O).[+rn=30],CCCC1(C)CC(C=O)C1N[<].[+rn=70]}	1.468284794	42.28903901	121.2759174
{[>]N[C@@H](C)[C@@H](C[NH3+])C(=O).[+rn=40],CCCC1(C)CC(C=O)C1N[<].[+rn=60]}	1.377944742	32.39166871	61.98989435
{[>]N[C@@H](C)[C@@H](C[NH3+])C(=O).[+rn=50],CCCC1(C)CC(C=O)C1N[<].[+rn=50]}	2.306983245	24.42425927	60.29875576
{[>]N[C@@H](C)[C@@H](C[NH3+])C(=O).[+rn=60],CCCC1(C)CC(C=O)C1N[<].[+rn=40]}	2.938262989	20.48467331	62.69826193
{[>]N[C@@H](C)[C@@H](C[NH3+])C(=O).[+rn=70],CCCC1(C)CC(C=O)C1N[<].[+rn=30]}	7.644190699	18.54386621	90.8984901
{[>]N[C@@H](C)[C@@H](C[NH3+])C(=O).[+rn=80],CCCC1(C)CC(C=O)C1N[<].[+rn=20]}	26.66782942	16.69980912	119.6994646
{[>]N[C@@H](C)[C@@H](C[NH3+])C(=O).[+rn=90],CCCC1(C)CC(C=O)C1N[<].[+rn=10]}	126.9852772	17.35347149	188.4929482
{[>]N[C@@H](C)[C@@H](C[NH3+])C(=O).[+rn=10],CCC1CC(C)C(N)C(C=O)C1[<].[+rn=90]}	2.574543556	76.80276255	291.6506477
{[>]N[C@@H](C)[C@@H](C[NH3+])C(=O).[+rn=20],CCC1CC(C)C(N)C(C=O)C1[<].[+rn=80]}	2.552136052	59.78519254	220.3090429
{[>]N[C@@H](C)[C@@H](C[NH3+])C(=O).[+rn=30],CCC1CC(C)C(N)C(C=O)C1[<].[+rn=70]}	3.221774282	51.76700832	205.5695147
{[>]N[C@@H](C)[C@@H](C[NH3+])C(=O).[+rn=40],CCC1CC(C)C(N)C(C=O)C1[<].[+rn=60]}	2.702084286	41.43487799	113.2898748
{[>]N[C@@H](C)[C@@H](C[NH3+])C(=O).[+rn=50],CCC1CC(C)C(N)C(C=O)C1[<].[+rn=50]}	3.603590723	33.52474924	95.83098438
{[>]N[C@@H](C)[C@@H](C[NH3+])C(=O).[+rn=60],CCC1CC(C)C(N)C(C=O)C1[<].[+rn=40]}	2.902936069	29.37497379	85.19956799
{[>]N[C@@H](C)[C@@H](C[NH3+])C(=O).[+rn=70],CCC1CC(C)C(N)C(C=O)C1[<].[+rn=30]}	5.012480106	26.64527075	98.05816392
{[>]N[C@@H](C)[C@@H](C[NH3+])C(=O).[+rn=80],CCC1CC(C)C(N)C(C=O)C1[<].[+rn=20]}	7.286962279	22.46837581	98.53498325
{[>]N[C@@H](C)[C@@H](C[NH3+])C(=O).[+rn=90],CCC1CC(C)C(N)C(C=O)C1[<].[+rn=10]}	17.48722622	22.11778105	136.0324816
{[>]N[C@@H](C)[C@@H](C[NH3+])C(=O).[+rn=10],CCC(C)CC1CC(N)C(C=O)C1[<].[+rn=90]}	4.902123408	65.64529242	243.0304472
{[>]N[C@@H](C)[C@@H](C[NH3+])C(=O).[+rn=20],CCC(C)CC1CC(N)C(C=O)C1[<].[+rn=80]}	4.642496046	51.38697996	177.6155588
{[>]N[C@@H](C)[C@@H](C[NH3+])C(=O).[+rn=30],CCC(C)CC1CC(N)C(C=O)C1[<].[+rn=70]}	5.907135011	45.87381201	167.9374802
{[>]N[C@@H](C)[C@@H](C[NH3+])C(=O).[+rn=40],CCC(C)CC1CC(N)C(C=O)C1[<].[+rn=60]}	5.237556925	37.93972432	101.0548639
{[>]N[C@@H](C)[C@@H](C[NH3+])C(=O).[+rn=50],CCC(C)CC1CC(N)C(C=O)C1[<].[+rn=50]}	8.557680873	32.14010155	91.42759547
{[>]N[C@@H](C)[C@@H](C[NH3+])C(=O).[+rn=60],CCC(C)CC1CC(N)C(C=O)C1[<].[+rn=40]}	8.992252395	29.26592492	94.80119617
{[>]N[C@@H](C)[C@@H](C[NH3+])C(=O).[+rn=70],CCC(C)CC1CC(N)C(C=O)C1[<].[+rn=30]}	18.29197193	27.34515329	114.7546517
{[>]N[C@@H](C)[C@@H](C[NH3+])C(=O).[+rn=80],CCC(C)CC1CC(N)C(C=O)C1[<].[+rn=20]}	31.89874977	24.39741508	136.634316
{[>]N[C@@H](C)[C@@H](C[NH3+])C(=O).[+rn=90],CCC(C)CC1CC(N)C(C=O)C1[<].[+rn=10]}	80.83905494	24.40309147	195.3501251
{[>]N[C@@H](C)[C@@H](C[NH3+])C(=O).[+rn=10],CCC1(C)CC(C=O)C(N)C1C[<].[+rn=90]}	0.348522882	27.39136959	77.89146056
{[>]N[C@@H](C)[C@@H](C[NH3+])C(=O).[+rn=20],CCC1(C)CC(C=O)C(N)C1C[<].[+rn=80]}	0.318372261	21.77532696	67.92314053
{[>]N[C@@H](C)[C@@H](C[NH3+])C(=O).[+rn=30],CCC1(C)CC(C=O)C(N)C1C[<].[+rn=70]}	0.398799259	20.12417176	74.27565525
{[>]N[C@@H](C)[C@@H](C[NH3+])C(=O).[+rn=40],CCC1(C)CC(C=O)C(N)C1C[<].[+rn=60]}	0.349045934	16.99337537	54.80585095
{[>]N[C@@H](C)[C@@H](C[NH3+])C(=O).[+rn=50],CCC1(C)CC(C=O)C(N)C1C[<].[+rn=50]}	0.566971842	14.68255572	54.63533178
{[>]N[C@@H](C)[C@@H](C[NH3+])C(=O).[+rn=60],CCC1(C)CC(C=O)C(N)C1C[<].[+rn=40]}	0.556002391	14.35136069	62.96239356
{[>]N[C@@H](C)[C@@H](C[NH3+])C(=O).[+rn=70],CCC1(C)CC(C=O)C(N)C1C[<].[+rn=30]}	1.018989141	14.06913325	84.10450904
{[>]N[C@@H](C)[C@@H](C[NH3+])C(=O).[+rn=80],CCC1(C)CC(C=O)C(N)C1C[<].[+rn=20]}	1.303809763	12.86254659	95.42144182
{[>]N[C@@H](C)[C@@H](C[NH3+])C(=O).[+rn=90],CCC1(C)CC(C=O)C(N)C1C[<].[+rn=10]}	2.726175612	13.85154522	141.8172006
{[>]N[C@@H](C)[C@@H](C[NH3+])C(=O).[+rn=10],CC1CCCC(N)C(C=O)CC1[<].[+rn=90]}	10.83963989	95.08109388	345.7173055
{[>]N[C@@H](C)[C@@H](C[NH3+])C(=O).[+rn=20],CC1CCCC(N)C(C=O)CC1[<].[+rn=80]}	8.553554531	73.87939227	276.8268714
{[>]N[C@@H](C)[C@@H](C[NH3+])C(=O).[+rn=30],CC1CCCC(N)C(C=O)CC1[<].[+rn=70]}	8.104499284	63.33066716	266.7317901
{[>]N[C@@H](C)[C@@H](C[NH3+])C(=O).[+rn=40],CC1CCCC(N)C(C=O)CC1[<].[+rn=60]}	5.783758977	50.9261747	131.2616845
{[>]N[C@@H](C)[C@@H](C[NH3+])C(=O).[+rn=50],CC1CCCC(N)C(C=O)CC1[<].[+rn=50]}	5.344830765	40.64688959	90.18567573
{[>]N[C@@H](C)[C@@H](C[NH3+])C(=O).[+rn=60],CC1CCCC(N)C(C=O)CC1[<].[+rn=40]}	3.600600965	34.32881295	83.5427507
{[>]N[C@@H](C)[C@@H](C[NH3+])C(=O).[+rn=70],CC1CCCC(N)C(C=O)CC1[<].[+rn=30]}	3.943768778	29.95681938	119.6205056
{[>]N[C@@H](C)[C@@H](C[NH3+])C(=O).[+rn=80],CC1CCCC(N)C(C=O)CC1[<].[+rn=20]}	3.656990925	24.50659433	141.6806075
{[>]N[C@@H](C)[C@@H](C[NH3+])C(=O).[+rn=90],CC1CCCC(N)C(C=O)CC1[<].[+rn=10]}	4.038592012	23.73160077	215.3045083
{[>]N[C@@H](C)[C@@H](C[NH3+])C(=O).[+rn=10],CC1CCC(C=O)C(N)C(C)C1[<].[+rn=90]}	0.48946267	59.9543636	181.7109058
{[>]N[C@@H](C)[C@@H](C[NH3+])C(=O).[+rn=20],CC1CCC(C=O)C(N)C(C)C1[<].[+rn=80]}	0.44262672	46.44445072	135.1149778
{[>]N[C@@H](C)[C@@H](C[NH3+])C(=O).[+rn=30],CC1CCC(C=O)C(N)C(C)C1[<].[+rn=70]}	0.47888725	40.68506211	133.1941488
{[>]N[C@@H](C)[C@@H](C[NH3+])C(=O).[+rn=40],CC1CCC(C=O)C(N)C(C)C1[<].[+rn=60]}	0.410420127	32.82250153	78.31171013
{[>]N[C@@H](C)[C@@H](C[NH3+])C(=O).[+rn=50],CC1CCC(C=O)C(N)C(C)C1[<].[+rn=50]}	0.521471107	26.65444905	73.15506384
{[>]N[C@@H](C)[C@@H](C[NH3+])C(=O).[+rn=60],CC1CCC(C=O)C(N)C(C)C1[<].[+rn=40]}	0.505710798	23.48342198	80.56279648
{[>]N[C@@H](C)[C@@H](C[NH3+])C(=O).[+rn=70],CC1CCC(C=O)C(N)C(C)C1[<].[+rn=30]}	0.893833376	21.71861981	101.3417432
{[>]N[C@@H](C)[C@@H](C[NH3+])C(=O).[+rn=80],CC1CCC(C=O)C(N)C(C)C1[<].[+rn=20]}	1.192779589	19.0951426	119.1534394
{[>]N[C@@H](C)[C@@H](C[NH3+])C(=O).[+rn=90],CC1CCC(C=O)C(N)C(C)C1[<].[+rn=10]}	2.488366469	19.19384382	171.4396036
{[>]N[C@@H](C)[C@@H](C[NH3+])C(=O).[+rn=10],CC1CCC(C=O)C(N)CC1(C)C[<].[+rn=90]}	0.898367693	55.67133362	134.1990646
{[>]N[C@@H](C)[C@@H](C[NH3+])C(=O).[+rn=20],CC1CCC(C=O)C(N)CC1(C)C[<].[+rn=80]}	0.768343055	43.92144993	97.79131379
{[>]N[C@@H](C)[C@@H](C[NH3+])C(=O).[+rn=30],CC1CCC(C=O)C(N)CC1(C)C[<].[+rn=70]}	0.745042079	40.41805088	100.3241275
{[>]N[C@@H](C)[C@@H](C[NH3+])C(=O).[+rn=40],CC1CCC(C=O)C(N)CC1(C)C[<].[+rn=60]}	0.631852539	34.23703124	68.33844185
{[>]N[C@@H](C)[C@@H](C[NH3+])C(=O).[+rn=50],CC1CCC(C=O)C(N)CC1(C)C[<].[+rn=50]}	0.709244287	28.9134033	59.17348218
{[>]N[C@@H](C)[C@@H](C[NH3+])C(=O).[+rn=60],CC1CCC(C=O)C(N)CC1(C)C[<].[+rn=40]}	0.618830233	26.45897057	59.77370194
{[>]N[C@@H](C)[C@@H](C[NH3+])C(=O).[+rn=70],CC1CCC(C=O)C(N)CC1(C)C[<].[+rn=30]}	0.664003218	24.79354868	70.99136029
{[>]N[C@@H](C)[C@@H](C[NH3+])C(=O).[+rn=80],CC1CCC(C=O)C(N)CC1(C)C[<].[+rn=20]}	0.628193415	22.0653157	73.20648033
{[>]N[C@@H](C)[C@@H](C[NH3+])C(=O).[+rn=90],CC1CCC(C=O)C(N)CC1(C)C[<].[+rn=10]}	0.652665021	22.05429004	103.2753377
{[>]N[C@@H](C)[C@@H](C[NH3+])C(=O).[+rn=10],CC1C(N)C(C=O)CC(C)(C)C1C[<].[+rn=90]}	0.187451257	35.74975479	124.6272476
{[>]N[C@@H](C)[C@@H](C[NH3+])C(=O).[+rn=20],CC1C(N)C(C=O)CC(C)(C)C1C[<].[+rn=80]}	0.200903026	28.68457808	108.465334
{[>]N[C@@H](C)[C@@H](C[NH3+])C(=O).[+rn=30],CC1C(N)C(C=O)CC(C)(C)C1C[<].[+rn=70]}	0.26337766	27.33484733	112.4445982
{[>]N[C@@H](C)[C@@H](C[NH3+])C(=O).[+rn=40],CC1C(N)C(C=O)CC(C)(C)C1C[<].[+rn=60]}	0.235419402	23.52850396	95.03121342
{[>]N[C@@H](C)[C@@H](C[NH3+])C(=O).[+rn=50],CC1C(N)C(C=O)CC(C)(C)C1C[<].[+rn=50]}	0.303224131	20.54002654	88.57764927
{[>]N[C@@H](C)[C@@H](C[NH3+])C(=O).[+rn=60],CC1C(N)C(C=O)CC(C)(C)C1C[<].[+rn=40]}	0.292335627	19.25414484	88.19278227
{[>]N[C@@H](C)[C@@H](C[NH3+])C(=O).[+rn=70],CC1C(N)C(C=O)CC(C)(C)C1C[<].[+rn=30]}	0.500748268	18.76047019	99.05137838
{[>]N[C@@H](C)[C@@H](C[NH3+])C(=O).[+rn=80],CC1C(N)C(C=O)CC(C)(C)C1C[<].[+rn=20]}	0.631220836	16.93826613	102.0670695
{[>]N[C@@H](C)[C@@H](C[NH3+])C(=O).[+rn=90],CC1C(N)C(C=O)CC(C)(C)C1C[<].[+rn=10]}	0.99976357	17.4133591	130.3600289
{[>]N[C@@H](C)[C@@H](C[NH3+])C(=O).[+rn=10],CC(C)C1CCCC(C=O)C1N[<].[+rn=90]}	2.04277369	76.44164791	347.8375721
{[>]N[C@@H](C)[C@@H](C[NH3+])C(=O).[+rn=20],CC(C)C1CCCC(C=O)C1N[<].[+rn=80]}	1.762956461	60.29930802	265.9270316
{[>]N[C@@H](C)[C@@H](C[NH3+])C(=O).[+rn=30],CC(C)C1CCCC(C=O)C1N[<].[+rn=70]}	1.982312192	52.35570824	252.2164495
{[>]N[C@@H](C)[C@@H](C[NH3+])C(=O).[+rn=40],CC(C)C1CCCC(C=O)C1N[<].[+rn=60]}	1.700544136	42.6111082	147.9436005
{[>]N[C@@H](C)[C@@H](C[NH3+])C(=O).[+rn=50],CC(C)C1CCCC(C=O)C1N[<].[+rn=50]}	2.19323877	35.20831769	132.9109888
{[>]N[C@@H](C)[C@@H](C[NH3+])C(=O).[+rn=60],CC(C)C1CCCC(C=O)C1N[<].[+rn=40]}	1.754753535	30.70549708	126.3655667
{[>]N[C@@H](C)[C@@H](C[NH3+])C(=O).[+rn=70],CC(C)C1CCCC(C=O)C1N[<].[+rn=30]}	2.770614445	27.61991066	148.8634269
{[>]N[C@@H](C)[C@@H](C[NH3+])C(=O).[+rn=80],CC(C)C1CCCC(C=O)C1N[<].[+rn=20]}	3.586919669	24.00548038	150.7286126
{[>]N[C@@H](C)[C@@H](C[NH3+])C(=O).[+rn=90],CC(C)C1CCCC(C=O)C1N[<].[+rn=10]}	6.7519869	23.4822968	200.0718487
{[>]N[C@@H](C)[C@@H](C[NH3+])C(=O).[+rn=10],CCC1C(C)CCC(C=O)C1N[<].[+rn=90]}	2.156571421	53.18732214	245.770519
{[>]N[C@@H](C)[C@@H](C[NH3+])C(=O).[+rn=20],CCC1C(C)CCC(C=O)C1N[<].[+rn=80]}	1.739038444	42.35653686	193.1440902
{[>]N[C@@H](C)[C@@H](C[NH3+])C(=O).[+rn=30],CCC1C(C)CCC(C=O)C1N[<].[+rn=70]}	1.832163801	37.9910337	191.8454191
{[>]N[C@@H](C)[C@@H](C[NH3+])C(=O).[+rn=40],CCC1C(C)CCC(C=O)C1N[<].[+rn=60]}	1.508457065	31.55126149	107.9264571
{[>]N[C@@H](C)[C@@H](C[NH3+])C(=O).[+rn=50],CCC1C(C)CCC(C=O)C1N[<].[+rn=50]}	1.745124008	26.07457094	102.6408129
{[>]N[C@@H](C)[C@@H](C[NH3+])C(=O).[+rn=60],CCC1C(C)CCC(C=O)C1N[<].[+rn=40]}	1.609616387	23.32200947	112.9198571
{[>]N[C@@H](C)[C@@H](C[NH3+])C(=O).[+rn=70],CCC1C(C)CCC(C=O)C1N[<].[+rn=30]}	2.023681034	21.4492055	149.9584069
{[>]N[C@@H](C)[C@@H](C[NH3+])C(=O).[+rn=80],CCC1C(C)CCC(C=O)C1N[<].[+rn=20]}	2.078842367	18.82848956	174.5556016
{[>]N[C@@H](C)[C@@H](C[NH3+])C(=O).[+rn=90],CCC1C(C)CCC(C=O)C1N[<].[+rn=10]}	3.306264515	18.67314974	238.3305139
{[>]N[C@@H](C)[C@@H](C[NH3+])C(=O).[+rn=10],CC(C)(C)C1(C)CCC(C=O)C1N[<].[+rn=90]}	0.726108931	32.65300299	67.43614969
{[>]N[C@@H](C)[C@@H](C[NH3+])C(=O).[+rn=20],CC(C)(C)C1(C)CCC(C=O)C1N[<].[+rn=80]}	0.651500463	25.95159601	57.61842861
{[>]N[C@@H](C)[C@@H](C[NH3+])C(=O).[+rn=30],CC(C)(C)C1(C)CCC(C=O)C1N[<].[+rn=70]}	0.637261065	24.25120449	62.61204526
{[>]N[C@@H](C)[C@@H](C[NH3+])C(=O).[+rn=40],CC(C)(C)C1(C)CCC(C=O)C1N[<].[+rn=60]}	0.528062293	20.48232756	52.06538657
{[>]N[C@@H](C)[C@@H](C[NH3+])C(=O).[+rn=50],CC(C)(C)C1(C)CCC(C=O)C1N[<].[+rn=50]}	0.572868433	17.38148503	49.54129186
{[>]N[C@@H](C)[C@@H](C[NH3+])C(=O).[+rn=60],CC(C)(C)C1(C)CCC(C=O)C1N[<].[+rn=40]}	0.509651705	16.1880819	52.03793699
{[>]N[C@@H](C)[C@@H](C[NH3+])C(=O).[+rn=70],CC(C)(C)C1(C)CCC(C=O)C1N[<].[+rn=30]}	0.57885012	16.00037576	61.24519552
{[>]N[C@@H](C)[C@@H](C[NH3+])C(=O).[+rn=80],CC(C)(C)C1(C)CCC(C=O)C1N[<].[+rn=20]}	0.556952171	14.75227094	66.03872013
{[>]N[C@@H](C)[C@@H](C[NH3+])C(=O).[+rn=90],CC(C)(C)C1(C)CCC(C=O)C1N[<].[+rn=10]}	0.567991944	15.83746166	90.72147674
{[>]N[C@@H](C)[C@@H](C[NH3+])C(=O).[+rn=10],CC(C)CC1CCC(C=O)C(N)C1[<].[+rn=90]}	2.615676698	72.68187447	277.35839
{[>]N[C@@H](C)[C@@H](C[NH3+])C(=O).[+rn=20],CC(C)CC1CCC(C=O)C(N)C1[<].[+rn=80]}	2.147173147	56.93243693	205.5419802
{[>]N[C@@H](C)[C@@H](C[NH3+])C(=O).[+rn=30],CC(C)CC1CCC(C=O)C(N)C1[<].[+rn=70]}	2.34700634	50.22880853	189.6361694
{[>]N[C@@H](C)[C@@H](C[NH3+])C(=O).[+rn=40],CC(C)CC1CCC(C=O)C(N)C1[<].[+rn=60]}	2.047354683	40.74299173	110.6229199
{[>]N[C@@H](C)[C@@H](C[NH3+])C(=O).[+rn=50],CC(C)CC1CCC(C=O)C(N)C1[<].[+rn=50]}	2.634211849	34.25230875	95.64091841
{[>]N[C@@H](C)[C@@H](C[NH3+])C(=O).[+rn=60],CC(C)CC1CCC(C=O)C(N)C1[<].[+rn=40]}	2.326058311	30.8567724	96.84382324
{[>]N[C@@H](C)[C@@H](C[NH3+])C(=O).[+rn=70],CC(C)CC1CCC(C=O)C(N)C1[<].[+rn=30]}	3.658260521	28.75401747	117.730317
{[>]N[C@@H](C)[C@@H](C[NH3+])C(=O).[+rn=80],CC(C)CC1CCC(C=O)C(N)C1[<].[+rn=20]}	4.562463958	25.12265651	128.043249
{[>]N[C@@H](C)[C@@H](C[NH3+])C(=O).[+rn=90],CC(C)CC1CCC(C=O)C(N)C1[<].[+rn=10]}	9.042992753	24.66791677	180.4980125
{[>]N[C@@H](C)[C@@H](C[NH3+])C(=O).[+rn=10],CCCC1(C)CC(N)C(C=O)C1[<].[+rn=90]}	0.739238679	56.04649363	130.4997995
{[>]N[C@@H](C)[C@@H](C[NH3+])C(=O).[+rn=20],CCCC1(C)CC(N)C(C=O)C1[<].[+rn=80]}	0.699616313	43.50371422	98.52487334
{[>]N[C@@H](C)[C@@H](C[NH3+])C(=O).[+rn=30],CCCC1(C)CC(N)C(C=O)C1[<].[+rn=70]}	0.817721471	38.23250471	97.24163361
{[>]N[C@@H](C)[C@@H](C[NH3+])C(=O).[+rn=40],CCCC1(C)CC(N)C(C=O)C1[<].[+rn=60]}	0.715787783	30.99542948	58.02642302
{[>]N[C@@H](C)[C@@H](C[NH3+])C(=O).[+rn=50],CCCC1(C)CC(N)C(C=O)C1[<].[+rn=50]}	1.116286951	25.45761758	55.711874
{[>]N[C@@H](C)[C@@H](C[NH3+])C(=O).[+rn=60],CCCC1(C)CC(N)C(C=O)C1[<].[+rn=40]}	1.099420695	23.43018621	62.57948232
{[>]N[C@@H](C)[C@@H](C[NH3+])C(=O).[+rn=70],CCCC1(C)CC(N)C(C=O)C1[<].[+rn=30]}	2.237534754	22.32325081	85.48650786
{[>]N[C@@H](C)[C@@H](C[NH3+])C(=O).[+rn=80],CCCC1(C)CC(N)C(C=O)C1[<].[+rn=20]}	3.563177534	19.85069281	109.676512
{[>]N[C@@H](C)[C@@H](C[NH3+])C(=O).[+rn=90],CCCC1(C)CC(N)C(C=O)C1[<].[+rn=10]}	9.490934496	19.88985337	167.9064752
{[>]N[C@@H](C)[C@@H](C[NH3+])C(=O).[+rn=10],CC1CCCC(C=O)C(N)C1C[<].[+rn=90]}	0.654074727	44.2216185	148.2952816
{[>]N[C@@H](C)[C@@H](C[NH3+])C(=O).[+rn=20],CC1CCCC(C=O)C(N)C1C[<].[+rn=80]}	0.59257442	34.72129402	114.0526437
{[>]N[C@@H](C)[C@@H](C[NH3+])C(=O).[+rn=30],CC1CCCC(C=O)C(N)C1C[<].[+rn=70]}	0.655516558	30.99282877	121.1093408
{[>]N[C@@H](C)[C@@H](C[NH3+])C(=O).[+rn=40],CC1CCCC(C=O)C(N)C1C[<].[+rn=60]}	0.535533526	25.92144907	76.75036494
{[>]N[C@@H](C)[C@@H](C[NH3+])C(=O).[+rn=50],CC1CCCC(C=O)C(N)C1C[<].[+rn=50]}	0.695597705	21.69613887	79.62388555
{[>]N[C@@H](C)[C@@H](C[NH3+])C(=O).[+rn=60],CC1CCCC(C=O)C(N)C1C[<].[+rn=40]}	0.61387689	19.87514068	90.03523738
{[>]N[C@@H](C)[C@@H](C[NH3+])C(=O).[+rn=70],CC1CCCC(C=O)C(N)C1C[<].[+rn=30]}	0.822108187	18.72449559	125.8104151
{[>]N[C@@H](C)[C@@H](C[NH3+])C(=O).[+rn=80],CC1CCCC(C=O)C(N)C1C[<].[+rn=20]}	1.032116844	16.41318828	148.6085463
{[>]N[C@@H](C)[C@@H](C[NH3+])C(=O).[+rn=90],CC1CCCC(C=O)C(N)C1C[<].[+rn=10]}	2.049536909	16.63975776	221.4827913
{[>]N[C@@H](C)[C@@H](C[NH3+])C(=O).[+rn=10],CCCC1CCC(C=O)C(N)C1[<].[+rn=90]}	2.477189193	77.59356102	259.6880848
{[>]N[C@@H](C)[C@@H](C[NH3+])C(=O).[+rn=20],CCCC1CCC(C=O)C(N)C1[<].[+rn=80]}	2.616174223	61.51821277	219.3629392
{[>]N[C@@H](C)[C@@H](C[NH3+])C(=O).[+rn=30],CCCC1CCC(C=O)C(N)C1[<].[+rn=70]}	3.265835599	53.09408313	218.1920842
{[>]N[C@@H](C)[C@@H](C[NH3+])C(=O).[+rn=40],CCCC1CCC(C=O)C(N)C1[<].[+rn=60]}	3.138759567	42.46237361	108.9025952
{[>]N[C@@H](C)[C@@H](C[NH3+])C(=O).[+rn=50],CCCC1CCC(C=O)C(N)C1[<].[+rn=50]}	3.923245427	33.71146067	81.08570282
{[>]N[C@@H](C)[C@@H](C[NH3+])C(=O).[+rn=60],CCCC1CCC(C=O)C(N)C1[<].[+rn=40]}	3.426440508	28.88926305	91.05170067
{[>]N[C@@H](C)[C@@H](C[NH3+])C(=O).[+rn=70],CCCC1CCC(C=O)C(N)C1[<].[+rn=30]}	7.564662466	25.38576157	146.910924
{[>]N[C@@H](C)[C@@H](C[NH3+])C(=O).[+rn=80],CCCC1CCC(C=O)C(N)C1[<].[+rn=20]}	14.7358858	21.48251252	195.079464
{[>]N[C@@H](C)[C@@H](C[NH3+])C(=O).[+rn=90],CCCC1CCC(C=O)C(N)C1[<].[+rn=10]}	53.45740463	20.84386045	296.0661867
{[>]N[C@@H](C)[C@@H](C[NH3+])C(=O).[+rn=10],CC(C)(C)C1CCC(C=O)C(N)C1[<].[+rn=90]}	0.779436964	70.85473124	133.3175093
{[>]N[C@@H](C)[C@@H](C[NH3+])C(=O).[+rn=20],CC(C)(C)C1CCC(C=O)C(N)C1[<].[+rn=80]}	0.954650089	56.02873758	95.05434313
{[>]N[C@@H](C)[C@@H](C[NH3+])C(=O).[+rn=30],CC(C)(C)C1CCC(C=O)C(N)C1[<].[+rn=70]}	1.478559459	49.8940715	90.5287027
{[>]N[C@@H](C)[C@@H](C[NH3+])C(=O).[+rn=40],CC(C)(C)C1CCC(C=O)C(N)C1[<].[+rn=60]}	1.928947142	41.41303516	62.61828345
{[>]N[C@@H](C)[C@@H](C[NH3+])C(=O).[+rn=50],CC(C)(C)C1CCC(C=O)C(N)C1[<].[+rn=50]}	3.59861025	35.1970477	55.4592187
{[>]N[C@@H](C)[C@@H](C[NH3+])C(=O).[+rn=60],CC(C)(C)C1CCC(C=O)C(N)C1[<].[+rn=40]}	4.508222633	31.50206302	51.82804995
{[>]N[C@@H](C)[C@@H](C[NH3+])C(=O).[+rn=70],CC(C)(C)C1CCC(C=O)C(N)C1[<].[+rn=30]}	8.199242487	29.59029685	55.85785693
{[>]N[C@@H](C)[C@@H](C[NH3+])C(=O).[+rn=80],CC(C)(C)C1CCC(C=O)C(N)C1[<].[+rn=20]}	11.92036869	25.9754163	53.18697733
{[>]N[C@@H](C)[C@@H](C[NH3+])C(=O).[+rn=90],CC(C)(C)C1CCC(C=O)C(N)C1[<].[+rn=10]}	20.88950046	26.18807257	74.4201677
{[>]N[C@@H](C)[C@@H](C[NH3+])C(=O).[+rn=10],CCC1CC(C=O)C(N)C1(C)C[<].[+rn=90]}	0.283701562	30.03374321	82.08528467
{[>]N[C@@H](C)[C@@H](C[NH3+])C(=O).[+rn=20],CCC1CC(C=O)C(N)C1(C)C[<].[+rn=80]}	0.254131459	23.7187984	72.94080527
{[>]N[C@@H](C)[C@@H](C[NH3+])C(=O).[+rn=30],CCC1CC(C=O)C(N)C1(C)C[<].[+rn=70]}	0.305701345	21.612538	77.1431938
{[>]N[C@@H](C)[C@@H](C[NH3+])C(=O).[+rn=40],CCC1CC(C=O)C(N)C1(C)C[<].[+rn=60]}	0.276557152	18.01294422	55.88772848
{[>]N[C@@H](C)[C@@H](C[NH3+])C(=O).[+rn=50],CCC1CC(C=O)C(N)C1(C)C[<].[+rn=50]}	0.438767617	15.36446897	56.64517275
{[>]N[C@@H](C)[C@@H](C[NH3+])C(=O).[+rn=60],CCC1CC(C=O)C(N)C1(C)C[<].[+rn=40]}	0.465101999	14.44382528	62.08716347
{[>]N[C@@H](C)[C@@H](C[NH3+])C(=O).[+rn=70],CCC1CC(C=O)C(N)C1(C)C[<].[+rn=30]}	0.831977179	14.39540259	81.18185693
{[>]N[C@@H](C)[C@@H](C[NH3+])C(=O).[+rn=80],CCC1CC(C=O)C(N)C1(C)C[<].[+rn=20]}	1.013734793	13.60525798	91.67309487
{[>]N[C@@H](C)[C@@H](C[NH3+])C(=O).[+rn=90],CCC1CC(C=O)C(N)C1(C)C[<].[+rn=10]}	1.954180945	14.67531059	138.2141178
{[>]N[C@@H](C)[C@@H](C[NH3+])C(=O).[+rn=10],CC1CC(C=O)C(N)CCC1(C)C[<].[+rn=90]}	0.333237993	67.72253646	142.88078
{[>]N[C@@H](C)[C@@H](C[NH3+])C(=O).[+rn=20],CC1CC(C=O)C(N)CCC1(C)C[<].[+rn=80]}	0.311964952	53.71681434	101.5837222
{[>]N[C@@H](C)[C@@H](C[NH3+])C(=O).[+rn=30],CC1CC(C=O)C(N)CCC1(C)C[<].[+rn=70]}	0.369544755	48.0631987	98.55798142
{[>]N[C@@H](C)[C@@H](C[NH3+])C(=O).[+rn=40],CC1CC(C=O)C(N)CCC1(C)C[<].[+rn=60]}	0.300981906	40.75233402	63.30348916
{[>]N[C@@H](C)[C@@H](C[NH3+])C(=O).[+rn=50],CC1CC(C=O)C(N)CCC1(C)C[<].[+rn=50]}	0.40786603	35.02480844	55.29609525
{[>]N[C@@H](C)[C@@H](C[NH3+])C(=O).[+rn=60],CC1CC(C=O)C(N)CCC1(C)C[<].[+rn=40]}	0.394590636	32.05910817	50.21061309
{[>]N[C@@H](C)[C@@H](C[NH3+])C(=O).[+rn=70],CC1CC(C=O)C(N)CCC1(C)C[<].[+rn=30]}	0.590547301	30.57092455	54.36663701
{[>]N[C@@H](C)[C@@H](C[NH3+])C(=O).[+rn=80],CC1CC(C=O)C(N)CCC1(C)C[<].[+rn=20]}	0.638409164	27.05421644	50.67171281
{[>]N[C@@H](C)[C@@H](C[NH3+])C(=O).[+rn=90],CC1CC(C=O)C(N)CCC1(C)C[<].[+rn=10]}	1.035146361	26.45951164	67.44306545
{[>]N[C@@H](C)[C@@H](C[NH3+])C(=O).[+rn=10],CCC(C)(C)C1CC(N)C(C=O)C1[<].[+rn=90]}	3.678864025	75.39628544	191.7371228
{[>]N[C@@H](C)[C@@H](C[NH3+])C(=O).[+rn=20],CCC(C)(C)C1CC(N)C(C=O)C1[<].[+rn=80]}	3.525420184	58.46072741	130.9216712
{[>]N[C@@H](C)[C@@H](C[NH3+])C(=O).[+rn=30],CCC(C)(C)C1CC(N)C(C=O)C1[<].[+rn=70]}	3.577908132	52.58915614	123.3514007
{[>]N[C@@H](C)[C@@H](C[NH3+])C(=O).[+rn=40],CCC(C)(C)C1CC(N)C(C=O)C1[<].[+rn=60]}	2.90197384	44.11549078	79.39546151
{[>]N[C@@H](C)[C@@H](C[NH3+])C(=O).[+rn=50],CCC(C)(C)C1CC(N)C(C=O)C1[<].[+rn=50]}	3.465431643	37.97680463	68.73678244
{[>]N[C@@H](C)[C@@H](C[NH3+])C(=O).[+rn=60],CCC(C)(C)C1CC(N)C(C=O)C1[<].[+rn=40]}	2.784965796	34.78359299	62.44733668
{[>]N[C@@H](C)[C@@H](C[NH3+])C(=O).[+rn=70],CCC(C)(C)C1CC(N)C(C=O)C1[<].[+rn=30]}	3.388311068	32.51513175	63.37290251
{[>]N[C@@H](C)[C@@H](C[NH3+])C(=O).[+rn=80],CCC(C)(C)C1CC(N)C(C=O)C1[<].[+rn=20]}	3.062350506	27.93362834	55.53882269
{[>]N[C@@H](C)[C@@H](C[NH3+])C(=O).[+rn=90],CCC(C)(C)C1CC(N)C(C=O)C1[<].[+rn=10]}	3.863126206	27.28844667	69.16675805
{[>]N[C@@H](C)[C@@H](C[NH3+])C(=O).[+rn=10],CC1CCCCC(C=O)C1N[<].[+rn=90]}	0.662223057	50.69422182	88.62504084
{[>]N[C@@H](C)[C@@H](C[NH3+])C(=O).[+rn=20],CC1CCCCC(C=O)C1N[<].[+rn=80]}	0.644679322	39.87689468	70.99291913
{[>]N[C@@H](C)[C@@H](C[NH3+])C(=O).[+rn=30],CC1CCCCC(C=O)C1N[<].[+rn=70]}	0.815202185	33.95208069	62.57105042
{[>]N[C@@H](C)[C@@H](C[NH3+])C(=O).[+rn=40],CC1CCCCC(C=O)C1N[<].[+rn=60]}	0.716041649	27.08262437	30.76578279
{[>]N[C@@H](C)[C@@H](C[NH3+])C(=O).[+rn=50],CC1CCCCC(C=O)C1N[<].[+rn=50]}	1.045447516	21.24779929	32.70684298
{[>]N[C@@H](C)[C@@H](C[NH3+])C(=O).[+rn=60],CC1CCCCC(C=O)C1N[<].[+rn=40]}	1.071522159	18.56832194	48.21495353
{[>]N[C@@H](C)[C@@H](C[NH3+])C(=O).[+rn=70],CC1CCCCC(C=O)C1N[<].[+rn=30]}	3.132128014	17.29002014	123.4228594
{[>]N[C@@H](C)[C@@H](C[NH3+])C(=O).[+rn=80],CC1CCCCC(C=O)C1N[<].[+rn=20]}	7.500200416	15.88101763	210.2012656
{[>]N[C@@H](C)[C@@H](C[NH3+])C(=O).[+rn=90],CC1CCCCC(C=O)C1N[<].[+rn=10]}	30.87761565	17.20836181	329.7744833
{[>]N[C@@H](C)[C@@H](C[NH3+])C(=O).[+rn=10],CC(C)C1(C)CCC(C=O)C(N)C1[<].[+rn=90]}	0.553774274	48.99555661	131.6917655
{[>]N[C@@H](C)[C@@H](C[NH3+])C(=O).[+rn=20],CC(C)C1(C)CCC(C=O)C(N)C1[<].[+rn=80]}	0.585223787	38.22001347	95.58488218
{[>]N[C@@H](C)[C@@H](C[NH3+])C(=O).[+rn=30],CC(C)C1(C)CCC(C=O)C(N)C1[<].[+rn=70]}	0.717058657	35.64468395	93.78349888
{[>]N[C@@H](C)[C@@H](C[NH3+])C(=O).[+rn=40],CC(C)C1(C)CCC(C=O)C(N)C1[<].[+rn=60]}	0.607479526	29.22404848	66.53554505
{[>]N[C@@H](C)[C@@H](C[NH3+])C(=O).[+rn=50],CC(C)C1(C)CCC(C=O)C(N)C1[<].[+rn=50]}	0.79262504	24.625178	58.27063115
{[>]N[C@@H](C)[C@@H](C[NH3+])C(=O).[+rn=60],CC(C)C1(C)CCC(C=O)C(N)C1[<].[+rn=40]}	0.712512368	22.77939419	55.65685927
{[>]N[C@@H](C)[C@@H](C[NH3+])C(=O).[+rn=70],CC(C)C1(C)CCC(C=O)C(N)C1[<].[+rn=30]}	0.898013653	22.10848447	65.90797493
{[>]N[C@@H](C)[C@@H](C[NH3+])C(=O).[+rn=80],CC(C)C1(C)CCC(C=O)C(N)C1[<].[+rn=20]}	1.133118456	19.84232144	71.07061314
{[>]N[C@@H](C)[C@@H](C[NH3+])C(=O).[+rn=90],CC(C)C1(C)CCC(C=O)C(N)C1[<].[+rn=10]}	2.203686993	20.23488219	98.57796319
{[>]N[C@@H](C)[C@@H](C[NH3+])C(=O).[+rn=10],CCC1CCC(C=O)C(N)C1C[<].[+rn=90]}	0.370893629	47.49707339	172.1805889
{[>]N[C@@H](C)[C@@H](C[NH3+])C(=O).[+rn=20],CCC1CCC(C=O)C(N)C1C[<].[+rn=80]}	0.407977788	37.67200708	135.7474078
{[>]N[C@@H](C)[C@@H](C[NH3+])C(=O).[+rn=30],CCC1CCC(C=O)C(N)C1C[<].[+rn=70]}	0.579811989	33.83870173	132.9411621
{[>]N[C@@H](C)[C@@H](C[NH3+])C(=O).[+rn=40],CCC1CCC(C=O)C(N)C1C[<].[+rn=60]}	0.556832316	28.43250556	78.07705269
{[>]N[C@@H](C)[C@@H](C[NH3+])C(=O).[+rn=50],CCC1CCC(C=O)C(N)C1C[<].[+rn=50]}	0.798515018	24.09736828	77.4188155
{[>]N[C@@H](C)[C@@H](C[NH3+])C(=O).[+rn=60],CCC1CCC(C=O)C(N)C1C[<].[+rn=40]}	0.759211601	21.65394411	89.45841134
{[>]N[C@@H](C)[C@@H](C[NH3+])C(=O).[+rn=70],CCC1CCC(C=O)C(N)C1C[<].[+rn=30]}	1.48273494	20.0896378	124.3869964
{[>]N[C@@H](C)[C@@H](C[NH3+])C(=O).[+rn=80],CCC1CCC(C=O)C(N)C1C[<].[+rn=20]}	2.81567976	17.55243351	154.5971961
{[>]N[C@@H](C)[C@@H](C[NH3+])C(=O).[+rn=90],CCC1CCC(C=O)C(N)C1C[<].[+rn=10]}	7.050175187	17.55790995	218.5586718
{[>]N[C@@H](C)[C@@H](C[NH3+])C(=O).[+rn=10],CCCC1(CC)CCC(C=O)C1N[<].[+rn=90]}	0.589710962	57.75172637	171.7308828
{[>]N[C@@H](C)[C@@H](C[NH3+])C(=O).[+rn=20],CCCC1(CC)CCC(C=O)C1N[<].[+rn=80]}	0.582382583	44.89777958	117.626974
{[>]N[C@@H](C)[C@@H](C[NH3+])C(=O).[+rn=30],CCCC1(CC)CCC(C=O)C1N[<].[+rn=70]}	0.719456202	39.99835097	117.7732647
{[>]N[C@@H](C)[C@@H](C[NH3+])C(=O).[+rn=40],CCCC1(CC)CCC(C=O)C1N[<].[+rn=60]}	0.622227196	33.19265596	73.69613242
{[>]N[C@@H](C)[C@@H](C[NH3+])C(=O).[+rn=50],CCCC1(CC)CCC(C=O)C1N[<].[+rn=50]}	0.911588163	28.40904617	71.08566225
{[>]N[C@@H](C)[C@@H](C[NH3+])C(=O).[+rn=60],CCCC1(CC)CCC(C=O)C1N[<].[+rn=40]}	0.800294682	26.10990072	77.86075306
{[>]N[C@@H](C)[C@@H](C[NH3+])C(=O).[+rn=70],CCCC1(CC)CCC(C=O)C1N[<].[+rn=30]}	1.666914813	24.43919025	94.13298987
{[>]N[C@@H](C)[C@@H](C[NH3+])C(=O).[+rn=80],CCCC1(CC)CCC(C=O)C1N[<].[+rn=20]}	2.763435049	21.68365348	103.2811706
{[>]N[C@@H](C)[C@@H](C[NH3+])C(=O).[+rn=90],CCCC1(CC)CCC(C=O)C1N[<].[+rn=10]}	6.48315778	21.56705016	144.7110418
{[>]N[C@@H](C)[C@@H](C[NH3+])C(=O).[+rn=10],CC1(C)CCCC(C=O)C(N)C1[<].[+rn=90]}	1.440163432	63.46377582	126.6651901
{[>]N[C@@H](C)[C@@H](C[NH3+])C(=O).[+rn=20],CC1(C)CCCC(C=O)C(N)C1[<].[+rn=80]}	1.222376426	48.98099765	90.10050992
{[>]N[C@@H](C)[C@@H](C[NH3+])C(=O).[+rn=30],CC1(C)CCCC(C=O)C(N)C1[<].[+rn=70]}	1.282640661	42.88959116	93.17642472
{[>]N[C@@H](C)[C@@H](C[NH3+])C(=O).[+rn=40],CC1(C)CCCC(C=O)C(N)C1[<].[+rn=60]}	1.093474608	35.13928346	58.77085992
{[>]N[C@@H](C)[C@@H](C[NH3+])C(=O).[+rn=50],CC1(C)CCCC(C=O)C(N)C1[<].[+rn=50]}	1.347828354	29.22500513	55.53730498
{[>]N[C@@H](C)[C@@H](C[NH3+])C(=O).[+rn=60],CC1(C)CCCC(C=O)C(N)C1[<].[+rn=40]}	1.153359981	25.97314059	64.96348452
{[>]N[C@@H](C)[C@@H](C[NH3+])C(=O).[+rn=70],CC1(C)CCCC(C=O)C(N)C1[<].[+rn=30]}	1.318748827	24.54790719	88.33929964
{[>]N[C@@H](C)[C@@H](C[NH3+])C(=O).[+rn=80],CC1(C)CCCC(C=O)C(N)C1[<].[+rn=20]}	1.248869204	21.60631312	102.4098667
{[>]N[C@@H](C)[C@@H](C[NH3+])C(=O).[+rn=90],CC1(C)CCCC(C=O)C(N)C1[<].[+rn=10]}	1.325035892	21.7053249	155.1748915
{[>]N[C@@H](C)[C@@H](C[NH3+])C(=O).[+rn=10],CC(C)(C)C1CCC(C=O)C1N[<].[+rn=90]}	4.575425933	63.85165093	124.3294284
{[>]N[C@@H](C)[C@@H](C[NH3+])C(=O).[+rn=20],CC(C)(C)C1CCC(C=O)C1N[<].[+rn=80]}	4.091755198	49.48160997	97.84569127
{[>]N[C@@H](C)[C@@H](C[NH3+])C(=O).[+rn=30],CC(C)(C)C1CCC(C=O)C1N[<].[+rn=70]}	4.177597378	43.54454694	102.9233149
{[>]N[C@@H](C)[C@@H](C[NH3+])C(=O).[+rn=40],CC(C)(C)C1CCC(C=O)C1N[<].[+rn=60]}	3.178962944	35.40455882	73.89093007
{[>]N[C@@H](C)[C@@H](C[NH3+])C(=O).[+rn=50],CC(C)(C)C1CCC(C=O)C1N[<].[+rn=50]}	3.349833683	29.71886897	69.19476938
{[>]N[C@@H](C)[C@@H](C[NH3+])C(=O).[+rn=60],CC(C)(C)C1CCC(C=O)C1N[<].[+rn=40]}	2.646801255	27.13400879	68.31929715
{[>]N[C@@H](C)[C@@H](C[NH3+])C(=O).[+rn=70],CC(C)(C)C1CCC(C=O)C1N[<].[+rn=30]}	2.851877408	25.44495791	81.30733368
{[>]N[C@@H](C)[C@@H](C[NH3+])C(=O).[+rn=80],CC(C)(C)C1CCC(C=O)C1N[<].[+rn=20]}	2.289513568	22.5654008	83.13408954
{[>]N[C@@H](C)[C@@H](C[NH3+])C(=O).[+rn=90],CC(C)(C)C1CCC(C=O)C1N[<].[+rn=10]}	2.355623975	22.57045668	115.534796
{[>]N[C@@H](C)[C@@H](C[NH3+])C(=O).[+rn=10],CC(C)C(C)C1CCC(C=O)C1N[<].[+rn=90]}	1.698562417	72.02923107	237.3422315
{[>]N[C@@H](C)[C@@H](C[NH3+])C(=O).[+rn=20],CC(C)C(C)C1CCC(C=O)C1N[<].[+rn=80]}	1.862052414	56.3095214	180.0829004
{[>]N[C@@H](C)[C@@H](C[NH3+])C(=O).[+rn=30],CC(C)C(C)C1CCC(C=O)C1N[<].[+rn=70]}	2.367477277	50.40963528	175.716812
{[>]N[C@@H](C)[C@@H](C[NH3+])C(=O).[+rn=40],CC(C)C(C)C1CCC(C=O)C1N[<].[+rn=60]}	2.234820071	41.84865551	132.1478596
{[>]N[C@@H](C)[C@@H](C[NH3+])C(=O).[+rn=50],CC(C)C(C)C1CCC(C=O)C1N[<].[+rn=50]}	3.530866606	36.18453637	128.3873998
{[>]N[C@@H](C)[C@@H](C[NH3+])C(=O).[+rn=60],CC(C)C(C)C1CCC(C=O)C1N[<].[+rn=40]}	3.898038868	32.44721902	120.1690997
{[>]N[C@@H](C)[C@@H](C[NH3+])C(=O).[+rn=70],CC(C)C(C)C1CCC(C=O)C1N[<].[+rn=30]}	7.047745858	29.75271101	128.9159604
{[>]N[C@@H](C)[C@@H](C[NH3+])C(=O).[+rn=80],CC(C)C(C)C1CCC(C=O)C1N[<].[+rn=20]}	9.405208908	25.92611503	120.6418777
{[>]N[C@@H](C)[C@@H](C[NH3+])C(=O).[+rn=90],CC(C)C(C)C1CCC(C=O)C1N[<].[+rn=10]}	17.08852467	25.53386383	150.8806031
{[>]N[C@@H](C)[C@@H](C[NH3+])C(=O).[+rn=10],CCC1C(N)C(C=O)CC1(C)C[<].[+rn=90]}	0.22210205	27.80119813	71.02419642
{[>]N[C@@H](C)[C@@H](C[NH3+])C(=O).[+rn=20],CCC1C(N)C(C=O)CC1(C)C[<].[+rn=80]}	0.221134567	21.83047416	63.1652562
{[>]N[C@@H](C)[C@@H](C[NH3+])C(=O).[+rn=30],CCC1C(N)C(C=O)CC1(C)C[<].[+rn=70]}	0.28884142	20.09302262	70.50309025
{[>]N[C@@H](C)[C@@H](C[NH3+])C(=O).[+rn=40],CCC1C(N)C(C=O)CC1(C)C[<].[+rn=60]}	0.247461856	17.39800855	52.81150906
{[>]N[C@@H](C)[C@@H](C[NH3+])C(=O).[+rn=50],CCC1C(N)C(C=O)CC1(C)C[<].[+rn=50]}	0.353692065	15.02970765	56.023751
{[>]N[C@@H](C)[C@@H](C[NH3+])C(=O).[+rn=60],CCC1C(N)C(C=O)CC1(C)C[<].[+rn=40]}	0.321795733	14.63571766	65.04025585
{[>]N[C@@H](C)[C@@H](C[NH3+])C(=O).[+rn=70],CCC1C(N)C(C=O)CC1(C)C[<].[+rn=30]}	0.556463901	14.64580384	88.90411821
{[>]N[C@@H](C)[C@@H](C[NH3+])C(=O).[+rn=80],CCC1C(N)C(C=O)CC1(C)C[<].[+rn=20]}	0.648717341	13.55898591	103.8899379
{[>]N[C@@H](C)[C@@H](C[NH3+])C(=O).[+rn=90],CCC1C(N)C(C=O)CC1(C)C[<].[+rn=10]}	1.15718824	14.49631999	154.5451392
{[>]N[C@@H](C)[C@@H](C[NH3+])C(=O).[+rn=10],CC1CCC(C=O)C(N)C(C)C1C[<].[+rn=90]}	0.321686562	46.77658371	189.0185454
{[>]N[C@@H](C)[C@@H](C[NH3+])C(=O).[+rn=20],CC1CCC(C=O)C(N)C(C)C1C[<].[+rn=80]}	0.302592732	37.19526114	150.5641597
{[>]N[C@@H](C)[C@@H](C[NH3+])C(=O).[+rn=30],CC1CCC(C=O)C(N)C(C)C1C[<].[+rn=70]}	0.327931212	34.59930836	160.7384777
{[>]N[C@@H](C)[C@@H](C[NH3+])C(=O).[+rn=40],CC1CCC(C=O)C(N)C(C)C1C[<].[+rn=60]}	0.288015418	29.17697732	122.1295779
{[>]N[C@@H](C)[C@@H](C[NH3+])C(=O).[+rn=50],CC1CCC(C=O)C(N)C(C)C1C[<].[+rn=50]}	0.356547165	24.81941192	121.6130767
{[>]N[C@@H](C)[C@@H](C[NH3+])C(=O).[+rn=60],CC1CCC(C=O)C(N)C(C)C1C[<].[+rn=40]}	0.315795778	22.75340438	123.2985286
{[>]N[C@@H](C)[C@@H](C[NH3+])C(=O).[+rn=70],CC1CCC(C=O)C(N)C(C)C1C[<].[+rn=30]}	0.391225856	21.29644376	147.6545731
{[>]N[C@@H](C)[C@@H](C[NH3+])C(=O).[+rn=80],CC1CCC(C=O)C(N)C(C)C1C[<].[+rn=20]}	0.401539636	18.79810393	140.7812607
{[>]N[C@@H](C)[C@@H](C[NH3+])C(=O).[+rn=90],CC1CCC(C=O)C(N)C(C)C1C[<].[+rn=10]}	0.53893539	18.99032645	179.6804853
{[>]N[C@@H](C)[C@@H](C[NH3+])C(=O).[+rn=10],CCCC(C)C1CC(C=O)C1N[<].[+rn=90]}	13.68133541	78.33918527	420.7525706
{[>]N[C@@H](C)[C@@H](C[NH3+])C(=O).[+rn=20],CCCC(C)C1CC(C=O)C1N[<].[+rn=80]}	11.26459205	60.89571328	335.5864858
{[>]N[C@@H](C)[C@@H](C[NH3+])C(=O).[+rn=30],CCCC(C)C1CC(C=O)C1N[<].[+rn=70]}	10.63592776	52.69653231	290.5992777
{[>]N[C@@H](C)[C@@H](C[NH3+])C(=O).[+rn=40],CCCC(C)C1CC(C=O)C1N[<].[+rn=60]}	6.907035719	42.43926961	155.0826102
{[>]N[C@@H](C)[C@@H](C[NH3+])C(=O).[+rn=50],CCCC(C)C1CC(C=O)C1N[<].[+rn=50]}	7.825938602	34.24920696	122.111458
{[>]N[C@@H](C)[C@@H](C[NH3+])C(=O).[+rn=60],CCCC(C)C1CC(C=O)C1N[<].[+rn=40]}	6.47364444	29.70184192	111.8114611
{[>]N[C@@H](C)[C@@H](C[NH3+])C(=O).[+rn=70],CCCC(C)C1CC(C=O)C1N[<].[+rn=30]}	9.073579597	26.4833139	142.8886437
{[>]N[C@@H](C)[C@@H](C[NH3+])C(=O).[+rn=80],CCCC(C)C1CC(C=O)C1N[<].[+rn=20]}	9.597415946	22.55492696	147.1929399
{[>]N[C@@H](C)[C@@H](C[NH3+])C(=O).[+rn=90],CCCC(C)C1CC(C=O)C1N[<].[+rn=10]}	16.15471127	21.61411706	203.4159518
{[>]N[C@@H](C)[C@@H](C[NH3+])C(=O).[+rn=10],CC(C)C1(C)C(C)CC(C=O)C1N[<].[+rn=90]}	0.19583462	21.72863884	101.6457556
{[>]N[C@@H](C)[C@@H](C[NH3+])C(=O).[+rn=20],CC(C)C1(C)C(C)CC(C=O)C1N[<].[+rn=80]}	0.186054811	17.46635196	86.46079105
{[>]N[C@@H](C)[C@@H](C[NH3+])C(=O).[+rn=30],CC(C)C1(C)C(C)CC(C=O)C1N[<].[+rn=70]}	0.202699925	16.44911854	93.35594999
{[>]N[C@@H](C)[C@@H](C[NH3+])C(=O).[+rn=40],CC(C)C1(C)C(C)CC(C=O)C1N[<].[+rn=60]}	0.172273105	14.4656106	84.16790599
{[>]N[C@@H](C)[C@@H](C[NH3+])C(=O).[+rn=50],CC(C)C1(C)C(C)CC(C=O)C1N[<].[+rn=50]}	0.208694589	12.98276334	84.66844004
{[>]N[C@@H](C)[C@@H](C[NH3+])C(=O).[+rn=60],CC(C)C1(C)C(C)CC(C=O)C1N[<].[+rn=40]}	0.190598594	12.99002904	88.72555083
{[>]N[C@@H](C)[C@@H](C[NH3+])C(=O).[+rn=70],CC(C)C1(C)C(C)CC(C=O)C1N[<].[+rn=30]}	0.271983787	12.95189308	105.4897308
{[>]N[C@@H](C)[C@@H](C[NH3+])C(=O).[+rn=80],CC(C)C1(C)C(C)CC(C=O)C1N[<].[+rn=20]}	0.295167349	11.88209879	108.6302298
{[>]N[C@@H](C)[C@@H](C[NH3+])C(=O).[+rn=90],CC(C)C1(C)C(C)CC(C=O)C1N[<].[+rn=10]}	0.36428865	12.82977812	143.9610344
{[>]N[C@@H](C)[C@@H](C[NH3+])C(=O).[+rn=10],CCC(C)C1CCC(C=O)C(N)C1[<].[+rn=90]}	0.995119787	61.61953327	244.2065455
{[>]N[C@@H](C)[C@@H](C[NH3+])C(=O).[+rn=20],CCC(C)C1CCC(C=O)C(N)C1[<].[+rn=80]}	1.103966657	48.18170118	180.809239
{[>]N[C@@H](C)[C@@H](C[NH3+])C(=O).[+rn=30],CCC(C)C1CCC(C=O)C(N)C1[<].[+rn=70]}	1.477647199	42.57350267	173.408763
{[>]N[C@@H](C)[C@@H](C[NH3+])C(=O).[+rn=40],CCC(C)C1CCC(C=O)C(N)C1[<].[+rn=60]}	1.441444819	34.18645263	100.9456149
{[>]N[C@@H](C)[C@@H](C[NH3+])C(=O).[+rn=50],CCC(C)C1CCC(C=O)C(N)C1[<].[+rn=50]}	2.040999347	28.76242844	84.6194497
{[>]N[C@@H](C)[C@@H](C[NH3+])C(=O).[+rn=60],CCC(C)C1CCC(C=O)C(N)C1[<].[+rn=40]}	1.906670935	26.14690489	86.64404177
{[>]N[C@@H](C)[C@@H](C[NH3+])C(=O).[+rn=70],CCC(C)C1CCC(C=O)C(N)C1[<].[+rn=30]}	2.979295691	24.79550761	110.1741114
{[>]N[C@@H](C)[C@@H](C[NH3+])C(=O).[+rn=80],CCC(C)C1CCC(C=O)C(N)C1[<].[+rn=20]}	4.956484295	22.32669094	124.9432513
{[>]N[C@@H](C)[C@@H](C[NH3+])C(=O).[+rn=90],CCC(C)C1CCC(C=O)C(N)C1[<].[+rn=10]}	11.4019451	22.37244256	174.8588029
{[>]N[C@@H](C)[C@@H](C[NH3+])C(=O).[+rn=10],CC(C)C1CC(C=O)C(N)CC1C[<].[+rn=90]}	10.70930378	77.54930705	304.5239715
{[>]N[C@@H](C)[C@@H](C[NH3+])C(=O).[+rn=20],CC(C)C1CC(C=O)C(N)CC1C[<].[+rn=80]}	8.885103375	60.40539556	233.4646826
{[>]N[C@@H](C)[C@@H](C[NH3+])C(=O).[+rn=30],CC(C)C1CC(C=O)C(N)CC1C[<].[+rn=70]}	8.595891855	53.36674103	225.0082028
{[>]N[C@@H](C)[C@@H](C[NH3+])C(=O).[+rn=40],CC(C)C1CC(C=O)C(N)CC1C[<].[+rn=60]}	6.214170984	44.25215148	161.2315001
{[>]N[C@@H](C)[C@@H](C[NH3+])C(=O).[+rn=50],CC(C)C1CC(C=O)C(N)CC1C[<].[+rn=50]}	6.501602761	37.50659143	150.919252
{[>]N[C@@H](C)[C@@H](C[NH3+])C(=O).[+rn=60],CC(C)C1CC(C=O)C(N)CC1C[<].[+rn=40]}	4.919790992	34.02782379	137.313076
{[>]N[C@@H](C)[C@@H](C[NH3+])C(=O).[+rn=70],CC(C)C1CC(C=O)C(N)CC1C[<].[+rn=30]}	5.277665015	31.57326853	148.0750471
{[>]N[C@@H](C)[C@@H](C[NH3+])C(=O).[+rn=80],CC(C)C1CC(C=O)C(N)CC1C[<].[+rn=20]}	4.33379938	27.08275717	134.0372152
{[>]N[C@@H](C)[C@@H](C[NH3+])C(=O).[+rn=90],CC(C)C1CC(C=O)C(N)CC1C[<].[+rn=10]}	3.967902437	26.36806498	164.7164615
{[>]N[C@@H](C)[C@@H](C[NH3+])C(=O).[+rn=10],CCCCC1(C)CC(C=O)C1N[<].[+rn=90]}	7.724061852	77.84897484	294.4188753
{[>]N[C@@H](C)[C@@H](C[NH3+])C(=O).[+rn=20],CCCCC1(C)CC(C=O)C1N[<].[+rn=80]}	8.127434053	61.83477684	226.1611462
{[>]N[C@@H](C)[C@@H](C[NH3+])C(=O).[+rn=30],CCCCC1(C)CC(C=O)C1N[<].[+rn=70]}	11.10146487	53.67983777	205.94066
{[>]N[C@@H](C)[C@@H](C[NH3+])C(=O).[+rn=40],CCCCC1(C)CC(C=O)C1N[<].[+rn=60]}	10.33490464	43.52759526	103.1682508
{[>]N[C@@H](C)[C@@H](C[NH3+])C(=O).[+rn=50],CCCCC1(C)CC(C=O)C1N[<].[+rn=50]}	18.6707432	34.58736722	77.81472892
{[>]N[C@@H](C)[C@@H](C[NH3+])C(=O).[+rn=60],CCCCC1(C)CC(C=O)C1N[<].[+rn=40]}	20.31119783	30.07247566	65.05820602
{[>]N[C@@H](C)[C@@H](C[NH3+])C(=O).[+rn=70],CCCCC1(C)CC(C=O)C1N[<].[+rn=30]}	42.76362747	26.72944647	70.45544699
{[>]N[C@@H](C)[C@@H](C[NH3+])C(=O).[+rn=80],CCCCC1(C)CC(C=O)C1N[<].[+rn=20]}	66.23755781	22.76085856	79.62600406
{[>]N[C@@H](C)[C@@H](C[NH3+])C(=O).[+rn=90],CCCCC1(C)CC(C=O)C1N[<].[+rn=10]}	165.8211134	21.99231881	120.291369
{[>]N[C@@H](C)[C@@H](C[NH3+])C(=O).[+rn=10],CCC1CCCC(C=O)C(N)C1[<].[+rn=90]}	0.571776326	76.96772016	228.1740496
{[>]N[C@@H](C)[C@@H](C[NH3+])C(=O).[+rn=20],CCC1CCCC(C=O)C(N)C1[<].[+rn=80]}	0.570260343	60.43982211	182.8490516
{[>]N[C@@H](C)[C@@H](C[NH3+])C(=O).[+rn=30],CCC1CCCC(C=O)C(N)C1[<].[+rn=70]}	0.761134064	51.86078449	180.7251887
{[>]N[C@@H](C)[C@@H](C[NH3+])C(=O).[+rn=40],CCC1CCCC(C=O)C(N)C1[<].[+rn=60]}	0.721916509	41.14499162	90.18350845
{[>]N[C@@H](C)[C@@H](C[NH3+])C(=O).[+rn=50],CCC1CCCC(C=O)C(N)C1[<].[+rn=50]}	1.24663747	33.48107346	68.87329937
{[>]N[C@@H](C)[C@@H](C[NH3+])C(=O).[+rn=60],CCC1CCCC(C=O)C(N)C1[<].[+rn=40]}	1.353473257	29.08706034	75.01804474
{[>]N[C@@H](C)[C@@H](C[NH3+])C(=O).[+rn=70],CCC1CCCC(C=O)C(N)C1[<].[+rn=30]}	3.43175356	26.11220544	124.5327321
{[>]N[C@@H](C)[C@@H](C[NH3+])C(=O).[+rn=80],CCC1CCCC(C=O)C(N)C1[<].[+rn=20]}	9.093968311	22.49265132	163.8554953
{[>]N[C@@H](C)[C@@H](C[NH3+])C(=O).[+rn=90],CCC1CCCC(C=O)C(N)C1[<].[+rn=10]}	29.75900345	22.00490459	255.5344563
{[>]N[C@@H](C)[C@@H](C[NH3+])C(=O).[+rn=10],CC(C)C1(C)CC(C=O)C(N)C1C[<].[+rn=90]}	0.161312385	30.30124941	120.5506794
{[>]N[C@@H](C)[C@@H](C[NH3+])C(=O).[+rn=20],CC(C)C1(C)CC(C=O)C(N)C1C[<].[+rn=80]}	0.172807048	24.08964321	97.28403917
{[>]N[C@@H](C)[C@@H](C[NH3+])C(=O).[+rn=30],CC(C)C1(C)CC(C=O)C(N)C1C[<].[+rn=70]}	0.213677812	22.81882322	101.0075034
{[>]N[C@@H](C)[C@@H](C[NH3+])C(=O).[+rn=40],CC(C)C1(C)CC(C=O)C(N)C1C[<].[+rn=60]}	0.208040779	19.68859775	84.62685349
{[>]N[C@@H](C)[C@@H](C[NH3+])C(=O).[+rn=50],CC(C)C1(C)CC(C=O)C(N)C1C[<].[+rn=50]}	0.319333849	16.99629703	82.09906306
{[>]N[C@@H](C)[C@@H](C[NH3+])C(=O).[+rn=60],CC(C)C1(C)CC(C=O)C(N)C1C[<].[+rn=40]}	0.304024209	15.94543956	82.82249503
{[>]N[C@@H](C)[C@@H](C[NH3+])C(=O).[+rn=70],CC(C)C1(C)CC(C=O)C(N)C1C[<].[+rn=30]}	0.463473296	15.68570602	93.72136758
{[>]N[C@@H](C)[C@@H](C[NH3+])C(=O).[+rn=80],CC(C)C1(C)CC(C=O)C(N)C1C[<].[+rn=20]}	0.471276982	14.27834862	94.18701065
{[>]N[C@@H](C)[C@@H](C[NH3+])C(=O).[+rn=90],CC(C)C1(C)CC(C=O)C(N)C1C[<].[+rn=10]}	0.612308747	15.22623956	120.2308162
{[>]N[C@@H](C)[C@@H](C[NH3+])C(=O).[+rn=10],CCC1(C)C(N)C(C=O)CC1(C)C[<].[+rn=90]}	0.105638737	17.5941478	46.88215559
{[>]N[C@@H](C)[C@@H](C[NH3+])C(=O).[+rn=20],CCC1(C)C(N)C(C=O)CC1(C)C[<].[+rn=80]}	0.101884887	14.02376552	44.41264884
{[>]N[C@@H](C)[C@@H](C[NH3+])C(=O).[+rn=30],CCC1(C)C(N)C(C=O)CC1(C)C[<].[+rn=70]}	0.131474535	13.35529322	50.02234725
{[>]N[C@@H](C)[C@@H](C[NH3+])C(=O).[+rn=40],CCC1(C)C(N)C(C=O)CC1(C)C[<].[+rn=60]}	0.116874618	11.72025254	48.49427462
{[>]N[C@@H](C)[C@@H](C[NH3+])C(=O).[+rn=50],CCC1(C)C(N)C(C=O)CC1(C)C[<].[+rn=50]}	0.172552076	10.53424484	56.24791507
{[>]N[C@@H](C)[C@@H](C[NH3+])C(=O).[+rn=60],CCC1(C)C(N)C(C=O)CC1(C)C[<].[+rn=40]}	0.169370642	10.63850244	64.87720868
{[>]N[C@@H](C)[C@@H](C[NH3+])C(=O).[+rn=70],CCC1(C)C(N)C(C=O)CC1(C)C[<].[+rn=30]}	0.28632569	11.08334631	79.27499994
{[>]N[C@@H](C)[C@@H](C[NH3+])C(=O).[+rn=80],CCC1(C)C(N)C(C=O)CC1(C)C[<].[+rn=20]}	0.359185784	10.39904463	85.64079105
{[>]N[C@@H](C)[C@@H](C[NH3+])C(=O).[+rn=90],CCC1(C)C(N)C(C=O)CC1(C)C[<].[+rn=10]}	0.523996616	11.0169748	118.3352653
{[>]N[C@@H](C)[C@@H](C[NH3+])C(=O).[+rn=10],CC1CC(C=O)C(N)C(C)C1C[<].[+rn=90]}	0.469221834	39.60350667	172.5471307
{[>]N[C@@H](C)[C@@H](C[NH3+])C(=O).[+rn=20],CC1CC(C=O)C(N)C(C)C1C[<].[+rn=80]}	0.471053271	30.69455073	146.9392944
{[>]N[C@@H](C)[C@@H](C[NH3+])C(=O).[+rn=30],CC1CC(C=O)C(N)C(C)C1C[<].[+rn=70]}	0.597353905	27.90707257	151.8519327
{[>]N[C@@H](C)[C@@H](C[NH3+])C(=O).[+rn=40],CC1CC(C=O)C(N)C(C)C1C[<].[+rn=60]}	0.53722154	23.53837402	113.3813226
{[>]N[C@@H](C)[C@@H](C[NH3+])C(=O).[+rn=50],CC1CC(C=O)C(N)C(C)C1C[<].[+rn=50]}	0.772575563	20.09031666	113.9786243
{[>]N[C@@H](C)[C@@H](C[NH3+])C(=O).[+rn=60],CC1CC(C=O)C(N)C(C)C1C[<].[+rn=40]}	0.727510209	19.01795534	115.2952832
{[>]N[C@@H](C)[C@@H](C[NH3+])C(=O).[+rn=70],CC1CC(C=O)C(N)C(C)C1C[<].[+rn=30]}	1.11735117	17.89843988	139.7201443
{[>]N[C@@H](C)[C@@H](C[NH3+])C(=O).[+rn=80],CC1CC(C=O)C(N)C(C)C1C[<].[+rn=20]}	1.577991431	15.79716048	143.0339321
{[>]N[C@@H](C)[C@@H](C[NH3+])C(=O).[+rn=90],CC1CC(C=O)C(N)C(C)C1C[<].[+rn=10]}	2.980845521	16.01196453	190.8320678
{[>]N[C@@H](C)[C@@H](C[NH3+])C(=O).[+rn=10],CC1CC(C)(C)CC(C=O)C1N[<].[+rn=90]}	0.152311616	56.56969328	99.33456118
{[>]N[C@@H](C)[C@@H](C[NH3+])C(=O).[+rn=20],CC1CC(C)(C)CC(C=O)C1N[<].[+rn=80]}	0.181790318	43.95350905	77.5464402
{[>]N[C@@H](C)[C@@H](C[NH3+])C(=O).[+rn=30],CC1CC(C)(C)CC(C=O)C1N[<].[+rn=70]}	0.265290755	38.96604562	77.24127102
{[>]N[C@@H](C)[C@@H](C[NH3+])C(=O).[+rn=40],CC1CC(C)(C)CC(C=O)C1N[<].[+rn=60]}	0.28637204	32.26241303	53.99440437
{[>]N[C@@H](C)[C@@H](C[NH3+])C(=O).[+rn=50],CC1CC(C)(C)CC(C=O)C1N[<].[+rn=50]}	0.51861799	27.06837784	53.80222855
{[>]N[C@@H](C)[C@@H](C[NH3+])C(=O).[+rn=60],CC1CC(C)(C)CC(C=O)C1N[<].[+rn=40]}	0.696075762	24.84634034	55.5890477
{[>]N[C@@H](C)[C@@H](C[NH3+])C(=O).[+rn=70],CC1CC(C)(C)CC(C=O)C1N[<].[+rn=30]}	1.552793656	23.76777901	69.67739168
{[>]N[C@@H](C)[C@@H](C[NH3+])C(=O).[+rn=80],CC1CC(C)(C)CC(C=O)C1N[<].[+rn=20]}	2.402334236	20.76666219	74.30604003
{[>]N[C@@H](C)[C@@H](C[NH3+])C(=O).[+rn=90],CC1CC(C)(C)CC(C=O)C1N[<].[+rn=10]}	4.747407862	20.80109792	106.7014482
{[>]N[C@@H](C)[C@@H](C[NH3+])C(=O).[+rn=10],CCC1(C)CC(C)C(N)C(C=O)C1[<].[+rn=90]}	0.565499447	62.96572764	185.0781973
{[>]N[C@@H](C)[C@@H](C[NH3+])C(=O).[+rn=20],CCC1(C)CC(C)C(N)C(C=O)C1[<].[+rn=80]}	0.540489593	48.06297555	130.2174183
{[>]N[C@@H](C)[C@@H](C[NH3+])C(=O).[+rn=30],CCC1(C)CC(C)C(N)C(C=O)C1[<].[+rn=70]}	0.605674772	42.38322832	128.9547184
{[>]N[C@@H](C)[C@@H](C[NH3+])C(=O).[+rn=40],CCC1(C)CC(C)C(N)C(C=O)C1[<].[+rn=60]}	0.500177018	34.55747744	76.52949599
{[>]N[C@@H](C)[C@@H](C[NH3+])C(=O).[+rn=50],CCC1(C)CC(C)C(N)C(C=O)C1[<].[+rn=50]}	0.631484836	29.19441623	63.20994903
{[>]N[C@@H](C)[C@@H](C[NH3+])C(=O).[+rn=60],CCC1(C)CC(C)C(N)C(C=O)C1[<].[+rn=40]}	0.605714896	27.24173113	56.066637
{[>]N[C@@H](C)[C@@H](C[NH3+])C(=O).[+rn=70],CCC1(C)CC(C)C(N)C(C=O)C1[<].[+rn=30]}	0.890211946	26.20737984	64.33327984
{[>]N[C@@H](C)[C@@H](C[NH3+])C(=O).[+rn=80],CCC1(C)CC(C)C(N)C(C=O)C1[<].[+rn=20]}	1.256929347	22.93829987	61.65955173
{[>]N[C@@H](C)[C@@H](C[NH3+])C(=O).[+rn=90],CCC1(C)CC(C)C(N)C(C=O)C1[<].[+rn=10]}	2.4201453	22.92995622	81.71868916
{[>]N[C@@H](C)[C@@H](C[NH3+])C(=O).[+rn=10],CCC1(C)CC(C)CC(C=O)C1N[<].[+rn=90]}	0.334811031	53.47975557	172.4840569
{[>]N[C@@H](C)[C@@H](C[NH3+])C(=O).[+rn=20],CCC1(C)CC(C)CC(C=O)C1N[<].[+rn=80]}	0.347658531	42.01046227	120.762228
{[>]N[C@@H](C)[C@@H](C[NH3+])C(=O).[+rn=30],CCC1(C)CC(C)CC(C=O)C1N[<].[+rn=70]}	0.427123988	37.05734144	117.488496
{[>]N[C@@H](C)[C@@H](C[NH3+])C(=O).[+rn=40],CCC1(C)CC(C)CC(C=O)C1N[<].[+rn=60]}	0.384338164	30.36026337	74.911688
{[>]N[C@@H](C)[C@@H](C[NH3+])C(=O).[+rn=50],CCC1(C)CC(C)CC(C=O)C1N[<].[+rn=50]}	0.503593941	25.94037878	66.01140055
{[>]N[C@@H](C)[C@@H](C[NH3+])C(=O).[+rn=60],CCC1(C)CC(C)CC(C=O)C1N[<].[+rn=40]}	0.498729018	24.20495165	62.92658669
{[>]N[C@@H](C)[C@@H](C[NH3+])C(=O).[+rn=70],CCC1(C)CC(C)CC(C=O)C1N[<].[+rn=30]}	0.837666547	23.28272117	74.63369596
{[>]N[C@@H](C)[C@@H](C[NH3+])C(=O).[+rn=80],CCC1(C)CC(C)CC(C=O)C1N[<].[+rn=20]}	1.280278346	20.66818308	76.84388901
{[>]N[C@@H](C)[C@@H](C[NH3+])C(=O).[+rn=90],CCC1(C)CC(C)CC(C=O)C1N[<].[+rn=10]}	2.384810442	20.8593048	105.5909482
{[>]N[C@@H](C)[C@@H](C[NH3+])C(=O).[+rn=10],CC1CCC(C)C(N)C(C=O)C1[<].[+rn=90]}	0.277259939	67.73286023	189.934177
{[>]N[C@@H](C)[C@@H](C[NH3+])C(=O).[+rn=20],CC1CCC(C)C(N)C(C=O)C1[<].[+rn=80]}	0.336077949	52.13013287	144.3771572
{[>]N[C@@H](C)[C@@H](C[NH3+])C(=O).[+rn=30],CC1CCC(C)C(N)C(C=O)C1[<].[+rn=70]}	0.492999653	44.95795017	138.5748609
{[>]N[C@@H](C)[C@@H](C[NH3+])C(=O).[+rn=40],CC1CCC(C)C(N)C(C=O)C1[<].[+rn=60]}	0.523628893	36.38435663	81.14951732
{[>]N[C@@H](C)[C@@H](C[NH3+])C(=O).[+rn=50],CC1CCC(C)C(N)C(C=O)C1[<].[+rn=50]}	0.961882168	29.50876715	72.88909275
{[>]N[C@@H](C)[C@@H](C[NH3+])C(=O).[+rn=60],CC1CCC(C)C(N)C(C=O)C1[<].[+rn=40]}	1.324277895	25.99312772	70.92708918
{[>]N[C@@H](C)[C@@H](C[NH3+])C(=O).[+rn=70],CC1CCC(C)C(N)C(C=O)C1[<].[+rn=30]}	3.618785055	23.68445034	91.47457287
{[>]N[C@@H](C)[C@@H](C[NH3+])C(=O).[+rn=80],CC1CCC(C)C(N)C(C=O)C1[<].[+rn=20]}	6.692605177	20.18316331	102.024226
{[>]N[C@@H](C)[C@@H](C[NH3+])C(=O).[+rn=90],CC1CCC(C)C(N)C(C=O)C1[<].[+rn=10]}	15.61705247	19.9723824	145.5329933
{[>]N[C@@H](C)[C@@H](C[NH3+])C(=O).[+rn=10],CC1CC(N)C(C=O)CC(C)(C)C1[<].[+rn=90]}	0.060322983	63.58652877	127.1608531
{[>]N[C@@H](C)[C@@H](C[NH3+])C(=O).[+rn=20],CC1CC(N)C(C=O)CC(C)(C)C1[<].[+rn=80]}	0.0619107	50.44285665	91.37561867
{[>]N[C@@H](C)[C@@H](C[NH3+])C(=O).[+rn=30],CC1CC(N)C(C=O)CC(C)(C)C1[<].[+rn=70]}	0.081195208	46.18574048	89.01634176
{[>]N[C@@H](C)[C@@H](C[NH3+])C(=O).[+rn=40],CC1CC(N)C(C=O)CC(C)(C)C1[<].[+rn=60]}	0.081249939	38.46911029	60.99242341
{[>]N[C@@H](C)[C@@H](C[NH3+])C(=O).[+rn=50],CC1CC(N)C(C=O)CC(C)(C)C1[<].[+rn=50]}	0.138152411	33.06299719	54.0668979
{[>]N[C@@H](C)[C@@H](C[NH3+])C(=O).[+rn=60],CC1CC(N)C(C=O)CC(C)(C)C1[<].[+rn=40]}	0.157392401	30.15642333	52.52170858
{[>]N[C@@H](C)[C@@H](C[NH3+])C(=O).[+rn=70],CC1CC(N)C(C=O)CC(C)(C)C1[<].[+rn=30]}	0.260899164	28.19145968	59.85256803
{[>]N[C@@H](C)[C@@H](C[NH3+])C(=O).[+rn=80],CC1CC(N)C(C=O)CC(C)(C)C1[<].[+rn=20]}	0.321150884	24.431282	61.57789936
{[>]N[C@@H](C)[C@@H](C[NH3+])C(=O).[+rn=90],CC1CC(N)C(C=O)CC(C)(C)C1[<].[+rn=10]}	0.51432354	24.54315382	85.13183264
{[>]N[C@@H](C)[C@@H](C[NH3+])C(=O).[+rn=10],CC1CC(C=O)C(N)C(C)(C)C1C[<].[+rn=90]}	0.17877482	28.51558794	125.2479357
{[>]N[C@@H](C)[C@@H](C[NH3+])C(=O).[+rn=20],CC1CC(C=O)C(N)C(C)(C)C1C[<].[+rn=80]}	0.196148571	22.92710412	113.3110488
{[>]N[C@@H](C)[C@@H](C[NH3+])C(=O).[+rn=30],CC1CC(C=O)C(N)C(C)(C)C1C[<].[+rn=70]}	0.256378923	22.05507699	120.054964
{[>]N[C@@H](C)[C@@H](C[NH3+])C(=O).[+rn=40],CC1CC(C=O)C(N)C(C)(C)C1C[<].[+rn=60]}	0.236864581	19.23283703	99.85258898
{[>]N[C@@H](C)[C@@H](C[NH3+])C(=O).[+rn=50],CC1CC(C=O)C(N)C(C)(C)C1C[<].[+rn=50]}	0.31404434	16.72277939	94.86047507
{[>]N[C@@H](C)[C@@H](C[NH3+])C(=O).[+rn=60],CC1CC(C=O)C(N)C(C)(C)C1C[<].[+rn=40]}	0.29378189	16.45757508	98.7250921
{[>]N[C@@H](C)[C@@H](C[NH3+])C(=O).[+rn=70],CC1CC(C=O)C(N)C(C)(C)C1C[<].[+rn=30]}	0.489636853	16.24789701	113.0887064
{[>]N[C@@H](C)[C@@H](C[NH3+])C(=O).[+rn=80],CC1CC(C=O)C(N)C(C)(C)C1C[<].[+rn=20]}	0.546211612	14.77112371	118.3811162
{[>]N[C@@H](C)[C@@H](C[NH3+])C(=O).[+rn=90],CC1CC(C=O)C(N)C(C)(C)C1C[<].[+rn=10]}	0.807636812	15.30212683	150.941193
{[>]N[C@@H](C)[C@@H](C[NH3+])C(=O).[+rn=10],CC(C)C1C(C)CC(C=O)C1N[<].[+rn=90]}	0.723712861	43.96788561	162.5055116
{[>]N[C@@H](C)[C@@H](C[NH3+])C(=O).[+rn=20],CC(C)C1C(C)CC(C=O)C1N[<].[+rn=80]}	0.72651039	33.76716665	135.5530157
{[>]N[C@@H](C)[C@@H](C[NH3+])C(=O).[+rn=30],CC(C)C1C(C)CC(C=O)C1N[<].[+rn=70]}	0.816296412	30.46496172	147.1760492
{[>]N[C@@H](C)[C@@H](C[NH3+])C(=O).[+rn=40],CC(C)C1C(C)CC(C=O)C1N[<].[+rn=60]}	0.678213117	25.18023968	113.4113111
{[>]N[C@@H](C)[C@@H](C[NH3+])C(=O).[+rn=50],CC(C)C1C(C)CC(C=O)C1N[<].[+rn=50]}	0.873851807	20.83796091	116.3615094
{[>]N[C@@H](C)[C@@H](C[NH3+])C(=O).[+rn=60],CC(C)C1C(C)CC(C=O)C1N[<].[+rn=40]}	0.787936844	19.18113808	121.214223
{[>]N[C@@H](C)[C@@H](C[NH3+])C(=O).[+rn=70],CC(C)C1C(C)CC(C=O)C1N[<].[+rn=30]}	1.040978696	18.41687849	149.3355948
{[>]N[C@@H](C)[C@@H](C[NH3+])C(=O).[+rn=80],CC(C)C1C(C)CC(C=O)C1N[<].[+rn=20]}	1.049776285	16.81382867	146.7877981
{[>]N[C@@H](C)[C@@H](C[NH3+])C(=O).[+rn=90],CC(C)C1C(C)CC(C=O)C1N[<].[+rn=10]}	1.289630083	17.53056084	196.4747323
{[>]N[C@@H](C)[C@@H](C[NH3+])C(=O).[+rn=10],CCC1(C(C)C)CC(C=O)C1N[<].[+rn=90]}	3.715453825	35.31138935	159.2252005
{[>]N[C@@H](C)[C@@H](C[NH3+])C(=O).[+rn=20],CCC1(C(C)C)CC(C=O)C1N[<].[+rn=80]}	3.075932034	27.2937086	122.8017482
{[>]N[C@@H](C)[C@@H](C[NH3+])C(=O).[+rn=30],CCC1(C(C)C)CC(C=O)C1N[<].[+rn=70]}	3.092562367	24.65439	123.5529196
{[>]N[C@@H](C)[C@@H](C[NH3+])C(=O).[+rn=40],CCC1(C(C)C)CC(C=O)C1N[<].[+rn=60]}	2.384941262	21.23832771	88.21727155
{[>]N[C@@H](C)[C@@H](C[NH3+])C(=O).[+rn=50],CCC1(C(C)C)CC(C=O)C1N[<].[+rn=50]}	2.476997255	18.31977688	84.38752083
{[>]N[C@@H](C)[C@@H](C[NH3+])C(=O).[+rn=60],CCC1(C(C)C)CC(C=O)C1N[<].[+rn=40]}	1.962387695	17.34579106	80.57834934
{[>]N[C@@H](C)[C@@H](C[NH3+])C(=O).[+rn=70],CCC1(C(C)C)CC(C=O)C1N[<].[+rn=30]}	2.167644985	16.9383461	95.85074645
{[>]N[C@@H](C)[C@@H](C[NH3+])C(=O).[+rn=80],CCC1(C(C)C)CC(C=O)C1N[<].[+rn=20]}	2.254727101	15.70250752	105.6309277
{[>]N[C@@H](C)[C@@H](C[NH3+])C(=O).[+rn=90],CCC1(C(C)C)CC(C=O)C1N[<].[+rn=10]}	2.697609796	16.50535952	149.2024373
{[>]N[C@@H](C)[C@@H](C[NH3+])C(=O).[+rn=10],CCCC1(C)CCC(C=O)C1N[<].[+rn=90]}	0.694336769	49.40659026	120.4285326
{[>]N[C@@H](C)[C@@H](C[NH3+])C(=O).[+rn=20],CCCC1(C)CCC(C=O)C1N[<].[+rn=80]}	0.724657567	38.94135992	92.17620547
{[>]N[C@@H](C)[C@@H](C[NH3+])C(=O).[+rn=30],CCCC1(C)CCC(C=O)C1N[<].[+rn=70]}	0.983772252	34.59756123	91.68245119
{[>]N[C@@H](C)[C@@H](C[NH3+])C(=O).[+rn=40],CCCC1(C)CCC(C=O)C1N[<].[+rn=60]}	0.881191529	27.92026464	57.2950481
{[>]N[C@@H](C)[C@@H](C[NH3+])C(=O).[+rn=50],CCCC1(C)CCC(C=O)C1N[<].[+rn=50]}	1.588885192	22.67202557	54.07818886
{[>]N[C@@H](C)[C@@H](C[NH3+])C(=O).[+rn=60],CCCC1(C)CCC(C=O)C1N[<].[+rn=40]}	1.669887917	20.43274954	60.19670452
{[>]N[C@@H](C)[C@@H](C[NH3+])C(=O).[+rn=70],CCCC1(C)CCC(C=O)C1N[<].[+rn=30]}	3.922448188	19.9083773	85.03181097
{[>]N[C@@H](C)[C@@H](C[NH3+])C(=O).[+rn=80],CCCC1(C)CCC(C=O)C1N[<].[+rn=20]}	8.507592001	18.39549033	110.6515492
{[>]N[C@@H](C)[C@@H](C[NH3+])C(=O).[+rn=90],CCCC1(C)CCC(C=O)C1N[<].[+rn=10]}	24.11368861	18.81572629	173.7381086
{[>]N[C@@H](C)[C@@H](C[NH3+])C(=O).[+rn=10],CC[<].[+rn=90]}	5785.595741	735.8465513	249.5022279
{[>]N[C@@H](C)[C@@H](C[NH3+])C(=O).[+rn=20],CC[<].[+rn=80]}	4810.412587	755.6429262	222.8018315
{[>]N[C@@H](C)[C@@H](C[NH3+])C(=O).[+rn=30],CC[<].[+rn=70]}	4959.218434	823.5426495	191.5518577
{[>]N[C@@H](C)[C@@H](C[NH3+])C(=O).[+rn=40],CC[<].[+rn=60]}	3531.152689	867.8746493	132.210192
{[>]N[C@@H](C)[C@@H](C[NH3+])C(=O).[+rn=50],CC[<].[+rn=50]}	4453.193371	899.7075264	166.0562851
{[>]N[C@@H](C)[C@@H](C[NH3+])C(=O).[+rn=60],CC[<].[+rn=40]}	3146.730397	999.6383307	119.7729302
{[>]N[C@@H](C)[C@@H](C[NH3+])C(=O).[+rn=70],CC[<].[+rn=30]}	4015.064246	1100.631668	143.4074964
{[>]N[C@@H](C)[C@@H](C[NH3+])C(=O).[+rn=80],CC[<].[+rn=20]}	3409.249803	1170.574436	136.9760335
{[>]N[C@@H](C)[C@@H](C[NH3+])C(=O).[+rn=90],CC[<].[+rn=10]}	3894.579263	1341.774114	126.8933819
{[>]N[C@@H](C)[C@@H](C[NH3+])C(=O).[+rn=10],CCC1CC(C)(C)CC(C=O)C1N[<].[+rn=90]}	1.069481672	90.18766378	239.7904725
{[>]N[C@@H](C)[C@@H](C[NH3+])C(=O).[+rn=20],CCC1CC(C)(C)CC(C=O)C1N[<].[+rn=80]}	1.155550804	70.69529961	163.1322627
{[>]N[C@@H](C)[C@@H](C[NH3+])C(=O).[+rn=30],CCC1CC(C)(C)CC(C=O)C1N[<].[+rn=70]}	1.474774094	62.41109908	154.3879509
{[>]N[C@@H](C)[C@@H](C[NH3+])C(=O).[+rn=40],CCC1CC(C)(C)CC(C=O)C1N[<].[+rn=60]}	1.378523529	51.55372553	89.68656193
{[>]N[C@@H](C)[C@@H](C[NH3+])C(=O).[+rn=50],CCC1CC(C)(C)CC(C=O)C1N[<].[+rn=50]}	2.064272517	43.49419043	74.05878383
{[>]N[C@@H](C)[C@@H](C[NH3+])C(=O).[+rn=60],CCC1CC(C)(C)CC(C=O)C1N[<].[+rn=40]}	2.288432933	39.33960592	62.89168849
{[>]N[C@@H](C)[C@@H](C[NH3+])C(=O).[+rn=70],CCC1CC(C)(C)CC(C=O)C1N[<].[+rn=30]}	4.398211417	36.9564698	65.8097385
{[>]N[C@@H](C)[C@@H](C[NH3+])C(=O).[+rn=80],CCC1CC(C)(C)CC(C=O)C1N[<].[+rn=20]}	6.055712548	31.94319927	55.59249223
{[>]N[C@@H](C)[C@@H](C[NH3+])C(=O).[+rn=90],CCC1CC(C)(C)CC(C=O)C1N[<].[+rn=10]}	10.94796316	30.82865346	65.83787024
{[>]N[C@@H](C)[C@@H](C[NH3+])C(=O).[+rn=10],CC(C)(C)CC1(C)CC(C=O)C1N[<].[+rn=90]}	0.524602775	76.68170049	98.10397397
{[>]N[C@@H](C)[C@@H](C[NH3+])C(=O).[+rn=20],CC(C)(C)CC1(C)CC(C=O)C1N[<].[+rn=80]}	0.699580453	59.27309188	69.26114299
{[>]N[C@@H](C)[C@@H](C[NH3+])C(=O).[+rn=30],CC(C)(C)CC1(C)CC(C=O)C1N[<].[+rn=70]}	1.05237142	53.0330788	65.74328067
{[>]N[C@@H](C)[C@@H](C[NH3+])C(=O).[+rn=40],CC(C)(C)CC1(C)CC(C=O)C1N[<].[+rn=60]}	1.276645062	43.52793359	46.61398763
{[>]N[C@@H](C)[C@@H](C[NH3+])C(=O).[+rn=50],CC(C)(C)CC1(C)CC(C=O)C1N[<].[+rn=50]}	2.357043656	37.16574077	41.70578584
{[>]N[C@@H](C)[C@@H](C[NH3+])C(=O).[+rn=60],CC(C)(C)CC1(C)CC(C=O)C1N[<].[+rn=40]}	3.111943692	33.44797969	39.66011239
{[>]N[C@@H](C)[C@@H](C[NH3+])C(=O).[+rn=70],CC(C)(C)CC1(C)CC(C=O)C1N[<].[+rn=30]}	6.202763166	31.92241063	40.65339282
{[>]N[C@@H](C)[C@@H](C[NH3+])C(=O).[+rn=80],CC(C)(C)CC1(C)CC(C=O)C1N[<].[+rn=20]}	9.250460998	27.85015082	35.46546254
{[>]N[C@@H](C)[C@@H](C[NH3+])C(=O).[+rn=90],CC(C)(C)CC1(C)CC(C=O)C1N[<].[+rn=10]}	15.78049973	28.51106463	44.62409146
{[>]N[C@@H](C)[C@@H](C[NH3+])C(=O).[+rn=10],CC(C1CC(C=O)C1N)C(C)(C)C[<].[+rn=90]}	1.069675317	69.6496312	165.1733971
{[>]N[C@@H](C)[C@@H](C[NH3+])C(=O).[+rn=20],CC(C1CC(C=O)C1N)C(C)(C)C[<].[+rn=80]}	1.175737981	54.4999837	123.4482422
{[>]N[C@@H](C)[C@@H](C[NH3+])C(=O).[+rn=30],CC(C1CC(C=O)C1N)C(C)(C)C[<].[+rn=70]}	1.591312671	48.61405151	122.7519079
{[>]N[C@@H](C)[C@@H](C[NH3+])C(=O).[+rn=40],CC(C1CC(C=O)C1N)C(C)(C)C[<].[+rn=60]}	1.64256824	40.09501969	89.98048989
{[>]N[C@@H](C)[C@@H](C[NH3+])C(=O).[+rn=50],CC(C1CC(C=O)C1N)C(C)(C)C[<].[+rn=50]}	2.482851545	34.03139195	77.99859507
{[>]N[C@@H](C)[C@@H](C[NH3+])C(=O).[+rn=60],CC(C1CC(C=O)C1N)C(C)(C)C[<].[+rn=40]}	2.831977919	30.8317599	70.40196598
{[>]N[C@@H](C)[C@@H](C[NH3+])C(=O).[+rn=70],CC(C1CC(C=O)C1N)C(C)(C)C[<].[+rn=30]}	4.300071509	29.11902006	72.17965832
{[>]N[C@@H](C)[C@@H](C[NH3+])C(=O).[+rn=80],CC(C1CC(C=O)C1N)C(C)(C)C[<].[+rn=20]}	5.414730472	25.60867917	63.70717843
{[>]N[C@@H](C)[C@@H](C[NH3+])C(=O).[+rn=90],CC(C1CC(C=O)C1N)C(C)(C)C[<].[+rn=10]}	8.772243138	25.92342239	76.76748263
{[>]N[C@@H](C)[C@@H](C[NH3+])C(=O).[+rn=10],CCC1(C)CC(N)C(C=O)CC1C[<].[+rn=90]}	0.407637717	44.04919726	127.3490579
{[>]N[C@@H](C)[C@@H](C[NH3+])C(=O).[+rn=20],CCC1(C)CC(N)C(C=O)CC1C[<].[+rn=80]}	0.394264559	35.22747229	92.87084758
{[>]N[C@@H](C)[C@@H](C[NH3+])C(=O).[+rn=30],CCC1(C)CC(N)C(C=O)CC1C[<].[+rn=70]}	0.442428677	33.17947805	93.01759083
{[>]N[C@@H](C)[C@@H](C[NH3+])C(=O).[+rn=40],CCC1(C)CC(N)C(C=O)CC1C[<].[+rn=60]}	0.377537328	28.06658397	64.88423184
{[>]N[C@@H](C)[C@@H](C[NH3+])C(=O).[+rn=50],CCC1(C)CC(N)C(C=O)CC1C[<].[+rn=50]}	0.482029978	23.63503544	57.45569643
{[>]N[C@@H](C)[C@@H](C[NH3+])C(=O).[+rn=60],CCC1(C)CC(N)C(C=O)CC1C[<].[+rn=40]}	0.446359315	21.80429075	56.9621537
{[>]N[C@@H](C)[C@@H](C[NH3+])C(=O).[+rn=70],CCC1(C)CC(N)C(C=O)CC1C[<].[+rn=30]}	0.666333012	21.04018495	69.24615896
{[>]N[C@@H](C)[C@@H](C[NH3+])C(=O).[+rn=80],CCC1(C)CC(N)C(C=O)CC1C[<].[+rn=20]}	0.933490828	19.13874848	74.71124158
{[>]N[C@@H](C)[C@@H](C[NH3+])C(=O).[+rn=90],CCC1(C)CC(N)C(C=O)CC1C[<].[+rn=10]}	1.710366985	19.18847999	108.5903617
{[>]N[C@@H](C)[C@@H](C[NH3+])C(=O).[+rn=10],CCCCCC1CC(C=O)C1N[<].[+rn=90]}	6.988059444	79.46759097	276.551809
{[>]N[C@@H](C)[C@@H](C[NH3+])C(=O).[+rn=20],CCCCCC1CC(C=O)C1N[<].[+rn=80]}	6.821466289	65.01719727	232.1537972
{[>]N[C@@H](C)[C@@H](C[NH3+])C(=O).[+rn=30],CCCCCC1CC(C=O)C1N[<].[+rn=70]}	7.87712446	54.86036407	217.4098628
{[>]N[C@@H](C)[C@@H](C[NH3+])C(=O).[+rn=40],CCCCCC1CC(C=O)C1N[<].[+rn=60]}	7.023128039	43.1648026	111.9392089
{[>]N[C@@H](C)[C@@H](C[NH3+])C(=O).[+rn=50],CCCCCC1CC(C=O)C1N[<].[+rn=50]}	10.78748739	33.69307415	82.79655396
{[>]N[C@@H](C)[C@@H](C[NH3+])C(=O).[+rn=60],CCCCCC1CC(C=O)C1N[<].[+rn=40]}	12.10870988	28.57800571	77.79556815
{[>]N[C@@H](C)[C@@H](C[NH3+])C(=O).[+rn=70],CCCCCC1CC(C=O)C1N[<].[+rn=30]}	32.49261314	25.61677276	119.8333796
{[>]N[C@@H](C)[C@@H](C[NH3+])C(=O).[+rn=80],CCCCCC1CC(C=O)C1N[<].[+rn=20]}	73.4533331	21.91939619	163.3149059
{[>]N[C@@H](C)[C@@H](C[NH3+])C(=O).[+rn=90],CCCCCC1CC(C=O)C1N[<].[+rn=10]}	216.7051215	20.52660902	245.6683785
{[>]N[C@@H](C)[C@@H](C[NH3+])C(=O).[+rn=10],CCCCC1CC(N)C(C=O)C1[<].[+rn=90]}	3.926986856	84.30167077	239.0570079
{[>]N[C@@H](C)[C@@H](C[NH3+])C(=O).[+rn=20],CCCCC1CC(N)C(C=O)C1[<].[+rn=80]}	3.989794181	67.28900096	209.1453042
{[>]N[C@@H](C)[C@@H](C[NH3+])C(=O).[+rn=30],CCCCC1CC(N)C(C=O)C1[<].[+rn=70]}	5.618848943	58.99506377	212.9872407
{[>]N[C@@H](C)[C@@H](C[NH3+])C(=O).[+rn=40],CCCCC1CC(N)C(C=O)C1[<].[+rn=60]}	4.920324863	47.51838937	118.1451988
{[>]N[C@@H](C)[C@@H](C[NH3+])C(=O).[+rn=50],CCCCC1CC(N)C(C=O)C1[<].[+rn=50]}	10.32687109	37.56451396	101.9927733
{[>]N[C@@H](C)[C@@H](C[NH3+])C(=O).[+rn=60],CCCCC1CC(N)C(C=O)C1[<].[+rn=40]}	14.05047813	32.49836234	106.8341296
{[>]N[C@@H](C)[C@@H](C[NH3+])C(=O).[+rn=70],CCCCC1CC(N)C(C=O)C1[<].[+rn=30]}	51.67593292	29.60842685	141.3737383
{[>]N[C@@H](C)[C@@H](C[NH3+])C(=O).[+rn=80],CCCCC1CC(N)C(C=O)C1[<].[+rn=20]}	131.2870521	25.25169376	178.957376
{[>]N[C@@H](C)[C@@H](C[NH3+])C(=O).[+rn=90],CCCCC1CC(N)C(C=O)C1[<].[+rn=10]}	411.8160758	24.11955048	263.4169096
{[>]N[C@@H](C)[C@@H](C[NH3+])C(=O).[+rn=10],NC1CCCCCCCC1C=O[<].[+rn=90]}	0.805334691	148.1422371	477.5007892
{[>]N[C@@H](C)[C@@H](C[NH3+])C(=O).[+rn=20],NC1CCCCCCCC1C=O[<].[+rn=80]}	0.741039483	124.4442459	424.8043733
{[>]N[C@@H](C)[C@@H](C[NH3+])C(=O).[+rn=30],NC1CCCCCCCC1C=O[<].[+rn=70]}	0.806519621	105.2144462	395.0586044
{[>]N[C@@H](C)[C@@H](C[NH3+])C(=O).[+rn=40],NC1CCCCCCCC1C=O[<].[+rn=60]}	0.679420128	85.01516978	184.0697626
{[>]N[C@@H](C)[C@@H](C[NH3+])C(=O).[+rn=50],NC1CCCCCCCC1C=O[<].[+rn=50]}	0.864201535	67.57379749	138.8370748
{[>]N[C@@H](C)[C@@H](C[NH3+])C(=O).[+rn=60],NC1CCCCCCCC1C=O[<].[+rn=40]}	0.795501744	56.81634656	128.2124861
{[>]N[C@@H](C)[C@@H](C[NH3+])C(=O).[+rn=70],NC1CCCCCCCC1C=O[<].[+rn=30]}	1.337217799	49.83638517	186.400533
{[>]N[C@@H](C)[C@@H](C[NH3+])C(=O).[+rn=80],NC1CCCCCCCC1C=O[<].[+rn=20]}	2.132205239	42.97828382	195.6938687
{[>]N[C@@H](C)[C@@H](C[NH3+])C(=O).[+rn=90],NC1CCCCCCCC1C=O[<].[+rn=10]}	5.539387591	41.11376704	257.3161181
{[>]N[C@@H](C)[C@@H](C[NH3+])C(=O).[+rn=10],CCCCC1(CC)CC(C=O)C1N[<].[+rn=90]}	4.223533867	78.28415698	411.9406812
{[>]N[C@@H](C)[C@@H](C[NH3+])C(=O).[+rn=20],CCCCC1(CC)CC(C=O)C1N[<].[+rn=80]}	4.120036225	62.13627429	279.2639924
{[>]N[C@@H](C)[C@@H](C[NH3+])C(=O).[+rn=30],CCCCC1(CC)CC(C=O)C1N[<].[+rn=70]}	5.364293277	54.59605048	247.8465202
{[>]N[C@@H](C)[C@@H](C[NH3+])C(=O).[+rn=40],CCCCC1(CC)CC(C=O)C1N[<].[+rn=60]}	4.741702803	44.79113667	126.4339485
{[>]N[C@@H](C)[C@@H](C[NH3+])C(=O).[+rn=50],CCCCC1(CC)CC(C=O)C1N[<].[+rn=50]}	6.972313813	37.66372263	94.04619448
{[>]N[C@@H](C)[C@@H](C[NH3+])C(=O).[+rn=60],CCCCC1(CC)CC(C=O)C1N[<].[+rn=40]}	6.805638037	34.22601858	79.9551603
{[>]N[C@@H](C)[C@@H](C[NH3+])C(=O).[+rn=70],CCCCC1(CC)CC(C=O)C1N[<].[+rn=30]}	12.02349474	31.64283402	82.26765636
{[>]N[C@@H](C)[C@@H](C[NH3+])C(=O).[+rn=80],CCCCC1(CC)CC(C=O)C1N[<].[+rn=20]}	17.08990902	27.18511844	81.0652705
{[>]N[C@@H](C)[C@@H](C[NH3+])C(=O).[+rn=90],CCCCC1(CC)CC(C=O)C1N[<].[+rn=10]}	29.85678958	25.93030804	112.0545704
{[>]N[C@@H](C)[C@@H](C[NH3+])C(=O).[+rn=10],CCCC(C)(C)C1CC(C=O)C1N[<].[+rn=90]}	4.503051337	60.59857878	202.2739578
{[>]N[C@@H](C)[C@@H](C[NH3+])C(=O).[+rn=20],CCCC(C)(C)C1CC(C=O)C1N[<].[+rn=80]}	3.630082191	47.07702922	136.0964664
{[>]N[C@@H](C)[C@@H](C[NH3+])C(=O).[+rn=30],CCCC(C)(C)C1CC(C=O)C1N[<].[+rn=70]}	3.354868051	42.00721453	130.7388336
{[>]N[C@@H](C)[C@@H](C[NH3+])C(=O).[+rn=40],CCCC(C)(C)C1CC(C=O)C1N[<].[+rn=60]}	2.543858431	34.59023979	81.99202504
{[>]N[C@@H](C)[C@@H](C[NH3+])C(=O).[+rn=50],CCCC(C)(C)C1CC(C=O)C1N[<].[+rn=50]}	2.474568688	29.40660325	70.54185723
{[>]N[C@@H](C)[C@@H](C[NH3+])C(=O).[+rn=60],CCCC(C)(C)C1CC(C=O)C1N[<].[+rn=40]}	1.912141096	26.47750446	68.94488194
{[>]N[C@@H](C)[C@@H](C[NH3+])C(=O).[+rn=70],CCCC(C)(C)C1CC(C=O)C1N[<].[+rn=30]}	2.188746615	25.07606931	78.09561626
{[>]N[C@@H](C)[C@@H](C[NH3+])C(=O).[+rn=80],CCCC(C)(C)C1CC(C=O)C1N[<].[+rn=20]}	2.0894833	22.45848343	81.93899504
{[>]N[C@@H](C)[C@@H](C[NH3+])C(=O).[+rn=90],CCCC(C)(C)C1CC(C=O)C1N[<].[+rn=10]}	2.254938991	22.47511491	110.414311
{[>]N[C@@H](C)[C@@H](C[NH3+])C(=O).[+rn=10],CCCCCC1(C)CC(C=O)C1N[<].[+rn=90]}	2.64854845	62.81839739	205.3061233
{[>]N[C@@H](C)[C@@H](C[NH3+])C(=O).[+rn=20],CCCCCC1(C)CC(C=O)C1N[<].[+rn=80]}	2.486668667	48.73794183	156.3549215
{[>]N[C@@H](C)[C@@H](C[NH3+])C(=O).[+rn=30],CCCCCC1(C)CC(C=O)C1N[<].[+rn=70]}	2.960877623	42.75293185	144.6104849
{[>]N[C@@H](C)[C@@H](C[NH3+])C(=O).[+rn=40],CCCCCC1(C)CC(C=O)C1N[<].[+rn=60]}	2.338088009	35.29217808	83.13285454
{[>]N[C@@H](C)[C@@H](C[NH3+])C(=O).[+rn=50],CCCCCC1(C)CC(C=O)C1N[<].[+rn=50]}	3.248035433	29.88955484	66.708141
{[>]N[C@@H](C)[C@@H](C[NH3+])C(=O).[+rn=60],CCCCCC1(C)CC(C=O)C1N[<].[+rn=40]}	3.018942067	27.1590511	60.86607521
{[>]N[C@@H](C)[C@@H](C[NH3+])C(=O).[+rn=70],CCCCCC1(C)CC(C=O)C1N[<].[+rn=30]}	5.217952029	25.37278555	71.54579283
{[>]N[C@@H](C)[C@@H](C[NH3+])C(=O).[+rn=80],CCCCCC1(C)CC(C=O)C1N[<].[+rn=20]}	7.728641676	22.43306632	85.75482072
{[>]N[C@@H](C)[C@@H](C[NH3+])C(=O).[+rn=90],CCCCCC1(C)CC(C=O)C1N[<].[+rn=10]}	18.91327436	22.21627297	134.114926
{[>]N[C@@H](C)[C@@H](C[NH3+])C(=O).[+rn=10],CC1CCC(N)C(C=O)CC(C)C1[<].[+rn=90]}	0.217612043	91.6809747	334.1919137
{[>]N[C@@H](C)[C@@H](C[NH3+])C(=O).[+rn=20],CC1CCC(N)C(C=O)CC(C)C1[<].[+rn=80]}	0.253311763	71.77930246	231.80307
{[>]N[C@@H](C)[C@@H](C[NH3+])C(=O).[+rn=30],CC1CCC(N)C(C=O)CC(C)C1[<].[+rn=70]}	0.364276858	62.82543026	225.6226463
{[>]N[C@@H](C)[C@@H](C[NH3+])C(=O).[+rn=40],CC1CCC(N)C(C=O)CC(C)C1[<].[+rn=60]}	0.444599098	51.39780569	123.452887
{[>]N[C@@H](C)[C@@H](C[NH3+])C(=O).[+rn=50],CC1CCC(N)C(C=O)CC(C)C1[<].[+rn=50]}	0.920644011	43.34751531	103.1161718
{[>]N[C@@H](C)[C@@H](C[NH3+])C(=O).[+rn=60],CC1CCC(N)C(C=O)CC(C)C1[<].[+rn=40]}	1.387292369	38.78447214	87.9079733
{[>]N[C@@H](C)[C@@H](C[NH3+])C(=O).[+rn=70],CC1CCC(N)C(C=O)CC(C)C1[<].[+rn=30]}	3.072922691	35.69125662	95.84630673
{[>]N[C@@H](C)[C@@H](C[NH3+])C(=O).[+rn=80],CC1CCC(N)C(C=O)CC(C)C1[<].[+rn=20]}	5.066006739	30.35034572	87.44286343
{[>]N[C@@H](C)[C@@H](C[NH3+])C(=O).[+rn=90],CC1CCC(N)C(C=O)CC(C)C1[<].[+rn=10]}	9.376939635	29.01561632	110.4402311
{[>]N[C@@H](C)[C@@H](C[NH3+])C(=O).[+rn=10],CCCCC1CCC(C=O)C1N[<].[+rn=90]}	6.099689341	85.22357457	263.5576339
{[>]N[C@@H](C)[C@@H](C[NH3+])C(=O).[+rn=20],CCCCC1CCC(C=O)C1N[<].[+rn=80]}	6.005215905	68.07370464	235.7914793
{[>]N[C@@H](C)[C@@H](C[NH3+])C(=O).[+rn=30],CCCCC1CCC(C=O)C1N[<].[+rn=70]}	7.785893906	59.31335813	232.1349516
{[>]N[C@@H](C)[C@@H](C[NH3+])C(=O).[+rn=40],CCCCC1CCC(C=O)C1N[<].[+rn=60]}	7.240215707	48.98176421	126.0351125
{[>]N[C@@H](C)[C@@H](C[NH3+])C(=O).[+rn=50],CCCCC1CCC(C=O)C1N[<].[+rn=50]}	10.45533388	39.28504883	107.5884883
{[>]N[C@@H](C)[C@@H](C[NH3+])C(=O).[+rn=60],CCCCC1CCC(C=O)C1N[<].[+rn=40]}	10.26246489	33.71223799	108.1056243
{[>]N[C@@H](C)[C@@H](C[NH3+])C(=O).[+rn=70],CCCCC1CCC(C=O)C1N[<].[+rn=30]}	31.30445293	30.25869418	143.4774509
{[>]N[C@@H](C)[C@@H](C[NH3+])C(=O).[+rn=80],CCCCC1CCC(C=O)C1N[<].[+rn=20]}	60.98118995	25.93878338	179.693942
{[>]N[C@@H](C)[C@@H](C[NH3+])C(=O).[+rn=90],CCCCC1CCC(C=O)C1N[<].[+rn=10]}	156.1553356	24.60185347	262.2896754
{[>]N[C@@H](C)[C@@H](C[NH3+])C(=O).[+rn=10],CCC1(C)C(C)CCC(C=O)C1N[<].[+rn=90]}	0.370303093	31.13591236	120.6331429
{[>]N[C@@H](C)[C@@H](C[NH3+])C(=O).[+rn=20],CCC1(C)C(C)CCC(C=O)C1N[<].[+rn=80]}	0.354925726	25.33005837	93.52818134
{[>]N[C@@H](C)[C@@H](C[NH3+])C(=O).[+rn=30],CCC1(C)C(C)CCC(C=O)C1N[<].[+rn=70]}	0.405628521	24.36344004	98.0551739
{[>]N[C@@H](C)[C@@H](C[NH3+])C(=O).[+rn=40],CCC1(C)C(C)CCC(C=O)C1N[<].[+rn=60]}	0.364186895	21.61428534	74.93270708
{[>]N[C@@H](C)[C@@H](C[NH3+])C(=O).[+rn=50],CCC1(C)C(C)CCC(C=O)C1N[<].[+rn=50]}	0.50195727	19.31958036	73.18597919
{[>]N[C@@H](C)[C@@H](C[NH3+])C(=O).[+rn=60],CCC1(C)C(C)CCC(C=O)C1N[<].[+rn=40]}	0.476541157	18.42870281	77.67375864
{[>]N[C@@H](C)[C@@H](C[NH3+])C(=O).[+rn=70],CCC1(C)C(C)CCC(C=O)C1N[<].[+rn=30]}	0.70346496	17.85043543	97.94809041
{[>]N[C@@H](C)[C@@H](C[NH3+])C(=O).[+rn=80],CCC1(C)C(C)CCC(C=O)C1N[<].[+rn=20]}	0.746084175	16.07554564	109.6620897
{[>]N[C@@H](C)[C@@H](C[NH3+])C(=O).[+rn=90],CCC1(C)C(C)CCC(C=O)C1N[<].[+rn=10]}	1.017159666	16.2015907	156.0825923
{[>]N[C@@H](C)[C@@H](C[NH3+])C(=O).[+rn=10],CCC(C)C(C)C1CC(C=O)C1N[<].[+rn=90]}	2.309168086	64.23640748	285.9257418
{[>]N[C@@H](C)[C@@H](C[NH3+])C(=O).[+rn=20],CCC(C)C(C)C1CC(C=O)C1N[<].[+rn=80]}	2.1226774	49.6957092	210.7613907
{[>]N[C@@H](C)[C@@H](C[NH3+])C(=O).[+rn=30],CCC(C)C(C)C1CC(C=O)C1N[<].[+rn=70]}	2.374042457	43.61686095	195.4495525
{[>]N[C@@H](C)[C@@H](C[NH3+])C(=O).[+rn=40],CCC(C)C(C)C1CC(C=O)C1N[<].[+rn=60]}	1.919137564	35.70543958	141.0235021
{[>]N[C@@H](C)[C@@H](C[NH3+])C(=O).[+rn=50],CCC(C)C(C)C1CC(C=O)C1N[<].[+rn=50]}	2.600053975	30.06179184	128.1951742
{[>]N[C@@H](C)[C@@H](C[NH3+])C(=O).[+rn=60],CCC(C)C(C)C1CC(C=O)C1N[<].[+rn=40]}	2.543189027	27.45283812	120.6867411
{[>]N[C@@H](C)[C@@H](C[NH3+])C(=O).[+rn=70],CCC(C)C(C)C1CC(C=O)C1N[<].[+rn=30]}	4.425033825	25.86062042	132.7967015
{[>]N[C@@H](C)[C@@H](C[NH3+])C(=O).[+rn=80],CCC(C)C(C)C1CC(C=O)C1N[<].[+rn=20]}	6.950351808	22.80536847	127.2858551
{[>]N[C@@H](C)[C@@H](C[NH3+])C(=O).[+rn=90],CCC(C)C(C)C1CC(C=O)C1N[<].[+rn=10]}	15.19399185	22.37128513	158.7125868
{[>]N[C@@H](C)[C@@H](C[NH3+])C(=O).[+rn=10],CC(C)CC(C)C1CC(C=O)C1N[<].[+rn=90]}	8.138738524	76.48120013	298.1287156
{[>]N[C@@H](C)[C@@H](C[NH3+])C(=O).[+rn=20],CC(C)CC(C)C1CC(C=O)C1N[<].[+rn=80]}	6.659121112	60.54231627	220.8408337
{[>]N[C@@H](C)[C@@H](C[NH3+])C(=O).[+rn=30],CC(C)CC(C)C1CC(C=O)C1N[<].[+rn=70]}	6.333614213	54.02114236	208.3375311
{[>]N[C@@H](C)[C@@H](C[NH3+])C(=O).[+rn=40],CC(C)CC(C)C1CC(C=O)C1N[<].[+rn=60]}	4.561091784	43.49069641	144.6506749
{[>]N[C@@H](C)[C@@H](C[NH3+])C(=O).[+rn=50],CC(C)CC(C)C1CC(C=O)C1N[<].[+rn=50]}	4.984211209	36.50830657	130.767361
{[>]N[C@@H](C)[C@@H](C[NH3+])C(=O).[+rn=60],CC(C)CC(C)C1CC(C=O)C1N[<].[+rn=40]}	4.382298666	32.9613382	121.3294317
{[>]N[C@@H](C)[C@@H](C[NH3+])C(=O).[+rn=70],CC(C)CC(C)C1CC(C=O)C1N[<].[+rn=30]}	5.18511167	30.56834909	131.4289611
{[>]N[C@@H](C)[C@@H](C[NH3+])C(=O).[+rn=80],CC(C)CC(C)C1CC(C=O)C1N[<].[+rn=20]}	4.658017919	26.74813703	123.7335881
{[>]N[C@@H](C)[C@@H](C[NH3+])C(=O).[+rn=90],CC(C)CC(C)C1CC(C=O)C1N[<].[+rn=10]}	5.791551029	25.62942633	155.650899
{[>]N[C@@H](C)[C@@H](C[NH3+])C(=O).[+rn=10],CCC(C)CC1CC(C=O)C1N[<].[+rn=90]}	4.30974816	86.41738953	398.5815823
{[>]N[C@@H](C)[C@@H](C[NH3+])C(=O).[+rn=20],CCC(C)CC1CC(C=O)C1N[<].[+rn=80]}	4.861666581	70.76722127	308.0562148
{[>]N[C@@H](C)[C@@H](C[NH3+])C(=O).[+rn=30],CCC(C)CC1CC(C=O)C1N[<].[+rn=70]}	6.972067204	61.79190273	262.996947
{[>]N[C@@H](C)[C@@H](C[NH3+])C(=O).[+rn=40],CCC(C)CC1CC(C=O)C1N[<].[+rn=60]}	7.72781815	49.01832755	141.0926301
{[>]N[C@@H](C)[C@@H](C[NH3+])C(=O).[+rn=50],CCC(C)CC1CC(C=O)C1N[<].[+rn=50]}	14.50801547	39.23093986	107.3614523
{[>]N[C@@H](C)[C@@H](C[NH3+])C(=O).[+rn=60],CCC(C)CC1CC(C=O)C1N[<].[+rn=40]}	17.87517902	33.43687024	88.13859887
{[>]N[C@@H](C)[C@@H](C[NH3+])C(=O).[+rn=70],CCC(C)CC1CC(C=O)C1N[<].[+rn=30]}	38.94353198	29.6540182	100.3174909
{[>]N[C@@H](C)[C@@H](C[NH3+])C(=O).[+rn=80],CCC(C)CC1CC(C=O)C1N[<].[+rn=20]}	73.32263763	24.835744	101.446728
{[>]N[C@@H](C)[C@@H](C[NH3+])C(=O).[+rn=90],CCC(C)CC1CC(C=O)C1N[<].[+rn=10]}	200.6214098	23.73035383	139.2854104
{[>]N[C@@H](C)[C@@H](C[NH3+])C(=O).[+rn=10],CCCC1CCC(N)C(C=O)C1[<].[+rn=90]}	2.085238345	82.63190993	258.2835503
{[>]N[C@@H](C)[C@@H](C[NH3+])C(=O).[+rn=20],CCCC1CCC(N)C(C=O)C1[<].[+rn=80]}	2.176496028	66.73566777	213.3491271
{[>]N[C@@H](C)[C@@H](C[NH3+])C(=O).[+rn=30],CCCC1CCC(N)C(C=O)C1[<].[+rn=70]}	2.758267749	56.81190087	208.8974275
{[>]N[C@@H](C)[C@@H](C[NH3+])C(=O).[+rn=40],CCCC1CCC(N)C(C=O)C1[<].[+rn=60]}	2.58484415	44.87286356	101.8472407
{[>]N[C@@H](C)[C@@H](C[NH3+])C(=O).[+rn=50],CCCC1CCC(N)C(C=O)C1[<].[+rn=50]}	3.712513141	35.27049325	70.99461314
{[>]N[C@@H](C)[C@@H](C[NH3+])C(=O).[+rn=60],CCCC1CCC(N)C(C=O)C1[<].[+rn=40]}	4.105822748	30.18277419	65.29489658
{[>]N[C@@H](C)[C@@H](C[NH3+])C(=O).[+rn=70],CCCC1CCC(N)C(C=O)C1[<].[+rn=30]}	9.177301294	26.36569505	105.611282
{[>]N[C@@H](C)[C@@H](C[NH3+])C(=O).[+rn=80],CCCC1CCC(N)C(C=O)C1[<].[+rn=20]}	21.61349411	22.32787897	147.321128
{[>]N[C@@H](C)[C@@H](C[NH3+])C(=O).[+rn=90],CCCC1CCC(N)C(C=O)C1[<].[+rn=10]}	81.23924904	21.54582547	236.0833859
{[>]N[C@@H](C)[C@@H](C[NH3+])C(=O).[+rn=10],CCCCCC1CC(N)C(C=O)C1[<].[+rn=90]}	3.233582529	72.40384162	191.6954483
{[>]N[C@@H](C)[C@@H](C[NH3+])C(=O).[+rn=20],CCCCCC1CC(N)C(C=O)C1[<].[+rn=80]}	3.243848751	56.85246441	165.7773277
{[>]N[C@@H](C)[C@@H](C[NH3+])C(=O).[+rn=30],CCCCCC1CC(N)C(C=O)C1[<].[+rn=70]}	3.886031297	50.21919571	165.726181
{[>]N[C@@H](C)[C@@H](C[NH3+])C(=O).[+rn=40],CCCCCC1CC(N)C(C=O)C1[<].[+rn=60]}	3.40567415	41.4788492	96.4156376
{[>]N[C@@H](C)[C@@H](C[NH3+])C(=O).[+rn=50],CCCCCC1CC(N)C(C=O)C1[<].[+rn=50]}	4.535519488	34.9239178	84.99659156
{[>]N[C@@H](C)[C@@H](C[NH3+])C(=O).[+rn=60],CCCCCC1CC(N)C(C=O)C1[<].[+rn=40]}	4.149645095	31.1698867	89.30971577
{[>]N[C@@H](C)[C@@H](C[NH3+])C(=O).[+rn=70],CCCCCC1CC(N)C(C=O)C1[<].[+rn=30]}	9.888727123	28.98328021	116.417837
{[>]N[C@@H](C)[C@@H](C[NH3+])C(=O).[+rn=80],CCCCCC1CC(N)C(C=O)C1[<].[+rn=20]}	20.78274684	25.48527266	155.3858104
{[>]N[C@@H](C)[C@@H](C[NH3+])C(=O).[+rn=90],CCCCCC1CC(N)C(C=O)C1[<].[+rn=10]}	64.25644854	24.94860985	232.2746742
{[>]N[C@@H](C)[C@@H](C[NH3+])C(=O).[+rn=10],CC1CC(C)C(C)C(N)C(C=O)C1[<].[+rn=90]}	0.157699075	57.21345753	219.6082833
{[>]N[C@@H](C)[C@@H](C[NH3+])C(=O).[+rn=20],CC1CC(C)C(C)C(N)C(C=O)C1[<].[+rn=80]}	0.161295607	44.5389871	166.9577464
{[>]N[C@@H](C)[C@@H](C[NH3+])C(=O).[+rn=30],CC1CC(C)C(C)C(N)C(C=O)C1[<].[+rn=70]}	0.206297861	40.77836344	163.925519
{[>]N[C@@H](C)[C@@H](C[NH3+])C(=O).[+rn=40],CC1CC(C)C(C)C(N)C(C=O)C1[<].[+rn=60]}	0.20420147	33.26606278	120.9420431
{[>]N[C@@H](C)[C@@H](C[NH3+])C(=O).[+rn=50],CC1CC(C)C(C)C(N)C(C=O)C1[<].[+rn=50]}	0.308510374	27.91568359	117.6481737
{[>]N[C@@H](C)[C@@H](C[NH3+])C(=O).[+rn=60],CC1CC(C)C(C)C(N)C(C=O)C1[<].[+rn=40]}	0.298172328	25.36897913	113.6085558
{[>]N[C@@H](C)[C@@H](C[NH3+])C(=O).[+rn=70],CC1CC(C)C(C)C(N)C(C=O)C1[<].[+rn=30]}	0.578128076	23.89979004	127.1742747
{[>]N[C@@H](C)[C@@H](C[NH3+])C(=O).[+rn=80],CC1CC(C)C(C)C(N)C(C=O)C1[<].[+rn=20]}	0.815819907	20.74163109	124.2858801
{[>]N[C@@H](C)[C@@H](C[NH3+])C(=O).[+rn=90],CC1CC(C)C(C)C(N)C(C=O)C1[<].[+rn=10]}	1.400664101	20.92960645	159.1674843
{[>]N[C@@H](C)[C@@H](C[NH3+])C(=O).[+rn=10],CC(C)CCC1(C)CC(C=O)C1N[<].[+rn=90]}	28.56549727	86.38984045	302.8010021
{[>]N[C@@H](C)[C@@H](C[NH3+])C(=O).[+rn=20],CC(C)CCC1(C)CC(C=O)C1N[<].[+rn=80]}	28.51014102	69.00226178	205.4294505
{[>]N[C@@H](C)[C@@H](C[NH3+])C(=O).[+rn=30],CC(C)CCC1(C)CC(C=O)C1N[<].[+rn=70]}	36.49916062	61.81197531	177.9609375
{[>]N[C@@H](C)[C@@H](C[NH3+])C(=O).[+rn=40],CC(C)CCC1(C)CC(C=O)C1N[<].[+rn=60]}	35.39976002	51.28345464	107.5265743
{[>]N[C@@H](C)[C@@H](C[NH3+])C(=O).[+rn=50],CC(C)CCC1(C)CC(C=O)C1N[<].[+rn=50]}	60.85427363	43.48746354	87.09817204
{[>]N[C@@H](C)[C@@H](C[NH3+])C(=O).[+rn=60],CC(C)CCC1(C)CC(C=O)C1N[<].[+rn=40]}	59.28172416	39.09421997	72.98614515
{[>]N[C@@H](C)[C@@H](C[NH3+])C(=O).[+rn=70],CC(C)CCC1(C)CC(C=O)C1N[<].[+rn=30]}	101.2241186	36.02561265	70.27396367
{[>]N[C@@H](C)[C@@H](C[NH3+])C(=O).[+rn=80],CC(C)CCC1(C)CC(C=O)C1N[<].[+rn=20]}	110.7785374	30.96301257	60.02885585
{[>]N[C@@H](C)[C@@H](C[NH3+])C(=O).[+rn=90],CC(C)CCC1(C)CC(C=O)C1N[<].[+rn=10]}	163.5058546	30.01689434	72.25418224
{[>]N[C@@H](C)[C@@H](C[NH3+])C(=O).[+rn=10],CCC1CC(N)C(C=O)CC1(C)C[<].[+rn=90]}	0.137615528	55.66449179	126.8187197
{[>]N[C@@H](C)[C@@H](C[NH3+])C(=O).[+rn=20],CCC1CC(N)C(C=O)CC1(C)C[<].[+rn=80]}	0.15800019	43.96497276	92.05123505
{[>]N[C@@H](C)[C@@H](C[NH3+])C(=O).[+rn=30],CCC1CC(N)C(C=O)CC1(C)C[<].[+rn=70]}	0.226937201	39.69029417	90.99566146
{[>]N[C@@H](C)[C@@H](C[NH3+])C(=O).[+rn=40],CCC1CC(N)C(C=O)CC1(C)C[<].[+rn=60]}	0.24293291	33.11820866	60.93147794
{[>]N[C@@H](C)[C@@H](C[NH3+])C(=O).[+rn=50],CCC1CC(N)C(C=O)CC1(C)C[<].[+rn=50]}	0.421168838	28.08852897	54.55347873
{[>]N[C@@H](C)[C@@H](C[NH3+])C(=O).[+rn=60],CCC1CC(N)C(C=O)CC1(C)C[<].[+rn=40]}	0.554118818	26.12783571	52.43526499
{[>]N[C@@H](C)[C@@H](C[NH3+])C(=O).[+rn=70],CCC1CC(N)C(C=O)CC1(C)C[<].[+rn=30]}	1.030772553	25.30370789	59.26372342
{[>]N[C@@H](C)[C@@H](C[NH3+])C(=O).[+rn=80],CCC1CC(N)C(C=O)CC1(C)C[<].[+rn=20]}	1.488376362	22.62279128	63.1971889
{[>]N[C@@H](C)[C@@H](C[NH3+])C(=O).[+rn=90],CCC1CC(N)C(C=O)CC1(C)C[<].[+rn=10]}	2.792694979	22.28790211	90.51089743
{[>]N[C@@H](C)[C@@H](C[NH3+])C(=O).[+rn=10],CC(C)CC1(C)CC(C=O)C1N[<].[+rn=90]}	0.46851996	69.8784951	185.7269191
{[>]N[C@@H](C)[C@@H](C[NH3+])C(=O).[+rn=20],CC(C)CC1(C)CC(C=O)C1N[<].[+rn=80]}	0.573588894	53.73847426	131.5552885
{[>]N[C@@H](C)[C@@H](C[NH3+])C(=O).[+rn=30],CC(C)CC1(C)CC(C=O)C1N[<].[+rn=70]}	0.867532504	46.73767427	127.9367614
{[>]N[C@@H](C)[C@@H](C[NH3+])C(=O).[+rn=40],CC(C)CC1(C)CC(C=O)C1N[<].[+rn=60]}	0.983561432	37.57558543	79.50036488
{[>]N[C@@H](C)[C@@H](C[NH3+])C(=O).[+rn=50],CC(C)CC1(C)CC(C=O)C1N[<].[+rn=50]}	1.804093407	31.23222896	68.02713139
{[>]N[C@@H](C)[C@@H](C[NH3+])C(=O).[+rn=60],CC(C)CC1(C)CC(C=O)C1N[<].[+rn=40]}	2.52250348	27.8082148	62.45989409
{[>]N[C@@H](C)[C@@H](C[NH3+])C(=O).[+rn=70],CC(C)CC1(C)CC(C=O)C1N[<].[+rn=30]}	5.644553555	25.49354037	69.04237025
{[>]N[C@@H](C)[C@@H](C[NH3+])C(=O).[+rn=80],CC(C)CC1(C)CC(C=O)C1N[<].[+rn=20]}	9.710009652	22.22367813	70.21557213
{[>]N[C@@H](C)[C@@H](C[NH3+])C(=O).[+rn=90],CC(C)CC1(C)CC(C=O)C1N[<].[+rn=10]}	22.53934116	22.4336456	95.05355282
{[>]N[C@@H](C)[C@@H](C[NH3+])C(=O).[+rn=10],CC1CCCCC(N)C(C=O)C1[<].[+rn=90]}	0.34645584	97.71092221	311.1089659
{[>]N[C@@H](C)[C@@H](C[NH3+])C(=O).[+rn=20],CC1CCCCC(N)C(C=O)C1[<].[+rn=80]}	0.359749856	76.23565047	240.9238019
{[>]N[C@@H](C)[C@@H](C[NH3+])C(=O).[+rn=30],CC1CCCCC(N)C(C=O)C1[<].[+rn=70]}	0.507801999	66.04254521	227.9182226
{[>]N[C@@H](C)[C@@H](C[NH3+])C(=O).[+rn=40],CC1CCCCC(N)C(C=O)C1[<].[+rn=60]}	0.507047582	53.32545421	108.211938
{[>]N[C@@H](C)[C@@H](C[NH3+])C(=O).[+rn=50],CC1CCCCC(N)C(C=O)C1[<].[+rn=50]}	0.823936234	42.50313799	77.56313173
{[>]N[C@@H](C)[C@@H](C[NH3+])C(=O).[+rn=60],CC1CCCCC(N)C(C=O)C1[<].[+rn=40]}	1.017878247	36.33752215	63.2914418
{[>]N[C@@H](C)[C@@H](C[NH3+])C(=O).[+rn=70],CC1CCCCC(N)C(C=O)C1[<].[+rn=30]}	2.296816913	31.85700469	84.12519334
{[>]N[C@@H](C)[C@@H](C[NH3+])C(=O).[+rn=80],CC1CCCCC(N)C(C=O)C1[<].[+rn=20]}	4.407028204	25.92851714	98.45251753
{[>]N[C@@H](C)[C@@H](C[NH3+])C(=O).[+rn=90],CC1CCCCC(N)C(C=O)C1[<].[+rn=10]}	12.89479772	24.72075203	150.4685609
