# Supplementary material for: AI-guided few-shot inverse design of HDP-mimicking polymers against drug-resistant bacteria
Source: Nat Commun. 2024 Jul 26;15:6288. doi: 10.1038/s41467-024-50533-4 (PMC11282099; doi:10.1038/s41467-024-50533-4)
Supplement: Supplementary file 11 — Source Data [file 41467_2024_50533_MOESM11_ESM.zip › Source Data/Supplementary Information/FigS46,48-50_predict_all.csv]

smiles	HC10	Sau	Ecoli
{[>]N[C@@H](C)[C@@H](C[NH3+])C(=O).[+rn=10],CCC(N)(CC)CC=O[<].[+rn=90]}	4.170979576	66.8765401	151.7081486
{[>]N[C@@H](C)[C@@H](C[NH3+])C(=O).[+rn=20],CCC(N)(CC)CC=O[<].[+rn=80]}	3.117582453	50.25789138	123.7355242
{[>]N[C@@H](C)[C@@H](C[NH3+])C(=O).[+rn=30],CCC(N)(CC)CC=O[<].[+rn=70]}	3.60516596	43.18247351	99.41839613
{[>]N[C@@H](C)[C@@H](C[NH3+])C(=O).[+rn=40],CCC(N)(CC)CC=O[<].[+rn=60]}	2.973858021	35.64000214	46.4103744
{[>]N[C@@H](C)[C@@H](C[NH3+])C(=O).[+rn=50],CCC(N)(CC)CC=O[<].[+rn=50]}	4.694692678	32.79156232	50.59097917
{[>]N[C@@H](C)[C@@H](C[NH3+])C(=O).[+rn=60],CCC(N)(CC)CC=O[<].[+rn=40]}	4.433270465	36.83809451	52.81944426
{[>]N[C@@H](C)[C@@H](C[NH3+])C(=O).[+rn=70],CCC(N)(CC)CC=O[<].[+rn=30]}	16.71163806	42.29502892	85.76035652
{[>]N[C@@H](C)[C@@H](C[NH3+])C(=O).[+rn=80],CCC(N)(CC)CC=O[<].[+rn=20]}	43.10795668	46.80215394	139.380025
{[>]N[C@@H](C)[C@@H](C[NH3+])C(=O).[+rn=90],CCC(N)(CC)CC=O[<].[+rn=10]}	73.30177212	63.24890614	206.5360728
{[>]N[C@@H](C)[C@@H](C[NH3+])C(=O).[+rn=10],CC(C)C(C)(N)CC=O[<].[+rn=90]}	7.384480431	47.21830699	65.11817855
{[>]N[C@@H](C)[C@@H](C[NH3+])C(=O).[+rn=20],CC(C)C(C)(N)CC=O[<].[+rn=80]}	5.790679616	34.14138403	47.84663057
{[>]N[C@@H](C)[C@@H](C[NH3+])C(=O).[+rn=30],CC(C)C(C)(N)CC=O[<].[+rn=70]}	8.18735577	31.06543877	43.57808889
{[>]N[C@@H](C)[C@@H](C[NH3+])C(=O).[+rn=40],CC(C)C(C)(N)CC=O[<].[+rn=60]}	6.62924138	26.34831289	32.04070797
{[>]N[C@@H](C)[C@@H](C[NH3+])C(=O).[+rn=50],CC(C)C(C)(N)CC=O[<].[+rn=50]}	12.44515575	23.8214856	33.58468731
{[>]N[C@@H](C)[C@@H](C[NH3+])C(=O).[+rn=60],CC(C)C(C)(N)CC=O[<].[+rn=40]}	18.94379165	26.28259972	34.95321958
{[>]N[C@@H](C)[C@@H](C[NH3+])C(=O).[+rn=70],CC(C)C(C)(N)CC=O[<].[+rn=30]}	35.44436643	29.77976779	46.90641354
{[>]N[C@@H](C)[C@@H](C[NH3+])C(=O).[+rn=80],CC(C)C(C)(N)CC=O[<].[+rn=20]}	40.97681351	31.27344099	59.28564022
{[>]N[C@@H](C)[C@@H](C[NH3+])C(=O).[+rn=90],CC(C)C(C)(N)CC=O[<].[+rn=10]}	55.25376423	40.16215612	90.2314781
{[>]N[C@@H](C)[C@@H](C[NH3+])C(=O).[+rn=10],CCCC(C)(N)CC=O[<].[+rn=90]}	37.10075486	67.48490388	301.1494484
{[>]N[C@@H](C)[C@@H](C[NH3+])C(=O).[+rn=20],CCCC(C)(N)CC=O[<].[+rn=80]}	27.30615184	47.24632945	275.3126739
{[>]N[C@@H](C)[C@@H](C[NH3+])C(=O).[+rn=30],CCCC(C)(N)CC=O[<].[+rn=70]}	28.34485102	36.3906378	222.9346769
{[>]N[C@@H](C)[C@@H](C[NH3+])C(=O).[+rn=40],CCCC(C)(N)CC=O[<].[+rn=60]}	18.09070297	25.44857493	91.82510904
{[>]N[C@@H](C)[C@@H](C[NH3+])C(=O).[+rn=50],CCCC(C)(N)CC=O[<].[+rn=50]}	15.91871755	19.56753706	87.37979717
{[>]N[C@@H](C)[C@@H](C[NH3+])C(=O).[+rn=60],CCCC(C)(N)CC=O[<].[+rn=40]}	8.319374064	19.99653993	69.80685687
{[>]N[C@@H](C)[C@@H](C[NH3+])C(=O).[+rn=70],CCCC(C)(N)CC=O[<].[+rn=30]}	10.06450834	23.13321251	146.8852312
{[>]N[C@@H](C)[C@@H](C[NH3+])C(=O).[+rn=80],CCCC(C)(N)CC=O[<].[+rn=20]}	11.19540713	26.52332524	209.863983
{[>]N[C@@H](C)[C@@H](C[NH3+])C(=O).[+rn=90],CCCC(C)(N)CC=O[<].[+rn=10]}	18.47060671	35.16425174	305.2679973
{[>]N[C@@H](C)[C@@H](C[NH3+])C(=O).[+rn=10],CC(C)(N)CC=O[<].[+rn=90]}	263.2274111	95.97095836	242.1619648
{[>]N[C@@H](C)[C@@H](C[NH3+])C(=O).[+rn=20],CC(C)(N)CC=O[<].[+rn=80]}	208.4257894	80.25307413	209.564236
{[>]N[C@@H](C)[C@@H](C[NH3+])C(=O).[+rn=30],CC(C)(N)CC=O[<].[+rn=70]}	271.7254933	78.40643188	156.3255318
{[>]N[C@@H](C)[C@@H](C[NH3+])C(=O).[+rn=40],CC(C)(N)CC=O[<].[+rn=60]}	207.2554241	72.42630349	75.07082476
{[>]N[C@@H](C)[C@@H](C[NH3+])C(=O).[+rn=50],CC(C)(N)CC=O[<].[+rn=50]}	342.9959039	67.35482193	94.20835887
{[>]N[C@@H](C)[C@@H](C[NH3+])C(=O).[+rn=60],CC(C)(N)CC=O[<].[+rn=40]}	203.6934724	70.02015705	75.72697632
{[>]N[C@@H](C)[C@@H](C[NH3+])C(=O).[+rn=70],CC(C)(N)CC=O[<].[+rn=30]}	321.2418468	78.48453615	123.5774378
{[>]N[C@@H](C)[C@@H](C[NH3+])C(=O).[+rn=80],CC(C)(N)CC=O[<].[+rn=20]}	217.4912263	87.75172189	161.0318025
{[>]N[C@@H](C)[C@@H](C[NH3+])C(=O).[+rn=90],CC(C)(N)CC=O[<].[+rn=10]}	232.2331816	110.1160252	214.449848
{[>]N[C@@H](C)[C@@H](C[NH3+])C(=O).[+rn=10],CCCC(N)(CC)CC=O[<].[+rn=90]}	5.496517749	65.76570495	370.9988788
{[>]N[C@@H](C)[C@@H](C[NH3+])C(=O).[+rn=20],CCCC(N)(CC)CC=O[<].[+rn=80]}	4.692064708	48.09312249	329.7749193
{[>]N[C@@H](C)[C@@H](C[NH3+])C(=O).[+rn=30],CCCC(N)(CC)CC=O[<].[+rn=70]}	5.232213179	40.03844791	277.6793242
{[>]N[C@@H](C)[C@@H](C[NH3+])C(=O).[+rn=40],CCCC(N)(CC)CC=O[<].[+rn=60]}	4.165223038	30.0609654	118.8244752
{[>]N[C@@H](C)[C@@H](C[NH3+])C(=O).[+rn=50],CCCC(N)(CC)CC=O[<].[+rn=50]}	5.112795585	22.6248978	96.57576167
{[>]N[C@@H](C)[C@@H](C[NH3+])C(=O).[+rn=60],CCCC(N)(CC)CC=O[<].[+rn=40]}	5.472537021	19.62457622	74.83210823
{[>]N[C@@H](C)[C@@H](C[NH3+])C(=O).[+rn=70],CCCC(N)(CC)CC=O[<].[+rn=30]}	16.84329298	19.62614594	133.5632405
{[>]N[C@@H](C)[C@@H](C[NH3+])C(=O).[+rn=80],CCCC(N)(CC)CC=O[<].[+rn=20]}	51.99033736	18.84476283	194.6550884
{[>]N[C@@H](C)[C@@H](C[NH3+])C(=O).[+rn=90],CCCC(N)(CC)CC=O[<].[+rn=10]}	167.9928443	22.67958811	266.559324
{[>]N[C@@H](C)[C@@H](C[NH3+])C(=O).[+rn=10],CC(N)(CC=O)C1CCCCCC1[<].[+rn=90]}	1.957887949	80.05025094	157.4308677
{[>]N[C@@H](C)[C@@H](C[NH3+])C(=O).[+rn=20],CC(N)(CC=O)C1CCCCCC1[<].[+rn=80]}	2.035695322	66.7505279	110.0535727
{[>]N[C@@H](C)[C@@H](C[NH3+])C(=O).[+rn=30],CC(N)(CC=O)C1CCCCCC1[<].[+rn=70]}	2.59254165	60.79411139	106.4585053
{[>]N[C@@H](C)[C@@H](C[NH3+])C(=O).[+rn=40],CC(N)(CC=O)C1CCCCCC1[<].[+rn=60]}	2.357934748	51.76085694	68.73804045
{[>]N[C@@H](C)[C@@H](C[NH3+])C(=O).[+rn=50],CC(N)(CC=O)C1CCCCCC1[<].[+rn=50]}	3.574012881	44.37839506	64.20045595
{[>]N[C@@H](C)[C@@H](C[NH3+])C(=O).[+rn=60],CC(N)(CC=O)C1CCCCCC1[<].[+rn=40]}	4.010923541	40.57527239	66.96728978
{[>]N[C@@H](C)[C@@H](C[NH3+])C(=O).[+rn=70],CC(N)(CC=O)C1CCCCCC1[<].[+rn=30]}	7.282172679	38.54950229	87.84541285
{[>]N[C@@H](C)[C@@H](C[NH3+])C(=O).[+rn=80],CC(N)(CC=O)C1CCCCCC1[<].[+rn=20]}	9.767790458	34.20829898	104.2298192
{[>]N[C@@H](C)[C@@H](C[NH3+])C(=O).[+rn=90],CC(N)(CC=O)C1CCCCCC1[<].[+rn=10]}	18.06716154	33.56003901	146.5936191
{[>]N[C@@H](C)[C@@H](C[NH3+])C(=O).[+rn=10],CCC(N)(CC=O)C(C)C[<].[+rn=90]}	0.861524072	39.2121121	164.3689649
{[>]N[C@@H](C)[C@@H](C[NH3+])C(=O).[+rn=20],CCC(N)(CC=O)C(C)C[<].[+rn=80]}	0.831745283	27.84267185	124.2176448
{[>]N[C@@H](C)[C@@H](C[NH3+])C(=O).[+rn=30],CCC(N)(CC=O)C(C)C[<].[+rn=70]}	0.985171	25.38142291	111.052685
{[>]N[C@@H](C)[C@@H](C[NH3+])C(=O).[+rn=40],CCC(N)(CC=O)C(C)C[<].[+rn=60]}	0.840754603	20.5236122	59.55171261
{[>]N[C@@H](C)[C@@H](C[NH3+])C(=O).[+rn=50],CCC(N)(CC=O)C(C)C[<].[+rn=50]}	1.268406402	17.7809931	60.19179923
{[>]N[C@@H](C)[C@@H](C[NH3+])C(=O).[+rn=60],CCC(N)(CC=O)C(C)C[<].[+rn=40]}	1.580815883	18.06986326	65.84970573
{[>]N[C@@H](C)[C@@H](C[NH3+])C(=O).[+rn=70],CCC(N)(CC=O)C(C)C[<].[+rn=30]}	3.627020986	19.83525138	95.99202216
{[>]N[C@@H](C)[C@@H](C[NH3+])C(=O).[+rn=80],CCC(N)(CC=O)C(C)C[<].[+rn=20]}	7.210890641	19.7621947	131.0794356
{[>]N[C@@H](C)[C@@H](C[NH3+])C(=O).[+rn=90],CCC(N)(CC=O)C(C)C[<].[+rn=10]}	23.12544095	24.42506453	199.2950469
{[>]N[C@@H](C)[C@@H](C[NH3+])C(=O).[+rn=10],CCCC(N)(CC=O)CCC[<].[+rn=90]}	4.477393081	91.26973813	516.0467143
{[>]N[C@@H](C)[C@@H](C[NH3+])C(=O).[+rn=20],CCCC(N)(CC=O)CCC[<].[+rn=80]}	3.961525974	71.90040354	408.4228695
{[>]N[C@@H](C)[C@@H](C[NH3+])C(=O).[+rn=30],CCCC(N)(CC=O)CCC[<].[+rn=70]}	4.238537236	64.46735638	334.5122288
{[>]N[C@@H](C)[C@@H](C[NH3+])C(=O).[+rn=40],CCCC(N)(CC=O)CCC[<].[+rn=60]}	3.029167806	51.94416143	183.1508942
{[>]N[C@@H](C)[C@@H](C[NH3+])C(=O).[+rn=50],CCCC(N)(CC=O)CCC[<].[+rn=50]}	3.256362543	42.37907187	148.1088469
{[>]N[C@@H](C)[C@@H](C[NH3+])C(=O).[+rn=60],CCCC(N)(CC=O)CCC[<].[+rn=40]}	2.314098832	37.36836139	110.0682869
{[>]N[C@@H](C)[C@@H](C[NH3+])C(=O).[+rn=70],CCCC(N)(CC=O)CCC[<].[+rn=30]}	2.812617294	35.0996212	131.6092174
{[>]N[C@@H](C)[C@@H](C[NH3+])C(=O).[+rn=80],CCCC(N)(CC=O)CCC[<].[+rn=20]}	2.549260507	31.47479517	137.5974239
{[>]N[C@@H](C)[C@@H](C[NH3+])C(=O).[+rn=90],CCCC(N)(CC=O)CCC[<].[+rn=10]}	3.626193724	32.58037282	175.3423073
{[>]N[C@@H](C)[C@@H](C[NH3+])C(=O).[+rn=10],CCCCC(N)(CC)CC=O[<].[+rn=90]}	2.775638055	77.67392689	487.1770084
{[>]N[C@@H](C)[C@@H](C[NH3+])C(=O).[+rn=20],CCCCC(N)(CC)CC=O[<].[+rn=80]}	2.79961386	61.08730966	351.2994801
{[>]N[C@@H](C)[C@@H](C[NH3+])C(=O).[+rn=30],CCCCC(N)(CC)CC=O[<].[+rn=70]}	3.997255425	52.88241656	283.2309347
{[>]N[C@@H](C)[C@@H](C[NH3+])C(=O).[+rn=40],CCCCC(N)(CC)CC=O[<].[+rn=60]}	4.311271512	42.05842957	136.6402016
{[>]N[C@@H](C)[C@@H](C[NH3+])C(=O).[+rn=50],CCCCC(N)(CC)CC=O[<].[+rn=50]}	8.63798302	31.86346004	103.8932266
{[>]N[C@@H](C)[C@@H](C[NH3+])C(=O).[+rn=60],CCCCC(N)(CC)CC=O[<].[+rn=40]}	10.66877526	26.42011822	72.86745273
{[>]N[C@@H](C)[C@@H](C[NH3+])C(=O).[+rn=70],CCCCC(N)(CC)CC=O[<].[+rn=30]}	22.13915035	23.66380921	94.75331336
{[>]N[C@@H](C)[C@@H](C[NH3+])C(=O).[+rn=80],CCCCC(N)(CC)CC=O[<].[+rn=20]}	41.74035692	20.60653361	111.0221991
{[>]N[C@@H](C)[C@@H](C[NH3+])C(=O).[+rn=90],CCCCC(N)(CC)CC=O[<].[+rn=10]}	109.6405835	22.00536742	155.6925541
{[>]N[C@@H](C)[C@@H](C[NH3+])C(=O).[+rn=10],CCC(C)(C)C(N)(CC)CC=O[<].[+rn=90]}	0.361633357	29.82946785	120.1776239
{[>]N[C@@H](C)[C@@H](C[NH3+])C(=O).[+rn=20],CCC(C)(C)C(N)(CC)CC=O[<].[+rn=80]}	0.384279183	22.55319756	87.16251761
{[>]N[C@@H](C)[C@@H](C[NH3+])C(=O).[+rn=30],CCC(C)(C)C(N)(CC)CC=O[<].[+rn=70]}	0.499028842	21.18753789	87.35014224
{[>]N[C@@H](C)[C@@H](C[NH3+])C(=O).[+rn=40],CCC(C)(C)C(N)(CC)CC=O[<].[+rn=60]}	0.508002046	18.06696887	61.54795013
{[>]N[C@@H](C)[C@@H](C[NH3+])C(=O).[+rn=50],CCC(C)(C)C(N)(CC)CC=O[<].[+rn=50]}	0.715877903	15.96816021	58.5728133
{[>]N[C@@H](C)[C@@H](C[NH3+])C(=O).[+rn=60],CCC(C)(C)C(N)(CC)CC=O[<].[+rn=40]}	0.715674721	15.33266752	60.01194345
{[>]N[C@@H](C)[C@@H](C[NH3+])C(=O).[+rn=70],CCC(C)(C)C(N)(CC)CC=O[<].[+rn=30]}	0.905771323	15.4166894	75.97424306
{[>]N[C@@H](C)[C@@H](C[NH3+])C(=O).[+rn=80],CCC(C)(C)C(N)(CC)CC=O[<].[+rn=20]}	1.042132607	13.92638449	87.03089929
{[>]N[C@@H](C)[C@@H](C[NH3+])C(=O).[+rn=90],CCC(C)(C)C(N)(CC)CC=O[<].[+rn=10]}	1.543271967	15.17497931	140.3502435
{[>]N[C@@H](C)[C@@H](C[NH3+])C(=O).[+rn=10],CCC(C)C(C)(N)CC=O[<].[+rn=90]}	7.215053188	42.32029074	245.519271
{[>]N[C@@H](C)[C@@H](C[NH3+])C(=O).[+rn=20],CCC(C)C(C)(N)CC=O[<].[+rn=80]}	5.963678981	29.18363406	193.3481014
{[>]N[C@@H](C)[C@@H](C[NH3+])C(=O).[+rn=30],CCC(C)C(C)(N)CC=O[<].[+rn=70]}	5.642264811	25.16517168	169.9935923
{[>]N[C@@H](C)[C@@H](C[NH3+])C(=O).[+rn=40],CCC(C)C(C)(N)CC=O[<].[+rn=60]}	4.300241009	19.3088091	81.18345493
{[>]N[C@@H](C)[C@@H](C[NH3+])C(=O).[+rn=50],CCC(C)C(C)(N)CC=O[<].[+rn=50]}	4.683520626	16.29423792	65.927492
{[>]N[C@@H](C)[C@@H](C[NH3+])C(=O).[+rn=60],CCC(C)C(C)(N)CC=O[<].[+rn=40]}	3.128223884	16.14957785	63.61843619
{[>]N[C@@H](C)[C@@H](C[NH3+])C(=O).[+rn=70],CCC(C)C(C)(N)CC=O[<].[+rn=30]}	3.60556474	16.68023363	111.4880956
{[>]N[C@@H](C)[C@@H](C[NH3+])C(=O).[+rn=80],CCC(C)C(C)(N)CC=O[<].[+rn=20]}	4.641730738	16.25732629	161.6197416
{[>]N[C@@H](C)[C@@H](C[NH3+])C(=O).[+rn=90],CCC(C)C(C)(N)CC=O[<].[+rn=10]}	10.72305908	19.35549088	238.3537018
{[>]N[C@@H](C)[C@@H](C[NH3+])C(=O).[+rn=10],CCC(N)(CC=O)CC(C)C[<].[+rn=90]}	3.215238624	76.63556786	505.9068477
{[>]N[C@@H](C)[C@@H](C[NH3+])C(=O).[+rn=20],CCC(N)(CC=O)CC(C)C[<].[+rn=80]}	2.906933253	58.15558742	347.1315409
{[>]N[C@@H](C)[C@@H](C[NH3+])C(=O).[+rn=30],CCC(N)(CC=O)CC(C)C[<].[+rn=70]}	3.313159987	50.73086725	302.5524861
{[>]N[C@@H](C)[C@@H](C[NH3+])C(=O).[+rn=40],CCC(N)(CC=O)CC(C)C[<].[+rn=60]}	2.954826931	39.49414049	162.3651456
{[>]N[C@@H](C)[C@@H](C[NH3+])C(=O).[+rn=50],CCC(N)(CC=O)CC(C)C[<].[+rn=50]}	4.314776361	31.7499487	116.4080647
{[>]N[C@@H](C)[C@@H](C[NH3+])C(=O).[+rn=60],CCC(N)(CC=O)CC(C)C[<].[+rn=40]}	4.098829011	27.43316857	96.60795735
{[>]N[C@@H](C)[C@@H](C[NH3+])C(=O).[+rn=70],CCC(N)(CC=O)CC(C)C[<].[+rn=30]}	7.217356296	25.65496334	117.6485178
{[>]N[C@@H](C)[C@@H](C[NH3+])C(=O).[+rn=80],CCC(N)(CC=O)CC(C)C[<].[+rn=20]}	9.364625492	22.66751083	130.517888
{[>]N[C@@H](C)[C@@H](C[NH3+])C(=O).[+rn=90],CCC(N)(CC=O)CC(C)C[<].[+rn=10]}	19.08041519	23.81909231	175.4885692
{[>]N[C@@H](C)[C@@H](C[NH3+])C(=O).[+rn=10],CCC(C)CC(N)(CC)CC=O[<].[+rn=90]}	3.778943401	78.42535539	562.7934519
{[>]N[C@@H](C)[C@@H](C[NH3+])C(=O).[+rn=20],CCC(C)CC(N)(CC)CC=O[<].[+rn=80]}	3.662576934	59.63765049	347.906598
{[>]N[C@@H](C)[C@@H](C[NH3+])C(=O).[+rn=30],CCC(C)CC(N)(CC)CC=O[<].[+rn=70]}	4.365564037	53.21226607	296.7976468
{[>]N[C@@H](C)[C@@H](C[NH3+])C(=O).[+rn=40],CCC(C)CC(N)(CC)CC=O[<].[+rn=60]}	4.365425985	43.50181701	163.4186895
{[>]N[C@@H](C)[C@@H](C[NH3+])C(=O).[+rn=50],CCC(C)CC(N)(CC)CC=O[<].[+rn=50]}	7.08318723	36.63723104	115.7614699
{[>]N[C@@H](C)[C@@H](C[NH3+])C(=O).[+rn=60],CCC(C)CC(N)(CC)CC=O[<].[+rn=40]}	7.586018397	32.57491329	90.78625094
{[>]N[C@@H](C)[C@@H](C[NH3+])C(=O).[+rn=70],CCC(C)CC(N)(CC)CC=O[<].[+rn=30]}	13.93470811	30.07499444	101.3790719
{[>]N[C@@H](C)[C@@H](C[NH3+])C(=O).[+rn=80],CCC(C)CC(N)(CC)CC=O[<].[+rn=20]}	16.38502346	24.95624812	102.299079
{[>]N[C@@H](C)[C@@H](C[NH3+])C(=O).[+rn=90],CCC(C)CC(N)(CC)CC=O[<].[+rn=10]}	29.28892079	24.92690114	138.2694328
{[>]N[C@@H](C)[C@@H](C[NH3+])C(=O).[+rn=10],CCCCC(N)(CC=O)CCC[<].[+rn=90]}	2.816452968	88.982056	595.577936
{[>]N[C@@H](C)[C@@H](C[NH3+])C(=O).[+rn=20],CCCCC(N)(CC=O)CCC[<].[+rn=80]}	2.804991459	70.85794705	433.7758496
{[>]N[C@@H](C)[C@@H](C[NH3+])C(=O).[+rn=30],CCCCC(N)(CC=O)CCC[<].[+rn=70]}	3.294286141	63.03236353	366.7997965
{[>]N[C@@H](C)[C@@H](C[NH3+])C(=O).[+rn=40],CCCCC(N)(CC=O)CCC[<].[+rn=60]}	2.62149687	50.67026794	198.3278118
{[>]N[C@@H](C)[C@@H](C[NH3+])C(=O).[+rn=50],CCCCC(N)(CC=O)CCC[<].[+rn=50]}	3.462640062	41.25049516	141.3124703
{[>]N[C@@H](C)[C@@H](C[NH3+])C(=O).[+rn=60],CCCCC(N)(CC=O)CCC[<].[+rn=40]}	3.360669447	35.93220153	104.2673301
{[>]N[C@@H](C)[C@@H](C[NH3+])C(=O).[+rn=70],CCCCC(N)(CC=O)CCC[<].[+rn=30]}	6.52291711	32.64488903	121.1791996
{[>]N[C@@H](C)[C@@H](C[NH3+])C(=O).[+rn=80],CCCCC(N)(CC=O)CCC[<].[+rn=20]}	9.829731486	27.14372643	119.7047359
{[>]N[C@@H](C)[C@@H](C[NH3+])C(=O).[+rn=90],CCCCC(N)(CC=O)CCC[<].[+rn=10]}	25.46355464	27.43194787	158.4268255
{[>]N[C@@H](C)[C@@H](C[NH3+])C(=O).[+rn=10],CC(C)(C)C(C)(N)CC=O[<].[+rn=90]}	1.908516131	40.08066122	66.78339155
{[>]N[C@@H](C)[C@@H](C[NH3+])C(=O).[+rn=20],CC(C)(C)C(C)(N)CC=O[<].[+rn=80]}	2.161191228	32.38050807	54.61608225
{[>]N[C@@H](C)[C@@H](C[NH3+])C(=O).[+rn=30],CC(C)(C)C(C)(N)CC=O[<].[+rn=70]}	3.246554931	30.7879826	56.86442387
{[>]N[C@@H](C)[C@@H](C[NH3+])C(=O).[+rn=40],CC(C)(C)C(C)(N)CC=O[<].[+rn=60]}	3.62073592	27.66101654	45.0907107
{[>]N[C@@H](C)[C@@H](C[NH3+])C(=O).[+rn=50],CC(C)(C)C(C)(N)CC=O[<].[+rn=50]}	6.194065086	26.24017258	44.74789498
{[>]N[C@@H](C)[C@@H](C[NH3+])C(=O).[+rn=60],CC(C)(C)C(C)(N)CC=O[<].[+rn=40]}	5.929550586	27.83663102	43.88637457
{[>]N[C@@H](C)[C@@H](C[NH3+])C(=O).[+rn=70],CC(C)(C)C(C)(N)CC=O[<].[+rn=30]}	7.834813167	30.11200734	52.2800561
{[>]N[C@@H](C)[C@@H](C[NH3+])C(=O).[+rn=80],CC(C)(C)C(C)(N)CC=O[<].[+rn=20]}	7.537639159	29.2853281	51.29438768
{[>]N[C@@H](C)[C@@H](C[NH3+])C(=O).[+rn=90],CC(C)(C)C(C)(N)CC=O[<].[+rn=10]}	10.29147329	35.34095225	68.64746141
{[>]N[C@@H](C)[C@@H](C[NH3+])C(=O).[+rn=10],CCCC(N)(CC=O)CC(C)C[<].[+rn=90]}	8.350058439	78.64957733	530.3357575
{[>]N[C@@H](C)[C@@H](C[NH3+])C(=O).[+rn=20],CCCC(N)(CC=O)CC(C)C[<].[+rn=80]}	6.746772308	60.22269203	368.5885136
{[>]N[C@@H](C)[C@@H](C[NH3+])C(=O).[+rn=30],CCCC(N)(CC=O)CC(C)C[<].[+rn=70]}	6.180176114	54.74788194	334.7506312
{[>]N[C@@H](C)[C@@H](C[NH3+])C(=O).[+rn=40],CCCC(N)(CC=O)CC(C)C[<].[+rn=60]}	4.370063268	45.70546713	182.610981
{[>]N[C@@H](C)[C@@H](C[NH3+])C(=O).[+rn=50],CCCC(N)(CC=O)CC(C)C[<].[+rn=50]}	4.348988475	38.71787135	136.0320728
{[>]N[C@@H](C)[C@@H](C[NH3+])C(=O).[+rn=60],CCCC(N)(CC=O)CC(C)C[<].[+rn=40]}	3.215478128	34.28351018	109.0571126
{[>]N[C@@H](C)[C@@H](C[NH3+])C(=O).[+rn=70],CCCC(N)(CC=O)CC(C)C[<].[+rn=30]}	3.250022175	31.42739223	124.6974792
{[>]N[C@@H](C)[C@@H](C[NH3+])C(=O).[+rn=80],CCCC(N)(CC=O)CC(C)C[<].[+rn=20]}	2.699141731	26.36082243	123.0131805
{[>]N[C@@H](C)[C@@H](C[NH3+])C(=O).[+rn=90],CCCC(N)(CC=O)CC(C)C[<].[+rn=10]}	3.094998072	26.93432693	157.2769547
{[>]N[C@@H](C)[C@@H](C[NH3+])C(=O).[+rn=10],CCCCC(N)(CC=O)CCCC[<].[+rn=90]}	1.261207223	105.7264749	552.3749096
{[>]N[C@@H](C)[C@@H](C[NH3+])C(=O).[+rn=20],CCCCC(N)(CC=O)CCCC[<].[+rn=80]}	1.250237819	85.53858135	375.0554405
{[>]N[C@@H](C)[C@@H](C[NH3+])C(=O).[+rn=30],CCCCC(N)(CC=O)CCCC[<].[+rn=70]}	1.657091154	77.18944974	313.5758916
{[>]N[C@@H](C)[C@@H](C[NH3+])C(=O).[+rn=40],CCCCC(N)(CC=O)CCCC[<].[+rn=60]}	1.583623554	63.35210546	207.2119405
{[>]N[C@@H](C)[C@@H](C[NH3+])C(=O).[+rn=50],CCCCC(N)(CC=O)CCCC[<].[+rn=50]}	2.57612915	53.95338715	160.0534934
{[>]N[C@@H](C)[C@@H](C[NH3+])C(=O).[+rn=60],CCCCC(N)(CC=O)CCCC[<].[+rn=40]}	2.744248923	47.43733509	121.7676182
{[>]N[C@@H](C)[C@@H](C[NH3+])C(=O).[+rn=70],CCCCC(N)(CC=O)CCCC[<].[+rn=30]}	4.311037613	44.02596709	112.485913
{[>]N[C@@H](C)[C@@H](C[NH3+])C(=O).[+rn=80],CCCCC(N)(CC=O)CCCC[<].[+rn=20]}	5.488873374	38.01167245	92.38756623
{[>]N[C@@H](C)[C@@H](C[NH3+])C(=O).[+rn=90],CCCCC(N)(CC=O)CCCC[<].[+rn=10]}	9.148553562	38.35399622	110.6269403
{[>]N[C@@H](C)[C@@H](C[NH3+])C(=O).[+rn=10],CCCC(N)(CC=O)C(CC)CC[<].[+rn=90]}	0.847832852	74.0781804	473.132839
{[>]N[C@@H](C)[C@@H](C[NH3+])C(=O).[+rn=20],CCCC(N)(CC=O)C(CC)CC[<].[+rn=80]}	0.782026199	57.49810881	313.0950674
{[>]N[C@@H](C)[C@@H](C[NH3+])C(=O).[+rn=30],CCCC(N)(CC=O)C(CC)CC[<].[+rn=70]}	0.802171841	52.50156676	280.3140656
{[>]N[C@@H](C)[C@@H](C[NH3+])C(=O).[+rn=40],CCCC(N)(CC=O)C(CC)CC[<].[+rn=60]}	0.720715658	43.42255776	163.3203309
{[>]N[C@@H](C)[C@@H](C[NH3+])C(=O).[+rn=50],CCCC(N)(CC=O)C(CC)CC[<].[+rn=50]}	0.793361432	37.11357308	128.9322588
{[>]N[C@@H](C)[C@@H](C[NH3+])C(=O).[+rn=60],CCCC(N)(CC=O)C(CC)CC[<].[+rn=40]}	0.670968278	33.07773701	104.2316276
{[>]N[C@@H](C)[C@@H](C[NH3+])C(=O).[+rn=70],CCCC(N)(CC=O)C(CC)CC[<].[+rn=30]}	0.773331574	30.94723092	115.3604316
{[>]N[C@@H](C)[C@@H](C[NH3+])C(=O).[+rn=80],CCCC(N)(CC=O)C(CC)CC[<].[+rn=20]}	0.774013151	26.92212666	120.8781162
{[>]N[C@@H](C)[C@@H](C[NH3+])C(=O).[+rn=90],CCCC(N)(CC=O)C(CC)CC[<].[+rn=10]}	0.990364571	27.14016969	156.1385392
{[>]N[C@@H](C)[C@@H](C[NH3+])C(=O).[+rn=10],CCCCCC(N)(CC)CC=O[<].[+rn=90]}	5.095978981	75.43934226	399.2005673
{[>]N[C@@H](C)[C@@H](C[NH3+])C(=O).[+rn=20],CCCCCC(N)(CC)CC=O[<].[+rn=80]}	4.489783633	57.41498746	301.7845805
{[>]N[C@@H](C)[C@@H](C[NH3+])C(=O).[+rn=30],CCCCCC(N)(CC)CC=O[<].[+rn=70]}	4.748658159	51.49102585	260.5083863
{[>]N[C@@H](C)[C@@H](C[NH3+])C(=O).[+rn=40],CCCCCC(N)(CC)CC=O[<].[+rn=60]}	3.611536582	41.31452926	131.3719029
{[>]N[C@@H](C)[C@@H](C[NH3+])C(=O).[+rn=50],CCCCCC(N)(CC)CC=O[<].[+rn=50]}	4.362272906	33.24089722	100.0934487
{[>]N[C@@H](C)[C@@H](C[NH3+])C(=O).[+rn=60],CCCCCC(N)(CC)CC=O[<].[+rn=40]}	3.5723249	28.73344263	70.39739265
{[>]N[C@@H](C)[C@@H](C[NH3+])C(=O).[+rn=70],CCCCCC(N)(CC)CC=O[<].[+rn=30]}	5.23841576	26.35877491	89.04950871
{[>]N[C@@H](C)[C@@H](C[NH3+])C(=O).[+rn=80],CCCCCC(N)(CC)CC=O[<].[+rn=20]}	6.577253395	22.50154072	108.3991496
{[>]N[C@@H](C)[C@@H](C[NH3+])C(=O).[+rn=90],CCCCCC(N)(CC)CC=O[<].[+rn=10]}	13.77580342	23.32486446	155.9281043
{[>]N[C@@H](C)[C@@H](C[NH3+])C(=O).[+rn=10],CCCCCC(N)(CC=O)CCC[<].[+rn=90]}	6.174154713	84.17870338	482.7345681
{[>]N[C@@H](C)[C@@H](C[NH3+])C(=O).[+rn=20],CCCCCC(N)(CC=O)CCC[<].[+rn=80]}	4.951370179	65.58726618	365.3465945
{[>]N[C@@H](C)[C@@H](C[NH3+])C(=O).[+rn=30],CCCCCC(N)(CC=O)CCC[<].[+rn=70]}	4.681820835	59.8958683	317.9536564
{[>]N[C@@H](C)[C@@H](C[NH3+])C(=O).[+rn=40],CCCCCC(N)(CC=O)CCC[<].[+rn=60]}	3.712376266	50.23913605	180.8679468
{[>]N[C@@H](C)[C@@H](C[NH3+])C(=O).[+rn=50],CCCCCC(N)(CC=O)CCC[<].[+rn=50]}	3.962341252	41.98922942	130.971037
{[>]N[C@@H](C)[C@@H](C[NH3+])C(=O).[+rn=60],CCCCCC(N)(CC=O)CCC[<].[+rn=40]}	3.214565987	37.68276228	100.6577798
{[>]N[C@@H](C)[C@@H](C[NH3+])C(=O).[+rn=70],CCCCCC(N)(CC=O)CCC[<].[+rn=30]}	3.583796568	34.6197895	113.8786636
{[>]N[C@@H](C)[C@@H](C[NH3+])C(=O).[+rn=80],CCCCCC(N)(CC=O)CCC[<].[+rn=20]}	3.473660066	29.29001244	116.2383859
{[>]N[C@@H](C)[C@@H](C[NH3+])C(=O).[+rn=90],CCCCCC(N)(CC=O)CCC[<].[+rn=10]}	4.506284559	28.72918075	159.3348921
{[>]N[C@@H](C)[C@@H](C[NH3+])C(=O).[+rn=10],CCC(N)(CC=O)CCC(C)C[<].[+rn=90]}	5.976745489	84.5832161	429.6994404
{[>]N[C@@H](C)[C@@H](C[NH3+])C(=O).[+rn=20],CCC(N)(CC=O)CCC(C)C[<].[+rn=80]}	6.285952376	66.55896506	252.3435562
{[>]N[C@@H](C)[C@@H](C[NH3+])C(=O).[+rn=30],CCC(N)(CC=O)CCC(C)C[<].[+rn=70]}	8.700706482	59.45424814	211.8553438
{[>]N[C@@H](C)[C@@H](C[NH3+])C(=O).[+rn=40],CCC(N)(CC=O)CCC(C)C[<].[+rn=60]}	9.043409522	48.98813476	121.8948962
{[>]N[C@@H](C)[C@@H](C[NH3+])C(=O).[+rn=50],CCC(N)(CC=O)CCC(C)C[<].[+rn=50]}	16.65656724	41.46002618	89.1408521
{[>]N[C@@H](C)[C@@H](C[NH3+])C(=O).[+rn=60],CCC(N)(CC=O)CCC(C)C[<].[+rn=40]}	20.86957926	36.94434343	62.78039492
{[>]N[C@@H](C)[C@@H](C[NH3+])C(=O).[+rn=70],CCC(N)(CC=O)CCC(C)C[<].[+rn=30]}	40.57618659	33.632788	59.65813266
{[>]N[C@@H](C)[C@@H](C[NH3+])C(=O).[+rn=80],CCC(N)(CC=O)CCC(C)C[<].[+rn=20]}	58.01157858	28.02545361	53.5510383
{[>]N[C@@H](C)[C@@H](C[NH3+])C(=O).[+rn=90],CCC(N)(CC=O)CCC(C)C[<].[+rn=10]}	98.79916492	28.31038175	71.19827847
{[>]N[C@@H](C)[C@@H](C[NH3+])C(=O).[+rn=10],CCCCCC(C)(N)CC=O[<].[+rn=90]}	20.01127455	76.58613088	402.7997158
{[>]N[C@@H](C)[C@@H](C[NH3+])C(=O).[+rn=20],CCCCCC(C)(N)CC=O[<].[+rn=80]}	17.55332453	59.84973009	318.913483
{[>]N[C@@H](C)[C@@H](C[NH3+])C(=O).[+rn=30],CCCCCC(C)(N)CC=O[<].[+rn=70]}	18.40234814	51.66107882	266.9922605
{[>]N[C@@H](C)[C@@H](C[NH3+])C(=O).[+rn=40],CCCCCC(C)(N)CC=O[<].[+rn=60]}	12.68933432	40.28116312	123.2463928
{[>]N[C@@H](C)[C@@H](C[NH3+])C(=O).[+rn=50],CCCCCC(C)(N)CC=O[<].[+rn=50]}	14.18582233	31.12299817	92.12548636
{[>]N[C@@H](C)[C@@H](C[NH3+])C(=O).[+rn=60],CCCCCC(C)(N)CC=O[<].[+rn=40]}	9.698663622	26.22463653	65.59464388
{[>]N[C@@H](C)[C@@H](C[NH3+])C(=O).[+rn=70],CCCCCC(C)(N)CC=O[<].[+rn=30]}	13.3438034	23.9914489	92.13746944
{[>]N[C@@H](C)[C@@H](C[NH3+])C(=O).[+rn=80],CCCCCC(C)(N)CC=O[<].[+rn=20]}	14.91878662	21.28849368	117.5360932
{[>]N[C@@H](C)[C@@H](C[NH3+])C(=O).[+rn=90],CCCCCC(C)(N)CC=O[<].[+rn=10]}	32.81999458	23.05134138	165.6106693
{[>]N[C@@H](C)[C@@H](C[NH3+])C(=O).[+rn=10],CCC(CC)CC(N)(CC)CC=O[<].[+rn=90]}	1.966782524	94.68700354	524.2782287
{[>]N[C@@H](C)[C@@H](C[NH3+])C(=O).[+rn=20],CCC(CC)CC(N)(CC)CC=O[<].[+rn=80]}	2.052149546	74.27052909	340.9192971
{[>]N[C@@H](C)[C@@H](C[NH3+])C(=O).[+rn=30],CCC(CC)CC(N)(CC)CC=O[<].[+rn=70]}	2.550524323	67.93561919	298.0852958
{[>]N[C@@H](C)[C@@H](C[NH3+])C(=O).[+rn=40],CCC(CC)CC(N)(CC)CC=O[<].[+rn=60]}	2.454444221	57.36641486	173.2879035
{[>]N[C@@H](C)[C@@H](C[NH3+])C(=O).[+rn=50],CCC(CC)CC(N)(CC)CC=O[<].[+rn=50]}	3.76662916	48.72992602	130.3365935
{[>]N[C@@H](C)[C@@H](C[NH3+])C(=O).[+rn=60],CCC(CC)CC(N)(CC)CC=O[<].[+rn=40]}	4.343292845	43.23269239	101.5674114
{[>]N[C@@H](C)[C@@H](C[NH3+])C(=O).[+rn=70],CCC(CC)CC(N)(CC)CC=O[<].[+rn=30]}	6.941468307	39.71959227	92.69685707
{[>]N[C@@H](C)[C@@H](C[NH3+])C(=O).[+rn=80],CCC(CC)CC(N)(CC)CC=O[<].[+rn=20]}	8.45319107	33.52800754	78.9844507
{[>]N[C@@H](C)[C@@H](C[NH3+])C(=O).[+rn=90],CCC(CC)CC(N)(CC)CC=O[<].[+rn=10]}	13.22360231	32.96608258	97.44002206
{[>]N[C@@H](C)[C@@H](C[NH3+])C(=O).[+rn=10],CCC(C)C(N)(CC)CC=O[<].[+rn=90]}	1.193655871	43.87490079	321.0750514
{[>]N[C@@H](C)[C@@H](C[NH3+])C(=O).[+rn=20],CCC(C)C(N)(CC)CC=O[<].[+rn=80]}	1.11960145	31.35647237	240.1358491
{[>]N[C@@H](C)[C@@H](C[NH3+])C(=O).[+rn=30],CCC(C)C(N)(CC)CC=O[<].[+rn=70]}	1.206768363	28.41812043	219.4351147
{[>]N[C@@H](C)[C@@H](C[NH3+])C(=O).[+rn=40],CCC(C)C(N)(CC)CC=O[<].[+rn=60]}	1.002754028	22.87568767	101.1413412
{[>]N[C@@H](C)[C@@H](C[NH3+])C(=O).[+rn=50],CCC(C)C(N)(CC)CC=O[<].[+rn=50]}	1.295271552	18.68118791	80.44966822
{[>]N[C@@H](C)[C@@H](C[NH3+])C(=O).[+rn=60],CCC(C)C(N)(CC)CC=O[<].[+rn=40]}	1.303637425	16.90828462	74.66382557
{[>]N[C@@H](C)[C@@H](C[NH3+])C(=O).[+rn=70],CCC(C)C(N)(CC)CC=O[<].[+rn=30]}	1.94275547	16.1079417	116.7726296
{[>]N[C@@H](C)[C@@H](C[NH3+])C(=O).[+rn=80],CCC(C)C(N)(CC)CC=O[<].[+rn=20]}	3.552421357	14.58940003	165.616947
{[>]N[C@@H](C)[C@@H](C[NH3+])C(=O).[+rn=90],CCC(C)C(N)(CC)CC=O[<].[+rn=10]}	9.564435382	16.28526425	239.9750313
{[>]N[C@@H](C)[C@@H](C[NH3+])C(=O).[+rn=10],CCCC(N)(CC=O)CC(C)CC[<].[+rn=90]}	2.125327211	78.36443687	567.9887597
{[>]N[C@@H](C)[C@@H](C[NH3+])C(=O).[+rn=20],CCCC(N)(CC=O)CC(C)CC[<].[+rn=80]}	1.925916288	61.05786516	364.6281953
{[>]N[C@@H](C)[C@@H](C[NH3+])C(=O).[+rn=30],CCCC(N)(CC=O)CC(C)CC[<].[+rn=70]}	2.004201434	56.48277513	320.6443414
{[>]N[C@@H](C)[C@@H](C[NH3+])C(=O).[+rn=40],CCCC(N)(CC=O)CC(C)CC[<].[+rn=60]}	1.648820752	47.74201963	181.1845083
{[>]N[C@@H](C)[C@@H](C[NH3+])C(=O).[+rn=50],CCCC(N)(CC=O)CC(C)CC[<].[+rn=50]}	1.905448268	41.1307678	135.208168
{[>]N[C@@H](C)[C@@H](C[NH3+])C(=O).[+rn=60],CCCC(N)(CC=O)CC(C)CC[<].[+rn=40]}	1.636999773	37.56814921	113.0408922
{[>]N[C@@H](C)[C@@H](C[NH3+])C(=O).[+rn=70],CCCC(N)(CC=O)CC(C)CC[<].[+rn=30]}	2.50796268	35.32933017	119.4336771
{[>]N[C@@H](C)[C@@H](C[NH3+])C(=O).[+rn=80],CCCC(N)(CC=O)CC(C)CC[<].[+rn=20]}	3.025263243	29.90372228	110.083389
{[>]N[C@@H](C)[C@@H](C[NH3+])C(=O).[+rn=90],CCCC(N)(CC=O)CC(C)CC[<].[+rn=10]}	4.611741385	29.75645257	139.4210407
{[>]N[C@@H](C)[C@@H](C[NH3+])C(=O).[+rn=10],CCCC(N)(CC=O)C(C)C[<].[+rn=90]}	1.587014089	65.11957211	444.7347935
{[>]N[C@@H](C)[C@@H](C[NH3+])C(=O).[+rn=20],CCCC(N)(CC=O)C(C)C[<].[+rn=80]}	1.527775666	47.94556793	321.2610597
{[>]N[C@@H](C)[C@@H](C[NH3+])C(=O).[+rn=30],CCCC(N)(CC=O)C(C)C[<].[+rn=70]}	1.917093605	43.56037356	268.2192879
{[>]N[C@@H](C)[C@@H](C[NH3+])C(=O).[+rn=40],CCCC(N)(CC=O)C(C)C[<].[+rn=60]}	1.7965368	34.21322463	135.3502107
{[>]N[C@@H](C)[C@@H](C[NH3+])C(=O).[+rn=50],CCCC(N)(CC=O)C(C)C[<].[+rn=50]}	2.713786563	27.13958992	97.63681462
{[>]N[C@@H](C)[C@@H](C[NH3+])C(=O).[+rn=60],CCCC(N)(CC=O)C(C)C[<].[+rn=40]}	3.036667996	23.68343042	75.55294694
{[>]N[C@@H](C)[C@@H](C[NH3+])C(=O).[+rn=70],CCCC(N)(CC=O)C(C)C[<].[+rn=30]}	5.436814924	22.52514467	94.62746042
{[>]N[C@@H](C)[C@@H](C[NH3+])C(=O).[+rn=80],CCCC(N)(CC=O)C(C)C[<].[+rn=20]}	9.532415314	20.08413625	116.701942
{[>]N[C@@H](C)[C@@H](C[NH3+])C(=O).[+rn=90],CCCC(N)(CC=O)C(C)C[<].[+rn=10]}	24.06627406	21.27551826	169.6269626
{[>]N[C@@H](C)[C@@H](C[NH3+])C(=O).[+rn=10],CCC(C)(C)C(C)(N)CC=O[<].[+rn=90]}	0.99129121	29.46569779	106.183079
{[>]N[C@@H](C)[C@@H](C[NH3+])C(=O).[+rn=20],CCC(C)(C)C(C)(N)CC=O[<].[+rn=80]}	0.959897383	21.66801432	83.19763008
{[>]N[C@@H](C)[C@@H](C[NH3+])C(=O).[+rn=30],CCC(C)(C)C(C)(N)CC=O[<].[+rn=70]}	1.037236681	20.24505476	85.10255615
{[>]N[C@@H](C)[C@@H](C[NH3+])C(=O).[+rn=40],CCC(C)(C)C(C)(N)CC=O[<].[+rn=60]}	0.922649955	16.73254842	59.49285842
{[>]N[C@@H](C)[C@@H](C[NH3+])C(=O).[+rn=50],CCC(C)(C)C(C)(N)CC=O[<].[+rn=50]}	1.143436886	14.47104942	55.97914146
{[>]N[C@@H](C)[C@@H](C[NH3+])C(=O).[+rn=60],CCC(C)(C)C(C)(N)CC=O[<].[+rn=40]}	1.108223767	14.46402523	54.70528483
{[>]N[C@@H](C)[C@@H](C[NH3+])C(=O).[+rn=70],CCC(C)(C)C(C)(N)CC=O[<].[+rn=30]}	1.335529369	15.30095024	64.85526603
{[>]N[C@@H](C)[C@@H](C[NH3+])C(=O).[+rn=80],CCC(C)(C)C(C)(N)CC=O[<].[+rn=20]}	1.38814968	14.6938795	72.66291404
{[>]N[C@@H](C)[C@@H](C[NH3+])C(=O).[+rn=90],CCC(C)(C)C(C)(N)CC=O[<].[+rn=10]}	2.017299108	16.73584517	122.509062
{[>]N[C@@H](C)[C@@H](C[NH3+])C(=O).[+rn=10],CCCCC(C)(N)CC=O[<].[+rn=90]}	8.901047536	78.450291	449.5756538
{[>]N[C@@H](C)[C@@H](C[NH3+])C(=O).[+rn=20],CCCCC(C)(N)CC=O[<].[+rn=80]}	9.951033857	59.14754469	350.2782512
{[>]N[C@@H](C)[C@@H](C[NH3+])C(=O).[+rn=30],CCCCC(C)(N)CC=O[<].[+rn=70]}	16.59917871	49.57510711	271.6588174
{[>]N[C@@H](C)[C@@H](C[NH3+])C(=O).[+rn=40],CCCCC(C)(N)CC=O[<].[+rn=60]}	19.14817747	36.32140363	119.2575739
{[>]N[C@@H](C)[C@@H](C[NH3+])C(=O).[+rn=50],CCCCC(C)(N)CC=O[<].[+rn=50]}	44.96880321	28.05078087	93.57534755
{[>]N[C@@H](C)[C@@H](C[NH3+])C(=O).[+rn=60],CCCCC(C)(N)CC=O[<].[+rn=40]}	55.29135679	24.40311725	68.18005352
{[>]N[C@@H](C)[C@@H](C[NH3+])C(=O).[+rn=70],CCCCC(C)(N)CC=O[<].[+rn=30]}	144.3089802	23.03852184	103.1636654
{[>]N[C@@H](C)[C@@H](C[NH3+])C(=O).[+rn=80],CCCCC(C)(N)CC=O[<].[+rn=20]}	263.9806216	21.00799277	131.7251956
{[>]N[C@@H](C)[C@@H](C[NH3+])C(=O).[+rn=90],CCCCC(C)(N)CC=O[<].[+rn=10]}	589.5285325	22.49196462	179.6915516
{[>]N[C@@H](C)[C@@H](C[NH3+])C(=O).[+rn=10],CCCC(N)(CC=O)C(C)CC[<].[+rn=90]}	1.575077598	63.71264333	516.0950195
{[>]N[C@@H](C)[C@@H](C[NH3+])C(=O).[+rn=20],CCCC(N)(CC=O)C(C)CC[<].[+rn=80]}	1.49470533	47.14886834	356.0699131
{[>]N[C@@H](C)[C@@H](C[NH3+])C(=O).[+rn=30],CCCC(N)(CC=O)C(C)CC[<].[+rn=70]}	1.661166708	42.80759505	308.2047936
{[>]N[C@@H](C)[C@@H](C[NH3+])C(=O).[+rn=40],CCCC(N)(CC=O)C(C)CC[<].[+rn=60]}	1.407869525	34.89564306	168.0494837
{[>]N[C@@H](C)[C@@H](C[NH3+])C(=O).[+rn=50],CCCC(N)(CC=O)C(C)CC[<].[+rn=50]}	1.972235662	28.77671989	120.8663616
{[>]N[C@@H](C)[C@@H](C[NH3+])C(=O).[+rn=60],CCCC(N)(CC=O)C(C)CC[<].[+rn=40]}	1.862990339	25.69790947	101.5076649
{[>]N[C@@H](C)[C@@H](C[NH3+])C(=O).[+rn=70],CCCC(N)(CC=O)C(C)CC[<].[+rn=30]}	2.799184232	23.98291703	116.8104327
{[>]N[C@@H](C)[C@@H](C[NH3+])C(=O).[+rn=80],CCCC(N)(CC=O)C(C)CC[<].[+rn=20]}	3.730158121	20.24647265	135.3893217
{[>]N[C@@H](C)[C@@H](C[NH3+])C(=O).[+rn=90],CCCC(N)(CC=O)C(C)CC[<].[+rn=10]}	6.709296164	20.81661306	188.0558549
{[>]N[C@@H](C)[C@@H](C[NH3+])C(=O).[+rn=10],CC(C)CC(C)(N)CC=O[<].[+rn=90]}	9.879581065	67.52730345	381.6148504
{[>]N[C@@H](C)[C@@H](C[NH3+])C(=O).[+rn=20],CC(C)CC(C)(N)CC=O[<].[+rn=80]}	9.179738217	48.60038678	285.8353959
{[>]N[C@@H](C)[C@@H](C[NH3+])C(=O).[+rn=30],CC(C)CC(C)(N)CC=O[<].[+rn=70]}	9.122630655	42.13442518	238.3914586
{[>]N[C@@H](C)[C@@H](C[NH3+])C(=O).[+rn=40],CC(C)CC(C)(N)CC=O[<].[+rn=60]}	6.490673067	34.45288401	117.3656355
{[>]N[C@@H](C)[C@@H](C[NH3+])C(=O).[+rn=50],CC(C)CC(C)(N)CC=O[<].[+rn=50]}	7.089107533	27.97388626	105.0384962
{[>]N[C@@H](C)[C@@H](C[NH3+])C(=O).[+rn=60],CC(C)CC(C)(N)CC=O[<].[+rn=40]}	5.016086618	25.8614609	89.99084536
{[>]N[C@@H](C)[C@@H](C[NH3+])C(=O).[+rn=70],CC(C)CC(C)(N)CC=O[<].[+rn=30]}	4.904417689	25.97860322	125.4727397
{[>]N[C@@H](C)[C@@H](C[NH3+])C(=O).[+rn=80],CC(C)CC(C)(N)CC=O[<].[+rn=20]}	3.320436587	24.47187873	149.6525802
{[>]N[C@@H](C)[C@@H](C[NH3+])C(=O).[+rn=90],CC(C)CC(C)(N)CC=O[<].[+rn=10]}	3.702180524	27.75143534	198.5059173
{[>]N[C@@H](C)[C@@H](C[NH3+])C(=O).[+rn=10],CCCCC(N)(CC=O)C(C)CC[<].[+rn=90]}	0.937625802	70.50667077	512.1360391
{[>]N[C@@H](C)[C@@H](C[NH3+])C(=O).[+rn=20],CCCCC(N)(CC=O)C(C)CC[<].[+rn=80]}	0.937991522	53.82898646	334.1058083
{[>]N[C@@H](C)[C@@H](C[NH3+])C(=O).[+rn=30],CCCCC(N)(CC=O)C(C)CC[<].[+rn=70]}	1.131886871	49.55316064	288.7302963
{[>]N[C@@H](C)[C@@H](C[NH3+])C(=O).[+rn=40],CCCCC(N)(CC=O)C(C)CC[<].[+rn=60]}	0.992799146	41.70903089	164.3255415
{[>]N[C@@H](C)[C@@H](C[NH3+])C(=O).[+rn=50],CCCCC(N)(CC=O)C(C)CC[<].[+rn=50]}	1.46327383	35.70669502	121.5801692
{[>]N[C@@H](C)[C@@H](C[NH3+])C(=O).[+rn=60],CCCCC(N)(CC=O)C(C)CC[<].[+rn=40]}	1.536443498	32.46717059	94.18840705
{[>]N[C@@H](C)[C@@H](C[NH3+])C(=O).[+rn=70],CCCCC(N)(CC=O)C(C)CC[<].[+rn=30]}	2.756455199	30.6675499	94.58025467
{[>]N[C@@H](C)[C@@H](C[NH3+])C(=O).[+rn=80],CCCCC(N)(CC=O)C(C)CC[<].[+rn=20]}	3.639737328	26.19180855	95.0843133
{[>]N[C@@H](C)[C@@H](C[NH3+])C(=O).[+rn=90],CCCCC(N)(CC=O)C(C)CC[<].[+rn=10]}	6.238248097	26.28090581	126.7650548
{[>]N[C@@H](C)[C@@H](C[NH3+])C(=O).[+rn=10],CC(C)CCCC(C)(N)CC=O[<].[+rn=90]}	21.81008791	72.72772132	372.2364544
{[>]N[C@@H](C)[C@@H](C[NH3+])C(=O).[+rn=20],CC(C)CCCC(C)(N)CC=O[<].[+rn=80]}	17.80686726	53.65760247	251.5366679
{[>]N[C@@H](C)[C@@H](C[NH3+])C(=O).[+rn=30],CC(C)CCCC(C)(N)CC=O[<].[+rn=70]}	17.4996648	48.42203356	213.5955504
{[>]N[C@@H](C)[C@@H](C[NH3+])C(=O).[+rn=40],CC(C)CCCC(C)(N)CC=O[<].[+rn=60]}	12.6580459	39.72370133	120.5238255
{[>]N[C@@H](C)[C@@H](C[NH3+])C(=O).[+rn=50],CC(C)CCCC(C)(N)CC=O[<].[+rn=50]}	12.9419023	33.93266545	90.95145279
{[>]N[C@@H](C)[C@@H](C[NH3+])C(=O).[+rn=60],CC(C)CCCC(C)(N)CC=O[<].[+rn=40]}	8.865663928	30.93454587	67.99474772
{[>]N[C@@H](C)[C@@H](C[NH3+])C(=O).[+rn=70],CC(C)CCCC(C)(N)CC=O[<].[+rn=30]}	8.498352117	29.41433967	78.32127031
{[>]N[C@@H](C)[C@@H](C[NH3+])C(=O).[+rn=80],CC(C)CCCC(C)(N)CC=O[<].[+rn=20]}	6.054873986	25.59847915	88.03914712
{[>]N[C@@H](C)[C@@H](C[NH3+])C(=O).[+rn=90],CC(C)CCCC(C)(N)CC=O[<].[+rn=10]}	5.306190488	26.22846051	126.6860136
{[>]N[C@@H](C)[C@@H](C[NH3+])C(=O).[+rn=10],CCC(CC)C(N)(CC)CC=O[<].[+rn=90]}	0.32679608	56.52469005	355.2486978
{[>]N[C@@H](C)[C@@H](C[NH3+])C(=O).[+rn=20],CCC(CC)C(N)(CC)CC=O[<].[+rn=80]}	0.309391351	43.45691184	241.4944284
{[>]N[C@@H](C)[C@@H](C[NH3+])C(=O).[+rn=30],CCC(CC)C(N)(CC)CC=O[<].[+rn=70]}	0.345108626	40.25127441	217.5953219
{[>]N[C@@H](C)[C@@H](C[NH3+])C(=O).[+rn=40],CCC(CC)C(N)(CC)CC=O[<].[+rn=60]}	0.331006116	33.29668541	118.6958729
{[>]N[C@@H](C)[C@@H](C[NH3+])C(=O).[+rn=50],CCC(CC)C(N)(CC)CC=O[<].[+rn=50]}	0.443246224	28.17227789	93.25665892
{[>]N[C@@H](C)[C@@H](C[NH3+])C(=O).[+rn=60],CCC(CC)C(N)(CC)CC=O[<].[+rn=40]}	0.477233304	25.51815224	88.79025368
{[>]N[C@@H](C)[C@@H](C[NH3+])C(=O).[+rn=70],CCC(CC)C(N)(CC)CC=O[<].[+rn=30]}	0.79567464	24.81400243	111.1398241
{[>]N[C@@H](C)[C@@H](C[NH3+])C(=O).[+rn=80],CCC(CC)C(N)(CC)CC=O[<].[+rn=20]}	1.092565757	21.59677156	134.4009929
{[>]N[C@@H](C)[C@@H](C[NH3+])C(=O).[+rn=90],CCC(CC)C(N)(CC)CC=O[<].[+rn=10]}	2.063546216	23.28286328	190.8742048
{[>]N[C@@H](C)[C@@H](C[NH3+])C(=O).[+rn=10],CCCCC(N)(CC=O)C(C)C[<].[+rn=90]}	1.215938462	74.32275934	454.0387006
{[>]N[C@@H](C)[C@@H](C[NH3+])C(=O).[+rn=20],CCCCC(N)(CC=O)C(C)C[<].[+rn=80]}	1.286987527	55.51324583	298.9230938
{[>]N[C@@H](C)[C@@H](C[NH3+])C(=O).[+rn=30],CCCCC(N)(CC=O)C(C)C[<].[+rn=70]}	1.623509699	49.39914995	244.4713099
{[>]N[C@@H](C)[C@@H](C[NH3+])C(=O).[+rn=40],CCCCC(N)(CC=O)C(C)C[<].[+rn=60]}	1.559085268	40.77303499	135.9970565
{[>]N[C@@H](C)[C@@H](C[NH3+])C(=O).[+rn=50],CCCCC(N)(CC=O)C(C)C[<].[+rn=50]}	2.407824763	34.45239336	100.3718413
{[>]N[C@@H](C)[C@@H](C[NH3+])C(=O).[+rn=60],CCCCC(N)(CC=O)C(C)C[<].[+rn=40]}	2.69299499	30.95615182	73.07403703
{[>]N[C@@H](C)[C@@H](C[NH3+])C(=O).[+rn=70],CCCCC(N)(CC=O)C(C)C[<].[+rn=30]}	4.719373293	28.38255146	72.38847371
{[>]N[C@@H](C)[C@@H](C[NH3+])C(=O).[+rn=80],CCCCC(N)(CC=O)C(C)C[<].[+rn=20]}	6.331642932	24.09917759	75.32852547
{[>]N[C@@H](C)[C@@H](C[NH3+])C(=O).[+rn=90],CCCCC(N)(CC=O)C(C)C[<].[+rn=10]}	12.59170877	24.58552675	107.2107249
{[>]N[C@@H](C)[C@@H](C[NH3+])C(=O).[+rn=10],CCCCC(N)(CC=O)CC(C)C[<].[+rn=90]}	1.589316272	81.3096562	533.6821484
{[>]N[C@@H](C)[C@@H](C[NH3+])C(=O).[+rn=20],CCCCC(N)(CC=O)CC(C)C[<].[+rn=80]}	1.543370503	63.82007496	356.6695089
{[>]N[C@@H](C)[C@@H](C[NH3+])C(=O).[+rn=30],CCCCC(N)(CC=O)CC(C)C[<].[+rn=70]}	1.849313473	58.49706665	310.1963552
{[>]N[C@@H](C)[C@@H](C[NH3+])C(=O).[+rn=40],CCCCC(N)(CC=O)CC(C)C[<].[+rn=60]}	1.427014186	49.64594608	178.1085772
{[>]N[C@@H](C)[C@@H](C[NH3+])C(=O).[+rn=50],CCCCC(N)(CC=O)CC(C)C[<].[+rn=50]}	1.763162566	42.75383958	138.4097472
{[>]N[C@@H](C)[C@@H](C[NH3+])C(=O).[+rn=60],CCCCC(N)(CC=O)CC(C)C[<].[+rn=40]}	1.495746481	38.61118453	109.7675545
{[>]N[C@@H](C)[C@@H](C[NH3+])C(=O).[+rn=70],CCCCC(N)(CC=O)CC(C)C[<].[+rn=30]}	2.335149484	36.01010963	109.6996172
{[>]N[C@@H](C)[C@@H](C[NH3+])C(=O).[+rn=80],CCCCC(N)(CC=O)CC(C)C[<].[+rn=20]}	2.893126918	30.98335988	101.65659
{[>]N[C@@H](C)[C@@H](C[NH3+])C(=O).[+rn=90],CCCCC(N)(CC=O)CC(C)C[<].[+rn=10]}	4.636568207	30.81568265	129.577321
{[>]N[C@@H](C)[C@@H](C[NH3+])C(=O).[+rn=10],CCCC(C)C(C)(N)CC=O[<].[+rn=90]}	1.709084226	60.05683028	395.126979
{[>]N[C@@H](C)[C@@H](C[NH3+])C(=O).[+rn=20],CCCC(C)C(C)(N)CC=O[<].[+rn=80]}	1.906144064	43.89028194	287.0327093
{[>]N[C@@H](C)[C@@H](C[NH3+])C(=O).[+rn=30],CCCC(C)C(C)(N)CC=O[<].[+rn=70]}	2.791741676	40.72921708	246.3260432
{[>]N[C@@H](C)[C@@H](C[NH3+])C(=O).[+rn=40],CCCC(C)C(C)(N)CC=O[<].[+rn=60]}	3.058569566	32.0029635	114.5711051
{[>]N[C@@H](C)[C@@H](C[NH3+])C(=O).[+rn=50],CCCC(C)C(C)(N)CC=O[<].[+rn=50]}	5.727406494	24.88574429	81.99053842
{[>]N[C@@H](C)[C@@H](C[NH3+])C(=O).[+rn=60],CCCC(C)C(C)(N)CC=O[<].[+rn=40]}	7.480560238	21.0538105	65.54806534
{[>]N[C@@H](C)[C@@H](C[NH3+])C(=O).[+rn=70],CCCC(C)C(C)(N)CC=O[<].[+rn=30]}	15.37284983	19.50191254	89.75641613
{[>]N[C@@H](C)[C@@H](C[NH3+])C(=O).[+rn=80],CCCC(C)C(C)(N)CC=O[<].[+rn=20]}	28.96812055	17.62002058	119.9964005
{[>]N[C@@H](C)[C@@H](C[NH3+])C(=O).[+rn=90],CCCC(C)C(C)(N)CC=O[<].[+rn=10]}	65.17799355	19.00957009	174.8355079
{[>]N[C@@H](C)[C@@H](C[NH3+])C(=O).[+rn=10],CCC(C)CC(C)(N)CC=O[<].[+rn=90]}	3.293884269	68.14089749	468.0728324
{[>]N[C@@H](C)[C@@H](C[NH3+])C(=O).[+rn=20],CCC(C)CC(C)(N)CC=O[<].[+rn=80]}	3.420031415	51.18764083	316.1136357
{[>]N[C@@H](C)[C@@H](C[NH3+])C(=O).[+rn=30],CCC(C)CC(C)(N)CC=O[<].[+rn=70]}	4.526261117	44.86507385	263.5272106
{[>]N[C@@H](C)[C@@H](C[NH3+])C(=O).[+rn=40],CCC(C)CC(C)(N)CC=O[<].[+rn=60]}	4.169706393	35.35508822	135.5343135
{[>]N[C@@H](C)[C@@H](C[NH3+])C(=O).[+rn=50],CCC(C)CC(C)(N)CC=O[<].[+rn=50]}	6.843721554	28.57018969	99.35119512
{[>]N[C@@H](C)[C@@H](C[NH3+])C(=O).[+rn=60],CCC(C)CC(C)(N)CC=O[<].[+rn=40]}	7.638704339	24.96936931	86.84223877
{[>]N[C@@H](C)[C@@H](C[NH3+])C(=O).[+rn=70],CCC(C)CC(C)(N)CC=O[<].[+rn=30]}	14.36161544	22.98894439	114.7439799
{[>]N[C@@H](C)[C@@H](C[NH3+])C(=O).[+rn=80],CCC(C)CC(C)(N)CC=O[<].[+rn=20]}	21.62195078	20.25727135	131.6263784
{[>]N[C@@H](C)[C@@H](C[NH3+])C(=O).[+rn=90],CCC(C)CC(C)(N)CC=O[<].[+rn=10]}	63.43479852	21.65604882	178.7868305
{[>]N[C@@H](C)[C@@H](C[NH3+])C(=O).[+rn=10],CCCC(N)(CC=O)CCC(C)C[<].[+rn=90]}	2.035121207	88.84209267	506.4145347
{[>]N[C@@H](C)[C@@H](C[NH3+])C(=O).[+rn=20],CCCC(N)(CC=O)CCC(C)C[<].[+rn=80]}	2.25653032	69.04918063	315.5608991
{[>]N[C@@H](C)[C@@H](C[NH3+])C(=O).[+rn=30],CCCC(N)(CC=O)CCC(C)C[<].[+rn=70]}	3.072162872	63.22021381	269.0857507
{[>]N[C@@H](C)[C@@H](C[NH3+])C(=O).[+rn=40],CCCC(N)(CC=O)CCC(C)C[<].[+rn=60]}	3.059013331	53.41566087	156.7415443
{[>]N[C@@H](C)[C@@H](C[NH3+])C(=O).[+rn=50],CCCC(N)(CC=O)CCC(C)C[<].[+rn=50]}	4.73285198	45.9983178	115.2777016
{[>]N[C@@H](C)[C@@H](C[NH3+])C(=O).[+rn=60],CCCC(N)(CC=O)CCC(C)C[<].[+rn=40]}	5.695529004	41.44221914	86.81694844
{[>]N[C@@H](C)[C@@H](C[NH3+])C(=O).[+rn=70],CCCC(N)(CC=O)CCC(C)C[<].[+rn=30]}	9.636593788	38.29582126	79.53428364
{[>]N[C@@H](C)[C@@H](C[NH3+])C(=O).[+rn=80],CCCC(N)(CC=O)CCC(C)C[<].[+rn=20]}	12.68654705	32.11152256	70.48100565
{[>]N[C@@H](C)[C@@H](C[NH3+])C(=O).[+rn=90],CCCC(N)(CC=O)CCC(C)C[<].[+rn=10]}	19.64514292	31.46790556	89.49958207
{[>]N[C@@H](C)[C@@H](C[NH3+])C(=O).[+rn=10],CCCC(C)C(N)(CC)CC=O[<].[+rn=90]}	0.497854501	58.3581709	418.0296106
{[>]N[C@@H](C)[C@@H](C[NH3+])C(=O).[+rn=20],CCCC(C)C(N)(CC)CC=O[<].[+rn=80]}	0.511793719	43.27956035	292.3626586
{[>]N[C@@H](C)[C@@H](C[NH3+])C(=O).[+rn=30],CCCC(C)C(N)(CC)CC=O[<].[+rn=70]}	0.643791987	39.4838343	254.2720228
{[>]N[C@@H](C)[C@@H](C[NH3+])C(=O).[+rn=40],CCCC(C)C(N)(CC)CC=O[<].[+rn=60]}	0.640389195	32.04039934	129.6623068
{[>]N[C@@H](C)[C@@H](C[NH3+])C(=O).[+rn=50],CCCC(C)C(N)(CC)CC=O[<].[+rn=50]}	0.979926529	26.57870118	94.28981037
{[>]N[C@@H](C)[C@@H](C[NH3+])C(=O).[+rn=60],CCCC(C)C(N)(CC)CC=O[<].[+rn=40]}	1.294277221	23.86842603	77.48776443
{[>]N[C@@H](C)[C@@H](C[NH3+])C(=O).[+rn=70],CCCC(C)C(N)(CC)CC=O[<].[+rn=30]}	2.703978606	22.35258469	94.6952568
{[>]N[C@@H](C)[C@@H](C[NH3+])C(=O).[+rn=80],CCCC(C)C(N)(CC)CC=O[<].[+rn=20]}	4.897480078	19.23291892	119.6559415
{[>]N[C@@H](C)[C@@H](C[NH3+])C(=O).[+rn=90],CCCC(C)C(N)(CC)CC=O[<].[+rn=10]}	11.62132427	19.89410909	176.7716014
{[>]N[C@@H](C)[C@@H](C[NH3+])C(=O).[+rn=10],CCC(N)(CC=O)CC(C)C(C)C[<].[+rn=90]}	4.154479031	82.35586302	369.5373178
{[>]N[C@@H](C)[C@@H](C[NH3+])C(=O).[+rn=20],CCC(N)(CC=O)CC(C)C(C)C[<].[+rn=80]}	4.504529595	64.52332144	243.7500336
{[>]N[C@@H](C)[C@@H](C[NH3+])C(=O).[+rn=30],CCC(N)(CC=O)CC(C)C(C)C[<].[+rn=70]}	5.68799316	59.31842041	214.7190851
{[>]N[C@@H](C)[C@@H](C[NH3+])C(=O).[+rn=40],CCC(N)(CC=O)CC(C)C(C)C[<].[+rn=60]}	5.667702776	51.02644461	139.7696773
{[>]N[C@@H](C)[C@@H](C[NH3+])C(=O).[+rn=50],CCC(N)(CC=O)CC(C)C(C)C[<].[+rn=50]}	8.204053647	44.13857478	110.8172043
{[>]N[C@@H](C)[C@@H](C[NH3+])C(=O).[+rn=60],CCC(N)(CC=O)CC(C)C(C)C[<].[+rn=40]}	9.681046955	39.45773167	89.94626978
{[>]N[C@@H](C)[C@@H](C[NH3+])C(=O).[+rn=70],CCC(N)(CC=O)CC(C)C(C)C[<].[+rn=30]}	14.77185751	36.31200494	85.7169096
{[>]N[C@@H](C)[C@@H](C[NH3+])C(=O).[+rn=80],CCC(N)(CC=O)CC(C)C(C)C[<].[+rn=20]}	16.90468552	30.52698173	76.52733108
{[>]N[C@@H](C)[C@@H](C[NH3+])C(=O).[+rn=90],CCC(N)(CC=O)CC(C)C(C)C[<].[+rn=10]}	23.56351178	29.61416625	86.30923588
{[>]N[C@@H](C)[C@@H](C[NH3+])C(=O).[+rn=10],CCCC(N)(CC=O)C(C)(C)CC[<].[+rn=90]}	0.614052091	48.94219491	227.2081581
{[>]N[C@@H](C)[C@@H](C[NH3+])C(=O).[+rn=20],CCCC(N)(CC=O)C(C)(C)CC[<].[+rn=80]}	0.607612831	38.00563885	146.4673522
{[>]N[C@@H](C)[C@@H](C[NH3+])C(=O).[+rn=30],CCCC(N)(CC=O)C(C)(C)CC[<].[+rn=70]}	0.750027008	35.05925201	140.07593
{[>]N[C@@H](C)[C@@H](C[NH3+])C(=O).[+rn=40],CCCC(N)(CC=O)C(C)(C)CC[<].[+rn=60]}	0.738963299	29.52792621	92.14446214
{[>]N[C@@H](C)[C@@H](C[NH3+])C(=O).[+rn=50],CCCC(N)(CC=O)C(C)(C)CC[<].[+rn=50]}	1.041476507	25.73623779	74.36027666
{[>]N[C@@H](C)[C@@H](C[NH3+])C(=O).[+rn=60],CCCC(N)(CC=O)C(C)(C)CC[<].[+rn=40]}	1.091765324	23.28189223	64.81962871
{[>]N[C@@H](C)[C@@H](C[NH3+])C(=O).[+rn=70],CCCC(N)(CC=O)C(C)(C)CC[<].[+rn=30]}	1.522654777	22.14849018	76.19640078
{[>]N[C@@H](C)[C@@H](C[NH3+])C(=O).[+rn=80],CCCC(N)(CC=O)C(C)(C)CC[<].[+rn=20]}	1.794899399	19.6935276	79.53568907
{[>]N[C@@H](C)[C@@H](C[NH3+])C(=O).[+rn=90],CCCC(N)(CC=O)C(C)(C)CC[<].[+rn=10]}	2.773345608	20.3572519	117.0445195
{[>]N[C@@H](C)[C@@H](C[NH3+])C(=O).[+rn=10],CCCCCC(N)(CC=O)C(C)C[<].[+rn=90]}	0.898047032	61.71076975	368.0689637
{[>]N[C@@H](C)[C@@H](C[NH3+])C(=O).[+rn=20],CCCCCC(N)(CC=O)C(C)C[<].[+rn=80]}	0.869526193	47.35039164	253.6192489
{[>]N[C@@H](C)[C@@H](C[NH3+])C(=O).[+rn=30],CCCCCC(N)(CC=O)C(C)C[<].[+rn=70]}	1.019704429	43.09301102	215.7916447
{[>]N[C@@H](C)[C@@H](C[NH3+])C(=O).[+rn=40],CCCCCC(N)(CC=O)C(C)C[<].[+rn=60]}	0.897259193	35.6062845	123.0332976
{[>]N[C@@H](C)[C@@H](C[NH3+])C(=O).[+rn=50],CCCCCC(N)(CC=O)C(C)C[<].[+rn=50]}	1.127671696	30.67679025	92.96929948
{[>]N[C@@H](C)[C@@H](C[NH3+])C(=O).[+rn=60],CCCCCC(N)(CC=O)C(C)C[<].[+rn=40]}	1.104297951	28.22934481	73.12151138
{[>]N[C@@H](C)[C@@H](C[NH3+])C(=O).[+rn=70],CCCCCC(N)(CC=O)C(C)C[<].[+rn=30]}	1.705149203	27.33324317	77.68200366
{[>]N[C@@H](C)[C@@H](C[NH3+])C(=O).[+rn=80],CCCCCC(N)(CC=O)C(C)C[<].[+rn=20]}	2.029935591	24.00051372	87.50422557
{[>]N[C@@H](C)[C@@H](C[NH3+])C(=O).[+rn=90],CCCCCC(N)(CC=O)C(C)C[<].[+rn=10]}	3.354275794	24.41741943	126.693745
{[>]N[C@@H](C)[C@@H](C[NH3+])C(=O).[+rn=10],CCCC(N)(CC=O)C(C)(C)C[<].[+rn=90]}	1.615376394	57.16451864	220.4638413
{[>]N[C@@H](C)[C@@H](C[NH3+])C(=O).[+rn=20],CCCC(N)(CC=O)C(C)(C)C[<].[+rn=80]}	1.695251639	43.94863232	146.5504464
{[>]N[C@@H](C)[C@@H](C[NH3+])C(=O).[+rn=30],CCCC(N)(CC=O)C(C)(C)C[<].[+rn=70]}	2.113993892	40.07135375	139.2298871
{[>]N[C@@H](C)[C@@H](C[NH3+])C(=O).[+rn=40],CCCC(N)(CC=O)C(C)(C)C[<].[+rn=60]}	2.170263107	33.06549304	91.88937517
{[>]N[C@@H](C)[C@@H](C[NH3+])C(=O).[+rn=50],CCCC(N)(CC=O)C(C)(C)C[<].[+rn=50]}	2.803019231	28.11785575	71.17197276
{[>]N[C@@H](C)[C@@H](C[NH3+])C(=O).[+rn=60],CCCC(N)(CC=O)C(C)(C)C[<].[+rn=40]}	2.859276292	24.90297449	58.66806455
{[>]N[C@@H](C)[C@@H](C[NH3+])C(=O).[+rn=70],CCCC(N)(CC=O)C(C)(C)C[<].[+rn=30]}	3.961476695	23.39149404	66.00762091
{[>]N[C@@H](C)[C@@H](C[NH3+])C(=O).[+rn=80],CCCC(N)(CC=O)C(C)(C)C[<].[+rn=20]}	4.943296954	21.22343681	68.35494606
{[>]N[C@@H](C)[C@@H](C[NH3+])C(=O).[+rn=90],CCCC(N)(CC=O)C(C)(C)C[<].[+rn=10]}	6.918137715	23.08609359	100.6918305
{[>]N[C@@H](C)[C@@H](C[NH3+])C(=O).[+rn=10],CCC(C)CCC(N)(CC)CC=O[<].[+rn=90]}	3.04171445	72.97704619	420.4207761
{[>]N[C@@H](C)[C@@H](C[NH3+])C(=O).[+rn=20],CCC(C)CCC(N)(CC)CC=O[<].[+rn=80]}	2.821649766	55.94447167	262.3447314
{[>]N[C@@H](C)[C@@H](C[NH3+])C(=O).[+rn=30],CCC(C)CCC(N)(CC)CC=O[<].[+rn=70]}	3.23503869	51.67859915	218.1014138
{[>]N[C@@H](C)[C@@H](C[NH3+])C(=O).[+rn=40],CCC(C)CCC(N)(CC)CC=O[<].[+rn=60]}	2.933641853	43.1547114	124.6120975
{[>]N[C@@H](C)[C@@H](C[NH3+])C(=O).[+rn=50],CCC(C)CCC(N)(CC)CC=O[<].[+rn=50]}	4.351674079	37.12088059	89.86321953
{[>]N[C@@H](C)[C@@H](C[NH3+])C(=O).[+rn=60],CCC(C)CCC(N)(CC)CC=O[<].[+rn=40]}	4.969097581	33.98917668	66.29727596
{[>]N[C@@H](C)[C@@H](C[NH3+])C(=O).[+rn=70],CCC(C)CCC(N)(CC)CC=O[<].[+rn=30]}	8.18180268	32.13559506	64.05129573
{[>]N[C@@H](C)[C@@H](C[NH3+])C(=O).[+rn=80],CCC(C)CCC(N)(CC)CC=O[<].[+rn=20]}	9.645590795	27.60952996	65.63430954
{[>]N[C@@H](C)[C@@H](C[NH3+])C(=O).[+rn=90],CCC(C)CCC(N)(CC)CC=O[<].[+rn=10]}	16.72013724	27.98347842	92.1745656
{[>]N[C@@H](C)[C@@H](C[NH3+])C(=O).[+rn=10],CCC(C)C(N)(CC=O)CC(C)C[<].[+rn=90]}	1.44305605	76.52093248	424.8084415
{[>]N[C@@H](C)[C@@H](C[NH3+])C(=O).[+rn=20],CCC(C)C(N)(CC=O)CC(C)C[<].[+rn=80]}	1.39237657	59.41697954	275.508168
{[>]N[C@@H](C)[C@@H](C[NH3+])C(=O).[+rn=30],CCC(C)C(N)(CC=O)CC(C)C[<].[+rn=70]}	1.493501493	54.26411663	248.4962549
{[>]N[C@@H](C)[C@@H](C[NH3+])C(=O).[+rn=40],CCC(C)C(N)(CC=O)CC(C)C[<].[+rn=60]}	1.263339689	45.74647394	159.6602302
{[>]N[C@@H](C)[C@@H](C[NH3+])C(=O).[+rn=50],CCC(C)C(N)(CC=O)CC(C)C[<].[+rn=50]}	1.651399695	39.63586896	125.9372081
{[>]N[C@@H](C)[C@@H](C[NH3+])C(=O).[+rn=60],CCC(C)C(N)(CC=O)CC(C)C[<].[+rn=40]}	1.545467612	35.09545769	101.9902927
{[>]N[C@@H](C)[C@@H](C[NH3+])C(=O).[+rn=70],CCC(C)C(N)(CC=O)CC(C)C[<].[+rn=30]}	2.13647632	32.3037222	102.9660409
{[>]N[C@@H](C)[C@@H](C[NH3+])C(=O).[+rn=80],CCC(C)C(N)(CC=O)CC(C)C[<].[+rn=20]}	2.577667044	27.58647113	93.44503446
{[>]N[C@@H](C)[C@@H](C[NH3+])C(=O).[+rn=90],CCC(C)C(N)(CC=O)CC(C)C[<].[+rn=10]}	3.939201268	26.999642	113.5230108
{[>]N[C@@H](C)[C@@H](C[NH3+])C(=O).[+rn=10],CCC(CC)C(C)(N)CC=O[<].[+rn=90]}	1.312465234	48.09377479	291.679596
{[>]N[C@@H](C)[C@@H](C[NH3+])C(=O).[+rn=20],CCC(CC)C(C)(N)CC=O[<].[+rn=80]}	1.130296079	36.23594825	211.8932374
{[>]N[C@@H](C)[C@@H](C[NH3+])C(=O).[+rn=30],CCC(CC)C(C)(N)CC=O[<].[+rn=70]}	1.137379901	34.28183623	192.2561426
{[>]N[C@@H](C)[C@@H](C[NH3+])C(=O).[+rn=40],CCC(CC)C(C)(N)CC=O[<].[+rn=60]}	0.933498383	29.30072845	102.3229259
{[>]N[C@@H](C)[C@@H](C[NH3+])C(=O).[+rn=50],CCC(CC)C(C)(N)CC=O[<].[+rn=50]}	1.071364147	24.75175916	82.52390381
{[>]N[C@@H](C)[C@@H](C[NH3+])C(=O).[+rn=60],CCC(CC)C(C)(N)CC=O[<].[+rn=40]}	0.965191745	23.12603811	79.68963489
{[>]N[C@@H](C)[C@@H](C[NH3+])C(=O).[+rn=70],CCC(CC)C(C)(N)CC=O[<].[+rn=30]}	1.192369925	22.88928884	113.1862412
{[>]N[C@@H](C)[C@@H](C[NH3+])C(=O).[+rn=80],CCC(CC)C(C)(N)CC=O[<].[+rn=20]}	1.241828559	21.52190927	141.6642074
{[>]N[C@@H](C)[C@@H](C[NH3+])C(=O).[+rn=90],CCC(CC)C(C)(N)CC=O[<].[+rn=10]}	1.406427841	24.09897393	202.6449465
{[>]N[C@@H](C)[C@@H](C[NH3+])C(=O).[+rn=10],CCC(C)C(C)C(N)(CC)CC=O[<].[+rn=90]}	0.616770791	50.67912374	315.7420556
{[>]N[C@@H](C)[C@@H](C[NH3+])C(=O).[+rn=20],CCC(C)C(C)C(N)(CC)CC=O[<].[+rn=80]}	0.605052193	39.25808025	210.6501479
{[>]N[C@@H](C)[C@@H](C[NH3+])C(=O).[+rn=30],CCC(C)C(C)C(N)(CC)CC=O[<].[+rn=70]}	0.70769425	36.58747331	187.1408347
{[>]N[C@@H](C)[C@@H](C[NH3+])C(=O).[+rn=40],CCC(C)C(C)C(N)(CC)CC=O[<].[+rn=60]}	0.700610622	31.01359528	119.9676222
{[>]N[C@@H](C)[C@@H](C[NH3+])C(=O).[+rn=50],CCC(C)C(C)C(N)(CC)CC=O[<].[+rn=50]}	0.924570749	26.97744648	97.37743387
{[>]N[C@@H](C)[C@@H](C[NH3+])C(=O).[+rn=60],CCC(C)C(C)C(N)(CC)CC=O[<].[+rn=40]}	1.014189174	24.56091363	90.01820727
{[>]N[C@@H](C)[C@@H](C[NH3+])C(=O).[+rn=70],CCC(C)C(C)C(N)(CC)CC=O[<].[+rn=30]}	1.470087299	23.2029392	101.2292027
{[>]N[C@@H](C)[C@@H](C[NH3+])C(=O).[+rn=80],CCC(C)C(C)C(N)(CC)CC=O[<].[+rn=20]}	2.057889339	20.55862873	107.6271476
{[>]N[C@@H](C)[C@@H](C[NH3+])C(=O).[+rn=90],CCC(C)C(C)C(N)(CC)CC=O[<].[+rn=10]}	3.690177815	20.87761455	144.5715746
{[>]N[C@@H](C)[C@@H](C[NH3+])C(=O).[+rn=10],CC(C)C(N)(CC=O)C(C)C[<].[+rn=90]}	0.110208528	43.08919182	140.4816559
{[>]N[C@@H](C)[C@@H](C[NH3+])C(=O).[+rn=20],CC(C)C(N)(CC=O)C(C)C[<].[+rn=80]}	0.135844033	34.41739689	112.0532818
{[>]N[C@@H](C)[C@@H](C[NH3+])C(=O).[+rn=30],CC(C)C(N)(CC=O)C(C)C[<].[+rn=70]}	0.178944827	33.58378179	109.1626845
{[>]N[C@@H](C)[C@@H](C[NH3+])C(=O).[+rn=40],CC(C)C(N)(CC=O)C(C)C[<].[+rn=60]}	0.198081285	30.58131869	90.89556907
{[>]N[C@@H](C)[C@@H](C[NH3+])C(=O).[+rn=50],CC(C)C(N)(CC=O)C(C)C[<].[+rn=50]}	0.296360288	27.70946799	96.27616878
{[>]N[C@@H](C)[C@@H](C[NH3+])C(=O).[+rn=60],CC(C)C(N)(CC=O)C(C)C[<].[+rn=40]}	0.331402534	27.52308665	88.70118702
{[>]N[C@@H](C)[C@@H](C[NH3+])C(=O).[+rn=70],CC(C)C(N)(CC=O)C(C)C[<].[+rn=30]}	0.524487839	28.66736297	91.81763286
{[>]N[C@@H](C)[C@@H](C[NH3+])C(=O).[+rn=80],CC(C)C(N)(CC=O)C(C)C[<].[+rn=20]}	0.691065048	28.06891131	99.39320287
{[>]N[C@@H](C)[C@@H](C[NH3+])C(=O).[+rn=90],CC(C)C(N)(CC=O)C(C)C[<].[+rn=10]}	1.096666473	32.78685674	137.7578426
{[>]N[C@@H](C)[C@@H](C[NH3+])C(=O).[+rn=10],CC(C)CCC(C)(N)CC=O[<].[+rn=90]}	76.82762167	84.54185543	385.5119977
{[>]N[C@@H](C)[C@@H](C[NH3+])C(=O).[+rn=20],CC(C)CCC(C)(N)CC=O[<].[+rn=80]}	95.83903034	65.4255214	227.2942307
{[>]N[C@@H](C)[C@@H](C[NH3+])C(=O).[+rn=30],CC(C)CCC(C)(N)CC=O[<].[+rn=70]}	148.9828821	58.18270962	186.4842675
{[>]N[C@@H](C)[C@@H](C[NH3+])C(=O).[+rn=40],CC(C)CCC(C)(N)CC=O[<].[+rn=60]}	156.5684886	47.74581785	100.0466711
{[>]N[C@@H](C)[C@@H](C[NH3+])C(=O).[+rn=50],CC(C)CCC(C)(N)CC=O[<].[+rn=50]}	286.5738168	39.8782427	74.30681193
{[>]N[C@@H](C)[C@@H](C[NH3+])C(=O).[+rn=60],CC(C)CCC(C)(N)CC=O[<].[+rn=40]}	300.3767663	35.50994066	54.28791642
{[>]N[C@@H](C)[C@@H](C[NH3+])C(=O).[+rn=70],CC(C)CCC(C)(N)CC=O[<].[+rn=30]}	509.8596331	32.74385873	60.15060154
{[>]N[C@@H](C)[C@@H](C[NH3+])C(=O).[+rn=80],CC(C)CCC(C)(N)CC=O[<].[+rn=20]}	606.3930111	27.85258154	59.35475749
{[>]N[C@@H](C)[C@@H](C[NH3+])C(=O).[+rn=90],CC(C)CCC(C)(N)CC=O[<].[+rn=10]}	858.7956415	28.61664616	80.06318515
{[>]N[C@@H](C)[C@@H](C[NH3+])C(=O).[+rn=10],CC(C)C(N)(CC=O)C(C)(C)C[<].[+rn=90]}	0.078535293	26.83246065	120.0716841
{[>]N[C@@H](C)[C@@H](C[NH3+])C(=O).[+rn=20],CC(C)C(N)(CC=O)C(C)(C)C[<].[+rn=80]}	0.093131942	20.8908501	94.03329435
{[>]N[C@@H](C)[C@@H](C[NH3+])C(=O).[+rn=30],CC(C)C(N)(CC=O)C(C)(C)C[<].[+rn=70]}	0.126352554	19.58040121	96.96605353
{[>]N[C@@H](C)[C@@H](C[NH3+])C(=O).[+rn=40],CC(C)C(N)(CC=O)C(C)(C)C[<].[+rn=60]}	0.128205707	17.50585316	75.54809122
{[>]N[C@@H](C)[C@@H](C[NH3+])C(=O).[+rn=50],CC(C)C(N)(CC=O)C(C)(C)C[<].[+rn=50]}	0.196010098	15.94440315	77.91971048
{[>]N[C@@H](C)[C@@H](C[NH3+])C(=O).[+rn=60],CC(C)C(N)(CC=O)C(C)(C)C[<].[+rn=40]}	0.205999772	14.96625258	81.79150032
{[>]N[C@@H](C)[C@@H](C[NH3+])C(=O).[+rn=70],CC(C)C(N)(CC=O)C(C)(C)C[<].[+rn=30]}	0.328998189	14.82160931	87.66898598
{[>]N[C@@H](C)[C@@H](C[NH3+])C(=O).[+rn=80],CC(C)C(N)(CC=O)C(C)(C)C[<].[+rn=20]}	0.367684187	13.84622439	93.43377235
{[>]N[C@@H](C)[C@@H](C[NH3+])C(=O).[+rn=90],CC(C)C(N)(CC=O)C(C)(C)C[<].[+rn=10]}	0.527688869	14.86584649	136.7803917
{[>]N[C@@H](C)[C@@H](C[NH3+])C(=O).[+rn=10],CC(C)CC(N)(CC=O)C(C)C[<].[+rn=90]}	3.693690887	84.81138913	384.6518387
{[>]N[C@@H](C)[C@@H](C[NH3+])C(=O).[+rn=20],CC(C)CC(N)(CC=O)C(C)C[<].[+rn=80]}	3.81865931	64.64919624	254.6494507
{[>]N[C@@H](C)[C@@H](C[NH3+])C(=O).[+rn=30],CC(C)CC(N)(CC=O)C(C)C[<].[+rn=70]}	4.622125636	58.35657569	226.9234836
{[>]N[C@@H](C)[C@@H](C[NH3+])C(=O).[+rn=40],CC(C)CC(N)(CC=O)C(C)C[<].[+rn=60]}	4.55532865	48.69898105	145.2597279
{[>]N[C@@H](C)[C@@H](C[NH3+])C(=O).[+rn=50],CC(C)CC(N)(CC=O)C(C)C[<].[+rn=50]}	6.369056341	41.23100144	115.4001728
{[>]N[C@@H](C)[C@@H](C[NH3+])C(=O).[+rn=60],CC(C)CC(N)(CC=O)C(C)C[<].[+rn=40]}	6.767303934	35.38847753	91.9097975
{[>]N[C@@H](C)[C@@H](C[NH3+])C(=O).[+rn=70],CC(C)CC(N)(CC=O)C(C)C[<].[+rn=30]}	9.983631114	31.87031738	94.8793793
{[>]N[C@@H](C)[C@@H](C[NH3+])C(=O).[+rn=80],CC(C)CC(N)(CC=O)C(C)C[<].[+rn=20]}	10.5864696	27.37607592	87.3573868
{[>]N[C@@H](C)[C@@H](C[NH3+])C(=O).[+rn=90],CC(C)CC(N)(CC=O)C(C)C[<].[+rn=10]}	16.18820423	28.13773366	108.4796424
{[>]N[C@@H](C)[C@@H](C[NH3+])C(=O).[+rn=10],CCC(N)(CC=O)C(C)(C)C[<].[+rn=90]}	0.25987771	31.43460258	96.66706552
{[>]N[C@@H](C)[C@@H](C[NH3+])C(=O).[+rn=20],CCC(N)(CC=O)C(C)(C)C[<].[+rn=80]}	0.315753846	23.89117922	78.33167754
{[>]N[C@@H](C)[C@@H](C[NH3+])C(=O).[+rn=30],CCC(N)(CC=O)C(C)(C)C[<].[+rn=70]}	0.474853039	23.11410667	78.55316785
{[>]N[C@@H](C)[C@@H](C[NH3+])C(=O).[+rn=40],CCC(N)(CC=O)C(C)(C)C[<].[+rn=60]}	0.517159853	19.87485893	61.80908458
{[>]N[C@@H](C)[C@@H](C[NH3+])C(=O).[+rn=50],CCC(N)(CC=O)C(C)(C)C[<].[+rn=50]}	0.743340274	17.78037744	62.30452758
{[>]N[C@@H](C)[C@@H](C[NH3+])C(=O).[+rn=60],CCC(N)(CC=O)C(C)(C)C[<].[+rn=40]}	0.786303678	17.52755648	64.41291517
{[>]N[C@@H](C)[C@@H](C[NH3+])C(=O).[+rn=70],CCC(N)(CC=O)C(C)(C)C[<].[+rn=30]}	1.2818147	18.19107725	75.99225033
{[>]N[C@@H](C)[C@@H](C[NH3+])C(=O).[+rn=80],CCC(N)(CC=O)C(C)(C)C[<].[+rn=20]}	1.571738005	17.32454146	80.05273552
{[>]N[C@@H](C)[C@@H](C[NH3+])C(=O).[+rn=90],CCC(N)(CC=O)C(C)(C)C[<].[+rn=10]}	2.457562699	20.27539799	123.7468314
{[>]N[C@@H](C)[C@@H](C[NH3+])C(=O).[+rn=10],CCC(N)(CC=O)CC(C)(C)C[<].[+rn=90]}	1.605006622	82.56515678	259.7857799
{[>]N[C@@H](C)[C@@H](C[NH3+])C(=O).[+rn=20],CCC(N)(CC=O)CC(C)(C)C[<].[+rn=80]}	1.533889584	63.44756878	174.7136224
{[>]N[C@@H](C)[C@@H](C[NH3+])C(=O).[+rn=30],CCC(N)(CC=O)CC(C)(C)C[<].[+rn=70]}	1.835606055	57.13989201	166.5457406
{[>]N[C@@H](C)[C@@H](C[NH3+])C(=O).[+rn=40],CCC(N)(CC=O)CC(C)(C)C[<].[+rn=60]}	1.662174333	47.24674598	101.7523742
{[>]N[C@@H](C)[C@@H](C[NH3+])C(=O).[+rn=50],CCC(N)(CC=O)CC(C)(C)C[<].[+rn=50]}	2.469341173	40.27670225	75.70357161
{[>]N[C@@H](C)[C@@H](C[NH3+])C(=O).[+rn=60],CCC(N)(CC=O)CC(C)(C)C[<].[+rn=40]}	2.204716045	34.97139673	70.54482236
{[>]N[C@@H](C)[C@@H](C[NH3+])C(=O).[+rn=70],CCC(N)(CC=O)CC(C)(C)C[<].[+rn=30]}	2.890276063	32.14940823	84.17380647
{[>]N[C@@H](C)[C@@H](C[NH3+])C(=O).[+rn=80],CCC(N)(CC=O)CC(C)(C)C[<].[+rn=20]}	2.926440423	28.58575602	79.38708235
{[>]N[C@@H](C)[C@@H](C[NH3+])C(=O).[+rn=90],CCC(N)(CC=O)CC(C)(C)C[<].[+rn=10]}	4.050307866	30.54124498	111.0363688
{[>]N[C@@H](C)[C@@H](C[NH3+])C(=O).[+rn=10],CCC(C)C(N)(CC=O)C(C)C[<].[+rn=90]}	0.355563354	39.90926385	258.5041352
{[>]N[C@@H](C)[C@@H](C[NH3+])C(=O).[+rn=20],CCC(C)C(N)(CC=O)C(C)C[<].[+rn=80]}	0.374588021	30.17381408	175.0321168
{[>]N[C@@H](C)[C@@H](C[NH3+])C(=O).[+rn=30],CCC(C)C(N)(CC=O)C(C)C[<].[+rn=70]}	0.452337114	28.3682508	161.9989603
{[>]N[C@@H](C)[C@@H](C[NH3+])C(=O).[+rn=40],CCC(C)C(N)(CC=O)C(C)C[<].[+rn=60]}	0.473462456	23.71210787	99.69181329
{[>]N[C@@H](C)[C@@H](C[NH3+])C(=O).[+rn=50],CCC(C)C(N)(CC=O)C(C)C[<].[+rn=50]}	0.641793739	20.66991364	89.85838564
{[>]N[C@@H](C)[C@@H](C[NH3+])C(=O).[+rn=60],CCC(C)C(N)(CC=O)C(C)C[<].[+rn=40]}	0.720641562	19.12114451	88.95518994
{[>]N[C@@H](C)[C@@H](C[NH3+])C(=O).[+rn=70],CCC(C)C(N)(CC=O)C(C)C[<].[+rn=30]}	1.094040482	18.60421315	107.8637911
{[>]N[C@@H](C)[C@@H](C[NH3+])C(=O).[+rn=80],CCC(C)C(N)(CC=O)C(C)C[<].[+rn=20]}	1.628200426	16.28744348	123.2847454
{[>]N[C@@H](C)[C@@H](C[NH3+])C(=O).[+rn=90],CCC(C)C(N)(CC=O)C(C)C[<].[+rn=10]}	3.141971827	17.35649309	165.2703187
{[>]N[C@@H](C)[C@@H](C[NH3+])C(=O).[+rn=10],CCCC(N)(CC=O)CC(C)(C)C[<].[+rn=90]}	3.708256811	86.27641929	288.4090935
{[>]N[C@@H](C)[C@@H](C[NH3+])C(=O).[+rn=20],CCCC(N)(CC=O)CC(C)(C)C[<].[+rn=80]}	3.000927841	67.87666611	195.7342792
{[>]N[C@@H](C)[C@@H](C[NH3+])C(=O).[+rn=30],CCCC(N)(CC=O)CC(C)(C)C[<].[+rn=70]}	2.858295121	61.73421668	183.5820709
{[>]N[C@@H](C)[C@@H](C[NH3+])C(=O).[+rn=40],CCCC(N)(CC=O)CC(C)(C)C[<].[+rn=60]}	2.319728039	51.57291513	113.6399841
{[>]N[C@@H](C)[C@@H](C[NH3+])C(=O).[+rn=50],CCCC(N)(CC=O)CC(C)(C)C[<].[+rn=50]}	2.421287043	44.7777523	86.84599346
{[>]N[C@@H](C)[C@@H](C[NH3+])C(=O).[+rn=60],CCCC(N)(CC=O)CC(C)(C)C[<].[+rn=40]}	1.939108213	39.29777129	80.99911804
{[>]N[C@@H](C)[C@@H](C[NH3+])C(=O).[+rn=70],CCCC(N)(CC=O)CC(C)(C)C[<].[+rn=30]}	2.026825949	35.43599279	91.59450754
{[>]N[C@@H](C)[C@@H](C[NH3+])C(=O).[+rn=80],CCCC(N)(CC=O)CC(C)(C)C[<].[+rn=20]}	1.702755791	30.9934092	82.78136571
{[>]N[C@@H](C)[C@@H](C[NH3+])C(=O).[+rn=90],CCCC(N)(CC=O)CC(C)(C)C[<].[+rn=10]}	1.636282543	31.22940392	107.7049137
{[>]N[C@@H](C)[C@@H](C[NH3+])C(=O).[+rn=10],CCC(C)(CC)C(N)(CC)CC=O[<].[+rn=90]}	0.169146494	32.14202052	130.9935603
{[>]N[C@@H](C)[C@@H](C[NH3+])C(=O).[+rn=20],CCC(C)(CC)C(N)(CC)CC=O[<].[+rn=80]}	0.184752094	24.83331099	92.29775628
{[>]N[C@@H](C)[C@@H](C[NH3+])C(=O).[+rn=30],CCC(C)(CC)C(N)(CC)CC=O[<].[+rn=70]}	0.22345322	23.5861389	95.09075522
{[>]N[C@@H](C)[C@@H](C[NH3+])C(=O).[+rn=40],CCC(C)(CC)C(N)(CC)CC=O[<].[+rn=60]}	0.228575806	20.5186628	64.74829542
{[>]N[C@@H](C)[C@@H](C[NH3+])C(=O).[+rn=50],CCC(C)(CC)C(N)(CC)CC=O[<].[+rn=50]}	0.308719718	18.29104687	57.53314144
{[>]N[C@@H](C)[C@@H](C[NH3+])C(=O).[+rn=60],CCC(C)(CC)C(N)(CC)CC=O[<].[+rn=40]}	0.320721061	17.33244982	63.61736938
{[>]N[C@@H](C)[C@@H](C[NH3+])C(=O).[+rn=70],CCC(C)(CC)C(N)(CC)CC=O[<].[+rn=30]}	0.413354828	16.82367941	87.62071532
{[>]N[C@@H](C)[C@@H](C[NH3+])C(=O).[+rn=80],CCC(C)(CC)C(N)(CC)CC=O[<].[+rn=20]}	0.466365267	15.32440447	101.9358644
{[>]N[C@@H](C)[C@@H](C[NH3+])C(=O).[+rn=90],CCC(C)(CC)C(N)(CC)CC=O[<].[+rn=10]}	0.66494771	16.33523245	151.793106
{[>]N[C@@H](C)[C@@H](C[NH3+])C(=O).[+rn=10],CC(C)CC(N)(CC=O)CC(C)C[<].[+rn=90]}	2.874233789	93.34281983	318.7202517
{[>]N[C@@H](C)[C@@H](C[NH3+])C(=O).[+rn=20],CC(C)CC(N)(CC=O)CC(C)C[<].[+rn=80]}	2.468355077	74.93978995	227.1344224
{[>]N[C@@H](C)[C@@H](C[NH3+])C(=O).[+rn=30],CC(C)CC(N)(CC=O)CC(C)C[<].[+rn=70]}	2.489806445	68.1325303	214.5360087
{[>]N[C@@H](C)[C@@H](C[NH3+])C(=O).[+rn=40],CC(C)CC(N)(CC=O)CC(C)C[<].[+rn=60]}	1.965877492	58.0250694	162.23575
{[>]N[C@@H](C)[C@@H](C[NH3+])C(=O).[+rn=50],CC(C)CC(N)(CC=O)CC(C)C[<].[+rn=50]}	2.161809008	51.26419624	143.5412508
{[>]N[C@@H](C)[C@@H](C[NH3+])C(=O).[+rn=60],CC(C)CC(N)(CC=O)CC(C)C[<].[+rn=40]}	1.715409957	46.70963186	121.740059
{[>]N[C@@H](C)[C@@H](C[NH3+])C(=O).[+rn=70],CC(C)CC(N)(CC=O)CC(C)C[<].[+rn=30]}	1.908723234	45.19334761	119.2633346
{[>]N[C@@H](C)[C@@H](C[NH3+])C(=O).[+rn=80],CC(C)CC(N)(CC=O)CC(C)C[<].[+rn=20]}	1.673193796	40.93519057	102.9742763
{[>]N[C@@H](C)[C@@H](C[NH3+])C(=O).[+rn=90],CC(C)CC(N)(CC=O)CC(C)C[<].[+rn=10]}	1.699572856	42.91262243	122.9643038
{[>]N[C@@H](C)[C@@H](C[NH3+])C(=O).[+rn=10],CCCC(C)(C)C(C)(N)CC=O[<].[+rn=90]}	0.695711975	40.01403675	158.5454516
{[>]N[C@@H](C)[C@@H](C[NH3+])C(=O).[+rn=20],CCCC(C)(C)C(C)(N)CC=O[<].[+rn=80]}	0.771680335	30.35993315	109.2762191
{[>]N[C@@H](C)[C@@H](C[NH3+])C(=O).[+rn=30],CCCC(C)(C)C(C)(N)CC=O[<].[+rn=70]}	0.923998634	28.59746449	106.9163628
{[>]N[C@@H](C)[C@@H](C[NH3+])C(=O).[+rn=40],CCCC(C)(C)C(C)(N)CC=O[<].[+rn=60]}	0.901228543	24.23259504	68.18119206
{[>]N[C@@H](C)[C@@H](C[NH3+])C(=O).[+rn=50],CCCC(C)(C)C(C)(N)CC=O[<].[+rn=50]}	1.303311568	21.07649775	55.60260597
{[>]N[C@@H](C)[C@@H](C[NH3+])C(=O).[+rn=60],CCCC(C)(C)C(C)(N)CC=O[<].[+rn=40]}	1.541284555	19.69641902	51.88647853
{[>]N[C@@H](C)[C@@H](C[NH3+])C(=O).[+rn=70],CCCC(C)(C)C(C)(N)CC=O[<].[+rn=30]}	2.504346695	19.12337178	63.85261473
{[>]N[C@@H](C)[C@@H](C[NH3+])C(=O).[+rn=80],CCCC(C)(C)C(C)(N)CC=O[<].[+rn=20]}	4.037704161	16.88377577	72.7180463
{[>]N[C@@H](C)[C@@H](C[NH3+])C(=O).[+rn=90],CCCC(C)(C)C(C)(N)CC=O[<].[+rn=10]}	7.36290612	18.42187912	116.0881639
{[>]N[C@@H](C)[C@@H](C[NH3+])C(=O).[+rn=10],CCC(C)C(N)(CC=O)C(C)(C)C[<].[+rn=90]}	0.252372357	35.61187959	140.8569242
{[>]N[C@@H](C)[C@@H](C[NH3+])C(=O).[+rn=20],CCC(C)C(N)(CC=O)C(C)(C)C[<].[+rn=80]}	0.270816307	28.2273907	98.78200546
{[>]N[C@@H](C)[C@@H](C[NH3+])C(=O).[+rn=30],CCC(C)C(N)(CC=O)C(C)(C)C[<].[+rn=70]}	0.327578711	25.96955367	99.49872257
{[>]N[C@@H](C)[C@@H](C[NH3+])C(=O).[+rn=40],CCC(C)C(N)(CC=O)C(C)(C)C[<].[+rn=60]}	0.361414024	22.22612388	74.85009598
{[>]N[C@@H](C)[C@@H](C[NH3+])C(=O).[+rn=50],CCC(C)C(N)(CC=O)C(C)(C)C[<].[+rn=50]}	0.4922237	19.63653081	67.03759178
{[>]N[C@@H](C)[C@@H](C[NH3+])C(=O).[+rn=60],CCC(C)C(N)(CC=O)C(C)(C)C[<].[+rn=40]}	0.623328964	17.86183573	65.35492821
{[>]N[C@@H](C)[C@@H](C[NH3+])C(=O).[+rn=70],CCC(C)C(N)(CC=O)C(C)(C)C[<].[+rn=30]}	0.888486631	17.1067638	72.72488668
{[>]N[C@@H](C)[C@@H](C[NH3+])C(=O).[+rn=80],CCC(C)C(N)(CC=O)C(C)(C)C[<].[+rn=20]}	1.055880933	15.59813965	77.23715787
{[>]N[C@@H](C)[C@@H](C[NH3+])C(=O).[+rn=90],CCC(C)C(N)(CC=O)C(C)(C)C[<].[+rn=10]}	1.527300846	16.53489892	109.3673664
{[>]N[C@@H](C)[C@@H](C[NH3+])C(=O).[+rn=10],CC(C)CCC(N)(CC=O)C(C)C[<].[+rn=90]}	1.109792809	85.91671585	339.2507587
{[>]N[C@@H](C)[C@@H](C[NH3+])C(=O).[+rn=20],CC(C)CCC(N)(CC=O)C(C)C[<].[+rn=80]}	1.189214231	67.28817255	218.1411545
{[>]N[C@@H](C)[C@@H](C[NH3+])C(=O).[+rn=30],CC(C)CCC(N)(CC=O)C(C)C[<].[+rn=70]}	1.47668681	62.0846597	188.7303457
{[>]N[C@@H](C)[C@@H](C[NH3+])C(=O).[+rn=40],CC(C)CCC(N)(CC=O)C(C)C[<].[+rn=60]}	1.446167738	52.482059	125.0822008
{[>]N[C@@H](C)[C@@H](C[NH3+])C(=O).[+rn=50],CC(C)CCC(N)(CC=O)C(C)C[<].[+rn=50]}	2.038838434	44.44066539	97.56445911
{[>]N[C@@H](C)[C@@H](C[NH3+])C(=O).[+rn=60],CC(C)CCC(N)(CC=O)C(C)C[<].[+rn=40]}	2.205451045	39.16029756	76.52521683
{[>]N[C@@H](C)[C@@H](C[NH3+])C(=O).[+rn=70],CC(C)CCC(N)(CC=O)C(C)C[<].[+rn=30]}	3.064308172	36.06793936	71.13444852
{[>]N[C@@H](C)[C@@H](C[NH3+])C(=O).[+rn=80],CC(C)CCC(N)(CC=O)C(C)C[<].[+rn=20]}	3.535875735	30.68862036	58.15592226
{[>]N[C@@H](C)[C@@H](C[NH3+])C(=O).[+rn=90],CC(C)CCC(N)(CC=O)C(C)C[<].[+rn=10]}	5.273593791	30.21793502	68.94132246
{[>]N[C@@H](C)[C@@H](C[NH3+])C(=O).[+rn=10],CCC(C)C(N)(CC=O)C(C)CC[<].[+rn=90]}	0.281203794	58.82016684	298.1743044
{[>]N[C@@H](C)[C@@H](C[NH3+])C(=O).[+rn=20],CCC(C)C(N)(CC=O)C(C)CC[<].[+rn=80]}	0.309297327	46.32225562	195.9998094
{[>]N[C@@H](C)[C@@H](C[NH3+])C(=O).[+rn=30],CCC(C)C(N)(CC=O)C(C)CC[<].[+rn=70]}	0.390002774	41.71993533	179.7323089
{[>]N[C@@H](C)[C@@H](C[NH3+])C(=O).[+rn=40],CCC(C)C(N)(CC=O)C(C)CC[<].[+rn=60]}	0.387404996	34.34265874	122.8355572
{[>]N[C@@H](C)[C@@H](C[NH3+])C(=O).[+rn=50],CCC(C)C(N)(CC=O)C(C)CC[<].[+rn=50]}	0.544580063	29.95451129	107.5519394
{[>]N[C@@H](C)[C@@H](C[NH3+])C(=O).[+rn=60],CCC(C)C(N)(CC=O)C(C)CC[<].[+rn=40]}	0.613895107	26.55475017	97.0615834
{[>]N[C@@H](C)[C@@H](C[NH3+])C(=O).[+rn=70],CCC(C)C(N)(CC=O)C(C)CC[<].[+rn=30]}	0.859612629	25.14177701	96.53016192
{[>]N[C@@H](C)[C@@H](C[NH3+])C(=O).[+rn=80],CCC(C)C(N)(CC=O)C(C)CC[<].[+rn=20]}	0.979562956	22.36772275	97.38563005
{[>]N[C@@H](C)[C@@H](C[NH3+])C(=O).[+rn=90],CCC(C)C(N)(CC=O)C(C)CC[<].[+rn=10]}	1.448720629	23.20190159	129.472499
{[>]N[C@@H](C)[C@@H](C[NH3+])C(=O).[+rn=10],CCCC(C)C(N)(CC=O)CCC[<].[+rn=90]}	0.836813277	71.09676726	514.2245165
{[>]N[C@@H](C)[C@@H](C[NH3+])C(=O).[+rn=20],CCCC(C)C(N)(CC=O)CCC[<].[+rn=80]}	0.848450121	54.17021638	340.7293202
{[>]N[C@@H](C)[C@@H](C[NH3+])C(=O).[+rn=30],CCCC(C)C(N)(CC=O)CCC[<].[+rn=70]}	0.997357059	49.79774906	300.0912988
{[>]N[C@@H](C)[C@@H](C[NH3+])C(=O).[+rn=40],CCCC(C)C(N)(CC=O)CCC[<].[+rn=60]}	0.907575906	42.03084196	171.0270122
{[>]N[C@@H](C)[C@@H](C[NH3+])C(=O).[+rn=50],CCCC(C)C(N)(CC=O)CCC[<].[+rn=50]}	1.392520567	36.11716765	127.4657969
{[>]N[C@@H](C)[C@@H](C[NH3+])C(=O).[+rn=60],CCCC(C)C(N)(CC=O)CCC[<].[+rn=40]}	1.525162555	32.82317273	102.6793812
{[>]N[C@@H](C)[C@@H](C[NH3+])C(=O).[+rn=70],CCCC(C)C(N)(CC=O)CCC[<].[+rn=30]}	2.421367606	30.99415375	105.906547
{[>]N[C@@H](C)[C@@H](C[NH3+])C(=O).[+rn=80],CCCC(C)C(N)(CC=O)CCC[<].[+rn=20]}	3.283441977	26.45269314	106.2049695
{[>]N[C@@H](C)[C@@H](C[NH3+])C(=O).[+rn=90],CCCC(C)C(N)(CC=O)CCC[<].[+rn=10]}	6.644071841	26.35505293	141.9443414
{[>]N[C@@H](C)[C@@H](C[NH3+])C(=O).[+rn=10],CC(C)(C)C(N)(CC=O)C(C)(C)C[<].[+rn=90]}	0.015011784	33.44556489	92.37656852
{[>]N[C@@H](C)[C@@H](C[NH3+])C(=O).[+rn=20],CC(C)(C)C(N)(CC=O)C(C)(C)C[<].[+rn=80]}	0.01708181	29.21911327	77.95048262
{[>]N[C@@H](C)[C@@H](C[NH3+])C(=O).[+rn=30],CC(C)(C)C(N)(CC=O)C(C)(C)C[<].[+rn=70]}	0.021421675	28.19438275	81.17357058
{[>]N[C@@H](C)[C@@H](C[NH3+])C(=O).[+rn=40],CC(C)(C)C(N)(CC=O)C(C)(C)C[<].[+rn=60]}	0.020569242	25.68313627	76.46211358
{[>]N[C@@H](C)[C@@H](C[NH3+])C(=O).[+rn=50],CC(C)(C)C(N)(CC=O)C(C)(C)C[<].[+rn=50]}	0.026645763	24.10300347	83.71442775
{[>]N[C@@H](C)[C@@H](C[NH3+])C(=O).[+rn=60],CC(C)(C)C(N)(CC=O)C(C)(C)C[<].[+rn=40]}	0.026592878	22.44512845	89.81576686
{[>]N[C@@H](C)[C@@H](C[NH3+])C(=O).[+rn=70],CC(C)(C)C(N)(CC=O)C(C)(C)C[<].[+rn=30]}	0.036644481	21.37908983	99.82035792
{[>]N[C@@H](C)[C@@H](C[NH3+])C(=O).[+rn=80],CC(C)(C)C(N)(CC=O)C(C)(C)C[<].[+rn=20]}	0.040311484	20.26581435	102.3369777
{[>]N[C@@H](C)[C@@H](C[NH3+])C(=O).[+rn=90],CC(C)(C)C(N)(CC=O)C(C)(C)C[<].[+rn=10]}	0.052746854	21.53559063	129.6390175
{[>]N[C@@H](C)[C@@H](C[NH3+])C(=O).[+rn=10],CC(C)(C)C(C)(C)C(C)(N)CC=O[<].[+rn=90]}	0.09929071	26.09116138	82.79541271
{[>]N[C@@H](C)[C@@H](C[NH3+])C(=O).[+rn=20],CC(C)(C)C(C)(C)C(C)(N)CC=O[<].[+rn=80]}	0.092928655	21.12975815	65.54224994
{[>]N[C@@H](C)[C@@H](C[NH3+])C(=O).[+rn=30],CC(C)(C)C(C)(C)C(C)(N)CC=O[<].[+rn=70]}	0.095241319	20.01537792	68.00860732
{[>]N[C@@H](C)[C@@H](C[NH3+])C(=O).[+rn=40],CC(C)(C)C(C)(C)C(C)(N)CC=O[<].[+rn=60]}	0.086936298	18.26907433	54.73743509
{[>]N[C@@H](C)[C@@H](C[NH3+])C(=O).[+rn=50],CC(C)(C)C(C)(C)C(C)(N)CC=O[<].[+rn=50]}	0.093860205	17.24934185	53.68614131
{[>]N[C@@H](C)[C@@H](C[NH3+])C(=O).[+rn=60],CC(C)(C)C(C)(C)C(C)(N)CC=O[<].[+rn=40]}	0.087834735	16.52853051	59.3990777
{[>]N[C@@H](C)[C@@H](C[NH3+])C(=O).[+rn=70],CC(C)(C)C(C)(C)C(C)(N)CC=O[<].[+rn=30]}	0.096343683	16.13340132	70.99166608
{[>]N[C@@H](C)[C@@H](C[NH3+])C(=O).[+rn=80],CC(C)(C)C(C)(C)C(C)(N)CC=O[<].[+rn=20]}	0.091936932	15.1908926	78.37291362
{[>]N[C@@H](C)[C@@H](C[NH3+])C(=O).[+rn=90],CC(C)(C)C(C)(C)C(C)(N)CC=O[<].[+rn=10]}	0.090154351	15.69900771	109.2988031
{[>]N[C@@H](C)[C@@H](C[NH3+])C(=O).[+rn=10],CCC(C)(C)C(N)(CC=O)C(C)C[<].[+rn=90]}	0.205081468	27.81355881	120.3864134
{[>]N[C@@H](C)[C@@H](C[NH3+])C(=O).[+rn=20],CCC(C)(C)C(N)(CC=O)C(C)C[<].[+rn=80]}	0.227702605	22.00006606	87.99848073
{[>]N[C@@H](C)[C@@H](C[NH3+])C(=O).[+rn=30],CCC(C)(C)C(N)(CC=O)C(C)C[<].[+rn=70]}	0.283099953	20.57575037	91.20854814
{[>]N[C@@H](C)[C@@H](C[NH3+])C(=O).[+rn=40],CCC(C)(C)C(N)(CC=O)C(C)C[<].[+rn=60]}	0.291100595	18.13417063	69.03770751
{[>]N[C@@H](C)[C@@H](C[NH3+])C(=O).[+rn=50],CCC(C)(C)C(N)(CC=O)C(C)C[<].[+rn=50]}	0.42140233	16.23931652	67.0667442
{[>]N[C@@H](C)[C@@H](C[NH3+])C(=O).[+rn=60],CCC(C)(C)C(N)(CC=O)C(C)C[<].[+rn=40]}	0.464966647	15.13584003	70.18957888
{[>]N[C@@H](C)[C@@H](C[NH3+])C(=O).[+rn=70],CCC(C)(C)C(N)(CC=O)C(C)C[<].[+rn=30]}	0.676240383	14.52572525	83.52127255
{[>]N[C@@H](C)[C@@H](C[NH3+])C(=O).[+rn=80],CCC(C)(C)C(N)(CC=O)C(C)C[<].[+rn=20]}	0.763127729	13.29020922	93.27431104
{[>]N[C@@H](C)[C@@H](C[NH3+])C(=O).[+rn=90],CCC(C)(C)C(N)(CC=O)C(C)C[<].[+rn=10]}	1.078543424	13.84383086	132.2230499
{[>]N[C@@H](C)[C@@H](C[NH3+])C(=O).[+rn=10],CC(C)C(C)C(N)(CC=O)C(C)C[<].[+rn=90]}	0.786020896	53.58624972	236.1595772
{[>]N[C@@H](C)[C@@H](C[NH3+])C(=O).[+rn=20],CC(C)C(C)C(N)(CC=O)C(C)C[<].[+rn=80]}	0.801893929	42.01405217	183.249032
{[>]N[C@@H](C)[C@@H](C[NH3+])C(=O).[+rn=30],CC(C)C(C)C(N)(CC=O)C(C)C[<].[+rn=70]}	0.920628834	38.85487226	179.9266956
{[>]N[C@@H](C)[C@@H](C[NH3+])C(=O).[+rn=40],CC(C)C(C)C(N)(CC=O)C(C)C[<].[+rn=60]}	0.889188136	33.02258268	141.7296941
{[>]N[C@@H](C)[C@@H](C[NH3+])C(=O).[+rn=50],CC(C)C(C)C(N)(CC=O)C(C)C[<].[+rn=50]}	1.129515402	28.56003735	134.2184349
{[>]N[C@@H](C)[C@@H](C[NH3+])C(=O).[+rn=60],CC(C)C(C)C(N)(CC=O)C(C)C[<].[+rn=40]}	1.18308	25.22495107	123.128387
{[>]N[C@@H](C)[C@@H](C[NH3+])C(=O).[+rn=70],CC(C)C(C)C(N)(CC=O)C(C)C[<].[+rn=30]}	1.674899896	23.3579983	125.7085648
{[>]N[C@@H](C)[C@@H](C[NH3+])C(=O).[+rn=80],CC(C)C(C)C(N)(CC=O)C(C)C[<].[+rn=20]}	2.131716682	20.82996479	120.0549447
{[>]N[C@@H](C)[C@@H](C[NH3+])C(=O).[+rn=90],CC(C)C(C)C(N)(CC=O)C(C)C[<].[+rn=10]}	3.231200957	21.56058362	143.98636
{[>]N[C@@H](C)[C@@H](C[NH3+])C(=O).[+rn=10],CC(C)CC(N)(CC=O)C(C)(C)C[<].[+rn=90]}	5.894894755	77.83168455	260.2599979
{[>]N[C@@H](C)[C@@H](C[NH3+])C(=O).[+rn=20],CC(C)CC(N)(CC=O)C(C)(C)C[<].[+rn=80]}	6.882234786	61.51732062	165.3551453
{[>]N[C@@H](C)[C@@H](C[NH3+])C(=O).[+rn=30],CC(C)CC(N)(CC=O)C(C)(C)C[<].[+rn=70]}	8.672031618	55.34691563	152.4129387
{[>]N[C@@H](C)[C@@H](C[NH3+])C(=O).[+rn=40],CC(C)CC(N)(CC=O)C(C)(C)C[<].[+rn=60]}	8.617604631	46.21260772	107.1215542
{[>]N[C@@H](C)[C@@H](C[NH3+])C(=O).[+rn=50],CC(C)CC(N)(CC=O)C(C)(C)C[<].[+rn=50]}	10.68014125	40.07108618	88.85832381
{[>]N[C@@H](C)[C@@H](C[NH3+])C(=O).[+rn=60],CC(C)CC(N)(CC=O)C(C)(C)C[<].[+rn=40]}	9.946485361	34.74445727	77.18681966
{[>]N[C@@H](C)[C@@H](C[NH3+])C(=O).[+rn=70],CC(C)CC(N)(CC=O)C(C)(C)C[<].[+rn=30]}	12.79907212	31.7384214	73.09690704
{[>]N[C@@H](C)[C@@H](C[NH3+])C(=O).[+rn=80],CC(C)CC(N)(CC=O)C(C)(C)C[<].[+rn=20]}	14.40192146	27.68995835	58.37609983
{[>]N[C@@H](C)[C@@H](C[NH3+])C(=O).[+rn=90],CC(C)CC(N)(CC=O)C(C)(C)C[<].[+rn=10]}	17.83285626	28.4311032	68.8312198
{[>]N[C@@H](C)[C@@H](C[NH3+])C(=O).[+rn=10],CCC(N)(CC=O)CCC(C)(C)C[<].[+rn=90]}	10.86117158	97.30026703	245.712138
{[>]N[C@@H](C)[C@@H](C[NH3+])C(=O).[+rn=20],CCC(N)(CC=O)CCC(C)(C)C[<].[+rn=80]}	12.09318889	76.36166471	157.4632634
{[>]N[C@@H](C)[C@@H](C[NH3+])C(=O).[+rn=30],CCC(N)(CC=O)CCC(C)(C)C[<].[+rn=70]}	17.09452326	68.34589759	143.0933577
{[>]N[C@@H](C)[C@@H](C[NH3+])C(=O).[+rn=40],CCC(N)(CC=O)CCC(C)(C)C[<].[+rn=60]}	18.47193103	56.8779285	92.18263597
{[>]N[C@@H](C)[C@@H](C[NH3+])C(=O).[+rn=50],CCC(N)(CC=O)CCC(C)(C)C[<].[+rn=50]}	32.22188136	48.99277329	73.51830851
{[>]N[C@@H](C)[C@@H](C[NH3+])C(=O).[+rn=60],CCC(N)(CC=O)CCC(C)(C)C[<].[+rn=40]}	39.86291342	43.24705201	59.82703568
{[>]N[C@@H](C)[C@@H](C[NH3+])C(=O).[+rn=70],CCC(N)(CC=O)CCC(C)(C)C[<].[+rn=30]}	68.76491401	39.94446603	57.2932316
{[>]N[C@@H](C)[C@@H](C[NH3+])C(=O).[+rn=80],CCC(N)(CC=O)CCC(C)(C)C[<].[+rn=20]}	91.75985817	33.90376415	47.73486807
{[>]N[C@@H](C)[C@@H](C[NH3+])C(=O).[+rn=90],CCC(N)(CC=O)CCC(C)(C)C[<].[+rn=10]}	140.3462251	33.54357411	55.03617733
{[>]N[C@@H](C)[C@@H](C[NH3+])C(=O).[+rn=10],CCC(C)CC(N)(CC=O)C(C)C[<].[+rn=90]}	3.512917379	80.60598475	418.865508
{[>]N[C@@H](C)[C@@H](C[NH3+])C(=O).[+rn=20],CCC(C)CC(N)(CC=O)C(C)C[<].[+rn=80]}	3.668148385	62.70236717	265.6875608
{[>]N[C@@H](C)[C@@H](C[NH3+])C(=O).[+rn=30],CCC(C)CC(N)(CC=O)C(C)C[<].[+rn=70]}	4.481576329	57.54586831	233.6981354
{[>]N[C@@H](C)[C@@H](C[NH3+])C(=O).[+rn=40],CCC(C)CC(N)(CC=O)C(C)C[<].[+rn=60]}	4.345293021	48.75013459	149.8639253
{[>]N[C@@H](C)[C@@H](C[NH3+])C(=O).[+rn=50],CCC(C)CC(N)(CC=O)C(C)C[<].[+rn=50]}	5.733967509	41.79738629	116.9650434
{[>]N[C@@H](C)[C@@H](C[NH3+])C(=O).[+rn=60],CCC(C)CC(N)(CC=O)C(C)C[<].[+rn=40]}	6.24348604	37.03155442	92.24517853
{[>]N[C@@H](C)[C@@H](C[NH3+])C(=O).[+rn=70],CCC(C)CC(N)(CC=O)C(C)C[<].[+rn=30]}	9.49511315	34.43521941	88.59440862
{[>]N[C@@H](C)[C@@H](C[NH3+])C(=O).[+rn=80],CCC(C)CC(N)(CC=O)C(C)C[<].[+rn=20]}	9.844589881	28.97657697	77.29161841
{[>]N[C@@H](C)[C@@H](C[NH3+])C(=O).[+rn=90],CCC(C)CC(N)(CC=O)C(C)C[<].[+rn=10]}	12.93158208	28.20318026	92.28322215
{[>]N[C@@H](C)[C@@H](C[NH3+])C(=O).[+rn=10],CCC(CC)C(N)(CC=O)C(C)C[<].[+rn=90]}	0.353925065	55.6031272	288.213938
{[>]N[C@@H](C)[C@@H](C[NH3+])C(=O).[+rn=20],CCC(CC)C(N)(CC=O)C(C)C[<].[+rn=80]}	0.369443636	43.84382301	192.8641978
{[>]N[C@@H](C)[C@@H](C[NH3+])C(=O).[+rn=30],CCC(CC)C(N)(CC=O)C(C)C[<].[+rn=70]}	0.41954795	39.95946986	177.4234912
{[>]N[C@@H](C)[C@@H](C[NH3+])C(=O).[+rn=40],CCC(CC)C(N)(CC=O)C(C)C[<].[+rn=60]}	0.405800116	33.11649659	117.439845
{[>]N[C@@H](C)[C@@H](C[NH3+])C(=O).[+rn=50],CCC(CC)C(N)(CC=O)C(C)C[<].[+rn=50]}	0.579891246	28.62391046	100.6631563
{[>]N[C@@H](C)[C@@H](C[NH3+])C(=O).[+rn=60],CCC(CC)C(N)(CC=O)C(C)C[<].[+rn=40]}	0.664541625	25.4289349	92.08802989
{[>]N[C@@H](C)[C@@H](C[NH3+])C(=O).[+rn=70],CCC(CC)C(N)(CC=O)C(C)C[<].[+rn=30]}	1.006760252	23.92556092	101.1280879
{[>]N[C@@H](C)[C@@H](C[NH3+])C(=O).[+rn=80],CCC(CC)C(N)(CC=O)C(C)C[<].[+rn=20]}	1.477429739	21.51651975	108.3437539
{[>]N[C@@H](C)[C@@H](C[NH3+])C(=O).[+rn=90],CCC(CC)C(N)(CC=O)C(C)C[<].[+rn=10]}	2.352387338	22.55793885	140.9556137
{[>]N[C@@H](C)[C@@H](C[NH3+])C(=O).[+rn=10],CCCCC(N)(CC=O)C(C)(C)C[<].[+rn=90]}	0.605267873	67.30038912	234.3697105
{[>]N[C@@H](C)[C@@H](C[NH3+])C(=O).[+rn=20],CCCCC(N)(CC=O)C(C)(C)C[<].[+rn=80]}	0.626066592	51.8475081	164.1957547
{[>]N[C@@H](C)[C@@H](C[NH3+])C(=O).[+rn=30],CCCCC(N)(CC=O)C(C)(C)C[<].[+rn=70]}	0.74390934	46.82548345	154.1006922
{[>]N[C@@H](C)[C@@H](C[NH3+])C(=O).[+rn=40],CCCCC(N)(CC=O)C(C)(C)C[<].[+rn=60]}	0.766925883	39.46398962	103.4638813
{[>]N[C@@H](C)[C@@H](C[NH3+])C(=O).[+rn=50],CCCCC(N)(CC=O)C(C)(C)C[<].[+rn=50]}	1.030602014	34.09212227	79.62940527
{[>]N[C@@H](C)[C@@H](C[NH3+])C(=O).[+rn=60],CCCCC(N)(CC=O)C(C)(C)C[<].[+rn=40]}	1.073033127	30.04797978	63.58331544
{[>]N[C@@H](C)[C@@H](C[NH3+])C(=O).[+rn=70],CCCCC(N)(CC=O)C(C)(C)C[<].[+rn=30]}	1.497504592	28.07806222	66.06343694
{[>]N[C@@H](C)[C@@H](C[NH3+])C(=O).[+rn=80],CCCCC(N)(CC=O)C(C)(C)C[<].[+rn=20]}	1.814339804	24.46548597	61.55575301
{[>]N[C@@H](C)[C@@H](C[NH3+])C(=O).[+rn=90],CCCCC(N)(CC=O)C(C)(C)C[<].[+rn=10]}	2.721844794	25.05305219	80.89452702
{[>]N[C@@H](C)[C@@H](C[NH3+])C(=O).[+rn=10],CCC(C)(CC)C(C)(N)CC=O[<].[+rn=90]}	0.267947315	27.52919659	113.405565
{[>]N[C@@H](C)[C@@H](C[NH3+])C(=O).[+rn=20],CCC(C)(CC)C(C)(N)CC=O[<].[+rn=80]}	0.255631426	21.08693997	83.10963934
{[>]N[C@@H](C)[C@@H](C[NH3+])C(=O).[+rn=30],CCC(C)(CC)C(C)(N)CC=O[<].[+rn=70]}	0.268414604	20.04042039	86.64628543
{[>]N[C@@H](C)[C@@H](C[NH3+])C(=O).[+rn=40],CCC(C)(CC)C(C)(N)CC=O[<].[+rn=60]}	0.23164343	17.34200799	60.9828788
{[>]N[C@@H](C)[C@@H](C[NH3+])C(=O).[+rn=50],CCC(C)(CC)C(C)(N)CC=O[<].[+rn=50]}	0.250341095	15.81380377	58.32935398
{[>]N[C@@H](C)[C@@H](C[NH3+])C(=O).[+rn=60],CCC(C)(CC)C(C)(N)CC=O[<].[+rn=40]}	0.229702087	15.4788111	64.84284281
{[>]N[C@@H](C)[C@@H](C[NH3+])C(=O).[+rn=70],CCC(C)(CC)C(C)(N)CC=O[<].[+rn=30]}	0.258472889	15.65809087	88.07375331
{[>]N[C@@H](C)[C@@H](C[NH3+])C(=O).[+rn=80],CCC(C)(CC)C(C)(N)CC=O[<].[+rn=20]}	0.259661321	14.35681048	103.2088897
{[>]N[C@@H](C)[C@@H](C[NH3+])C(=O).[+rn=90],CCC(C)(CC)C(C)(N)CC=O[<].[+rn=10]}	0.300615299	15.78379456	156.0832552
{[>]N[C@@H](C)[C@@H](C[NH3+])C(=O).[+rn=10],CCC(C(C)C)C(N)(CC)CC=O[<].[+rn=90]}	0.217334084	49.30279791	257.874727
{[>]N[C@@H](C)[C@@H](C[NH3+])C(=O).[+rn=20],CCC(C(C)C)C(N)(CC)CC=O[<].[+rn=80]}	0.221061467	38.73079402	176.7627902
{[>]N[C@@H](C)[C@@H](C[NH3+])C(=O).[+rn=30],CCC(C(C)C)C(N)(CC)CC=O[<].[+rn=70]}	0.277966345	36.18240153	166.1745246
{[>]N[C@@H](C)[C@@H](C[NH3+])C(=O).[+rn=40],CCC(C(C)C)C(N)(CC)CC=O[<].[+rn=60]}	0.288306851	30.49126962	110.5116005
{[>]N[C@@H](C)[C@@H](C[NH3+])C(=O).[+rn=50],CCC(C(C)C)C(N)(CC)CC=O[<].[+rn=50]}	0.379319138	26.42854961	97.85436993
{[>]N[C@@H](C)[C@@H](C[NH3+])C(=O).[+rn=60],CCC(C(C)C)C(N)(CC)CC=O[<].[+rn=40]}	0.402467487	23.60979795	96.90011801
{[>]N[C@@H](C)[C@@H](C[NH3+])C(=O).[+rn=70],CCC(C(C)C)C(N)(CC)CC=O[<].[+rn=30]}	0.603625094	22.39551153	117.8552947
{[>]N[C@@H](C)[C@@H](C[NH3+])C(=O).[+rn=80],CCC(C(C)C)C(N)(CC)CC=O[<].[+rn=20]}	0.749552338	19.87627603	135.221442
{[>]N[C@@H](C)[C@@H](C[NH3+])C(=O).[+rn=90],CCC(C(C)C)C(N)(CC)CC=O[<].[+rn=10]}	1.132541535	20.57792781	177.2345572
{[>]N[C@@H](C)[C@@H](C[NH3+])C(=O).[+rn=10],CCCC(N)(CC=O)C(C)C(C)C[<].[+rn=90]}	1.358260471	63.10653585	350.4106864
{[>]N[C@@H](C)[C@@H](C[NH3+])C(=O).[+rn=20],CCCC(N)(CC=O)C(C)C(C)C[<].[+rn=80]}	1.126368712	49.30536479	238.5700558
{[>]N[C@@H](C)[C@@H](C[NH3+])C(=O).[+rn=30],CCCC(N)(CC=O)C(C)C(C)C[<].[+rn=70]}	1.096474515	44.84644769	218.1951791
{[>]N[C@@H](C)[C@@H](C[NH3+])C(=O).[+rn=40],CCCC(N)(CC=O)C(C)C(C)C[<].[+rn=60]}	0.921329205	37.61456436	143.439426
{[>]N[C@@H](C)[C@@H](C[NH3+])C(=O).[+rn=50],CCCC(N)(CC=O)C(C)C(C)C[<].[+rn=50]}	0.985287061	32.77663199	113.4293535
{[>]N[C@@H](C)[C@@H](C[NH3+])C(=O).[+rn=60],CCCC(N)(CC=O)C(C)C(C)C[<].[+rn=40]}	0.814536098	29.27029238	99.64591809
{[>]N[C@@H](C)[C@@H](C[NH3+])C(=O).[+rn=70],CCCC(N)(CC=O)C(C)C(C)C[<].[+rn=30]}	0.893005869	27.13248294	104.8930979
{[>]N[C@@H](C)[C@@H](C[NH3+])C(=O).[+rn=80],CCCC(N)(CC=O)C(C)C(C)C[<].[+rn=20]}	0.902173186	23.70348214	102.7880025
{[>]N[C@@H](C)[C@@H](C[NH3+])C(=O).[+rn=90],CCCC(N)(CC=O)C(C)C(C)C[<].[+rn=10]}	1.175755602	24.0085637	130.7033363
{[>]N[C@@H](C)[C@@H](C[NH3+])C(=O).[+rn=10],CCC(N)(CC=O)C(C)C(C)C[<].[+rn=90]}	0.657070673	46.10094906	273.7092417
{[>]N[C@@H](C)[C@@H](C[NH3+])C(=O).[+rn=20],CCC(N)(CC=O)C(C)C(C)C[<].[+rn=80]}	0.610024288	35.30408445	197.7659871
{[>]N[C@@H](C)[C@@H](C[NH3+])C(=O).[+rn=30],CCC(N)(CC=O)C(C)C(C)C[<].[+rn=70]}	0.661766265	33.30637218	182.2342542
{[>]N[C@@H](C)[C@@H](C[NH3+])C(=O).[+rn=40],CCC(N)(CC=O)C(C)C(C)C[<].[+rn=60]}	0.598586904	28.00971458	114.3511057
{[>]N[C@@H](C)[C@@H](C[NH3+])C(=O).[+rn=50],CCC(N)(CC=O)C(C)C(C)C[<].[+rn=50]}	0.837093254	24.22970667	104.1805491
{[>]N[C@@H](C)[C@@H](C[NH3+])C(=O).[+rn=60],CCC(N)(CC=O)C(C)C(C)C[<].[+rn=40]}	0.857059074	21.98630496	101.0265235
{[>]N[C@@H](C)[C@@H](C[NH3+])C(=O).[+rn=70],CCC(N)(CC=O)C(C)C(C)C[<].[+rn=30]}	1.388349836	20.92889022	112.3180267
{[>]N[C@@H](C)[C@@H](C[NH3+])C(=O).[+rn=80],CCC(N)(CC=O)C(C)C(C)C[<].[+rn=20]}	1.605233717	18.35391827	120.4627985
{[>]N[C@@H](C)[C@@H](C[NH3+])C(=O).[+rn=90],CCC(N)(CC=O)C(C)C(C)C[<].[+rn=10]}	2.593538877	19.72637292	160.5408638
{[>]N[C@@H](C)[C@@H](C[NH3+])C(=O).[+rn=10],CCCC(C)(C)C(N)(CC)CC=O[<].[+rn=90]}	0.167774478	38.19286749	157.7720567
{[>]N[C@@H](C)[C@@H](C[NH3+])C(=O).[+rn=20],CCCC(C)(C)C(N)(CC)CC=O[<].[+rn=80]}	0.194964084	29.72023097	105.7589195
{[>]N[C@@H](C)[C@@H](C[NH3+])C(=O).[+rn=30],CCCC(C)(C)C(N)(CC)CC=O[<].[+rn=70]}	0.257669387	27.81346305	101.5983207
{[>]N[C@@H](C)[C@@H](C[NH3+])C(=O).[+rn=40],CCCC(C)(C)C(N)(CC)CC=O[<].[+rn=60]}	0.298213444	23.93531505	65.28134674
{[>]N[C@@H](C)[C@@H](C[NH3+])C(=O).[+rn=50],CCCC(C)(C)C(N)(CC)CC=O[<].[+rn=50]}	0.447307863	21.17919577	55.53395205
{[>]N[C@@H](C)[C@@H](C[NH3+])C(=O).[+rn=60],CCCC(C)(C)C(N)(CC)CC=O[<].[+rn=40]}	0.595602442	19.45912592	58.30352234
{[>]N[C@@H](C)[C@@H](C[NH3+])C(=O).[+rn=70],CCCC(C)(C)C(N)(CC)CC=O[<].[+rn=30]}	0.948664816	18.91032805	74.21707374
{[>]N[C@@H](C)[C@@H](C[NH3+])C(=O).[+rn=80],CCCC(C)(C)C(N)(CC)CC=O[<].[+rn=20]}	1.288382081	17.10105785	84.10213827
{[>]N[C@@H](C)[C@@H](C[NH3+])C(=O).[+rn=90],CCCC(C)(C)C(N)(CC)CC=O[<].[+rn=10]}	2.002738523	18.04018948	127.8093994
{[>]N[C@@H](C)[C@@H](C[NH3+])C(=O).[+rn=10],CCC(C)CCC(C)(N)CC=O[<].[+rn=90]}	7.319225666	76.46885681	429.5639407
{[>]N[C@@H](C)[C@@H](C[NH3+])C(=O).[+rn=20],CCC(C)CCC(C)(N)CC=O[<].[+rn=80]}	7.709157163	59.19914477	249.2123223
{[>]N[C@@H](C)[C@@H](C[NH3+])C(=O).[+rn=30],CCC(C)CCC(C)(N)CC=O[<].[+rn=70]}	10.72126328	52.63469423	202.5708583
{[>]N[C@@H](C)[C@@H](C[NH3+])C(=O).[+rn=40],CCC(C)CCC(C)(N)CC=O[<].[+rn=60]}	11.33984053	43.43009248	111.57808
{[>]N[C@@H](C)[C@@H](C[NH3+])C(=O).[+rn=50],CCC(C)CCC(C)(N)CC=O[<].[+rn=50]}	20.4996161	36.98174152	78.93991241
{[>]N[C@@H](C)[C@@H](C[NH3+])C(=O).[+rn=60],CCC(C)CCC(C)(N)CC=O[<].[+rn=40]}	24.43750927	33.15695512	57.24995218
{[>]N[C@@H](C)[C@@H](C[NH3+])C(=O).[+rn=70],CCC(C)CCC(C)(N)CC=O[<].[+rn=30]}	42.46364704	30.63577236	62.9722625
{[>]N[C@@H](C)[C@@H](C[NH3+])C(=O).[+rn=80],CCC(C)CCC(C)(N)CC=O[<].[+rn=20]}	54.74820121	26.05359833	64.65944175
{[>]N[C@@H](C)[C@@H](C[NH3+])C(=O).[+rn=90],CCC(C)CCC(C)(N)CC=O[<].[+rn=10]}	90.87053307	26.31510667	90.13060562
{[>]N[C@@H](C)[C@@H](C[NH3+])C(=O).[+rn=10],CCC(C)(C)CC(N)(CC)CC=O[<].[+rn=90]}	2.351938921	77.66543441	297.7442845
{[>]N[C@@H](C)[C@@H](C[NH3+])C(=O).[+rn=20],CCC(C)(C)CC(N)(CC)CC=O[<].[+rn=80]}	2.295111865	60.97902564	185.8577426
{[>]N[C@@H](C)[C@@H](C[NH3+])C(=O).[+rn=30],CCC(C)(C)CC(N)(CC)CC=O[<].[+rn=70]}	2.843017028	55.39343732	167.9026874
{[>]N[C@@H](C)[C@@H](C[NH3+])C(=O).[+rn=40],CCC(C)(C)CC(N)(CC)CC=O[<].[+rn=60]}	2.702063632	47.13580725	101.44748
{[>]N[C@@H](C)[C@@H](C[NH3+])C(=O).[+rn=50],CCC(C)(C)CC(N)(CC)CC=O[<].[+rn=50]}	4.099228332	41.03000728	78.51571595
{[>]N[C@@H](C)[C@@H](C[NH3+])C(=O).[+rn=60],CCC(C)(C)CC(N)(CC)CC=O[<].[+rn=40]}	4.44096464	36.17765475	70.58835258
{[>]N[C@@H](C)[C@@H](C[NH3+])C(=O).[+rn=70],CCC(C)(C)CC(N)(CC)CC=O[<].[+rn=30]}	7.001261477	33.18525443	75.97558253
{[>]N[C@@H](C)[C@@H](C[NH3+])C(=O).[+rn=80],CCC(C)(C)CC(N)(CC)CC=O[<].[+rn=20]}	7.301028823	28.14475745	73.35425668
{[>]N[C@@H](C)[C@@H](C[NH3+])C(=O).[+rn=90],CCC(C)(C)CC(N)(CC)CC=O[<].[+rn=10]}	9.469411673	27.76097223	97.77020943
{[>]N[C@@H](C)[C@@H](C[NH3+])C(=O).[+rn=10],CC(C)(C)CCC(C)(N)CC=O[<].[+rn=90]}	470.0057327	91.92400761	216.824979
{[>]N[C@@H](C)[C@@H](C[NH3+])C(=O).[+rn=20],CC(C)(C)CCC(C)(N)CC=O[<].[+rn=80]}	545.7546449	74.88226643	132.8095233
{[>]N[C@@H](C)[C@@H](C[NH3+])C(=O).[+rn=30],CC(C)(C)CCC(C)(N)CC=O[<].[+rn=70]}	764.0411564	69.59466534	117.4020476
{[>]N[C@@H](C)[C@@H](C[NH3+])C(=O).[+rn=40],CC(C)(C)CCC(C)(N)CC=O[<].[+rn=60]}	772.68506	58.04162927	73.91368997
{[>]N[C@@H](C)[C@@H](C[NH3+])C(=O).[+rn=50],CC(C)(C)CCC(C)(N)CC=O[<].[+rn=50]}	1208.251559	49.1181361	60.66789037
{[>]N[C@@H](C)[C@@H](C[NH3+])C(=O).[+rn=60],CC(C)(C)CCC(C)(N)CC=O[<].[+rn=40]}	1198.106484	43.54501034	49.45569651
{[>]N[C@@H](C)[C@@H](C[NH3+])C(=O).[+rn=70],CC(C)(C)CCC(C)(N)CC=O[<].[+rn=30]}	1680.14235	40.39648278	52.78990259
{[>]N[C@@H](C)[C@@H](C[NH3+])C(=O).[+rn=80],CC(C)(C)CCC(C)(N)CC=O[<].[+rn=20]}	1751.319999	34.90916749	45.51490593
{[>]N[C@@H](C)[C@@H](C[NH3+])C(=O).[+rn=90],CC(C)(C)CCC(C)(N)CC=O[<].[+rn=10]}	2199.854691	36.41475513	56.15523036
{[>]N[C@@H](C)[C@@H](C[NH3+])C(=O).[+rn=10],CC(C)C(C)CC(C)(N)CC=O[<].[+rn=90]}	7.705434187	81.06627096	312.0467672
{[>]N[C@@H](C)[C@@H](C[NH3+])C(=O).[+rn=20],CC(C)C(C)CC(C)(N)CC=O[<].[+rn=80]}	8.573960073	61.38892853	210.2626755
{[>]N[C@@H](C)[C@@H](C[NH3+])C(=O).[+rn=30],CC(C)C(C)CC(C)(N)CC=O[<].[+rn=70]}	12.90744893	55.03515332	186.7058593
{[>]N[C@@H](C)[C@@H](C[NH3+])C(=O).[+rn=40],CC(C)C(C)CC(C)(N)CC=O[<].[+rn=60]}	14.15159213	46.04205639	119.3028905
{[>]N[C@@H](C)[C@@H](C[NH3+])C(=O).[+rn=50],CC(C)C(C)CC(C)(N)CC=O[<].[+rn=50]}	24.78951564	39.11097935	97.79834763
{[>]N[C@@H](C)[C@@H](C[NH3+])C(=O).[+rn=60],CC(C)C(C)CC(C)(N)CC=O[<].[+rn=40]}	29.41821315	34.26012163	85.07697134
{[>]N[C@@H](C)[C@@H](C[NH3+])C(=O).[+rn=70],CC(C)C(C)CC(C)(N)CC=O[<].[+rn=30]}	50.46081544	30.64379059	86.10908959
{[>]N[C@@H](C)[C@@H](C[NH3+])C(=O).[+rn=80],CC(C)C(C)CC(C)(N)CC=O[<].[+rn=20]}	67.23277868	25.98783285	78.60604598
{[>]N[C@@H](C)[C@@H](C[NH3+])C(=O).[+rn=90],CC(C)C(C)CC(C)(N)CC=O[<].[+rn=10]}	106.6575766	26.95990432	94.66598393
{[>]N[C@@H](C)[C@@H](C[NH3+])C(=O).[+rn=10],CC(C)C(C)(C)C(C)(N)CC=O[<].[+rn=90]}	0.313001841	25.45248524	131.4775751
{[>]N[C@@H](C)[C@@H](C[NH3+])C(=O).[+rn=20],CC(C)C(C)(C)C(C)(N)CC=O[<].[+rn=80]}	0.305073292	19.51575286	100.6122442
{[>]N[C@@H](C)[C@@H](C[NH3+])C(=O).[+rn=30],CC(C)C(C)(C)C(C)(N)CC=O[<].[+rn=70]}	0.317206506	18.36952241	104.1872033
{[>]N[C@@H](C)[C@@H](C[NH3+])C(=O).[+rn=40],CC(C)C(C)(C)C(C)(N)CC=O[<].[+rn=60]}	0.276032576	16.15299358	80.10066427
{[>]N[C@@H](C)[C@@H](C[NH3+])C(=O).[+rn=50],CC(C)C(C)(C)C(C)(N)CC=O[<].[+rn=50]}	0.287881289	15.059914	76.04910269
{[>]N[C@@H](C)[C@@H](C[NH3+])C(=O).[+rn=60],CC(C)C(C)(C)C(C)(N)CC=O[<].[+rn=40]}	0.255576415	14.46040843	74.31541941
{[>]N[C@@H](C)[C@@H](C[NH3+])C(=O).[+rn=70],CC(C)C(C)(C)C(C)(N)CC=O[<].[+rn=30]}	0.289350438	14.58676922	81.97750337
{[>]N[C@@H](C)[C@@H](C[NH3+])C(=O).[+rn=80],CC(C)C(C)(C)C(C)(N)CC=O[<].[+rn=20]}	0.29951205	13.69159193	91.97991644
{[>]N[C@@H](C)[C@@H](C[NH3+])C(=O).[+rn=90],CC(C)C(C)(C)C(C)(N)CC=O[<].[+rn=10]}	0.334149414	14.84783596	131.3239094
{[>]N[C@@H](C)[C@@H](C[NH3+])C(=O).[+rn=10],CCC(N)(CC=O)C(C)(C)C(C)C[<].[+rn=90]}	0.219364328	28.73752673	130.7920242
{[>]N[C@@H](C)[C@@H](C[NH3+])C(=O).[+rn=20],CCC(N)(CC=O)C(C)(C)C(C)C[<].[+rn=80]}	0.239143425	22.65743046	94.77925787
{[>]N[C@@H](C)[C@@H](C[NH3+])C(=O).[+rn=30],CCC(N)(CC=O)C(C)(C)C(C)C[<].[+rn=70]}	0.294636616	21.34138507	95.06745761
{[>]N[C@@H](C)[C@@H](C[NH3+])C(=O).[+rn=40],CCC(N)(CC=O)C(C)(C)C(C)C[<].[+rn=60]}	0.312142768	18.72670376	72.28122246
{[>]N[C@@H](C)[C@@H](C[NH3+])C(=O).[+rn=50],CCC(N)(CC=O)C(C)(C)C(C)C[<].[+rn=50]}	0.413518412	16.83248262	70.60872869
{[>]N[C@@H](C)[C@@H](C[NH3+])C(=O).[+rn=60],CCC(N)(CC=O)C(C)(C)C(C)C[<].[+rn=40]}	0.418944866	15.67906963	69.21699663
{[>]N[C@@H](C)[C@@H](C[NH3+])C(=O).[+rn=70],CCC(N)(CC=O)C(C)(C)C(C)C[<].[+rn=30]}	0.525279225	15.06985974	81.7305303
{[>]N[C@@H](C)[C@@H](C[NH3+])C(=O).[+rn=80],CCC(N)(CC=O)C(C)(C)C(C)C[<].[+rn=20]}	0.557974483	13.79740201	91.32655133
{[>]N[C@@H](C)[C@@H](C[NH3+])C(=O).[+rn=90],CCC(N)(CC=O)C(C)(C)C(C)C[<].[+rn=10]}	0.749595253	14.59068174	127.8542693
{[>]N[C@@H](C)[C@@H](C[NH3+])C(=O).[+rn=10],CC(C)C(C)C(C)(N)CC=O[<].[+rn=90]}	2.11416594	40.42000759	210.0701999
{[>]N[C@@H](C)[C@@H](C[NH3+])C(=O).[+rn=20],CC(C)C(C)C(C)(N)CC=O[<].[+rn=80]}	1.791677943	30.42129182	161.3056506
{[>]N[C@@H](C)[C@@H](C[NH3+])C(=O).[+rn=30],CC(C)C(C)C(C)(N)CC=O[<].[+rn=70]}	1.681325372	28.46666248	153.3470159
{[>]N[C@@H](C)[C@@H](C[NH3+])C(=O).[+rn=40],CC(C)C(C)C(C)(N)CC=O[<].[+rn=60]}	1.291212492	23.9497138	103.8722891
{[>]N[C@@H](C)[C@@H](C[NH3+])C(=O).[+rn=50],CC(C)C(C)C(C)(N)CC=O[<].[+rn=50]}	1.368549334	20.36705568	100.043412
{[>]N[C@@H](C)[C@@H](C[NH3+])C(=O).[+rn=60],CC(C)C(C)C(C)(N)CC=O[<].[+rn=40]}	1.208955902	19.46446083	96.72215009
{[>]N[C@@H](C)[C@@H](C[NH3+])C(=O).[+rn=70],CC(C)C(C)C(C)(N)CC=O[<].[+rn=30]}	1.419735463	19.97540202	111.7738561
{[>]N[C@@H](C)[C@@H](C[NH3+])C(=O).[+rn=80],CC(C)C(C)C(C)(N)CC=O[<].[+rn=20]}	1.387585151	19.00172865	124.0500845
{[>]N[C@@H](C)[C@@H](C[NH3+])C(=O).[+rn=90],CC(C)C(C)C(C)(N)CC=O[<].[+rn=10]}	1.350669921	20.96170913	165.6119302
{[>]N[C@@H](C)[C@@H](C[NH3+])C(=O).[+rn=10],CCC(C)C(C)C(C)(N)CC=O[<].[+rn=90]}	0.882169111	44.34860552	260.3408726
{[>]N[C@@H](C)[C@@H](C[NH3+])C(=O).[+rn=20],CCC(C)C(C)C(C)(N)CC=O[<].[+rn=80]}	0.83242694	33.7710933	181.7263859
{[>]N[C@@H](C)[C@@H](C[NH3+])C(=O).[+rn=30],CCC(C)C(C)C(C)(N)CC=O[<].[+rn=70]}	0.935416806	32.13527739	166.3935138
{[>]N[C@@H](C)[C@@H](C[NH3+])C(=O).[+rn=40],CCC(C)C(C)C(C)(N)CC=O[<].[+rn=60]}	0.870768507	27.02723902	102.097735
{[>]N[C@@H](C)[C@@H](C[NH3+])C(=O).[+rn=50],CCC(C)C(C)C(C)(N)CC=O[<].[+rn=50]}	1.220304691	23.13740011	92.5643198
{[>]N[C@@H](C)[C@@H](C[NH3+])C(=O).[+rn=60],CCC(C)C(C)C(C)(N)CC=O[<].[+rn=40]}	1.282672572	20.81129893	91.40151548
{[>]N[C@@H](C)[C@@H](C[NH3+])C(=O).[+rn=70],CCC(C)C(C)C(C)(N)CC=O[<].[+rn=30]}	1.981243224	19.89225138	103.6934815
{[>]N[C@@H](C)[C@@H](C[NH3+])C(=O).[+rn=80],CCC(C)C(C)C(C)(N)CC=O[<].[+rn=20]}	2.596914257	17.59326763	114.333116
{[>]N[C@@H](C)[C@@H](C[NH3+])C(=O).[+rn=90],CCC(C)C(C)C(C)(N)CC=O[<].[+rn=10]}	5.786899517	18.48458743	158.7254717
{[>]N[C@@H](C)[C@@H](C[NH3+])C(=O).[+rn=10],CC(C)(C)CC(C)(N)CC=O[<].[+rn=90]}	4.480662945	69.09538164	170.0205033
{[>]N[C@@H](C)[C@@H](C[NH3+])C(=O).[+rn=20],CC(C)(C)CC(C)(N)CC=O[<].[+rn=80]}	4.157209005	54.22305769	115.8681044
{[>]N[C@@H](C)[C@@H](C[NH3+])C(=O).[+rn=30],CC(C)(C)CC(C)(N)CC=O[<].[+rn=70]}	4.38956029	51.77926467	118.1307361
{[>]N[C@@H](C)[C@@H](C[NH3+])C(=O).[+rn=40],CC(C)(C)CC(C)(N)CC=O[<].[+rn=60]}	3.452732238	43.42645862	74.42207469
{[>]N[C@@H](C)[C@@H](C[NH3+])C(=O).[+rn=50],CC(C)(C)CC(C)(N)CC=O[<].[+rn=50]}	3.671315281	36.93132132	67.41113404
{[>]N[C@@H](C)[C@@H](C[NH3+])C(=O).[+rn=60],CC(C)(C)CC(C)(N)CC=O[<].[+rn=40]}	2.906486285	34.11625572	65.17688815
{[>]N[C@@H](C)[C@@H](C[NH3+])C(=O).[+rn=70],CC(C)(C)CC(C)(N)CC=O[<].[+rn=30]}	3.088590901	33.94851022	82.42780824
{[>]N[C@@H](C)[C@@H](C[NH3+])C(=O).[+rn=80],CC(C)(C)CC(C)(N)CC=O[<].[+rn=20]}	2.376525163	31.22606927	87.52673148
{[>]N[C@@H](C)[C@@H](C[NH3+])C(=O).[+rn=90],CC(C)(C)CC(C)(N)CC=O[<].[+rn=10]}	2.204748097	33.08582911	128.0472458
{[>]N[C@@H](C)[C@@H](C[NH3+])C(=O).[+rn=10],CCC(C)(C)CC(C)(N)CC=O[<].[+rn=90]}	0.849858963	61.84289325	190.9312039
{[>]N[C@@H](C)[C@@H](C[NH3+])C(=O).[+rn=20],CCC(C)(C)CC(C)(N)CC=O[<].[+rn=80]}	0.756754838	47.79694509	128.4192578
{[>]N[C@@H](C)[C@@H](C[NH3+])C(=O).[+rn=30],CCC(C)(C)CC(C)(N)CC=O[<].[+rn=70]}	0.867711431	44.25169671	125.9777597
{[>]N[C@@H](C)[C@@H](C[NH3+])C(=O).[+rn=40],CCC(C)(C)CC(C)(N)CC=O[<].[+rn=60]}	0.763392892	37.37090346	76.76006746
{[>]N[C@@H](C)[C@@H](C[NH3+])C(=O).[+rn=50],CCC(C)(C)CC(C)(N)CC=O[<].[+rn=50]}	1.052417792	32.34330924	60.15743905
{[>]N[C@@H](C)[C@@H](C[NH3+])C(=O).[+rn=60],CCC(C)(C)CC(C)(N)CC=O[<].[+rn=40]}	1.132235707	28.78751241	59.42309519
{[>]N[C@@H](C)[C@@H](C[NH3+])C(=O).[+rn=70],CCC(C)(C)CC(C)(N)CC=O[<].[+rn=30]}	1.726993543	26.82048211	81.7265203
{[>]N[C@@H](C)[C@@H](C[NH3+])C(=O).[+rn=80],CCC(C)(C)CC(C)(N)CC=O[<].[+rn=20]}	2.118408505	23.66389686	86.84811968
{[>]N[C@@H](C)[C@@H](C[NH3+])C(=O).[+rn=90],CCC(C)(C)CC(C)(N)CC=O[<].[+rn=10]}	2.962645203	25.07082458	126.9963321
{[>]N[C@@H](C)[C@@H](C[NH3+])C(=O).[+rn=10],CCC(C)(C)C(C)C(C)(N)CC=O[<].[+rn=90]}	0.215908571	34.53936461	114.676843
{[>]N[C@@H](C)[C@@H](C[NH3+])C(=O).[+rn=20],CCC(C)(C)C(C)C(C)(N)CC=O[<].[+rn=80]}	0.228864712	27.62805907	82.34465695
{[>]N[C@@H](C)[C@@H](C[NH3+])C(=O).[+rn=30],CCC(C)(C)C(C)C(C)(N)CC=O[<].[+rn=70]}	0.272711571	26.07395273	80.85579926
{[>]N[C@@H](C)[C@@H](C[NH3+])C(=O).[+rn=40],CCC(C)(C)C(C)C(C)(N)CC=O[<].[+rn=60]}	0.273727916	22.63844729	59.77802225
{[>]N[C@@H](C)[C@@H](C[NH3+])C(=O).[+rn=50],CCC(C)(C)C(C)C(C)(N)CC=O[<].[+rn=50]}	0.361719111	20.24062379	56.34033822
{[>]N[C@@H](C)[C@@H](C[NH3+])C(=O).[+rn=60],CCC(C)(C)C(C)C(C)(N)CC=O[<].[+rn=40]}	0.400021509	18.67988013	55.69326471
{[>]N[C@@H](C)[C@@H](C[NH3+])C(=O).[+rn=70],CCC(C)(C)C(C)C(C)(N)CC=O[<].[+rn=30]}	0.555308514	18.02687274	67.8885118
{[>]N[C@@H](C)[C@@H](C[NH3+])C(=O).[+rn=80],CCC(C)(C)C(C)C(C)(N)CC=O[<].[+rn=20]}	0.635209208	16.56151632	77.61245428
{[>]N[C@@H](C)[C@@H](C[NH3+])C(=O).[+rn=90],CCC(C)(C)C(C)C(C)(N)CC=O[<].[+rn=10]}	0.785367117	17.30178322	111.7636765
{[>]N[C@@H](C)[C@@H](C[NH3+])C(=O).[+rn=10],CCC(CC)CC(C)(N)CC=O[<].[+rn=90]}	3.554728539	87.75874437	460.0752993
{[>]N[C@@H](C)[C@@H](C[NH3+])C(=O).[+rn=20],CCC(CC)CC(C)(N)CC=O[<].[+rn=80]}	3.667753127	68.51150247	299.1280777
{[>]N[C@@H](C)[C@@H](C[NH3+])C(=O).[+rn=30],CCC(CC)CC(C)(N)CC=O[<].[+rn=70]}	5.26815406	61.39702485	250.7311541
{[>]N[C@@H](C)[C@@H](C[NH3+])C(=O).[+rn=40],CCC(CC)CC(C)(N)CC=O[<].[+rn=60]}	5.587521227	50.72060005	140.8106478
{[>]N[C@@H](C)[C@@H](C[NH3+])C(=O).[+rn=50],CCC(CC)CC(C)(N)CC=O[<].[+rn=50]}	11.05557513	42.94649914	104.070967
{[>]N[C@@H](C)[C@@H](C[NH3+])C(=O).[+rn=60],CCC(CC)CC(C)(N)CC=O[<].[+rn=40]}	13.24276165	37.74954386	83.48891512
{[>]N[C@@H](C)[C@@H](C[NH3+])C(=O).[+rn=70],CCC(CC)CC(C)(N)CC=O[<].[+rn=30]}	24.076436	34.18541114	92.98359796
{[>]N[C@@H](C)[C@@H](C[NH3+])C(=O).[+rn=80],CCC(CC)CC(C)(N)CC=O[<].[+rn=20]}	34.41799921	29.24451008	91.4698942
{[>]N[C@@H](C)[C@@H](C[NH3+])C(=O).[+rn=90],CCC(CC)CC(C)(N)CC=O[<].[+rn=10]}	59.49463495	30.38870333	121.2780798
{[>]N[C@@H](C)[C@@H](C[NH3+])C(=O).[+rn=10],CCC(N)(CC=O)C(C)CC(C)C[<].[+rn=90]}	0.626010859	67.03525544	347.1779038
{[>]N[C@@H](C)[C@@H](C[NH3+])C(=O).[+rn=20],CCC(N)(CC=O)C(C)CC(C)C[<].[+rn=80]}	0.717533611	51.77250144	222.2349155
{[>]N[C@@H](C)[C@@H](C[NH3+])C(=O).[+rn=30],CCC(N)(CC=O)C(C)CC(C)C[<].[+rn=70]}	1.058712327	47.17923687	195.9634114
{[>]N[C@@H](C)[C@@H](C[NH3+])C(=O).[+rn=40],CCC(N)(CC=O)C(C)CC(C)C[<].[+rn=60]}	1.318781637	39.90980932	121.4062521
{[>]N[C@@H](C)[C@@H](C[NH3+])C(=O).[+rn=50],CCC(N)(CC=O)C(C)CC(C)C[<].[+rn=50]}	2.179058868	34.5371791	95.03245478
{[>]N[C@@H](C)[C@@H](C[NH3+])C(=O).[+rn=60],CCC(N)(CC=O)C(C)CC(C)C[<].[+rn=40]}	2.837978228	30.85780745	78.06350592
{[>]N[C@@H](C)[C@@H](C[NH3+])C(=O).[+rn=70],CCC(N)(CC=O)C(C)CC(C)C[<].[+rn=30]}	4.886942275	28.82381818	81.41177501
{[>]N[C@@H](C)[C@@H](C[NH3+])C(=O).[+rn=80],CCC(N)(CC=O)C(C)CC(C)C[<].[+rn=20]}	7.554562963	25.08662685	80.02140122
{[>]N[C@@H](C)[C@@H](C[NH3+])C(=O).[+rn=90],CCC(N)(CC=O)C(C)CC(C)C[<].[+rn=10]}	12.94951674	24.95698369	103.274628
{[>]N[C@@H](C)[C@@H](C[NH3+])C(=O).[+rn=10],CCC(N)(CC=O)C(C)C(C)(C)C[<].[+rn=90]}	0.358152177	47.58835734	149.635887
{[>]N[C@@H](C)[C@@H](C[NH3+])C(=O).[+rn=20],CCC(N)(CC=O)C(C)C(C)(C)C[<].[+rn=80]}	0.382103487	37.2003025	104.6017397
{[>]N[C@@H](C)[C@@H](C[NH3+])C(=O).[+rn=30],CCC(N)(CC=O)C(C)C(C)(C)C[<].[+rn=70]}	0.499055918	33.59708697	102.7608539
{[>]N[C@@H](C)[C@@H](C[NH3+])C(=O).[+rn=40],CCC(N)(CC=O)C(C)C(C)(C)C[<].[+rn=60]}	0.513692764	28.14924761	74.57063232
{[>]N[C@@H](C)[C@@H](C[NH3+])C(=O).[+rn=50],CCC(N)(CC=O)C(C)C(C)(C)C[<].[+rn=50]}	0.709541557	24.71628302	68.91550615
{[>]N[C@@H](C)[C@@H](C[NH3+])C(=O).[+rn=60],CCC(N)(CC=O)C(C)C(C)(C)C[<].[+rn=40]}	0.725686594	22.22488213	64.58622859
{[>]N[C@@H](C)[C@@H](C[NH3+])C(=O).[+rn=70],CCC(N)(CC=O)C(C)C(C)(C)C[<].[+rn=30]}	0.984079275	21.39033474	70.36099289
{[>]N[C@@H](C)[C@@H](C[NH3+])C(=O).[+rn=80],CCC(N)(CC=O)C(C)C(C)(C)C[<].[+rn=20]}	1.046656263	19.4803158	72.00134114
{[>]N[C@@H](C)[C@@H](C[NH3+])C(=O).[+rn=90],CCC(N)(CC=O)C(C)C(C)(C)C[<].[+rn=10]}	1.221678256	20.45420815	98.84572813
{[>]N[C@@H](C)[C@@H](C[NH3+])C(=O).[+rn=10],CCC(C(C)C)C(C)(N)CC=O[<].[+rn=90]}	0.601029013	36.09052302	176.4955613
{[>]N[C@@H](C)[C@@H](C[NH3+])C(=O).[+rn=20],CCC(C(C)C)C(C)(N)CC=O[<].[+rn=80]}	0.55237622	27.27217402	122.333848
{[>]N[C@@H](C)[C@@H](C[NH3+])C(=O).[+rn=30],CCC(C(C)C)C(C)(N)CC=O[<].[+rn=70]}	0.576267307	25.51116643	120.8604678
{[>]N[C@@H](C)[C@@H](C[NH3+])C(=O).[+rn=40],CCC(C(C)C)C(C)(N)CC=O[<].[+rn=60]}	0.493919382	22.18355513	89.09486436
{[>]N[C@@H](C)[C@@H](C[NH3+])C(=O).[+rn=50],CCC(C(C)C)C(C)(N)CC=O[<].[+rn=50]}	0.598059445	19.78842904	91.04108997
{[>]N[C@@H](C)[C@@H](C[NH3+])C(=O).[+rn=60],CCC(C(C)C)C(C)(N)CC=O[<].[+rn=40]}	0.539024247	18.64685431	94.9589301
{[>]N[C@@H](C)[C@@H](C[NH3+])C(=O).[+rn=70],CCC(C(C)C)C(C)(N)CC=O[<].[+rn=30]}	0.634917577	18.10798545	124.1081448
{[>]N[C@@H](C)[C@@H](C[NH3+])C(=O).[+rn=80],CCC(C(C)C)C(C)(N)CC=O[<].[+rn=20]}	0.670190788	16.50181677	139.7992454
{[>]N[C@@H](C)[C@@H](C[NH3+])C(=O).[+rn=90],CCC(C(C)C)C(C)(N)CC=O[<].[+rn=10]}	0.796724744	17.7715367	183.485817
{[>]N[C@@H](C)[C@@H](C[NH3+])C(=O).[+rn=10],CC(C)C(C)C(C)C(C)(N)CC=O[<].[+rn=90]}	1.952510475	52.77134704	215.7995046
{[>]N[C@@H](C)[C@@H](C[NH3+])C(=O).[+rn=20],CC(C)C(C)C(C)C(C)(N)CC=O[<].[+rn=80]}	2.079685323	41.91677555	169.5832645
{[>]N[C@@H](C)[C@@H](C[NH3+])C(=O).[+rn=30],CC(C)C(C)C(C)C(C)(N)CC=O[<].[+rn=70]}	2.649645052	38.81655191	164.2650682
{[>]N[C@@H](C)[C@@H](C[NH3+])C(=O).[+rn=40],CC(C)C(C)C(C)C(C)(N)CC=O[<].[+rn=60]}	2.922129543	33.77937969	134.4043858
{[>]N[C@@H](C)[C@@H](C[NH3+])C(=O).[+rn=50],CC(C)C(C)C(C)C(C)(N)CC=O[<].[+rn=50]}	4.431113572	29.78709736	128.3558531
{[>]N[C@@H](C)[C@@H](C[NH3+])C(=O).[+rn=60],CC(C)C(C)C(C)C(C)(N)CC=O[<].[+rn=40]}	4.996614971	26.35379222	117.9585144
{[>]N[C@@H](C)[C@@H](C[NH3+])C(=O).[+rn=70],CC(C)C(C)C(C)C(C)(N)CC=O[<].[+rn=30]}	7.262320805	24.22270081	117.1522726
{[>]N[C@@H](C)[C@@H](C[NH3+])C(=O).[+rn=80],CC(C)C(C)C(C)C(C)(N)CC=O[<].[+rn=20]}	9.529459147	21.43297428	112.2899425
{[>]N[C@@H](C)[C@@H](C[NH3+])C(=O).[+rn=90],CC(C)C(C)C(C)C(C)(N)CC=O[<].[+rn=10]}	15.22241214	21.98177183	135.3054562
{[>]N[C@@H](C)[C@@H](C[NH3+])C(=O).[+rn=10],CC(C)CC(C)C(C)(N)CC=O[<].[+rn=90]}	10.13195578	74.63287949	315.4744871
{[>]N[C@@H](C)[C@@H](C[NH3+])C(=O).[+rn=20],CC(C)CC(C)C(C)(N)CC=O[<].[+rn=80]}	10.91598932	56.22089718	199.3524398
{[>]N[C@@H](C)[C@@H](C[NH3+])C(=O).[+rn=30],CC(C)CC(C)C(C)(N)CC=O[<].[+rn=70]}	16.01558091	50.37322189	179.2436225
{[>]N[C@@H](C)[C@@H](C[NH3+])C(=O).[+rn=40],CC(C)CC(C)C(C)(N)CC=O[<].[+rn=60]}	18.08627793	42.10577072	109.8672919
{[>]N[C@@H](C)[C@@H](C[NH3+])C(=O).[+rn=50],CC(C)CC(C)C(C)(N)CC=O[<].[+rn=50]}	35.73996291	35.9479373	86.36864834
{[>]N[C@@H](C)[C@@H](C[NH3+])C(=O).[+rn=60],CC(C)CC(C)C(C)(N)CC=O[<].[+rn=40]}	46.84113122	31.5752566	71.04228081
{[>]N[C@@H](C)[C@@H](C[NH3+])C(=O).[+rn=70],CC(C)CC(C)C(C)(N)CC=O[<].[+rn=30]}	93.36535613	28.02790474	76.86164967
{[>]N[C@@H](C)[C@@H](C[NH3+])C(=O).[+rn=80],CC(C)CC(C)C(C)(N)CC=O[<].[+rn=20]}	126.5035073	23.61103701	73.59507047
{[>]N[C@@H](C)[C@@H](C[NH3+])C(=O).[+rn=90],CC(C)CC(C)C(C)(N)CC=O[<].[+rn=10]}	193.6416607	24.45400662	93.10534142
{[>]N[C@@H](C)[C@@H](C[NH3+])C(=O).[+rn=10],CC(C(C)(C)C)C(C)(N)CC=O[<].[+rn=90]}	0.784847497	36.26380691	125.0512933
{[>]N[C@@H](C)[C@@H](C[NH3+])C(=O).[+rn=20],CC(C(C)(C)C)C(C)(N)CC=O[<].[+rn=80]}	0.70168353	28.41864671	92.17664684
{[>]N[C@@H](C)[C@@H](C[NH3+])C(=O).[+rn=30],CC(C(C)(C)C)C(C)(N)CC=O[<].[+rn=70]}	0.715702609	26.64643906	94.21959921
{[>]N[C@@H](C)[C@@H](C[NH3+])C(=O).[+rn=40],CC(C(C)(C)C)C(C)(N)CC=O[<].[+rn=60]}	0.589756923	23.37973437	73.45059815
{[>]N[C@@H](C)[C@@H](C[NH3+])C(=O).[+rn=50],CC(C(C)(C)C)C(C)(N)CC=O[<].[+rn=50]}	0.635898462	21.17340054	68.78469806
{[>]N[C@@H](C)[C@@H](C[NH3+])C(=O).[+rn=60],CC(C(C)(C)C)C(C)(N)CC=O[<].[+rn=40]}	0.537944736	20.48453946	60.80300721
{[>]N[C@@H](C)[C@@H](C[NH3+])C(=O).[+rn=70],CC(C(C)(C)C)C(C)(N)CC=O[<].[+rn=30]}	0.569004501	20.1170178	71.67413655
{[>]N[C@@H](C)[C@@H](C[NH3+])C(=O).[+rn=80],CC(C(C)(C)C)C(C)(N)CC=O[<].[+rn=20]}	0.501723357	19.03785476	78.70682349
{[>]N[C@@H](C)[C@@H](C[NH3+])C(=O).[+rn=90],CC(C(C)(C)C)C(C)(N)CC=O[<].[+rn=10]}	0.51242032	20.68800589	114.7533642
{[>]N[C@@H](C)[C@@H](C[NH3+])C(=O).[+rn=10],CCCC(C)C(N)(CC=O)C(C)C[<].[+rn=90]}	0.182696528	49.87620647	318.6508239
{[>]N[C@@H](C)[C@@H](C[NH3+])C(=O).[+rn=20],CCCC(C)C(N)(CC=O)C(C)C[<].[+rn=80]}	0.202155708	39.21656758	205.7411555
{[>]N[C@@H](C)[C@@H](C[NH3+])C(=O).[+rn=30],CCCC(C)C(N)(CC=O)C(C)C[<].[+rn=70]}	0.246508748	36.23274622	187.0091904
{[>]N[C@@H](C)[C@@H](C[NH3+])C(=O).[+rn=40],CCCC(C)C(N)(CC=O)C(C)C[<].[+rn=60]}	0.284970456	30.53785716	115.7831336
{[>]N[C@@H](C)[C@@H](C[NH3+])C(=O).[+rn=50],CCCC(C)C(N)(CC=O)C(C)C[<].[+rn=50]}	0.387594208	26.7366557	93.58388931
{[>]N[C@@H](C)[C@@H](C[NH3+])C(=O).[+rn=60],CCCC(C)C(N)(CC=O)C(C)C[<].[+rn=40]}	0.467899773	24.18085577	81.73990192
{[>]N[C@@H](C)[C@@H](C[NH3+])C(=O).[+rn=70],CCCC(C)C(N)(CC=O)C(C)C[<].[+rn=30]}	0.789795907	22.9053351	91.85133566
{[>]N[C@@H](C)[C@@H](C[NH3+])C(=O).[+rn=80],CCCC(C)C(N)(CC=O)C(C)C[<].[+rn=20]}	1.243197284	20.36018526	100.7563815
{[>]N[C@@H](C)[C@@H](C[NH3+])C(=O).[+rn=90],CCCC(C)C(N)(CC=O)C(C)C[<].[+rn=10]}	2.249479479	20.85064541	134.34504
{[>]N[C@@H](C)[C@@H](C[NH3+])C(=O).[+rn=10],CC(C)C(C)(C)CC(C)(N)CC=O[<].[+rn=90]}	2.613463879	63.49641432	160.8143861
{[>]N[C@@H](C)[C@@H](C[NH3+])C(=O).[+rn=20],CC(C)C(C)(C)CC(C)(N)CC=O[<].[+rn=80]}	2.828441985	50.38437024	106.6391314
{[>]N[C@@H](C)[C@@H](C[NH3+])C(=O).[+rn=30],CC(C)C(C)(C)CC(C)(N)CC=O[<].[+rn=70]}	3.360995846	45.76416561	103.0970806
{[>]N[C@@H](C)[C@@H](C[NH3+])C(=O).[+rn=40],CC(C)C(C)(C)CC(C)(N)CC=O[<].[+rn=60]}	3.382725577	39.18873628	73.89530472
{[>]N[C@@H](C)[C@@H](C[NH3+])C(=O).[+rn=50],CC(C)C(C)(C)CC(C)(N)CC=O[<].[+rn=50]}	4.459157032	34.58457067	62.17785489
{[>]N[C@@H](C)[C@@H](C[NH3+])C(=O).[+rn=60],CC(C)C(C)(C)CC(C)(N)CC=O[<].[+rn=40]}	4.331646736	30.79926513	58.27423747
{[>]N[C@@H](C)[C@@H](C[NH3+])C(=O).[+rn=70],CC(C)C(C)(C)CC(C)(N)CC=O[<].[+rn=30]}	5.771637695	28.68118001	60.44833154
{[>]N[C@@H](C)[C@@H](C[NH3+])C(=O).[+rn=80],CC(C)C(C)(C)CC(C)(N)CC=O[<].[+rn=20]}	6.349317114	25.38241532	56.61330557
{[>]N[C@@H](C)[C@@H](C[NH3+])C(=O).[+rn=90],CC(C)C(C)(C)CC(C)(N)CC=O[<].[+rn=10]}	7.775013687	25.81679161	76.28575133
