# Supplementary material for: AI-guided few-shot inverse design of HDP-mimicking polymers against drug-resistant bacteria
Source: Nat Commun. 2024 Jul 26;15:6288. doi: 10.1038/s41467-024-50533-4 (PMC11282099; doi:10.1038/s41467-024-50533-4)
Supplement: Supplementary file 11 — Source Data [file 41467_2024_50533_MOESM11_ESM.zip › Source Data/Supplementary Information/FigS47,48-50_predict_all.csv]

smiles	HC10	Sau	Ecoli
{[>]N[C@@H](C)[C@@H](C[NH3+])C(=O).[+rn=10],NC1(CC=O)CCCC1[<].[+rn=90]}	9.50285499	69.69790647	19.84493156
{[>]N[C@@H](C)[C@@H](C[NH3+])C(=O).[+rn=20],NC1(CC=O)CCCC1[<].[+rn=80]}	7.508463085	55.92523086	16.58153499
{[>]N[C@@H](C)[C@@H](C[NH3+])C(=O).[+rn=30],NC1(CC=O)CCCC1[<].[+rn=70]}	8.975789039	50.05241112	15.61595204
{[>]N[C@@H](C)[C@@H](C[NH3+])C(=O).[+rn=40],NC1(CC=O)CCCC1[<].[+rn=60]}	10.00937954	44.43572533	11.99982005
{[>]N[C@@H](C)[C@@H](C[NH3+])C(=O).[+rn=50],NC1(CC=O)CCCC1[<].[+rn=50]}	71.32724651	42.56681381	15.14672734
{[>]N[C@@H](C)[C@@H](C[NH3+])C(=O).[+rn=60],NC1(CC=O)CCCC1[<].[+rn=40]}	278.7590387	45.79464799	18.80661133
{[>]N[C@@H](C)[C@@H](C[NH3+])C(=O).[+rn=70],NC1(CC=O)CCCC1[<].[+rn=30]}	1319.045645	52.43856233	42.48490081
{[>]N[C@@H](C)[C@@H](C[NH3+])C(=O).[+rn=80],NC1(CC=O)CCCC1[<].[+rn=20]}	1383.938855	57.65786651	78.802389
{[>]N[C@@H](C)[C@@H](C[NH3+])C(=O).[+rn=90],NC1(CC=O)CCCC1[<].[+rn=10]}	2064.9126	66.14750762	131.5821091
{[>]N[C@@H](C)[C@@H](C[NH3+])C(=O).[+rn=10],CC1CCC1(N)CC=O[<].[+rn=90]}	12.64668536	39.78475102	21.29661395
{[>]N[C@@H](C)[C@@H](C[NH3+])C(=O).[+rn=20],CC1CCC1(N)CC=O[<].[+rn=80]}	9.439649169	30.49653424	17.74663108
{[>]N[C@@H](C)[C@@H](C[NH3+])C(=O).[+rn=30],CC1CCC1(N)CC=O[<].[+rn=70]}	10.52909242	25.31733666	15.90977231
{[>]N[C@@H](C)[C@@H](C[NH3+])C(=O).[+rn=40],CC1CCC1(N)CC=O[<].[+rn=60]}	7.890264642	20.62443832	11.87471894
{[>]N[C@@H](C)[C@@H](C[NH3+])C(=O).[+rn=50],CC1CCC1(N)CC=O[<].[+rn=50]}	31.10563289	18.11992763	16.05778909
{[>]N[C@@H](C)[C@@H](C[NH3+])C(=O).[+rn=60],CC1CCC1(N)CC=O[<].[+rn=40]}	191.840369	19.18809761	20.41139195
{[>]N[C@@H](C)[C@@H](C[NH3+])C(=O).[+rn=70],CC1CCC1(N)CC=O[<].[+rn=30]}	674.3754197	23.4011287	49.16466925
{[>]N[C@@H](C)[C@@H](C[NH3+])C(=O).[+rn=80],CC1CCC1(N)CC=O[<].[+rn=20]}	632.1413965	26.56390907	85.02123408
{[>]N[C@@H](C)[C@@H](C[NH3+])C(=O).[+rn=90],CC1CCC1(N)CC=O[<].[+rn=10]}	876.0600416	32.79426008	143.0468911
{[>]N[C@@H](C)[C@@H](C[NH3+])C(=O).[+rn=10],NC1(CC=O)CCC1[<].[+rn=90]}	88.52119874	59.56293785	22.5325434
{[>]N[C@@H](C)[C@@H](C[NH3+])C(=O).[+rn=20],NC1(CC=O)CCC1[<].[+rn=80]}	72.11816376	46.32258426	18.05284734
{[>]N[C@@H](C)[C@@H](C[NH3+])C(=O).[+rn=30],NC1(CC=O)CCC1[<].[+rn=70]}	102.7874922	39.81638487	14.91277157
{[>]N[C@@H](C)[C@@H](C[NH3+])C(=O).[+rn=40],NC1(CC=O)CCC1[<].[+rn=60]}	100.521033	35.03470005	9.377027072
{[>]N[C@@H](C)[C@@H](C[NH3+])C(=O).[+rn=50],NC1(CC=O)CCC1[<].[+rn=50]}	603.4294969	33.72062955	12.49733301
{[>]N[C@@H](C)[C@@H](C[NH3+])C(=O).[+rn=60],NC1(CC=O)CCC1[<].[+rn=40]}	672.4465012	37.69620274	16.05141531
{[>]N[C@@H](C)[C@@H](C[NH3+])C(=O).[+rn=70],NC1(CC=O)CCC1[<].[+rn=30]}	984.576081	44.38223824	45.94031996
{[>]N[C@@H](C)[C@@H](C[NH3+])C(=O).[+rn=80],NC1(CC=O)CCC1[<].[+rn=20]}	666.8190975	51.5479652	107.3479237
{[>]N[C@@H](C)[C@@H](C[NH3+])C(=O).[+rn=90],NC1(CC=O)CCC1[<].[+rn=10]}	780.7585434	64.75657205	182.117372
{[>]N[C@@H](C)[C@@H](C[NH3+])C(=O).[+rn=10],NC1(CC=O)CCCCC1[<].[+rn=90]}	4.817708021	72.80634413	71.99718896
{[>]N[C@@H](C)[C@@H](C[NH3+])C(=O).[+rn=20],NC1(CC=O)CCCCC1[<].[+rn=80]}	4.003555589	62.21262451	58.84468142
{[>]N[C@@H](C)[C@@H](C[NH3+])C(=O).[+rn=30],NC1(CC=O)CCCCC1[<].[+rn=70]}	4.71696409	54.20130424	50.7873115
{[>]N[C@@H](C)[C@@H](C[NH3+])C(=O).[+rn=40],NC1(CC=O)CCCCC1[<].[+rn=60]}	3.520751425	45.31909637	24.17859726
{[>]N[C@@H](C)[C@@H](C[NH3+])C(=O).[+rn=50],NC1(CC=O)CCCCC1[<].[+rn=50]}	5.882611093	39.23300078	26.39157259
{[>]N[C@@H](C)[C@@H](C[NH3+])C(=O).[+rn=60],NC1(CC=O)CCCCC1[<].[+rn=40]}	10.46684112	38.37189951	42.34737806
{[>]N[C@@H](C)[C@@H](C[NH3+])C(=O).[+rn=70],NC1(CC=O)CCCCC1[<].[+rn=30]}	46.19197684	40.27102549	110.0310785
{[>]N[C@@H](C)[C@@H](C[NH3+])C(=O).[+rn=80],NC1(CC=O)CCCCC1[<].[+rn=20]}	84.35423543	43.54384276	168.8274984
{[>]N[C@@H](C)[C@@H](C[NH3+])C(=O).[+rn=90],NC1(CC=O)CCCCC1[<].[+rn=10]}	176.751226	52.52323533	255.7390128
{[>]N[C@@H](C)[C@@H](C[NH3+])C(=O).[+rn=10],CCC1CCC1(N)CC=O[<].[+rn=90]}	13.68418537	52.90442447	142.064287
{[>]N[C@@H](C)[C@@H](C[NH3+])C(=O).[+rn=20],CCC1CCC1(N)CC=O[<].[+rn=80]}	11.33936466	40.38233655	120.9767387
{[>]N[C@@H](C)[C@@H](C[NH3+])C(=O).[+rn=30],CCC1CCC1(N)CC=O[<].[+rn=70]}	10.74965518	32.38438074	106.2196267
{[>]N[C@@H](C)[C@@H](C[NH3+])C(=O).[+rn=40],CCC1CCC1(N)CC=O[<].[+rn=60]}	5.581497513	24.08473829	46.55989699
{[>]N[C@@H](C)[C@@H](C[NH3+])C(=O).[+rn=50],CCC1CCC1(N)CC=O[<].[+rn=50]}	6.978933719	19.19723169	56.7122797
{[>]N[C@@H](C)[C@@H](C[NH3+])C(=O).[+rn=60],CCC1CCC1(N)CC=O[<].[+rn=40]}	7.312982209	18.61630075	81.78180983
{[>]N[C@@H](C)[C@@H](C[NH3+])C(=O).[+rn=70],CCC1CCC1(N)CC=O[<].[+rn=30]}	17.72741683	19.25128584	166.4497951
{[>]N[C@@H](C)[C@@H](C[NH3+])C(=O).[+rn=80],CCC1CCC1(N)CC=O[<].[+rn=20]}	29.32672645	19.61148073	252.7399952
{[>]N[C@@H](C)[C@@H](C[NH3+])C(=O).[+rn=90],CCC1CCC1(N)CC=O[<].[+rn=10]}	60.63633359	23.54790273	372.5048619
{[>]N[C@@H](C)[C@@H](C[NH3+])C(=O).[+rn=10],CCCC1(C)CCCC1(N)CC=O[<].[+rn=90]}	0.779220648	43.59905777	95.03701293
{[>]N[C@@H](C)[C@@H](C[NH3+])C(=O).[+rn=20],CCCC1(C)CCCC1(N)CC=O[<].[+rn=80]}	0.866717395	35.25381998	73.01287052
{[>]N[C@@H](C)[C@@H](C[NH3+])C(=O).[+rn=30],CCCC1(C)CCCC1(N)CC=O[<].[+rn=70]}	1.235154853	32.16730728	74.04907337
{[>]N[C@@H](C)[C@@H](C[NH3+])C(=O).[+rn=40],CCCC1(C)CCCC1(N)CC=O[<].[+rn=60]}	1.199751071	27.17386063	50.05538804
{[>]N[C@@H](C)[C@@H](C[NH3+])C(=O).[+rn=50],CCCC1(C)CCCC1(N)CC=O[<].[+rn=50]}	2.165190323	23.23842577	46.97091394
{[>]N[C@@H](C)[C@@H](C[NH3+])C(=O).[+rn=60],CCCC1(C)CCCC1(N)CC=O[<].[+rn=40]}	2.37351912	21.67797975	47.60246982
{[>]N[C@@H](C)[C@@H](C[NH3+])C(=O).[+rn=70],CCCC1(C)CCCC1(N)CC=O[<].[+rn=30]}	4.641030244	21.00637499	59.65018849
{[>]N[C@@H](C)[C@@H](C[NH3+])C(=O).[+rn=80],CCCC1(C)CCCC1(N)CC=O[<].[+rn=20]}	6.786467821	19.29932745	70.91664133
{[>]N[C@@H](C)[C@@H](C[NH3+])C(=O).[+rn=90],CCCC1(C)CCCC1(N)CC=O[<].[+rn=10]}	14.33953279	19.55101598	107.9079929
{[>]N[C@@H](C)[C@@H](C[NH3+])C(=O).[+rn=10],CC1CCC(N)(CC=O)CC1[<].[+rn=90]}	1.816209968	79.25549806	98.11225243
{[>]N[C@@H](C)[C@@H](C[NH3+])C(=O).[+rn=20],CC1CCC(N)(CC=O)CC1[<].[+rn=80]}	2.236278552	67.61658448	79.75896749
{[>]N[C@@H](C)[C@@H](C[NH3+])C(=O).[+rn=30],CC1CCC(N)(CC=O)CC1[<].[+rn=70]}	3.374282166	60.55349763	72.52655067
{[>]N[C@@H](C)[C@@H](C[NH3+])C(=O).[+rn=40],CC1CCC(N)(CC=O)CC1[<].[+rn=60]}	3.766251514	49.97854133	39.26174582
{[>]N[C@@H](C)[C@@H](C[NH3+])C(=O).[+rn=50],CC1CCC(N)(CC=O)CC1[<].[+rn=50]}	8.873247616	41.62092523	36.65943195
{[>]N[C@@H](C)[C@@H](C[NH3+])C(=O).[+rn=60],CC1CCC(N)(CC=O)CC1[<].[+rn=40]}	14.11049145	35.56539195	41.46462164
{[>]N[C@@H](C)[C@@H](C[NH3+])C(=O).[+rn=70],CC1CCC(N)(CC=O)CC1[<].[+rn=30]}	41.39161199	32.34727112	64.16741273
{[>]N[C@@H](C)[C@@H](C[NH3+])C(=O).[+rn=80],CC1CCC(N)(CC=O)CC1[<].[+rn=20]}	74.95710496	29.04086504	80.17533623
{[>]N[C@@H](C)[C@@H](C[NH3+])C(=O).[+rn=90],CC1CCC(N)(CC=O)CC1[<].[+rn=10]}	187.8272696	29.89756414	130.0095329
{[>]N[C@@H](C)[C@@H](C[NH3+])C(=O).[+rn=10],CCC1CCCC1(N)CC=O[<].[+rn=90]}	1.989033522	49.13896194	91.2518982
{[>]N[C@@H](C)[C@@H](C[NH3+])C(=O).[+rn=20],CCC1CCCC1(N)CC=O[<].[+rn=80]}	1.521053605	39.17315128	79.23480681
{[>]N[C@@H](C)[C@@H](C[NH3+])C(=O).[+rn=30],CCC1CCCC1(N)CC=O[<].[+rn=70]}	1.780642316	34.27860302	76.77458395
{[>]N[C@@H](C)[C@@H](C[NH3+])C(=O).[+rn=40],CCC1CCCC1(N)CC=O[<].[+rn=60]}	1.544302509	28.42432082	43.60758557
{[>]N[C@@H](C)[C@@H](C[NH3+])C(=O).[+rn=50],CCC1CCCC1(N)CC=O[<].[+rn=50]}	2.454577021	23.89341616	48.7006089
{[>]N[C@@H](C)[C@@H](C[NH3+])C(=O).[+rn=60],CCC1CCCC1(N)CC=O[<].[+rn=40]}	2.356442483	21.97386509	65.26953953
{[>]N[C@@H](C)[C@@H](C[NH3+])C(=O).[+rn=70],CCC1CCCC1(N)CC=O[<].[+rn=30]}	4.323984479	20.81512403	128.4690261
{[>]N[C@@H](C)[C@@H](C[NH3+])C(=O).[+rn=80],CCC1CCCC1(N)CC=O[<].[+rn=20]}	6.787123386	20.03644864	186.9469462
{[>]N[C@@H](C)[C@@H](C[NH3+])C(=O).[+rn=90],CCC1CCCC1(N)CC=O[<].[+rn=10]}	18.97364014	21.59978494	281.8988368
{[>]N[C@@H](C)[C@@H](C[NH3+])C(=O).[+rn=10],CC1(C)CCC1(N)CC=O[<].[+rn=90]}	1.724702327	31.04793662	20.79850359
{[>]N[C@@H](C)[C@@H](C[NH3+])C(=O).[+rn=20],CC1(C)CCC1(N)CC=O[<].[+rn=80]}	1.847011665	24.569439	20.24513835
{[>]N[C@@H](C)[C@@H](C[NH3+])C(=O).[+rn=30],CC1(C)CCC1(N)CC=O[<].[+rn=70]}	2.794353363	22.09679632	22.65515698
{[>]N[C@@H](C)[C@@H](C[NH3+])C(=O).[+rn=40],CC1(C)CCC1(N)CC=O[<].[+rn=60]}	3.072043161	18.93078033	19.153397
{[>]N[C@@H](C)[C@@H](C[NH3+])C(=O).[+rn=50],CC1(C)CCC1(N)CC=O[<].[+rn=50]}	7.785778966	17.13110705	22.99061891
{[>]N[C@@H](C)[C@@H](C[NH3+])C(=O).[+rn=60],CC1(C)CCC1(N)CC=O[<].[+rn=40]}	11.8492657	17.37273546	25.26708957
{[>]N[C@@H](C)[C@@H](C[NH3+])C(=O).[+rn=70],CC1(C)CCC1(N)CC=O[<].[+rn=30]}	33.31582697	18.71365585	41.38787806
{[>]N[C@@H](C)[C@@H](C[NH3+])C(=O).[+rn=80],CC1(C)CCC1(N)CC=O[<].[+rn=20]}	73.18245625	20.36979627	52.67723569
{[>]N[C@@H](C)[C@@H](C[NH3+])C(=O).[+rn=90],CC1(C)CCC1(N)CC=O[<].[+rn=10]}	155.5176265	24.26972473	81.39309828
{[>]N[C@@H](C)[C@@H](C[NH3+])C(=O).[+rn=10],CCCC1(C)CCC1(N)CC=O[<].[+rn=90]}	1.090260658	50.90727354	126.1268337
{[>]N[C@@H](C)[C@@H](C[NH3+])C(=O).[+rn=20],CCCC1(C)CCC1(N)CC=O[<].[+rn=80]}	1.279020991	40.64008577	97.31593773
{[>]N[C@@H](C)[C@@H](C[NH3+])C(=O).[+rn=30],CCCC1(C)CCC1(N)CC=O[<].[+rn=70]}	1.871237559	36.3321542	95.56336849
{[>]N[C@@H](C)[C@@H](C[NH3+])C(=O).[+rn=40],CCCC1(C)CCC1(N)CC=O[<].[+rn=60]}	2.03864349	29.99671071	55.51521228
{[>]N[C@@H](C)[C@@H](C[NH3+])C(=O).[+rn=50],CCCC1(C)CCC1(N)CC=O[<].[+rn=50]}	3.379956041	25.78638661	48.07746991
{[>]N[C@@H](C)[C@@H](C[NH3+])C(=O).[+rn=60],CCCC1(C)CCC1(N)CC=O[<].[+rn=40]}	3.599297974	23.59851081	48.23325272
{[>]N[C@@H](C)[C@@H](C[NH3+])C(=O).[+rn=70],CCCC1(C)CCC1(N)CC=O[<].[+rn=30]}	6.726998601	22.81849989	67.68733468
{[>]N[C@@H](C)[C@@H](C[NH3+])C(=O).[+rn=80],CCCC1(C)CCC1(N)CC=O[<].[+rn=20]}	12.61771872	20.45648651	82.70872392
{[>]N[C@@H](C)[C@@H](C[NH3+])C(=O).[+rn=90],CCCC1(C)CCC1(N)CC=O[<].[+rn=10]}	32.94727826	20.58335362	132.0091697
{[>]N[C@@H](C)[C@@H](C[NH3+])C(=O).[+rn=10],CC1CCC(N)(CC=O)C1[<].[+rn=90]}	13.09584709	63.55692733	83.33694996
{[>]N[C@@H](C)[C@@H](C[NH3+])C(=O).[+rn=20],CC1CCC(N)(CC=O)C1[<].[+rn=80]}	11.43605362	49.08716738	72.81080095
{[>]N[C@@H](C)[C@@H](C[NH3+])C(=O).[+rn=30],CC1CCC(N)(CC=O)C1[<].[+rn=70]}	11.99112913	41.722016	70.04615149
{[>]N[C@@H](C)[C@@H](C[NH3+])C(=O).[+rn=40],CC1CCC(N)(CC=O)C1[<].[+rn=60]}	9.087237127	33.22225087	40.77298379
{[>]N[C@@H](C)[C@@H](C[NH3+])C(=O).[+rn=50],CC1CCC(N)(CC=O)C1[<].[+rn=50]}	17.66476579	26.08435072	48.45238129
{[>]N[C@@H](C)[C@@H](C[NH3+])C(=O).[+rn=60],CC1CCC(N)(CC=O)C1[<].[+rn=40]}	20.69431776	25.23938468	68.63462185
{[>]N[C@@H](C)[C@@H](C[NH3+])C(=O).[+rn=70],CC1CCC(N)(CC=O)C1[<].[+rn=30]}	47.2966958	26.1299907	125.0637631
{[>]N[C@@H](C)[C@@H](C[NH3+])C(=O).[+rn=80],CC1CCC(N)(CC=O)C1[<].[+rn=20]}	64.48790264	26.25653281	176.8797654
{[>]N[C@@H](C)[C@@H](C[NH3+])C(=O).[+rn=90],CC1CCC(N)(CC=O)C1[<].[+rn=10]}	133.9084976	29.3865847	268.6735442
{[>]N[C@@H](C)[C@@H](C[NH3+])C(=O).[+rn=10],CCCC1CCCC1(N)CC=O[<].[+rn=90]}	2.503346994	85.07957184	242.2126017
{[>]N[C@@H](C)[C@@H](C[NH3+])C(=O).[+rn=20],CCCC1CCCC1(N)CC=O[<].[+rn=80]}	3.046167964	69.32680742	201.8569412
{[>]N[C@@H](C)[C@@H](C[NH3+])C(=O).[+rn=30],CCCC1CCCC1(N)CC=O[<].[+rn=70]}	4.748923632	59.67797761	201.1827917
{[>]N[C@@H](C)[C@@H](C[NH3+])C(=O).[+rn=40],CCCC1CCCC1(N)CC=O[<].[+rn=60]}	5.154608236	48.20584158	109.5378558
{[>]N[C@@H](C)[C@@H](C[NH3+])C(=O).[+rn=50],CCCC1CCCC1(N)CC=O[<].[+rn=50]}	11.86283159	40.67745402	89.1831274
{[>]N[C@@H](C)[C@@H](C[NH3+])C(=O).[+rn=60],CCCC1CCCC1(N)CC=O[<].[+rn=40]}	15.20861333	35.95179496	83.75489304
{[>]N[C@@H](C)[C@@H](C[NH3+])C(=O).[+rn=70],CCCC1CCCC1(N)CC=O[<].[+rn=30]}	41.41208566	32.47537168	106.0114626
{[>]N[C@@H](C)[C@@H](C[NH3+])C(=O).[+rn=80],CCCC1CCCC1(N)CC=O[<].[+rn=20]}	73.82801168	27.87815106	122.8214419
{[>]N[C@@H](C)[C@@H](C[NH3+])C(=O).[+rn=90],CCCC1CCCC1(N)CC=O[<].[+rn=10]}	209.2215549	26.08483276	182.3201022
{[>]N[C@@H](C)[C@@H](C[NH3+])C(=O).[+rn=10],NC1(CC=O)CCCCCC1[<].[+rn=90]}	4.122702785	77.27237997	104.2402451
{[>]N[C@@H](C)[C@@H](C[NH3+])C(=O).[+rn=20],NC1(CC=O)CCCCCC1[<].[+rn=80]}	3.723001813	64.26514529	88.62313922
{[>]N[C@@H](C)[C@@H](C[NH3+])C(=O).[+rn=30],NC1(CC=O)CCCCCC1[<].[+rn=70]}	4.310425785	58.95947321	84.95619527
{[>]N[C@@H](C)[C@@H](C[NH3+])C(=O).[+rn=40],NC1(CC=O)CCCCCC1[<].[+rn=60]}	3.438576782	53.91463331	53.47005747
{[>]N[C@@H](C)[C@@H](C[NH3+])C(=O).[+rn=50],NC1(CC=O)CCCCCC1[<].[+rn=50]}	4.369814389	49.64750002	58.90626102
{[>]N[C@@H](C)[C@@H](C[NH3+])C(=O).[+rn=60],NC1(CC=O)CCCCCC1[<].[+rn=40]}	3.486568647	47.27903224	69.15645866
{[>]N[C@@H](C)[C@@H](C[NH3+])C(=O).[+rn=70],NC1(CC=O)CCCCCC1[<].[+rn=30]}	5.132413826	45.32337567	122.1816525
{[>]N[C@@H](C)[C@@H](C[NH3+])C(=O).[+rn=80],NC1(CC=O)CCCCCC1[<].[+rn=20]}	5.715518954	43.38691582	159.8990474
{[>]N[C@@H](C)[C@@H](C[NH3+])C(=O).[+rn=90],NC1(CC=O)CCCCCC1[<].[+rn=10]}	10.88404279	46.88846742	235.2145258
{[>]N[C@@H](C)[C@@H](C[NH3+])C(=O).[+rn=10],CCC1(CC)CCCC1(N)CC=O[<].[+rn=90]}	0.160136726	28.36412965	62.4803372
{[>]N[C@@H](C)[C@@H](C[NH3+])C(=O).[+rn=20],CCC1(CC)CCCC1(N)CC=O[<].[+rn=80]}	0.149648677	23.48303793	49.79715151
{[>]N[C@@H](C)[C@@H](C[NH3+])C(=O).[+rn=30],CCC1(CC)CCCC1(N)CC=O[<].[+rn=70]}	0.166418081	22.03852756	53.37749665
{[>]N[C@@H](C)[C@@H](C[NH3+])C(=O).[+rn=40],CCC1(CC)CCCC1(N)CC=O[<].[+rn=60]}	0.136528203	19.52331628	42.90322707
{[>]N[C@@H](C)[C@@H](C[NH3+])C(=O).[+rn=50],CCC1(CC)CCCC1(N)CC=O[<].[+rn=50]}	0.166753737	17.6889332	46.26243355
{[>]N[C@@H](C)[C@@H](C[NH3+])C(=O).[+rn=60],CCC1(CC)CCCC1(N)CC=O[<].[+rn=40]}	0.146761541	17.33219394	54.29331954
{[>]N[C@@H](C)[C@@H](C[NH3+])C(=O).[+rn=70],CCC1(CC)CCCC1(N)CC=O[<].[+rn=30]}	0.195142467	17.19912269	78.97348525
{[>]N[C@@H](C)[C@@H](C[NH3+])C(=O).[+rn=80],CCC1(CC)CCCC1(N)CC=O[<].[+rn=20]}	0.209608023	15.98218915	99.80993515
{[>]N[C@@H](C)[C@@H](C[NH3+])C(=O).[+rn=90],CCC1(CC)CCCC1(N)CC=O[<].[+rn=10]}	0.287179727	16.67305992	148.1545505
{[>]N[C@@H](C)[C@@H](C[NH3+])C(=O).[+rn=10],NC1(CC=O)CCCCCCC1[<].[+rn=90]}	0.571911568	107.3366176	192.2023638
{[>]N[C@@H](C)[C@@H](C[NH3+])C(=O).[+rn=20],NC1(CC=O)CCCCCCC1[<].[+rn=80]}	0.58859451	91.43423417	154.0155695
{[>]N[C@@H](C)[C@@H](C[NH3+])C(=O).[+rn=30],NC1(CC=O)CCCCCCC1[<].[+rn=70]}	0.727928371	82.7535934	143.186471
{[>]N[C@@H](C)[C@@H](C[NH3+])C(=O).[+rn=40],NC1(CC=O)CCCCCCC1[<].[+rn=60]}	0.665628927	72.07547838	75.11785135
{[>]N[C@@H](C)[C@@H](C[NH3+])C(=O).[+rn=50],NC1(CC=O)CCCCCCC1[<].[+rn=50]}	0.932570417	62.07519682	65.73309269
{[>]N[C@@H](C)[C@@H](C[NH3+])C(=O).[+rn=60],NC1(CC=O)CCCCCCC1[<].[+rn=40]}	0.951457936	56.43857121	66.60594225
{[>]N[C@@H](C)[C@@H](C[NH3+])C(=O).[+rn=70],NC1(CC=O)CCCCCCC1[<].[+rn=30]}	1.545470392	53.88599802	103.8066529
{[>]N[C@@H](C)[C@@H](C[NH3+])C(=O).[+rn=80],NC1(CC=O)CCCCCCC1[<].[+rn=20]}	1.997876447	48.49731911	122.3595461
{[>]N[C@@H](C)[C@@H](C[NH3+])C(=O).[+rn=90],NC1(CC=O)CCCCCCC1[<].[+rn=10]}	4.918960804	47.75061275	172.7515559
{[>]N[C@@H](C)[C@@H](C[NH3+])C(=O).[+rn=10],CCCC1CCC1(N)CC=O[<].[+rn=90]}	2.138653531	86.47087209	328.2910742
{[>]N[C@@H](C)[C@@H](C[NH3+])C(=O).[+rn=20],CCCC1CCC1(N)CC=O[<].[+rn=80]}	2.526884826	71.16266734	292.4770757
{[>]N[C@@H](C)[C@@H](C[NH3+])C(=O).[+rn=30],CCCC1CCC1(N)CC=O[<].[+rn=70]}	4.009137966	60.71223616	266.9398765
{[>]N[C@@H](C)[C@@H](C[NH3+])C(=O).[+rn=40],CCCC1CCC1(N)CC=O[<].[+rn=60]}	5.349204707	49.10278506	125.2575768
{[>]N[C@@H](C)[C@@H](C[NH3+])C(=O).[+rn=50],CCCC1CCC1(N)CC=O[<].[+rn=50]}	14.91279158	38.31008792	97.20394658
{[>]N[C@@H](C)[C@@H](C[NH3+])C(=O).[+rn=60],CCCC1CCC1(N)CC=O[<].[+rn=40]}	23.83325534	31.45543865	80.51691408
{[>]N[C@@H](C)[C@@H](C[NH3+])C(=O).[+rn=70],CCCC1CCC1(N)CC=O[<].[+rn=30]}	81.17628858	26.85218487	124.7938448
{[>]N[C@@H](C)[C@@H](C[NH3+])C(=O).[+rn=80],CCCC1CCC1(N)CC=O[<].[+rn=20]}	214.0875012	22.87058923	157.0673457
{[>]N[C@@H](C)[C@@H](C[NH3+])C(=O).[+rn=90],CCCC1CCC1(N)CC=O[<].[+rn=10]}	574.6248281	23.40951466	230.1794757
{[>]N[C@@H](C)[C@@H](C[NH3+])C(=O).[+rn=10],CCC1CCCC(N)(CC=O)C1[<].[+rn=90]}	1.560025361	84.15447562	240.4749973
{[>]N[C@@H](C)[C@@H](C[NH3+])C(=O).[+rn=20],CCC1CCCC(N)(CC=O)C1[<].[+rn=80]}	1.644342673	68.75190355	190.5115279
{[>]N[C@@H](C)[C@@H](C[NH3+])C(=O).[+rn=30],CCC1CCCC(N)(CC=O)C1[<].[+rn=70]}	2.24129651	60.05812734	185.4094231
{[>]N[C@@H](C)[C@@H](C[NH3+])C(=O).[+rn=40],CCC1CCCC(N)(CC=O)C1[<].[+rn=60]}	2.089634249	49.71335398	92.94798809
{[>]N[C@@H](C)[C@@H](C[NH3+])C(=O).[+rn=50],CCC1CCCC(N)(CC=O)C1[<].[+rn=50]}	3.563411981	40.87618163	69.72379358
{[>]N[C@@H](C)[C@@H](C[NH3+])C(=O).[+rn=60],CCC1CCCC(N)(CC=O)C1[<].[+rn=40]}	3.878571297	35.55418942	68.29742522
{[>]N[C@@H](C)[C@@H](C[NH3+])C(=O).[+rn=70],CCC1CCCC(N)(CC=O)C1[<].[+rn=30]}	8.777319487	31.6525738	99.11100556
{[>]N[C@@H](C)[C@@H](C[NH3+])C(=O).[+rn=80],CCC1CCCC(N)(CC=O)C1[<].[+rn=20]}	17.56217544	26.7702207	122.0032696
{[>]N[C@@H](C)[C@@H](C[NH3+])C(=O).[+rn=90],CCC1CCCC(N)(CC=O)C1[<].[+rn=10]}	50.54653299	25.3690453	191.9484772
{[>]N[C@@H](C)[C@@H](C[NH3+])C(=O).[+rn=10],CC(C)(C)C1(C)CCC1(N)CC=O[<].[+rn=90]}	0.458117637	27.92186684	53.49200288
{[>]N[C@@H](C)[C@@H](C[NH3+])C(=O).[+rn=20],CC(C)(C)C1(C)CCC1(N)CC=O[<].[+rn=80]}	0.398543646	22.15431363	43.91533097
{[>]N[C@@H](C)[C@@H](C[NH3+])C(=O).[+rn=30],CC(C)(C)C1(C)CCC1(N)CC=O[<].[+rn=70]}	0.409545506	20.78040519	46.76484851
{[>]N[C@@H](C)[C@@H](C[NH3+])C(=O).[+rn=40],CC(C)(C)C1(C)CCC1(N)CC=O[<].[+rn=60]}	0.332572207	18.01752101	36.55015423
{[>]N[C@@H](C)[C@@H](C[NH3+])C(=O).[+rn=50],CC(C)(C)C1(C)CCC1(N)CC=O[<].[+rn=50]}	0.36743541	15.8710896	35.28926339
{[>]N[C@@H](C)[C@@H](C[NH3+])C(=O).[+rn=60],CC(C)(C)C1(C)CCC1(N)CC=O[<].[+rn=40]}	0.30708235	16.13423329	39.5972961
{[>]N[C@@H](C)[C@@H](C[NH3+])C(=O).[+rn=70],CC(C)(C)C1(C)CCC1(N)CC=O[<].[+rn=30]}	0.345699601	16.9935766	49.5614565
{[>]N[C@@H](C)[C@@H](C[NH3+])C(=O).[+rn=80],CC(C)(C)C1(C)CCC1(N)CC=O[<].[+rn=20]}	0.32291369	15.77915958	54.36335639
{[>]N[C@@H](C)[C@@H](C[NH3+])C(=O).[+rn=90],CC(C)(C)C1(C)CCC1(N)CC=O[<].[+rn=10]}	0.322536224	16.84745372	80.11388964
{[>]N[C@@H](C)[C@@H](C[NH3+])C(=O).[+rn=10],CCC1(C)CCCC1(N)CC=O[<].[+rn=90]}	0.485120618	26.13233263	44.31975635
{[>]N[C@@H](C)[C@@H](C[NH3+])C(=O).[+rn=20],CCC1(C)CCCC1(N)CC=O[<].[+rn=80]}	0.446115605	21.12882876	38.46555529
{[>]N[C@@H](C)[C@@H](C[NH3+])C(=O).[+rn=30],CCC1(C)CCCC1(N)CC=O[<].[+rn=70]}	0.540498828	19.35922918	42.27224336
{[>]N[C@@H](C)[C@@H](C[NH3+])C(=O).[+rn=40],CCC1(C)CCCC1(N)CC=O[<].[+rn=60]}	0.496243771	16.59268997	33.27320709
{[>]N[C@@H](C)[C@@H](C[NH3+])C(=O).[+rn=50],CCC1(C)CCCC1(N)CC=O[<].[+rn=50]}	0.770893587	14.70493931	38.86290994
{[>]N[C@@H](C)[C@@H](C[NH3+])C(=O).[+rn=60],CCC1(C)CCCC1(N)CC=O[<].[+rn=40]}	0.727445445	14.67951718	45.56430989
{[>]N[C@@H](C)[C@@H](C[NH3+])C(=O).[+rn=70],CCC1(C)CCCC1(N)CC=O[<].[+rn=30]}	1.222060625	14.86982184	66.67517028
{[>]N[C@@H](C)[C@@H](C[NH3+])C(=O).[+rn=80],CCC1(C)CCCC1(N)CC=O[<].[+rn=20]}	1.417564618	13.79744699	83.82456073
{[>]N[C@@H](C)[C@@H](C[NH3+])C(=O).[+rn=90],CCC1(C)CCCC1(N)CC=O[<].[+rn=10]}	2.752714849	14.65370786	134.8233286
{[>]N[C@@H](C)[C@@H](C[NH3+])C(=O).[+rn=10],CC1(C)CCC(N)(CC=O)C1[<].[+rn=90]}	8.842491852	57.02690079	81.46019879
{[>]N[C@@H](C)[C@@H](C[NH3+])C(=O).[+rn=20],CC1(C)CCC(N)(CC=O)C1[<].[+rn=80]}	7.437988058	44.45732097	68.57458345
{[>]N[C@@H](C)[C@@H](C[NH3+])C(=O).[+rn=30],CC1(C)CCC(N)(CC=O)C1[<].[+rn=70]}	7.728170252	40.83185242	75.28548421
{[>]N[C@@H](C)[C@@H](C[NH3+])C(=O).[+rn=40],CC1(C)CCC(N)(CC=O)C1[<].[+rn=60]}	5.549867309	33.88126035	49.19876155
{[>]N[C@@H](C)[C@@H](C[NH3+])C(=O).[+rn=50],CC1(C)CCC(N)(CC=O)C1[<].[+rn=50]}	6.527834431	28.37038338	46.38918849
{[>]N[C@@H](C)[C@@H](C[NH3+])C(=O).[+rn=60],CC1(C)CCC(N)(CC=O)C1[<].[+rn=40]}	4.991935258	27.48735526	48.22253868
{[>]N[C@@H](C)[C@@H](C[NH3+])C(=O).[+rn=70],CC1(C)CCC(N)(CC=O)C1[<].[+rn=30]}	6.220683571	27.52124747	68.31185153
{[>]N[C@@H](C)[C@@H](C[NH3+])C(=O).[+rn=80],CC1(C)CCC(N)(CC=O)C1[<].[+rn=20]}	5.771456908	25.52215579	83.52556138
{[>]N[C@@H](C)[C@@H](C[NH3+])C(=O).[+rn=90],CC1(C)CCC(N)(CC=O)C1[<].[+rn=10]}	6.901471751	27.1996435	133.4459166
{[>]N[C@@H](C)[C@@H](C[NH3+])C(=O).[+rn=10],CC(C)C1(C)CCC1(N)CC=O[<].[+rn=90]}	0.879509795	27.36659559	89.54645865
{[>]N[C@@H](C)[C@@H](C[NH3+])C(=O).[+rn=20],CC(C)C1(C)CCC1(N)CC=O[<].[+rn=80]}	0.823560672	21.55269557	74.97612534
{[>]N[C@@H](C)[C@@H](C[NH3+])C(=O).[+rn=30],CC(C)C1(C)CCC1(N)CC=O[<].[+rn=70]}	0.857371781	19.88342606	83.18741133
{[>]N[C@@H](C)[C@@H](C[NH3+])C(=O).[+rn=40],CC(C)C1(C)CCC1(N)CC=O[<].[+rn=60]}	0.746745542	16.90183897	65.86766419
{[>]N[C@@H](C)[C@@H](C[NH3+])C(=O).[+rn=50],CC(C)C1(C)CCC1(N)CC=O[<].[+rn=50]}	0.876094497	15.24336516	65.33928449
{[>]N[C@@H](C)[C@@H](C[NH3+])C(=O).[+rn=60],CC(C)C1(C)CCC1(N)CC=O[<].[+rn=40]}	0.774403257	15.58311946	66.20291368
{[>]N[C@@H](C)[C@@H](C[NH3+])C(=O).[+rn=70],CC(C)C1(C)CCC1(N)CC=O[<].[+rn=30]}	0.894105898	16.05582368	82.79594186
{[>]N[C@@H](C)[C@@H](C[NH3+])C(=O).[+rn=80],CC(C)C1(C)CCC1(N)CC=O[<].[+rn=20]}	0.904077637	14.88806951	96.61192329
{[>]N[C@@H](C)[C@@H](C[NH3+])C(=O).[+rn=90],CC(C)C1(C)CCC1(N)CC=O[<].[+rn=10]}	1.122694572	15.84849136	139.9997044
{[>]N[C@@H](C)[C@@H](C[NH3+])C(=O).[+rn=10],CCCCC1CCC(N)(CC=O)C1[<].[+rn=90]}	2.450338677	81.63623812	205.4614568
{[>]N[C@@H](C)[C@@H](C[NH3+])C(=O).[+rn=20],CCCCC1CCC(N)(CC=O)C1[<].[+rn=80]}	2.557227612	65.01839117	164.3634326
{[>]N[C@@H](C)[C@@H](C[NH3+])C(=O).[+rn=30],CCCCC1CCC(N)(CC=O)C1[<].[+rn=70]}	3.561166946	56.95778828	163.1269485
{[>]N[C@@H](C)[C@@H](C[NH3+])C(=O).[+rn=40],CCCCC1CCC(N)(CC=O)C1[<].[+rn=60]}	3.394326469	47.64848965	95.12279792
{[>]N[C@@H](C)[C@@H](C[NH3+])C(=O).[+rn=50],CCCCC1CCC(N)(CC=O)C1[<].[+rn=50]}	6.437902043	40.94320782	80.72904045
{[>]N[C@@H](C)[C@@H](C[NH3+])C(=O).[+rn=60],CCCCC1CCC(N)(CC=O)C1[<].[+rn=40]}	7.115596099	37.35440645	80.46402726
{[>]N[C@@H](C)[C@@H](C[NH3+])C(=O).[+rn=70],CCCCC1CCC(N)(CC=O)C1[<].[+rn=30]}	17.63415846	34.87214799	94.99748578
{[>]N[C@@H](C)[C@@H](C[NH3+])C(=O).[+rn=80],CCCCC1CCC(N)(CC=O)C1[<].[+rn=20]}	34.32494293	30.68855472	111.4690533
{[>]N[C@@H](C)[C@@H](C[NH3+])C(=O).[+rn=90],CCCCC1CCC(N)(CC=O)C1[<].[+rn=10]}	96.80071288	29.72835385	169.214116
{[>]N[C@@H](C)[C@@H](C[NH3+])C(=O).[+rn=10],CCC1(C)CCC(N)(CC=O)C1[<].[+rn=90]}	1.187116855	53.92746564	91.94593114
{[>]N[C@@H](C)[C@@H](C[NH3+])C(=O).[+rn=20],CCC1(C)CCC(N)(CC=O)C1[<].[+rn=80]}	1.177445668	42.76388835	68.69742912
{[>]N[C@@H](C)[C@@H](C[NH3+])C(=O).[+rn=30],CCC1(C)CCC(N)(CC=O)C1[<].[+rn=70]}	1.456334342	37.92833781	71.6110428
{[>]N[C@@H](C)[C@@H](C[NH3+])C(=O).[+rn=40],CCC1(C)CCC(N)(CC=O)C1[<].[+rn=60]}	1.234128983	31.59103468	43.69018952
{[>]N[C@@H](C)[C@@H](C[NH3+])C(=O).[+rn=50],CCC1(C)CCC(N)(CC=O)C1[<].[+rn=50]}	1.856685751	27.59915603	40.60327557
{[>]N[C@@H](C)[C@@H](C[NH3+])C(=O).[+rn=60],CCC1(C)CCC(N)(CC=O)C1[<].[+rn=40]}	1.933895934	25.76715963	41.5065877
{[>]N[C@@H](C)[C@@H](C[NH3+])C(=O).[+rn=70],CCC1(C)CCC(N)(CC=O)C1[<].[+rn=30]}	3.562766355	24.79922765	54.94832948
{[>]N[C@@H](C)[C@@H](C[NH3+])C(=O).[+rn=80],CCC1(C)CCC(N)(CC=O)C1[<].[+rn=20]}	6.088370323	21.91886105	67.80914537
{[>]N[C@@H](C)[C@@H](C[NH3+])C(=O).[+rn=90],CCC1(C)CCC(N)(CC=O)C1[<].[+rn=10]}	18.40641498	22.09075981	109.8550146
{[>]N[C@@H](C)[C@@H](C[NH3+])C(=O).[+rn=10],CCCCC1(C)CCC1(N)CC=O[<].[+rn=90]}	3.284639978	66.13478272	200.2020669
{[>]N[C@@H](C)[C@@H](C[NH3+])C(=O).[+rn=20],CCCCC1(C)CCC1(N)CC=O[<].[+rn=80]}	3.10745316	52.28364832	143.526237
{[>]N[C@@H](C)[C@@H](C[NH3+])C(=O).[+rn=30],CCCCC1(C)CCC1(N)CC=O[<].[+rn=70]}	3.638486157	46.32276791	131.8406395
{[>]N[C@@H](C)[C@@H](C[NH3+])C(=O).[+rn=40],CCCCC1(C)CCC1(N)CC=O[<].[+rn=60]}	3.305268165	39.36209842	75.70080217
{[>]N[C@@H](C)[C@@H](C[NH3+])C(=O).[+rn=50],CCCCC1(C)CCC1(N)CC=O[<].[+rn=50]}	5.186991854	33.78558656	61.44272914
{[>]N[C@@H](C)[C@@H](C[NH3+])C(=O).[+rn=60],CCCCC1(C)CCC1(N)CC=O[<].[+rn=40]}	5.611224492	30.80383409	53.65665367
{[>]N[C@@H](C)[C@@H](C[NH3+])C(=O).[+rn=70],CCCCC1(C)CCC1(N)CC=O[<].[+rn=30]}	9.979451349	28.9830693	59.45580127
{[>]N[C@@H](C)[C@@H](C[NH3+])C(=O).[+rn=80],CCCCC1(C)CCC1(N)CC=O[<].[+rn=20]}	12.36628028	25.46927642	61.2781476
{[>]N[C@@H](C)[C@@H](C[NH3+])C(=O).[+rn=90],CCCCC1(C)CCC1(N)CC=O[<].[+rn=10]}	24.48146468	24.65932089	90.59580045
{[>]N[C@@H](C)[C@@H](C[NH3+])C(=O).[+rn=10],CCC1(C)CCC1(N)CC=O[<].[+rn=90]}	1.823935158	27.9037142	50.69568891
{[>]N[C@@H](C)[C@@H](C[NH3+])C(=O).[+rn=20],CCC1(C)CCC1(N)CC=O[<].[+rn=80]}	1.549819964	21.95403345	43.77496307
{[>]N[C@@H](C)[C@@H](C[NH3+])C(=O).[+rn=30],CCC1(C)CCC1(N)CC=O[<].[+rn=70]}	1.823593488	19.62637425	46.07033552
{[>]N[C@@H](C)[C@@H](C[NH3+])C(=O).[+rn=40],CCC1(C)CCC1(N)CC=O[<].[+rn=60]}	1.446520207	16.38050815	32.18412781
{[>]N[C@@H](C)[C@@H](C[NH3+])C(=O).[+rn=50],CCC1(C)CCC1(N)CC=O[<].[+rn=50]}	1.873922838	13.89734499	39.44414298
{[>]N[C@@H](C)[C@@H](C[NH3+])C(=O).[+rn=60],CCC1(C)CCC1(N)CC=O[<].[+rn=40]}	1.960348207	13.81537862	47.0453513
{[>]N[C@@H](C)[C@@H](C[NH3+])C(=O).[+rn=70],CCC1(C)CCC1(N)CC=O[<].[+rn=30]}	3.381506499	14.33622627	76.49328323
{[>]N[C@@H](C)[C@@H](C[NH3+])C(=O).[+rn=80],CCC1(C)CCC1(N)CC=O[<].[+rn=20]}	4.463218889	13.6108927	102.9941041
{[>]N[C@@H](C)[C@@H](C[NH3+])C(=O).[+rn=90],CCC1(C)CCC1(N)CC=O[<].[+rn=10]}	10.83887717	14.47504644	167.8246637
{[>]N[C@@H](C)[C@@H](C[NH3+])C(=O).[+rn=10],CC1CCCCC(N)(CC=O)C1[<].[+rn=90]}	4.338585131	58.81301167	127.4813705
{[>]N[C@@H](C)[C@@H](C[NH3+])C(=O).[+rn=20],CC1CCCCC(N)(CC=O)C1[<].[+rn=80]}	3.860091205	46.44708685	93.46813391
{[>]N[C@@H](C)[C@@H](C[NH3+])C(=O).[+rn=30],CC1CCCCC(N)(CC=O)C1[<].[+rn=70]}	3.923041399	41.82907987	97.63078213
{[>]N[C@@H](C)[C@@H](C[NH3+])C(=O).[+rn=40],CC1CCCCC(N)(CC=O)C1[<].[+rn=60]}	3.051901599	35.14621507	56.83727212
{[>]N[C@@H](C)[C@@H](C[NH3+])C(=O).[+rn=50],CC1CCCCC(N)(CC=O)C1[<].[+rn=50]}	3.340782339	29.64046927	56.00833111
{[>]N[C@@H](C)[C@@H](C[NH3+])C(=O).[+rn=60],CC1CCCCC(N)(CC=O)C1[<].[+rn=40]}	2.906460584	27.26403031	73.2570773
{[>]N[C@@H](C)[C@@H](C[NH3+])C(=O).[+rn=70],CC1CCCCC(N)(CC=O)C1[<].[+rn=30]}	3.278405219	25.78455823	117.0858777
{[>]N[C@@H](C)[C@@H](C[NH3+])C(=O).[+rn=80],CC1CCCCC(N)(CC=O)C1[<].[+rn=20]}	3.107168147	23.1286094	145.4748366
{[>]N[C@@H](C)[C@@H](C[NH3+])C(=O).[+rn=90],CC1CCCCC(N)(CC=O)C1[<].[+rn=10]}	3.591658408	23.01405337	223.0692372
{[>]N[C@@H](C)[C@@H](C[NH3+])C(=O).[+rn=10],CCCCC1CCC1(N)CC=O[<].[+rn=90]}	5.258235454	87.23527141	349.2481659
{[>]N[C@@H](C)[C@@H](C[NH3+])C(=O).[+rn=20],CCCCC1CCC1(N)CC=O[<].[+rn=80]}	5.431494993	75.00548797	293.2198528
{[>]N[C@@H](C)[C@@H](C[NH3+])C(=O).[+rn=30],CCCCC1CCC1(N)CC=O[<].[+rn=70]}	7.219544903	65.08664252	266.9432886
{[>]N[C@@H](C)[C@@H](C[NH3+])C(=O).[+rn=40],CCCCC1CCC1(N)CC=O[<].[+rn=60]}	6.408928481	53.33607619	131.2604906
{[>]N[C@@H](C)[C@@H](C[NH3+])C(=O).[+rn=50],CCCCC1CCC1(N)CC=O[<].[+rn=50]}	10.29083397	42.78434339	98.04059837
{[>]N[C@@H](C)[C@@H](C[NH3+])C(=O).[+rn=60],CCCCC1CCC1(N)CC=O[<].[+rn=40]}	10.1285746	36.89509822	76.26611291
{[>]N[C@@H](C)[C@@H](C[NH3+])C(=O).[+rn=70],CCCCC1CCC1(N)CC=O[<].[+rn=30]}	24.92378589	32.53367398	92.39671965
{[>]N[C@@H](C)[C@@H](C[NH3+])C(=O).[+rn=80],CCCCC1CCC1(N)CC=O[<].[+rn=20]}	41.38605708	27.3950793	112.3085445
{[>]N[C@@H](C)[C@@H](C[NH3+])C(=O).[+rn=90],CCCCC1CCC1(N)CC=O[<].[+rn=10]}	99.47201724	25.45387413	167.3765961
{[>]N[C@@H](C)[C@@H](C[NH3+])C(=O).[+rn=10],CCC1CCC(N)(CC=O)CC1[<].[+rn=90]}	1.504211404	73.56085922	122.1586092
{[>]N[C@@H](C)[C@@H](C[NH3+])C(=O).[+rn=20],CCC1CCC(N)(CC=O)CC1[<].[+rn=80]}	1.490605157	59.80076355	95.69660405
{[>]N[C@@H](C)[C@@H](C[NH3+])C(=O).[+rn=30],CCC1CCC(N)(CC=O)CC1[<].[+rn=70]}	1.857683895	53.98426608	89.89763407
{[>]N[C@@H](C)[C@@H](C[NH3+])C(=O).[+rn=40],CCC1CCC(N)(CC=O)CC1[<].[+rn=60]}	1.570728233	45.47781359	50.83914531
{[>]N[C@@H](C)[C@@H](C[NH3+])C(=O).[+rn=50],CCC1CCC(N)(CC=O)CC1[<].[+rn=50]}	2.024355075	38.10194759	44.6277017
{[>]N[C@@H](C)[C@@H](C[NH3+])C(=O).[+rn=60],CCC1CCC(N)(CC=O)CC1[<].[+rn=40]}	1.797183668	34.51875098	49.09471657
{[>]N[C@@H](C)[C@@H](C[NH3+])C(=O).[+rn=70],CCC1CCC(N)(CC=O)CC1[<].[+rn=30]}	2.671642275	32.32621866	79.62015757
{[>]N[C@@H](C)[C@@H](C[NH3+])C(=O).[+rn=80],CCC1CCC(N)(CC=O)CC1[<].[+rn=20]}	4.771668999	28.27515634	100.8035394
{[>]N[C@@H](C)[C@@H](C[NH3+])C(=O).[+rn=90],CCC1CCC(N)(CC=O)CC1[<].[+rn=10]}	16.24770608	28.02005134	162.4690774
{[>]N[C@@H](C)[C@@H](C[NH3+])C(=O).[+rn=10],CC1CCCC(N)(CC=O)CC1[<].[+rn=90]}	1.245273916	70.3481104	139.5929079
{[>]N[C@@H](C)[C@@H](C[NH3+])C(=O).[+rn=20],CC1CCCC(N)(CC=O)CC1[<].[+rn=80]}	1.233715842	55.85230197	107.8933189
{[>]N[C@@H](C)[C@@H](C[NH3+])C(=O).[+rn=30],CC1CCCC(N)(CC=O)CC1[<].[+rn=70]}	1.64317543	50.16647451	103.117165
{[>]N[C@@H](C)[C@@H](C[NH3+])C(=O).[+rn=40],CC1CCCC(N)(CC=O)CC1[<].[+rn=60]}	1.370140276	41.76730291	57.86412211
{[>]N[C@@H](C)[C@@H](C[NH3+])C(=O).[+rn=50],CC1CCCC(N)(CC=O)CC1[<].[+rn=50]}	2.04892726	35.42406411	49.29791213
{[>]N[C@@H](C)[C@@H](C[NH3+])C(=O).[+rn=60],CC1CCCC(N)(CC=O)CC1[<].[+rn=40]}	1.950023229	31.83448933	54.77337355
{[>]N[C@@H](C)[C@@H](C[NH3+])C(=O).[+rn=70],CC1CCCC(N)(CC=O)CC1[<].[+rn=30]}	4.468316984	29.12886053	85.49139089
{[>]N[C@@H](C)[C@@H](C[NH3+])C(=O).[+rn=80],CC1CCCC(N)(CC=O)CC1[<].[+rn=20]}	9.971628347	25.3712191	110.2644933
{[>]N[C@@H](C)[C@@H](C[NH3+])C(=O).[+rn=90],CC1CCCC(N)(CC=O)CC1[<].[+rn=10]}	33.37065737	24.90914046	182.3688725
{[>]N[C@@H](C)[C@@H](C[NH3+])C(=O).[+rn=10],CC1CCC(N)(CC=O)CC1(C)C[<].[+rn=90]}	0.373436653	48.30429313	84.19854445
{[>]N[C@@H](C)[C@@H](C[NH3+])C(=O).[+rn=20],CC1CCC(N)(CC=O)CC1(C)C[<].[+rn=80]}	0.352318402	39.24045334	62.68973364
{[>]N[C@@H](C)[C@@H](C[NH3+])C(=O).[+rn=30],CC1CCC(N)(CC=O)CC1(C)C[<].[+rn=70]}	0.403192578	36.5051376	64.98364822
{[>]N[C@@H](C)[C@@H](C[NH3+])C(=O).[+rn=40],CC1CCC(N)(CC=O)CC1(C)C[<].[+rn=60]}	0.348915594	30.7506802	47.98773892
{[>]N[C@@H](C)[C@@H](C[NH3+])C(=O).[+rn=50],CC1CCC(N)(CC=O)CC1(C)C[<].[+rn=50]}	0.50819349	26.74371411	42.70981624
{[>]N[C@@H](C)[C@@H](C[NH3+])C(=O).[+rn=60],CC1CCC(N)(CC=O)CC1(C)C[<].[+rn=40]}	0.525767868	25.17256174	42.09942372
{[>]N[C@@H](C)[C@@H](C[NH3+])C(=O).[+rn=70],CC1CCC(N)(CC=O)CC1(C)C[<].[+rn=30]}	0.911902999	24.43033507	50.35971252
{[>]N[C@@H](C)[C@@H](C[NH3+])C(=O).[+rn=80],CC1CCC(N)(CC=O)CC1(C)C[<].[+rn=20]}	1.124422956	22.21240185	55.93685359
{[>]N[C@@H](C)[C@@H](C[NH3+])C(=O).[+rn=90],CC1CCC(N)(CC=O)CC1(C)C[<].[+rn=10]}	1.575043133	22.63725159	78.37028205
{[>]N[C@@H](C)[C@@H](C[NH3+])C(=O).[+rn=10],CCC1(CC)CCC1(N)CC=O[<].[+rn=90]}	0.614184998	31.56884481	87.1026367
{[>]N[C@@H](C)[C@@H](C[NH3+])C(=O).[+rn=20],CCC1(CC)CCC1(N)CC=O[<].[+rn=80]}	0.531836756	25.33656833	70.46746808
{[>]N[C@@H](C)[C@@H](C[NH3+])C(=O).[+rn=30],CCC1(CC)CCC1(N)CC=O[<].[+rn=70]}	0.584138417	23.19551266	71.12282947
{[>]N[C@@H](C)[C@@H](C[NH3+])C(=O).[+rn=40],CCC1(CC)CCC1(N)CC=O[<].[+rn=60]}	0.504605125	20.42293037	48.64941911
{[>]N[C@@H](C)[C@@H](C[NH3+])C(=O).[+rn=50],CCC1(CC)CCC1(N)CC=O[<].[+rn=50]}	0.625980461	18.48299018	50.49229599
{[>]N[C@@H](C)[C@@H](C[NH3+])C(=O).[+rn=60],CCC1(CC)CCC1(N)CC=O[<].[+rn=40]}	0.560130842	18.98544387	59.37130151
{[>]N[C@@H](C)[C@@H](C[NH3+])C(=O).[+rn=70],CCC1(CC)CCC1(N)CC=O[<].[+rn=30]}	0.669244065	19.06221117	92.49538238
{[>]N[C@@H](C)[C@@H](C[NH3+])C(=O).[+rn=80],CCC1(CC)CCC1(N)CC=O[<].[+rn=20]}	0.648996051	17.82374709	119.1706905
{[>]N[C@@H](C)[C@@H](C[NH3+])C(=O).[+rn=90],CCC1(CC)CCC1(N)CC=O[<].[+rn=10]}	0.814303206	18.67373033	172.4554567
{[>]N[C@@H](C)[C@@H](C[NH3+])C(=O).[+rn=10],CC1CCCC1(N)CC=O[<].[+rn=90]}	2.015526048	33.71668591	20.80625132
{[>]N[C@@H](C)[C@@H](C[NH3+])C(=O).[+rn=20],CC1CCCC1(N)CC=O[<].[+rn=80]}	1.753543659	27.90587446	18.5017892
{[>]N[C@@H](C)[C@@H](C[NH3+])C(=O).[+rn=30],CC1CCCC1(N)CC=O[<].[+rn=70]}	2.169830545	25.07800738	18.61252061
{[>]N[C@@H](C)[C@@H](C[NH3+])C(=O).[+rn=40],CC1CCCC1(N)CC=O[<].[+rn=60]}	2.088431033	20.90826178	15.05118165
{[>]N[C@@H](C)[C@@H](C[NH3+])C(=O).[+rn=50],CC1CCCC1(N)CC=O[<].[+rn=50]}	6.109527531	18.24442359	18.42276624
{[>]N[C@@H](C)[C@@H](C[NH3+])C(=O).[+rn=60],CC1CCCC1(N)CC=O[<].[+rn=40]}	13.28250829	18.10541175	22.05829921
{[>]N[C@@H](C)[C@@H](C[NH3+])C(=O).[+rn=70],CC1CCCC1(N)CC=O[<].[+rn=30]}	114.6021017	19.35565899	45.18128765
{[>]N[C@@H](C)[C@@H](C[NH3+])C(=O).[+rn=80],CC1CCCC1(N)CC=O[<].[+rn=20]}	417.5417224	21.01177182	68.37278709
{[>]N[C@@H](C)[C@@H](C[NH3+])C(=O).[+rn=90],CC1CCCC1(N)CC=O[<].[+rn=10]}	1232.584681	24.22229583	107.3233786
{[>]N[C@@H](C)[C@@H](C[NH3+])C(=O).[+rn=10],CC1CCCC(N)(CC=O)C1[<].[+rn=90]}	7.673325464	62.2768	140.3074477
{[>]N[C@@H](C)[C@@H](C[NH3+])C(=O).[+rn=20],CC1CCCC(N)(CC=O)C1[<].[+rn=80]}	6.252496222	48.52422233	115.4928196
{[>]N[C@@H](C)[C@@H](C[NH3+])C(=O).[+rn=30],CC1CCCC(N)(CC=O)C1[<].[+rn=70]}	6.07737288	42.10843078	109.0267049
{[>]N[C@@H](C)[C@@H](C[NH3+])C(=O).[+rn=40],CC1CCCC(N)(CC=O)C1[<].[+rn=60]}	4.419808245	33.95244555	54.05442886
{[>]N[C@@H](C)[C@@H](C[NH3+])C(=O).[+rn=50],CC1CCCC(N)(CC=O)C1[<].[+rn=50]}	4.571883401	27.16350516	55.1775884
{[>]N[C@@H](C)[C@@H](C[NH3+])C(=O).[+rn=60],CC1CCCC(N)(CC=O)C1[<].[+rn=40]}	3.666211535	24.25348811	76.50153321
{[>]N[C@@H](C)[C@@H](C[NH3+])C(=O).[+rn=70],CC1CCCC(N)(CC=O)C1[<].[+rn=30]}	4.994357652	22.53144798	129.2909781
{[>]N[C@@H](C)[C@@H](C[NH3+])C(=O).[+rn=80],CC1CCCC(N)(CC=O)C1[<].[+rn=20]}	5.628484338	20.00338547	182.7732659
{[>]N[C@@H](C)[C@@H](C[NH3+])C(=O).[+rn=90],CC1CCCC(N)(CC=O)C1[<].[+rn=10]}	8.351514015	20.52806912	277.4016029
{[>]N[C@@H](C)[C@@H](C[NH3+])C(=O).[+rn=10],CCC1(CC)CCC(N)(CC=O)C1[<].[+rn=90]}	0.42862444	63.77969702	96.42659554
{[>]N[C@@H](C)[C@@H](C[NH3+])C(=O).[+rn=20],CCC1(CC)CCC(N)(CC=O)C1[<].[+rn=80]}	0.50554499	51.00207301	67.21973622
{[>]N[C@@H](C)[C@@H](C[NH3+])C(=O).[+rn=30],CCC1(CC)CCC(N)(CC=O)C1[<].[+rn=70]}	0.725356903	46.28343195	67.7692434
{[>]N[C@@H](C)[C@@H](C[NH3+])C(=O).[+rn=40],CCC1(CC)CCC(N)(CC=O)C1[<].[+rn=60]}	0.755286363	38.89382493	46.94380927
{[>]N[C@@H](C)[C@@H](C[NH3+])C(=O).[+rn=50],CCC1(CC)CCC(N)(CC=O)C1[<].[+rn=50]}	1.210250666	33.58066697	45.53161092
{[>]N[C@@H](C)[C@@H](C[NH3+])C(=O).[+rn=60],CCC1(CC)CCC(N)(CC=O)C1[<].[+rn=40]}	1.169070723	31.33003658	45.89286525
{[>]N[C@@H](C)[C@@H](C[NH3+])C(=O).[+rn=70],CCC1(CC)CCC(N)(CC=O)C1[<].[+rn=30]}	1.85046462	30.18257343	52.96562316
{[>]N[C@@H](C)[C@@H](C[NH3+])C(=O).[+rn=80],CCC1(CC)CCC(N)(CC=O)C1[<].[+rn=20]}	2.451113683	27.32813971	56.91378776
{[>]N[C@@H](C)[C@@H](C[NH3+])C(=O).[+rn=90],CCC1(CC)CCC(N)(CC=O)C1[<].[+rn=10]}	5.692115568	27.35831879	80.78633379
{[>]N[C@@H](C)[C@@H](C[NH3+])C(=O).[+rn=10],CCCC1CCC(N)(CC=O)C1[<].[+rn=90]}	2.968252323	90.35745887	213.9688528
{[>]N[C@@H](C)[C@@H](C[NH3+])C(=O).[+rn=20],CCCC1CCC(N)(CC=O)C1[<].[+rn=80]}	3.077926984	72.80973208	177.6101785
{[>]N[C@@H](C)[C@@H](C[NH3+])C(=O).[+rn=30],CCCC1CCC(N)(CC=O)C1[<].[+rn=70]}	3.913048763	62.22726955	177.7251579
{[>]N[C@@H](C)[C@@H](C[NH3+])C(=O).[+rn=40],CCCC1CCC(N)(CC=O)C1[<].[+rn=60]}	3.455252233	50.12487345	98.93278857
{[>]N[C@@H](C)[C@@H](C[NH3+])C(=O).[+rn=50],CCCC1CCC(N)(CC=O)C1[<].[+rn=50]}	5.028440832	42.46149865	83.09503293
{[>]N[C@@H](C)[C@@H](C[NH3+])C(=O).[+rn=60],CCCC1CCC(N)(CC=O)C1[<].[+rn=40]}	5.360808391	37.41366117	84.4103565
{[>]N[C@@H](C)[C@@H](C[NH3+])C(=O).[+rn=70],CCCC1CCC(N)(CC=O)C1[<].[+rn=30]}	13.31537919	34.01927947	105.5578398
{[>]N[C@@H](C)[C@@H](C[NH3+])C(=O).[+rn=80],CCCC1CCC(N)(CC=O)C1[<].[+rn=20]}	28.76640307	28.84356095	126.2284286
{[>]N[C@@H](C)[C@@H](C[NH3+])C(=O).[+rn=90],CCCC1CCC(N)(CC=O)C1[<].[+rn=10]}	87.30019828	27.39119383	188.8842104
{[>]N[C@@H](C)[C@@H](C[NH3+])C(=O).[+rn=10],CC(C)CCC1CCC1(N)CC=O[<].[+rn=90]}	12.91055998	92.38588275	336.3948935
{[>]N[C@@H](C)[C@@H](C[NH3+])C(=O).[+rn=20],CC(C)CCC1CCC1(N)CC=O[<].[+rn=80]}	10.02967388	75.32376136	243.1779067
{[>]N[C@@H](C)[C@@H](C[NH3+])C(=O).[+rn=30],CC(C)CCC1CCC1(N)CC=O[<].[+rn=70]}	9.662072013	66.98091317	218.5748475
{[>]N[C@@H](C)[C@@H](C[NH3+])C(=O).[+rn=40],CC(C)CCC1CCC1(N)CC=O[<].[+rn=60]}	6.506885314	56.36976591	125.2942861
{[>]N[C@@H](C)[C@@H](C[NH3+])C(=O).[+rn=50],CC(C)CCC1CCC1(N)CC=O[<].[+rn=50]}	7.014333913	47.674728	100.0722465
{[>]N[C@@H](C)[C@@H](C[NH3+])C(=O).[+rn=60],CC(C)CCC1CCC1(N)CC=O[<].[+rn=40]}	5.240601163	42.8632382	81.80987182
{[>]N[C@@H](C)[C@@H](C[NH3+])C(=O).[+rn=70],CC(C)CCC1CCC1(N)CC=O[<].[+rn=30]}	6.653367445	39.09963294	78.66974909
{[>]N[C@@H](C)[C@@H](C[NH3+])C(=O).[+rn=80],CC(C)CCC1CCC1(N)CC=O[<].[+rn=20]}	5.859013482	33.70985686	74.85746461
{[>]N[C@@H](C)[C@@H](C[NH3+])C(=O).[+rn=90],CC(C)CCC1CCC1(N)CC=O[<].[+rn=10]}	6.725853376	32.35516933	101.6442649
{[>]N[C@@H](C)[C@@H](C[NH3+])C(=O).[+rn=10],CCC1CCC(N)(CC=O)C1[<].[+rn=90]}	1.327495514	80.94880836	145.557044
{[>]N[C@@H](C)[C@@H](C[NH3+])C(=O).[+rn=20],CCC1CCC(N)(CC=O)C1[<].[+rn=80]}	1.487789358	66.32131888	124.3122274
{[>]N[C@@H](C)[C@@H](C[NH3+])C(=O).[+rn=30],CCC1CCC(N)(CC=O)C1[<].[+rn=70]}	2.423944487	57.48954294	121.6058978
{[>]N[C@@H](C)[C@@H](C[NH3+])C(=O).[+rn=40],CCC1CCC(N)(CC=O)C1[<].[+rn=60]}	2.631454816	46.24484106	65.25612111
{[>]N[C@@H](C)[C@@H](C[NH3+])C(=O).[+rn=50],CCC1CCC(N)(CC=O)C1[<].[+rn=50]}	6.991040787	37.02713278	62.66838865
{[>]N[C@@H](C)[C@@H](C[NH3+])C(=O).[+rn=60],CCC1CCC(N)(CC=O)C1[<].[+rn=40]}	12.55557082	31.46148603	67.10342203
{[>]N[C@@H](C)[C@@H](C[NH3+])C(=O).[+rn=70],CCC1CCC(N)(CC=O)C1[<].[+rn=30]}	61.34600262	28.13106895	102.7643436
{[>]N[C@@H](C)[C@@H](C[NH3+])C(=O).[+rn=80],CCC1CCC(N)(CC=O)C1[<].[+rn=20]}	208.5758469	24.6814017	135.1737375
{[>]N[C@@H](C)[C@@H](C[NH3+])C(=O).[+rn=90],CCC1CCC(N)(CC=O)C1[<].[+rn=10]}	778.7760082	25.51960062	208.250088
{[>]N[C@@H](C)[C@@H](C[NH3+])C(=O).[+rn=10],CC1(C)CCCC1(N)CC=O[<].[+rn=90]}	0.566465958	24.70585685	23.3807371
{[>]N[C@@H](C)[C@@H](C[NH3+])C(=O).[+rn=20],CC1(C)CCCC1(N)CC=O[<].[+rn=80]}	0.608386653	20.34718588	22.55772117
{[>]N[C@@H](C)[C@@H](C[NH3+])C(=O).[+rn=30],CC1(C)CCCC1(N)CC=O[<].[+rn=70]}	0.91172589	18.78576575	25.3473622
{[>]N[C@@H](C)[C@@H](C[NH3+])C(=O).[+rn=40],CC1(C)CCCC1(N)CC=O[<].[+rn=60]}	0.945896907	16.15885988	21.53857639
{[>]N[C@@H](C)[C@@H](C[NH3+])C(=O).[+rn=50],CC1(C)CCCC1(N)CC=O[<].[+rn=50]}	1.903163015	14.29860693	24.74444791
{[>]N[C@@H](C)[C@@H](C[NH3+])C(=O).[+rn=60],CC1(C)CCCC1(N)CC=O[<].[+rn=40]}	2.210975674	14.28326214	28.15361528
{[>]N[C@@H](C)[C@@H](C[NH3+])C(=O).[+rn=70],CC1(C)CCCC1(N)CC=O[<].[+rn=30]}	4.296993328	14.87509952	40.90499993
{[>]N[C@@H](C)[C@@H](C[NH3+])C(=O).[+rn=80],CC1(C)CCCC1(N)CC=O[<].[+rn=20]}	8.348480495	14.87626393	48.12520771
{[>]N[C@@H](C)[C@@H](C[NH3+])C(=O).[+rn=90],CC1(C)CCCC1(N)CC=O[<].[+rn=10]}	22.61793023	16.93280365	73.49773256
{[>]N[C@@H](C)[C@@H](C[NH3+])C(=O).[+rn=10],CC1CCC(N)(CC=O)C1(C)C[<].[+rn=90]}	0.53295465	20.63367784	47.53743574
{[>]N[C@@H](C)[C@@H](C[NH3+])C(=O).[+rn=20],CC1CCC(N)(CC=O)C1(C)C[<].[+rn=80]}	0.533915468	16.24419895	43.65178562
{[>]N[C@@H](C)[C@@H](C[NH3+])C(=O).[+rn=30],CC1CCC(N)(CC=O)C1(C)C[<].[+rn=70]}	0.699442276	15.03482639	48.45090435
{[>]N[C@@H](C)[C@@H](C[NH3+])C(=O).[+rn=40],CC1CCC(N)(CC=O)C1(C)C[<].[+rn=60]}	0.599958749	13.06464317	46.56422823
{[>]N[C@@H](C)[C@@H](C[NH3+])C(=O).[+rn=50],CC1CCC(N)(CC=O)C1(C)C[<].[+rn=50]}	0.932297629	11.81338788	52.02322174
{[>]N[C@@H](C)[C@@H](C[NH3+])C(=O).[+rn=60],CC1CCC(N)(CC=O)C1(C)C[<].[+rn=40]}	0.959394278	12.0305403	56.84179641
{[>]N[C@@H](C)[C@@H](C[NH3+])C(=O).[+rn=70],CC1CCC(N)(CC=O)C1(C)C[<].[+rn=30]}	1.576159615	12.54529804	70.91160409
{[>]N[C@@H](C)[C@@H](C[NH3+])C(=O).[+rn=80],CC1CCC(N)(CC=O)C1(C)C[<].[+rn=20]}	1.559814012	11.99966733	76.53789402
{[>]N[C@@H](C)[C@@H](C[NH3+])C(=O).[+rn=90],CC1CCC(N)(CC=O)C1(C)C[<].[+rn=10]}	2.540582472	13.15109879	108.8404178
{[>]N[C@@H](C)[C@@H](C[NH3+])C(=O).[+rn=10],CC1CCC(N)(CC=O)C1C[<].[+rn=90]}	2.545275586	30.77659824	67.99615664
{[>]N[C@@H](C)[C@@H](C[NH3+])C(=O).[+rn=20],CC1CCC(N)(CC=O)C1C[<].[+rn=80]}	2.230818749	24.84057542	56.71528933
{[>]N[C@@H](C)[C@@H](C[NH3+])C(=O).[+rn=30],CC1CCC(N)(CC=O)C1C[<].[+rn=70]}	2.62344675	22.79399978	58.97793395
{[>]N[C@@H](C)[C@@H](C[NH3+])C(=O).[+rn=40],CC1CCC(N)(CC=O)C1C[<].[+rn=60]}	2.319678323	19.388512	42.46331975
{[>]N[C@@H](C)[C@@H](C[NH3+])C(=O).[+rn=50],CC1CCC(N)(CC=O)C1C[<].[+rn=50]}	3.39736185	16.53523921	47.29307598
{[>]N[C@@H](C)[C@@H](C[NH3+])C(=O).[+rn=60],CC1CCC(N)(CC=O)C1C[<].[+rn=40]}	3.105678311	16.36694195	57.10548465
{[>]N[C@@H](C)[C@@H](C[NH3+])C(=O).[+rn=70],CC1CCC(N)(CC=O)C1C[<].[+rn=30]}	5.567826235	16.8061644	87.79147277
{[>]N[C@@H](C)[C@@H](C[NH3+])C(=O).[+rn=80],CC1CCC(N)(CC=O)C1C[<].[+rn=20]}	7.726464329	16.22382914	109.3781254
{[>]N[C@@H](C)[C@@H](C[NH3+])C(=O).[+rn=90],CC1CCC(N)(CC=O)C1C[<].[+rn=10]}	19.60934704	17.65568754	163.535834
{[>]N[C@@H](C)[C@@H](C[NH3+])C(=O).[+rn=10],CCCC1(CC)CCC1(N)CC=O[<].[+rn=90]}	0.843177941	57.43701196	180.4583759
{[>]N[C@@H](C)[C@@H](C[NH3+])C(=O).[+rn=20],CCCC1(CC)CCC1(N)CC=O[<].[+rn=80]}	0.854628631	46.81371834	123.2512177
{[>]N[C@@H](C)[C@@H](C[NH3+])C(=O).[+rn=30],CCCC1(CC)CCC1(N)CC=O[<].[+rn=70]}	1.077031799	42.97799684	114.6704492
{[>]N[C@@H](C)[C@@H](C[NH3+])C(=O).[+rn=40],CCCC1(CC)CCC1(N)CC=O[<].[+rn=60]}	0.932444634	35.49145081	67.2177936
{[>]N[C@@H](C)[C@@H](C[NH3+])C(=O).[+rn=50],CCCC1(CC)CCC1(N)CC=O[<].[+rn=50]}	1.33072095	30.0186795	59.46329008
{[>]N[C@@H](C)[C@@H](C[NH3+])C(=O).[+rn=60],CCCC1(CC)CCC1(N)CC=O[<].[+rn=40]}	1.197486499	27.0790502	59.2810473
{[>]N[C@@H](C)[C@@H](C[NH3+])C(=O).[+rn=70],CCCC1(CC)CCC1(N)CC=O[<].[+rn=30]}	1.936431391	25.32452173	78.4689808
{[>]N[C@@H](C)[C@@H](C[NH3+])C(=O).[+rn=80],CCCC1(CC)CCC1(N)CC=O[<].[+rn=20]}	3.167892517	22.73792627	87.02187645
{[>]N[C@@H](C)[C@@H](C[NH3+])C(=O).[+rn=90],CCCC1(CC)CCC1(N)CC=O[<].[+rn=10]}	7.143913668	22.22665202	124.9479323
{[>]N[C@@H](C)[C@@H](C[NH3+])C(=O).[+rn=10],CC1CCCCC1(N)CC=O[<].[+rn=90]}	1.985599929	41.7711444	58.31269725
{[>]N[C@@H](C)[C@@H](C[NH3+])C(=O).[+rn=20],CC1CCCCC1(N)CC=O[<].[+rn=80]}	1.656938174	33.00709431	45.15914417
{[>]N[C@@H](C)[C@@H](C[NH3+])C(=O).[+rn=30],CC1CCCCC1(N)CC=O[<].[+rn=70]}	1.944477336	29.02520987	40.10293023
{[>]N[C@@H](C)[C@@H](C[NH3+])C(=O).[+rn=40],CC1CCCCC1(N)CC=O[<].[+rn=60]}	1.602913282	23.56555333	21.0123399
{[>]N[C@@H](C)[C@@H](C[NH3+])C(=O).[+rn=50],CC1CCCCC1(N)CC=O[<].[+rn=50]}	1.908541303	19.54977032	26.36613735
{[>]N[C@@H](C)[C@@H](C[NH3+])C(=O).[+rn=60],CC1CCCCC1(N)CC=O[<].[+rn=40]}	1.664323613	18.65129321	42.90930104
{[>]N[C@@H](C)[C@@H](C[NH3+])C(=O).[+rn=70],CC1CCCCC1(N)CC=O[<].[+rn=30]}	3.584053858	18.07881185	100.6091299
{[>]N[C@@H](C)[C@@H](C[NH3+])C(=O).[+rn=80],CC1CCCCC1(N)CC=O[<].[+rn=20]}	8.246482009	16.54607425	157.8300606
{[>]N[C@@H](C)[C@@H](C[NH3+])C(=O).[+rn=90],CC1CCCCC1(N)CC=O[<].[+rn=10]}	31.08802739	17.30060247	257.9986479
{[>]N[C@@H](C)[C@@H](C[NH3+])C(=O).[+rn=10],CC(C)CC1CCC1(N)CC=O[<].[+rn=90]}	20.76369064	102.5232821	447.411251
{[>]N[C@@H](C)[C@@H](C[NH3+])C(=O).[+rn=20],CC(C)CC1CCC1(N)CC=O[<].[+rn=80]}	23.04049096	86.39004776	306.6898789
{[>]N[C@@H](C)[C@@H](C[NH3+])C(=O).[+rn=30],CC(C)CC1CCC1(N)CC=O[<].[+rn=70]}	36.15042257	76.41171416	258.4258813
{[>]N[C@@H](C)[C@@H](C[NH3+])C(=O).[+rn=40],CC(C)CC1CCC1(N)CC=O[<].[+rn=60]}	40.41690447	65.126353	134.8440912
{[>]N[C@@H](C)[C@@H](C[NH3+])C(=O).[+rn=50],CC(C)CC1CCC1(N)CC=O[<].[+rn=50]}	78.80459159	54.27599018	105.3774987
{[>]N[C@@H](C)[C@@H](C[NH3+])C(=O).[+rn=60],CC(C)CC1CCC1(N)CC=O[<].[+rn=40]}	93.11021954	47.98914281	85.95304146
{[>]N[C@@H](C)[C@@H](C[NH3+])C(=O).[+rn=70],CC(C)CC1CCC1(N)CC=O[<].[+rn=30]}	189.6519535	43.38532245	83.60173944
{[>]N[C@@H](C)[C@@H](C[NH3+])C(=O).[+rn=80],CC(C)CC1CCC1(N)CC=O[<].[+rn=20]}	252.5617983	36.63983615	71.4520636
{[>]N[C@@H](C)[C@@H](C[NH3+])C(=O).[+rn=90],CC(C)CC1CCC1(N)CC=O[<].[+rn=10]}	459.4161611	35.0113707	87.59053026
{[>]N[C@@H](C)[C@@H](C[NH3+])C(=O).[+rn=10],CCCC1(C)CCC(N)(CC=O)C1[<].[+rn=90]}	1.276691749	60.00447009	105.7476108
{[>]N[C@@H](C)[C@@H](C[NH3+])C(=O).[+rn=20],CCCC1(C)CCC(N)(CC=O)C1[<].[+rn=80]}	1.111227498	47.75407285	75.91595155
{[>]N[C@@H](C)[C@@H](C[NH3+])C(=O).[+rn=30],CCCC1(C)CCC(N)(CC=O)C1[<].[+rn=70]}	1.219815003	43.77923949	77.61990513
{[>]N[C@@H](C)[C@@H](C[NH3+])C(=O).[+rn=40],CCCC1(C)CCC(N)(CC=O)C1[<].[+rn=60]}	1.077611451	36.77933885	51.94157001
{[>]N[C@@H](C)[C@@H](C[NH3+])C(=O).[+rn=50],CCCC1(C)CCC(N)(CC=O)C1[<].[+rn=50]}	1.459484725	31.87699494	49.51305214
{[>]N[C@@H](C)[C@@H](C[NH3+])C(=O).[+rn=60],CCCC1(C)CCC(N)(CC=O)C1[<].[+rn=40]}	1.392337338	29.8127919	49.86852648
{[>]N[C@@H](C)[C@@H](C[NH3+])C(=O).[+rn=70],CCCC1(C)CCC(N)(CC=O)C1[<].[+rn=30]}	2.223538968	28.86697632	61.20833875
{[>]N[C@@H](C)[C@@H](C[NH3+])C(=O).[+rn=80],CCCC1(C)CCC(N)(CC=O)C1[<].[+rn=20]}	2.631719069	25.56883611	69.01207978
{[>]N[C@@H](C)[C@@H](C[NH3+])C(=O).[+rn=90],CCCC1(C)CCC(N)(CC=O)C1[<].[+rn=10]}	4.134601914	25.09686152	102.7499553
{[>]N[C@@H](C)[C@@H](C[NH3+])C(=O).[+rn=10],CCC1(C)CCCC(N)(CC=O)C1[<].[+rn=90]}	0.614136581	64.20896873	115.2426814
{[>]N[C@@H](C)[C@@H](C[NH3+])C(=O).[+rn=20],CCC1(C)CCCC(N)(CC=O)C1[<].[+rn=80]}	0.569253059	51.29141689	78.88273139
{[>]N[C@@H](C)[C@@H](C[NH3+])C(=O).[+rn=30],CCC1(C)CCCC(N)(CC=O)C1[<].[+rn=70]}	0.655159043	46.5510861	79.72542691
{[>]N[C@@H](C)[C@@H](C[NH3+])C(=O).[+rn=40],CCC1(C)CCCC(N)(CC=O)C1[<].[+rn=60]}	0.534970537	39.4863143	50.4951776
{[>]N[C@@H](C)[C@@H](C[NH3+])C(=O).[+rn=50],CCC1(C)CCCC(N)(CC=O)C1[<].[+rn=50]}	0.781099182	33.55317167	45.20898732
{[>]N[C@@H](C)[C@@H](C[NH3+])C(=O).[+rn=60],CCC1(C)CCCC(N)(CC=O)C1[<].[+rn=40]}	0.744055633	30.2765048	47.41069173
{[>]N[C@@H](C)[C@@H](C[NH3+])C(=O).[+rn=70],CCC1(C)CCCC(N)(CC=O)C1[<].[+rn=30]}	1.273985578	28.14782839	60.95623289
{[>]N[C@@H](C)[C@@H](C[NH3+])C(=O).[+rn=80],CCC1(C)CCCC(N)(CC=O)C1[<].[+rn=20]}	1.672684311	24.95426999	68.07509173
{[>]N[C@@H](C)[C@@H](C[NH3+])C(=O).[+rn=90],CCC1(C)CCCC(N)(CC=O)C1[<].[+rn=10]}	3.177467733	24.83362061	100.1650569
{[>]N[C@@H](C)[C@@H](C[NH3+])C(=O).[+rn=10],CC1CCC(N)(CC=O)CC1C[<].[+rn=90]}	1.319873917	62.10944749	156.8605929
{[>]N[C@@H](C)[C@@H](C[NH3+])C(=O).[+rn=20],CC1CCC(N)(CC=O)CC1C[<].[+rn=80]}	1.324337836	49.99655517	116.6570968
{[>]N[C@@H](C)[C@@H](C[NH3+])C(=O).[+rn=30],CC1CCC(N)(CC=O)CC1C[<].[+rn=70]}	1.721572284	45.26818251	115.8150626
{[>]N[C@@H](C)[C@@H](C[NH3+])C(=O).[+rn=40],CC1CCC(N)(CC=O)CC1C[<].[+rn=60]}	1.365324288	38.62998169	71.33662914
{[>]N[C@@H](C)[C@@H](C[NH3+])C(=O).[+rn=50],CC1CCC(N)(CC=O)CC1C[<].[+rn=50]}	1.717381989	33.22198225	63.90290199
{[>]N[C@@H](C)[C@@H](C[NH3+])C(=O).[+rn=60],CC1CCC(N)(CC=O)CC1C[<].[+rn=40]}	1.571232096	30.06342361	63.77779214
{[>]N[C@@H](C)[C@@H](C[NH3+])C(=O).[+rn=70],CC1CCC(N)(CC=O)CC1C[<].[+rn=30]}	2.879391766	27.99724846	78.53594937
{[>]N[C@@H](C)[C@@H](C[NH3+])C(=O).[+rn=80],CC1CCC(N)(CC=O)CC1C[<].[+rn=20]}	5.199185659	24.9114334	89.79597353
{[>]N[C@@H](C)[C@@H](C[NH3+])C(=O).[+rn=90],CC1CCC(N)(CC=O)CC1C[<].[+rn=10]}	16.99715355	24.3972913	132.7094965
{[>]N[C@@H](C)[C@@H](C[NH3+])C(=O).[+rn=10],CCC1(C)CCC(N)(CC=O)CC1[<].[+rn=90]}	1.569157407	62.88858441	83.38747151
{[>]N[C@@H](C)[C@@H](C[NH3+])C(=O).[+rn=20],CCC1(C)CCC(N)(CC=O)CC1[<].[+rn=80]}	1.767204452	51.18887985	63.10196068
{[>]N[C@@H](C)[C@@H](C[NH3+])C(=O).[+rn=30],CCC1(C)CCC(N)(CC=O)CC1[<].[+rn=70]}	2.395906978	47.36518494	61.11105864
{[>]N[C@@H](C)[C@@H](C[NH3+])C(=O).[+rn=40],CCC1(C)CCC(N)(CC=O)CC1[<].[+rn=60]}	2.267275635	40.02794747	40.20246185
{[>]N[C@@H](C)[C@@H](C[NH3+])C(=O).[+rn=50],CCC1(C)CCC(N)(CC=O)CC1[<].[+rn=50]}	3.063887517	34.36076162	36.04961768
{[>]N[C@@H](C)[C@@H](C[NH3+])C(=O).[+rn=60],CCC1(C)CCC(N)(CC=O)CC1[<].[+rn=40]}	2.790354152	31.88697064	38.70788392
{[>]N[C@@H](C)[C@@H](C[NH3+])C(=O).[+rn=70],CCC1(C)CCC(N)(CC=O)CC1[<].[+rn=30]}	4.132579181	30.3622804	48.3016081
{[>]N[C@@H](C)[C@@H](C[NH3+])C(=O).[+rn=80],CCC1(C)CCC(N)(CC=O)CC1[<].[+rn=20]}	5.037574887	26.95798254	51.84971487
{[>]N[C@@H](C)[C@@H](C[NH3+])C(=O).[+rn=90],CCC1(C)CCC(N)(CC=O)CC1[<].[+rn=10]}	9.469066808	27.32888603	76.4683992
{[>]N[C@@H](C)[C@@H](C[NH3+])C(=O).[+rn=10],CC(C)C1(C)CCCC1(N)CC=O[<].[+rn=90]}	0.222676601	24.39069663	60.84004652
{[>]N[C@@H](C)[C@@H](C[NH3+])C(=O).[+rn=20],CC(C)C1(C)CCCC1(N)CC=O[<].[+rn=80]}	0.209682615	19.83207189	52.24785596
{[>]N[C@@H](C)[C@@H](C[NH3+])C(=O).[+rn=30],CC(C)C1(C)CCCC1(N)CC=O[<].[+rn=70]}	0.226283073	18.76824071	58.98199793
{[>]N[C@@H](C)[C@@H](C[NH3+])C(=O).[+rn=40],CC(C)C1(C)CCCC1(N)CC=O[<].[+rn=60]}	0.197070879	16.57998419	48.38642357
{[>]N[C@@H](C)[C@@H](C[NH3+])C(=O).[+rn=50],CC(C)C1(C)CCCC1(N)CC=O[<].[+rn=50]}	0.260882116	14.98319792	51.9741999
{[>]N[C@@H](C)[C@@H](C[NH3+])C(=O).[+rn=60],CC(C)C1(C)CCCC1(N)CC=O[<].[+rn=40]}	0.24009497	15.03271203	58.52975221
{[>]N[C@@H](C)[C@@H](C[NH3+])C(=O).[+rn=70],CC(C)C1(C)CCCC1(N)CC=O[<].[+rn=30]}	0.356691261	15.10606807	74.63757477
{[>]N[C@@H](C)[C@@H](C[NH3+])C(=O).[+rn=80],CC(C)C1(C)CCCC1(N)CC=O[<].[+rn=20]}	0.395454419	14.0263526	84.79850215
{[>]N[C@@H](C)[C@@H](C[NH3+])C(=O).[+rn=90],CC(C)C1(C)CCCC1(N)CC=O[<].[+rn=10]}	0.501270734	14.78842478	126.7198156
{[>]N[C@@H](C)[C@@H](C[NH3+])C(=O).[+rn=10],CC1(C)CCC(N)(CC=O)C1(C)C[<].[+rn=90]}	0.272933272	19.50261706	46.53954701
{[>]N[C@@H](C)[C@@H](C[NH3+])C(=O).[+rn=20],CC1(C)CCC(N)(CC=O)C1(C)C[<].[+rn=80]}	0.261762165	15.61347487	42.98980843
{[>]N[C@@H](C)[C@@H](C[NH3+])C(=O).[+rn=30],CC1(C)CCC(N)(CC=O)C1(C)C[<].[+rn=70]}	0.303713247	14.93241391	48.79596683
{[>]N[C@@H](C)[C@@H](C[NH3+])C(=O).[+rn=40],CC1(C)CCC(N)(CC=O)C1(C)C[<].[+rn=60]}	0.274018855	12.97502721	46.64048978
{[>]N[C@@H](C)[C@@H](C[NH3+])C(=O).[+rn=50],CC1(C)CCC(N)(CC=O)C1(C)C[<].[+rn=50]}	0.382318072	11.63376656	46.39755889
{[>]N[C@@H](C)[C@@H](C[NH3+])C(=O).[+rn=60],CC1(C)CCC(N)(CC=O)C1(C)C[<].[+rn=40]}	0.368816934	11.98489764	51.80792218
{[>]N[C@@H](C)[C@@H](C[NH3+])C(=O).[+rn=70],CC1(C)CCC(N)(CC=O)C1(C)C[<].[+rn=30]}	0.50089929	12.66265406	59.07435677
{[>]N[C@@H](C)[C@@H](C[NH3+])C(=O).[+rn=80],CC1(C)CCC(N)(CC=O)C1(C)C[<].[+rn=20]}	0.487357727	12.08867352	60.15614946
{[>]N[C@@H](C)[C@@H](C[NH3+])C(=O).[+rn=90],CC1(C)CCC(N)(CC=O)C1(C)C[<].[+rn=10]}	0.583303287	13.42130225	81.11263217
{[>]N[C@@H](C)[C@@H](C[NH3+])C(=O).[+rn=10],CC(C)C1CCC(N)(CC=O)C1[<].[+rn=90]}	3.170335285	85.51390866	174.786504
{[>]N[C@@H](C)[C@@H](C[NH3+])C(=O).[+rn=20],CC(C)C1CCC(N)(CC=O)C1[<].[+rn=80]}	4.003320383	68.68834345	127.1135779
{[>]N[C@@H](C)[C@@H](C[NH3+])C(=O).[+rn=30],CC(C)C1CCC(N)(CC=O)C1[<].[+rn=70]}	6.523994535	60.97281652	122.1982943
{[>]N[C@@H](C)[C@@H](C[NH3+])C(=O).[+rn=40],CC(C)C1CCC(N)(CC=O)C1[<].[+rn=60]}	7.23447117	50.76075451	76.73140092
{[>]N[C@@H](C)[C@@H](C[NH3+])C(=O).[+rn=50],CC(C)C1CCC(N)(CC=O)C1[<].[+rn=50]}	15.91499492	43.93062955	68.75350545
{[>]N[C@@H](C)[C@@H](C[NH3+])C(=O).[+rn=60],CC(C)C1CCC(N)(CC=O)C1[<].[+rn=40]}	19.81757058	38.87713832	61.93067124
{[>]N[C@@H](C)[C@@H](C[NH3+])C(=O).[+rn=70],CC(C)C1CCC(N)(CC=O)C1[<].[+rn=30]}	49.69610011	35.59236373	68.0080664
{[>]N[C@@H](C)[C@@H](C[NH3+])C(=O).[+rn=80],CC(C)C1CCC(N)(CC=O)C1[<].[+rn=20]}	77.35353071	30.67726474	65.21635867
{[>]N[C@@H](C)[C@@H](C[NH3+])C(=O).[+rn=90],CC(C)C1CCC(N)(CC=O)C1[<].[+rn=10]}	164.0093559	29.91094817	91.61337396
{[>]N[C@@H](C)[C@@H](C[NH3+])C(=O).[+rn=10],CC1(C)CCCC(N)(CC=O)CC1[<].[+rn=90]}	1.252661099	78.18090467	91.66073329
{[>]N[C@@H](C)[C@@H](C[NH3+])C(=O).[+rn=20],CC1(C)CCCC(N)(CC=O)CC1[<].[+rn=80]}	1.469224305	62.07403754	65.49976468
{[>]N[C@@H](C)[C@@H](C[NH3+])C(=O).[+rn=30],CC1(C)CCCC(N)(CC=O)CC1[<].[+rn=70]}	2.032433075	57.40990793	63.12797814
{[>]N[C@@H](C)[C@@H](C[NH3+])C(=O).[+rn=40],CC1(C)CCCC(N)(CC=O)CC1[<].[+rn=60]}	2.032917463	48.95202806	39.58621796
{[>]N[C@@H](C)[C@@H](C[NH3+])C(=O).[+rn=50],CC1(C)CCCC(N)(CC=O)CC1[<].[+rn=50]}	3.500109005	41.95443788	34.44749091
{[>]N[C@@H](C)[C@@H](C[NH3+])C(=O).[+rn=60],CC1(C)CCCC(N)(CC=O)CC1[<].[+rn=40]}	4.05879038	38.52121598	36.60832293
{[>]N[C@@H](C)[C@@H](C[NH3+])C(=O).[+rn=70],CC1(C)CCCC(N)(CC=O)CC1[<].[+rn=30]}	7.243494066	35.84207271	43.59441381
{[>]N[C@@H](C)[C@@H](C[NH3+])C(=O).[+rn=80],CC1(C)CCCC(N)(CC=O)CC1[<].[+rn=20]}	10.97376424	31.14423046	45.72473773
{[>]N[C@@H](C)[C@@H](C[NH3+])C(=O).[+rn=90],CC1(C)CCCC(N)(CC=O)CC1[<].[+rn=10]}	20.93737592	30.6930248	64.83035052
{[>]N[C@@H](C)[C@@H](C[NH3+])C(=O).[+rn=10],CC1C(C)(C)CCC1(N)CC=O[<].[+rn=90]}	1.730162484	27.1942011	65.67033687
{[>]N[C@@H](C)[C@@H](C[NH3+])C(=O).[+rn=20],CC1C(C)(C)CCC1(N)CC=O[<].[+rn=80]}	1.485150705	21.44921753	54.78228489
{[>]N[C@@H](C)[C@@H](C[NH3+])C(=O).[+rn=30],CC1C(C)(C)CCC1(N)CC=O[<].[+rn=70]}	1.481004823	19.8886799	60.1435431
{[>]N[C@@H](C)[C@@H](C[NH3+])C(=O).[+rn=40],CC1C(C)(C)CCC1(N)CC=O[<].[+rn=60]}	1.201358588	17.14783892	47.47844474
{[>]N[C@@H](C)[C@@H](C[NH3+])C(=O).[+rn=50],CC1C(C)(C)CCC1(N)CC=O[<].[+rn=50]}	1.475635483	15.06227812	48.12959851
{[>]N[C@@H](C)[C@@H](C[NH3+])C(=O).[+rn=60],CC1C(C)(C)CCC1(N)CC=O[<].[+rn=40]}	1.25352501	15.20905545	52.93021015
{[>]N[C@@H](C)[C@@H](C[NH3+])C(=O).[+rn=70],CC1C(C)(C)CCC1(N)CC=O[<].[+rn=30]}	1.591543076	15.83548348	70.97836248
{[>]N[C@@H](C)[C@@H](C[NH3+])C(=O).[+rn=80],CC1C(C)(C)CCC1(N)CC=O[<].[+rn=20]}	1.537822996	15.04329663	79.11204188
{[>]N[C@@H](C)[C@@H](C[NH3+])C(=O).[+rn=90],CC1C(C)(C)CCC1(N)CC=O[<].[+rn=10]}	1.976525459	15.9096376	117.6409967
{[>]N[C@@H](C)[C@@H](C[NH3+])C(=O).[+rn=10],CCC1C(C)CCC1(N)CC=O[<].[+rn=90]}	1.160592525	35.98841547	94.7921198
{[>]N[C@@H](C)[C@@H](C[NH3+])C(=O).[+rn=20],CCC1C(C)CCC1(N)CC=O[<].[+rn=80]}	1.14398335	28.58837174	72.30477144
{[>]N[C@@H](C)[C@@H](C[NH3+])C(=O).[+rn=30],CCC1C(C)CCC1(N)CC=O[<].[+rn=70]}	1.343025975	26.3798394	79.24777966
{[>]N[C@@H](C)[C@@H](C[NH3+])C(=O).[+rn=40],CCC1C(C)CCC1(N)CC=O[<].[+rn=60]}	1.221339204	22.29866737	50.96037989
{[>]N[C@@H](C)[C@@H](C[NH3+])C(=O).[+rn=50],CCC1C(C)CCC1(N)CC=O[<].[+rn=50]}	1.573061486	19.80972083	57.33898597
{[>]N[C@@H](C)[C@@H](C[NH3+])C(=O).[+rn=60],CCC1C(C)CCC1(N)CC=O[<].[+rn=40]}	1.427174172	19.06713525	66.17730079
{[>]N[C@@H](C)[C@@H](C[NH3+])C(=O).[+rn=70],CCC1C(C)CCC1(N)CC=O[<].[+rn=30]}	1.786084148	18.47578496	102.7593778
{[>]N[C@@H](C)[C@@H](C[NH3+])C(=O).[+rn=80],CCC1C(C)CCC1(N)CC=O[<].[+rn=20]}	1.787260223	16.7613402	128.7068108
{[>]N[C@@H](C)[C@@H](C[NH3+])C(=O).[+rn=90],CCC1C(C)CCC1(N)CC=O[<].[+rn=10]}	2.257042746	17.18691991	192.2358602
{[>]N[C@@H](C)[C@@H](C[NH3+])C(=O).[+rn=10],CC(C)C1(C)CCC(N)(CC=O)C1[<].[+rn=90]}	0.924418612	52.60342372	90.23392131
{[>]N[C@@H](C)[C@@H](C[NH3+])C(=O).[+rn=20],CC(C)C1(C)CCC(N)(CC=O)C1[<].[+rn=80]}	1.006745767	42.19470683	66.5060286
{[>]N[C@@H](C)[C@@H](C[NH3+])C(=O).[+rn=30],CC(C)C1(C)CCC(N)(CC=O)C1[<].[+rn=70]}	1.335477327	38.78473921	65.58910556
{[>]N[C@@H](C)[C@@H](C[NH3+])C(=O).[+rn=40],CC(C)C1(C)CCC(N)(CC=O)C1[<].[+rn=60]}	1.347655448	32.72791377	46.36594605
{[>]N[C@@H](C)[C@@H](C[NH3+])C(=O).[+rn=50],CC(C)C1(C)CCC(N)(CC=O)C1[<].[+rn=50]}	2.294371054	28.52696409	40.6056136
{[>]N[C@@H](C)[C@@H](C[NH3+])C(=O).[+rn=60],CC(C)C1(C)CCC(N)(CC=O)C1[<].[+rn=40]}	2.038081678	27.02228573	40.19721493
{[>]N[C@@H](C)[C@@H](C[NH3+])C(=O).[+rn=70],CC(C)C1(C)CCC(N)(CC=O)C1[<].[+rn=30]}	3.048642976	26.37531296	45.527352
{[>]N[C@@H](C)[C@@H](C[NH3+])C(=O).[+rn=80],CC(C)C1(C)CCC(N)(CC=O)C1[<].[+rn=20]}	4.063707278	24.07793701	45.65736212
{[>]N[C@@H](C)[C@@H](C[NH3+])C(=O).[+rn=90],CC(C)C1(C)CCC(N)(CC=O)C1[<].[+rn=10]}	8.481536371	24.34608624	60.77351338
{[>]N[C@@H](C)[C@@H](C[NH3+])C(=O).[+rn=10],CC(C)C1CCC1(N)CC=O[<].[+rn=90]}	6.026686586	57.50253021	230.3408726
{[>]N[C@@H](C)[C@@H](C[NH3+])C(=O).[+rn=20],CC(C)C1CCC1(N)CC=O[<].[+rn=80]}	4.85496553	45.22636107	183.5140588
{[>]N[C@@H](C)[C@@H](C[NH3+])C(=O).[+rn=30],CC(C)C1CCC1(N)CC=O[<].[+rn=70]}	4.63665924	39.86501828	175.7034208
{[>]N[C@@H](C)[C@@H](C[NH3+])C(=O).[+rn=40],CC(C)C1CCC1(N)CC=O[<].[+rn=60]}	3.480977692	33.15050922	100.6211843
{[>]N[C@@H](C)[C@@H](C[NH3+])C(=O).[+rn=50],CC(C)C1CCC1(N)CC=O[<].[+rn=50]}	3.716943703	27.19039874	97.76666408
{[>]N[C@@H](C)[C@@H](C[NH3+])C(=O).[+rn=60],CC(C)C1CCC1(N)CC=O[<].[+rn=40]}	2.944455394	25.14079697	99.80593192
{[>]N[C@@H](C)[C@@H](C[NH3+])C(=O).[+rn=70],CC(C)C1CCC1(N)CC=O[<].[+rn=30]}	3.926718484	24.26118345	128.0730613
{[>]N[C@@H](C)[C@@H](C[NH3+])C(=O).[+rn=80],CC(C)C1CCC1(N)CC=O[<].[+rn=20]}	4.040773433	22.12613793	148.6565843
{[>]N[C@@H](C)[C@@H](C[NH3+])C(=O).[+rn=90],CC(C)C1CCC1(N)CC=O[<].[+rn=10]}	4.762127701	23.23269972	197.3636576
{[>]N[C@@H](C)[C@@H](C[NH3+])C(=O).[+rn=10],CC1(C)CCC(N)(CC=O)CC1[<].[+rn=90]}	7.026922065	90.27971735	77.52840558
{[>]N[C@@H](C)[C@@H](C[NH3+])C(=O).[+rn=20],CC1(C)CCC(N)(CC=O)CC1[<].[+rn=80]}	8.555053914	73.7435394	57.58032636
{[>]N[C@@H](C)[C@@H](C[NH3+])C(=O).[+rn=30],CC1(C)CCC(N)(CC=O)CC1[<].[+rn=70]}	13.61244658	66.30947374	57.92386904
{[>]N[C@@H](C)[C@@H](C[NH3+])C(=O).[+rn=40],CC1(C)CCC(N)(CC=O)CC1[<].[+rn=60]}	16.0534199	56.70709525	38.38262752
{[>]N[C@@H](C)[C@@H](C[NH3+])C(=O).[+rn=50],CC1(C)CCC(N)(CC=O)CC1[<].[+rn=50]}	30.27995094	48.3554811	35.88508694
{[>]N[C@@H](C)[C@@H](C[NH3+])C(=O).[+rn=60],CC1(C)CCC(N)(CC=O)CC1[<].[+rn=40]}	35.88116286	43.71922557	37.61550634
{[>]N[C@@H](C)[C@@H](C[NH3+])C(=O).[+rn=70],CC1(C)CCC(N)(CC=O)CC1[<].[+rn=30]}	70.13162402	41.84339894	46.41594945
{[>]N[C@@H](C)[C@@H](C[NH3+])C(=O).[+rn=80],CC1(C)CCC(N)(CC=O)CC1[<].[+rn=20]}	86.79974611	37.17277543	46.47024713
{[>]N[C@@H](C)[C@@H](C[NH3+])C(=O).[+rn=90],CC1(C)CCC(N)(CC=O)CC1[<].[+rn=10]}	135.3516477	37.26988794	61.51317441
{[>]N[C@@H](C)[C@@H](C[NH3+])C(=O).[+rn=10],CCC(C)(C)C1CCC1(N)CC=O[<].[+rn=90]}	0.409738163	57.80953901	123.1395413
{[>]N[C@@H](C)[C@@H](C[NH3+])C(=O).[+rn=20],CCC(C)(C)C1CCC1(N)CC=O[<].[+rn=80]}	0.386582317	46.20654749	81.67153158
{[>]N[C@@H](C)[C@@H](C[NH3+])C(=O).[+rn=30],CCC(C)(C)C1CCC1(N)CC=O[<].[+rn=70]}	0.501703656	41.84175967	78.51672034
{[>]N[C@@H](C)[C@@H](C[NH3+])C(=O).[+rn=40],CCC(C)(C)C1CCC1(N)CC=O[<].[+rn=60]}	0.458989488	35.1078105	53.75666683
{[>]N[C@@H](C)[C@@H](C[NH3+])C(=O).[+rn=50],CCC(C)(C)C1CCC1(N)CC=O[<].[+rn=50]}	0.683577799	29.95037063	49.66828151
{[>]N[C@@H](C)[C@@H](C[NH3+])C(=O).[+rn=60],CCC(C)(C)C1CCC1(N)CC=O[<].[+rn=40]}	0.717032865	27.37761119	48.52056456
{[>]N[C@@H](C)[C@@H](C[NH3+])C(=O).[+rn=70],CCC(C)(C)C1CCC1(N)CC=O[<].[+rn=30]}	1.19690766	26.2539613	57.62069467
{[>]N[C@@H](C)[C@@H](C[NH3+])C(=O).[+rn=80],CCC(C)(C)C1CCC1(N)CC=O[<].[+rn=20]}	1.400334979	23.65463217	62.15943789
{[>]N[C@@H](C)[C@@H](C[NH3+])C(=O).[+rn=90],CCC(C)(C)C1CCC1(N)CC=O[<].[+rn=10]}	2.035888154	24.08676435	83.66512449
{[>]N[C@@H](C)[C@@H](C[NH3+])C(=O).[+rn=10],CC1(C)CCCC(N)(CC=O)C1[<].[+rn=90]}	3.785998421	60.21032165	91.47096168
{[>]N[C@@H](C)[C@@H](C[NH3+])C(=O).[+rn=20],CC1(C)CCCC(N)(CC=O)C1[<].[+rn=80]}	3.300607493	46.89064197	67.73269135
{[>]N[C@@H](C)[C@@H](C[NH3+])C(=O).[+rn=30],CC1(C)CCCC(N)(CC=O)C1[<].[+rn=70]}	3.365763481	42.71102775	70.48807585
{[>]N[C@@H](C)[C@@H](C[NH3+])C(=O).[+rn=40],CC1(C)CCCC(N)(CC=O)C1[<].[+rn=60]}	2.528051918	36.09536569	48.638322
{[>]N[C@@H](C)[C@@H](C[NH3+])C(=O).[+rn=50],CC1(C)CCCC(N)(CC=O)C1[<].[+rn=50]}	2.762533965	30.90807238	46.98100022
{[>]N[C@@H](C)[C@@H](C[NH3+])C(=O).[+rn=60],CC1(C)CCCC(N)(CC=O)C1[<].[+rn=40]}	2.083852449	29.01417537	53.27893292
{[>]N[C@@H](C)[C@@H](C[NH3+])C(=O).[+rn=70],CC1(C)CCCC(N)(CC=O)C1[<].[+rn=30]}	2.288013853	27.75790657	71.47772889
{[>]N[C@@H](C)[C@@H](C[NH3+])C(=O).[+rn=80],CC1(C)CCCC(N)(CC=O)C1[<].[+rn=20]}	2.003435615	24.95540777	80.39584143
{[>]N[C@@H](C)[C@@H](C[NH3+])C(=O).[+rn=90],CC1(C)CCCC(N)(CC=O)C1[<].[+rn=10]}	2.207049129	25.74435625	118.1869979
{[>]N[C@@H](C)[C@@H](C[NH3+])C(=O).[+rn=10],CC(C)C1CCCC(N)(CC=O)C1[<].[+rn=90]}	4.18536592	96.98784556	285.4840093
{[>]N[C@@H](C)[C@@H](C[NH3+])C(=O).[+rn=20],CC(C)C1CCCC(N)(CC=O)C1[<].[+rn=80]}	4.832340191	77.12657017	194.6348259
{[>]N[C@@H](C)[C@@H](C[NH3+])C(=O).[+rn=30],CC(C)C1CCCC(N)(CC=O)C1[<].[+rn=70]}	7.221096154	69.04070191	178.2181234
{[>]N[C@@H](C)[C@@H](C[NH3+])C(=O).[+rn=40],CC(C)C1CCCC(N)(CC=O)C1[<].[+rn=60]}	7.79352046	57.47813577	104.269885
{[>]N[C@@H](C)[C@@H](C[NH3+])C(=O).[+rn=50],CC(C)C1CCCC(N)(CC=O)C1[<].[+rn=50]}	13.84919443	48.74266346	86.06210887
{[>]N[C@@H](C)[C@@H](C[NH3+])C(=O).[+rn=60],CC(C)C1CCCC(N)(CC=O)C1[<].[+rn=40]}	16.7360267	43.69098619	76.21860186
{[>]N[C@@H](C)[C@@H](C[NH3+])C(=O).[+rn=70],CC(C)C1CCCC(N)(CC=O)C1[<].[+rn=30]}	30.88972079	40.42991487	76.5127824
{[>]N[C@@H](C)[C@@H](C[NH3+])C(=O).[+rn=80],CC(C)C1CCCC(N)(CC=O)C1[<].[+rn=20]}	40.92131155	34.8884005	70.27539272
{[>]N[C@@H](C)[C@@H](C[NH3+])C(=O).[+rn=90],CC(C)C1CCCC(N)(CC=O)C1[<].[+rn=10]}	71.1959803	33.88273798	87.90725473
{[>]N[C@@H](C)[C@@H](C[NH3+])C(=O).[+rn=10],CC1CCC(C)C(N)(CC=O)CC1[<].[+rn=90]}	1.024534491	60.1756554	149.4770853
{[>]N[C@@H](C)[C@@H](C[NH3+])C(=O).[+rn=20],CC1CCC(C)C(N)(CC=O)CC1[<].[+rn=80]}	1.041764691	47.86592738	103.2929554
{[>]N[C@@H](C)[C@@H](C[NH3+])C(=O).[+rn=30],CC1CCC(C)C(N)(CC=O)CC1[<].[+rn=70]}	1.223532251	43.83612504	99.73406297
{[>]N[C@@H](C)[C@@H](C[NH3+])C(=O).[+rn=40],CC1CCC(C)C(N)(CC=O)CC1[<].[+rn=60]}	1.075479738	36.95527068	61.74941626
{[>]N[C@@H](C)[C@@H](C[NH3+])C(=O).[+rn=50],CC1CCC(C)C(N)(CC=O)CC1[<].[+rn=50]}	1.524945873	31.6639477	54.1183831
{[>]N[C@@H](C)[C@@H](C[NH3+])C(=O).[+rn=60],CC1CCC(C)C(N)(CC=O)CC1[<].[+rn=40]}	1.384139734	29.0972027	53.08219107
{[>]N[C@@H](C)[C@@H](C[NH3+])C(=O).[+rn=70],CC1CCC(C)C(N)(CC=O)CC1[<].[+rn=30]}	2.446515721	27.29103978	66.22654157
{[>]N[C@@H](C)[C@@H](C[NH3+])C(=O).[+rn=80],CC1CCC(C)C(N)(CC=O)CC1[<].[+rn=20]}	3.573376046	24.13790501	73.16004425
{[>]N[C@@H](C)[C@@H](C[NH3+])C(=O).[+rn=90],CC1CCC(C)C(N)(CC=O)CC1[<].[+rn=10]}	7.605441309	23.90118054	110.482381
{[>]N[C@@H](C)[C@@H](C[NH3+])C(=O).[+rn=10],CC(C)(C)C1CCC1(N)CC=O[<].[+rn=90]}	2.771932329	54.39968712	112.3805967
{[>]N[C@@H](C)[C@@H](C[NH3+])C(=O).[+rn=20],CC(C)(C)C1CCC1(N)CC=O[<].[+rn=80]}	2.461477437	43.02644488	80.59300018
{[>]N[C@@H](C)[C@@H](C[NH3+])C(=O).[+rn=30],CC(C)(C)C1CCC1(N)CC=O[<].[+rn=70]}	2.525076348	39.93547143	80.68487666
{[>]N[C@@H](C)[C@@H](C[NH3+])C(=O).[+rn=40],CC(C)(C)C1CCC1(N)CC=O[<].[+rn=60]}	1.992313297	33.86860764	56.48523349
{[>]N[C@@H](C)[C@@H](C[NH3+])C(=O).[+rn=50],CC(C)(C)C1CCC1(N)CC=O[<].[+rn=50]}	2.219492311	29.54806647	54.2518367
{[>]N[C@@H](C)[C@@H](C[NH3+])C(=O).[+rn=60],CC(C)(C)C1CCC1(N)CC=O[<].[+rn=40]}	1.697459972	28.26363512	51.85973161
{[>]N[C@@H](C)[C@@H](C[NH3+])C(=O).[+rn=70],CC(C)(C)C1CCC1(N)CC=O[<].[+rn=30]}	1.843475633	27.70186134	62.95631754
{[>]N[C@@H](C)[C@@H](C[NH3+])C(=O).[+rn=80],CC(C)(C)C1CCC1(N)CC=O[<].[+rn=20]}	1.610727924	25.47205144	69.34660738
{[>]N[C@@H](C)[C@@H](C[NH3+])C(=O).[+rn=90],CC(C)(C)C1CCC1(N)CC=O[<].[+rn=10]}	1.628517202	26.31444569	98.21058496
{[>]N[C@@H](C)[C@@H](C[NH3+])C(=O).[+rn=10],CC(C)C1CCCC1(N)CC=O[<].[+rn=90]}	0.856710271	50.68429518	124.8949589
{[>]N[C@@H](C)[C@@H](C[NH3+])C(=O).[+rn=20],CC(C)C1CCCC1(N)CC=O[<].[+rn=80]}	0.814873592	40.03852728	94.16979519
{[>]N[C@@H](C)[C@@H](C[NH3+])C(=O).[+rn=30],CC(C)C1CCCC1(N)CC=O[<].[+rn=70]}	0.931316977	35.33888377	102.1010467
{[>]N[C@@H](C)[C@@H](C[NH3+])C(=O).[+rn=40],CC(C)C1CCCC1(N)CC=O[<].[+rn=60]}	0.83957172	29.85643635	67.7089624
{[>]N[C@@H](C)[C@@H](C[NH3+])C(=O).[+rn=50],CC(C)C1CCCC1(N)CC=O[<].[+rn=50]}	1.099086581	26.2182728	68.23519247
{[>]N[C@@H](C)[C@@H](C[NH3+])C(=O).[+rn=60],CC(C)C1CCCC1(N)CC=O[<].[+rn=40]}	1.001757217	24.39628492	75.05083299
{[>]N[C@@H](C)[C@@H](C[NH3+])C(=O).[+rn=70],CC(C)C1CCCC1(N)CC=O[<].[+rn=30]}	1.309658504	23.41837395	105.4044368
{[>]N[C@@H](C)[C@@H](C[NH3+])C(=O).[+rn=80],CC(C)C1CCCC1(N)CC=O[<].[+rn=20]}	1.332527118	21.0253861	121.0336442
{[>]N[C@@H](C)[C@@H](C[NH3+])C(=O).[+rn=90],CC(C)C1CCCC1(N)CC=O[<].[+rn=10]}	1.613900236	21.51860815	169.7524242
{[>]N[C@@H](C)[C@@H](C[NH3+])C(=O).[+rn=10],CCC1(C)C(C)CCC1(N)CC=O[<].[+rn=90]}	0.290953168	19.95914502	44.20314217
{[>]N[C@@H](C)[C@@H](C[NH3+])C(=O).[+rn=20],CCC1(C)C(C)CCC1(N)CC=O[<].[+rn=80]}	0.275844902	16.04965109	38.86438133
{[>]N[C@@H](C)[C@@H](C[NH3+])C(=O).[+rn=30],CCC1(C)C(C)CCC1(N)CC=O[<].[+rn=70]}	0.303044856	15.30932562	44.63180246
{[>]N[C@@H](C)[C@@H](C[NH3+])C(=O).[+rn=40],CCC1(C)C(C)CCC1(N)CC=O[<].[+rn=60]}	0.264192469	13.72014352	40.53048462
{[>]N[C@@H](C)[C@@H](C[NH3+])C(=O).[+rn=50],CCC1(C)C(C)CCC1(N)CC=O[<].[+rn=50]}	0.348444852	12.44172491	47.36908013
{[>]N[C@@H](C)[C@@H](C[NH3+])C(=O).[+rn=60],CCC1(C)C(C)CCC1(N)CC=O[<].[+rn=40]}	0.324513661	12.76155921	57.6549262
{[>]N[C@@H](C)[C@@H](C[NH3+])C(=O).[+rn=70],CCC1(C)C(C)CCC1(N)CC=O[<].[+rn=30]}	0.471367117	13.26762672	73.5552106
{[>]N[C@@H](C)[C@@H](C[NH3+])C(=O).[+rn=80],CCC1(C)C(C)CCC1(N)CC=O[<].[+rn=20]}	0.506585449	12.73738963	84.19210246
{[>]N[C@@H](C)[C@@H](C[NH3+])C(=O).[+rn=90],CCC1(C)C(C)CCC1(N)CC=O[<].[+rn=10]}	0.645221594	13.41409062	127.5374799
{[>]N[C@@H](C)[C@@H](C[NH3+])C(=O).[+rn=10],CCC(C)C1CCC1(N)CC=O[<].[+rn=90]}	1.671791081	70.14797958	333.5730002
{[>]N[C@@H](C)[C@@H](C[NH3+])C(=O).[+rn=20],CCC(C)C1CCC1(N)CC=O[<].[+rn=80]}	1.733847009	56.63407446	251.9917183
{[>]N[C@@H](C)[C@@H](C[NH3+])C(=O).[+rn=30],CCC(C)C1CCC1(N)CC=O[<].[+rn=70]}	2.241211189	49.94589673	225.7962554
{[>]N[C@@H](C)[C@@H](C[NH3+])C(=O).[+rn=40],CCC(C)C1CCC1(N)CC=O[<].[+rn=60]}	1.846356825	41.11865739	118.480951
{[>]N[C@@H](C)[C@@H](C[NH3+])C(=O).[+rn=50],CCC(C)C1CCC1(N)CC=O[<].[+rn=50]}	2.533746228	34.28173966	99.23426031
{[>]N[C@@H](C)[C@@H](C[NH3+])C(=O).[+rn=60],CCC(C)C1CCC1(N)CC=O[<].[+rn=40]}	2.436511097	30.75151117	97.34633915
{[>]N[C@@H](C)[C@@H](C[NH3+])C(=O).[+rn=70],CCC(C)C1CCC1(N)CC=O[<].[+rn=30]}	5.311340722	28.44835601	118.4765549
{[>]N[C@@H](C)[C@@H](C[NH3+])C(=O).[+rn=80],CCC(C)C1CCC1(N)CC=O[<].[+rn=20]}	9.933188047	24.78527073	123.9322626
{[>]N[C@@H](C)[C@@H](C[NH3+])C(=O).[+rn=90],CCC(C)C1CCC1(N)CC=O[<].[+rn=10]}	31.53934324	23.50370161	168.3909019
{[>]N[C@@H](C)[C@@H](C[NH3+])C(=O).[+rn=10],CC1CCCC(N)(CC=O)C1C[<].[+rn=90]}	1.13980888	35.80591118	102.725731
{[>]N[C@@H](C)[C@@H](C[NH3+])C(=O).[+rn=20],CC1CCCC(N)(CC=O)C1C[<].[+rn=80]}	1.08840142	28.56708757	82.72649097
{[>]N[C@@H](C)[C@@H](C[NH3+])C(=O).[+rn=30],CC1CCCC(N)(CC=O)C1C[<].[+rn=70]}	1.196609199	26.25256437	87.92791595
{[>]N[C@@H](C)[C@@H](C[NH3+])C(=O).[+rn=40],CC1CCCC(N)(CC=O)C1C[<].[+rn=60]}	1.025878949	22.32806504	58.27875297
{[>]N[C@@H](C)[C@@H](C[NH3+])C(=O).[+rn=50],CC1CCCC(N)(CC=O)C1C[<].[+rn=50]}	1.195994575	19.65153472	63.09230778
{[>]N[C@@H](C)[C@@H](C[NH3+])C(=O).[+rn=60],CC1CCCC(N)(CC=O)C1C[<].[+rn=40]}	1.052940957	19.3772267	73.81506552
{[>]N[C@@H](C)[C@@H](C[NH3+])C(=O).[+rn=70],CC1CCCC(N)(CC=O)C1C[<].[+rn=30]}	1.276322126	19.12870207	106.5696917
{[>]N[C@@H](C)[C@@H](C[NH3+])C(=O).[+rn=80],CC1CCCC(N)(CC=O)C1C[<].[+rn=20]}	1.388374806	17.6708172	130.2412655
{[>]N[C@@H](C)[C@@H](C[NH3+])C(=O).[+rn=90],CC1CCCC(N)(CC=O)C1C[<].[+rn=10]}	1.95027488	17.99642953	192.4801235
{[>]N[C@@H](C)[C@@H](C[NH3+])C(=O).[+rn=10],CC1CCCCCC1(N)CC=O[<].[+rn=90]}	1.164465035	45.11088876	84.09888426
{[>]N[C@@H](C)[C@@H](C[NH3+])C(=O).[+rn=20],CC1CCCCCC1(N)CC=O[<].[+rn=80]}	1.013748163	36.14729012	63.1000157
{[>]N[C@@H](C)[C@@H](C[NH3+])C(=O).[+rn=30],CC1CCCCCC1(N)CC=O[<].[+rn=70]}	1.170420649	32.28622473	61.79321997
{[>]N[C@@H](C)[C@@H](C[NH3+])C(=O).[+rn=40],CC1CCCCCC1(N)CC=O[<].[+rn=60]}	0.95992184	26.77381416	37.484231
{[>]N[C@@H](C)[C@@H](C[NH3+])C(=O).[+rn=50],CC1CCCCCC1(N)CC=O[<].[+rn=50]}	1.17121415	22.66186132	42.11424778
{[>]N[C@@H](C)[C@@H](C[NH3+])C(=O).[+rn=60],CC1CCCCCC1(N)CC=O[<].[+rn=40]}	1.042306304	21.55247028	56.55704093
{[>]N[C@@H](C)[C@@H](C[NH3+])C(=O).[+rn=70],CC1CCCCCC1(N)CC=O[<].[+rn=30]}	1.346916811	20.96228077	107.7379077
{[>]N[C@@H](C)[C@@H](C[NH3+])C(=O).[+rn=80],CC1CCCCCC1(N)CC=O[<].[+rn=20]}	1.384189938	19.40125352	154.2414101
{[>]N[C@@H](C)[C@@H](C[NH3+])C(=O).[+rn=90],CC1CCCCCC1(N)CC=O[<].[+rn=10]}	2.316264723	19.43206441	244.787311
{[>]N[C@@H](C)[C@@H](C[NH3+])C(=O).[+rn=10],CC1(C)CCCCC1(N)CC=O[<].[+rn=90]}	0.397698386	31.76752923	40.30316825
{[>]N[C@@H](C)[C@@H](C[NH3+])C(=O).[+rn=20],CC1(C)CCCCC1(N)CC=O[<].[+rn=80]}	0.422582498	25.63621383	32.62476227
{[>]N[C@@H](C)[C@@H](C[NH3+])C(=O).[+rn=30],CC1(C)CCCCC1(N)CC=O[<].[+rn=70]}	0.564253074	23.53828653	34.49606122
{[>]N[C@@H](C)[C@@H](C[NH3+])C(=O).[+rn=40],CC1(C)CCCCC1(N)CC=O[<].[+rn=60]}	0.508142157	20.03476053	26.71638222
{[>]N[C@@H](C)[C@@H](C[NH3+])C(=O).[+rn=50],CC1(C)CCCCC1(N)CC=O[<].[+rn=50]}	0.743385507	17.8528567	33.22055585
{[>]N[C@@H](C)[C@@H](C[NH3+])C(=O).[+rn=60],CC1(C)CCCCC1(N)CC=O[<].[+rn=40]}	0.701618121	18.02707187	41.48515992
{[>]N[C@@H](C)[C@@H](C[NH3+])C(=O).[+rn=70],CC1(C)CCCCC1(N)CC=O[<].[+rn=30]}	1.142417334	18.13021112	58.58931896
{[>]N[C@@H](C)[C@@H](C[NH3+])C(=O).[+rn=80],CC1(C)CCCCC1(N)CC=O[<].[+rn=20]}	1.417565043	16.73215868	72.29685961
{[>]N[C@@H](C)[C@@H](C[NH3+])C(=O).[+rn=90],CC1(C)CCCCC1(N)CC=O[<].[+rn=10]}	2.678716478	17.35736323	119.4681098
{[>]N[C@@H](C)[C@@H](C[NH3+])C(=O).[+rn=10],CCC1CCCC(N)(CC=O)C1C[<].[+rn=90]}	0.458528271	50.70232534	162.248287
{[>]N[C@@H](C)[C@@H](C[NH3+])C(=O).[+rn=20],CCC1CCCC(N)(CC=O)C1C[<].[+rn=80]}	0.477259912	41.04657941	115.6351448
{[>]N[C@@H](C)[C@@H](C[NH3+])C(=O).[+rn=30],CCC1CCCC(N)(CC=O)C1C[<].[+rn=70]}	0.578352708	37.98196975	113.0969243
{[>]N[C@@H](C)[C@@H](C[NH3+])C(=O).[+rn=40],CCC1CCCC(N)(CC=O)C1C[<].[+rn=60]}	0.492360787	31.89983906	69.3062603
{[>]N[C@@H](C)[C@@H](C[NH3+])C(=O).[+rn=50],CCC1CCCC(N)(CC=O)C1C[<].[+rn=50]}	0.678301148	27.04386071	60.91575254
{[>]N[C@@H](C)[C@@H](C[NH3+])C(=O).[+rn=60],CCC1CCCC(N)(CC=O)C1C[<].[+rn=40]}	0.663000444	24.81138647	66.81728188
{[>]N[C@@H](C)[C@@H](C[NH3+])C(=O).[+rn=70],CCC1CCCC(N)(CC=O)C1C[<].[+rn=30]}	1.055439509	23.93135974	87.48264735
{[>]N[C@@H](C)[C@@H](C[NH3+])C(=O).[+rn=80],CCC1CCCC(N)(CC=O)C1C[<].[+rn=20]}	1.616766184	21.72004742	104.0217658
{[>]N[C@@H](C)[C@@H](C[NH3+])C(=O).[+rn=90],CCC1CCCC(N)(CC=O)C1C[<].[+rn=10]}	3.36307739	21.49799425	151.4439613
{[>]N[C@@H](C)[C@@H](C[NH3+])C(=O).[+rn=10],CCC1CCC(N)(CC=O)C1(C)C[<].[+rn=90]}	0.224874344	24.64975971	56.43640355
{[>]N[C@@H](C)[C@@H](C[NH3+])C(=O).[+rn=20],CCC1CCC(N)(CC=O)C1(C)C[<].[+rn=80]}	0.244456085	19.87082954	45.12586215
{[>]N[C@@H](C)[C@@H](C[NH3+])C(=O).[+rn=30],CCC1CCC(N)(CC=O)C1(C)C[<].[+rn=70]}	0.330030154	18.85483679	48.9029696
{[>]N[C@@H](C)[C@@H](C[NH3+])C(=O).[+rn=40],CCC1CCC(N)(CC=O)C1(C)C[<].[+rn=60]}	0.30226466	16.54012734	42.17840627
{[>]N[C@@H](C)[C@@H](C[NH3+])C(=O).[+rn=50],CCC1CCC(N)(CC=O)C1(C)C[<].[+rn=50]}	0.467393315	14.73826941	46.91866272
{[>]N[C@@H](C)[C@@H](C[NH3+])C(=O).[+rn=60],CCC1CCC(N)(CC=O)C1(C)C[<].[+rn=40]}	0.455246242	14.70918393	50.67597095
{[>]N[C@@H](C)[C@@H](C[NH3+])C(=O).[+rn=70],CCC1CCC(N)(CC=O)C1(C)C[<].[+rn=30]}	0.824385355	14.77868521	62.18501255
{[>]N[C@@H](C)[C@@H](C[NH3+])C(=O).[+rn=80],CCC1CCC(N)(CC=O)C1(C)C[<].[+rn=20]}	1.111123912	13.82451904	69.89306466
{[>]N[C@@H](C)[C@@H](C[NH3+])C(=O).[+rn=90],CCC1CCC(N)(CC=O)C1(C)C[<].[+rn=10]}	1.778669617	14.60595678	107.8993759
{[>]N[C@@H](C)[C@@H](C[NH3+])C(=O).[+rn=10],CCC1CCC(N)(CC=O)C1C[<].[+rn=90]}	0.454403429	40.53864935	106.2232583
{[>]N[C@@H](C)[C@@H](C[NH3+])C(=O).[+rn=20],CCC1CCC(N)(CC=O)C1C[<].[+rn=80]}	0.465913956	32.27968541	80.56367291
{[>]N[C@@H](C)[C@@H](C[NH3+])C(=O).[+rn=30],CCC1CCC(N)(CC=O)C1C[<].[+rn=70]}	0.675662725	29.39592597	81.5388511
{[>]N[C@@H](C)[C@@H](C[NH3+])C(=O).[+rn=40],CCC1CCC(N)(CC=O)C1C[<].[+rn=60]}	0.631877918	24.70636207	52.53123919
{[>]N[C@@H](C)[C@@H](C[NH3+])C(=O).[+rn=50],CCC1CCC(N)(CC=O)C1C[<].[+rn=50]}	1.15324832	21.29030339	50.31405247
{[>]N[C@@H](C)[C@@H](C[NH3+])C(=O).[+rn=60],CCC1CCC(N)(CC=O)C1C[<].[+rn=40]}	1.267686501	20.37175172	57.54528654
{[>]N[C@@H](C)[C@@H](C[NH3+])C(=O).[+rn=70],CCC1CCC(N)(CC=O)C1C[<].[+rn=30]}	2.791443783	19.7019057	81.12108294
{[>]N[C@@H](C)[C@@H](C[NH3+])C(=O).[+rn=80],CCC1CCC(N)(CC=O)C1C[<].[+rn=20]}	6.308716106	18.09468238	103.6618134
{[>]N[C@@H](C)[C@@H](C[NH3+])C(=O).[+rn=90],CCC1CCC(N)(CC=O)C1C[<].[+rn=10]}	18.75764639	18.45387449	160.7382909
{[>]N[C@@H](C)[C@@H](C[NH3+])C(=O).[+rn=10],CC1CC(N)(CC=O)CCC1(C)C[<].[+rn=90]}	2.120083003	55.57921961	90.37389975
{[>]N[C@@H](C)[C@@H](C[NH3+])C(=O).[+rn=20],CC1CC(N)(CC=O)CCC1(C)C[<].[+rn=80]}	2.312662384	44.55385963	65.82777113
{[>]N[C@@H](C)[C@@H](C[NH3+])C(=O).[+rn=30],CC1CC(N)(CC=O)CCC1(C)C[<].[+rn=70]}	2.975770712	41.09196274	64.18622213
{[>]N[C@@H](C)[C@@H](C[NH3+])C(=O).[+rn=40],CC1CC(N)(CC=O)CCC1(C)C[<].[+rn=60]}	2.844173261	35.54464251	43.94652318
{[>]N[C@@H](C)[C@@H](C[NH3+])C(=O).[+rn=50],CC1CC(N)(CC=O)CCC1(C)C[<].[+rn=50]}	4.077201738	31.07246639	38.42022107
{[>]N[C@@H](C)[C@@H](C[NH3+])C(=O).[+rn=60],CC1CC(N)(CC=O)CCC1(C)C[<].[+rn=40]}	3.796453446	28.86174533	36.43525315
{[>]N[C@@H](C)[C@@H](C[NH3+])C(=O).[+rn=70],CC1CC(N)(CC=O)CCC1(C)C[<].[+rn=30]}	5.674481996	27.31576604	41.01361733
{[>]N[C@@H](C)[C@@H](C[NH3+])C(=O).[+rn=80],CC1CC(N)(CC=O)CCC1(C)C[<].[+rn=20]}	6.653858071	24.4118021	42.47661819
{[>]N[C@@H](C)[C@@H](C[NH3+])C(=O).[+rn=90],CC1CC(N)(CC=O)CCC1(C)C[<].[+rn=10]}	11.94447496	24.54734982	62.47073434
{[>]N[C@@H](C)[C@@H](C[NH3+])C(=O).[+rn=10],CCC1(C)CCCCC1(N)CC=O[<].[+rn=90]}	0.327104986	31.86286249	58.20606241
{[>]N[C@@H](C)[C@@H](C[NH3+])C(=O).[+rn=20],CCC1(C)CCCCC1(N)CC=O[<].[+rn=80]}	0.322609612	26.31065859	42.71515305
{[>]N[C@@H](C)[C@@H](C[NH3+])C(=O).[+rn=30],CCC1(C)CCCCC1(N)CC=O[<].[+rn=70]}	0.413952098	25.14718187	45.51047078
{[>]N[C@@H](C)[C@@H](C[NH3+])C(=O).[+rn=40],CCC1(C)CCCCC1(N)CC=O[<].[+rn=60]}	0.381851936	22.4357449	33.42997707
{[>]N[C@@H](C)[C@@H](C[NH3+])C(=O).[+rn=50],CCC1(C)CCCCC1(N)CC=O[<].[+rn=50]}	0.557093926	20.05398955	35.87661427
{[>]N[C@@H](C)[C@@H](C[NH3+])C(=O).[+rn=60],CCC1(C)CCCCC1(N)CC=O[<].[+rn=40]}	0.56838111	19.80997105	45.95844389
{[>]N[C@@H](C)[C@@H](C[NH3+])C(=O).[+rn=70],CCC1(C)CCCCC1(N)CC=O[<].[+rn=30]}	0.878277914	19.20083801	66.84644966
{[>]N[C@@H](C)[C@@H](C[NH3+])C(=O).[+rn=80],CCC1(C)CCCCC1(N)CC=O[<].[+rn=20]}	0.960115218	17.50538423	84.97979943
{[>]N[C@@H](C)[C@@H](C[NH3+])C(=O).[+rn=90],CCC1(C)CCCCC1(N)CC=O[<].[+rn=10]}	1.478278499	17.56284433	133.9954263
{[>]N[C@@H](C)[C@@H](C[NH3+])C(=O).[+rn=10],CCC1CCC(N)(CC=O)CC1C[<].[+rn=90]}	0.957331404	50.6254364	144.2858452
{[>]N[C@@H](C)[C@@H](C[NH3+])C(=O).[+rn=20],CCC1CCC(N)(CC=O)CC1C[<].[+rn=80]}	0.902039605	41.16377254	102.632929
{[>]N[C@@H](C)[C@@H](C[NH3+])C(=O).[+rn=30],CCC1CCC(N)(CC=O)CC1C[<].[+rn=70]}	0.995418715	37.57298239	103.6327034
{[>]N[C@@H](C)[C@@H](C[NH3+])C(=O).[+rn=40],CCC1CCC(N)(CC=O)CC1C[<].[+rn=60]}	0.865074953	32.15626756	65.55773342
{[>]N[C@@H](C)[C@@H](C[NH3+])C(=O).[+rn=50],CCC1CCC(N)(CC=O)CC1C[<].[+rn=50]}	1.062355071	27.77324911	59.33316641
{[>]N[C@@H](C)[C@@H](C[NH3+])C(=O).[+rn=60],CCC1CCC(N)(CC=O)CC1C[<].[+rn=40]}	0.993542507	26.02441285	65.99738403
{[>]N[C@@H](C)[C@@H](C[NH3+])C(=O).[+rn=70],CCC1CCC(N)(CC=O)CC1C[<].[+rn=30]}	1.345504472	24.95630768	87.47249288
{[>]N[C@@H](C)[C@@H](C[NH3+])C(=O).[+rn=80],CCC1CCC(N)(CC=O)CC1C[<].[+rn=20]}	1.562191458	22.76724921	104.367477
{[>]N[C@@H](C)[C@@H](C[NH3+])C(=O).[+rn=90],CCC1CCC(N)(CC=O)CC1C[<].[+rn=10]}	2.362999373	22.70635161	150.8952948
{[>]N[C@@H](C)[C@@H](C[NH3+])C(=O).[+rn=10],CCC1CCCCC1(N)CC=O[<].[+rn=90]}	1.293580635	56.81166377	153.7336852
{[>]N[C@@H](C)[C@@H](C[NH3+])C(=O).[+rn=20],CCC1CCCCC1(N)CC=O[<].[+rn=80]}	1.130184617	46.02595478	124.5263377
{[>]N[C@@H](C)[C@@H](C[NH3+])C(=O).[+rn=30],CCC1CCCCC1(N)CC=O[<].[+rn=70]}	1.197010632	40.7386391	118.9323419
{[>]N[C@@H](C)[C@@H](C[NH3+])C(=O).[+rn=40],CCC1CCCCC1(N)CC=O[<].[+rn=60]}	1.033718798	34.08003261	61.55126199
{[>]N[C@@H](C)[C@@H](C[NH3+])C(=O).[+rn=50],CCC1CCCCC1(N)CC=O[<].[+rn=50]}	1.343984032	29.27938589	56.0590363
{[>]N[C@@H](C)[C@@H](C[NH3+])C(=O).[+rn=60],CCC1CCCCC1(N)CC=O[<].[+rn=40]}	1.286002639	26.43121681	70.07793759
{[>]N[C@@H](C)[C@@H](C[NH3+])C(=O).[+rn=70],CCC1CCCCC1(N)CC=O[<].[+rn=30]}	1.91578759	24.78665909	122.0376217
{[>]N[C@@H](C)[C@@H](C[NH3+])C(=O).[+rn=80],CCC1CCCCC1(N)CC=O[<].[+rn=20]}	2.347898564	22.07502136	158.964948
{[>]N[C@@H](C)[C@@H](C[NH3+])C(=O).[+rn=90],CCC1CCCCC1(N)CC=O[<].[+rn=10]}	4.809163626	21.56660126	247.5191909
{[>]N[C@@H](C)[C@@H](C[NH3+])C(=O).[+rn=10],CCC1C(C)CCCC1(N)CC=O[<].[+rn=90]}	0.650153793	44.51266329	140.9425844
{[>]N[C@@H](C)[C@@H](C[NH3+])C(=O).[+rn=20],CCC1C(C)CCCC1(N)CC=O[<].[+rn=80]}	0.64011207	36.49077403	99.93906258
{[>]N[C@@H](C)[C@@H](C[NH3+])C(=O).[+rn=30],CCC1C(C)CCCC1(N)CC=O[<].[+rn=70]}	0.705129793	34.16450973	101.825106
{[>]N[C@@H](C)[C@@H](C[NH3+])C(=O).[+rn=40],CCC1C(C)CCCC1(N)CC=O[<].[+rn=60]}	0.635734749	29.45272118	66.24740722
{[>]N[C@@H](C)[C@@H](C[NH3+])C(=O).[+rn=50],CCC1C(C)CCCC1(N)CC=O[<].[+rn=50]}	0.784753635	25.43217717	64.06169279
{[>]N[C@@H](C)[C@@H](C[NH3+])C(=O).[+rn=60],CCC1C(C)CCCC1(N)CC=O[<].[+rn=40]}	0.694572825	23.83650568	72.00509756
{[>]N[C@@H](C)[C@@H](C[NH3+])C(=O).[+rn=70],CCC1C(C)CCCC1(N)CC=O[<].[+rn=30]}	0.831171559	22.97045739	102.9324006
{[>]N[C@@H](C)[C@@H](C[NH3+])C(=O).[+rn=80],CCC1C(C)CCCC1(N)CC=O[<].[+rn=20]}	0.832682238	20.53753652	121.23271
{[>]N[C@@H](C)[C@@H](C[NH3+])C(=O).[+rn=90],CCC1C(C)CCCC1(N)CC=O[<].[+rn=10]}	1.059121151	20.39712901	176.463747
{[>]N[C@@H](C)[C@@H](C[NH3+])C(=O).[+rn=10],CCC1CC(C)CCC1(N)CC=O[<].[+rn=90]}	1.391885837	68.18738715	233.2601179
{[>]N[C@@H](C)[C@@H](C[NH3+])C(=O).[+rn=20],CCC1CC(C)CCC1(N)CC=O[<].[+rn=80]}	1.502017191	54.59352143	161.4714576
{[>]N[C@@H](C)[C@@H](C[NH3+])C(=O).[+rn=30],CCC1CC(C)CCC1(N)CC=O[<].[+rn=70]}	1.87831941	48.36307705	150.7366877
{[>]N[C@@H](C)[C@@H](C[NH3+])C(=O).[+rn=40],CCC1CC(C)CCC1(N)CC=O[<].[+rn=60]}	1.728133299	40.58773091	81.33967588
{[>]N[C@@H](C)[C@@H](C[NH3+])C(=O).[+rn=50],CCC1CC(C)CCC1(N)CC=O[<].[+rn=50]}	2.417590574	34.94418093	67.89743752
{[>]N[C@@H](C)[C@@H](C[NH3+])C(=O).[+rn=60],CCC1CC(C)CCC1(N)CC=O[<].[+rn=40]}	2.244847572	31.68650442	63.25293606
{[>]N[C@@H](C)[C@@H](C[NH3+])C(=O).[+rn=70],CCC1CC(C)CCC1(N)CC=O[<].[+rn=30]}	3.68696094	29.41756908	75.95441396
{[>]N[C@@H](C)[C@@H](C[NH3+])C(=O).[+rn=80],CCC1CC(C)CCC1(N)CC=O[<].[+rn=20]}	5.355830929	26.18252731	85.59467803
{[>]N[C@@H](C)[C@@H](C[NH3+])C(=O).[+rn=90],CCC1CC(C)CCC1(N)CC=O[<].[+rn=10]}	11.4471647	25.57502153	118.9959836
{[>]N[C@@H](C)[C@@H](C[NH3+])C(=O).[+rn=10],CC1CCCC(N)(CC=O)C1(C)C[<].[+rn=90]}	0.232608915	24.69279812	56.65418715
{[>]N[C@@H](C)[C@@H](C[NH3+])C(=O).[+rn=20],CC1CCCC(N)(CC=O)C1(C)C[<].[+rn=80]}	0.239374499	20.15395058	50.44968733
{[>]N[C@@H](C)[C@@H](C[NH3+])C(=O).[+rn=30],CC1CCCC(N)(CC=O)C1(C)C[<].[+rn=70]}	0.294719911	19.18578649	56.01945258
{[>]N[C@@H](C)[C@@H](C[NH3+])C(=O).[+rn=40],CC1CCCC(N)(CC=O)C1(C)C[<].[+rn=60]}	0.252069416	16.91687441	47.55889951
{[>]N[C@@H](C)[C@@H](C[NH3+])C(=O).[+rn=50],CC1CCCC(N)(CC=O)C1(C)C[<].[+rn=50]}	0.336223951	15.22534362	52.63108108
{[>]N[C@@H](C)[C@@H](C[NH3+])C(=O).[+rn=60],CC1CCCC(N)(CC=O)C1(C)C[<].[+rn=40]}	0.295694252	15.52292043	59.60462109
{[>]N[C@@H](C)[C@@H](C[NH3+])C(=O).[+rn=70],CC1CCCC(N)(CC=O)C1(C)C[<].[+rn=30]}	0.393848901	16.09143542	75.27746302
{[>]N[C@@H](C)[C@@H](C[NH3+])C(=O).[+rn=80],CC1CCCC(N)(CC=O)C1(C)C[<].[+rn=20]}	0.402550616	14.96675187	82.81454063
{[>]N[C@@H](C)[C@@H](C[NH3+])C(=O).[+rn=90],CC1CCCC(N)(CC=O)C1(C)C[<].[+rn=10]}	0.550511532	15.55286526	126.088615
{[>]N[C@@H](C)[C@@H](C[NH3+])C(=O).[+rn=10],CCC(C)C1(C)CCC1(N)CC=O[<].[+rn=90]}	0.543833764	35.77967535	113.7712318
{[>]N[C@@H](C)[C@@H](C[NH3+])C(=O).[+rn=20],CCC(C)C1(C)CCC1(N)CC=O[<].[+rn=80]}	0.523434145	29.07144092	83.3470418
{[>]N[C@@H](C)[C@@H](C[NH3+])C(=O).[+rn=30],CCC(C)C1(C)CCC1(N)CC=O[<].[+rn=70]}	0.639059362	27.72767796	82.81040859
{[>]N[C@@H](C)[C@@H](C[NH3+])C(=O).[+rn=40],CCC(C)C1(C)CCC1(N)CC=O[<].[+rn=60]}	0.573890199	24.051805	57.77033527
{[>]N[C@@H](C)[C@@H](C[NH3+])C(=O).[+rn=50],CCC(C)C1(C)CCC1(N)CC=O[<].[+rn=50]}	0.796329838	20.9492953	56.02646282
{[>]N[C@@H](C)[C@@H](C[NH3+])C(=O).[+rn=60],CCC(C)C1(C)CCC1(N)CC=O[<].[+rn=40]}	0.802852845	19.68013381	53.51392513
{[>]N[C@@H](C)[C@@H](C[NH3+])C(=O).[+rn=70],CCC(C)C1(C)CCC1(N)CC=O[<].[+rn=30]}	1.306670934	19.25596468	67.43779463
{[>]N[C@@H](C)[C@@H](C[NH3+])C(=O).[+rn=80],CCC(C)C1(C)CCC1(N)CC=O[<].[+rn=20]}	1.797225148	17.56857628	77.92571469
{[>]N[C@@H](C)[C@@H](C[NH3+])C(=O).[+rn=90],CCC(C)C1(C)CCC1(N)CC=O[<].[+rn=10]}	3.290011737	17.91309282	112.1454726
{[>]N[C@@H](C)[C@@H](C[NH3+])C(=O).[+rn=10],CCC(C)C1CCC(N)(CC=O)C1[<].[+rn=90]}	1.680562526	74.87051705	212.0366
{[>]N[C@@H](C)[C@@H](C[NH3+])C(=O).[+rn=20],CCC(C)C1CCC(N)(CC=O)C1[<].[+rn=80]}	1.856512118	58.58446835	150.6234154
{[>]N[C@@H](C)[C@@H](C[NH3+])C(=O).[+rn=30],CCC(C)C1CCC(N)(CC=O)C1[<].[+rn=70]}	2.59567686	51.7282328	139.7060144
{[>]N[C@@H](C)[C@@H](C[NH3+])C(=O).[+rn=40],CCC(C)C1CCC(N)(CC=O)C1[<].[+rn=60]}	2.565490292	43.89326311	85.62119217
{[>]N[C@@H](C)[C@@H](C[NH3+])C(=O).[+rn=50],CCC(C)C1CCC(N)(CC=O)C1[<].[+rn=50]}	4.682416604	38.52511063	75.14281527
{[>]N[C@@H](C)[C@@H](C[NH3+])C(=O).[+rn=60],CCC(C)C1CCC(N)(CC=O)C1[<].[+rn=40]}	5.224735924	35.71419501	67.32717819
{[>]N[C@@H](C)[C@@H](C[NH3+])C(=O).[+rn=70],CCC(C)C1CCC(N)(CC=O)C1[<].[+rn=30]}	10.45924895	33.4145735	73.71632897
{[>]N[C@@H](C)[C@@H](C[NH3+])C(=O).[+rn=80],CCC(C)C1CCC(N)(CC=O)C1[<].[+rn=20]}	16.88686009	29.19571916	74.32824428
{[>]N[C@@H](C)[C@@H](C[NH3+])C(=O).[+rn=90],CCC(C)C1CCC(N)(CC=O)C1[<].[+rn=10]}	42.61150284	28.76730602	106.1817963
{[>]N[C@@H](C)[C@@H](C[NH3+])C(=O).[+rn=10],CCC1CCC(N)(CC=O)C1CC[<].[+rn=90]}	0.250140895	57.88259578	153.6346457
{[>]N[C@@H](C)[C@@H](C[NH3+])C(=O).[+rn=20],CCC1CCC(N)(CC=O)C1CC[<].[+rn=80]}	0.241429791	46.0998861	106.1418528
{[>]N[C@@H](C)[C@@H](C[NH3+])C(=O).[+rn=30],CCC1CCC(N)(CC=O)C1CC[<].[+rn=70]}	0.319944648	42.03164665	108.8867923
{[>]N[C@@H](C)[C@@H](C[NH3+])C(=O).[+rn=40],CCC1CCC(N)(CC=O)C1CC[<].[+rn=60]}	0.288652824	35.48368846	69.60958646
{[>]N[C@@H](C)[C@@H](C[NH3+])C(=O).[+rn=50],CCC1CCC(N)(CC=O)C1CC[<].[+rn=50]}	0.47705381	30.45478665	65.89146022
{[>]N[C@@H](C)[C@@H](C[NH3+])C(=O).[+rn=60],CCC1CCC(N)(CC=O)C1CC[<].[+rn=40]}	0.513681985	28.04869646	73.06278109
{[>]N[C@@H](C)[C@@H](C[NH3+])C(=O).[+rn=70],CCC1CCC(N)(CC=O)C1CC[<].[+rn=30]}	1.07151702	26.57354868	90.48198628
{[>]N[C@@H](C)[C@@H](C[NH3+])C(=O).[+rn=80],CCC1CCC(N)(CC=O)C1CC[<].[+rn=20]}	1.548009714	23.99255655	98.62218295
{[>]N[C@@H](C)[C@@H](C[NH3+])C(=O).[+rn=90],CCC1CCC(N)(CC=O)C1CC[<].[+rn=10]}	3.435153952	23.43598585	138.7947016
{[>]N[C@@H](C)[C@@H](C[NH3+])C(=O).[+rn=10],CC(C)C1CCC(N)(CC=O)CC1[<].[+rn=90]}	1.972644503	60.66008933	140.5225763
{[>]N[C@@H](C)[C@@H](C[NH3+])C(=O).[+rn=20],CC(C)C1CCC(N)(CC=O)CC1[<].[+rn=80]}	1.724213335	50.20844274	106.226905
{[>]N[C@@H](C)[C@@H](C[NH3+])C(=O).[+rn=30],CC(C)C1CCC(N)(CC=O)CC1[<].[+rn=70]}	1.744647006	46.32761325	103.6396996
{[>]N[C@@H](C)[C@@H](C[NH3+])C(=O).[+rn=40],CC(C)C1CCC(N)(CC=O)CC1[<].[+rn=60]}	1.397935233	39.04609303	72.43069203
{[>]N[C@@H](C)[C@@H](C[NH3+])C(=O).[+rn=50],CC(C)C1CCC(N)(CC=O)CC1[<].[+rn=50]}	1.604942156	34.24420825	68.96318712
{[>]N[C@@H](C)[C@@H](C[NH3+])C(=O).[+rn=60],CC(C)C1CCC(N)(CC=O)CC1[<].[+rn=40]}	1.334534935	31.97194701	71.39904482
{[>]N[C@@H](C)[C@@H](C[NH3+])C(=O).[+rn=70],CC(C)C1CCC(N)(CC=O)CC1[<].[+rn=30]}	1.580544865	30.64803831	85.35396774
{[>]N[C@@H](C)[C@@H](C[NH3+])C(=O).[+rn=80],CC(C)C1CCC(N)(CC=O)CC1[<].[+rn=20]}	1.542602738	27.5236459	90.94495512
{[>]N[C@@H](C)[C@@H](C[NH3+])C(=O).[+rn=90],CC(C)C1CCC(N)(CC=O)CC1[<].[+rn=10]}	1.862600596	27.99645833	127.8489722
{[>]N[C@@H](C)[C@@H](C[NH3+])C(=O).[+rn=10],CCC(C)CC1CCC1(N)CC=O[<].[+rn=90]}	8.136916362	93.77938331	432.4715201
{[>]N[C@@H](C)[C@@H](C[NH3+])C(=O).[+rn=20],CCC(C)CC1CCC1(N)CC=O[<].[+rn=80]}	9.097629261	77.55707476	290.8617964
{[>]N[C@@H](C)[C@@H](C[NH3+])C(=O).[+rn=30],CCC(C)CC1CCC1(N)CC=O[<].[+rn=70]}	12.9295884	68.19320681	251.4370879
{[>]N[C@@H](C)[C@@H](C[NH3+])C(=O).[+rn=40],CCC(C)CC1CCC1(N)CC=O[<].[+rn=60]}	13.213961	56.72565811	133.9887338
{[>]N[C@@H](C)[C@@H](C[NH3+])C(=O).[+rn=50],CCC(C)CC1CCC1(N)CC=O[<].[+rn=50]}	23.83330803	48.81976163	98.00196604
{[>]N[C@@H](C)[C@@H](C[NH3+])C(=O).[+rn=60],CCC(C)CC1CCC1(N)CC=O[<].[+rn=40]}	25.4679982	43.68374347	81.1087256
{[>]N[C@@H](C)[C@@H](C[NH3+])C(=O).[+rn=70],CCC(C)CC1CCC1(N)CC=O[<].[+rn=30]}	45.42936977	39.96108751	78.40865581
{[>]N[C@@H](C)[C@@H](C[NH3+])C(=O).[+rn=80],CCC(C)CC1CCC1(N)CC=O[<].[+rn=20]}	49.40446913	34.28960576	69.87835692
{[>]N[C@@H](C)[C@@H](C[NH3+])C(=O).[+rn=90],CCC(C)CC1CCC1(N)CC=O[<].[+rn=10]}	89.39192584	32.40243005	88.87130454
{[>]N[C@@H](C)[C@@H](C[NH3+])C(=O).[+rn=10],CC1(C)CCCCCC1(N)CC=O[<].[+rn=90]}	0.217642442	33.79638346	49.77958166
{[>]N[C@@H](C)[C@@H](C[NH3+])C(=O).[+rn=20],CC1(C)CCCCCC1(N)CC=O[<].[+rn=80]}	0.219035803	27.52206798	40.66659666
{[>]N[C@@H](C)[C@@H](C[NH3+])C(=O).[+rn=30],CC1(C)CCCCCC1(N)CC=O[<].[+rn=70]}	0.261667399	25.7268999	44.02372395
{[>]N[C@@H](C)[C@@H](C[NH3+])C(=O).[+rn=40],CC1(C)CCCCCC1(N)CC=O[<].[+rn=60]}	0.217006583	22.43064987	32.85309038
{[>]N[C@@H](C)[C@@H](C[NH3+])C(=O).[+rn=50],CC1(C)CCCCCC1(N)CC=O[<].[+rn=50]}	0.300134231	20.03550325	35.93947969
{[>]N[C@@H](C)[C@@H](C[NH3+])C(=O).[+rn=60],CC1(C)CCCCCC1(N)CC=O[<].[+rn=40]}	0.266328297	19.80011212	43.77126726
{[>]N[C@@H](C)[C@@H](C[NH3+])C(=O).[+rn=70],CC1(C)CCCCCC1(N)CC=O[<].[+rn=30]}	0.408744293	19.61788027	63.52935427
{[>]N[C@@H](C)[C@@H](C[NH3+])C(=O).[+rn=80],CC1(C)CCCCCC1(N)CC=O[<].[+rn=20]}	0.427850535	18.0168269	78.93181616
{[>]N[C@@H](C)[C@@H](C[NH3+])C(=O).[+rn=90],CC1(C)CCCCCC1(N)CC=O[<].[+rn=10]}	0.551695964	18.4380775	123.2335561
{[>]N[C@@H](C)[C@@H](C[NH3+])C(=O).[+rn=10],CCC1CC(N)(CC=O)CCC1C[<].[+rn=90]}	1.918180283	72.84616622	224.0549542
{[>]N[C@@H](C)[C@@H](C[NH3+])C(=O).[+rn=20],CCC1CC(N)(CC=O)CCC1C[<].[+rn=80]}	2.257167572	58.99566698	153.8214379
{[>]N[C@@H](C)[C@@H](C[NH3+])C(=O).[+rn=30],CCC1CC(N)(CC=O)CCC1C[<].[+rn=70]}	3.089569629	52.86564637	144.5124703
{[>]N[C@@H](C)[C@@H](C[NH3+])C(=O).[+rn=40],CCC1CC(N)(CC=O)CCC1C[<].[+rn=60]}	3.21772417	45.08334969	80.97012235
{[>]N[C@@H](C)[C@@H](C[NH3+])C(=O).[+rn=50],CCC1CC(N)(CC=O)CCC1C[<].[+rn=50]}	5.487480817	39.01599927	66.71120761
{[>]N[C@@H](C)[C@@H](C[NH3+])C(=O).[+rn=60],CCC1CC(N)(CC=O)CCC1C[<].[+rn=40]}	6.139948995	35.06086881	60.7547449
{[>]N[C@@H](C)[C@@H](C[NH3+])C(=O).[+rn=70],CCC1CC(N)(CC=O)CCC1C[<].[+rn=30]}	12.73496399	32.15191647	71.11550931
{[>]N[C@@H](C)[C@@H](C[NH3+])C(=O).[+rn=80],CCC1CC(N)(CC=O)CCC1C[<].[+rn=20]}	18.78187499	28.42268385	76.8792558
{[>]N[C@@H](C)[C@@H](C[NH3+])C(=O).[+rn=90],CCC1CC(N)(CC=O)CCC1C[<].[+rn=10]}	35.48780306	27.53441157	106.8195846
{[>]N[C@@H](C)[C@@H](C[NH3+])C(=O).[+rn=10],CCC(C)C1CCCC1(N)CC=O[<].[+rn=90]}	0.573288091	66.76994019	211.37869
{[>]N[C@@H](C)[C@@H](C[NH3+])C(=O).[+rn=20],CCC(C)C1CCCC1(N)CC=O[<].[+rn=80]}	0.584576494	53.54350262	153.7693804
{[>]N[C@@H](C)[C@@H](C[NH3+])C(=O).[+rn=30],CCC(C)C1CCCC1(N)CC=O[<].[+rn=70]}	0.746951052	46.69244913	147.7278987
{[>]N[C@@H](C)[C@@H](C[NH3+])C(=O).[+rn=40],CCC(C)C1CCCC1(N)CC=O[<].[+rn=60]}	0.617521106	39.06441924	89.51643336
{[>]N[C@@H](C)[C@@H](C[NH3+])C(=O).[+rn=50],CCC(C)C1CCCC1(N)CC=O[<].[+rn=50]}	0.921526133	33.91639991	81.80427308
{[>]N[C@@H](C)[C@@H](C[NH3+])C(=O).[+rn=60],CCC(C)C1CCCC1(N)CC=O[<].[+rn=40]}	0.896520415	31.21785797	84.84196459
{[>]N[C@@H](C)[C@@H](C[NH3+])C(=O).[+rn=70],CCC(C)C1CCCC1(N)CC=O[<].[+rn=30]}	1.960575039	29.52557493	100.4967143
{[>]N[C@@H](C)[C@@H](C[NH3+])C(=O).[+rn=80],CCC(C)C1CCCC1(N)CC=O[<].[+rn=20]}	3.529724276	26.36766608	101.6898255
{[>]N[C@@H](C)[C@@H](C[NH3+])C(=O).[+rn=90],CCC(C)C1CCCC1(N)CC=O[<].[+rn=10]}	9.329735309	25.4443241	138.2021227
{[>]N[C@@H](C)[C@@H](C[NH3+])C(=O).[+rn=10],CC1CCC(N)(CC=O)C(C)C1[<].[+rn=90]}	0.538866899	45.75998077	96.58506204
{[>]N[C@@H](C)[C@@H](C[NH3+])C(=O).[+rn=20],CC1CCC(N)(CC=O)C(C)C1[<].[+rn=80]}	0.587634981	35.77741322	74.70399996
{[>]N[C@@H](C)[C@@H](C[NH3+])C(=O).[+rn=30],CC1CCC(N)(CC=O)C(C)C1[<].[+rn=70]}	0.822571105	32.93017707	74.65079623
{[>]N[C@@H](C)[C@@H](C[NH3+])C(=O).[+rn=40],CC1CCC(N)(CC=O)C(C)C1[<].[+rn=60]}	0.866559452	27.52059065	47.81773825
{[>]N[C@@H](C)[C@@H](C[NH3+])C(=O).[+rn=50],CC1CCC(N)(CC=O)C(C)C1[<].[+rn=50]}	1.413453602	23.58782523	47.79089821
{[>]N[C@@H](C)[C@@H](C[NH3+])C(=O).[+rn=60],CC1CCC(N)(CC=O)C(C)C1[<].[+rn=40]}	1.580922502	22.56828606	53.0769106
{[>]N[C@@H](C)[C@@H](C[NH3+])C(=O).[+rn=70],CC1CCC(N)(CC=O)C(C)C1[<].[+rn=30]}	3.365189475	21.80638135	74.70232558
{[>]N[C@@H](C)[C@@H](C[NH3+])C(=O).[+rn=80],CC1CCC(N)(CC=O)C(C)C1[<].[+rn=20]}	7.401475775	19.35766376	91.2450619
{[>]N[C@@H](C)[C@@H](C[NH3+])C(=O).[+rn=90],CC1CCC(N)(CC=O)C(C)C1[<].[+rn=10]}	19.9038547	19.48259023	145.3953497
{[>]N[C@@H](C)[C@@H](C[NH3+])C(=O).[+rn=10],CC1C(C)(C)CCCC1(N)CC=O[<].[+rn=90]}	0.603260257	30.96235275	66.09828517
{[>]N[C@@H](C)[C@@H](C[NH3+])C(=O).[+rn=20],CC1C(C)(C)CCCC1(N)CC=O[<].[+rn=80]}	0.559369603	25.50867457	54.80674831
{[>]N[C@@H](C)[C@@H](C[NH3+])C(=O).[+rn=30],CC1C(C)(C)CCCC1(N)CC=O[<].[+rn=70]}	0.594113926	24.08115023	62.1199245
{[>]N[C@@H](C)[C@@H](C[NH3+])C(=O).[+rn=40],CC1C(C)(C)CCCC1(N)CC=O[<].[+rn=60]}	0.500927968	20.94939503	48.06371836
{[>]N[C@@H](C)[C@@H](C[NH3+])C(=O).[+rn=50],CC1C(C)(C)CCCC1(N)CC=O[<].[+rn=50]}	0.585753621	18.61318726	48.40215498
{[>]N[C@@H](C)[C@@H](C[NH3+])C(=O).[+rn=60],CC1C(C)(C)CCCC1(N)CC=O[<].[+rn=40]}	0.492449494	18.46971294	51.26311019
{[>]N[C@@H](C)[C@@H](C[NH3+])C(=O).[+rn=70],CC1C(C)(C)CCCC1(N)CC=O[<].[+rn=30]}	0.566087606	18.54512892	64.95315647
{[>]N[C@@H](C)[C@@H](C[NH3+])C(=O).[+rn=80],CC1C(C)(C)CCCC1(N)CC=O[<].[+rn=20]}	0.517282642	17.22495504	73.86401574
{[>]N[C@@H](C)[C@@H](C[NH3+])C(=O).[+rn=90],CC1C(C)(C)CCCC1(N)CC=O[<].[+rn=10]}	0.582619172	17.97087213	107.4397841
{[>]N[C@@H](C)[C@@H](C[NH3+])C(=O).[+rn=10],CCCC1C(C)CCC1(N)CC=O[<].[+rn=90]}	2.560414515	71.79634186	240.7782688
{[>]N[C@@H](C)[C@@H](C[NH3+])C(=O).[+rn=20],CCCC1C(C)CCC1(N)CC=O[<].[+rn=80]}	2.674190505	56.9542169	172.7323276
{[>]N[C@@H](C)[C@@H](C[NH3+])C(=O).[+rn=30],CCCC1C(C)CCC1(N)CC=O[<].[+rn=70]}	3.377890883	50.00321682	162.0095899
{[>]N[C@@H](C)[C@@H](C[NH3+])C(=O).[+rn=40],CCCC1C(C)CCC1(N)CC=O[<].[+rn=60]}	3.181020902	42.02423178	97.13314952
{[>]N[C@@H](C)[C@@H](C[NH3+])C(=O).[+rn=50],CCCC1C(C)CCC1(N)CC=O[<].[+rn=50]}	5.594519798	36.69536343	87.06301774
{[>]N[C@@H](C)[C@@H](C[NH3+])C(=O).[+rn=60],CCCC1C(C)CCC1(N)CC=O[<].[+rn=40]}	5.817934963	34.03874959	83.38108072
{[>]N[C@@H](C)[C@@H](C[NH3+])C(=O).[+rn=70],CCCC1C(C)CCC1(N)CC=O[<].[+rn=30]}	11.73615302	32.01172197	94.0029172
{[>]N[C@@H](C)[C@@H](C[NH3+])C(=O).[+rn=80],CCCC1C(C)CCC1(N)CC=O[<].[+rn=20]}	17.1351727	28.23547896	94.53235277
{[>]N[C@@H](C)[C@@H](C[NH3+])C(=O).[+rn=90],CCCC1C(C)CCC1(N)CC=O[<].[+rn=10]}	37.92051594	27.00633028	124.6422596
{[>]N[C@@H](C)[C@@H](C[NH3+])C(=O).[+rn=10],CC(C)CC1CCC(N)(CC=O)C1[<].[+rn=90]}	4.032595097	84.42786551	214.1758765
{[>]N[C@@H](C)[C@@H](C[NH3+])C(=O).[+rn=20],CC(C)CC1CCC(N)(CC=O)C1[<].[+rn=80]}	3.27139282	66.82050689	153.2410136
{[>]N[C@@H](C)[C@@H](C[NH3+])C(=O).[+rn=30],CC(C)CC1CCC(N)(CC=O)C1[<].[+rn=70]}	3.457410806	59.56012902	150.0380287
{[>]N[C@@H](C)[C@@H](C[NH3+])C(=O).[+rn=40],CC(C)CC1CCC(N)(CC=O)C1[<].[+rn=60]}	2.953790393	50.90015688	93.03545027
{[>]N[C@@H](C)[C@@H](C[NH3+])C(=O).[+rn=50],CC(C)CC1CCC(N)(CC=O)C1[<].[+rn=50]}	3.961321142	44.55972867	83.32209911
{[>]N[C@@H](C)[C@@H](C[NH3+])C(=O).[+rn=60],CC(C)CC1CCC(N)(CC=O)C1[<].[+rn=40]}	3.495221263	41.10154586	78.10695431
{[>]N[C@@H](C)[C@@H](C[NH3+])C(=O).[+rn=70],CC(C)CC1CCC(N)(CC=O)C1[<].[+rn=30]}	4.820883206	38.76245125	84.89025209
{[>]N[C@@H](C)[C@@H](C[NH3+])C(=O).[+rn=80],CC(C)CC1CCC(N)(CC=O)C1[<].[+rn=20]}	5.197706121	33.32239384	86.60732865
{[>]N[C@@H](C)[C@@H](C[NH3+])C(=O).[+rn=90],CC(C)CC1CCC(N)(CC=O)C1[<].[+rn=10]}	8.147534908	32.10446595	120.6391079
{[>]N[C@@H](C)[C@@H](C[NH3+])C(=O).[+rn=10],CC(C)(C)C1CCC(N)(CC=O)C1[<].[+rn=90]}	5.100795984	90.89731518	103.8816522
{[>]N[C@@H](C)[C@@H](C[NH3+])C(=O).[+rn=20],CC(C)(C)C1CCC(N)(CC=O)C1[<].[+rn=80]}	5.868104647	71.21192445	70.4319754
{[>]N[C@@H](C)[C@@H](C[NH3+])C(=O).[+rn=30],CC(C)(C)C1CCC(N)(CC=O)C1[<].[+rn=70]}	9.408217478	64.59546055	65.89762412
{[>]N[C@@H](C)[C@@H](C[NH3+])C(=O).[+rn=40],CC(C)(C)C1CCC(N)(CC=O)C1[<].[+rn=60]}	11.39399654	55.11385752	45.23441584
{[>]N[C@@H](C)[C@@H](C[NH3+])C(=O).[+rn=50],CC(C)(C)C1CCC(N)(CC=O)C1[<].[+rn=50]}	23.9492453	48.15445531	40.66974189
{[>]N[C@@H](C)[C@@H](C[NH3+])C(=O).[+rn=60],CC(C)(C)C1CCC(N)(CC=O)C1[<].[+rn=40]}	29.89517254	44.125756	37.46129808
{[>]N[C@@H](C)[C@@H](C[NH3+])C(=O).[+rn=70],CC(C)(C)C1CCC(N)(CC=O)C1[<].[+rn=30]}	56.00672167	41.90363583	39.71102819
{[>]N[C@@H](C)[C@@H](C[NH3+])C(=O).[+rn=80],CC(C)(C)C1CCC(N)(CC=O)C1[<].[+rn=20]}	74.87505626	37.11535238	35.28943643
{[>]N[C@@H](C)[C@@H](C[NH3+])C(=O).[+rn=90],CC(C)(C)C1CCC(N)(CC=O)C1[<].[+rn=10]}	131.9798959	37.4582694	44.32678023
{[>]N[C@@H](C)[C@@H](C[NH3+])C(=O).[+rn=10],CCC1CCC(N)(CC=O)C(C)C1[<].[+rn=90]}	0.892848488	51.35079816	142.8933844
{[>]N[C@@H](C)[C@@H](C[NH3+])C(=O).[+rn=20],CCC1CCC(N)(CC=O)C(C)C1[<].[+rn=80]}	0.877735234	40.79926918	105.7648493
{[>]N[C@@H](C)[C@@H](C[NH3+])C(=O).[+rn=30],CCC1CCC(N)(CC=O)C(C)C1[<].[+rn=70]}	1.057507091	37.64005833	103.4781602
{[>]N[C@@H](C)[C@@H](C[NH3+])C(=O).[+rn=40],CCC1CCC(N)(CC=O)C(C)C1[<].[+rn=60]}	0.889384859	31.26999887	62.45752531
{[>]N[C@@H](C)[C@@H](C[NH3+])C(=O).[+rn=50],CCC1CCC(N)(CC=O)C(C)C1[<].[+rn=50]}	1.196680937	26.81883958	54.03422294
{[>]N[C@@H](C)[C@@H](C[NH3+])C(=O).[+rn=60],CCC1CCC(N)(CC=O)C(C)C1[<].[+rn=40]}	1.105612521	25.02769163	56.17437327
{[>]N[C@@H](C)[C@@H](C[NH3+])C(=O).[+rn=70],CCC1CCC(N)(CC=O)C(C)C1[<].[+rn=30]}	1.548096487	24.06978811	73.66258416
{[>]N[C@@H](C)[C@@H](C[NH3+])C(=O).[+rn=80],CCC1CCC(N)(CC=O)C(C)C1[<].[+rn=20]}	2.237201441	21.89794168	87.34523092
{[>]N[C@@H](C)[C@@H](C[NH3+])C(=O).[+rn=90],CCC1CCC(N)(CC=O)C(C)C1[<].[+rn=10]}	5.445226501	21.99685111	130.1601925
{[>]N[C@@H](C)[C@@H](C[NH3+])C(=O).[+rn=10],CC(C)CC1CCCC1(N)CC=O[<].[+rn=90]}	28.13148866	102.7540417	311.2374414
{[>]N[C@@H](C)[C@@H](C[NH3+])C(=O).[+rn=20],CC(C)CC1CCCC1(N)CC=O[<].[+rn=80]}	33.99293981	83.72753273	214.4320959
{[>]N[C@@H](C)[C@@H](C[NH3+])C(=O).[+rn=30],CC(C)CC1CCCC1(N)CC=O[<].[+rn=70]}	50.48312682	74.01683139	196.3063621
{[>]N[C@@H](C)[C@@H](C[NH3+])C(=O).[+rn=40],CC(C)CC1CCCC1(N)CC=O[<].[+rn=60]}	51.3450424	62.57526871	118.799936
{[>]N[C@@H](C)[C@@H](C[NH3+])C(=O).[+rn=50],CC(C)CC1CCCC1(N)CC=O[<].[+rn=50]}	94.06739901	54.5532719	100.4901287
{[>]N[C@@H](C)[C@@H](C[NH3+])C(=O).[+rn=60],CC(C)CC1CCCC1(N)CC=O[<].[+rn=40]}	102.0371444	49.26100592	88.17701398
{[>]N[C@@H](C)[C@@H](C[NH3+])C(=O).[+rn=70],CC(C)CC1CCCC1(N)CC=O[<].[+rn=30]}	186.4260658	45.44574741	87.13044624
{[>]N[C@@H](C)[C@@H](C[NH3+])C(=O).[+rn=80],CC(C)CC1CCCC1(N)CC=O[<].[+rn=20]}	247.6429346	39.74558614	73.9307571
{[>]N[C@@H](C)[C@@H](C[NH3+])C(=O).[+rn=90],CC(C)CC1CCCC1(N)CC=O[<].[+rn=10]}	448.6255004	37.80149327	91.07058482
{[>]N[C@@H](C)[C@@H](C[NH3+])C(=O).[+rn=10],CC1CCCC(N)(CC=O)CC1C[<].[+rn=90]}	0.366332381	59.47408879	134.3362012
{[>]N[C@@H](C)[C@@H](C[NH3+])C(=O).[+rn=20],CC1CCCC(N)(CC=O)CC1C[<].[+rn=80]}	0.329329413	48.28497717	94.1827914
{[>]N[C@@H](C)[C@@H](C[NH3+])C(=O).[+rn=30],CC1CCCC(N)(CC=O)CC1C[<].[+rn=70]}	0.37067579	44.27749893	100.0653579
{[>]N[C@@H](C)[C@@H](C[NH3+])C(=O).[+rn=40],CC1CCCC(N)(CC=O)CC1C[<].[+rn=60]}	0.334237067	37.9115433	69.64258365
{[>]N[C@@H](C)[C@@H](C[NH3+])C(=O).[+rn=50],CC1CCCC(N)(CC=O)CC1C[<].[+rn=50]}	0.471310745	32.60418703	63.78122687
{[>]N[C@@H](C)[C@@H](C[NH3+])C(=O).[+rn=60],CC1CCCC(N)(CC=O)CC1C[<].[+rn=40]}	0.460412633	29.95914327	66.53126687
{[>]N[C@@H](C)[C@@H](C[NH3+])C(=O).[+rn=70],CC1CCCC(N)(CC=O)CC1C[<].[+rn=30]}	0.731438194	28.07344355	81.16835851
{[>]N[C@@H](C)[C@@H](C[NH3+])C(=O).[+rn=80],CC1CCCC(N)(CC=O)CC1C[<].[+rn=20]}	0.961031126	24.8545865	92.49483386
{[>]N[C@@H](C)[C@@H](C[NH3+])C(=O).[+rn=90],CC1CCCC(N)(CC=O)CC1C[<].[+rn=10]}	1.724100153	24.87262584	134.260401
{[>]N[C@@H](C)[C@@H](C[NH3+])C(=O).[+rn=10],CC1CCC(N)(CC=O)C(C)(C)C1[<].[+rn=90]}	0.242649082	32.0220021	56.90330243
{[>]N[C@@H](C)[C@@H](C[NH3+])C(=O).[+rn=20],CC1CCC(N)(CC=O)C(C)(C)C1[<].[+rn=80]}	0.261173101	25.65298972	45.12207602
{[>]N[C@@H](C)[C@@H](C[NH3+])C(=O).[+rn=30],CC1CCC(N)(CC=O)C(C)(C)C1[<].[+rn=70]}	0.339330128	24.44646404	49.40365044
{[>]N[C@@H](C)[C@@H](C[NH3+])C(=O).[+rn=40],CC1CCC(N)(CC=O)C(C)(C)C1[<].[+rn=60]}	0.331486584	21.01880702	39.69957646
{[>]N[C@@H](C)[C@@H](C[NH3+])C(=O).[+rn=50],CC1CCC(N)(CC=O)C(C)(C)C1[<].[+rn=50]}	0.525731307	18.36570408	40.30048127
{[>]N[C@@H](C)[C@@H](C[NH3+])C(=O).[+rn=60],CC1CCC(N)(CC=O)C(C)(C)C1[<].[+rn=40]}	0.609906176	18.06061501	43.80078107
{[>]N[C@@H](C)[C@@H](C[NH3+])C(=O).[+rn=70],CC1CCC(N)(CC=O)C(C)(C)C1[<].[+rn=30]}	1.032762404	17.8458934	55.80751091
{[>]N[C@@H](C)[C@@H](C[NH3+])C(=O).[+rn=80],CC1CCC(N)(CC=O)C(C)(C)C1[<].[+rn=20]}	1.487547666	16.39068516	62.85862497
{[>]N[C@@H](C)[C@@H](C[NH3+])C(=O).[+rn=90],CC1CCC(N)(CC=O)C(C)(C)C1[<].[+rn=10]}	2.416006239	17.24764664	92.64259774
{[>]N[C@@H](C)[C@@H](C[NH3+])C(=O).[+rn=10],CCC1CCCC(N)(CC=O)CC1[<].[+rn=90]}	1.699296759	66.926594	161.479746
{[>]N[C@@H](C)[C@@H](C[NH3+])C(=O).[+rn=20],CCC1CCCC(N)(CC=O)CC1[<].[+rn=80]}	1.554348567	53.43502504	117.7159346
{[>]N[C@@H](C)[C@@H](C[NH3+])C(=O).[+rn=30],CCC1CCCC(N)(CC=O)CC1[<].[+rn=70]}	1.733143453	48.2464112	115.3744927
{[>]N[C@@H](C)[C@@H](C[NH3+])C(=O).[+rn=40],CCC1CCCC(N)(CC=O)CC1[<].[+rn=60]}	1.353591322	40.84377609	68.21098802
{[>]N[C@@H](C)[C@@H](C[NH3+])C(=O).[+rn=50],CCC1CCCC(N)(CC=O)CC1[<].[+rn=50]}	1.650061742	35.29449054	58.2658904
{[>]N[C@@H](C)[C@@H](C[NH3+])C(=O).[+rn=60],CCC1CCCC(N)(CC=O)CC1[<].[+rn=40]}	1.304272962	32.40880657	61.37406875
{[>]N[C@@H](C)[C@@H](C[NH3+])C(=O).[+rn=70],CCC1CCCC(N)(CC=O)CC1[<].[+rn=30]}	2.070322356	30.01616544	85.73889055
{[>]N[C@@H](C)[C@@H](C[NH3+])C(=O).[+rn=80],CCC1CCCC(N)(CC=O)CC1[<].[+rn=20]}	2.778820594	26.49177029	107.6393614
{[>]N[C@@H](C)[C@@H](C[NH3+])C(=O).[+rn=90],CCC1CCCC(N)(CC=O)CC1[<].[+rn=10]}	5.652846811	26.13148744	170.2186919
{[>]N[C@@H](C)[C@@H](C[NH3+])C(=O).[+rn=10],CC1CCC(N)(CC=O)CCC1C[<].[+rn=90]}	0.931560158	81.1421907	133.449804
{[>]N[C@@H](C)[C@@H](C[NH3+])C(=O).[+rn=20],CC1CCC(N)(CC=O)CCC1C[<].[+rn=80]}	1.028097234	67.94379206	100.0766815
{[>]N[C@@H](C)[C@@H](C[NH3+])C(=O).[+rn=30],CC1CCC(N)(CC=O)CCC1C[<].[+rn=70]}	1.323539772	62.5420205	100.3600198
{[>]N[C@@H](C)[C@@H](C[NH3+])C(=O).[+rn=40],CC1CCC(N)(CC=O)CCC1C[<].[+rn=60]}	1.194280748	52.88300141	67.75300142
{[>]N[C@@H](C)[C@@H](C[NH3+])C(=O).[+rn=50],CC1CCC(N)(CC=O)CCC1C[<].[+rn=50]}	1.839398791	45.48296203	61.30976195
{[>]N[C@@H](C)[C@@H](C[NH3+])C(=O).[+rn=60],CC1CCC(N)(CC=O)CCC1C[<].[+rn=40]}	2.045516272	41.62564573	59.08593524
{[>]N[C@@H](C)[C@@H](C[NH3+])C(=O).[+rn=70],CC1CCC(N)(CC=O)CCC1C[<].[+rn=30]}	3.526969708	39.4149942	66.6939164
{[>]N[C@@H](C)[C@@H](C[NH3+])C(=O).[+rn=80],CC1CCC(N)(CC=O)CCC1C[<].[+rn=20]}	4.79384933	34.76716078	65.71232255
{[>]N[C@@H](C)[C@@H](C[NH3+])C(=O).[+rn=90],CC1CCC(N)(CC=O)CCC1C[<].[+rn=10]}	9.23707452	34.01902569	95.17205153
{[>]N[C@@H](C)[C@@H](C[NH3+])C(=O).[+rn=10],CC(C)(C)C1CCCC1(N)CC=O[<].[+rn=90]}	0.326916393	51.83322922	70.70557926
{[>]N[C@@H](C)[C@@H](C[NH3+])C(=O).[+rn=20],CC(C)(C)C1CCCC1(N)CC=O[<].[+rn=80]}	0.289360066	41.87332743	51.60052025
{[>]N[C@@H](C)[C@@H](C[NH3+])C(=O).[+rn=30],CC(C)(C)C1CCCC1(N)CC=O[<].[+rn=70]}	0.296697871	38.49653495	55.59907532
{[>]N[C@@H](C)[C@@H](C[NH3+])C(=O).[+rn=40],CC(C)(C)C1CCCC1(N)CC=O[<].[+rn=60]}	0.242781057	32.29883978	43.78478918
{[>]N[C@@H](C)[C@@H](C[NH3+])C(=O).[+rn=50],CC(C)(C)C1CCCC1(N)CC=O[<].[+rn=50]}	0.302210846	28.09428884	44.5750769
{[>]N[C@@H](C)[C@@H](C[NH3+])C(=O).[+rn=60],CC(C)(C)C1CCCC1(N)CC=O[<].[+rn=40]}	0.279733996	26.32826794	48.56964605
{[>]N[C@@H](C)[C@@H](C[NH3+])C(=O).[+rn=70],CC(C)(C)C1CCCC1(N)CC=O[<].[+rn=30]}	0.364657917	25.43126839	61.31830551
{[>]N[C@@H](C)[C@@H](C[NH3+])C(=O).[+rn=80],CC(C)(C)C1CCCC1(N)CC=O[<].[+rn=20]}	0.384487383	23.01177497	64.9139974
{[>]N[C@@H](C)[C@@H](C[NH3+])C(=O).[+rn=90],CC(C)(C)C1CCCC1(N)CC=O[<].[+rn=10]}	0.467785762	23.68616285	92.67128764
{[>]N[C@@H](C)[C@@H](C[NH3+])C(=O).[+rn=10],CC(C)CC1(C)CCC1(N)CC=O[<].[+rn=90]}	3.88277113	68.34020037	180.4301091
{[>]N[C@@H](C)[C@@H](C[NH3+])C(=O).[+rn=20],CC(C)CC1(C)CCC1(N)CC=O[<].[+rn=80]}	5.039909146	53.93400393	118.8081501
{[>]N[C@@H](C)[C@@H](C[NH3+])C(=O).[+rn=30],CC(C)CC1(C)CCC1(N)CC=O[<].[+rn=70]}	7.899788136	48.9002086	106.6720799
{[>]N[C@@H](C)[C@@H](C[NH3+])C(=O).[+rn=40],CC(C)CC1(C)CCC1(N)CC=O[<].[+rn=60]}	8.971060413	41.50358023	65.07983008
{[>]N[C@@H](C)[C@@H](C[NH3+])C(=O).[+rn=50],CC(C)CC1(C)CCC1(N)CC=O[<].[+rn=50]}	16.25900042	35.44653862	55.93058656
{[>]N[C@@H](C)[C@@H](C[NH3+])C(=O).[+rn=60],CC(C)CC1(C)CCC1(N)CC=O[<].[+rn=40]}	19.19800782	32.00175732	50.3343355
{[>]N[C@@H](C)[C@@H](C[NH3+])C(=O).[+rn=70],CC(C)CC1(C)CCC1(N)CC=O[<].[+rn=30]}	38.41025299	29.62666919	53.69029376
{[>]N[C@@H](C)[C@@H](C[NH3+])C(=O).[+rn=80],CC(C)CC1(C)CCC1(N)CC=O[<].[+rn=20]}	54.18896871	26.39370839	49.80166691
{[>]N[C@@H](C)[C@@H](C[NH3+])C(=O).[+rn=90],CC(C)CC1(C)CCC1(N)CC=O[<].[+rn=10]}	93.86024134	26.31641014	65.32246798
{[>]N[C@@H](C)[C@@H](C[NH3+])C(=O).[+rn=10],CC1CCC(N)(CC=O)C(C)C1C[<].[+rn=90]}	0.392669993	34.8806918	123.2117153
{[>]N[C@@H](C)[C@@H](C[NH3+])C(=O).[+rn=20],CC1CCC(N)(CC=O)C(C)C1C[<].[+rn=80]}	0.382728558	28.29981683	99.53687803
{[>]N[C@@H](C)[C@@H](C[NH3+])C(=O).[+rn=30],CC1CCC(N)(CC=O)C(C)C1C[<].[+rn=70]}	0.481023948	27.02273964	106.2360567
{[>]N[C@@H](C)[C@@H](C[NH3+])C(=O).[+rn=40],CC1CCC(N)(CC=O)C(C)C1C[<].[+rn=60]}	0.426098037	23.37067054	84.26576851
{[>]N[C@@H](C)[C@@H](C[NH3+])C(=O).[+rn=50],CC1CCC(N)(CC=O)C(C)C1C[<].[+rn=50]}	0.575413072	20.2469313	80.65288813
{[>]N[C@@H](C)[C@@H](C[NH3+])C(=O).[+rn=60],CC1CCC(N)(CC=O)C(C)C1C[<].[+rn=40]}	0.55363884	19.96813767	82.64107306
{[>]N[C@@H](C)[C@@H](C[NH3+])C(=O).[+rn=70],CC1CCC(N)(CC=O)C(C)C1C[<].[+rn=30]}	0.857254599	19.7529809	100.345552
{[>]N[C@@H](C)[C@@H](C[NH3+])C(=O).[+rn=80],CC1CCC(N)(CC=O)C(C)C1C[<].[+rn=20]}	1.197448451	17.89456078	108.2123239
{[>]N[C@@H](C)[C@@H](C[NH3+])C(=O).[+rn=90],CC1CCC(N)(CC=O)C(C)C1C[<].[+rn=10]}	2.131847997	18.29448963	142.7694895
{[>]N[C@@H](C)[C@@H](C[NH3+])C(=O).[+rn=10],CC(C)C(C)C1CCC1(N)CC=O[<].[+rn=90]}	4.438961008	86.03521132	290.5911968
{[>]N[C@@H](C)[C@@H](C[NH3+])C(=O).[+rn=20],CC(C)C(C)C1CCC1(N)CC=O[<].[+rn=80]}	4.724172026	68.61188402	209.9271365
{[>]N[C@@H](C)[C@@H](C[NH3+])C(=O).[+rn=30],CC(C)C(C)C1CCC1(N)CC=O[<].[+rn=70]}	6.212031119	61.55780767	193.9455825
{[>]N[C@@H](C)[C@@H](C[NH3+])C(=O).[+rn=40],CC(C)C(C)C1CCC1(N)CC=O[<].[+rn=60]}	6.300145159	51.7234675	130.1968882
{[>]N[C@@H](C)[C@@H](C[NH3+])C(=O).[+rn=50],CC(C)C(C)C1CCC1(N)CC=O[<].[+rn=50]}	10.37146448	43.78955897	115.0461158
{[>]N[C@@H](C)[C@@H](C[NH3+])C(=O).[+rn=60],CC(C)C(C)C1CCC1(N)CC=O[<].[+rn=40]}	11.56137025	39.12443734	103.9321906
{[>]N[C@@H](C)[C@@H](C[NH3+])C(=O).[+rn=70],CC(C)C(C)C1CCC1(N)CC=O[<].[+rn=30]}	18.5486395	36.07833448	107.7995071
{[>]N[C@@H](C)[C@@H](C[NH3+])C(=O).[+rn=80],CC(C)C(C)C1CCC1(N)CC=O[<].[+rn=20]}	21.61856464	31.31481685	95.6792756
{[>]N[C@@H](C)[C@@H](C[NH3+])C(=O).[+rn=90],CC(C)C(C)C1CCC1(N)CC=O[<].[+rn=10]}	36.72316865	30.39719683	115.0092247
{[>]N[C@@H](C)[C@@H](C[NH3+])C(=O).[+rn=10],CCC1(C)CCC(N)(CC=O)C1C[<].[+rn=90]}	0.277092858	27.27145983	60.76507007
{[>]N[C@@H](C)[C@@H](C[NH3+])C(=O).[+rn=20],CCC1(C)CCC(N)(CC=O)C1C[<].[+rn=80]}	0.262966115	22.14077338	47.28395882
{[>]N[C@@H](C)[C@@H](C[NH3+])C(=O).[+rn=30],CCC1(C)CCC(N)(CC=O)C1C[<].[+rn=70]}	0.361515113	21.11671328	52.18305778
{[>]N[C@@H](C)[C@@H](C[NH3+])C(=O).[+rn=40],CCC1(C)CCC(N)(CC=O)C1C[<].[+rn=60]}	0.320509248	18.36146533	41.37976029
{[>]N[C@@H](C)[C@@H](C[NH3+])C(=O).[+rn=50],CCC1(C)CCC(N)(CC=O)C1C[<].[+rn=50]}	0.530295195	16.35370263	41.62616353
{[>]N[C@@H](C)[C@@H](C[NH3+])C(=O).[+rn=60],CCC1(C)CCC(N)(CC=O)C1C[<].[+rn=40]}	0.562239579	16.16629895	45.48784768
{[>]N[C@@H](C)[C@@H](C[NH3+])C(=O).[+rn=70],CCC1(C)CCC(N)(CC=O)C1C[<].[+rn=30]}	0.922898619	16.19423212	57.94411144
{[>]N[C@@H](C)[C@@H](C[NH3+])C(=O).[+rn=80],CCC1(C)CCC(N)(CC=O)C1C[<].[+rn=20]}	1.02209562	15.03889401	65.95341849
{[>]N[C@@H](C)[C@@H](C[NH3+])C(=O).[+rn=90],CCC1(C)CCC(N)(CC=O)C1C[<].[+rn=10]}	1.688861529	15.7516864	101.2186531
{[>]N[C@@H](C)[C@@H](C[NH3+])C(=O).[+rn=10],CC1CCCCC(N)(CC=O)CC1[<].[+rn=90]}	1.402517694	98.66994397	271.4888222
{[>]N[C@@H](C)[C@@H](C[NH3+])C(=O).[+rn=20],CC1CCCCC(N)(CC=O)CC1[<].[+rn=80]}	1.625539305	80.38881544	191.832436
{[>]N[C@@H](C)[C@@H](C[NH3+])C(=O).[+rn=30],CC1CCCCC(N)(CC=O)CC1[<].[+rn=70]}	2.287400117	70.24378155	176.0694475
{[>]N[C@@H](C)[C@@H](C[NH3+])C(=O).[+rn=40],CC1CCCCC(N)(CC=O)CC1[<].[+rn=60]}	2.365802743	57.66884005	88.20438635
{[>]N[C@@H](C)[C@@H](C[NH3+])C(=O).[+rn=50],CC1CCCCC(N)(CC=O)CC1[<].[+rn=50]}	3.966239444	48.82068866	68.3151999
{[>]N[C@@H](C)[C@@H](C[NH3+])C(=O).[+rn=60],CC1CCCCC(N)(CC=O)CC1[<].[+rn=40]}	4.46748531	43.45319866	62.63913449
{[>]N[C@@H](C)[C@@H](C[NH3+])C(=O).[+rn=70],CC1CCCCC(N)(CC=O)CC1[<].[+rn=30]}	7.889326936	39.53456723	74.12113914
{[>]N[C@@H](C)[C@@H](C[NH3+])C(=O).[+rn=80],CC1CCCCC(N)(CC=O)CC1[<].[+rn=20]}	12.23153001	33.44164469	80.82344381
{[>]N[C@@H](C)[C@@H](C[NH3+])C(=O).[+rn=90],CC1CCCCC(N)(CC=O)CC1[<].[+rn=10]}	23.28164201	31.82886921	121.9494239
{[>]N[C@@H](C)[C@@H](C[NH3+])C(=O).[+rn=10],CC(C)C1C(C)CCC1(N)CC=O[<].[+rn=90]}	0.429911295	38.49395647	98.24759295
{[>]N[C@@H](C)[C@@H](C[NH3+])C(=O).[+rn=20],CC(C)C1C(C)CCC1(N)CC=O[<].[+rn=80]}	0.396614343	31.43000236	77.39545231
{[>]N[C@@H](C)[C@@H](C[NH3+])C(=O).[+rn=30],CC(C)C1C(C)CCC1(N)CC=O[<].[+rn=70]}	0.426040438	29.54107157	87.25442516
{[>]N[C@@H](C)[C@@H](C[NH3+])C(=O).[+rn=40],CC(C)C1C(C)CCC1(N)CC=O[<].[+rn=60]}	0.35699172	25.36365362	70.44799863
{[>]N[C@@H](C)[C@@H](C[NH3+])C(=O).[+rn=50],CC(C)C1C(C)CCC1(N)CC=O[<].[+rn=50]}	0.447391269	22.28661506	71.880647
{[>]N[C@@H](C)[C@@H](C[NH3+])C(=O).[+rn=60],CC(C)C1C(C)CCC1(N)CC=O[<].[+rn=40]}	0.418472205	20.95970238	77.99382124
{[>]N[C@@H](C)[C@@H](C[NH3+])C(=O).[+rn=70],CC(C)C1C(C)CCC1(N)CC=O[<].[+rn=30]}	0.552402216	20.19096275	102.6259916
{[>]N[C@@H](C)[C@@H](C[NH3+])C(=O).[+rn=80],CC(C)C1C(C)CCC1(N)CC=O[<].[+rn=20]}	0.600628296	18.54471873	103.8313173
{[>]N[C@@H](C)[C@@H](C[NH3+])C(=O).[+rn=90],CC(C)C1C(C)CCC1(N)CC=O[<].[+rn=10]}	0.733307694	18.94830713	139.6952948
{[>]N[C@@H](C)[C@@H](C[NH3+])C(=O).[+rn=10],CCC1C(C)(C)CCC1(N)CC=O[<].[+rn=90]}	0.501774342	28.57354405	53.22534203
{[>]N[C@@H](C)[C@@H](C[NH3+])C(=O).[+rn=20],CCC1C(C)(C)CCC1(N)CC=O[<].[+rn=80]}	0.43972178	23.23906767	42.59876165
{[>]N[C@@H](C)[C@@H](C[NH3+])C(=O).[+rn=30],CCC1C(C)(C)CCC1(N)CC=O[<].[+rn=70]}	0.453262903	21.93795551	48.16530095
{[>]N[C@@H](C)[C@@H](C[NH3+])C(=O).[+rn=40],CCC1C(C)(C)CCC1(N)CC=O[<].[+rn=60]}	0.399369033	19.34016679	38.83536096
{[>]N[C@@H](C)[C@@H](C[NH3+])C(=O).[+rn=50],CCC1C(C)(C)CCC1(N)CC=O[<].[+rn=50]}	0.513485242	17.18175817	42.73619655
{[>]N[C@@H](C)[C@@H](C[NH3+])C(=O).[+rn=60],CCC1C(C)(C)CCC1(N)CC=O[<].[+rn=40]}	0.483677204	16.77450305	48.14918903
{[>]N[C@@H](C)[C@@H](C[NH3+])C(=O).[+rn=70],CCC1C(C)(C)CCC1(N)CC=O[<].[+rn=30]}	0.6180837	16.74440894	63.65666195
{[>]N[C@@H](C)[C@@H](C[NH3+])C(=O).[+rn=80],CCC1C(C)(C)CCC1(N)CC=O[<].[+rn=20]}	0.626796275	15.60043161	73.54113265
{[>]N[C@@H](C)[C@@H](C[NH3+])C(=O).[+rn=90],CCC1C(C)(C)CCC1(N)CC=O[<].[+rn=10]}	0.726872633	16.40226955	108.019676
{[>]N[C@@H](C)[C@@H](C[NH3+])C(=O).[+rn=10],CC1CCCC(N)(CC=O)C(C)C1[<].[+rn=90]}	0.218613322	45.8888454	107.3870969
{[>]N[C@@H](C)[C@@H](C[NH3+])C(=O).[+rn=20],CC1CCCC(N)(CC=O)C(C)C1[<].[+rn=80]}	0.224619964	36.67580099	73.73127136
{[>]N[C@@H](C)[C@@H](C[NH3+])C(=O).[+rn=30],CC1CCCC(N)(CC=O)C(C)C1[<].[+rn=70]}	0.291622861	34.08529008	74.24540933
{[>]N[C@@H](C)[C@@H](C[NH3+])C(=O).[+rn=40],CC1CCCC(N)(CC=O)C(C)C1[<].[+rn=60]}	0.274991929	28.67234857	51.62487714
{[>]N[C@@H](C)[C@@H](C[NH3+])C(=O).[+rn=50],CC1CCCC(N)(CC=O)C(C)C1[<].[+rn=50]}	0.41816199	24.47538361	47.35345609
{[>]N[C@@H](C)[C@@H](C[NH3+])C(=O).[+rn=60],CC1CCCC(N)(CC=O)C(C)C1[<].[+rn=40]}	0.438387951	22.85692361	55.41038595
{[>]N[C@@H](C)[C@@H](C[NH3+])C(=O).[+rn=70],CC1CCCC(N)(CC=O)C(C)C1[<].[+rn=30]}	0.80684678	22.17965731	75.00559825
{[>]N[C@@H](C)[C@@H](C[NH3+])C(=O).[+rn=80],CC1CCCC(N)(CC=O)C(C)C1[<].[+rn=20]}	1.186462295	20.02977254	91.89639874
{[>]N[C@@H](C)[C@@H](C[NH3+])C(=O).[+rn=90],CC1CCCC(N)(CC=O)C(C)C1[<].[+rn=10]}	2.176523102	20.24843752	138.9123864
{[>]N[C@@H](C)[C@@H](C[NH3+])C(=O).[+rn=10],CC1CCC(N)(CC=O)CC(C)C1[<].[+rn=90]}	0.249727949	64.9817431	126.6362663
{[>]N[C@@H](C)[C@@H](C[NH3+])C(=O).[+rn=20],CC1CCC(N)(CC=O)CC(C)C1[<].[+rn=80]}	0.23745312	51.78122033	86.87823687
{[>]N[C@@H](C)[C@@H](C[NH3+])C(=O).[+rn=30],CC1CCC(N)(CC=O)CC(C)C1[<].[+rn=70]}	0.27513498	47.23629189	92.7580518
{[>]N[C@@H](C)[C@@H](C[NH3+])C(=O).[+rn=40],CC1CCC(N)(CC=O)CC(C)C1[<].[+rn=60]}	0.256009928	40.35309481	65.09469504
{[>]N[C@@H](C)[C@@H](C[NH3+])C(=O).[+rn=50],CC1CCC(N)(CC=O)CC(C)C1[<].[+rn=50]}	0.350989946	34.78475794	59.70678343
{[>]N[C@@H](C)[C@@H](C[NH3+])C(=O).[+rn=60],CC1CCC(N)(CC=O)CC(C)C1[<].[+rn=40]}	0.3752387	31.7942927	63.19767257
{[>]N[C@@H](C)[C@@H](C[NH3+])C(=O).[+rn=70],CC1CCC(N)(CC=O)CC(C)C1[<].[+rn=30]}	0.613191471	29.69544806	79.69795018
{[>]N[C@@H](C)[C@@H](C[NH3+])C(=O).[+rn=80],CC1CCC(N)(CC=O)CC(C)C1[<].[+rn=20]}	0.859678079	25.80919962	90.56068228
{[>]N[C@@H](C)[C@@H](C[NH3+])C(=O).[+rn=90],CC1CCC(N)(CC=O)CC(C)C1[<].[+rn=10]}	1.389277759	25.79752245	132.2974242
{[>]N[C@@H](C)[C@@H](C[NH3+])C(=O).[+rn=10],CCCCC1CCCC1(N)CC=O[<].[+rn=90]}	2.386392202	81.13855048	253.6425217
{[>]N[C@@H](C)[C@@H](C[NH3+])C(=O).[+rn=20],CCCCC1CCCC1(N)CC=O[<].[+rn=80]}	2.235716893	64.91487502	207.4233307
{[>]N[C@@H](C)[C@@H](C[NH3+])C(=O).[+rn=30],CCCCC1CCCC1(N)CC=O[<].[+rn=70]}	2.546032157	56.46713722	196.6743413
{[>]N[C@@H](C)[C@@H](C[NH3+])C(=O).[+rn=40],CCCCC1CCCC1(N)CC=O[<].[+rn=60]}	2.043522082	47.50990495	117.0349901
{[>]N[C@@H](C)[C@@H](C[NH3+])C(=O).[+rn=50],CCCCC1CCCC1(N)CC=O[<].[+rn=50]}	2.614232883	41.32320499	94.56208827
{[>]N[C@@H](C)[C@@H](C[NH3+])C(=O).[+rn=60],CCCCC1CCCC1(N)CC=O[<].[+rn=40]}	2.440968429	37.45796848	88.22959828
{[>]N[C@@H](C)[C@@H](C[NH3+])C(=O).[+rn=70],CCCCC1CCCC1(N)CC=O[<].[+rn=30]}	4.932435092	34.67907862	99.44161941
{[>]N[C@@H](C)[C@@H](C[NH3+])C(=O).[+rn=80],CCCCC1CCCC1(N)CC=O[<].[+rn=20]}	8.352439057	30.61267325	107.1007686
{[>]N[C@@H](C)[C@@H](C[NH3+])C(=O).[+rn=90],CCCCC1CCCC1(N)CC=O[<].[+rn=10]}	21.34178645	29.33241033	155.2775121
{[>]N[C@@H](C)[C@@H](C[NH3+])C(=O).[+rn=10],CC(C)(C)CC1CCC1(N)CC=O[<].[+rn=90]}	73.77087232	120.2685942	224.9840595
{[>]N[C@@H](C)[C@@H](C[NH3+])C(=O).[+rn=20],CC(C)(C)CC1CCC1(N)CC=O[<].[+rn=80]}	85.25648333	100.539809	137.1247163
{[>]N[C@@H](C)[C@@H](C[NH3+])C(=O).[+rn=30],CC(C)(C)CC1CCC1(N)CC=O[<].[+rn=70]}	129.0815655	89.79999766	121.9053978
{[>]N[C@@H](C)[C@@H](C[NH3+])C(=O).[+rn=40],CC(C)(C)CC1CCC1(N)CC=O[<].[+rn=60]}	145.889426	75.06062359	79.17854639
{[>]N[C@@H](C)[C@@H](C[NH3+])C(=O).[+rn=50],CC(C)(C)CC1CCC1(N)CC=O[<].[+rn=50]}	252.7062093	63.75346439	66.99359364
{[>]N[C@@H](C)[C@@H](C[NH3+])C(=O).[+rn=60],CC(C)(C)CC1CCC1(N)CC=O[<].[+rn=40]}	262.6790606	57.85723122	58.42881837
{[>]N[C@@H](C)[C@@H](C[NH3+])C(=O).[+rn=70],CC(C)(C)CC1CCC1(N)CC=O[<].[+rn=30]}	403.1919489	53.89727711	59.149437
{[>]N[C@@H](C)[C@@H](C[NH3+])C(=O).[+rn=80],CC(C)(C)CC1CCC1(N)CC=O[<].[+rn=20]}	462.8019097	47.50019547	46.65081657
{[>]N[C@@H](C)[C@@H](C[NH3+])C(=O).[+rn=90],CC(C)(C)CC1CCC1(N)CC=O[<].[+rn=10]}	641.802934	46.38143653	52.35865778
{[>]N[C@@H](C)[C@@H](C[NH3+])C(=O).[+rn=10],CCC(CC)C1CCC1(N)CC=O[<].[+rn=90]}	1.94239358	92.41364696	370.6764635
{[>]N[C@@H](C)[C@@H](C[NH3+])C(=O).[+rn=20],CCC(CC)C1CCC1(N)CC=O[<].[+rn=80]}	2.127905064	73.71451607	251.822537
{[>]N[C@@H](C)[C@@H](C[NH3+])C(=O).[+rn=30],CCC(CC)C1CCC1(N)CC=O[<].[+rn=70]}	2.97280545	65.23458938	221.2674724
{[>]N[C@@H](C)[C@@H](C[NH3+])C(=O).[+rn=40],CCC(CC)C1CCC1(N)CC=O[<].[+rn=60]}	3.21516827	54.6808126	118.6051381
{[>]N[C@@H](C)[C@@H](C[NH3+])C(=O).[+rn=50],CCC(CC)C1CCC1(N)CC=O[<].[+rn=50]}	5.372688473	46.91323001	99.25772296
{[>]N[C@@H](C)[C@@H](C[NH3+])C(=O).[+rn=60],CCC(CC)C1CCC1(N)CC=O[<].[+rn=40]}	6.717066543	42.09438554	89.41973357
{[>]N[C@@H](C)[C@@H](C[NH3+])C(=O).[+rn=70],CCC(CC)C1CCC1(N)CC=O[<].[+rn=30]}	11.6988488	38.97428309	97.97961683
{[>]N[C@@H](C)[C@@H](C[NH3+])C(=O).[+rn=80],CCC(CC)C1CCC1(N)CC=O[<].[+rn=20]}	16.16666543	34.41576308	92.032095
{[>]N[C@@H](C)[C@@H](C[NH3+])C(=O).[+rn=90],CCC(CC)C1CCC1(N)CC=O[<].[+rn=10]}	28.74855207	33.32519785	115.3691683
{[>]N[C@@H](C)[C@@H](C[NH3+])C(=O).[+rn=10],CCCC(C)C1CCC1(N)CC=O[<].[+rn=90]}	2.835812794	71.21731866	345.3270472
{[>]N[C@@H](C)[C@@H](C[NH3+])C(=O).[+rn=20],CCCC(C)C1CCC1(N)CC=O[<].[+rn=80]}	2.243893951	57.22838261	245.9087923
{[>]N[C@@H](C)[C@@H](C[NH3+])C(=O).[+rn=30],CCCC(C)C1CCC1(N)CC=O[<].[+rn=70]}	2.153422375	50.36600122	218.9907204
{[>]N[C@@H](C)[C@@H](C[NH3+])C(=O).[+rn=40],CCCC(C)C1CCC1(N)CC=O[<].[+rn=60]}	1.660293066	42.64201067	117.5315674
{[>]N[C@@H](C)[C@@H](C[NH3+])C(=O).[+rn=50],CCCC(C)C1CCC1(N)CC=O[<].[+rn=50]}	1.898190449	36.62779839	95.05522486
{[>]N[C@@H](C)[C@@H](C[NH3+])C(=O).[+rn=60],CCCC(C)C1CCC1(N)CC=O[<].[+rn=40]}	1.707290081	33.26401683	88.58667369
{[>]N[C@@H](C)[C@@H](C[NH3+])C(=O).[+rn=70],CCCC(C)C1CCC1(N)CC=O[<].[+rn=30]}	2.653429472	30.74692109	106.1974545
{[>]N[C@@H](C)[C@@H](C[NH3+])C(=O).[+rn=80],CCCC(C)C1CCC1(N)CC=O[<].[+rn=20]}	2.946863222	27.38682102	110.7951267
{[>]N[C@@H](C)[C@@H](C[NH3+])C(=O).[+rn=90],CCCC(C)C1CCC1(N)CC=O[<].[+rn=10]}	4.501375216	26.49773767	151.8165609
{[>]N[C@@H](C)[C@@H](C[NH3+])C(=O).[+rn=10],CCC1(C(C)C)CCC1(N)CC=O[<].[+rn=90]}	0.340201407	25.38071918	76.12855286
{[>]N[C@@H](C)[C@@H](C[NH3+])C(=O).[+rn=20],CCC1(C(C)C)CCC1(N)CC=O[<].[+rn=80]}	0.324914185	20.81342692	58.10446794
{[>]N[C@@H](C)[C@@H](C[NH3+])C(=O).[+rn=30],CCC1(C(C)C)CCC1(N)CC=O[<].[+rn=70]}	0.37094733	19.80885034	61.92909363
{[>]N[C@@H](C)[C@@H](C[NH3+])C(=O).[+rn=40],CCC1(C(C)C)CCC1(N)CC=O[<].[+rn=60]}	0.323627843	17.71973483	47.54907736
{[>]N[C@@H](C)[C@@H](C[NH3+])C(=O).[+rn=50],CCC1(C(C)C)CCC1(N)CC=O[<].[+rn=50]}	0.404106079	15.98342897	49.52765421
{[>]N[C@@H](C)[C@@H](C[NH3+])C(=O).[+rn=60],CCC1(C(C)C)CCC1(N)CC=O[<].[+rn=40]}	0.366537449	16.18752751	57.18617644
{[>]N[C@@H](C)[C@@H](C[NH3+])C(=O).[+rn=70],CCC1(C(C)C)CCC1(N)CC=O[<].[+rn=30]}	0.445850646	16.3232245	78.37700717
{[>]N[C@@H](C)[C@@H](C[NH3+])C(=O).[+rn=80],CCC1(C(C)C)CCC1(N)CC=O[<].[+rn=20]}	0.440716194	15.26340885	91.65003325
{[>]N[C@@H](C)[C@@H](C[NH3+])C(=O).[+rn=90],CCC1(C(C)C)CCC1(N)CC=O[<].[+rn=10]}	0.515298806	16.0171922	131.1440071
{[>]N[C@@H](C)[C@@H](C[NH3+])C(=O).[+rn=10],CC(C)C1CCC(N)(CC=O)C1C[<].[+rn=90]}	0.395117798	49.14703478	123.7288385
{[>]N[C@@H](C)[C@@H](C[NH3+])C(=O).[+rn=20],CC(C)C1CCC(N)(CC=O)C1C[<].[+rn=80]}	0.490607217	39.20846299	94.49729517
{[>]N[C@@H](C)[C@@H](C[NH3+])C(=O).[+rn=30],CC(C)C1CCC(N)(CC=O)C1C[<].[+rn=70]}	0.794111599	36.04442027	96.5616827
{[>]N[C@@H](C)[C@@H](C[NH3+])C(=O).[+rn=40],CC(C)C1CCC(N)(CC=O)C1C[<].[+rn=60]}	0.96945203	30.47504798	73.05382911
{[>]N[C@@H](C)[C@@H](C[NH3+])C(=O).[+rn=50],CC(C)C1CCC(N)(CC=O)C1C[<].[+rn=50]}	1.991923666	26.21083895	67.4574809
{[>]N[C@@H](C)[C@@H](C[NH3+])C(=O).[+rn=60],CC(C)C1CCC(N)(CC=O)C1C[<].[+rn=40]}	2.703826234	25.01435579	63.85180624
{[>]N[C@@H](C)[C@@H](C[NH3+])C(=O).[+rn=70],CC(C)C1CCC(N)(CC=O)C1C[<].[+rn=30]}	5.903913292	24.29320422	74.298652
{[>]N[C@@H](C)[C@@H](C[NH3+])C(=O).[+rn=80],CC(C)C1CCC(N)(CC=O)C1C[<].[+rn=20]}	8.583648156	21.87449288	74.68490228
{[>]N[C@@H](C)[C@@H](C[NH3+])C(=O).[+rn=90],CC(C)C1CCC(N)(CC=O)C1C[<].[+rn=10]}	15.62910652	21.96539714	99.36795229
{[>]N[C@@H](C)[C@@H](C[NH3+])C(=O).[+rn=10],CCCCCC1CCC1(N)CC=O[<].[+rn=90]}	2.625327648	70.21027518	231.6318219
{[>]N[C@@H](C)[C@@H](C[NH3+])C(=O).[+rn=20],CCCCCC1CCC1(N)CC=O[<].[+rn=80]}	2.64254544	57.99745793	185.7323741
{[>]N[C@@H](C)[C@@H](C[NH3+])C(=O).[+rn=30],CCCCCC1CCC1(N)CC=O[<].[+rn=70]}	3.110342948	51.28634403	179.1205911
{[>]N[C@@H](C)[C@@H](C[NH3+])C(=O).[+rn=40],CCCCCC1CCC1(N)CC=O[<].[+rn=60]}	2.522818044	43.49616673	94.36995398
{[>]N[C@@H](C)[C@@H](C[NH3+])C(=O).[+rn=50],CCCCCC1CCC1(N)CC=O[<].[+rn=50]}	3.637816025	36.91997936	73.02568787
{[>]N[C@@H](C)[C@@H](C[NH3+])C(=O).[+rn=60],CCCCCC1CCC1(N)CC=O[<].[+rn=40]}	3.456519137	33.08443282	65.06210206
{[>]N[C@@H](C)[C@@H](C[NH3+])C(=O).[+rn=70],CCCCCC1CCC1(N)CC=O[<].[+rn=30]}	7.255801818	30.97998362	88.18259661
{[>]N[C@@H](C)[C@@H](C[NH3+])C(=O).[+rn=80],CCCCCC1CCC1(N)CC=O[<].[+rn=20]}	12.91802094	26.97960962	120.2298286
{[>]N[C@@H](C)[C@@H](C[NH3+])C(=O).[+rn=90],CCCCCC1CCC1(N)CC=O[<].[+rn=10]}	36.07262226	25.4869093	185.7342719
{[>]N[C@@H](C)[C@@H](C[NH3+])C(=O).[+rn=10],CC1CCCCCC(N)(CC=O)C1[<].[+rn=90]}	0.610885407	84.65226323	256.3309964
{[>]N[C@@H](C)[C@@H](C[NH3+])C(=O).[+rn=20],CC1CCCCCC(N)(CC=O)C1[<].[+rn=80]}	0.536463937	68.24915924	185.0349932
{[>]N[C@@H](C)[C@@H](C[NH3+])C(=O).[+rn=30],CC1CCCCCC(N)(CC=O)C1[<].[+rn=70]}	0.585871973	60.94994493	182.6094957
{[>]N[C@@H](C)[C@@H](C[NH3+])C(=O).[+rn=40],CC1CCCCCC(N)(CC=O)C1[<].[+rn=60]}	0.491433944	51.233911	95.40793254
{[>]N[C@@H](C)[C@@H](C[NH3+])C(=O).[+rn=50],CC1CCCCCC(N)(CC=O)C1[<].[+rn=50]}	0.642685642	43.65270318	79.99637754
{[>]N[C@@H](C)[C@@H](C[NH3+])C(=O).[+rn=60],CC1CCCCCC(N)(CC=O)C1[<].[+rn=40]}	0.591871447	38.71340588	79.87438974
{[>]N[C@@H](C)[C@@H](C[NH3+])C(=O).[+rn=70],CC1CCCCCC(N)(CC=O)C1[<].[+rn=30]}	0.981644898	35.13418049	105.9572023
{[>]N[C@@H](C)[C@@H](C[NH3+])C(=O).[+rn=80],CC1CCCCCC(N)(CC=O)C1[<].[+rn=20]}	1.357221041	30.23798357	109.4921308
{[>]N[C@@H](C)[C@@H](C[NH3+])C(=O).[+rn=90],CC1CCCCCC(N)(CC=O)C1[<].[+rn=10]}	2.507777378	29.10372129	159.204556
{[>]N[C@@H](C)[C@@H](C[NH3+])C(=O).[+rn=10],CC1CC(C)(C)CCC1(N)CC=O[<].[+rn=90]}	0.84515214	51.53264511	71.94018973
{[>]N[C@@H](C)[C@@H](C[NH3+])C(=O).[+rn=20],CC1CC(C)(C)CCC1(N)CC=O[<].[+rn=80]}	0.993461803	41.4045436	52.38119306
{[>]N[C@@H](C)[C@@H](C[NH3+])C(=O).[+rn=30],CC1CC(C)(C)CCC1(N)CC=O[<].[+rn=70]}	1.460810013	37.90120523	54.99425279
{[>]N[C@@H](C)[C@@H](C[NH3+])C(=O).[+rn=40],CC1CC(C)(C)CCC1(N)CC=O[<].[+rn=60]}	1.70897511	32.47817643	40.05279345
{[>]N[C@@H](C)[C@@H](C[NH3+])C(=O).[+rn=50],CC1CC(C)(C)CCC1(N)CC=O[<].[+rn=50]}	3.191494275	28.18188002	35.03096215
{[>]N[C@@H](C)[C@@H](C[NH3+])C(=O).[+rn=60],CC1CC(C)(C)CCC1(N)CC=O[<].[+rn=40]}	4.203418334	26.31050418	35.3099643
{[>]N[C@@H](C)[C@@H](C[NH3+])C(=O).[+rn=70],CC1CC(C)(C)CCC1(N)CC=O[<].[+rn=30]}	8.07436633	25.36756378	41.60006695
{[>]N[C@@H](C)[C@@H](C[NH3+])C(=O).[+rn=80],CC1CC(C)(C)CCC1(N)CC=O[<].[+rn=20]}	11.57839843	22.81231248	44.38133519
{[>]N[C@@H](C)[C@@H](C[NH3+])C(=O).[+rn=90],CC1CC(C)(C)CCC1(N)CC=O[<].[+rn=10]}	19.30210968	22.86784054	65.93194006
{[>]N[C@@H](C)[C@@H](C[NH3+])C(=O).[+rn=10],CCCC(C)(N)CC=O[<].[+rn=90]}	37.10075486	67.48490388	301.1494484
{[>]N[C@@H](C)[C@@H](C[NH3+])C(=O).[+rn=20],CCCC(C)(N)CC=O[<].[+rn=80]}	27.30615184	47.24632945	275.3126739
{[>]N[C@@H](C)[C@@H](C[NH3+])C(=O).[+rn=30],CCCC(C)(N)CC=O[<].[+rn=70]}	28.34485102	36.3906378	222.9346769
{[>]N[C@@H](C)[C@@H](C[NH3+])C(=O).[+rn=40],CCCC(C)(N)CC=O[<].[+rn=60]}	18.09070365	25.44857626	91.82510168
{[>]N[C@@H](C)[C@@H](C[NH3+])C(=O).[+rn=50],CCCC(C)(N)CC=O[<].[+rn=50]}	15.91871755	19.56753706	87.37979717
{[>]N[C@@H](C)[C@@H](C[NH3+])C(=O).[+rn=60],CCCC(C)(N)CC=O[<].[+rn=40]}	8.319370324	19.99654228	69.80685966
{[>]N[C@@H](C)[C@@H](C[NH3+])C(=O).[+rn=70],CCCC(C)(N)CC=O[<].[+rn=30]}	10.06450834	23.13321251	146.8852312
{[>]N[C@@H](C)[C@@H](C[NH3+])C(=O).[+rn=80],CCCC(C)(N)CC=O[<].[+rn=20]}	11.19540713	26.52332524	209.863983
{[>]N[C@@H](C)[C@@H](C[NH3+])C(=O).[+rn=90],CCCC(C)(N)CC=O[<].[+rn=10]}	18.47060671	35.16425174	305.2679973
