# Supplementary material for: AI-guided few-shot inverse design of HDP-mimicking polymers against drug-resistant bacteria
Source: Nat Commun. 2024 Jul 26;15:6288. doi: 10.1038/s41467-024-50533-4 (PMC11282099; doi:10.1038/s41467-024-50533-4)
Supplement: Supplementary file 11 — Source Data [file 41467_2024_50533_MOESM11_ESM.zip › Source Data/Supplementary Information/FigS48_Predicted_Sau.xlsx]

## Sheet: DM_Sau
	HE	βDE	TM	BU	CO	βCP
Predictied	17.27	16.35	10.93	16.94	11.26	11.25

## Sheet: MM_Sau
	HE	βDE	TM	BU	CO	βCP
Predictied	39.58	36.55	21.18	43.11	39.74	35.37
