# Supplementary material for: AI-guided few-shot inverse design of HDP-mimicking polymers against drug-resistant bacteria
Source: Nat Commun. 2024 Jul 26;15:6288. doi: 10.1038/s41467-024-50533-4 (PMC11282099; doi:10.1038/s41467-024-50533-4)
Supplement: Supplementary file 11 — Source Data [file 41467_2024_50533_MOESM11_ESM.zip › Source Data/Supplementary Information/FigS49_Predicted_Ecoli.xlsx]

## Sheet: DM_Ecoli
	HE	βDE	TM	BU	CO	βCP
Predictied	80.26	48.75	32.06	57.54	34.44	22.32

## Sheet: MM_Ecoli
	HE	βDE	TM	BU	CO	βCP
Predictied	194.08	146.84	93.37	155.61	222.57	93.92
