# Supplementary material for: AI-guided few-shot inverse design of HDP-mimicking polymers against drug-resistant bacteria
Source: Nat Commun. 2024 Jul 26;15:6288. doi: 10.1038/s41467-024-50533-4 (PMC11282099; doi:10.1038/s41467-024-50533-4)
Supplement: Supplementary file 11 — Source Data [file 41467_2024_50533_MOESM11_ESM.zip › Source Data/Supplementary Information/FigS50_Predicted_HC10.xlsx]

## Sheet: DM_HC10
	HE	βDE	TM	BU	CO	βCP
Predictied	6.28	15.03	14.04	8.75	2.77	4.78

## Sheet: MM_HC10
	HE	βDE	TM	BU	CO	βCP
Predictied	12.5	26.09	4.95	36.11	62.18	26.13
