# Supplementary material for: AI-guided few-shot inverse design of HDP-mimicking polymers against drug-resistant bacteria
Source: Nat Commun. 2024 Jul 26;15:6288. doi: 10.1038/s41467-024-50533-4 (PMC11282099; doi:10.1038/s41467-024-50533-4)
Supplement: Supplementary file 11 — Source Data [file 41467_2024_50533_MOESM11_ESM.zip › Source Data/Supplementary Information/FigS51,54,55_predict_all.csv]

smiles	HC10	Sau	Ecoli
{[>]NC(CCCC[NH3+])C=O.[+rn=20],CCCC(N)C=O[<].[+rn=80]}	502.4535183	21.55817877	153.7743976
{[>]NC(CCCC[NH3+])C=O.[+rn=30],CCCC(N)C=O[<].[+rn=70]}	396.1955924	28.37156699	135.1581275
{[>]NC(CCCC[NH3+])C=O.[+rn=40],CCCC(N)C=O[<].[+rn=60]}	208.8126292	24.74374329	124.4127849
{[>]NC(CCCC[NH3+])C=O.[+rn=50],CCCC(N)C=O[<].[+rn=50]}	194.7687247	32.48467467	128.7468472
{[>]NC(CCCC[NH3+])C=O.[+rn=60],CCCC(N)C=O[<].[+rn=40]}	155.4637094	40.22485525	133.2343749
{[>]NC(CCCC[NH3+])C=O.[+rn=70],CCCC(N)C=O[<].[+rn=30]}	177.815343	67.87917211	149.2822138
{[>]NC(CCCC[NH3+])C=O.[+rn=80],CCCC(N)C=O[<].[+rn=20]}	151.8962938	69.29599603	162.8832719
{[>]NC(CCCC[NH3+])C=O.[+rn=90],CCCC(N)C=O[<].[+rn=10]}	147.8762126	129.7984689	187.9444354
{[>]NC(CCCC[NH3+])C=O.[+rn=10],CCC(N)C=O[<].[+rn=90]}	2309.488444	49.65246995	170.2757855
{[>]NC(CCCC[NH3+])C=O.[+rn=20],CCC(N)C=O[<].[+rn=80]}	1358.60178	32.7100799	160.8015143
{[>]NC(CCCC[NH3+])C=O.[+rn=30],CCC(N)C=O[<].[+rn=70]}	914.2976987	44.89604743	150.3696803
{[>]NC(CCCC[NH3+])C=O.[+rn=40],CCC(N)C=O[<].[+rn=60]}	467.9498319	43.92262778	151.9741532
{[>]NC(CCCC[NH3+])C=O.[+rn=50],CCC(N)C=O[<].[+rn=50]}	452.8889878	57.6906294	165.9613747
{[>]NC(CCCC[NH3+])C=O.[+rn=60],CCC(N)C=O[<].[+rn=40]}	352.7552622	69.38812976	174.2965776
{[>]NC(CCCC[NH3+])C=O.[+rn=70],CCC(N)C=O[<].[+rn=30]}	441.3471715	105.4116578	187.6837555
{[>]NC(CCCC[NH3+])C=O.[+rn=80],CCC(N)C=O[<].[+rn=20]}	355.2614507	106.8243747	202.2617406
{[>]NC(CCCC[NH3+])C=O.[+rn=90],CCC(N)C=O[<].[+rn=10]}	289.3091646	193.7619553	214.2334316
{[>]NC(CCCC[NH3+])C=O.[+rn=10],NC(C=O)CC1CCCCCCC1[<].[+rn=90]}	2.72763656	159.639519	134.2842539
{[>]NC(CCCC[NH3+])C=O.[+rn=20],NC(C=O)CC1CCCCCCC1[<].[+rn=80]}	2.574527149	114.2273606	120.0943936
{[>]NC(CCCC[NH3+])C=O.[+rn=30],NC(C=O)CC1CCCCCCC1[<].[+rn=70]}	2.535660945	105.5026909	109.1246958
{[>]NC(CCCC[NH3+])C=O.[+rn=40],NC(C=O)CC1CCCCCCC1[<].[+rn=60]}	2.5196268	68.92073147	102.8669482
{[>]NC(CCCC[NH3+])C=O.[+rn=50],NC(C=O)CC1CCCCCCC1[<].[+rn=50]}	2.660223939	62.71155699	103.5231857
{[>]NC(CCCC[NH3+])C=O.[+rn=60],NC(C=O)CC1CCCCCCC1[<].[+rn=40]}	2.492687629	43.51656624	111.3210803
{[>]NC(CCCC[NH3+])C=O.[+rn=70],NC(C=O)CC1CCCCCCC1[<].[+rn=30]}	2.537655795	43.0345219	127.2568686
{[>]NC(CCCC[NH3+])C=O.[+rn=80],NC(C=O)CC1CCCCCCC1[<].[+rn=20]}	2.771665558	32.17166728	144.306554
{[>]NC(CCCC[NH3+])C=O.[+rn=90],NC(C=O)CC1CCCCCCC1[<].[+rn=10]}	3.531365095	33.59662252	157.2027346
{[>]NC(CCCC[NH3+])C=O.[+rn=10],CC(C)C(N)C=O[<].[+rn=90]}	939.441326	33.42172653	158.1412286
{[>]NC(CCCC[NH3+])C=O.[+rn=20],CC(C)C(N)C=O[<].[+rn=80]}	664.8350417	23.23834765	140.2548653
{[>]NC(CCCC[NH3+])C=O.[+rn=30],CC(C)C(N)C=O[<].[+rn=70]}	533.0345291	26.35841633	126.9061305
{[>]NC(CCCC[NH3+])C=O.[+rn=40],CC(C)C(N)C=O[<].[+rn=60]}	303.9360388	26.68164035	114.6954412
{[>]NC(CCCC[NH3+])C=O.[+rn=50],CC(C)C(N)C=O[<].[+rn=50]}	250.4950828	32.62606434	113.1796161
{[>]NC(CCCC[NH3+])C=O.[+rn=60],CC(C)C(N)C=O[<].[+rn=40]}	163.7146486	41.37845991	113.6373505
{[>]NC(CCCC[NH3+])C=O.[+rn=70],CC(C)C(N)C=O[<].[+rn=30]}	151.6019634	56.34720533	120.0950207
{[>]NC(CCCC[NH3+])C=O.[+rn=80],CC(C)C(N)C=O[<].[+rn=20]}	115.2816804	64.52858187	133.6579574
{[>]NC(CCCC[NH3+])C=O.[+rn=90],CC(C)C(N)C=O[<].[+rn=10]}	104.9792129	121.8653154	151.0993386
{[>]NC(CCCC[NH3+])C=O.[+rn=10],CCC(C)C(N)C=O[<].[+rn=90]}	226.5481894	26.77192746	175.6843078
{[>]NC(CCCC[NH3+])C=O.[+rn=20],CCC(C)C(N)C=O[<].[+rn=80]}	169.3491557	18.46153303	141.4837516
{[>]NC(CCCC[NH3+])C=O.[+rn=30],CCC(C)C(N)C=O[<].[+rn=70]}	131.7966034	18.86203256	115.5475249
{[>]NC(CCCC[NH3+])C=O.[+rn=40],CCC(C)C(N)C=O[<].[+rn=60]}	79.36714951	18.12343485	96.41176745
{[>]NC(CCCC[NH3+])C=O.[+rn=50],CCC(C)C(N)C=O[<].[+rn=50]}	77.06472534	21.47522579	89.10031105
{[>]NC(CCCC[NH3+])C=O.[+rn=60],CCC(C)C(N)C=O[<].[+rn=40]}	71.70383051	26.74481374	97.72819591
{[>]NC(CCCC[NH3+])C=O.[+rn=70],CCC(C)C(N)C=O[<].[+rn=30]}	81.38280231	38.43576069	112.1390768
{[>]NC(CCCC[NH3+])C=O.[+rn=80],CCC(C)C(N)C=O[<].[+rn=20]}	79.00494396	48.80059182	133.5025159
{[>]NC(CCCC[NH3+])C=O.[+rn=90],CCC(C)C(N)C=O[<].[+rn=10]}	91.34586936	88.19909977	159.1216916
{[>]NC(CCCC[NH3+])C=O.[+rn=10],CC(C)CCC(N)C=O[<].[+rn=90]}	400.7734413	76.50929252	218.2885758
{[>]NC(CCCC[NH3+])C=O.[+rn=20],CC(C)CCC(N)C=O[<].[+rn=80]}	321.4632133	52.18146699	191.2645307
{[>]NC(CCCC[NH3+])C=O.[+rn=30],CC(C)CCC(N)C=O[<].[+rn=70]}	318.2086772	52.54586076	162.5755667
{[>]NC(CCCC[NH3+])C=O.[+rn=40],CC(C)CCC(N)C=O[<].[+rn=60]}	285.8324502	45.04072714	138.0452195
{[>]NC(CCCC[NH3+])C=O.[+rn=50],CC(C)CCC(N)C=O[<].[+rn=50]}	329.7466492	43.1858428	129.6227429
{[>]NC(CCCC[NH3+])C=O.[+rn=60],CC(C)CCC(N)C=O[<].[+rn=40]}	347.9063563	40.27587563	120.0443766
{[>]NC(CCCC[NH3+])C=O.[+rn=70],CC(C)CCC(N)C=O[<].[+rn=30]}	422.1249551	41.33843848	117.7475171
{[>]NC(CCCC[NH3+])C=O.[+rn=80],CC(C)CCC(N)C=O[<].[+rn=20]}	421.8856476	38.94964293	118.2674538
{[>]NC(CCCC[NH3+])C=O.[+rn=90],CC(C)CCC(N)C=O[<].[+rn=10]}	501.8357713	55.57984405	129.0411801
{[>]NC(CCCC[NH3+])C=O.[+rn=10],CC(C)CC(N)C=O[<].[+rn=90]}	141.1282354	32.68725857	210.5211217
{[>]NC(CCCC[NH3+])C=O.[+rn=20],CC(C)CC(N)C=O[<].[+rn=80]}	100.459432	21.78409148	169.4476974
{[>]NC(CCCC[NH3+])C=O.[+rn=30],CC(C)CC(N)C=O[<].[+rn=70]}	78.57296047	23.39073914	136.5338554
{[>]NC(CCCC[NH3+])C=O.[+rn=40],CC(C)CC(N)C=O[<].[+rn=60]}	50.55209104	22.52104487	111.7076585
{[>]NC(CCCC[NH3+])C=O.[+rn=50],CC(C)CC(N)C=O[<].[+rn=50]}	45.48020113	25.15490544	99.79217099
{[>]NC(CCCC[NH3+])C=O.[+rn=60],CC(C)CC(N)C=O[<].[+rn=40]}	38.19153749	28.79892189	103.3994591
{[>]NC(CCCC[NH3+])C=O.[+rn=70],CC(C)CC(N)C=O[<].[+rn=30]}	41.80706989	39.38845851	117.4536144
{[>]NC(CCCC[NH3+])C=O.[+rn=80],CC(C)CC(N)C=O[<].[+rn=20]}	39.42447036	48.99507816	132.8405313
{[>]NC(CCCC[NH3+])C=O.[+rn=90],CC(C)CC(N)C=O[<].[+rn=10]}	42.23434017	88.5676638	152.1473981
{[>]NC(CCCC[NH3+])C=O.[+rn=10],CCC(CC)C(N)C=O[<].[+rn=90]}	17.77757188	33.84777594	149.6691676
{[>]NC(CCCC[NH3+])C=O.[+rn=20],CCC(CC)C(N)C=O[<].[+rn=80]}	13.08592131	23.78794029	121.4626813
{[>]NC(CCCC[NH3+])C=O.[+rn=30],CCC(CC)C(N)C=O[<].[+rn=70]}	10.11780768	21.50477654	100.4449637
{[>]NC(CCCC[NH3+])C=O.[+rn=40],CCC(CC)C(N)C=O[<].[+rn=60]}	6.714757778	17.93270238	84.54994724
{[>]NC(CCCC[NH3+])C=O.[+rn=50],CCC(CC)C(N)C=O[<].[+rn=50]}	6.185276466	17.27995257	77.47247292
{[>]NC(CCCC[NH3+])C=O.[+rn=60],CCC(CC)C(N)C=O[<].[+rn=40]}	6.026441916	18.48195751	76.44358742
{[>]NC(CCCC[NH3+])C=O.[+rn=70],CCC(CC)C(N)C=O[<].[+rn=30]}	7.377490368	23.35462609	86.48876745
{[>]NC(CCCC[NH3+])C=O.[+rn=80],CCC(CC)C(N)C=O[<].[+rn=20]}	8.179898973	28.11249241	96.90129352
{[>]NC(CCCC[NH3+])C=O.[+rn=90],CCC(CC)C(N)C=O[<].[+rn=10]}	9.605503148	50.71563126	111.6882031
{[>]NC(CCCC[NH3+])C=O.[+rn=10],CCCCCC(N)C=O[<].[+rn=90]}	335.9007258	56.22281295	226.2503707
{[>]NC(CCCC[NH3+])C=O.[+rn=20],CCCCCC(N)C=O[<].[+rn=80]}	270.4001665	34.67143719	194.8406003
{[>]NC(CCCC[NH3+])C=O.[+rn=30],CCCCCC(N)C=O[<].[+rn=70]}	259.4383418	38.59091342	169.3809496
{[>]NC(CCCC[NH3+])C=O.[+rn=40],CCCCCC(N)C=O[<].[+rn=60]}	241.1535743	30.42268059	149.4229393
{[>]NC(CCCC[NH3+])C=O.[+rn=50],CCCCCC(N)C=O[<].[+rn=50]}	321.9993212	31.88446466	141.3837808
{[>]NC(CCCC[NH3+])C=O.[+rn=60],CCCCCC(N)C=O[<].[+rn=40]}	358.1447092	30.37480282	142.8388279
{[>]NC(CCCC[NH3+])C=O.[+rn=70],CCCCCC(N)C=O[<].[+rn=30]}	509.7771139	41.08171998	151.2352887
{[>]NC(CCCC[NH3+])C=O.[+rn=80],CCCCCC(N)C=O[<].[+rn=20]}	569.402426	38.82491997	169.4816122
{[>]NC(CCCC[NH3+])C=O.[+rn=90],CCCCCC(N)C=O[<].[+rn=10]}	607.2459966	66.99106397	187.6735023
{[>]NC(CCCC[NH3+])C=O.[+rn=10],CCC(C)CC(N)C=O[<].[+rn=90]}	126.4377739	50.71893645	232.0495354
{[>]NC(CCCC[NH3+])C=O.[+rn=20],CCC(C)CC(N)C=O[<].[+rn=80]}	88.65144727	33.10165704	195.4827044
{[>]NC(CCCC[NH3+])C=O.[+rn=30],CCC(C)CC(N)C=O[<].[+rn=70]}	74.16346192	32.69079529	164.923675
{[>]NC(CCCC[NH3+])C=O.[+rn=40],CCC(C)CC(N)C=O[<].[+rn=60]}	70.50336767	28.75230105	139.1632813
{[>]NC(CCCC[NH3+])C=O.[+rn=50],CCC(C)CC(N)C=O[<].[+rn=50]}	82.70193366	28.61982536	122.4375049
{[>]NC(CCCC[NH3+])C=O.[+rn=60],CCC(C)CC(N)C=O[<].[+rn=40]}	86.94933836	27.68113141	111.6201178
{[>]NC(CCCC[NH3+])C=O.[+rn=70],CCC(C)CC(N)C=O[<].[+rn=30]}	121.9499086	30.72984522	117.0120812
{[>]NC(CCCC[NH3+])C=O.[+rn=80],CCC(C)CC(N)C=O[<].[+rn=20]}	152.2646886	33.97220459	133.1352057
{[>]NC(CCCC[NH3+])C=O.[+rn=90],CCC(C)CC(N)C=O[<].[+rn=10]}	190.5679729	54.26599901	151.7013157
{[>]NC(CCCC[NH3+])C=O.[+rn=10],CCCC(C)C(N)C=O[<].[+rn=90]}	114.8178301	44.62867947	232.4727826
{[>]NC(CCCC[NH3+])C=O.[+rn=20],CCCC(C)C(N)C=O[<].[+rn=80]}	83.76941551	29.63551988	195.3965645
{[>]NC(CCCC[NH3+])C=O.[+rn=30],CCCC(C)C(N)C=O[<].[+rn=70]}	69.09393975	29.7205271	160.0751525
{[>]NC(CCCC[NH3+])C=O.[+rn=40],CCCC(C)C(N)C=O[<].[+rn=60]}	68.59053844	25.84395226	127.2012627
{[>]NC(CCCC[NH3+])C=O.[+rn=50],CCCC(C)C(N)C=O[<].[+rn=50]}	82.9828418	25.67986604	113.6444262
{[>]NC(CCCC[NH3+])C=O.[+rn=60],CCCC(C)C(N)C=O[<].[+rn=40]}	91.53329374	26.08724459	112.3396148
{[>]NC(CCCC[NH3+])C=O.[+rn=70],CCCC(C)C(N)C=O[<].[+rn=30]}	139.3677141	30.62033699	126.7501093
{[>]NC(CCCC[NH3+])C=O.[+rn=80],CCCC(C)C(N)C=O[<].[+rn=20]}	181.7607367	34.40105393	141.9136296
{[>]NC(CCCC[NH3+])C=O.[+rn=90],CCCC(C)C(N)C=O[<].[+rn=10]}	237.3164454	55.98591399	160.3627414
{[>]NC(CCCC[NH3+])C=O.[+rn=10],CCCCC(C)C(N)C=O[<].[+rn=90]}	278.8273683	68.72506336	261.2912329
{[>]NC(CCCC[NH3+])C=O.[+rn=20],CCCCC(C)C(N)C=O[<].[+rn=80]}	228.9403887	46.31391023	227.6375225
{[>]NC(CCCC[NH3+])C=O.[+rn=30],CCCCC(C)C(N)C=O[<].[+rn=70]}	217.8858023	43.96529248	191.3861479
{[>]NC(CCCC[NH3+])C=O.[+rn=40],CCCCC(C)C(N)C=O[<].[+rn=60]}	171.9237711	36.51627344	161.3769038
{[>]NC(CCCC[NH3+])C=O.[+rn=50],CCCCC(C)C(N)C=O[<].[+rn=50]}	189.9472765	34.56669731	141.1852874
{[>]NC(CCCC[NH3+])C=O.[+rn=60],CCCCC(C)C(N)C=O[<].[+rn=40]}	186.2500734	31.6995135	131.9615926
{[>]NC(CCCC[NH3+])C=O.[+rn=70],CCCCC(C)C(N)C=O[<].[+rn=30]}	226.7738929	29.29730993	137.6863382
{[>]NC(CCCC[NH3+])C=O.[+rn=80],CCCCC(C)C(N)C=O[<].[+rn=20]}	271.5884928	27.66749571	146.0568703
{[>]NC(CCCC[NH3+])C=O.[+rn=90],CCCCC(C)C(N)C=O[<].[+rn=10]}	365.4340627	38.18534079	160.3461481
{[>]NC(CCCC[NH3+])C=O.[+rn=10],CCC(C)C(C)C(N)C=O[<].[+rn=90]}	21.34053677	39.79336468	136.8900188
{[>]NC(CCCC[NH3+])C=O.[+rn=20],CCC(C)C(C)C(N)C=O[<].[+rn=80]}	16.53622869	31.1222013	114.1315821
{[>]NC(CCCC[NH3+])C=O.[+rn=30],CCC(C)C(C)C(N)C=O[<].[+rn=70]}	13.03005778	28.50963378	96.89236439
{[>]NC(CCCC[NH3+])C=O.[+rn=40],CCC(C)C(C)C(N)C=O[<].[+rn=60]}	10.05175684	25.6983607	85.13001326
{[>]NC(CCCC[NH3+])C=O.[+rn=50],CCC(C)C(C)C(N)C=O[<].[+rn=50]}	10.09142948	23.66395342	78.60207131
{[>]NC(CCCC[NH3+])C=O.[+rn=60],CCC(C)C(C)C(N)C=O[<].[+rn=40]}	10.65442081	22.16195243	78.73653369
{[>]NC(CCCC[NH3+])C=O.[+rn=70],CCC(C)C(C)C(N)C=O[<].[+rn=30]}	14.34632938	21.30140456	82.5367875
{[>]NC(CCCC[NH3+])C=O.[+rn=80],CCC(C)C(C)C(N)C=O[<].[+rn=20]}	17.46382967	22.74490062	91.79675431
{[>]NC(CCCC[NH3+])C=O.[+rn=90],CCC(C)C(C)C(N)C=O[<].[+rn=10]}	24.00650791	27.91562139	104.0342503
{[>]NC(CCCC[NH3+])C=O.[+rn=10],CC(N)C=O[<].[+rn=90]}	2890.742106	64.29087967	146.4087013
{[>]NC(CCCC[NH3+])C=O.[+rn=20],CC(N)C=O[<].[+rn=80]}	1632.583317	49.23980863	145.9199128
{[>]NC(CCCC[NH3+])C=O.[+rn=30],CC(N)C=O[<].[+rn=70]}	1312.018872	69.88833287	144.8561193
{[>]NC(CCCC[NH3+])C=O.[+rn=40],CC(N)C=O[<].[+rn=60]}	713.027049	71.8848529	141.770249
{[>]NC(CCCC[NH3+])C=O.[+rn=50],CC(N)C=O[<].[+rn=50]}	691.4259528	90.61904343	145.636519
{[>]NC(CCCC[NH3+])C=O.[+rn=60],CC(N)C=O[<].[+rn=40]}	445.9611559	106.1679748	148.6642384
{[>]NC(CCCC[NH3+])C=O.[+rn=70],CC(N)C=O[<].[+rn=30]}	495.609473	157.9898349	152.8437052
{[>]NC(CCCC[NH3+])C=O.[+rn=80],CC(N)C=O[<].[+rn=20]}	357.154955	158.9099819	159.2037602
{[>]NC(CCCC[NH3+])C=O.[+rn=90],CC(N)C=O[<].[+rn=10]}	301.6765634	265.4679331	166.029456
{[>]NC(CCCC[NH3+])C=O.[+rn=10],CCCC(C)CC(N)C=O[<].[+rn=90]}	28.88324614	58.028381	267.740335
{[>]NC(CCCC[NH3+])C=O.[+rn=20],CCCC(C)CC(N)C=O[<].[+rn=80]}	25.37477557	38.738207	224.7562211
{[>]NC(CCCC[NH3+])C=O.[+rn=30],CCCC(C)CC(N)C=O[<].[+rn=70]}	24.72641625	37.19889401	186.3633691
{[>]NC(CCCC[NH3+])C=O.[+rn=40],CCCC(C)CC(N)C=O[<].[+rn=60]}	21.78521024	32.49084638	156.6426057
{[>]NC(CCCC[NH3+])C=O.[+rn=50],CCCC(C)CC(N)C=O[<].[+rn=50]}	26.8839608	30.78069177	133.8920291
{[>]NC(CCCC[NH3+])C=O.[+rn=60],CCCC(C)CC(N)C=O[<].[+rn=40]}	30.70319149	27.89758581	120.889123
{[>]NC(CCCC[NH3+])C=O.[+rn=70],CCCC(C)CC(N)C=O[<].[+rn=30]}	45.76350333	26.72054081	126.6506584
{[>]NC(CCCC[NH3+])C=O.[+rn=80],CCCC(C)CC(N)C=O[<].[+rn=20]}	57.89348321	25.81738359	142.620473
{[>]NC(CCCC[NH3+])C=O.[+rn=90],CCCC(C)CC(N)C=O[<].[+rn=10]}	77.69707416	34.77999499	165.1283039
{[>]NC(CCCC[NH3+])C=O.[+rn=10],CCC(CC)CC(N)C=O[<].[+rn=90]}	27.32732587	76.65784731	229.1623516
{[>]NC(CCCC[NH3+])C=O.[+rn=20],CCC(CC)CC(N)C=O[<].[+rn=80]}	25.60632519	51.98607884	190.5611266
{[>]NC(CCCC[NH3+])C=O.[+rn=30],CCC(CC)CC(N)C=O[<].[+rn=70]}	27.8901817	48.78595599	155.8645138
{[>]NC(CCCC[NH3+])C=O.[+rn=40],CCC(CC)CC(N)C=O[<].[+rn=60]}	29.26824016	39.40435739	133.3620617
{[>]NC(CCCC[NH3+])C=O.[+rn=50],CCC(CC)CC(N)C=O[<].[+rn=50]}	33.1435128	34.42849884	115.0857022
{[>]NC(CCCC[NH3+])C=O.[+rn=60],CCC(CC)CC(N)C=O[<].[+rn=40]}	32.96791262	28.69471056	105.7540854
{[>]NC(CCCC[NH3+])C=O.[+rn=70],CCC(CC)CC(N)C=O[<].[+rn=30]}	42.94517077	27.83094623	108.7548847
{[>]NC(CCCC[NH3+])C=O.[+rn=80],CCC(CC)CC(N)C=O[<].[+rn=20]}	50.96633811	25.1986582	118.3851624
{[>]NC(CCCC[NH3+])C=O.[+rn=90],CCC(CC)CC(N)C=O[<].[+rn=10]}	64.33870453	33.42862265	132.1259607
{[>]NC(CCCC[NH3+])C=O.[+rn=10],CCC(C)(CC)C(N)C=O[<].[+rn=90]}	4.320293825	29.20832901	61.73772092
{[>]NC(CCCC[NH3+])C=O.[+rn=20],CCC(C)(CC)C(N)C=O[<].[+rn=80]}	3.365226593	22.57433981	52.5480644
{[>]NC(CCCC[NH3+])C=O.[+rn=30],CCC(C)(CC)C(N)C=O[<].[+rn=70]}	2.391037701	20.25916365	43.11941331
{[>]NC(CCCC[NH3+])C=O.[+rn=40],CCC(C)(CC)C(N)C=O[<].[+rn=60]}	1.612812824	18.31984486	36.46013591
{[>]NC(CCCC[NH3+])C=O.[+rn=50],CCC(C)(CC)C(N)C=O[<].[+rn=50]}	1.383295957	16.18726133	34.6887519
{[>]NC(CCCC[NH3+])C=O.[+rn=60],CCC(C)(CC)C(N)C=O[<].[+rn=40]}	1.114650694	14.77658129	34.60965598
{[>]NC(CCCC[NH3+])C=O.[+rn=70],CCC(C)(CC)C(N)C=O[<].[+rn=30]}	1.132343287	14.44006586	35.27688601
{[>]NC(CCCC[NH3+])C=O.[+rn=80],CCC(C)(CC)C(N)C=O[<].[+rn=20]}	1.360546925	15.82298151	39.82210356
{[>]NC(CCCC[NH3+])C=O.[+rn=90],CCC(C)(CC)C(N)C=O[<].[+rn=10]}	1.81263271	20.34998897	44.77067819
{[>]NC(CCCC[NH3+])C=O.[+rn=10],CC(C)CCCC(N)C=O[<].[+rn=90]}	100.822166	70.01095597	256.664615
{[>]NC(CCCC[NH3+])C=O.[+rn=20],CC(C)CCCC(N)C=O[<].[+rn=80]}	99.74766808	45.71735698	221.3961732
{[>]NC(CCCC[NH3+])C=O.[+rn=30],CC(C)CCCC(N)C=O[<].[+rn=70]}	107.0191801	43.69345412	187.8043331
{[>]NC(CCCC[NH3+])C=O.[+rn=40],CC(C)CCCC(N)C=O[<].[+rn=60]}	103.5608091	36.27190633	163.5267436
{[>]NC(CCCC[NH3+])C=O.[+rn=50],CC(C)CCCC(N)C=O[<].[+rn=50]}	131.3921776	33.46665705	148.273438
{[>]NC(CCCC[NH3+])C=O.[+rn=60],CC(C)CCCC(N)C=O[<].[+rn=40]}	156.2745134	29.50359609	135.8582258
{[>]NC(CCCC[NH3+])C=O.[+rn=70],CC(C)CCCC(N)C=O[<].[+rn=30]}	207.1209367	28.17816066	137.6782854
{[>]NC(CCCC[NH3+])C=O.[+rn=80],CC(C)CCCC(N)C=O[<].[+rn=20]}	229.2677461	26.19159194	144.8822021
{[>]NC(CCCC[NH3+])C=O.[+rn=90],CC(C)CCCC(N)C=O[<].[+rn=10]}	268.2054719	36.04005552	162.6931622
{[>]NC(CCCC[NH3+])C=O.[+rn=10],CCC(C)(C)CC(N)C=O[<].[+rn=90]}	11.11481485	51.06357986	101.2712893
{[>]NC(CCCC[NH3+])C=O.[+rn=20],CCC(C)(C)CC(N)C=O[<].[+rn=80]}	9.232819366	38.8002136	87.47556666
{[>]NC(CCCC[NH3+])C=O.[+rn=30],CCC(C)(C)CC(N)C=O[<].[+rn=70]}	8.367157967	33.96141608	77.98488068
{[>]NC(CCCC[NH3+])C=O.[+rn=40],CCC(C)(C)CC(N)C=O[<].[+rn=60]}	6.870859032	30.00439281	69.62627339
{[>]NC(CCCC[NH3+])C=O.[+rn=50],CCC(C)(C)CC(N)C=O[<].[+rn=50]}	6.022517794	26.55844333	65.17858996
{[>]NC(CCCC[NH3+])C=O.[+rn=60],CCC(C)(C)CC(N)C=O[<].[+rn=40]}	5.410157997	23.60586662	64.1480744
{[>]NC(CCCC[NH3+])C=O.[+rn=70],CCC(C)(C)CC(N)C=O[<].[+rn=30]}	6.473522639	21.22860994	66.76883692
{[>]NC(CCCC[NH3+])C=O.[+rn=80],CCC(C)(C)CC(N)C=O[<].[+rn=20]}	6.923080142	20.20163447	75.180781
{[>]NC(CCCC[NH3+])C=O.[+rn=90],CCC(C)(C)CC(N)C=O[<].[+rn=10]}	9.588353271	23.53595724	86.06825754
{[>]NC(CCCC[NH3+])C=O.[+rn=10],CC(C)C(C)(C)C(N)C=O[<].[+rn=90]}	5.250067792	24.91847599	28.12794286
{[>]NC(CCCC[NH3+])C=O.[+rn=20],CC(C)C(C)(C)C(N)C=O[<].[+rn=80]}	4.172832228	22.30229027	22.98577843
{[>]NC(CCCC[NH3+])C=O.[+rn=30],CC(C)C(C)(C)C(N)C=O[<].[+rn=70]}	3.328829109	19.79233482	19.28498539
{[>]NC(CCCC[NH3+])C=O.[+rn=40],CC(C)C(C)(C)C(N)C=O[<].[+rn=60]}	2.58867764	18.2063	17.30951004
{[>]NC(CCCC[NH3+])C=O.[+rn=50],CC(C)C(C)(C)C(N)C=O[<].[+rn=50]}	2.270202522	16.10690419	16.62113025
{[>]NC(CCCC[NH3+])C=O.[+rn=60],CC(C)C(C)(C)C(N)C=O[<].[+rn=40]}	1.932219145	14.94510508	17.03063398
{[>]NC(CCCC[NH3+])C=O.[+rn=70],CC(C)C(C)(C)C(N)C=O[<].[+rn=30]}	2.099472943	14.82837591	18.78029795
{[>]NC(CCCC[NH3+])C=O.[+rn=80],CC(C)C(C)(C)C(N)C=O[<].[+rn=20]}	2.474600539	16.06503695	21.31173703
{[>]NC(CCCC[NH3+])C=O.[+rn=90],CC(C)C(C)(C)C(N)C=O[<].[+rn=10]}	3.093113746	17.68730572	24.7527927
{[>]NC(CCCC[NH3+])C=O.[+rn=10],CCC(C)CCC(N)C=O[<].[+rn=90]}	328.0821984	79.74046005	253.6940896
{[>]NC(CCCC[NH3+])C=O.[+rn=20],CCC(C)CCC(N)C=O[<].[+rn=80]}	333.5008891	52.83184369	222.8984985
{[>]NC(CCCC[NH3+])C=O.[+rn=30],CCC(C)CCC(N)C=O[<].[+rn=70]}	401.4692871	49.98137753	199.9577962
{[>]NC(CCCC[NH3+])C=O.[+rn=40],CCC(C)CCC(N)C=O[<].[+rn=60]}	438.7370916	41.10810453	176.2357829
{[>]NC(CCCC[NH3+])C=O.[+rn=50],CCC(C)CCC(N)C=O[<].[+rn=50]}	543.096435	38.75734173	157.0322869
{[>]NC(CCCC[NH3+])C=O.[+rn=60],CCC(C)CCC(N)C=O[<].[+rn=40]}	610.2468862	34.93281535	146.727638
{[>]NC(CCCC[NH3+])C=O.[+rn=70],CCC(C)CCC(N)C=O[<].[+rn=30]}	775.5381937	33.06162131	143.7872001
{[>]NC(CCCC[NH3+])C=O.[+rn=80],CCC(C)CCC(N)C=O[<].[+rn=20]}	809.7134378	29.64410265	143.7856868
{[>]NC(CCCC[NH3+])C=O.[+rn=90],CCC(C)CCC(N)C=O[<].[+rn=10]}	897.1040426	39.68788285	151.4432027
{[>]NC(CCCC[NH3+])C=O.[+rn=10],CCCC(CC)C(N)C=O[<].[+rn=90]}	57.54231884	58.35304452	243.3560218
{[>]NC(CCCC[NH3+])C=O.[+rn=20],CCCC(CC)C(N)C=O[<].[+rn=80]}	46.74946412	39.5401012	202.422223
{[>]NC(CCCC[NH3+])C=O.[+rn=30],CCCC(CC)C(N)C=O[<].[+rn=70]}	41.73412245	37.85800095	163.3816476
{[>]NC(CCCC[NH3+])C=O.[+rn=40],CCCC(CC)C(N)C=O[<].[+rn=60]}	33.40824444	31.91173411	136.0901591
{[>]NC(CCCC[NH3+])C=O.[+rn=50],CCCC(CC)C(N)C=O[<].[+rn=50]}	31.65866736	30.28639599	121.4897834
{[>]NC(CCCC[NH3+])C=O.[+rn=60],CCCC(CC)C(N)C=O[<].[+rn=40]}	29.06543134	27.21142476	113.7083379
{[>]NC(CCCC[NH3+])C=O.[+rn=70],CCCC(CC)C(N)C=O[<].[+rn=30]}	35.2815116	25.4939895	117.6348843
{[>]NC(CCCC[NH3+])C=O.[+rn=80],CCCC(CC)C(N)C=O[<].[+rn=20]}	45.14325324	24.45093517	129.5850602
{[>]NC(CCCC[NH3+])C=O.[+rn=90],CCCC(CC)C(N)C=O[<].[+rn=10]}	60.89128854	33.62488117	153.2479057
{[>]NC(CCCC[NH3+])C=O.[+rn=10],CC(C)CC(C)C(N)C=O[<].[+rn=90]}	37.15873916	56.91196401	185.512956
{[>]NC(CCCC[NH3+])C=O.[+rn=20],CC(C)CC(C)C(N)C=O[<].[+rn=80]}	34.59284263	44.28579591	157.3204125
{[>]NC(CCCC[NH3+])C=O.[+rn=30],CC(C)CC(C)C(N)C=O[<].[+rn=70]}	37.52385215	38.91884637	131.4794845
{[>]NC(CCCC[NH3+])C=O.[+rn=40],CC(C)CC(C)C(N)C=O[<].[+rn=60]}	37.3088053	33.51455646	116.2137614
{[>]NC(CCCC[NH3+])C=O.[+rn=50],CC(C)CC(C)C(N)C=O[<].[+rn=50]}	41.2739567	29.56327296	105.6428416
{[>]NC(CCCC[NH3+])C=O.[+rn=60],CC(C)CC(C)C(N)C=O[<].[+rn=40]}	43.80613212	25.73873499	97.54965762
{[>]NC(CCCC[NH3+])C=O.[+rn=70],CC(C)CC(C)C(N)C=O[<].[+rn=30]}	55.8263363	22.77609139	104.8883509
{[>]NC(CCCC[NH3+])C=O.[+rn=80],CC(C)CC(C)C(N)C=O[<].[+rn=20]}	63.16352549	22.75914064	113.9796817
{[>]NC(CCCC[NH3+])C=O.[+rn=90],CC(C)CC(C)C(N)C=O[<].[+rn=10]}	75.29993183	27.36349708	124.5107387
{[>]NC(CCCC[NH3+])C=O.[+rn=10],CCC(C)(C)C(N)C=O[<].[+rn=90]}	40.61220367	23.94666863	59.1616292
{[>]NC(CCCC[NH3+])C=O.[+rn=20],CCC(C)(C)C(N)C=O[<].[+rn=80]}	31.78371135	19.86219531	49.11996235
{[>]NC(CCCC[NH3+])C=O.[+rn=30],CCC(C)(C)C(N)C=O[<].[+rn=70]}	26.34822287	17.77784475	41.07707249
{[>]NC(CCCC[NH3+])C=O.[+rn=40],CCC(C)(C)C(N)C=O[<].[+rn=60]}	20.83286227	17.02675086	35.54889764
{[>]NC(CCCC[NH3+])C=O.[+rn=50],CCC(C)(C)C(N)C=O[<].[+rn=50]}	20.62461666	16.87436122	34.23584416
{[>]NC(CCCC[NH3+])C=O.[+rn=60],CCC(C)(C)C(N)C=O[<].[+rn=40]}	19.17401587	18.42469507	35.01270636
{[>]NC(CCCC[NH3+])C=O.[+rn=70],CCC(C)(C)C(N)C=O[<].[+rn=30]}	21.6118262	21.09491369	39.57398071
{[>]NC(CCCC[NH3+])C=O.[+rn=80],CCC(C)(C)C(N)C=O[<].[+rn=20]}	21.15736032	27.31596928	45.30787453
{[>]NC(CCCC[NH3+])C=O.[+rn=90],CCC(C)(C)C(N)C=O[<].[+rn=10]}	24.56619643	37.58820394	51.98927939
{[>]NC(CCCC[NH3+])C=O.[+rn=10],CCC(C)C(CC)C(N)C=O[<].[+rn=90]}	4.168964363	53.19644836	153.5331951
{[>]NC(CCCC[NH3+])C=O.[+rn=20],CCC(C)C(CC)C(N)C=O[<].[+rn=80]}	3.342868949	41.32939415	126.2806085
{[>]NC(CCCC[NH3+])C=O.[+rn=30],CCC(C)C(CC)C(N)C=O[<].[+rn=70]}	2.51136401	36.56437511	104.183819
{[>]NC(CCCC[NH3+])C=O.[+rn=40],CCC(C)C(CC)C(N)C=O[<].[+rn=60]}	1.744140717	31.88351316	87.94372834
{[>]NC(CCCC[NH3+])C=O.[+rn=50],CCC(C)C(CC)C(N)C=O[<].[+rn=50]}	1.407734678	29.06043254	81.33379542
{[>]NC(CCCC[NH3+])C=O.[+rn=60],CCC(C)C(CC)C(N)C=O[<].[+rn=40]}	1.266439064	25.45973782	77.7130095
{[>]NC(CCCC[NH3+])C=O.[+rn=70],CCC(C)C(CC)C(N)C=O[<].[+rn=30]}	1.366167601	22.65147152	78.20145199
{[>]NC(CCCC[NH3+])C=O.[+rn=80],CCC(C)C(CC)C(N)C=O[<].[+rn=20]}	1.430311355	21.27026332	84.36211418
{[>]NC(CCCC[NH3+])C=O.[+rn=90],CCC(C)C(CC)C(N)C=O[<].[+rn=10]}	1.618226545	22.49562244	97.4832598
{[>]NC(CCCC[NH3+])C=O.[+rn=10],CC(C)C(C)C(N)C=O[<].[+rn=90]}	35.89555073	26.96323757	98.56464902
{[>]NC(CCCC[NH3+])C=O.[+rn=20],CC(C)C(C)C(N)C=O[<].[+rn=80]}	24.48850008	21.16174745	83.36328722
{[>]NC(CCCC[NH3+])C=O.[+rn=30],CC(C)C(C)C(N)C=O[<].[+rn=70]}	17.38005015	19.03523635	73.45320149
{[>]NC(CCCC[NH3+])C=O.[+rn=40],CC(C)C(C)C(N)C=O[<].[+rn=60]}	12.71162989	17.45893033	66.05733593
{[>]NC(CCCC[NH3+])C=O.[+rn=50],CC(C)C(C)C(N)C=O[<].[+rn=50]}	12.07432821	17.27248229	59.86025469
{[>]NC(CCCC[NH3+])C=O.[+rn=60],CC(C)C(C)C(N)C=O[<].[+rn=40]}	12.55547032	19.56896717	61.58550363
{[>]NC(CCCC[NH3+])C=O.[+rn=70],CC(C)C(C)C(N)C=O[<].[+rn=30]}	14.22256517	23.24908428	65.88834088
{[>]NC(CCCC[NH3+])C=O.[+rn=80],CC(C)C(C)C(N)C=O[<].[+rn=20]}	15.6496712	30.78794631	75.85608455
{[>]NC(CCCC[NH3+])C=O.[+rn=90],CC(C)C(C)C(N)C=O[<].[+rn=10]}	18.34417375	43.88147596	86.8018799
{[>]NC(CCCC[NH3+])C=O.[+rn=10],NC(C=O)CC1CCCCCC1[<].[+rn=90]}	11.57157863	122.969523	72.93838856
{[>]NC(CCCC[NH3+])C=O.[+rn=20],NC(C=O)CC1CCCCCC1[<].[+rn=80]}	11.22446681	90.97581524	64.06906392
{[>]NC(CCCC[NH3+])C=O.[+rn=30],NC(C=O)CC1CCCCCC1[<].[+rn=70]}	12.43215471	88.88495406	63.38126026
{[>]NC(CCCC[NH3+])C=O.[+rn=40],NC(C=O)CC1CCCCCC1[<].[+rn=60]}	12.60684515	55.87030762	63.94242519
{[>]NC(CCCC[NH3+])C=O.[+rn=50],NC(C=O)CC1CCCCCC1[<].[+rn=50]}	14.91110843	50.48650632	70.96391248
{[>]NC(CCCC[NH3+])C=O.[+rn=60],NC(C=O)CC1CCCCCC1[<].[+rn=40]}	18.55774646	35.20746722	77.27163286
{[>]NC(CCCC[NH3+])C=O.[+rn=70],NC(C=O)CC1CCCCCC1[<].[+rn=30]}	25.76493812	34.22896473	88.07660295
{[>]NC(CCCC[NH3+])C=O.[+rn=80],NC(C=O)CC1CCCCCC1[<].[+rn=20]}	29.33182196	26.84178649	103.042303
{[>]NC(CCCC[NH3+])C=O.[+rn=90],NC(C=O)CC1CCCCCC1[<].[+rn=10]}	41.42601842	28.71180739	122.8711264
{[>]NC(CCCC[NH3+])C=O.[+rn=10],CCC(C(C)C)C(N)C=O[<].[+rn=90]}	2.900189672	33.96468952	103.0032773
{[>]NC(CCCC[NH3+])C=O.[+rn=20],CCC(C(C)C)C(N)C=O[<].[+rn=80]}	2.241345224	26.73118966	82.60747183
{[>]NC(CCCC[NH3+])C=O.[+rn=30],CCC(C(C)C)C(N)C=O[<].[+rn=70]}	1.71801177	24.13253324	68.9509873
{[>]NC(CCCC[NH3+])C=O.[+rn=40],CCC(C(C)C)C(N)C=O[<].[+rn=60]}	1.228950545	21.59161041	60.62630049
{[>]NC(CCCC[NH3+])C=O.[+rn=50],CCC(C(C)C)C(N)C=O[<].[+rn=50]}	0.955790553	20.32103925	56.4963728
{[>]NC(CCCC[NH3+])C=O.[+rn=60],CCC(C(C)C)C(N)C=O[<].[+rn=40]}	0.906328647	19.01280922	56.52514128
{[>]NC(CCCC[NH3+])C=O.[+rn=70],CCC(C(C)C)C(N)C=O[<].[+rn=30]}	0.948971673	18.32920005	60.38361814
{[>]NC(CCCC[NH3+])C=O.[+rn=80],CCC(C(C)C)C(N)C=O[<].[+rn=20]}	1.046710036	19.06757397	69.0098067
{[>]NC(CCCC[NH3+])C=O.[+rn=90],CCC(C(C)C)C(N)C=O[<].[+rn=10]}	1.338621247	23.33285487	78.76224893
{[>]NC(CCCC[NH3+])C=O.[+rn=10],CCC(C)(CC)CC(N)C=O[<].[+rn=90]}	4.653260659	69.26094427	114.8297968
{[>]NC(CCCC[NH3+])C=O.[+rn=20],CCC(C)(CC)CC(N)C=O[<].[+rn=80]}	4.330593262	50.73814073	99.68663788
{[>]NC(CCCC[NH3+])C=O.[+rn=30],CCC(C)(CC)CC(N)C=O[<].[+rn=70]}	3.856628672	44.33401176	83.39740443
{[>]NC(CCCC[NH3+])C=O.[+rn=40],CCC(C)(CC)CC(N)C=O[<].[+rn=60]}	3.219142016	38.22822291	73.18969875
{[>]NC(CCCC[NH3+])C=O.[+rn=50],CCC(C)(CC)CC(N)C=O[<].[+rn=50]}	3.108128853	32.5111238	69.89677819
{[>]NC(CCCC[NH3+])C=O.[+rn=60],CCC(C)(CC)CC(N)C=O[<].[+rn=40]}	3.109429663	27.28390078	68.47660792
{[>]NC(CCCC[NH3+])C=O.[+rn=70],CCC(C)(CC)CC(N)C=O[<].[+rn=30]}	3.683611395	22.29734072	69.56043717
{[>]NC(CCCC[NH3+])C=O.[+rn=80],CCC(C)(CC)CC(N)C=O[<].[+rn=20]}	4.159582753	19.76360007	71.8756764
{[>]NC(CCCC[NH3+])C=O.[+rn=90],CCC(C)(CC)CC(N)C=O[<].[+rn=10]}	4.622654304	20.36494032	78.2710426
{[>]NC(CCCC[NH3+])C=O.[+rn=10],CC(C)(C)C(C)(C)CC(N)C=O[<].[+rn=90]}	7.686689095	59.73172421	40.73134664
{[>]NC(CCCC[NH3+])C=O.[+rn=20],CC(C)(C)C(C)(C)CC(N)C=O[<].[+rn=80]}	7.559424378	53.34924926	35.96749621
{[>]NC(CCCC[NH3+])C=O.[+rn=30],CC(C)(C)C(C)(C)CC(N)C=O[<].[+rn=70]}	7.249487069	45.28273288	32.62823586
{[>]NC(CCCC[NH3+])C=O.[+rn=40],CC(C)(C)C(C)(C)CC(N)C=O[<].[+rn=60]}	6.49802465	39.3147479	30.72450973
{[>]NC(CCCC[NH3+])C=O.[+rn=50],CC(C)(C)C(C)(C)CC(N)C=O[<].[+rn=50]}	6.637899788	33.13703056	28.76073322
{[>]NC(CCCC[NH3+])C=O.[+rn=60],CC(C)(C)C(C)(C)CC(N)C=O[<].[+rn=40]}	6.635910711	27.78703879	27.07917264
{[>]NC(CCCC[NH3+])C=O.[+rn=70],CC(C)(C)C(C)(C)CC(N)C=O[<].[+rn=30]}	7.2490808	22.99286344	26.22476964
{[>]NC(CCCC[NH3+])C=O.[+rn=80],CC(C)(C)C(C)(C)CC(N)C=O[<].[+rn=20]}	6.875263211	19.94342775	26.41932753
{[>]NC(CCCC[NH3+])C=O.[+rn=90],CC(C)(C)C(C)(C)CC(N)C=O[<].[+rn=10]}	6.226874094	16.56478954	27.34099308
{[>]NC(CCCC[NH3+])C=O.[+rn=10],CCC(C)CC(C)C(N)C=O[<].[+rn=90]}	110.7659503	72.90225546	226.3363285
{[>]NC(CCCC[NH3+])C=O.[+rn=20],CCC(C)CC(C)C(N)C=O[<].[+rn=80]}	95.05535947	56.72384263	193.0731345
{[>]NC(CCCC[NH3+])C=O.[+rn=30],CCC(C)CC(C)C(N)C=O[<].[+rn=70]}	101.0551493	50.34437865	164.3724928
{[>]NC(CCCC[NH3+])C=O.[+rn=40],CCC(C)CC(C)C(N)C=O[<].[+rn=60]}	97.68583522	43.93570268	144.5857568
{[>]NC(CCCC[NH3+])C=O.[+rn=50],CCC(C)CC(C)C(N)C=O[<].[+rn=50]}	123.6206052	39.81115659	132.5692145
{[>]NC(CCCC[NH3+])C=O.[+rn=60],CCC(C)CC(C)C(N)C=O[<].[+rn=40]}	152.1624153	35.59259252	124.9184387
{[>]NC(CCCC[NH3+])C=O.[+rn=70],CCC(C)CC(C)C(N)C=O[<].[+rn=30]}	213.6944672	30.66294839	128.4371597
{[>]NC(CCCC[NH3+])C=O.[+rn=80],CCC(C)CC(C)C(N)C=O[<].[+rn=20]}	241.3159895	27.54183774	140.9419417
{[>]NC(CCCC[NH3+])C=O.[+rn=90],CCC(C)CC(C)C(N)C=O[<].[+rn=10]}	315.2601831	27.59415567	153.6171946
{[>]NC(CCCC[NH3+])C=O.[+rn=10],CC(C)(C)C(C)(C)C(N)C=O[<].[+rn=90]}	0.758910301	20.00903806	18.93299736
{[>]NC(CCCC[NH3+])C=O.[+rn=20],CC(C)(C)C(C)(C)C(N)C=O[<].[+rn=80]}	0.719398649	18.30111213	16.8428333
{[>]NC(CCCC[NH3+])C=O.[+rn=30],CC(C)(C)C(C)(C)C(N)C=O[<].[+rn=70]}	0.692599788	16.08958762	15.32877685
{[>]NC(CCCC[NH3+])C=O.[+rn=40],CC(C)(C)C(C)(C)C(N)C=O[<].[+rn=60]}	0.58848434	14.84748531	14.22074444
{[>]NC(CCCC[NH3+])C=O.[+rn=50],CC(C)(C)C(C)(C)C(N)C=O[<].[+rn=50]}	0.603640511	13.78821451	13.50356131
{[>]NC(CCCC[NH3+])C=O.[+rn=60],CC(C)(C)C(C)(C)C(N)C=O[<].[+rn=40]}	0.588841096	13.26383568	13.02918166
{[>]NC(CCCC[NH3+])C=O.[+rn=70],CC(C)(C)C(C)(C)C(N)C=O[<].[+rn=30]}	0.601917393	12.50918028	13.52414318
{[>]NC(CCCC[NH3+])C=O.[+rn=80],CC(C)(C)C(C)(C)C(N)C=O[<].[+rn=20]}	0.655396814	12.62380508	13.8806392
{[>]NC(CCCC[NH3+])C=O.[+rn=90],CC(C)(C)C(C)(C)C(N)C=O[<].[+rn=10]}	0.714259566	12.29829315	14.30185288
{[>]NC(CCCC[NH3+])C=O.[+rn=10],CC(C(N)C=O)C(C)(C)C[<].[+rn=90]}	2.701348702	29.36584103	37.59813539
{[>]NC(CCCC[NH3+])C=O.[+rn=20],CC(C(N)C=O)C(C)(C)C[<].[+rn=80]}	2.218906933	26.26734374	30.4814789
{[>]NC(CCCC[NH3+])C=O.[+rn=30],CC(C(N)C=O)C(C)(C)C[<].[+rn=70]}	1.703311468	22.58991269	25.43139954
{[>]NC(CCCC[NH3+])C=O.[+rn=40],CC(C(N)C=O)C(C)(C)C[<].[+rn=60]}	1.212479543	20.20093974	22.13333808
{[>]NC(CCCC[NH3+])C=O.[+rn=50],CC(C(N)C=O)C(C)(C)C[<].[+rn=50]}	1.03005914	18.29523588	20.95288608
{[>]NC(CCCC[NH3+])C=O.[+rn=60],CC(C(N)C=O)C(C)(C)C[<].[+rn=40]}	1.048408609	16.82395625	21.54943953
{[>]NC(CCCC[NH3+])C=O.[+rn=70],CC(C(N)C=O)C(C)(C)C[<].[+rn=30]}	1.164554456	16.0923916	22.95961456
{[>]NC(CCCC[NH3+])C=O.[+rn=80],CC(C(N)C=O)C(C)(C)C[<].[+rn=20]}	1.318707612	16.56909831	25.20013369
{[>]NC(CCCC[NH3+])C=O.[+rn=90],CC(C(N)C=O)C(C)(C)C[<].[+rn=10]}	1.623220451	17.53178024	29.57117983
{[>]NC(CCCC[NH3+])C=O.[+rn=10],CC(C)CC(C)CC(N)C=O[<].[+rn=90]}	5.14377276	60.70838781	182.9366574
{[>]NC(CCCC[NH3+])C=O.[+rn=20],CC(C)CC(C)CC(N)C=O[<].[+rn=80]}	4.286336647	47.79468611	149.0345029
{[>]NC(CCCC[NH3+])C=O.[+rn=30],CC(C)CC(C)CC(N)C=O[<].[+rn=70]}	3.546477195	41.82431976	120.1097646
{[>]NC(CCCC[NH3+])C=O.[+rn=40],CC(C)CC(C)CC(N)C=O[<].[+rn=60]}	3.249325358	36.58529085	100.3811033
{[>]NC(CCCC[NH3+])C=O.[+rn=50],CC(C)CC(C)CC(N)C=O[<].[+rn=50]}	3.393055996	32.06614951	88.80372535
{[>]NC(CCCC[NH3+])C=O.[+rn=60],CC(C)CC(C)CC(N)C=O[<].[+rn=40]}	3.515869112	28.1468489	84.66794933
{[>]NC(CCCC[NH3+])C=O.[+rn=70],CC(C)CC(C)CC(N)C=O[<].[+rn=30]}	4.250994446	23.84684321	91.07780177
{[>]NC(CCCC[NH3+])C=O.[+rn=80],CC(C)CC(C)CC(N)C=O[<].[+rn=20]}	5.021170765	22.14198399	101.2989969
{[>]NC(CCCC[NH3+])C=O.[+rn=90],CC(C)CC(C)CC(N)C=O[<].[+rn=10]}	7.208087974	22.83968147	111.8021839
{[>]NC(CCCC[NH3+])C=O.[+rn=10],CCC(C)C(C)CC(N)C=O[<].[+rn=90]}	19.33449062	66.63025585	189.6563572
{[>]NC(CCCC[NH3+])C=O.[+rn=20],CCC(C)C(C)CC(N)C=O[<].[+rn=80]}	19.24716293	51.81591184	157.4393675
{[>]NC(CCCC[NH3+])C=O.[+rn=30],CCC(C)C(C)CC(N)C=O[<].[+rn=70]}	20.08498891	45.87043193	131.706408
{[>]NC(CCCC[NH3+])C=O.[+rn=40],CCC(C)C(C)CC(N)C=O[<].[+rn=60]}	20.92749362	40.24512747	115.7980522
{[>]NC(CCCC[NH3+])C=O.[+rn=50],CCC(C)C(C)CC(N)C=O[<].[+rn=50]}	25.68638224	35.65010918	107.5291467
{[>]NC(CCCC[NH3+])C=O.[+rn=60],CCC(C)C(C)CC(N)C=O[<].[+rn=40]}	29.24805106	31.59802243	102.1409479
{[>]NC(CCCC[NH3+])C=O.[+rn=70],CCC(C)C(C)CC(N)C=O[<].[+rn=30]}	37.29407623	26.80948237	102.8238665
{[>]NC(CCCC[NH3+])C=O.[+rn=80],CCC(C)C(C)CC(N)C=O[<].[+rn=20]}	43.5285867	24.32236764	112.4418294
{[>]NC(CCCC[NH3+])C=O.[+rn=90],CCC(C)C(C)CC(N)C=O[<].[+rn=10]}	60.23681114	24.77853346	127.2312398
{[>]NC(CCCC[NH3+])C=O.[+rn=10],CC(C)C(C)(C)CC(N)C=O[<].[+rn=90]}	7.812410524	62.47618	61.89931126
{[>]NC(CCCC[NH3+])C=O.[+rn=20],CC(C)C(C)(C)CC(N)C=O[<].[+rn=80]}	7.337352314	52.74301913	55.44021894
{[>]NC(CCCC[NH3+])C=O.[+rn=30],CC(C)C(C)(C)CC(N)C=O[<].[+rn=70]}	6.854413511	45.22767109	48.09014514
{[>]NC(CCCC[NH3+])C=O.[+rn=40],CC(C)C(C)(C)CC(N)C=O[<].[+rn=60]}	5.985145241	39.17140811	43.82629768
{[>]NC(CCCC[NH3+])C=O.[+rn=50],CC(C)C(C)(C)CC(N)C=O[<].[+rn=50]}	5.915291752	33.05579781	41.8321276
{[>]NC(CCCC[NH3+])C=O.[+rn=60],CC(C)C(C)(C)CC(N)C=O[<].[+rn=40]}	5.792682895	27.52737222	40.40369297
{[>]NC(CCCC[NH3+])C=O.[+rn=70],CC(C)C(C)(C)CC(N)C=O[<].[+rn=30]}	6.446175525	22.29879503	39.70983569
{[>]NC(CCCC[NH3+])C=O.[+rn=80],CC(C)C(C)(C)CC(N)C=O[<].[+rn=20]}	6.86165903	19.45219733	41.12701948
{[>]NC(CCCC[NH3+])C=O.[+rn=90],CC(C)C(C)(C)CC(N)C=O[<].[+rn=10]}	7.24980082	17.51262868	43.87968009
{[>]NC(CCCC[NH3+])C=O.[+rn=10],CCCc1ccc(C(N)C=O)cc1[<].[+rn=90]}	19.58416453	62.41033287	53.65340265
{[>]NC(CCCC[NH3+])C=O.[+rn=20],CCCc1ccc(C(N)C=O)cc1[<].[+rn=80]}	18.27551434	46.18044885	52.17229353
{[>]NC(CCCC[NH3+])C=O.[+rn=30],CCCc1ccc(C(N)C=O)cc1[<].[+rn=70]}	22.29842366	46.30138239	52.42017974
{[>]NC(CCCC[NH3+])C=O.[+rn=40],CCCc1ccc(C(N)C=O)cc1[<].[+rn=60]}	21.00194082	31.5395392	52.13563966
{[>]NC(CCCC[NH3+])C=O.[+rn=50],CCCc1ccc(C(N)C=O)cc1[<].[+rn=50]}	27.47337383	33.2532687	53.38008224
{[>]NC(CCCC[NH3+])C=O.[+rn=60],CCCc1ccc(C(N)C=O)cc1[<].[+rn=40]}	31.15320389	25.17887327	54.32461017
{[>]NC(CCCC[NH3+])C=O.[+rn=70],CCCc1ccc(C(N)C=O)cc1[<].[+rn=30]}	46.6822727	28.98211881	60.46495225
{[>]NC(CCCC[NH3+])C=O.[+rn=80],CCCc1ccc(C(N)C=O)cc1[<].[+rn=20]}	61.34002722	23.24760875	68.95582907
{[>]NC(CCCC[NH3+])C=O.[+rn=90],CCCc1ccc(C(N)C=O)cc1[<].[+rn=10]}	87.49290341	26.65089758	79.81585577
{[>]NC(CCCC[NH3+])C=O.[+rn=10],CCCC(C)(C)C(N)C=O[<].[+rn=90]}	12.8305367	38.7330235	101.3056381
{[>]NC(CCCC[NH3+])C=O.[+rn=20],CCCC(C)(C)C(N)C=O[<].[+rn=80]}	10.51666451	29.61257881	81.11179459
{[>]NC(CCCC[NH3+])C=O.[+rn=30],CCCC(C)(C)C(N)C=O[<].[+rn=70]}	9.207397107	25.91895279	65.10207334
{[>]NC(CCCC[NH3+])C=O.[+rn=40],CCCC(C)(C)C(N)C=O[<].[+rn=60]}	7.509506774	22.4355497	55.21343302
{[>]NC(CCCC[NH3+])C=O.[+rn=50],CCCC(C)(C)C(N)C=O[<].[+rn=50]}	6.446534848	19.73250434	49.99176984
{[>]NC(CCCC[NH3+])C=O.[+rn=60],CCCC(C)(C)C(N)C=O[<].[+rn=40]}	6.010765294	18.13934154	46.80484261
{[>]NC(CCCC[NH3+])C=O.[+rn=70],CCCC(C)(C)C(N)C=O[<].[+rn=30]}	7.317940056	17.04453662	50.23208127
{[>]NC(CCCC[NH3+])C=O.[+rn=80],CCCC(C)(C)C(N)C=O[<].[+rn=20]}	7.933232774	17.84678193	57.71465877
{[>]NC(CCCC[NH3+])C=O.[+rn=90],CCCC(C)(C)C(N)C=O[<].[+rn=10]}	10.37209194	23.17189493	67.9337382
{[>]NC(CCCC[NH3+])C=O.[+rn=10],CCC(C)(C)C(C)C(N)C=O[<].[+rn=90]}	2.667470681	41.72969328	47.11945676
{[>]NC(CCCC[NH3+])C=O.[+rn=20],CCC(C)(C)C(C)C(N)C=O[<].[+rn=80]}	2.252394629	35.78692362	38.73924126
{[>]NC(CCCC[NH3+])C=O.[+rn=30],CCC(C)(C)C(C)C(N)C=O[<].[+rn=70]}	1.871465608	30.66202283	33.25323496
{[>]NC(CCCC[NH3+])C=O.[+rn=40],CCC(C)(C)C(C)C(N)C=O[<].[+rn=60]}	1.47023092	26.78530327	30.05268206
{[>]NC(CCCC[NH3+])C=O.[+rn=50],CCC(C)(C)C(C)C(N)C=O[<].[+rn=50]}	1.298286673	23.27850973	28.31516914
{[>]NC(CCCC[NH3+])C=O.[+rn=60],CCC(C)(C)C(C)C(N)C=O[<].[+rn=40]}	1.122091079	21.03080085	28.53133898
{[>]NC(CCCC[NH3+])C=O.[+rn=70],CCC(C)(C)C(C)C(N)C=O[<].[+rn=30]}	1.145362949	18.25169123	29.84985741
{[>]NC(CCCC[NH3+])C=O.[+rn=80],CCC(C)(C)C(C)C(N)C=O[<].[+rn=20]}	1.242599628	17.38603478	31.92770773
{[>]NC(CCCC[NH3+])C=O.[+rn=90],CCC(C)(C)C(C)C(N)C=O[<].[+rn=10]}	1.347981346	17.25213236	35.31111037
{[>]NC(CCCC[NH3+])C=O.[+rn=10],CC(C)C(C)CC(N)C=O[<].[+rn=90]}	70.94546009	64.89305538	155.94157
{[>]NC(CCCC[NH3+])C=O.[+rn=20],CC(C)C(C)CC(N)C=O[<].[+rn=80]}	65.32716726	51.21265206	134.9982624
{[>]NC(CCCC[NH3+])C=O.[+rn=30],CC(C)C(C)CC(N)C=O[<].[+rn=70]}	68.82460177	45.59296045	117.4045841
{[>]NC(CCCC[NH3+])C=O.[+rn=40],CC(C)C(C)CC(N)C=O[<].[+rn=60]}	69.67987068	39.93200236	105.0562884
{[>]NC(CCCC[NH3+])C=O.[+rn=50],CC(C)C(C)CC(N)C=O[<].[+rn=50]}	71.52935895	34.76099106	100.573356
{[>]NC(CCCC[NH3+])C=O.[+rn=60],CC(C)C(C)CC(N)C=O[<].[+rn=40]}	71.95712072	28.73403169	97.99844281
{[>]NC(CCCC[NH3+])C=O.[+rn=70],CC(C)C(C)CC(N)C=O[<].[+rn=30]}	92.85446325	25.98639971	98.24547057
{[>]NC(CCCC[NH3+])C=O.[+rn=80],CC(C)C(C)CC(N)C=O[<].[+rn=20]}	105.2101524	24.79996152	109.5663917
{[>]NC(CCCC[NH3+])C=O.[+rn=90],CC(C)C(C)CC(N)C=O[<].[+rn=10]}	119.3754855	28.24465766	122.397948
{[>]NC(CCCC[NH3+])C=O.[+rn=10],CC(C)(C)CCCC(N)C=O[<].[+rn=90]}	22.29479287	73.0398322	125.235035
{[>]NC(CCCC[NH3+])C=O.[+rn=20],CC(C)(C)CCCC(N)C=O[<].[+rn=80]}	20.79831122	53.95501059	107.5865421
{[>]NC(CCCC[NH3+])C=O.[+rn=30],CC(C)(C)CCCC(N)C=O[<].[+rn=70]}	22.92869711	46.59072823	95.60671824
{[>]NC(CCCC[NH3+])C=O.[+rn=40],CC(C)(C)CCCC(N)C=O[<].[+rn=60]}	24.69784132	40.40106944	90.01683596
{[>]NC(CCCC[NH3+])C=O.[+rn=50],CC(C)(C)CCCC(N)C=O[<].[+rn=50]}	30.50990298	34.09039993	83.16252141
{[>]NC(CCCC[NH3+])C=O.[+rn=60],CC(C)(C)CCCC(N)C=O[<].[+rn=40]}	33.71582693	27.63431659	80.31082707
{[>]NC(CCCC[NH3+])C=O.[+rn=70],CC(C)(C)CCCC(N)C=O[<].[+rn=30]}	40.79342863	23.15659113	80.60839282
{[>]NC(CCCC[NH3+])C=O.[+rn=80],CC(C)(C)CCCC(N)C=O[<].[+rn=20]}	42.07200529	20.39639765	83.59645039
{[>]NC(CCCC[NH3+])C=O.[+rn=90],CC(C)(C)CCCC(N)C=O[<].[+rn=10]}	48.12345207	20.95030276	87.56530571
{[>]NC(CCCC[NH3+])C=O.[+rn=10],CC1CCC(C(N)C=O)C1[<].[+rn=90]}	37.5674453	78.25569458	72.7361532
{[>]NC(CCCC[NH3+])C=O.[+rn=20],CC1CCC(C(N)C=O)C1[<].[+rn=80]}	41.64154764	50.96395227	65.57555295
{[>]NC(CCCC[NH3+])C=O.[+rn=30],CC1CCC(C(N)C=O)C1[<].[+rn=70]}	52.25422701	59.62826197	61.83864752
{[>]NC(CCCC[NH3+])C=O.[+rn=40],CC1CCC(C(N)C=O)C1[<].[+rn=60]}	64.88735836	39.2739269	57.1043316
{[>]NC(CCCC[NH3+])C=O.[+rn=50],CC1CCC(C(N)C=O)C1[<].[+rn=50]}	95.95267667	42.41068706	59.75556783
{[>]NC(CCCC[NH3+])C=O.[+rn=60],CC1CCC(C(N)C=O)C1[<].[+rn=40]}	135.2180727	32.91365126	66.92574196
{[>]NC(CCCC[NH3+])C=O.[+rn=70],CC1CCC(C(N)C=O)C1[<].[+rn=30]}	193.7666295	40.90912386	79.5615456
{[>]NC(CCCC[NH3+])C=O.[+rn=80],CC1CCC(C(N)C=O)C1[<].[+rn=20]}	235.8513382	31.44080481	97.84620543
{[>]NC(CCCC[NH3+])C=O.[+rn=90],CC1CCC(C(N)C=O)C1[<].[+rn=10]}	304.2655901	42.45985221	124.4050387
{[>]NC(CCCC[NH3+])C=O.[+rn=10],CC(C)(C)C(N)C=O[<].[+rn=90]}	185.9756821	20.44320238	75.00123675
{[>]NC(CCCC[NH3+])C=O.[+rn=20],CC(C)(C)C(N)C=O[<].[+rn=80]}	142.9781717	15.87914597	65.52833223
{[>]NC(CCCC[NH3+])C=O.[+rn=30],CC(C)(C)C(N)C=O[<].[+rn=70]}	132.4538984	16.38127935	59.56565013
{[>]NC(CCCC[NH3+])C=O.[+rn=40],CC(C)(C)C(N)C=O[<].[+rn=60]}	102.1994941	16.01921623	53.51235294
{[>]NC(CCCC[NH3+])C=O.[+rn=50],CC(C)(C)C(N)C=O[<].[+rn=50]}	83.30972594	16.42841721	51.45156077
{[>]NC(CCCC[NH3+])C=O.[+rn=60],CC(C)(C)C(N)C=O[<].[+rn=40]}	59.37630745	18.95765688	53.39956998
{[>]NC(CCCC[NH3+])C=O.[+rn=70],CC(C)(C)C(N)C=O[<].[+rn=30]}	53.6375423	23.05831277	59.29588032
{[>]NC(CCCC[NH3+])C=O.[+rn=80],CC(C)(C)C(N)C=O[<].[+rn=20]}	39.47789509	28.82159961	66.70662974
{[>]NC(CCCC[NH3+])C=O.[+rn=90],CC(C)(C)C(N)C=O[<].[+rn=10]}	31.50879446	45.5649322	75.07175203
{[>]NC(CCCC[NH3+])C=O.[+rn=10],CC(C)C(C)C(C)C(N)C=O[<].[+rn=90]}	7.210132562	45.56741398	69.9847564
{[>]NC(CCCC[NH3+])C=O.[+rn=20],CC(C)C(C)C(C)C(N)C=O[<].[+rn=80]}	6.145906033	40.14954767	63.82928511
{[>]NC(CCCC[NH3+])C=O.[+rn=30],CC(C)C(C)C(C)C(N)C=O[<].[+rn=70]}	5.598797706	34.6854083	58.90028063
{[>]NC(CCCC[NH3+])C=O.[+rn=40],CC(C)C(C)C(C)C(N)C=O[<].[+rn=60]}	4.675222116	29.35386558	55.83103701
{[>]NC(CCCC[NH3+])C=O.[+rn=50],CC(C)C(C)C(C)C(N)C=O[<].[+rn=50]}	4.418266357	24.25719865	53.47212086
{[>]NC(CCCC[NH3+])C=O.[+rn=60],CC(C)C(C)C(C)C(N)C=O[<].[+rn=40]}	4.70535123	20.48844402	52.39228926
{[>]NC(CCCC[NH3+])C=O.[+rn=70],CC(C)C(C)C(C)C(N)C=O[<].[+rn=30]}	5.772897289	17.88109013	55.15485267
{[>]NC(CCCC[NH3+])C=O.[+rn=80],CC(C)C(C)C(C)C(N)C=O[<].[+rn=20]}	6.921514775	17.31774736	59.99749142
{[>]NC(CCCC[NH3+])C=O.[+rn=90],CC(C)C(C)C(C)C(N)C=O[<].[+rn=10]}	7.822288537	16.82247361	65.64197096
{[>]NC(CCCC[NH3+])C=O.[+rn=10],CC(C)(C)C(C)(C)CCC(N)C=O[<].[+rn=90]}	44.87692827	68.8198415	52.60916335
{[>]NC(CCCC[NH3+])C=O.[+rn=20],CC(C)(C)C(C)(C)CCC(N)C=O[<].[+rn=80]}	44.6437513	64.76496377	46.83316465
{[>]NC(CCCC[NH3+])C=O.[+rn=30],CC(C)(C)C(C)(C)CCC(N)C=O[<].[+rn=70]}	48.80696091	55.86476391	43.0724308
{[>]NC(CCCC[NH3+])C=O.[+rn=40],CC(C)(C)C(C)(C)CCC(N)C=O[<].[+rn=60]}	51.48140315	49.29866323	39.38488648
{[>]NC(CCCC[NH3+])C=O.[+rn=50],CC(C)(C)C(C)(C)CCC(N)C=O[<].[+rn=50]}	56.99948379	41.7575662	36.69658131
{[>]NC(CCCC[NH3+])C=O.[+rn=60],CC(C)(C)C(C)(C)CCC(N)C=O[<].[+rn=40]}	58.36650478	35.05059367	34.45673132
{[>]NC(CCCC[NH3+])C=O.[+rn=70],CC(C)(C)C(C)(C)CCC(N)C=O[<].[+rn=30]}	61.93402211	28.73154565	32.30638963
{[>]NC(CCCC[NH3+])C=O.[+rn=80],CC(C)(C)C(C)(C)CCC(N)C=O[<].[+rn=20]}	59.35515719	24.92773076	30.60710272
{[>]NC(CCCC[NH3+])C=O.[+rn=90],CC(C)(C)C(C)(C)CCC(N)C=O[<].[+rn=10]}	58.74382792	19.97061935	30.04854276
{[>]NC(CCCC[NH3+])C=O.[+rn=10],CC(C)(C)CC(N)C=O[<].[+rn=90]}	10.5919365	34.0161856	83.98497635
{[>]NC(CCCC[NH3+])C=O.[+rn=20],CC(C)(C)CC(N)C=O[<].[+rn=80]}	7.473282605	25.90602532	77.10734057
{[>]NC(CCCC[NH3+])C=O.[+rn=30],CC(C)(C)CC(N)C=O[<].[+rn=70]}	5.276338565	23.47124566	68.07935672
{[>]NC(CCCC[NH3+])C=O.[+rn=40],CC(C)(C)CC(N)C=O[<].[+rn=60]}	3.432082253	21.78032619	57.9014612
{[>]NC(CCCC[NH3+])C=O.[+rn=50],CC(C)(C)CC(N)C=O[<].[+rn=50]}	3.002651693	21.22833977	53.88661459
{[>]NC(CCCC[NH3+])C=O.[+rn=60],CC(C)(C)CC(N)C=O[<].[+rn=40]}	2.82047073	21.47221071	52.77320706
{[>]NC(CCCC[NH3+])C=O.[+rn=70],CC(C)(C)CC(N)C=O[<].[+rn=30]}	3.722945968	23.71355883	58.66895208
{[>]NC(CCCC[NH3+])C=O.[+rn=80],CC(C)(C)CC(N)C=O[<].[+rn=20]}	4.860046529	28.90439865	66.06358401
{[>]NC(CCCC[NH3+])C=O.[+rn=90],CC(C)(C)CC(N)C=O[<].[+rn=10]}	7.018221143	39.83994099	74.90403659
{[>]NC(CCCC[NH3+])C=O.[+rn=10],CCC(C)(C(N)C=O)C(C)(C)C[<].[+rn=90]}	0.096696956	20.9894311	20.98105434
{[>]NC(CCCC[NH3+])C=O.[+rn=20],CCC(C)(C(N)C=O)C(C)(C)C[<].[+rn=80]}	0.101266858	19.2705554	18.68939022
{[>]NC(CCCC[NH3+])C=O.[+rn=30],CCC(C)(C(N)C=O)C(C)(C)C[<].[+rn=70]}	0.096239619	16.93197603	16.93018131
{[>]NC(CCCC[NH3+])C=O.[+rn=40],CCC(C)(C(N)C=O)C(C)(C)C[<].[+rn=60]}	0.089566841	15.96294982	15.19557944
{[>]NC(CCCC[NH3+])C=O.[+rn=50],CCC(C)(C(N)C=O)C(C)(C)C[<].[+rn=50]}	0.080268121	14.63966526	13.76446225
{[>]NC(CCCC[NH3+])C=O.[+rn=60],CCC(C)(C(N)C=O)C(C)(C)C[<].[+rn=40]}	0.069559894	13.49284893	12.90347244
{[>]NC(CCCC[NH3+])C=O.[+rn=70],CCC(C)(C(N)C=O)C(C)(C)C[<].[+rn=30]}	0.062626786	11.93861483	12.72595912
{[>]NC(CCCC[NH3+])C=O.[+rn=80],CCC(C)(C(N)C=O)C(C)(C)C[<].[+rn=20]}	0.059161235	11.30142145	12.71316697
{[>]NC(CCCC[NH3+])C=O.[+rn=90],CCC(C)(C(N)C=O)C(C)(C)C[<].[+rn=10]}	0.054025709	10.21062465	13.25367476
{[>]NC(CCCC[NH3+])C=O.[+rn=10],CCC(CC)(CC)C(N)C=O[<].[+rn=90]}	0.128485176	31.46141803	45.71633025
{[>]NC(CCCC[NH3+])C=O.[+rn=20],CCC(CC)(CC)C(N)C=O[<].[+rn=80]}	0.10845415	23.92597216	40.64416708
{[>]NC(CCCC[NH3+])C=O.[+rn=30],CCC(CC)(CC)C(N)C=O[<].[+rn=70]}	0.085657791	21.40770859	35.5106282
{[>]NC(CCCC[NH3+])C=O.[+rn=40],CCC(CC)(CC)C(N)C=O[<].[+rn=60]}	0.070988177	18.61384657	31.92603405
{[>]NC(CCCC[NH3+])C=O.[+rn=50],CCC(CC)(CC)C(N)C=O[<].[+rn=50]}	0.068814224	16.304537	29.08325133
{[>]NC(CCCC[NH3+])C=O.[+rn=60],CCC(CC)(CC)C(N)C=O[<].[+rn=40]}	0.065967203	14.51098739	26.99582049
{[>]NC(CCCC[NH3+])C=O.[+rn=70],CCC(CC)(CC)C(N)C=O[<].[+rn=30]}	0.069447134	13.02657674	26.67941364
{[>]NC(CCCC[NH3+])C=O.[+rn=80],CCC(CC)(CC)C(N)C=O[<].[+rn=20]}	0.072977174	12.13112486	27.17986713
{[>]NC(CCCC[NH3+])C=O.[+rn=90],CCC(CC)(CC)C(N)C=O[<].[+rn=10]}	0.076305415	13.14334013	29.05014928
{[>]NC(CCCC[NH3+])C=O.[+rn=10],CC(CC(N)C=O)C(C)(C)C[<].[+rn=90]}	54.74727041	80.703078	79.24008273
{[>]NC(CCCC[NH3+])C=O.[+rn=20],CC(CC(N)C=O)C(C)(C)C[<].[+rn=80]}	55.95975832	69.46750668	69.78160811
{[>]NC(CCCC[NH3+])C=O.[+rn=30],CC(CC(N)C=O)C(C)(C)C[<].[+rn=70]}	57.69958467	58.77905953	61.01848395
{[>]NC(CCCC[NH3+])C=O.[+rn=40],CC(CC(N)C=O)C(C)(C)C[<].[+rn=60]}	55.85844161	49.87963752	54.09878891
{[>]NC(CCCC[NH3+])C=O.[+rn=50],CC(CC(N)C=O)C(C)(C)C[<].[+rn=50]}	58.90327864	40.98832842	50.75283321
{[>]NC(CCCC[NH3+])C=O.[+rn=60],CC(CC(N)C=O)C(C)(C)C[<].[+rn=40]}	58.40408057	34.1043437	49.39519642
{[>]NC(CCCC[NH3+])C=O.[+rn=70],CC(CC(N)C=O)C(C)(C)C[<].[+rn=30]}	63.65905302	27.46715587	48.66023495
{[>]NC(CCCC[NH3+])C=O.[+rn=80],CC(CC(N)C=O)C(C)(C)C[<].[+rn=20]}	61.17838365	23.69420847	48.90496905
{[>]NC(CCCC[NH3+])C=O.[+rn=90],CC(CC(N)C=O)C(C)(C)C[<].[+rn=10]}	62.26224724	20.4243498	49.54930206
{[>]NC(CCCC[NH3+])C=O.[+rn=10],CC(C)C(C)CCC(N)C=O[<].[+rn=90]}	158.7695559	76.71126656	173.9089126
{[>]NC(CCCC[NH3+])C=O.[+rn=20],CC(C)C(C)CCC(N)C=O[<].[+rn=80]}	150.9341196	59.18870175	151.9288863
{[>]NC(CCCC[NH3+])C=O.[+rn=30],CC(C)C(C)CCC(N)C=O[<].[+rn=70]}	158.4729424	51.91137463	131.4954676
{[>]NC(CCCC[NH3+])C=O.[+rn=40],CC(C)C(C)CCC(N)C=O[<].[+rn=60]}	170.4080245	44.68887164	115.0470878
{[>]NC(CCCC[NH3+])C=O.[+rn=50],CC(C)C(C)CCC(N)C=O[<].[+rn=50]}	212.3833744	38.73164094	106.6693268
{[>]NC(CCCC[NH3+])C=O.[+rn=60],CC(C)C(C)CCC(N)C=O[<].[+rn=40]}	238.5170659	32.38460618	98.82188466
{[>]NC(CCCC[NH3+])C=O.[+rn=70],CC(C)C(C)CCC(N)C=O[<].[+rn=30]}	283.6051924	27.56673609	104.9406861
{[>]NC(CCCC[NH3+])C=O.[+rn=80],CC(C)C(C)CCC(N)C=O[<].[+rn=20]}	304.7783118	24.40314718	115.3817628
{[>]NC(CCCC[NH3+])C=O.[+rn=90],CC(C)C(C)CCC(N)C=O[<].[+rn=10]}	350.9140248	25.04184921	125.1163859
{[>]NC(CCCC[NH3+])C=O.[+rn=10],CCCCCCC(N)C=O[<].[+rn=90]}	330.9200856	61.2560501	226.8866638
{[>]NC(CCCC[NH3+])C=O.[+rn=20],CCCCCCC(N)C=O[<].[+rn=80]}	241.0157693	38.43797577	194.5041498
{[>]NC(CCCC[NH3+])C=O.[+rn=30],CCCCCCC(N)C=O[<].[+rn=70]}	212.7410714	41.1054625	168.8308487
{[>]NC(CCCC[NH3+])C=O.[+rn=40],CCCCCCC(N)C=O[<].[+rn=60]}	154.6510379	29.90180194	146.7007398
{[>]NC(CCCC[NH3+])C=O.[+rn=50],CCCCCCC(N)C=O[<].[+rn=50]}	168.2851977	29.00090371	141.462463
{[>]NC(CCCC[NH3+])C=O.[+rn=60],CCCCCCC(N)C=O[<].[+rn=40]}	148.0113069	26.14282298	143.5075909
{[>]NC(CCCC[NH3+])C=O.[+rn=70],CCCCCCC(N)C=O[<].[+rn=30]}	171.7904384	30.08420622	156.0847735
{[>]NC(CCCC[NH3+])C=O.[+rn=80],CCCCCCC(N)C=O[<].[+rn=20]}	194.6456645	27.32712342	173.6309667
{[>]NC(CCCC[NH3+])C=O.[+rn=90],CCCCCCC(N)C=O[<].[+rn=10]}	241.2384669	44.13064875	193.508385
{[>]NC(CCCC[NH3+])C=O.[+rn=10],CCC(C)(C)C(C)(C)C(N)C=O[<].[+rn=90]}	0.505390217	25.94185879	22.85230966
{[>]NC(CCCC[NH3+])C=O.[+rn=20],CCC(C)(C)C(C)(C)C(N)C=O[<].[+rn=80]}	0.476880483	23.50232743	20.14776851
{[>]NC(CCCC[NH3+])C=O.[+rn=30],CCC(C)(C)C(C)(C)C(N)C=O[<].[+rn=70]}	0.43762543	20.14038897	18.34640681
{[>]NC(CCCC[NH3+])C=O.[+rn=40],CCC(C)(C)C(C)(C)C(N)C=O[<].[+rn=60]}	0.413329317	18.79683356	16.8383982
{[>]NC(CCCC[NH3+])C=O.[+rn=50],CCC(C)(C)C(C)(C)C(N)C=O[<].[+rn=50]}	0.392866113	17.14554138	15.52317895
{[>]NC(CCCC[NH3+])C=O.[+rn=60],CCC(C)(C)C(C)(C)C(N)C=O[<].[+rn=40]}	0.366096709	15.7064038	15.06144832
{[>]NC(CCCC[NH3+])C=O.[+rn=70],CCC(C)(C)C(C)(C)C(N)C=O[<].[+rn=30]}	0.374146407	13.90561649	15.09492882
{[>]NC(CCCC[NH3+])C=O.[+rn=80],CCC(C)(C)C(C)(C)C(N)C=O[<].[+rn=20]}	0.377918762	12.90900736	15.13356267
{[>]NC(CCCC[NH3+])C=O.[+rn=90],CCC(C)(C)C(C)(C)C(N)C=O[<].[+rn=10]}	0.372711352	11.41214098	15.62201923
{[>]NC(CCCC[NH3+])C=O.[+rn=10],CCC(C)(CC)CCC(N)C=O[<].[+rn=90]}	78.41050438	93.61467024	145.2140642
{[>]NC(CCCC[NH3+])C=O.[+rn=20],CCC(C)(CC)CCC(N)C=O[<].[+rn=80]}	85.66581731	70.90327609	126.0533615
{[>]NC(CCCC[NH3+])C=O.[+rn=30],CCC(C)(CC)CCC(N)C=O[<].[+rn=70]}	93.98385315	62.07287393	110.1729033
{[>]NC(CCCC[NH3+])C=O.[+rn=40],CCC(C)(CC)CCC(N)C=O[<].[+rn=60]}	98.95355387	53.0976817	97.16118204
{[>]NC(CCCC[NH3+])C=O.[+rn=50],CCC(C)(CC)CCC(N)C=O[<].[+rn=50]}	121.9032927	44.96538799	87.72648658
{[>]NC(CCCC[NH3+])C=O.[+rn=60],CCC(C)(CC)CCC(N)C=O[<].[+rn=40]}	138.3228089	37.11437042	79.47528708
{[>]NC(CCCC[NH3+])C=O.[+rn=70],CCC(C)(CC)CCC(N)C=O[<].[+rn=30]}	171.4212509	30.33894814	75.89494592
{[>]NC(CCCC[NH3+])C=O.[+rn=80],CCC(C)(CC)CCC(N)C=O[<].[+rn=20]}	177.0775171	26.0231573	80.26521948
{[>]NC(CCCC[NH3+])C=O.[+rn=90],CCC(C)(CC)CCC(N)C=O[<].[+rn=10]}	206.7535745	24.98996689	85.89740719
{[>]NC(CCCC[NH3+])C=O.[+rn=10],CC(C)(C)CCC(N)C=O[<].[+rn=90]}	284.7633978	95.53622936	145.061242
{[>]NC(CCCC[NH3+])C=O.[+rn=20],CC(C)(C)CCC(N)C=O[<].[+rn=80]}	269.6697636	72.30612438	132.2766431
{[>]NC(CCCC[NH3+])C=O.[+rn=30],CC(C)(C)CCC(N)C=O[<].[+rn=70]}	264.5044667	64.1673734	118.6750174
{[>]NC(CCCC[NH3+])C=O.[+rn=40],CC(C)(C)CCC(N)C=O[<].[+rn=60]}	238.6417621	54.90274771	107.8318238
{[>]NC(CCCC[NH3+])C=O.[+rn=50],CC(C)(C)CCC(N)C=O[<].[+rn=50]}	254.1601906	47.73979923	96.76446537
{[>]NC(CCCC[NH3+])C=O.[+rn=60],CC(C)(C)CCC(N)C=O[<].[+rn=40]}	259.4081671	40.5174738	88.63581894
{[>]NC(CCCC[NH3+])C=O.[+rn=70],CC(C)(C)CCC(N)C=O[<].[+rn=30]}	298.6914655	35.44265976	84.25989696
{[>]NC(CCCC[NH3+])C=O.[+rn=80],CC(C)(C)CCC(N)C=O[<].[+rn=20]}	308.3881433	32.10632048	84.47072246
{[>]NC(CCCC[NH3+])C=O.[+rn=90],CC(C)(C)CCC(N)C=O[<].[+rn=10]}	322.504753	33.63087585	86.9121593
{[>]NC(CCCC[NH3+])C=O.[+rn=10],CCC(C)C(C)(C)C(N)C=O[<].[+rn=90]}	2.497006147	35.45859057	41.53962374
{[>]NC(CCCC[NH3+])C=O.[+rn=20],CCC(C)C(C)(C)C(N)C=O[<].[+rn=80]}	2.084729307	30.33024256	33.7924502
{[>]NC(CCCC[NH3+])C=O.[+rn=30],CCC(C)C(C)(C)C(N)C=O[<].[+rn=70]}	1.833782889	25.82608949	29.05474278
{[>]NC(CCCC[NH3+])C=O.[+rn=40],CCC(C)C(C)(C)C(N)C=O[<].[+rn=60]}	1.515455877	22.2773287	26.70559581
{[>]NC(CCCC[NH3+])C=O.[+rn=50],CCC(C)C(C)(C)C(N)C=O[<].[+rn=50]}	1.341345758	19.71281626	26.17253957
{[>]NC(CCCC[NH3+])C=O.[+rn=60],CCC(C)C(C)(C)C(N)C=O[<].[+rn=40]}	1.161361754	18.22562323	27.07992539
{[>]NC(CCCC[NH3+])C=O.[+rn=70],CCC(C)C(C)(C)C(N)C=O[<].[+rn=30]}	1.168177606	16.76127882	28.26726468
{[>]NC(CCCC[NH3+])C=O.[+rn=80],CCC(C)C(C)(C)C(N)C=O[<].[+rn=20]}	1.234787613	16.17972683	29.2326686
{[>]NC(CCCC[NH3+])C=O.[+rn=90],CCC(C)C(C)(C)C(N)C=O[<].[+rn=10]}	1.360733551	16.35361686	32.00362471
{[>]NC(CCCC[NH3+])C=O.[+rn=10],CC(C)CCC(C)C(N)C=O[<].[+rn=90]}	451.4936098	81.09481562	217.6934648
{[>]NC(CCCC[NH3+])C=O.[+rn=20],CC(C)CCC(C)C(N)C=O[<].[+rn=80]}	427.8848028	62.08226766	182.2254165
{[>]NC(CCCC[NH3+])C=O.[+rn=30],CC(C)CCC(C)C(N)C=O[<].[+rn=70]}	392.7648112	54.33732994	156.6473628
{[>]NC(CCCC[NH3+])C=O.[+rn=40],CC(C)CCC(C)C(N)C=O[<].[+rn=60]}	323.3857827	46.2653511	139.7942361
{[>]NC(CCCC[NH3+])C=O.[+rn=50],CC(C)CCC(C)C(N)C=O[<].[+rn=50]}	309.8953772	39.60492825	129.6641244
{[>]NC(CCCC[NH3+])C=O.[+rn=60],CC(C)CCC(C)C(N)C=O[<].[+rn=40]}	274.230223	33.51895323	123.6853638
{[>]NC(CCCC[NH3+])C=O.[+rn=70],CC(C)CCC(C)C(N)C=O[<].[+rn=30]}	293.842483	28.30449436	130.2031609
{[>]NC(CCCC[NH3+])C=O.[+rn=80],CC(C)CCC(C)C(N)C=O[<].[+rn=20]}	284.2513681	24.68161772	141.7950698
{[>]NC(CCCC[NH3+])C=O.[+rn=90],CC(C)CCC(C)C(N)C=O[<].[+rn=10]}	299.0004701	24.9305817	152.5940321
{[>]NC(CCCC[NH3+])C=O.[+rn=10],CCCC(C)(CC)C(N)C=O[<].[+rn=90]}	6.270809528	45.5244475	108.7265528
{[>]NC(CCCC[NH3+])C=O.[+rn=20],CCCC(C)(CC)C(N)C=O[<].[+rn=80]}	4.817862891	34.51849172	88.33815694
{[>]NC(CCCC[NH3+])C=O.[+rn=30],CCCC(C)(CC)C(N)C=O[<].[+rn=70]}	3.796871595	30.29286799	74.87944868
{[>]NC(CCCC[NH3+])C=O.[+rn=40],CCCC(C)(CC)C(N)C=O[<].[+rn=60]}	3.002084778	26.53395342	66.63939148
{[>]NC(CCCC[NH3+])C=O.[+rn=50],CCCC(C)(CC)C(N)C=O[<].[+rn=50]}	2.761454322	23.67283463	60.43531598
{[>]NC(CCCC[NH3+])C=O.[+rn=60],CCCC(C)(CC)C(N)C=O[<].[+rn=40]}	2.545296379	22.02268954	58.13421677
{[>]NC(CCCC[NH3+])C=O.[+rn=70],CCCC(C)(CC)C(N)C=O[<].[+rn=30]}	2.890964903	19.97535232	59.96563443
{[>]NC(CCCC[NH3+])C=O.[+rn=80],CCCC(C)(CC)C(N)C=O[<].[+rn=20]}	3.025978941	19.76279016	66.44871525
{[>]NC(CCCC[NH3+])C=O.[+rn=90],CCCC(C)(CC)C(N)C=O[<].[+rn=10]}	3.47529422	21.58255517	77.38518103
{[>]NC(CCCC[NH3+])C=O.[+rn=10],CC(C(N)C=O)C(C)(C)C(C)(C)C[<].[+rn=90]}	0.607319862	41.17835949	20.97246105
{[>]NC(CCCC[NH3+])C=O.[+rn=20],CC(C(N)C=O)C(C)(C)C(C)(C)C[<].[+rn=80]}	0.575396443	39.56921538	19.37410445
{[>]NC(CCCC[NH3+])C=O.[+rn=30],CC(C(N)C=O)C(C)(C)C(C)(C)C[<].[+rn=70]}	0.543100143	34.79963315	18.11140648
{[>]NC(CCCC[NH3+])C=O.[+rn=40],CC(C(N)C=O)C(C)(C)C(C)(C)C[<].[+rn=60]}	0.542658949	31.04317422	16.71218692
{[>]NC(CCCC[NH3+])C=O.[+rn=50],CC(C(N)C=O)C(C)(C)C(C)(C)C[<].[+rn=50]}	0.572420434	26.43351402	15.40276391
{[>]NC(CCCC[NH3+])C=O.[+rn=60],CC(C(N)C=O)C(C)(C)C(C)(C)C[<].[+rn=40]}	0.570007004	22.94933722	14.32050217
{[>]NC(CCCC[NH3+])C=O.[+rn=70],CC(C(N)C=O)C(C)(C)C(C)(C)C[<].[+rn=30]}	0.602559845	19.34105983	13.75451542
{[>]NC(CCCC[NH3+])C=O.[+rn=80],CC(C(N)C=O)C(C)(C)C(C)(C)C[<].[+rn=20]}	0.608497116	17.18291739	13.54025639
{[>]NC(CCCC[NH3+])C=O.[+rn=90],CC(C(N)C=O)C(C)(C)C(C)(C)C[<].[+rn=10]}	0.602950636	14.32775421	13.42914748
{[>]NC(CCCC[NH3+])C=O.[+rn=10],CCC(C)(C)CCC(N)C=O[<].[+rn=90]}	291.3460645	93.12950988	160.5585122
{[>]NC(CCCC[NH3+])C=O.[+rn=20],CCC(C)(C)CCC(N)C=O[<].[+rn=80]}	290.1425019	69.01227892	145.4715177
{[>]NC(CCCC[NH3+])C=O.[+rn=30],CCC(C)(C)CCC(N)C=O[<].[+rn=70]}	319.4370166	60.01831747	128.3511405
{[>]NC(CCCC[NH3+])C=O.[+rn=40],CCC(C)(C)CCC(N)C=O[<].[+rn=60]}	326.3361229	51.38221957	114.4600257
{[>]NC(CCCC[NH3+])C=O.[+rn=50],CCC(C)(C)CCC(N)C=O[<].[+rn=50]}	390.2823585	43.95441037	102.3392516
{[>]NC(CCCC[NH3+])C=O.[+rn=60],CCC(C)(C)CCC(N)C=O[<].[+rn=40]}	447.8589774	36.92865739	91.43245954
{[>]NC(CCCC[NH3+])C=O.[+rn=70],CCC(C)(C)CCC(N)C=O[<].[+rn=30]}	525.1283068	30.93515576	87.20635447
{[>]NC(CCCC[NH3+])C=O.[+rn=80],CCC(C)(C)CCC(N)C=O[<].[+rn=20]}	546.0011413	27.00270449	91.79534201
{[>]NC(CCCC[NH3+])C=O.[+rn=90],CCC(C)(C)CCC(N)C=O[<].[+rn=10]}	610.9713192	26.46690359	98.12997532
{[>]NC(CCCC[NH3+])C=O.[+rn=10],CCCC(C)(C)CC(N)C=O[<].[+rn=90]}	2.147806676	59.31709775	140.1362389
{[>]NC(CCCC[NH3+])C=O.[+rn=20],CCCC(C)(C)CC(N)C=O[<].[+rn=80]}	1.95506176	44.78877018	112.7236349
{[>]NC(CCCC[NH3+])C=O.[+rn=30],CCCC(C)(C)CC(N)C=O[<].[+rn=70]}	1.717933916	38.85096739	91.29096861
{[>]NC(CCCC[NH3+])C=O.[+rn=40],CCCC(C)(C)CC(N)C=O[<].[+rn=60]}	1.443063127	34.02596888	80.48439889
{[>]NC(CCCC[NH3+])C=O.[+rn=50],CCCC(C)(C)CC(N)C=O[<].[+rn=50]}	1.182509589	29.76283885	74.5643612
{[>]NC(CCCC[NH3+])C=O.[+rn=60],CCCC(C)(C)CC(N)C=O[<].[+rn=40]}	1.078437377	25.85716368	68.72044517
{[>]NC(CCCC[NH3+])C=O.[+rn=70],CCCC(C)(C)CC(N)C=O[<].[+rn=30]}	1.182598549	21.97800548	69.31802163
{[>]NC(CCCC[NH3+])C=O.[+rn=80],CCCC(C)(C)CC(N)C=O[<].[+rn=20]}	1.356461135	20.48037745	79.12613631
{[>]NC(CCCC[NH3+])C=O.[+rn=90],CCCC(C)(C)CC(N)C=O[<].[+rn=10]}	1.756540116	21.24359357	90.14580296
{[>]NC(CCCC[NH3+])C=O.[+rn=10],CCC(CC(N)C=O)C(C)C[<].[+rn=90]}	20.05067185	82.87429948	217.6875884
{[>]NC(CCCC[NH3+])C=O.[+rn=20],CCC(CC(N)C=O)C(C)C[<].[+rn=80]}	21.22056258	61.67896777	181.3000723
{[>]NC(CCCC[NH3+])C=O.[+rn=30],CCC(CC(N)C=O)C(C)C[<].[+rn=70]}	25.31705496	54.69560117	150.3320653
{[>]NC(CCCC[NH3+])C=O.[+rn=40],CCC(CC(N)C=O)C(C)C[<].[+rn=60]}	27.62976054	46.86365078	130.2440893
{[>]NC(CCCC[NH3+])C=O.[+rn=50],CCC(CC(N)C=O)C(C)C[<].[+rn=50]}	34.21559734	41.03829833	119.2245643
{[>]NC(CCCC[NH3+])C=O.[+rn=60],CCC(CC(N)C=O)C(C)C[<].[+rn=40]}	39.15105519	35.88778938	114.7518492
{[>]NC(CCCC[NH3+])C=O.[+rn=70],CCC(CC(N)C=O)C(C)C[<].[+rn=30]}	48.859062	30.46201333	115.7987964
{[>]NC(CCCC[NH3+])C=O.[+rn=80],CCC(CC(N)C=O)C(C)C[<].[+rn=20]}	53.7436466	26.93047987	123.9817709
{[>]NC(CCCC[NH3+])C=O.[+rn=90],CCC(CC(N)C=O)C(C)C[<].[+rn=10]}	67.71777139	27.03081007	139.3402803
{[>]NC(CCCC[NH3+])C=O.[+rn=10],CC(CC(N)C=O)CC(C)(C)C[<].[+rn=90]}	1.268570474	66.50219238	95.42326957
{[>]NC(CCCC[NH3+])C=O.[+rn=20],CC(CC(N)C=O)CC(C)(C)C[<].[+rn=80]}	1.124670794	58.21479404	77.17164841
{[>]NC(CCCC[NH3+])C=O.[+rn=30],CC(CC(N)C=O)CC(C)(C)C[<].[+rn=70]}	0.989919142	50.54754398	62.86097183
{[>]NC(CCCC[NH3+])C=O.[+rn=40],CC(CC(N)C=O)CC(C)(C)C[<].[+rn=60]}	0.807619837	44.01804687	52.88558273
{[>]NC(CCCC[NH3+])C=O.[+rn=50],CC(CC(N)C=O)CC(C)(C)C[<].[+rn=50]}	0.737120977	37.16952484	47.09477344
{[>]NC(CCCC[NH3+])C=O.[+rn=60],CC(CC(N)C=O)CC(C)(C)C[<].[+rn=40]}	0.690039181	31.06930806	41.68272982
{[>]NC(CCCC[NH3+])C=O.[+rn=70],CC(CC(N)C=O)CC(C)(C)C[<].[+rn=30]}	0.735898944	24.88253225	39.74738596
{[>]NC(CCCC[NH3+])C=O.[+rn=80],CC(CC(N)C=O)CC(C)(C)C[<].[+rn=20]}	0.762530975	21.33222682	41.63283292
{[>]NC(CCCC[NH3+])C=O.[+rn=90],CC(CC(N)C=O)CC(C)(C)C[<].[+rn=10]}	0.88661991	18.8199812	44.82813164
{[>]NC(CCCC[NH3+])C=O.[+rn=10],CCCCCCCC(N)C=O[<].[+rn=90]}	171.6309179	72.68779458	236.5493414
{[>]NC(CCCC[NH3+])C=O.[+rn=20],CCCCCCCC(N)C=O[<].[+rn=80]}	136.3548835	45.57989463	203.059097
{[>]NC(CCCC[NH3+])C=O.[+rn=30],CCCCCCCC(N)C=O[<].[+rn=70]}	134.269127	47.00440481	175.5974961
{[>]NC(CCCC[NH3+])C=O.[+rn=40],CCCCCCCC(N)C=O[<].[+rn=60]}	106.0255957	34.143768	151.4236637
{[>]NC(CCCC[NH3+])C=O.[+rn=50],CCCCCCCC(N)C=O[<].[+rn=50]}	109.6889879	31.78629287	146.0909155
{[>]NC(CCCC[NH3+])C=O.[+rn=60],CCCCCCCC(N)C=O[<].[+rn=40]}	103.1245984	27.81613454	146.6239855
{[>]NC(CCCC[NH3+])C=O.[+rn=70],CCCCCCCC(N)C=O[<].[+rn=30]}	119.3880729	28.8266118	157.5445269
{[>]NC(CCCC[NH3+])C=O.[+rn=80],CCCCCCCC(N)C=O[<].[+rn=20]}	120.0931694	23.14615532	173.4799716
{[>]NC(CCCC[NH3+])C=O.[+rn=90],CCCCCCCC(N)C=O[<].[+rn=10]}	148.523795	32.0327062	192.7763767
{[>]NC(CCCC[NH3+])C=O.[+rn=10],CCC(C)C(C)(C)CC(N)C=O[<].[+rn=90]}	1.932879484	63.83895764	76.90123145
{[>]NC(CCCC[NH3+])C=O.[+rn=20],CCC(C)C(C)(C)CC(N)C=O[<].[+rn=80]}	1.713451843	55.0266333	62.50405638
{[>]NC(CCCC[NH3+])C=O.[+rn=30],CCC(C)C(C)(C)CC(N)C=O[<].[+rn=70]}	1.522174017	47.3465314	52.77745661
{[>]NC(CCCC[NH3+])C=O.[+rn=40],CCC(C)C(C)(C)CC(N)C=O[<].[+rn=60]}	1.386462785	40.94459961	47.61340166
{[>]NC(CCCC[NH3+])C=O.[+rn=50],CCC(C)C(C)(C)CC(N)C=O[<].[+rn=50]}	1.475442379	34.74825181	45.77775369
{[>]NC(CCCC[NH3+])C=O.[+rn=60],CCC(C)C(C)(C)CC(N)C=O[<].[+rn=40]}	1.556065533	29.88506796	42.9622089
{[>]NC(CCCC[NH3+])C=O.[+rn=70],CCC(C)C(C)(C)CC(N)C=O[<].[+rn=30]}	1.738625087	25.73635138	42.01965992
{[>]NC(CCCC[NH3+])C=O.[+rn=80],CCC(C)C(C)(C)CC(N)C=O[<].[+rn=20]}	1.849959055	23.27375906	42.81843122
{[>]NC(CCCC[NH3+])C=O.[+rn=90],CCC(C)C(C)(C)CC(N)C=O[<].[+rn=10]}	1.975417643	20.90282993	46.54360096
{[>]NC(CCCC[NH3+])C=O.[+rn=10],CCC(C(N)C=O)C(C)(C)CC[<].[+rn=90]}	0.306378642	49.88759107	65.72445773
{[>]NC(CCCC[NH3+])C=O.[+rn=20],CCC(C(N)C=O)C(C)(C)CC[<].[+rn=80]}	0.248999885	43.03760788	52.08527804
{[>]NC(CCCC[NH3+])C=O.[+rn=30],CCC(C(N)C=O)C(C)(C)CC[<].[+rn=70]}	0.203158442	36.06554666	42.68380298
{[>]NC(CCCC[NH3+])C=O.[+rn=40],CCC(C(N)C=O)C(C)(C)CC[<].[+rn=60]}	0.180320431	31.15778728	38.48060529
{[>]NC(CCCC[NH3+])C=O.[+rn=50],CCC(C(N)C=O)C(C)(C)CC[<].[+rn=50]}	0.173773614	26.52534246	36.97586867
{[>]NC(CCCC[NH3+])C=O.[+rn=60],CCC(C(N)C=O)C(C)(C)CC[<].[+rn=40]}	0.173443494	23.56818931	35.92823636
{[>]NC(CCCC[NH3+])C=O.[+rn=70],CCC(C(N)C=O)C(C)(C)CC[<].[+rn=30]}	0.184942829	20.87432475	36.99150513
{[>]NC(CCCC[NH3+])C=O.[+rn=80],CCC(C(N)C=O)C(C)(C)CC[<].[+rn=20]}	0.200788048	19.32136717	38.41636219
{[>]NC(CCCC[NH3+])C=O.[+rn=90],CCC(C(N)C=O)C(C)(C)CC[<].[+rn=10]}	0.212815004	17.5238128	40.4883277
{[>]NC(CCCC[NH3+])C=O.[+rn=10],CCC(C(N)C=O)C(C)(C)C[<].[+rn=90]}	0.197173175	34.1360566	43.47583217
{[>]NC(CCCC[NH3+])C=O.[+rn=20],CCC(C(N)C=O)C(C)(C)C[<].[+rn=80]}	0.191199657	29.69431752	34.60724114
{[>]NC(CCCC[NH3+])C=O.[+rn=30],CCC(C(N)C=O)C(C)(C)C[<].[+rn=70]}	0.177656835	25.40547633	29.07403035
{[>]NC(CCCC[NH3+])C=O.[+rn=40],CCC(C(N)C=O)C(C)(C)C[<].[+rn=60]}	0.159621331	21.70122175	26.4353226
{[>]NC(CCCC[NH3+])C=O.[+rn=50],CCC(C(N)C=O)C(C)(C)C[<].[+rn=50]}	0.155677895	18.79924871	24.8742358
{[>]NC(CCCC[NH3+])C=O.[+rn=60],CCC(C(N)C=O)C(C)(C)C[<].[+rn=40]}	0.155320856	16.62457952	24.15072453
{[>]NC(CCCC[NH3+])C=O.[+rn=70],CCC(C(N)C=O)C(C)(C)C[<].[+rn=30]}	0.158750279	14.65153664	24.96829881
{[>]NC(CCCC[NH3+])C=O.[+rn=80],CCC(C(N)C=O)C(C)(C)C[<].[+rn=20]}	0.160445869	14.09713417	26.04447006
{[>]NC(CCCC[NH3+])C=O.[+rn=90],CCC(C(N)C=O)C(C)(C)C[<].[+rn=10]}	0.151885652	13.60964638	28.99494641
{[>]NC(CCCC[NH3+])C=O.[+rn=10],CCC(CC(C)C)C(N)C=O[<].[+rn=90]}	65.25693359	87.09381329	254.4169661
{[>]NC(CCCC[NH3+])C=O.[+rn=20],CCC(CC(C)C)C(N)C=O[<].[+rn=80]}	60.85383151	64.62080941	210.4737694
{[>]NC(CCCC[NH3+])C=O.[+rn=30],CCC(CC(C)C)C(N)C=O[<].[+rn=70]}	64.72678883	57.33758489	175.5663492
{[>]NC(CCCC[NH3+])C=O.[+rn=40],CCC(CC(C)C)C(N)C=O[<].[+rn=60]}	59.70882467	48.8845837	148.3513776
{[>]NC(CCCC[NH3+])C=O.[+rn=50],CCC(CC(C)C)C(N)C=O[<].[+rn=50]}	59.93935159	43.18006644	132.6441742
{[>]NC(CCCC[NH3+])C=O.[+rn=60],CCC(CC(C)C)C(N)C=O[<].[+rn=40]}	52.7043951	38.09527953	125.6614406
{[>]NC(CCCC[NH3+])C=O.[+rn=70],CCC(CC(C)C)C(N)C=O[<].[+rn=30]}	60.34411865	32.68666915	130.3192419
{[>]NC(CCCC[NH3+])C=O.[+rn=80],CCC(CC(C)C)C(N)C=O[<].[+rn=20]}	65.36164104	28.08928258	142.0442135
{[>]NC(CCCC[NH3+])C=O.[+rn=90],CCC(CC(C)C)C(N)C=O[<].[+rn=10]}	79.09660509	27.99510552	157.7334357
{[>]NC(CCCC[NH3+])C=O.[+rn=10],CCCCC(C)(C)C(N)C=O[<].[+rn=90]}	145.1894118	69.67007855	153.7654657
{[>]NC(CCCC[NH3+])C=O.[+rn=20],CCCCC(C)(C)C(N)C=O[<].[+rn=80]}	139.6580371	51.36047505	128.1825085
{[>]NC(CCCC[NH3+])C=O.[+rn=30],CCCCC(C)(C)C(N)C=O[<].[+rn=70]}	139.4281272	44.41017093	109.0957855
{[>]NC(CCCC[NH3+])C=O.[+rn=40],CCCCC(C)(C)C(N)C=O[<].[+rn=60]}	120.068627	37.93986695	92.94994295
{[>]NC(CCCC[NH3+])C=O.[+rn=50],CCCCC(C)(C)C(N)C=O[<].[+rn=50]}	110.478732	32.82809332	83.97223144
{[>]NC(CCCC[NH3+])C=O.[+rn=60],CCCCC(C)(C)C(N)C=O[<].[+rn=40]}	97.80531573	27.4033288	78.75159992
{[>]NC(CCCC[NH3+])C=O.[+rn=70],CCCCC(C)(C)C(N)C=O[<].[+rn=30]}	107.2803872	23.03358101	77.30914178
{[>]NC(CCCC[NH3+])C=O.[+rn=80],CCCCC(C)(C)C(N)C=O[<].[+rn=20]}	111.4597017	21.0254027	83.38391464
{[>]NC(CCCC[NH3+])C=O.[+rn=90],CCCCC(C)(C)C(N)C=O[<].[+rn=10]}	115.6570096	22.23160724	92.96050657
{[>]NC(CCCC[NH3+])C=O.[+rn=10],CCCC(C)C(C)C(N)C=O[<].[+rn=90]}	17.26626603	56.04685643	171.9048252
{[>]NC(CCCC[NH3+])C=O.[+rn=20],CCCC(C)C(C)C(N)C=O[<].[+rn=80]}	13.76242878	43.72837238	144.9353948
{[>]NC(CCCC[NH3+])C=O.[+rn=30],CCCC(C)C(C)C(N)C=O[<].[+rn=70]}	11.48667493	39.44916174	122.3124849
{[>]NC(CCCC[NH3+])C=O.[+rn=40],CCCC(C)C(C)C(N)C=O[<].[+rn=60]}	9.011875356	35.8021446	104.6327993
{[>]NC(CCCC[NH3+])C=O.[+rn=50],CCCC(C)C(C)C(N)C=O[<].[+rn=50]}	9.414885938	32.73510391	97.50425934
{[>]NC(CCCC[NH3+])C=O.[+rn=60],CCCC(C)C(C)C(N)C=O[<].[+rn=40]}	11.19819035	29.02564498	91.3925257
{[>]NC(CCCC[NH3+])C=O.[+rn=70],CCCC(C)C(C)C(N)C=O[<].[+rn=30]}	14.69782832	25.23213392	91.98355071
{[>]NC(CCCC[NH3+])C=O.[+rn=80],CCCC(C)C(C)C(N)C=O[<].[+rn=20]}	17.20042569	24.23776379	103.5332333
{[>]NC(CCCC[NH3+])C=O.[+rn=90],CCCC(C)C(C)C(N)C=O[<].[+rn=10]}	24.24152322	25.33360118	115.7744521
{[>]NC(CCCC[NH3+])C=O.[+rn=10],CCCCCC(C)C(N)C=O[<].[+rn=90]}	66.10063061	71.93793488	258.2375326
{[>]NC(CCCC[NH3+])C=O.[+rn=20],CCCCCC(C)C(N)C=O[<].[+rn=80]}	58.23521716	48.86711675	220.6405158
{[>]NC(CCCC[NH3+])C=O.[+rn=30],CCCCCC(C)C(N)C=O[<].[+rn=70]}	57.1391879	45.89893124	186.1787289
{[>]NC(CCCC[NH3+])C=O.[+rn=40],CCCCCC(C)C(N)C=O[<].[+rn=60]}	52.95196212	38.97400264	158.9289878
{[>]NC(CCCC[NH3+])C=O.[+rn=50],CCCCCC(C)C(N)C=O[<].[+rn=50]}	64.73195645	36.11564614	140.8228473
{[>]NC(CCCC[NH3+])C=O.[+rn=60],CCCCCC(C)C(N)C=O[<].[+rn=40]}	69.39626047	31.99516949	132.0606303
{[>]NC(CCCC[NH3+])C=O.[+rn=70],CCCCCC(C)C(N)C=O[<].[+rn=30]}	93.30132283	29.17842009	135.9165024
{[>]NC(CCCC[NH3+])C=O.[+rn=80],CCCCCC(C)C(N)C=O[<].[+rn=20]}	105.6121972	25.82834319	146.5981427
{[>]NC(CCCC[NH3+])C=O.[+rn=90],CCCCCC(C)C(N)C=O[<].[+rn=10]}	143.795587	30.92181808	164.2161047
{[>]NC(CCCC[NH3+])C=O.[+rn=10],CC(C)C(C)(C)C(C)C(N)C=O[<].[+rn=90]}	1.156284621	42.34943905	24.50480952
{[>]NC(CCCC[NH3+])C=O.[+rn=20],CC(C)C(C)(C)C(C)C(N)C=O[<].[+rn=80]}	1.054739032	38.16724108	22.12248121
{[>]NC(CCCC[NH3+])C=O.[+rn=30],CC(C)C(C)(C)C(C)C(N)C=O[<].[+rn=70]}	0.97492805	32.13234296	20.47441879
{[>]NC(CCCC[NH3+])C=O.[+rn=40],CC(C)C(C)(C)C(C)C(N)C=O[<].[+rn=60]}	0.87372172	27.73062432	19.54146543
{[>]NC(CCCC[NH3+])C=O.[+rn=50],CC(C)C(C)(C)C(C)C(N)C=O[<].[+rn=50]}	0.845916777	23.80918048	19.17210139
{[>]NC(CCCC[NH3+])C=O.[+rn=60],CC(C)C(C)(C)C(C)C(N)C=O[<].[+rn=40]}	0.840041132	20.7505419	19.36615377
{[>]NC(CCCC[NH3+])C=O.[+rn=70],CC(C)C(C)(C)C(C)C(N)C=O[<].[+rn=30]}	0.895612073	17.77100203	20.30790546
{[>]NC(CCCC[NH3+])C=O.[+rn=80],CC(C)C(C)(C)C(C)C(N)C=O[<].[+rn=20]}	0.921550016	16.25694241	21.53979834
{[>]NC(CCCC[NH3+])C=O.[+rn=90],CC(C)C(C)(C)C(C)C(N)C=O[<].[+rn=10]}	0.974141647	14.11266909	23.26725314
{[>]NC(CCCC[NH3+])C=O.[+rn=10],CCC(CC)C(C)C(N)C=O[<].[+rn=90]}	3.059843787	63.25890975	136.4679243
{[>]NC(CCCC[NH3+])C=O.[+rn=20],CCC(CC)C(C)C(N)C=O[<].[+rn=80]}	2.680938692	46.2826885	108.1244939
{[>]NC(CCCC[NH3+])C=O.[+rn=30],CCC(CC)C(C)C(N)C=O[<].[+rn=70]}	2.27270834	40.51749516	85.31694105
{[>]NC(CCCC[NH3+])C=O.[+rn=40],CCC(CC)C(C)C(N)C=O[<].[+rn=60]}	1.925089506	35.38583416	71.37759973
{[>]NC(CCCC[NH3+])C=O.[+rn=50],CCC(CC)C(C)C(N)C=O[<].[+rn=50]}	1.909841317	30.77229182	64.74201615
{[>]NC(CCCC[NH3+])C=O.[+rn=60],CCC(CC)C(C)C(N)C=O[<].[+rn=40]}	1.987443332	25.73917809	61.7769749
{[>]NC(CCCC[NH3+])C=O.[+rn=70],CCC(CC)C(C)C(N)C=O[<].[+rn=30]}	2.359562767	22.07818452	62.09935986
{[>]NC(CCCC[NH3+])C=O.[+rn=80],CCC(CC)C(C)C(N)C=O[<].[+rn=20]}	2.737864185	20.17423269	67.04614817
{[>]NC(CCCC[NH3+])C=O.[+rn=90],CCC(CC)C(C)C(N)C=O[<].[+rn=10]}	3.387882177	21.24457941	75.04647598
{[>]NC(CCCC[NH3+])C=O.[+rn=10],CC(C)CC(C)C(C)C(N)C=O[<].[+rn=90]}	8.155127371	67.67346467	104.5947846
{[>]NC(CCCC[NH3+])C=O.[+rn=20],CC(C)CC(C)C(C)C(N)C=O[<].[+rn=80]}	7.365820382	58.37749093	88.91426568
{[>]NC(CCCC[NH3+])C=O.[+rn=30],CC(C)CC(C)C(C)C(N)C=O[<].[+rn=70]}	7.428611727	51.3535376	77.86232935
{[>]NC(CCCC[NH3+])C=O.[+rn=40],CC(C)CC(C)C(C)C(N)C=O[<].[+rn=60]}	7.088397073	44.43902588	72.10171496
{[>]NC(CCCC[NH3+])C=O.[+rn=50],CC(C)CC(C)C(C)C(N)C=O[<].[+rn=50]}	7.909010434	37.4365121	69.25154495
{[>]NC(CCCC[NH3+])C=O.[+rn=60],CC(C)CC(C)C(C)C(N)C=O[<].[+rn=40]}	8.828564325	31.37903785	67.72544271
{[>]NC(CCCC[NH3+])C=O.[+rn=70],CC(C)CC(C)C(C)C(N)C=O[<].[+rn=30]}	10.79039909	25.74156808	65.13496357
{[>]NC(CCCC[NH3+])C=O.[+rn=80],CC(C)CC(C)C(C)C(N)C=O[<].[+rn=20]}	11.11234702	22.50895335	64.62274561
{[>]NC(CCCC[NH3+])C=O.[+rn=90],CC(C)CC(C)C(C)C(N)C=O[<].[+rn=10]}	11.90701405	19.9251331	70.00511611
{[>]NC(CCCC[NH3+])C=O.[+rn=10],CCC(C)(C)C(C)CC(N)C=O[<].[+rn=90]}	25.68211735	78.09845942	88.04645665
{[>]NC(CCCC[NH3+])C=O.[+rn=20],CCC(C)(C)C(C)CC(N)C=O[<].[+rn=80]}	26.53573137	66.01692318	74.4689896
{[>]NC(CCCC[NH3+])C=O.[+rn=30],CCC(C)(C)C(C)CC(N)C=O[<].[+rn=70]}	27.67829434	57.81860465	63.64520112
{[>]NC(CCCC[NH3+])C=O.[+rn=40],CCC(C)(C)C(C)CC(N)C=O[<].[+rn=60]}	28.23829206	50.13507727	57.56901993
{[>]NC(CCCC[NH3+])C=O.[+rn=50],CCC(C)(C)C(C)CC(N)C=O[<].[+rn=50]}	32.36220846	41.97831242	54.56539832
{[>]NC(CCCC[NH3+])C=O.[+rn=60],CCC(C)(C)C(C)CC(N)C=O[<].[+rn=40]}	33.26774847	35.76637755	52.56294292
{[>]NC(CCCC[NH3+])C=O.[+rn=70],CCC(C)(C)C(C)CC(N)C=O[<].[+rn=30]}	38.48486383	29.78238573	51.79149687
{[>]NC(CCCC[NH3+])C=O.[+rn=80],CCC(C)(C)C(C)CC(N)C=O[<].[+rn=20]}	39.43668229	26.76018934	50.79096014
{[>]NC(CCCC[NH3+])C=O.[+rn=90],CCC(C)(C)C(C)CC(N)C=O[<].[+rn=10]}	44.8472612	23.15770924	51.27423899
{[>]NC(CCCC[NH3+])C=O.[+rn=10],CCC(CC(C)(C)C)C(N)C=O[<].[+rn=90]}	163.8346352	115.6077635	161.706386
{[>]NC(CCCC[NH3+])C=O.[+rn=20],CCC(CC(C)(C)C)C(N)C=O[<].[+rn=80]}	161.2867691	100.4512845	142.0580341
{[>]NC(CCCC[NH3+])C=O.[+rn=30],CCC(CC(C)(C)C)C(N)C=O[<].[+rn=70]}	160.4076228	87.61071861	122.0880629
{[>]NC(CCCC[NH3+])C=O.[+rn=40],CCC(CC(C)(C)C)C(N)C=O[<].[+rn=60]}	146.0552946	74.14891136	104.7093666
{[>]NC(CCCC[NH3+])C=O.[+rn=50],CCC(CC(C)(C)C)C(N)C=O[<].[+rn=50]}	146.9718025	63.79821576	94.39007808
{[>]NC(CCCC[NH3+])C=O.[+rn=60],CCC(CC(C)(C)C)C(N)C=O[<].[+rn=40]}	130.1775013	54.92636261	84.62929733
{[>]NC(CCCC[NH3+])C=O.[+rn=70],CCC(CC(C)(C)C)C(N)C=O[<].[+rn=30]}	134.3302316	45.16200247	77.04572937
{[>]NC(CCCC[NH3+])C=O.[+rn=80],CCC(CC(C)(C)C)C(N)C=O[<].[+rn=20]}	130.7199887	38.29412746	73.55391107
{[>]NC(CCCC[NH3+])C=O.[+rn=90],CCC(CC(C)(C)C)C(N)C=O[<].[+rn=10]}	129.0322035	31.45262253	72.0604566
{[>]NC(CCCC[NH3+])C=O.[+rn=10],CCC(C)(C)C(C)(C)CC(N)C=O[<].[+rn=90]}	1.708597888	58.37642595	46.31280462
{[>]NC(CCCC[NH3+])C=O.[+rn=20],CCC(C)(C)C(C)(C)CC(N)C=O[<].[+rn=80]}	1.559545903	54.80548832	41.12315212
{[>]NC(CCCC[NH3+])C=O.[+rn=30],CCC(C)(C)C(C)(C)CC(N)C=O[<].[+rn=70]}	1.455130019	46.49987398	37.51545116
{[>]NC(CCCC[NH3+])C=O.[+rn=40],CCC(C)(C)C(C)(C)CC(N)C=O[<].[+rn=60]}	1.320449783	40.99682471	35.1205236
{[>]NC(CCCC[NH3+])C=O.[+rn=50],CCC(C)(C)C(C)(C)CC(N)C=O[<].[+rn=50]}	1.336929014	35.345641	32.8380029
{[>]NC(CCCC[NH3+])C=O.[+rn=60],CCC(C)(C)C(C)(C)CC(N)C=O[<].[+rn=40]}	1.303651716	30.22679732	30.61738307
{[>]NC(CCCC[NH3+])C=O.[+rn=70],CCC(C)(C)C(C)(C)CC(N)C=O[<].[+rn=30]}	1.429429237	25.03340438	28.72561877
{[>]NC(CCCC[NH3+])C=O.[+rn=80],CCC(C)(C)C(C)(C)CC(N)C=O[<].[+rn=20]}	1.545234398	21.9936433	27.76424387
{[>]NC(CCCC[NH3+])C=O.[+rn=90],CCC(C)(C)C(C)(C)CC(N)C=O[<].[+rn=10]}	1.578576914	17.53640919	27.12701196
{[>]NC(CCCC[NH3+])C=O.[+rn=10],CCC(C)C(C)C(C)C(N)C=O[<].[+rn=90]}	8.348699108	58.62187612	87.31753709
{[>]NC(CCCC[NH3+])C=O.[+rn=20],CCC(C)C(C)C(C)C(N)C=O[<].[+rn=80]}	7.077711454	52.20462155	76.80949818
{[>]NC(CCCC[NH3+])C=O.[+rn=30],CCC(C)C(C)C(C)C(N)C=O[<].[+rn=70]}	6.460189327	45.9751267	68.71035894
{[>]NC(CCCC[NH3+])C=O.[+rn=40],CCC(C)C(C)C(C)C(N)C=O[<].[+rn=60]}	6.006189027	41.09439554	64.72695198
{[>]NC(CCCC[NH3+])C=O.[+rn=50],CCC(C)C(C)C(C)C(N)C=O[<].[+rn=50]}	6.348818042	34.65476188	62.24634068
{[>]NC(CCCC[NH3+])C=O.[+rn=60],CCC(C)C(C)C(C)C(N)C=O[<].[+rn=40]}	6.771911041	30.62334732	60.9932939
{[>]NC(CCCC[NH3+])C=O.[+rn=70],CCC(C)C(C)C(C)C(N)C=O[<].[+rn=30]}	8.443675038	26.79028269	61.89537895
{[>]NC(CCCC[NH3+])C=O.[+rn=80],CCC(C)C(C)C(C)C(N)C=O[<].[+rn=20]}	9.838639256	24.36072944	63.73498247
{[>]NC(CCCC[NH3+])C=O.[+rn=90],CCC(C)C(C)C(C)C(N)C=O[<].[+rn=10]}	12.71222517	21.65423295	65.99573199
{[>]NC(CCCC[NH3+])C=O.[+rn=10],CC(CC(C)(C)C)C(N)C=O[<].[+rn=90]}	13.31547118	70.42041403	105.6461008
{[>]NC(CCCC[NH3+])C=O.[+rn=20],CC(CC(C)(C)C)C(N)C=O[<].[+rn=80]}	12.8740337	60.33639222	87.52587248
{[>]NC(CCCC[NH3+])C=O.[+rn=30],CC(CC(C)(C)C)C(N)C=O[<].[+rn=70]}	13.14628927	50.28123738	73.28641413
{[>]NC(CCCC[NH3+])C=O.[+rn=40],CC(CC(C)(C)C)C(N)C=O[<].[+rn=60]}	12.75397336	43.10136236	64.73449923
{[>]NC(CCCC[NH3+])C=O.[+rn=50],CC(CC(C)(C)C)C(N)C=O[<].[+rn=50]}	15.05001094	36.08582317	58.4029724
{[>]NC(CCCC[NH3+])C=O.[+rn=60],CC(CC(C)(C)C)C(N)C=O[<].[+rn=40]}	15.84867113	29.6193519	53.16649564
{[>]NC(CCCC[NH3+])C=O.[+rn=70],CC(CC(C)(C)C)C(N)C=O[<].[+rn=30]}	16.91203655	24.78443252	49.80551366
{[>]NC(CCCC[NH3+])C=O.[+rn=80],CC(CC(C)(C)C)C(N)C=O[<].[+rn=20]}	17.2505724	21.77165506	50.27849393
{[>]NC(CCCC[NH3+])C=O.[+rn=90],CC(CC(C)(C)C)C(N)C=O[<].[+rn=10]}	19.51476146	18.88417679	52.66619925
{[>]NC(CCCC[NH3+])C=O.[+rn=10],CCC(C)CCCC(N)C=O[<].[+rn=90]}	88.37943499	69.56743875	242.9008998
{[>]NC(CCCC[NH3+])C=O.[+rn=20],CCC(C)CCCC(N)C=O[<].[+rn=80]}	74.43322654	48.13487682	207.1765509
{[>]NC(CCCC[NH3+])C=O.[+rn=30],CCC(C)CCCC(N)C=O[<].[+rn=70]}	78.82517299	44.68973168	179.3678316
{[>]NC(CCCC[NH3+])C=O.[+rn=40],CCC(C)CCCC(N)C=O[<].[+rn=60]}	73.91914142	38.35021614	153.2647618
{[>]NC(CCCC[NH3+])C=O.[+rn=50],CCC(C)CCCC(N)C=O[<].[+rn=50]}	89.49202942	34.9673727	135.2415808
{[>]NC(CCCC[NH3+])C=O.[+rn=60],CCC(C)CCCC(N)C=O[<].[+rn=40]}	97.82783434	30.60679938	129.1589853
{[>]NC(CCCC[NH3+])C=O.[+rn=70],CCC(C)CCCC(N)C=O[<].[+rn=30]}	124.4871466	27.62008648	134.4489875
{[>]NC(CCCC[NH3+])C=O.[+rn=80],CCC(C)CCCC(N)C=O[<].[+rn=20]}	151.3235634	25.2661853	145.1130198
{[>]NC(CCCC[NH3+])C=O.[+rn=90],CCC(C)CCCC(N)C=O[<].[+rn=10]}	206.7091676	30.4165433	161.4665308
{[>]NC(CCCC[NH3+])C=O.[+rn=10],CC(C)CCCCC(N)C=O[<].[+rn=90]}	111.4113903	74.74988498	219.7954173
{[>]NC(CCCC[NH3+])C=O.[+rn=20],CC(C)CCCCC(N)C=O[<].[+rn=80]}	86.68491878	49.84030398	189.6538583
{[>]NC(CCCC[NH3+])C=O.[+rn=30],CC(C)CCCCC(N)C=O[<].[+rn=70]}	70.2608143	46.17838168	161.2646387
{[>]NC(CCCC[NH3+])C=O.[+rn=40],CC(C)CCCCC(N)C=O[<].[+rn=60]}	52.29094434	38.29312197	135.1120619
{[>]NC(CCCC[NH3+])C=O.[+rn=50],CC(C)CCCCC(N)C=O[<].[+rn=50]}	47.8141904	33.36320297	122.6477387
{[>]NC(CCCC[NH3+])C=O.[+rn=60],CC(C)CCCCC(N)C=O[<].[+rn=40]}	41.78624407	28.33254393	116.4994605
{[>]NC(CCCC[NH3+])C=O.[+rn=70],CC(C)CCCCC(N)C=O[<].[+rn=30]}	45.48081774	26.08811871	120.1355803
{[>]NC(CCCC[NH3+])C=O.[+rn=80],CC(C)CCCCC(N)C=O[<].[+rn=20]}	46.65940951	23.15855938	127.8045019
{[>]NC(CCCC[NH3+])C=O.[+rn=90],CC(C)CCCCC(N)C=O[<].[+rn=10]}	51.09155228	27.66815071	146.1504345
{[>]NC(CCCC[NH3+])C=O.[+rn=10],CCC(C)(CC)C(C)C(N)C=O[<].[+rn=90]}	0.603207903	51.06624536	55.54441603
{[>]NC(CCCC[NH3+])C=O.[+rn=20],CCC(C)(CC)C(C)C(N)C=O[<].[+rn=80]}	0.544297271	42.83168586	43.95954498
{[>]NC(CCCC[NH3+])C=O.[+rn=30],CCC(C)(CC)C(C)C(N)C=O[<].[+rn=70]}	0.487847358	35.85605601	35.74807096
{[>]NC(CCCC[NH3+])C=O.[+rn=40],CCC(C)(CC)C(C)C(N)C=O[<].[+rn=60]}	0.435716867	30.59323872	32.36116518
{[>]NC(CCCC[NH3+])C=O.[+rn=50],CCC(C)(CC)C(C)C(N)C=O[<].[+rn=50]}	0.418898651	26.05660348	30.29057226
{[>]NC(CCCC[NH3+])C=O.[+rn=60],CCC(C)(CC)C(C)C(N)C=O[<].[+rn=40]}	0.458907836	23.48665277	29.27947676
{[>]NC(CCCC[NH3+])C=O.[+rn=70],CCC(C)(CC)C(C)C(N)C=O[<].[+rn=30]}	0.535797289	20.78623705	29.9690869
{[>]NC(CCCC[NH3+])C=O.[+rn=80],CCC(C)(CC)C(C)C(N)C=O[<].[+rn=20]}	0.593071704	18.77339417	30.7958635
{[>]NC(CCCC[NH3+])C=O.[+rn=90],CCC(C)(CC)C(C)C(N)C=O[<].[+rn=10]}	0.65781933	16.91345137	32.15656513
{[>]NC(CCCC[NH3+])C=O.[+rn=10],CC(C)C(C)C(C)CC(N)C=O[<].[+rn=90]}	5.038183602	63.47801475	82.38176615
{[>]NC(CCCC[NH3+])C=O.[+rn=20],CC(C)C(C)C(C)CC(N)C=O[<].[+rn=80]}	4.656721683	55.81565453	71.35318339
{[>]NC(CCCC[NH3+])C=O.[+rn=30],CC(C)C(C)C(C)CC(N)C=O[<].[+rn=70]}	4.73228848	48.68557376	63.80097532
{[>]NC(CCCC[NH3+])C=O.[+rn=40],CC(C)C(C)C(C)CC(N)C=O[<].[+rn=60]}	4.743270588	42.40752753	59.95290986
{[>]NC(CCCC[NH3+])C=O.[+rn=50],CC(C)C(C)C(C)CC(N)C=O[<].[+rn=50]}	5.196024472	35.53188438	58.13498508
{[>]NC(CCCC[NH3+])C=O.[+rn=60],CC(C)C(C)C(C)CC(N)C=O[<].[+rn=40]}	5.653264669	29.80977717	56.9274033
{[>]NC(CCCC[NH3+])C=O.[+rn=70],CC(C)C(C)C(C)CC(N)C=O[<].[+rn=30]}	6.856331368	24.67967097	56.64120472
{[>]NC(CCCC[NH3+])C=O.[+rn=80],CC(C)C(C)C(C)CC(N)C=O[<].[+rn=20]}	7.19534675	21.79362218	56.95664865
{[>]NC(CCCC[NH3+])C=O.[+rn=90],CC(C)C(C)C(C)CC(N)C=O[<].[+rn=10]}	8.874503508	19.52034958	61.96045763
{[>]NC(CCCC[NH3+])C=O.[+rn=10],CC(C)(C)CCCCC(N)C=O[<].[+rn=90]}	21.46395477	70.42635501	105.5360897
{[>]NC(CCCC[NH3+])C=O.[+rn=20],CC(C)(C)CCCCC(N)C=O[<].[+rn=80]}	18.72737759	55.11317777	88.35809511
{[>]NC(CCCC[NH3+])C=O.[+rn=30],CC(C)(C)CCCCC(N)C=O[<].[+rn=70]}	16.25581266	47.83619093	76.51281548
{[>]NC(CCCC[NH3+])C=O.[+rn=40],CC(C)(C)CCCCC(N)C=O[<].[+rn=60]}	12.61876831	39.99215156	68.72590847
{[>]NC(CCCC[NH3+])C=O.[+rn=50],CC(C)(C)CCCCC(N)C=O[<].[+rn=50]}	11.2747282	33.98221531	62.68909044
{[>]NC(CCCC[NH3+])C=O.[+rn=60],CC(C)(C)CCCCC(N)C=O[<].[+rn=40]}	9.707198523	27.98121483	57.74243551
{[>]NC(CCCC[NH3+])C=O.[+rn=70],CC(C)(C)CCCCC(N)C=O[<].[+rn=30]}	9.729342186	22.82049643	58.13305615
{[>]NC(CCCC[NH3+])C=O.[+rn=80],CC(C)(C)CCCCC(N)C=O[<].[+rn=20]}	9.535043068	19.90879237	61.4321094
{[>]NC(CCCC[NH3+])C=O.[+rn=90],CC(C)(C)CCCCC(N)C=O[<].[+rn=10]}	9.410269202	20.20033117	66.53842325
{[>]NC(CCCC[NH3+])C=O.[+rn=10],CC(CCC(N)C=O)C(C)(C)C[<].[+rn=90]}	39.49861609	75.13577037	86.61663233
{[>]NC(CCCC[NH3+])C=O.[+rn=20],CC(CCC(N)C=O)C(C)(C)C[<].[+rn=80]}	43.10889834	66.01305962	72.7157733
{[>]NC(CCCC[NH3+])C=O.[+rn=30],CC(CCC(N)C=O)C(C)(C)C[<].[+rn=70]}	48.53921051	57.1686945	60.84167412
{[>]NC(CCCC[NH3+])C=O.[+rn=40],CC(CCC(N)C=O)C(C)(C)C[<].[+rn=60]}	48.59135241	50.26433676	53.03408919
{[>]NC(CCCC[NH3+])C=O.[+rn=50],CC(CCC(N)C=O)C(C)(C)C[<].[+rn=50]}	57.00874916	42.73606685	47.58483906
{[>]NC(CCCC[NH3+])C=O.[+rn=60],CC(CCC(N)C=O)C(C)(C)C[<].[+rn=40]}	61.78266006	35.30656575	42.98562286
{[>]NC(CCCC[NH3+])C=O.[+rn=70],CC(CCC(N)C=O)C(C)(C)C[<].[+rn=30]}	70.33474413	28.47444186	39.38237655
{[>]NC(CCCC[NH3+])C=O.[+rn=80],CC(CCC(N)C=O)C(C)(C)C[<].[+rn=20]}	71.93879129	23.81935635	40.24261
{[>]NC(CCCC[NH3+])C=O.[+rn=90],CC(CCC(N)C=O)C(C)(C)C[<].[+rn=10]}	77.55976386	20.37951288	43.19213893
{[>]NC(CCCC[NH3+])C=O.[+rn=10],CCCC(C)CCC(N)C=O[<].[+rn=90]}	94.25200508	82.0198384	277.5367664
{[>]NC(CCCC[NH3+])C=O.[+rn=20],CCCC(C)CCC(N)C=O[<].[+rn=80]}	93.13867993	54.64571589	238.5131704
{[>]NC(CCCC[NH3+])C=O.[+rn=30],CCCC(C)CCC(N)C=O[<].[+rn=70]}	97.98448493	50.94375999	203.7603032
{[>]NC(CCCC[NH3+])C=O.[+rn=40],CCCC(C)CCC(N)C=O[<].[+rn=60]}	94.45532247	42.73649498	177.8456267
{[>]NC(CCCC[NH3+])C=O.[+rn=50],CCCC(C)CCC(N)C=O[<].[+rn=50]}	109.9384752	39.93989643	156.9823982
{[>]NC(CCCC[NH3+])C=O.[+rn=60],CCCC(C)CCC(N)C=O[<].[+rn=40]}	124.1365182	35.27124359	143.2872237
{[>]NC(CCCC[NH3+])C=O.[+rn=70],CCCC(C)CCC(N)C=O[<].[+rn=30]}	164.1506817	31.92882345	145.2022114
{[>]NC(CCCC[NH3+])C=O.[+rn=80],CCCC(C)CCC(N)C=O[<].[+rn=20]}	199.1808567	27.7642499	152.6544099
{[>]NC(CCCC[NH3+])C=O.[+rn=90],CCCC(C)CCC(N)C=O[<].[+rn=10]}	274.4259003	32.3687184	166.2756752
{[>]NC(CCCC[NH3+])C=O.[+rn=10],CCC(CC)CCC(N)C=O[<].[+rn=90]}	63.97983338	90.58104764	238.1643262
{[>]NC(CCCC[NH3+])C=O.[+rn=20],CCC(CC)CCC(N)C=O[<].[+rn=80]}	68.90822493	58.43434439	200.6353649
{[>]NC(CCCC[NH3+])C=O.[+rn=30],CCC(CC)CCC(N)C=O[<].[+rn=70]}	78.6285987	54.51911183	170.6571753
{[>]NC(CCCC[NH3+])C=O.[+rn=40],CCC(CC)CCC(N)C=O[<].[+rn=60]}	79.69093115	44.88836898	150.9477202
{[>]NC(CCCC[NH3+])C=O.[+rn=50],CCC(CC)CCC(N)C=O[<].[+rn=50]}	92.45686832	39.65776132	135.7554567
{[>]NC(CCCC[NH3+])C=O.[+rn=60],CCC(CC)CCC(N)C=O[<].[+rn=40]}	102.3139697	32.03745417	124.9739304
{[>]NC(CCCC[NH3+])C=O.[+rn=70],CCC(CC)CCC(N)C=O[<].[+rn=30]}	130.8139557	28.75708133	126.7388472
{[>]NC(CCCC[NH3+])C=O.[+rn=80],CCC(CC)CCC(N)C=O[<].[+rn=20]}	147.671025	24.93922722	134.6527221
{[>]NC(CCCC[NH3+])C=O.[+rn=90],CCC(CC)CCC(N)C=O[<].[+rn=10]}	182.0794831	29.43745026	147.2704733
{[>]NC(CCCC[NH3+])C=O.[+rn=10],CC(C)CC(C)(C)CC(N)C=O[<].[+rn=90]}	0.408761645	62.68086693	93.21255181
{[>]NC(CCCC[NH3+])C=O.[+rn=20],CC(C)CC(C)(C)CC(N)C=O[<].[+rn=80]}	0.362366376	54.30652882	72.24521267
{[>]NC(CCCC[NH3+])C=O.[+rn=30],CC(C)CC(C)(C)CC(N)C=O[<].[+rn=70]}	0.299223052	46.68785463	58.53763001
{[>]NC(CCCC[NH3+])C=O.[+rn=40],CC(C)CC(C)(C)CC(N)C=O[<].[+rn=60]}	0.262669795	39.88103699	50.18593927
{[>]NC(CCCC[NH3+])C=O.[+rn=50],CC(C)CC(C)(C)CC(N)C=O[<].[+rn=50]}	0.262616314	34.19239494	45.93319812
{[>]NC(CCCC[NH3+])C=O.[+rn=60],CC(C)CC(C)(C)CC(N)C=O[<].[+rn=40]}	0.274735498	28.6456416	42.70017436
{[>]NC(CCCC[NH3+])C=O.[+rn=70],CC(C)CC(C)(C)CC(N)C=O[<].[+rn=30]}	0.295300135	23.63601749	40.37707264
{[>]NC(CCCC[NH3+])C=O.[+rn=80],CC(C)CC(C)(C)CC(N)C=O[<].[+rn=20]}	0.313983356	20.35114016	41.71404555
{[>]NC(CCCC[NH3+])C=O.[+rn=90],CC(C)CC(C)(C)CC(N)C=O[<].[+rn=10]}	0.360395263	18.47899377	45.71131887
{[>]NC(CCCC[NH3+])C=O.[+rn=10],CCCC(C(C)C)C(N)C=O[<].[+rn=90]}	8.872260354	72.36345483	192.9488642
{[>]NC(CCCC[NH3+])C=O.[+rn=20],CCCC(C(C)C)C(N)C=O[<].[+rn=80]}	7.808049988	52.86056535	155.102785
{[>]NC(CCCC[NH3+])C=O.[+rn=30],CCCC(C(C)C)C(N)C=O[<].[+rn=70]}	6.618866635	46.50551086	131.2115801
{[>]NC(CCCC[NH3+])C=O.[+rn=40],CCCC(C(C)C)C(N)C=O[<].[+rn=60]}	5.361330057	39.92838749	111.9805255
{[>]NC(CCCC[NH3+])C=O.[+rn=50],CCCC(C(C)C)C(N)C=O[<].[+rn=50]}	5.397339138	35.12645732	101.476546
{[>]NC(CCCC[NH3+])C=O.[+rn=60],CCCC(C(C)C)C(N)C=O[<].[+rn=40]}	5.057967249	30.90895876	97.09084415
{[>]NC(CCCC[NH3+])C=O.[+rn=70],CCCC(C(C)C)C(N)C=O[<].[+rn=30]}	5.686666143	26.74253576	98.31441749
{[>]NC(CCCC[NH3+])C=O.[+rn=80],CCCC(C(C)C)C(N)C=O[<].[+rn=20]}	5.782818318	23.74870046	104.4063692
{[>]NC(CCCC[NH3+])C=O.[+rn=90],CCCC(C(C)C)C(N)C=O[<].[+rn=10]}	6.505172515	24.81063018	116.4855154
{[>]NC(CCCC[NH3+])C=O.[+rn=10],CCC(CC)(CC)CC(N)C=O[<].[+rn=90]}	0.902206976	82.98972838	82.69594061
{[>]NC(CCCC[NH3+])C=O.[+rn=20],CCC(CC)(CC)CC(N)C=O[<].[+rn=80]}	0.753305507	62.16092959	76.24870111
{[>]NC(CCCC[NH3+])C=O.[+rn=30],CCC(CC)(CC)CC(N)C=O[<].[+rn=70]}	0.653944468	55.56863902	69.93912676
{[>]NC(CCCC[NH3+])C=O.[+rn=40],CCC(CC)(CC)CC(N)C=O[<].[+rn=60]}	0.602976322	47.14539268	64.61955011
{[>]NC(CCCC[NH3+])C=O.[+rn=50],CCC(CC)(CC)CC(N)C=O[<].[+rn=50]}	0.605066499	39.51224384	61.34993764
{[>]NC(CCCC[NH3+])C=O.[+rn=60],CCC(CC)(CC)CC(N)C=O[<].[+rn=40]}	0.594503258	33.06378817	58.08541367
{[>]NC(CCCC[NH3+])C=O.[+rn=70],CCC(CC)(CC)CC(N)C=O[<].[+rn=30]}	0.668568903	27.39674466	55.69168993
{[>]NC(CCCC[NH3+])C=O.[+rn=80],CCC(CC)(CC)CC(N)C=O[<].[+rn=20]}	0.752244794	23.21649661	53.97204835
{[>]NC(CCCC[NH3+])C=O.[+rn=90],CCC(CC)(CC)CC(N)C=O[<].[+rn=10]}	0.888239812	22.00337937	54.25823749
{[>]NC(CCCC[NH3+])C=O.[+rn=10],CCC(C)C(C)(C)C(C)C(N)C=O[<].[+rn=90]}	0.713064877	53.41733601	31.02360589
{[>]NC(CCCC[NH3+])C=O.[+rn=20],CCC(C)C(C)(C)C(C)C(N)C=O[<].[+rn=80]}	0.653365654	48.83270877	28.01082577
{[>]NC(CCCC[NH3+])C=O.[+rn=30],CCC(C)C(C)(C)C(C)C(N)C=O[<].[+rn=70]}	0.599881226	41.68384165	25.67674561
{[>]NC(CCCC[NH3+])C=O.[+rn=40],CCC(C)C(C)(C)C(C)C(N)C=O[<].[+rn=60]}	0.511430273	37.80540874	24.96548057
{[>]NC(CCCC[NH3+])C=O.[+rn=50],CCC(C)C(C)(C)C(C)C(N)C=O[<].[+rn=50]}	0.503043392	32.42392979	24.43836632
{[>]NC(CCCC[NH3+])C=O.[+rn=60],CCC(C)C(C)(C)C(C)C(N)C=O[<].[+rn=40]}	0.503244195	28.65075386	24.56781513
{[>]NC(CCCC[NH3+])C=O.[+rn=70],CCC(C)C(C)(C)C(C)C(N)C=O[<].[+rn=30]}	0.525766879	24.29052059	24.74858605
{[>]NC(CCCC[NH3+])C=O.[+rn=80],CCC(C)C(C)(C)C(C)C(N)C=O[<].[+rn=20]}	0.511067918	21.64289738	25.89311074
{[>]NC(CCCC[NH3+])C=O.[+rn=90],CCC(C)C(C)(C)C(C)C(N)C=O[<].[+rn=10]}	0.559861452	18.0295722	27.57872162
{[>]NC(CCCC[NH3+])C=O.[+rn=10],CCCCC(C)CC(N)C=O[<].[+rn=90]}	82.33979426	79.57092723	277.9855768
{[>]NC(CCCC[NH3+])C=O.[+rn=20],CCCCC(C)CC(N)C=O[<].[+rn=80]}	71.40250633	52.59594221	235.8923174
{[>]NC(CCCC[NH3+])C=O.[+rn=30],CCCCC(C)CC(N)C=O[<].[+rn=70]}	62.82041348	49.14046423	197.5226113
{[>]NC(CCCC[NH3+])C=O.[+rn=40],CCCCC(C)CC(N)C=O[<].[+rn=60]}	47.91584256	42.13366737	166.8751573
{[>]NC(CCCC[NH3+])C=O.[+rn=50],CCCCC(C)CC(N)C=O[<].[+rn=50]}	46.17521306	38.96783424	151.2696052
{[>]NC(CCCC[NH3+])C=O.[+rn=60],CCCCC(C)CC(N)C=O[<].[+rn=40]}	42.50230103	35.02352446	138.7674856
{[>]NC(CCCC[NH3+])C=O.[+rn=70],CCCCC(C)CC(N)C=O[<].[+rn=30]}	47.71460262	32.05146233	140.7050631
{[>]NC(CCCC[NH3+])C=O.[+rn=80],CCCCC(C)CC(N)C=O[<].[+rn=20]}	51.29318676	27.66263255	150.202647
{[>]NC(CCCC[NH3+])C=O.[+rn=90],CCCCC(C)CC(N)C=O[<].[+rn=10]}	67.45049661	32.73679541	168.2715024
{[>]NC(CCCC[NH3+])C=O.[+rn=10],CCC(C)(CC(C)C)C(N)C=O[<].[+rn=90]}	3.533005808	69.33052452	99.54639656
{[>]NC(CCCC[NH3+])C=O.[+rn=20],CCC(C)(CC(C)C)C(N)C=O[<].[+rn=80]}	3.415569227	57.86230644	84.73891676
{[>]NC(CCCC[NH3+])C=O.[+rn=30],CCC(C)(CC(C)C)C(N)C=O[<].[+rn=70]}	3.242253231	50.70717674	72.17254534
{[>]NC(CCCC[NH3+])C=O.[+rn=40],CCC(C)(CC(C)C)C(N)C=O[<].[+rn=60]}	2.914378314	44.48281605	62.71965807
{[>]NC(CCCC[NH3+])C=O.[+rn=50],CCC(C)(CC(C)C)C(N)C=O[<].[+rn=50]}	2.959881847	37.27239689	58.51700763
{[>]NC(CCCC[NH3+])C=O.[+rn=60],CCC(C)(CC(C)C)C(N)C=O[<].[+rn=40]}	2.913467158	31.39741952	54.79341054
{[>]NC(CCCC[NH3+])C=O.[+rn=70],CCC(C)(CC(C)C)C(N)C=O[<].[+rn=30]}	3.0746672	26.34373549	52.95305744
{[>]NC(CCCC[NH3+])C=O.[+rn=80],CCC(C)(CC(C)C)C(N)C=O[<].[+rn=20]}	2.961510685	24.39730383	53.3122722
{[>]NC(CCCC[NH3+])C=O.[+rn=90],CCC(C)(CC(C)C)C(N)C=O[<].[+rn=10]}	3.301206322	21.23390344	55.4710522
{[>]NC(CCCC[NH3+])C=O.[+rn=10],CCC(CC(C)C)CC(N)C=O[<].[+rn=90]}	45.08530973	107.4607954	290.0014793
{[>]NC(CCCC[NH3+])C=O.[+rn=20],CCC(CC(C)C)CC(N)C=O[<].[+rn=80]}	43.02673082	80.04296446	240.6294417
{[>]NC(CCCC[NH3+])C=O.[+rn=30],CCC(CC(C)C)CC(N)C=O[<].[+rn=70]}	45.21895583	72.91771692	200.1772971
{[>]NC(CCCC[NH3+])C=O.[+rn=40],CCC(CC(C)C)CC(N)C=O[<].[+rn=60]}	43.67899567	63.64935998	171.586639
{[>]NC(CCCC[NH3+])C=O.[+rn=50],CCC(CC(C)C)CC(N)C=O[<].[+rn=50]}	50.9537289	56.00208678	150.4865835
{[>]NC(CCCC[NH3+])C=O.[+rn=60],CCC(CC(C)C)CC(N)C=O[<].[+rn=40]}	56.85098739	48.26151879	137.9186444
{[>]NC(CCCC[NH3+])C=O.[+rn=70],CCC(CC(C)C)CC(N)C=O[<].[+rn=30]}	68.78087752	41.58160447	135.5721407
{[>]NC(CCCC[NH3+])C=O.[+rn=80],CCC(CC(C)C)CC(N)C=O[<].[+rn=20]}	75.56394464	36.83716446	148.6974339
{[>]NC(CCCC[NH3+])C=O.[+rn=90],CCC(CC(C)C)CC(N)C=O[<].[+rn=10]}	88.94112284	35.26232189	163.8338666
{[>]NC(CCCC[NH3+])C=O.[+rn=10],CC(C)CCC(C)CC(N)C=O[<].[+rn=90]}	37.76219485	90.87311721	221.5049861
{[>]NC(CCCC[NH3+])C=O.[+rn=20],CC(C)CCC(C)CC(N)C=O[<].[+rn=80]}	36.23169888	67.45420979	179.3245907
{[>]NC(CCCC[NH3+])C=O.[+rn=30],CC(C)CCC(C)CC(N)C=O[<].[+rn=70]}	38.32627062	60.07790294	148.4889112
{[>]NC(CCCC[NH3+])C=O.[+rn=40],CC(C)CCC(C)CC(N)C=O[<].[+rn=60]}	35.21630481	51.37933169	131.332865
{[>]NC(CCCC[NH3+])C=O.[+rn=50],CC(C)CCC(C)CC(N)C=O[<].[+rn=50]}	36.47938914	44.43756382	119.5823146
{[>]NC(CCCC[NH3+])C=O.[+rn=60],CC(C)CCC(C)CC(N)C=O[<].[+rn=40]}	33.8294772	37.82237762	111.3076299
{[>]NC(CCCC[NH3+])C=O.[+rn=70],CC(C)CCC(C)CC(N)C=O[<].[+rn=30]}	35.38097187	32.07590299	117.127063
{[>]NC(CCCC[NH3+])C=O.[+rn=80],CC(C)CCC(C)CC(N)C=O[<].[+rn=20]}	34.22767061	28.20147886	132.6855928
{[>]NC(CCCC[NH3+])C=O.[+rn=90],CC(C)CCC(C)CC(N)C=O[<].[+rn=10]}	34.50382157	27.62140663	148.4702782
{[>]NC(CCCC[NH3+])C=O.[+rn=10],CCCCC(CC)C(N)C=O[<].[+rn=90]}	42.16744634	78.09336176	278.9958591
{[>]NC(CCCC[NH3+])C=O.[+rn=20],CCCCC(CC)C(N)C=O[<].[+rn=80]}	37.76533234	53.03846947	229.1684274
{[>]NC(CCCC[NH3+])C=O.[+rn=30],CCCCC(CC)C(N)C=O[<].[+rn=70]}	38.59882911	50.32756295	192.5785131
{[>]NC(CCCC[NH3+])C=O.[+rn=40],CCCCC(CC)C(N)C=O[<].[+rn=60]}	35.68331141	40.5354655	162.9832678
{[>]NC(CCCC[NH3+])C=O.[+rn=50],CCCCC(CC)C(N)C=O[<].[+rn=50]}	41.89159392	37.51117475	147.7541584
{[>]NC(CCCC[NH3+])C=O.[+rn=60],CCCCC(CC)C(N)C=O[<].[+rn=40]}	44.94066243	34.1342604	140.3956756
{[>]NC(CCCC[NH3+])C=O.[+rn=70],CCCCC(CC)C(N)C=O[<].[+rn=30]}	60.31783991	31.06971842	139.556831
{[>]NC(CCCC[NH3+])C=O.[+rn=80],CCCCC(CC)C(N)C=O[<].[+rn=20]}	76.23475855	26.44514789	148.5339766
{[>]NC(CCCC[NH3+])C=O.[+rn=90],CCCCC(CC)C(N)C=O[<].[+rn=10]}	101.0169019	30.52953174	166.2621167
{[>]NC(CCCC[NH3+])C=O.[+rn=10],CCCC(CC)CC(N)C=O[<].[+rn=90]}	66.40940798	89.67618246	302.4892777
{[>]NC(CCCC[NH3+])C=O.[+rn=20],CCCC(CC)CC(N)C=O[<].[+rn=80]}	66.69778104	59.7106585	258.220811
{[>]NC(CCCC[NH3+])C=O.[+rn=30],CCCC(CC)CC(N)C=O[<].[+rn=70]}	69.87613005	56.58065677	218.1032833
{[>]NC(CCCC[NH3+])C=O.[+rn=40],CCCC(CC)CC(N)C=O[<].[+rn=60]}	66.4125881	46.01748735	186.7585847
{[>]NC(CCCC[NH3+])C=O.[+rn=50],CCCC(CC)CC(N)C=O[<].[+rn=50]}	77.23677112	42.69876425	169.5244136
{[>]NC(CCCC[NH3+])C=O.[+rn=60],CCCC(CC)CC(N)C=O[<].[+rn=40]}	87.49983574	38.33322468	156.2409618
{[>]NC(CCCC[NH3+])C=O.[+rn=70],CCCC(CC)CC(N)C=O[<].[+rn=30]}	118.2767234	34.87760343	153.1228416
{[>]NC(CCCC[NH3+])C=O.[+rn=80],CCCC(CC)CC(N)C=O[<].[+rn=20]}	155.0553422	29.83512829	160.5867644
{[>]NC(CCCC[NH3+])C=O.[+rn=90],CCCC(CC)CC(N)C=O[<].[+rn=10]}	209.6301759	33.8947482	176.1290286
{[>]NC(CCCC[NH3+])C=O.[+rn=10],CCCC(C)C(C)CC(N)C=O[<].[+rn=90]}	24.3507424	85.74745366	215.0189639
{[>]NC(CCCC[NH3+])C=O.[+rn=20],CCCC(C)C(C)CC(N)C=O[<].[+rn=80]}	21.90945422	64.37722091	171.3340007
{[>]NC(CCCC[NH3+])C=O.[+rn=30],CCCC(C)C(C)CC(N)C=O[<].[+rn=70]}	21.55564141	57.50138333	142.0950058
{[>]NC(CCCC[NH3+])C=O.[+rn=40],CCCC(C)C(C)CC(N)C=O[<].[+rn=60]}	20.82538011	50.27385724	123.9989545
{[>]NC(CCCC[NH3+])C=O.[+rn=50],CCCC(C)C(C)CC(N)C=O[<].[+rn=50]}	23.82774181	44.12954818	114.707209
{[>]NC(CCCC[NH3+])C=O.[+rn=60],CCCC(C)C(C)CC(N)C=O[<].[+rn=40]}	24.58136394	38.24044951	107.4972995
{[>]NC(CCCC[NH3+])C=O.[+rn=70],CCCC(C)C(C)CC(N)C=O[<].[+rn=30]}	30.44316391	33.02621511	108.4615365
{[>]NC(CCCC[NH3+])C=O.[+rn=80],CCCC(C)C(C)CC(N)C=O[<].[+rn=20]}	33.95983386	29.80665037	121.4338388
{[>]NC(CCCC[NH3+])C=O.[+rn=90],CCCC(C)C(C)CC(N)C=O[<].[+rn=10]}	39.37763526	29.50326553	137.2182026
{[>]NC(CCCC[NH3+])C=O.[+rn=10],CCC(C)(C(C)C)C(N)C=O[<].[+rn=90]}	0.550935957	26.63928626	30.25963794
{[>]NC(CCCC[NH3+])C=O.[+rn=20],CCC(C)(C(C)C)C(N)C=O[<].[+rn=80]}	0.452210242	23.00860221	25.39893781
{[>]NC(CCCC[NH3+])C=O.[+rn=30],CCC(C)(C(C)C)C(N)C=O[<].[+rn=70]}	0.39088034	19.80528092	23.16378391
{[>]NC(CCCC[NH3+])C=O.[+rn=40],CCC(C)(C(C)C)C(N)C=O[<].[+rn=60]}	0.351319094	17.84952346	21.83070486
{[>]NC(CCCC[NH3+])C=O.[+rn=50],CCC(C)(C(C)C)C(N)C=O[<].[+rn=50]}	0.339976234	15.90026004	21.31702839
{[>]NC(CCCC[NH3+])C=O.[+rn=60],CCC(C)(C(C)C)C(N)C=O[<].[+rn=40]}	0.331989116	15.11767853	21.37951423
{[>]NC(CCCC[NH3+])C=O.[+rn=70],CCC(C)(C(C)C)C(N)C=O[<].[+rn=30]}	0.342826573	14.43399908	22.05248153
{[>]NC(CCCC[NH3+])C=O.[+rn=80],CCC(C)(C(C)C)C(N)C=O[<].[+rn=20]}	0.344754192	14.69489798	23.27770306
{[>]NC(CCCC[NH3+])C=O.[+rn=90],CCC(C)(C(C)C)C(N)C=O[<].[+rn=10]}	0.35614024	14.90608719	25.8198869
{[>]NC(CCCC[NH3+])C=O.[+rn=10],CCCC(C)(C)C(C)C(N)C=O[<].[+rn=90]}	1.223166199	55.20189571	72.85042842
{[>]NC(CCCC[NH3+])C=O.[+rn=20],CCCC(C)(C)C(C)C(N)C=O[<].[+rn=80]}	1.037959157	47.38471884	57.73791838
{[>]NC(CCCC[NH3+])C=O.[+rn=30],CCCC(C)(C)C(C)C(N)C=O[<].[+rn=70]}	0.874528771	40.13459873	46.13435051
{[>]NC(CCCC[NH3+])C=O.[+rn=40],CCCC(C)(C)C(C)C(N)C=O[<].[+rn=60]}	0.680598242	34.85074133	41.04388953
{[>]NC(CCCC[NH3+])C=O.[+rn=50],CCCC(C)(C)C(C)C(N)C=O[<].[+rn=50]}	0.565119451	29.59383227	38.65412209
{[>]NC(CCCC[NH3+])C=O.[+rn=60],CCCC(C)(C)C(C)C(N)C=O[<].[+rn=40]}	0.496481468	26.07127482	37.47557426
{[>]NC(CCCC[NH3+])C=O.[+rn=70],CCCC(C)(C)C(C)C(N)C=O[<].[+rn=30]}	0.546977661	22.84433105	37.49281666
{[>]NC(CCCC[NH3+])C=O.[+rn=80],CCCC(C)(C)C(C)C(N)C=O[<].[+rn=20]}	0.590720563	21.24008997	38.90165444
{[>]NC(CCCC[NH3+])C=O.[+rn=90],CCCC(C)(C)C(C)C(N)C=O[<].[+rn=10]}	0.64011201	19.52477471	42.21451708
{[>]NC(CCCC[NH3+])C=O.[+rn=10],CCC(C)C(C)CCC(N)C=O[<].[+rn=90]}	35.16436958	74.98365737	170.1897047
{[>]NC(CCCC[NH3+])C=O.[+rn=20],CCC(C)C(C)CCC(N)C=O[<].[+rn=80]}	33.91006151	58.02907247	138.9532243
{[>]NC(CCCC[NH3+])C=O.[+rn=30],CCC(C)C(C)CCC(N)C=O[<].[+rn=70]}	36.00924114	52.172405	116.855596
{[>]NC(CCCC[NH3+])C=O.[+rn=40],CCC(C)C(C)CCC(N)C=O[<].[+rn=60]}	36.9094343	45.34287958	103.045242
{[>]NC(CCCC[NH3+])C=O.[+rn=50],CCC(C)C(C)CCC(N)C=O[<].[+rn=50]}	43.99921001	39.7025712	94.79249598
{[>]NC(CCCC[NH3+])C=O.[+rn=60],CCC(C)C(C)CCC(N)C=O[<].[+rn=40]}	47.52065002	34.51578183	88.25244357
{[>]NC(CCCC[NH3+])C=O.[+rn=70],CCC(C)C(C)CCC(N)C=O[<].[+rn=30]}	58.72948528	30.0759781	91.77835178
{[>]NC(CCCC[NH3+])C=O.[+rn=80],CCC(C)C(C)CCC(N)C=O[<].[+rn=20]}	69.13705362	27.41317654	102.3157064
{[>]NC(CCCC[NH3+])C=O.[+rn=90],CCC(C)C(C)CCC(N)C=O[<].[+rn=10]}	87.94213892	27.65402128	113.5185346
{[>]NC(CCCC[NH3+])C=O.[+rn=10],CC(C)CC(C)(C)C(N)C=O[<].[+rn=90]}	2.810047852	48.00428189	76.17836861
{[>]NC(CCCC[NH3+])C=O.[+rn=20],CC(C)CC(C)(C)C(N)C=O[<].[+rn=80]}	2.556397224	41.51492528	60.77312947
{[>]NC(CCCC[NH3+])C=O.[+rn=30],CC(C)CC(C)(C)C(N)C=O[<].[+rn=70]}	2.406036917	34.98950011	49.37101463
{[>]NC(CCCC[NH3+])C=O.[+rn=40],CC(C)CC(C)(C)C(N)C=O[<].[+rn=60]}	1.992500047	30.29302611	42.866689
{[>]NC(CCCC[NH3+])C=O.[+rn=50],CC(C)CC(C)(C)C(N)C=O[<].[+rn=50]}	1.828187022	25.87988612	39.95458577
{[>]NC(CCCC[NH3+])C=O.[+rn=60],CC(C)CC(C)(C)C(N)C=O[<].[+rn=40]}	1.657577545	21.41607824	37.1552579
{[>]NC(CCCC[NH3+])C=O.[+rn=70],CC(C)CC(C)(C)C(N)C=O[<].[+rn=30]}	1.804477794	17.54084838	35.70492754
{[>]NC(CCCC[NH3+])C=O.[+rn=80],CC(C)CC(C)(C)C(N)C=O[<].[+rn=20]}	2.065754675	16.38653804	37.364909
{[>]NC(CCCC[NH3+])C=O.[+rn=90],CC(C)CC(C)(C)C(N)C=O[<].[+rn=10]}	2.543532576	15.53855179	41.00595038
{[>]NC(CCCC[NH3+])C=O.[+rn=10],CCC(C)(C)CCCC(N)C=O[<].[+rn=90]}	24.5018453	67.66400267	125.1861961
{[>]NC(CCCC[NH3+])C=O.[+rn=20],CCC(C)(C)CCCC(N)C=O[<].[+rn=80]}	22.10632642	52.92728052	105.5769317
{[>]NC(CCCC[NH3+])C=O.[+rn=30],CCC(C)(C)CCCC(N)C=O[<].[+rn=70]}	20.25338318	47.01260386	91.31509828
{[>]NC(CCCC[NH3+])C=O.[+rn=40],CCC(C)(C)CCCC(N)C=O[<].[+rn=60]}	19.51066509	40.79044798	81.40126844
{[>]NC(CCCC[NH3+])C=O.[+rn=50],CCC(C)(C)CCCC(N)C=O[<].[+rn=50]}	23.75203431	35.58490664	72.46437586
{[>]NC(CCCC[NH3+])C=O.[+rn=60],CCC(C)(C)CCCC(N)C=O[<].[+rn=40]}	27.2244661	29.76351286	64.17135793
{[>]NC(CCCC[NH3+])C=O.[+rn=70],CCC(C)(C)CCCC(N)C=O[<].[+rn=30]}	35.00700883	25.67795293	63.80326789
{[>]NC(CCCC[NH3+])C=O.[+rn=80],CCC(C)(C)CCCC(N)C=O[<].[+rn=20]}	39.38898479	23.6864504	68.95560747
{[>]NC(CCCC[NH3+])C=O.[+rn=90],CCC(C)(C)CCCC(N)C=O[<].[+rn=10]}	44.93533705	23.69769831	77.82648095
{[>]NC(CCCC[NH3+])C=O.[+rn=10],CC(C)CC(C)(C)C(C)C(N)C=O[<].[+rn=90]}	0.447911019	65.84714054	45.70367707
{[>]NC(CCCC[NH3+])C=O.[+rn=20],CC(C)CC(C)(C)C(C)C(N)C=O[<].[+rn=80]}	0.390586403	59.42301526	39.82672208
{[>]NC(CCCC[NH3+])C=O.[+rn=30],CC(C)CC(C)(C)C(C)C(N)C=O[<].[+rn=70]}	0.331882515	50.66383539	35.77742652
{[>]NC(CCCC[NH3+])C=O.[+rn=40],CC(C)CC(C)(C)C(C)C(N)C=O[<].[+rn=60]}	0.277289818	43.8211883	32.45272594
{[>]NC(CCCC[NH3+])C=O.[+rn=50],CC(C)CC(C)(C)C(C)C(N)C=O[<].[+rn=50]}	0.261880193	36.73132761	30.35472816
{[>]NC(CCCC[NH3+])C=O.[+rn=60],CC(C)CC(C)(C)C(C)C(N)C=O[<].[+rn=40]}	0.231100218	31.48880797	30.07356108
{[>]NC(CCCC[NH3+])C=O.[+rn=70],CC(C)CC(C)(C)C(C)C(N)C=O[<].[+rn=30]}	0.23670931	26.32691882	30.17106728
{[>]NC(CCCC[NH3+])C=O.[+rn=80],CC(C)CC(C)(C)C(C)C(N)C=O[<].[+rn=20]}	0.236486578	22.79558705	30.26760565
{[>]NC(CCCC[NH3+])C=O.[+rn=90],CC(C)CC(C)(C)C(C)C(N)C=O[<].[+rn=10]}	0.262927037	18.7407883	30.01506785
