# Supplementary material for: AI-guided few-shot inverse design of HDP-mimicking polymers against drug-resistant bacteria
Source: Nat Commun. 2024 Jul 26;15:6288. doi: 10.1038/s41467-024-50533-4 (PMC11282099; doi:10.1038/s41467-024-50533-4)
Supplement: Supplementary file 11 — Source Data [file 41467_2024_50533_MOESM11_ESM.zip › Source Data/Supplementary Information/FigS52,54,55_predict_all.csv]

smiles	HC10	Sau	Ecoli
{[>]NC(CCCC[NH3+])C=O.[+rn=20],CCC(C=O)NC(CC)CC[<].[+rn=80]}	111.2766163	61.03536499	130.8785711
{[>]NC(CCCC[NH3+])C=O.[+rn=30],CCC(C=O)NC(CC)CC[<].[+rn=70]}	112.5906102	57.29778977	118.6068371
{[>]NC(CCCC[NH3+])C=O.[+rn=40],CCC(C=O)NC(CC)CC[<].[+rn=60]}	97.90692694	46.4306494	108.1996957
{[>]NC(CCCC[NH3+])C=O.[+rn=50],CCC(C=O)NC(CC)CC[<].[+rn=50]}	106.9098076	40.40222188	100.4367812
{[>]NC(CCCC[NH3+])C=O.[+rn=60],CCC(C=O)NC(CC)CC[<].[+rn=40]}	105.5668668	33.35893216	93.85262559
{[>]NC(CCCC[NH3+])C=O.[+rn=70],CCC(C=O)NC(CC)CC[<].[+rn=30]}	129.4167357	29.66275357	88.68942835
{[>]NC(CCCC[NH3+])C=O.[+rn=80],CCC(C=O)NC(CC)CC[<].[+rn=20]}	149.7381303	25.07237572	82.94530775
{[>]NC(CCCC[NH3+])C=O.[+rn=90],CCC(C=O)NC(CC)CC[<].[+rn=10]}	177.7288733	28.86052094	81.30937667
{[>]NC(CCCC[NH3+])C=O.[+rn=10],CCNC(C=O)CC[<].[+rn=90]}	299.2920262	38.01894511	98.51024629
{[>]NC(CCCC[NH3+])C=O.[+rn=20],CCNC(C=O)CC[<].[+rn=80]}	201.6605439	23.83975947	88.01220173
{[>]NC(CCCC[NH3+])C=O.[+rn=30],CCNC(C=O)CC[<].[+rn=70]}	151.8286895	28.48550281	79.41648602
{[>]NC(CCCC[NH3+])C=O.[+rn=40],CCNC(C=O)CC[<].[+rn=60]}	85.13962854	23.76378631	71.86285516
{[>]NC(CCCC[NH3+])C=O.[+rn=50],CCNC(C=O)CC[<].[+rn=50]}	73.83398767	27.88993074	67.30051337
{[>]NC(CCCC[NH3+])C=O.[+rn=60],CCNC(C=O)CC[<].[+rn=40]}	56.42156971	31.23700402	64.74898644
{[>]NC(CCCC[NH3+])C=O.[+rn=70],CCNC(C=O)CC[<].[+rn=30]}	62.41865937	50.55115272	65.22178053
{[>]NC(CCCC[NH3+])C=O.[+rn=80],CCNC(C=O)CC[<].[+rn=20]}	57.83585864	57.61241767	67.4307392
{[>]NC(CCCC[NH3+])C=O.[+rn=90],CCNC(C=O)CC[<].[+rn=10]}	59.4155969	108.1347322	72.19035443
{[>]NC(CCCC[NH3+])C=O.[+rn=10],CCNC(C)C=O[<].[+rn=90]}	349.7079343	28.99298792	84.45733725
{[>]NC(CCCC[NH3+])C=O.[+rn=20],CCNC(C)C=O[<].[+rn=80]}	229.4891562	18.66668374	76.79551919
{[>]NC(CCCC[NH3+])C=O.[+rn=30],CCNC(C)C=O[<].[+rn=70]}	195.6985646	26.10353242	69.30678695
{[>]NC(CCCC[NH3+])C=O.[+rn=40],CCNC(C)C=O[<].[+rn=60]}	116.9027442	25.6246068	61.01622649
{[>]NC(CCCC[NH3+])C=O.[+rn=50],CCNC(C)C=O[<].[+rn=50]}	111.4211687	35.94428584	56.73187854
{[>]NC(CCCC[NH3+])C=O.[+rn=60],CCNC(C)C=O[<].[+rn=40]}	83.10674471	47.52339446	54.46825158
{[>]NC(CCCC[NH3+])C=O.[+rn=70],CCNC(C)C=O[<].[+rn=30]}	90.47826569	76.13311424	53.8762848
{[>]NC(CCCC[NH3+])C=O.[+rn=80],CCNC(C)C=O[<].[+rn=20]}	85.88537529	80.2292883	56.23466273
{[>]NC(CCCC[NH3+])C=O.[+rn=90],CCNC(C)C=O[<].[+rn=10]}	95.58718717	150.1001803	59.49652109
{[>]NC(CCCC[NH3+])C=O.[+rn=10],CCCNC(C)C=O[<].[+rn=90]}	857.3518198	52.9849997	106.5413864
{[>]NC(CCCC[NH3+])C=O.[+rn=20],CCCNC(C)C=O[<].[+rn=80]}	631.3002606	34.61189689	97.43600583
{[>]NC(CCCC[NH3+])C=O.[+rn=30],CCCNC(C)C=O[<].[+rn=70]}	501.7117674	40.4804685	86.82792373
{[>]NC(CCCC[NH3+])C=O.[+rn=40],CCCNC(C)C=O[<].[+rn=60]}	305.9649294	34.49597283	77.12896679
{[>]NC(CCCC[NH3+])C=O.[+rn=50],CCCNC(C)C=O[<].[+rn=50]}	287.153004	38.71520513	70.13195689
{[>]NC(CCCC[NH3+])C=O.[+rn=60],CCCNC(C)C=O[<].[+rn=40]}	250.9869845	39.9607393	64.75593927
{[>]NC(CCCC[NH3+])C=O.[+rn=70],CCCNC(C)C=O[<].[+rn=30]}	295.8908282	55.10969665	63.01246998
{[>]NC(CCCC[NH3+])C=O.[+rn=80],CCCNC(C)C=O[<].[+rn=20]}	328.3820712	55.36854885	63.53743363
{[>]NC(CCCC[NH3+])C=O.[+rn=90],CCCNC(C)C=O[<].[+rn=10]}	410.8280072	104.6699777	67.24497419
{[>]NC(CCCC[NH3+])C=O.[+rn=10],CCCC(C=O)NCC[<].[+rn=90]}	174.3040353	52.89932587	101.7433348
{[>]NC(CCCC[NH3+])C=O.[+rn=20],CCCC(C=O)NCC[<].[+rn=80]}	130.020517	32.59687825	91.12605362
{[>]NC(CCCC[NH3+])C=O.[+rn=30],CCCC(C=O)NCC[<].[+rn=70]}	104.6512286	36.05832899	81.59420305
{[>]NC(CCCC[NH3+])C=O.[+rn=40],CCCC(C=O)NCC[<].[+rn=60]}	63.54830812	28.17367492	74.45696793
{[>]NC(CCCC[NH3+])C=O.[+rn=50],CCCC(C=O)NCC[<].[+rn=50]}	56.19540356	28.65450953	70.42699028
{[>]NC(CCCC[NH3+])C=O.[+rn=60],CCCC(C=O)NCC[<].[+rn=40]}	46.27202125	27.46198041	66.49734582
{[>]NC(CCCC[NH3+])C=O.[+rn=70],CCCC(C=O)NCC[<].[+rn=30]}	51.1483598	34.88126496	65.82494308
{[>]NC(CCCC[NH3+])C=O.[+rn=80],CCCC(C=O)NCC[<].[+rn=20]}	47.56127907	34.10695834	66.6551752
{[>]NC(CCCC[NH3+])C=O.[+rn=90],CCCC(C=O)NCC[<].[+rn=10]}	53.04906079	61.98669478	70.34865137
{[>]NC(CCCC[NH3+])C=O.[+rn=10],CNC(C)C=O[<].[+rn=90]}	886.2317023	46.8180451	88.9987985
{[>]NC(CCCC[NH3+])C=O.[+rn=20],CNC(C)C=O[<].[+rn=80]}	530.3319324	31.47471879	78.45509256
{[>]NC(CCCC[NH3+])C=O.[+rn=30],CNC(C)C=O[<].[+rn=70]}	394.8632146	42.90520771	69.96352294
{[>]NC(CCCC[NH3+])C=O.[+rn=40],CNC(C)C=O[<].[+rn=60]}	228.0300685	44.04855841	64.8260008
{[>]NC(CCCC[NH3+])C=O.[+rn=50],CNC(C)C=O[<].[+rn=50]}	212.0792603	57.88812217	62.2865786
{[>]NC(CCCC[NH3+])C=O.[+rn=60],CNC(C)C=O[<].[+rn=40]}	158.4872823	70.41486709	59.56710137
{[>]NC(CCCC[NH3+])C=O.[+rn=70],CNC(C)C=O[<].[+rn=30]}	189.7799261	106.5101905	61.78399824
{[>]NC(CCCC[NH3+])C=O.[+rn=80],CNC(C)C=O[<].[+rn=20]}	176.4863101	110.2878486	65.76625183
{[>]NC(CCCC[NH3+])C=O.[+rn=90],CNC(C)C=O[<].[+rn=10]}	188.4147966	200.5823089	70.65617846
{[>]NC(CCCC[NH3+])C=O.[+rn=10],CCCNC(C=O)C(C)CC[<].[+rn=90]}	44.51102864	76.18035954	131.2637505
{[>]NC(CCCC[NH3+])C=O.[+rn=20],CCCNC(C=O)C(C)CC[<].[+rn=80]}	43.40175421	51.66561755	116.0152926
{[>]NC(CCCC[NH3+])C=O.[+rn=30],CCCNC(C=O)C(C)CC[<].[+rn=70]}	46.17945065	48.90926403	102.6880059
{[>]NC(CCCC[NH3+])C=O.[+rn=40],CCCNC(C=O)C(C)CC[<].[+rn=60]}	45.35262815	40.80198812	92.2119827
{[>]NC(CCCC[NH3+])C=O.[+rn=50],CCCNC(C=O)C(C)CC[<].[+rn=50]}	50.31227842	38.22822492	88.54937567
{[>]NC(CCCC[NH3+])C=O.[+rn=60],CCCNC(C=O)C(C)CC[<].[+rn=40]}	54.70793992	35.41267926	83.68451263
{[>]NC(CCCC[NH3+])C=O.[+rn=70],CCCNC(C=O)C(C)CC[<].[+rn=30]}	75.7803084	33.58709196	81.74273798
{[>]NC(CCCC[NH3+])C=O.[+rn=80],CCCNC(C=O)C(C)CC[<].[+rn=20]}	91.33757682	29.28934181	83.08719331
{[>]NC(CCCC[NH3+])C=O.[+rn=90],CCCNC(C=O)C(C)CC[<].[+rn=10]}	116.5525598	32.96801733	86.21081331
{[>]NC(CCCC[NH3+])C=O.[+rn=10],CCCNC(C=O)CCC[<].[+rn=90]}	207.7053931	73.80713155	117.0016185
{[>]NC(CCCC[NH3+])C=O.[+rn=20],CCCNC(C=O)CCC[<].[+rn=80]}	175.4739702	47.0459675	105.7758469
{[>]NC(CCCC[NH3+])C=O.[+rn=30],CCCNC(C=O)CCC[<].[+rn=70]}	167.3544799	48.97294691	96.25797345
{[>]NC(CCCC[NH3+])C=O.[+rn=40],CCCNC(C=O)CCC[<].[+rn=60]}	130.7572948	37.42200506	88.05436896
{[>]NC(CCCC[NH3+])C=O.[+rn=50],CCCNC(C=O)CCC[<].[+rn=50]}	136.4636817	36.70509303	82.71052517
{[>]NC(CCCC[NH3+])C=O.[+rn=60],CCCNC(C=O)CCC[<].[+rn=40]}	135.8601246	31.83124346	77.99953989
{[>]NC(CCCC[NH3+])C=O.[+rn=70],CCCNC(C=O)CCC[<].[+rn=30]}	169.8284125	35.29804456	75.55188773
{[>]NC(CCCC[NH3+])C=O.[+rn=80],CCCNC(C=O)CCC[<].[+rn=20]}	181.1898	29.46411044	73.95896692
{[>]NC(CCCC[NH3+])C=O.[+rn=90],CCCNC(C=O)CCC[<].[+rn=10]}	217.2637724	42.88281549	75.45476503
{[>]NC(CCCC[NH3+])C=O.[+rn=10],CCCCC(C=O)NCCC[<].[+rn=90]}	173.6964252	94.66571079	130.8128275
{[>]NC(CCCC[NH3+])C=O.[+rn=20],CCCCC(C=O)NCCC[<].[+rn=80]}	173.190398	58.7845267	116.2227624
{[>]NC(CCCC[NH3+])C=O.[+rn=30],CCCCC(C=O)NCCC[<].[+rn=70]}	191.539261	63.16624126	106.1596793
{[>]NC(CCCC[NH3+])C=O.[+rn=40],CCCCC(C=O)NCCC[<].[+rn=60]}	195.7764461	45.92198798	98.54543205
{[>]NC(CCCC[NH3+])C=O.[+rn=50],CCCCC(C=O)NCCC[<].[+rn=50]}	228.1928486	43.27034738	92.78317528
{[>]NC(CCCC[NH3+])C=O.[+rn=60],CCCCC(C=O)NCCC[<].[+rn=40]}	280.3058233	37.3493749	87.7969069
{[>]NC(CCCC[NH3+])C=O.[+rn=70],CCCCC(C=O)NCCC[<].[+rn=30]}	407.4577108	40.13410144	85.09160836
{[>]NC(CCCC[NH3+])C=O.[+rn=80],CCCCC(C=O)NCCC[<].[+rn=20]}	493.0047217	31.85674737	82.58011635
{[>]NC(CCCC[NH3+])C=O.[+rn=90],CCCCC(C=O)NCCC[<].[+rn=10]}	687.2034242	38.86151829	81.43912659
{[>]NC(CCCC[NH3+])C=O.[+rn=10],CCCCNC(C=O)CCCC[<].[+rn=90]}	51.20922575	99.67821065	126.3044425
{[>]NC(CCCC[NH3+])C=O.[+rn=20],CCCCNC(C=O)CCCC[<].[+rn=80]}	49.73958319	63.9659935	112.3244801
{[>]NC(CCCC[NH3+])C=O.[+rn=30],CCCCNC(C=O)CCCC[<].[+rn=70]}	53.23208744	67.21758801	100.3532194
{[>]NC(CCCC[NH3+])C=O.[+rn=40],CCCCNC(C=O)CCCC[<].[+rn=60]}	53.24828878	49.2470214	89.90416286
{[>]NC(CCCC[NH3+])C=O.[+rn=50],CCCCNC(C=O)CCCC[<].[+rn=50]}	60.31932966	45.81682719	84.76550614
{[>]NC(CCCC[NH3+])C=O.[+rn=60],CCCCNC(C=O)CCCC[<].[+rn=40]}	71.79296911	39.69926595	80.94787277
{[>]NC(CCCC[NH3+])C=O.[+rn=70],CCCCNC(C=O)CCCC[<].[+rn=30]}	108.6660038	41.01656038	78.28250712
{[>]NC(CCCC[NH3+])C=O.[+rn=80],CCCCNC(C=O)CCCC[<].[+rn=20]}	143.7516294	32.65799535	76.11681783
{[>]NC(CCCC[NH3+])C=O.[+rn=90],CCCCNC(C=O)CCCC[<].[+rn=10]}	196.9138564	38.37836919	77.60668012
{[>]NC(CCCC[NH3+])C=O.[+rn=10],CCCCNC(C=O)CCC[<].[+rn=90]}	77.17277947	81.75272343	114.3699055
{[>]NC(CCCC[NH3+])C=O.[+rn=20],CCCCNC(C=O)CCC[<].[+rn=80]}	67.9619959	51.41995031	100.5064747
{[>]NC(CCCC[NH3+])C=O.[+rn=30],CCCCNC(C=O)CCC[<].[+rn=70]}	64.60996516	54.71048389	88.844962
{[>]NC(CCCC[NH3+])C=O.[+rn=40],CCCCNC(C=O)CCC[<].[+rn=60]}	54.07609273	38.82726803	79.59241875
{[>]NC(CCCC[NH3+])C=O.[+rn=50],CCCCNC(C=O)CCC[<].[+rn=50]}	53.16451242	36.73229597	75.32788907
{[>]NC(CCCC[NH3+])C=O.[+rn=60],CCCCNC(C=O)CCC[<].[+rn=40]}	56.52992345	32.4142243	71.61246755
{[>]NC(CCCC[NH3+])C=O.[+rn=70],CCCCNC(C=O)CCC[<].[+rn=30]}	77.43381342	34.11139326	68.6396782
{[>]NC(CCCC[NH3+])C=O.[+rn=80],CCCCNC(C=O)CCC[<].[+rn=20]}	91.39457738	27.23738007	67.64777724
{[>]NC(CCCC[NH3+])C=O.[+rn=90],CCCCNC(C=O)CCC[<].[+rn=10]}	109.595957	34.05241073	71.37208619
{[>]NC(CCCC[NH3+])C=O.[+rn=10],CCC(C=O)NC[<].[+rn=90]}	294.8935855	23.09637717	100.4550919
{[>]NC(CCCC[NH3+])C=O.[+rn=20],CCC(C=O)NC[<].[+rn=80]}	191.6681166	15.40368171	92.45057045
{[>]NC(CCCC[NH3+])C=O.[+rn=30],CCC(C=O)NC[<].[+rn=70]}	149.3765253	22.09575609	84.45847042
{[>]NC(CCCC[NH3+])C=O.[+rn=40],CCC(C=O)NC[<].[+rn=60]}	83.08614623	22.66885274	77.56777423
{[>]NC(CCCC[NH3+])C=O.[+rn=50],CCC(C=O)NC[<].[+rn=50]}	77.31803535	30.52004572	73.55762225
{[>]NC(CCCC[NH3+])C=O.[+rn=60],CCC(C=O)NC[<].[+rn=40]}	55.93943212	40.90094118	67.24422324
{[>]NC(CCCC[NH3+])C=O.[+rn=70],CCC(C=O)NC[<].[+rn=30]}	66.63418622	69.53441273	67.90467045
{[>]NC(CCCC[NH3+])C=O.[+rn=80],CCC(C=O)NC[<].[+rn=20]}	68.68412205	75.43521102	71.7344889
{[>]NC(CCCC[NH3+])C=O.[+rn=90],CCC(C=O)NC[<].[+rn=10]}	82.59341126	145.6785794	76.63863012
{[>]NC(CCCC[NH3+])C=O.[+rn=10],CCCCNC(C=O)CC[<].[+rn=90]}	186.2830501	65.74501612	108.2283164
{[>]NC(CCCC[NH3+])C=O.[+rn=20],CCCCNC(C=O)CC[<].[+rn=80]}	146.435291	41.97197392	97.35968057
{[>]NC(CCCC[NH3+])C=O.[+rn=30],CCCCNC(C=O)CC[<].[+rn=70]}	129.046277	44.14276614	88.39979953
{[>]NC(CCCC[NH3+])C=O.[+rn=40],CCCCNC(C=O)CC[<].[+rn=60]}	96.59756075	33.18128268	79.87172473
{[>]NC(CCCC[NH3+])C=O.[+rn=50],CCCCNC(C=O)CC[<].[+rn=50]}	89.97409507	32.17708393	73.23927319
{[>]NC(CCCC[NH3+])C=O.[+rn=60],CCCCNC(C=O)CC[<].[+rn=40]}	90.55153252	28.58854059	68.03800307
{[>]NC(CCCC[NH3+])C=O.[+rn=70],CCCCNC(C=O)CC[<].[+rn=30]}	114.8327471	32.01206721	65.73413997
{[>]NC(CCCC[NH3+])C=O.[+rn=80],CCCCNC(C=O)CC[<].[+rn=20]}	122.834368	27.89992172	66.9329366
{[>]NC(CCCC[NH3+])C=O.[+rn=90],CCCCNC(C=O)CC[<].[+rn=10]}	141.69919	43.49909303	72.8900338
{[>]NC(CCCC[NH3+])C=O.[+rn=10],CCCC(C)C(C=O)NCC[<].[+rn=90]}	19.82001055	74.00964359	123.8257237
{[>]NC(CCCC[NH3+])C=O.[+rn=20],CCCC(C)C(C=O)NCC[<].[+rn=80]}	18.78093198	48.45606156	108.8583154
{[>]NC(CCCC[NH3+])C=O.[+rn=30],CCCC(C)C(C=O)NCC[<].[+rn=70]}	19.21680559	46.11239514	96.04437333
{[>]NC(CCCC[NH3+])C=O.[+rn=40],CCCC(C)C(C=O)NCC[<].[+rn=60]}	18.13482031	39.45563933	86.93684977
{[>]NC(CCCC[NH3+])C=O.[+rn=50],CCCC(C)C(C=O)NCC[<].[+rn=50]}	19.37631398	37.45774503	82.68837028
{[>]NC(CCCC[NH3+])C=O.[+rn=60],CCCC(C)C(C=O)NCC[<].[+rn=40]}	21.89205759	34.2328993	77.37506011
{[>]NC(CCCC[NH3+])C=O.[+rn=70],CCCC(C)C(C=O)NCC[<].[+rn=30]}	30.50167629	32.63826992	76.64812512
{[>]NC(CCCC[NH3+])C=O.[+rn=80],CCCC(C)C(C=O)NCC[<].[+rn=20]}	35.80413323	28.94087728	79.14290165
{[>]NC(CCCC[NH3+])C=O.[+rn=90],CCCC(C)C(C=O)NCC[<].[+rn=10]}	41.36731866	33.16495334	82.25407624
{[>]NC(CCCC[NH3+])C=O.[+rn=10],CCCCNC(C)C=O[<].[+rn=90]}	444.6853196	58.22334605	105.2636686
{[>]NC(CCCC[NH3+])C=O.[+rn=20],CCCCNC(C)C=O[<].[+rn=80]}	333.5069345	35.95706733	95.35958319
{[>]NC(CCCC[NH3+])C=O.[+rn=30],CCCCNC(C)C=O[<].[+rn=70]}	267.1162258	40.41494775	86.21396135
{[>]NC(CCCC[NH3+])C=O.[+rn=40],CCCCNC(C)C=O[<].[+rn=60]}	168.9661218	31.39343015	76.4688456
{[>]NC(CCCC[NH3+])C=O.[+rn=50],CCCCNC(C)C=O[<].[+rn=50]}	148.7530405	32.82210848	69.79036011
{[>]NC(CCCC[NH3+])C=O.[+rn=60],CCCCNC(C)C=O[<].[+rn=40]}	133.9506449	31.21725628	65.14866107
{[>]NC(CCCC[NH3+])C=O.[+rn=70],CCCCNC(C)C=O[<].[+rn=30]}	168.2100959	40.78532748	62.44908496
{[>]NC(CCCC[NH3+])C=O.[+rn=80],CCCCNC(C)C=O[<].[+rn=20]}	187.645631	39.68772591	63.91600239
{[>]NC(CCCC[NH3+])C=O.[+rn=90],CCCCNC(C)C=O[<].[+rn=10]}	222.8122191	69.05007366	68.32190565
{[>]NC(CCCC[NH3+])C=O.[+rn=10],CCCC(C)NC(C=O)CC[<].[+rn=90]}	40.80132007	71.1419036	119.9053454
{[>]NC(CCCC[NH3+])C=O.[+rn=20],CCCC(C)NC(C=O)CC[<].[+rn=80]}	36.34444452	47.43597096	106.5204859
{[>]NC(CCCC[NH3+])C=O.[+rn=30],CCCC(C)NC(C=O)CC[<].[+rn=70]}	33.07361191	43.68431835	95.29572494
{[>]NC(CCCC[NH3+])C=O.[+rn=40],CCCC(C)NC(C=O)CC[<].[+rn=60]}	25.62272321	35.99614701	85.92439806
{[>]NC(CCCC[NH3+])C=O.[+rn=50],CCCC(C)NC(C=O)CC[<].[+rn=50]}	25.66840507	32.99147129	79.55688914
{[>]NC(CCCC[NH3+])C=O.[+rn=60],CCCC(C)NC(C=O)CC[<].[+rn=40]}	24.65159744	29.96189642	74.20541087
{[>]NC(CCCC[NH3+])C=O.[+rn=70],CCCC(C)NC(C=O)CC[<].[+rn=30]}	30.5310588	27.70365195	72.54992597
{[>]NC(CCCC[NH3+])C=O.[+rn=80],CCCC(C)NC(C=O)CC[<].[+rn=20]}	33.29977796	24.84171635	75.10097647
{[>]NC(CCCC[NH3+])C=O.[+rn=90],CCCC(C)NC(C=O)CC[<].[+rn=10]}	38.65671561	29.17970395	77.89009944
{[>]NC(CCCC[NH3+])C=O.[+rn=10],CCCC(C=O)NCCC(C)C[<].[+rn=90]}	17.23302318	88.55331006	109.7994782
{[>]NC(CCCC[NH3+])C=O.[+rn=20],CCCC(C=O)NCCC(C)C[<].[+rn=80]}	14.21552542	57.3871377	97.41487228
{[>]NC(CCCC[NH3+])C=O.[+rn=30],CCCC(C=O)NCCC(C)C[<].[+rn=70]}	13.35056516	54.74195285	87.22338127
{[>]NC(CCCC[NH3+])C=O.[+rn=40],CCCC(C=O)NCCC(C)C[<].[+rn=60]}	11.68092219	46.26908837	78.72619492
{[>]NC(CCCC[NH3+])C=O.[+rn=50],CCCC(C=O)NCCC(C)C[<].[+rn=50]}	12.4260265	41.51262481	72.82324987
{[>]NC(CCCC[NH3+])C=O.[+rn=60],CCCC(C=O)NCCC(C)C[<].[+rn=40]}	12.02881878	36.00868873	68.0747269
{[>]NC(CCCC[NH3+])C=O.[+rn=70],CCCC(C=O)NCCC(C)C[<].[+rn=30]}	15.5168476	34.40351718	66.01309219
{[>]NC(CCCC[NH3+])C=O.[+rn=80],CCCC(C=O)NCCC(C)C[<].[+rn=20]}	18.80777226	29.86027268	66.65658093
{[>]NC(CCCC[NH3+])C=O.[+rn=90],CCCC(C=O)NCCC(C)C[<].[+rn=10]}	24.27488024	33.73769114	69.20941811
{[>]NC(CCCC[NH3+])C=O.[+rn=10],CCC(C=O)NCc1ccccc1[<].[+rn=90]}	37.70206255	73.61886664	61.16806627
{[>]NC(CCCC[NH3+])C=O.[+rn=20],CCC(C=O)NCc1ccccc1[<].[+rn=80]}	36.56005837	57.65624329	55.81008743
{[>]NC(CCCC[NH3+])C=O.[+rn=30],CCC(C=O)NCc1ccccc1[<].[+rn=70]}	43.02104573	54.84794218	52.20898891
{[>]NC(CCCC[NH3+])C=O.[+rn=40],CCC(C=O)NCc1ccccc1[<].[+rn=60]}	37.42247323	41.54390109	49.43083007
{[>]NC(CCCC[NH3+])C=O.[+rn=50],CCC(C=O)NCc1ccccc1[<].[+rn=50]}	51.02055935	41.43649898	50.14727036
{[>]NC(CCCC[NH3+])C=O.[+rn=60],CCC(C=O)NCc1ccccc1[<].[+rn=40]}	56.5091554	32.38719827	53.45335496
{[>]NC(CCCC[NH3+])C=O.[+rn=70],CCC(C=O)NCc1ccccc1[<].[+rn=30]}	91.26147512	34.58421827	61.36896247
{[>]NC(CCCC[NH3+])C=O.[+rn=80],CCC(C=O)NCc1ccccc1[<].[+rn=20]}	111.786901	28.1133121	73.3494387
{[>]NC(CCCC[NH3+])C=O.[+rn=90],CCC(C=O)NCc1ccccc1[<].[+rn=10]}	162.9706969	30.69384738	90.06986232
{[>]NC(CCCC[NH3+])C=O.[+rn=10],CCNC(C=O)C(C)CC[<].[+rn=90]}	63.98197898	59.14129769	111.2606646
{[>]NC(CCCC[NH3+])C=O.[+rn=20],CCNC(C=O)C(C)CC[<].[+rn=80]}	51.94223513	40.02030297	97.32394079
{[>]NC(CCCC[NH3+])C=O.[+rn=30],CCNC(C=O)C(C)CC[<].[+rn=70]}	46.42909916	38.04077915	84.47782817
{[>]NC(CCCC[NH3+])C=O.[+rn=40],CCNC(C=O)C(C)CC[<].[+rn=60]}	34.45185458	31.88307776	74.49899988
{[>]NC(CCCC[NH3+])C=O.[+rn=50],CCNC(C=O)C(C)CC[<].[+rn=50]}	31.65091142	29.87809391	69.24805102
{[>]NC(CCCC[NH3+])C=O.[+rn=60],CCNC(C=O)C(C)CC[<].[+rn=40]}	27.6670486	27.19562356	67.00063253
{[>]NC(CCCC[NH3+])C=O.[+rn=70],CCNC(C=O)C(C)CC[<].[+rn=30]}	27.17851509	26.22238142	69.73012193
{[>]NC(CCCC[NH3+])C=O.[+rn=80],CCNC(C=O)C(C)CC[<].[+rn=20]}	24.96624836	25.07259649	72.76685947
{[>]NC(CCCC[NH3+])C=O.[+rn=90],CCNC(C=O)C(C)CC[<].[+rn=10]}	25.26572982	33.43630294	77.27106793
{[>]NC(CCCC[NH3+])C=O.[+rn=10],CCCNC(C=O)C(C)CCC[<].[+rn=90]}	22.65113298	92.83916518	146.0516603
{[>]NC(CCCC[NH3+])C=O.[+rn=20],CCCNC(C=O)C(C)CCC[<].[+rn=80]}	23.24340776	62.35069583	130.8778561
{[>]NC(CCCC[NH3+])C=O.[+rn=30],CCCNC(C=O)C(C)CCC[<].[+rn=70]}	24.5995227	60.04305631	118.0940419
{[>]NC(CCCC[NH3+])C=O.[+rn=40],CCCNC(C=O)C(C)CCC[<].[+rn=60]}	25.92307679	51.15625401	107.4281181
{[>]NC(CCCC[NH3+])C=O.[+rn=50],CCCNC(C=O)C(C)CCC[<].[+rn=50]}	32.44811801	47.4539547	100.3197335
{[>]NC(CCCC[NH3+])C=O.[+rn=60],CCCNC(C=O)C(C)CCC[<].[+rn=40]}	44.46712738	42.50429391	95.68800369
{[>]NC(CCCC[NH3+])C=O.[+rn=70],CCCNC(C=O)C(C)CCC[<].[+rn=30]}	67.45364507	40.1887762	93.50879813
{[>]NC(CCCC[NH3+])C=O.[+rn=80],CCCNC(C=O)C(C)CCC[<].[+rn=20]}	99.18972554	34.46912477	92.65269428
{[>]NC(CCCC[NH3+])C=O.[+rn=90],CCCNC(C=O)C(C)CCC[<].[+rn=10]}	145.0767249	38.91255334	94.11676775
{[>]NC(CCCC[NH3+])C=O.[+rn=10],CCCCC(C=O)NC(C)(C)CC[<].[+rn=90]}	3.981146492	106.853408	106.062613
{[>]NC(CCCC[NH3+])C=O.[+rn=20],CCCCC(C=O)NC(C)(C)CC[<].[+rn=80]}	3.884852935	75.388563	95.13953009
{[>]NC(CCCC[NH3+])C=O.[+rn=30],CCCCC(C=O)NC(C)(C)CC[<].[+rn=70]}	4.440907497	66.18391215	86.91878604
{[>]NC(CCCC[NH3+])C=O.[+rn=40],CCCCC(C=O)NC(C)(C)CC[<].[+rn=60]}	4.896424766	56.23349759	80.54045757
{[>]NC(CCCC[NH3+])C=O.[+rn=50],CCCCC(C=O)NC(C)(C)CC[<].[+rn=50]}	6.460167858	50.34375221	76.47024021
{[>]NC(CCCC[NH3+])C=O.[+rn=60],CCCCC(C=O)NC(C)(C)CC[<].[+rn=40]}	8.109323919	43.89675119	72.25114485
{[>]NC(CCCC[NH3+])C=O.[+rn=70],CCCCC(C=O)NC(C)(C)CC[<].[+rn=30]}	11.1567938	37.33610636	70.69166881
{[>]NC(CCCC[NH3+])C=O.[+rn=80],CCCCC(C=O)NC(C)(C)CC[<].[+rn=20]}	15.84451856	32.67007852	70.4264075
{[>]NC(CCCC[NH3+])C=O.[+rn=90],CCCCC(C=O)NC(C)(C)CC[<].[+rn=10]}	22.65287466	30.93741162	72.24136456
{[>]NC(CCCC[NH3+])C=O.[+rn=10],CCCCCNC(C=O)CC[<].[+rn=90]}	59.82971806	69.64873205	101.4047298
{[>]NC(CCCC[NH3+])C=O.[+rn=20],CCCCCNC(C=O)CC[<].[+rn=80]}	48.53976776	44.25256507	88.86827023
{[>]NC(CCCC[NH3+])C=O.[+rn=30],CCCCCNC(C=O)CC[<].[+rn=70]}	43.87063677	47.08898956	78.85336846
{[>]NC(CCCC[NH3+])C=O.[+rn=40],CCCCCNC(C=O)CC[<].[+rn=60]}	35.81780314	35.57181668	70.15913151
{[>]NC(CCCC[NH3+])C=O.[+rn=50],CCCCCNC(C=O)CC[<].[+rn=50]}	35.25415625	34.17226164	64.29920815
{[>]NC(CCCC[NH3+])C=O.[+rn=60],CCCCCNC(C=O)CC[<].[+rn=40]}	38.24271232	30.21707477	59.44981255
{[>]NC(CCCC[NH3+])C=O.[+rn=70],CCCCCNC(C=O)CC[<].[+rn=30]}	51.54451072	31.05076894	57.43206613
{[>]NC(CCCC[NH3+])C=O.[+rn=80],CCCCCNC(C=O)CC[<].[+rn=20]}	59.6466946	25.35905458	57.66113387
{[>]NC(CCCC[NH3+])C=O.[+rn=90],CCCCCNC(C=O)CC[<].[+rn=10]}	71.48012629	33.86145443	63.77844106
{[>]NC(CCCC[NH3+])C=O.[+rn=10],CCNC(C=O)CCC(C)C[<].[+rn=90]}	27.71617844	93.06411773	125.7983124
{[>]NC(CCCC[NH3+])C=O.[+rn=20],CCNC(C=O)CCC(C)C[<].[+rn=80]}	27.67856924	62.28112564	112.4714276
{[>]NC(CCCC[NH3+])C=O.[+rn=30],CCNC(C=O)CCC(C)C[<].[+rn=70]}	29.55108525	58.78363407	99.7567164
{[>]NC(CCCC[NH3+])C=O.[+rn=40],CCNC(C=O)CCC(C)C[<].[+rn=60]}	33.04873101	47.74552348	88.85908541
{[>]NC(CCCC[NH3+])C=O.[+rn=50],CCNC(C=O)CCC(C)C[<].[+rn=50]}	39.43669271	41.79977634	83.61204687
{[>]NC(CCCC[NH3+])C=O.[+rn=60],CCNC(C=O)CCC(C)C[<].[+rn=40]}	48.01546594	35.92679755	78.03282236
{[>]NC(CCCC[NH3+])C=O.[+rn=70],CCNC(C=O)CCC(C)C[<].[+rn=30]}	70.85371323	34.28043674	75.7557589
{[>]NC(CCCC[NH3+])C=O.[+rn=80],CCNC(C=O)CCC(C)C[<].[+rn=20]}	101.2731575	30.20607802	74.27493327
{[>]NC(CCCC[NH3+])C=O.[+rn=90],CCNC(C=O)CCC(C)C[<].[+rn=10]}	145.4240548	34.14435668	74.93148904
{[>]NC(CCCC[NH3+])C=O.[+rn=10],CCCCCNC(C=O)CCCC[<].[+rn=90]}	10.99800074	114.4716373	120.1712973
{[>]NC(CCCC[NH3+])C=O.[+rn=20],CCCCCNC(C=O)CCCC[<].[+rn=80]}	10.83864885	71.08876431	105.3182979
{[>]NC(CCCC[NH3+])C=O.[+rn=30],CCCCCNC(C=O)CCCC[<].[+rn=70]}	11.56749257	71.93816245	91.59210087
{[>]NC(CCCC[NH3+])C=O.[+rn=40],CCCCCNC(C=O)CCCC[<].[+rn=60]}	10.55585892	55.2034034	81.90846026
{[>]NC(CCCC[NH3+])C=O.[+rn=50],CCCCCNC(C=O)CCCC[<].[+rn=50]}	11.47890233	49.4717523	76.43009564
{[>]NC(CCCC[NH3+])C=O.[+rn=60],CCCCCNC(C=O)CCCC[<].[+rn=40]}	12.32589903	41.3313249	72.48687206
{[>]NC(CCCC[NH3+])C=O.[+rn=70],CCCCCNC(C=O)CCCC[<].[+rn=30]}	15.79135264	42.35225483	70.3212847
{[>]NC(CCCC[NH3+])C=O.[+rn=80],CCCCCNC(C=O)CCCC[<].[+rn=20]}	18.86755933	32.95855909	69.70401788
{[>]NC(CCCC[NH3+])C=O.[+rn=90],CCCCCNC(C=O)CCCC[<].[+rn=10]}	26.31994641	39.16244145	70.59186377
{[>]NC(CCCC[NH3+])C=O.[+rn=10],CCC(C)NC(C)C=O[<].[+rn=90]}	248.8371394	45.50129287	104.06916
{[>]NC(CCCC[NH3+])C=O.[+rn=20],CCC(C)NC(C)C=O[<].[+rn=80]}	174.5892648	30.72935429	87.32267234
{[>]NC(CCCC[NH3+])C=O.[+rn=30],CCC(C)NC(C)C=O[<].[+rn=70]}	138.7630508	29.60318572	73.77860323
{[>]NC(CCCC[NH3+])C=O.[+rn=40],CCC(C)NC(C)C=O[<].[+rn=60]}	103.5048823	26.02474828	63.23146496
{[>]NC(CCCC[NH3+])C=O.[+rn=50],CCC(C)NC(C)C=O[<].[+rn=50]}	93.15308806	26.13324075	58.60372744
{[>]NC(CCCC[NH3+])C=O.[+rn=60],CCC(C)NC(C)C=O[<].[+rn=40]}	86.6591658	26.18831649	57.66183339
{[>]NC(CCCC[NH3+])C=O.[+rn=70],CCC(C)NC(C)C=O[<].[+rn=30]}	102.4629131	30.7095413	59.37311019
{[>]NC(CCCC[NH3+])C=O.[+rn=80],CCC(C)NC(C)C=O[<].[+rn=20]}	111.2825837	35.64473748	61.56446039
{[>]NC(CCCC[NH3+])C=O.[+rn=90],CCC(C)NC(C)C=O[<].[+rn=10]}	134.7874285	60.24043239	64.16706476
{[>]NC(CCCC[NH3+])C=O.[+rn=10],CCCC(C=O)NC(C)CC[<].[+rn=90]}	43.63837707	81.42313938	143.2156266
{[>]NC(CCCC[NH3+])C=O.[+rn=20],CCCC(C=O)NC(C)CC[<].[+rn=80]}	39.91199942	55.07036183	127.0539835
{[>]NC(CCCC[NH3+])C=O.[+rn=30],CCCC(C=O)NC(C)CC[<].[+rn=70]}	42.14909594	51.47008757	111.3187728
{[>]NC(CCCC[NH3+])C=O.[+rn=40],CCCC(C=O)NC(C)CC[<].[+rn=60]}	39.53787485	41.22551569	98.82741065
{[>]NC(CCCC[NH3+])C=O.[+rn=50],CCCC(C=O)NC(C)CC[<].[+rn=50]}	41.73475288	36.88853421	93.10552385
{[>]NC(CCCC[NH3+])C=O.[+rn=60],CCCC(C=O)NC(C)CC[<].[+rn=40]}	44.4901462	33.29145991	88.54715254
{[>]NC(CCCC[NH3+])C=O.[+rn=70],CCCC(C=O)NC(C)CC[<].[+rn=30]}	61.94034684	31.54016114	87.75722132
{[>]NC(CCCC[NH3+])C=O.[+rn=80],CCCC(C=O)NC(C)CC[<].[+rn=20]}	76.43418034	28.83872719	88.48352689
{[>]NC(CCCC[NH3+])C=O.[+rn=90],CCCC(C=O)NC(C)CC[<].[+rn=10]}	102.2003432	31.64567914	89.86150688
{[>]NC(CCCC[NH3+])C=O.[+rn=10],CCC(C=O)NCC(C)C[<].[+rn=90]}	479.8307425	84.61713034	147.9433914
{[>]NC(CCCC[NH3+])C=O.[+rn=20],CCC(C=O)NCC(C)C[<].[+rn=80]}	500.1559905	55.52387664	129.7808613
{[>]NC(CCCC[NH3+])C=O.[+rn=30],CCC(C=O)NCC(C)C[<].[+rn=70]}	552.2046413	53.21330797	114.0917845
{[>]NC(CCCC[NH3+])C=O.[+rn=40],CCC(C=O)NCC(C)C[<].[+rn=60]}	527.4900275	45.2901779	100.2058331
{[>]NC(CCCC[NH3+])C=O.[+rn=50],CCC(C=O)NCC(C)C[<].[+rn=50]}	526.9538832	41.35152683	90.41438426
{[>]NC(CCCC[NH3+])C=O.[+rn=60],CCC(C=O)NCC(C)C[<].[+rn=40]}	504.5034893	36.04145032	81.71151982
{[>]NC(CCCC[NH3+])C=O.[+rn=70],CCC(C=O)NCC(C)C[<].[+rn=30]}	615.9155597	35.33965929	75.58043076
{[>]NC(CCCC[NH3+])C=O.[+rn=80],CCC(C=O)NCC(C)C[<].[+rn=20]}	719.6693783	30.30222349	73.21515822
{[>]NC(CCCC[NH3+])C=O.[+rn=90],CCC(C=O)NCC(C)C[<].[+rn=10]}	947.5505351	42.58637807	74.4501608
{[>]NC(CCCC[NH3+])C=O.[+rn=10],CCCCNC(C=O)CC(C)C[<].[+rn=90]}	19.65399183	100.1022377	127.2947539
{[>]NC(CCCC[NH3+])C=O.[+rn=20],CCCCNC(C=O)CC(C)C[<].[+rn=80]}	18.10347841	64.86934855	115.2809229
{[>]NC(CCCC[NH3+])C=O.[+rn=30],CCCCNC(C=O)CC(C)C[<].[+rn=70]}	17.01561345	61.98363574	103.8042033
{[>]NC(CCCC[NH3+])C=O.[+rn=40],CCCCNC(C=O)CC(C)C[<].[+rn=60]}	14.71864991	51.926009	94.15881863
{[>]NC(CCCC[NH3+])C=O.[+rn=50],CCCCNC(C=O)CC(C)C[<].[+rn=50]}	15.77780931	46.0233254	88.02062013
{[>]NC(CCCC[NH3+])C=O.[+rn=60],CCCCNC(C=O)CC(C)C[<].[+rn=40]}	16.92221499	39.66606338	83.9763772
{[>]NC(CCCC[NH3+])C=O.[+rn=70],CCCCNC(C=O)CC(C)C[<].[+rn=30]}	23.0886379	37.65410299	82.4104132
{[>]NC(CCCC[NH3+])C=O.[+rn=80],CCCCNC(C=O)CC(C)C[<].[+rn=20]}	26.89414071	33.28137718	80.4774739
{[>]NC(CCCC[NH3+])C=O.[+rn=90],CCCCNC(C=O)CC(C)C[<].[+rn=10]}	33.79588143	36.86155179	82.95928645
{[>]NC(CCCC[NH3+])C=O.[+rn=10],CCCC(C)C(C=O)NC(C)C[<].[+rn=90]}	13.76144028	97.16619474	150.1230715
{[>]NC(CCCC[NH3+])C=O.[+rn=20],CCCC(C)C(C=O)NC(C)C[<].[+rn=80]}	14.32669455	72.10564277	131.4207453
{[>]NC(CCCC[NH3+])C=O.[+rn=30],CCCC(C)C(C=O)NC(C)C[<].[+rn=70]}	14.75991005	63.7146734	116.6560592
{[>]NC(CCCC[NH3+])C=O.[+rn=40],CCCC(C)C(C=O)NC(C)C[<].[+rn=60]}	14.24606372	53.75659809	104.6843678
{[>]NC(CCCC[NH3+])C=O.[+rn=50],CCCC(C)C(C=O)NC(C)C[<].[+rn=50]}	14.51744527	46.45539877	97.85237655
{[>]NC(CCCC[NH3+])C=O.[+rn=60],CCCC(C)C(C=O)NC(C)C[<].[+rn=40]}	13.88336643	39.92817275	91.65149653
{[>]NC(CCCC[NH3+])C=O.[+rn=70],CCCC(C)C(C=O)NC(C)C[<].[+rn=30]}	15.01762677	34.47208726	88.52237811
{[>]NC(CCCC[NH3+])C=O.[+rn=80],CCCC(C)C(C=O)NC(C)C[<].[+rn=20]}	15.19661297	31.60663362	86.48957349
{[>]NC(CCCC[NH3+])C=O.[+rn=90],CCCC(C)C(C=O)NC(C)C[<].[+rn=10]}	17.54749482	30.38671733	87.70142036
{[>]NC(CCCC[NH3+])C=O.[+rn=10],CC(C=O)NCC(C)C(C)C[<].[+rn=90]}	235.5309107	71.89464736	96.48410161
{[>]NC(CCCC[NH3+])C=O.[+rn=20],CC(C=O)NCC(C)C(C)C[<].[+rn=80]}	190.6064648	56.0022108	84.5579054
{[>]NC(CCCC[NH3+])C=O.[+rn=30],CC(C=O)NCC(C)C(C)C[<].[+rn=70]}	166.6337289	49.05996435	74.9012925
{[>]NC(CCCC[NH3+])C=O.[+rn=40],CC(C=O)NCC(C)C(C)C[<].[+rn=60]}	130.1505049	41.79099685	66.86717855
{[>]NC(CCCC[NH3+])C=O.[+rn=50],CC(C=O)NCC(C)C(C)C[<].[+rn=50]}	120.1014964	35.6803904	62.36500425
{[>]NC(CCCC[NH3+])C=O.[+rn=60],CC(C=O)NCC(C)C(C)C[<].[+rn=40]}	109.5963212	29.873777	58.9407871
{[>]NC(CCCC[NH3+])C=O.[+rn=70],CC(C=O)NCC(C)C(C)C[<].[+rn=30]}	116.4733763	25.31442937	58.68321218
{[>]NC(CCCC[NH3+])C=O.[+rn=80],CC(C=O)NCC(C)C(C)C[<].[+rn=20]}	115.5571539	23.22879078	58.74090668
{[>]NC(CCCC[NH3+])C=O.[+rn=90],CC(C=O)NCC(C)C(C)C[<].[+rn=10]}	136.4061603	24.14251984	60.13329871
{[>]NC(CCCC[NH3+])C=O.[+rn=10],CCCCNC(C=O)C(C)CCC[<].[+rn=90]}	3.947479809	101.2446593	125.2459422
{[>]NC(CCCC[NH3+])C=O.[+rn=20],CCCCNC(C=O)C(C)CCC[<].[+rn=80]}	3.687037316	66.87231979	112.3447413
{[>]NC(CCCC[NH3+])C=O.[+rn=30],CCCCNC(C=O)C(C)CCC[<].[+rn=70]}	3.801361116	63.69560834	100.7714822
{[>]NC(CCCC[NH3+])C=O.[+rn=40],CCCCNC(C=O)C(C)CCC[<].[+rn=60]}	4.335745307	53.74445712	92.71403655
{[>]NC(CCCC[NH3+])C=O.[+rn=50],CCCCNC(C=O)C(C)CCC[<].[+rn=50]}	5.771326081	47.45968721	86.25561006
{[>]NC(CCCC[NH3+])C=O.[+rn=60],CCCCNC(C=O)C(C)CCC[<].[+rn=40]}	7.274186187	41.59974408	80.38746457
{[>]NC(CCCC[NH3+])C=O.[+rn=70],CCCCNC(C=O)C(C)CCC[<].[+rn=30]}	10.39060752	40.65136757	79.58589021
{[>]NC(CCCC[NH3+])C=O.[+rn=80],CCCCNC(C=O)C(C)CCC[<].[+rn=20]}	14.35061877	34.14663952	81.01391264
{[>]NC(CCCC[NH3+])C=O.[+rn=90],CCCCNC(C=O)C(C)CCC[<].[+rn=10]}	19.65214229	41.62966363	83.04099978
{[>]NC(CCCC[NH3+])C=O.[+rn=10],CCCC(C=O)NC[<].[+rn=90]}	296.4083766	40.31973207	91.52073202
{[>]NC(CCCC[NH3+])C=O.[+rn=20],CCCC(C=O)NC[<].[+rn=80]}	205.8490866	25.57169204	82.88750863
{[>]NC(CCCC[NH3+])C=O.[+rn=30],CCCC(C=O)NC[<].[+rn=70]}	150.8914672	30.29420248	74.85818858
{[>]NC(CCCC[NH3+])C=O.[+rn=40],CCCC(C=O)NC[<].[+rn=60]}	81.37352737	24.93988962	67.1419664
{[>]NC(CCCC[NH3+])C=O.[+rn=50],CCCC(C=O)NC[<].[+rn=50]}	68.99880237	29.02927454	62.85309512
{[>]NC(CCCC[NH3+])C=O.[+rn=60],CCCC(C=O)NC[<].[+rn=40]}	52.16199488	31.57137479	60.67163991
{[>]NC(CCCC[NH3+])C=O.[+rn=70],CCCC(C=O)NC[<].[+rn=30]}	59.05185465	48.93044547	60.4834463
{[>]NC(CCCC[NH3+])C=O.[+rn=80],CCCC(C=O)NC[<].[+rn=20]}	55.94419396	54.5088334	62.13623786
{[>]NC(CCCC[NH3+])C=O.[+rn=90],CCCC(C=O)NC[<].[+rn=10]}	61.20737184	102.3496928	67.52681818
{[>]NC(CCCC[NH3+])C=O.[+rn=10],CCCCC(C=O)NCC[<].[+rn=90]}	85.85414034	72.49418173	109.7808843
{[>]NC(CCCC[NH3+])C=O.[+rn=20],CCCCC(C=O)NCC[<].[+rn=80]}	71.48278256	44.89967408	98.64104717
{[>]NC(CCCC[NH3+])C=O.[+rn=30],CCCCC(C=O)NCC[<].[+rn=70]}	69.15443415	47.25091213	89.18686581
{[>]NC(CCCC[NH3+])C=O.[+rn=40],CCCCC(C=O)NCC[<].[+rn=60]}	59.03531434	36.11469785	80.72561523
{[>]NC(CCCC[NH3+])C=O.[+rn=50],CCCCC(C=O)NCC[<].[+rn=50]}	62.27291367	34.99310696	75.46117294
{[>]NC(CCCC[NH3+])C=O.[+rn=60],CCCCC(C=O)NCC[<].[+rn=40]}	67.10386068	30.92266833	70.77579137
{[>]NC(CCCC[NH3+])C=O.[+rn=70],CCCCC(C=O)NCC[<].[+rn=30]}	89.71066037	33.27276583	69.92306398
{[>]NC(CCCC[NH3+])C=O.[+rn=80],CCCCC(C=O)NCC[<].[+rn=20]}	109.0185754	28.58826324	68.93581884
{[>]NC(CCCC[NH3+])C=O.[+rn=90],CCCCC(C=O)NCC[<].[+rn=10]}	147.4973118	40.91014627	70.90867701
{[>]NC(CCCC[NH3+])C=O.[+rn=10],CCCNC(C=O)C(CC)CC[<].[+rn=90]}	5.16280731	101.80303	126.1242923
{[>]NC(CCCC[NH3+])C=O.[+rn=20],CCCNC(C=O)C(CC)CC[<].[+rn=80]}	4.52738081	66.17996206	112.686139
{[>]NC(CCCC[NH3+])C=O.[+rn=30],CCCNC(C=O)C(CC)CC[<].[+rn=70]}	4.196061018	62.71903013	100.6721762
{[>]NC(CCCC[NH3+])C=O.[+rn=40],CCCNC(C=O)C(CC)CC[<].[+rn=60]}	3.809489357	51.19505507	92.06002499
{[>]NC(CCCC[NH3+])C=O.[+rn=50],CCCNC(C=O)C(CC)CC[<].[+rn=50]}	4.199365306	45.24848199	87.66145749
{[>]NC(CCCC[NH3+])C=O.[+rn=60],CCCNC(C=O)C(CC)CC[<].[+rn=40]}	4.437933339	37.82009831	84.63834753
{[>]NC(CCCC[NH3+])C=O.[+rn=70],CCCNC(C=O)C(CC)CC[<].[+rn=30]}	6.131032697	34.05198521	83.15895698
{[>]NC(CCCC[NH3+])C=O.[+rn=80],CCCNC(C=O)C(CC)CC[<].[+rn=20]}	7.377083613	28.27464181	83.95621702
{[>]NC(CCCC[NH3+])C=O.[+rn=90],CCCNC(C=O)C(CC)CC[<].[+rn=10]}	9.292472572	30.80258639	87.22406101
{[>]NC(CCCC[NH3+])C=O.[+rn=10],CCCCNC(C=O)C(C)CC[<].[+rn=90]}	17.42708468	80.04987763	112.5172949
{[>]NC(CCCC[NH3+])C=O.[+rn=20],CCCCNC(C=O)C(C)CC[<].[+rn=80]}	17.52304334	51.44889723	101.1159661
{[>]NC(CCCC[NH3+])C=O.[+rn=30],CCCCNC(C=O)C(C)CC[<].[+rn=70]}	18.3353155	49.89828723	90.78956346
{[>]NC(CCCC[NH3+])C=O.[+rn=40],CCCCNC(C=O)C(C)CC[<].[+rn=60]}	16.92216003	42.83742917	83.22403256
{[>]NC(CCCC[NH3+])C=O.[+rn=50],CCCCNC(C=O)C(C)CC[<].[+rn=50]}	17.90843027	39.94396515	79.0993808
{[>]NC(CCCC[NH3+])C=O.[+rn=60],CCCCNC(C=O)C(C)CC[<].[+rn=40]}	18.53958717	36.34980201	74.47584333
{[>]NC(CCCC[NH3+])C=O.[+rn=70],CCCCNC(C=O)C(C)CC[<].[+rn=30]}	26.18902855	34.38840127	73.42157149
{[>]NC(CCCC[NH3+])C=O.[+rn=80],CCCCNC(C=O)C(C)CC[<].[+rn=20]}	29.7079049	29.88023645	75.89203139
{[>]NC(CCCC[NH3+])C=O.[+rn=90],CCCCNC(C=O)C(C)CC[<].[+rn=10]}	34.16769008	34.90735365	79.49420202
{[>]NC(CCCC[NH3+])C=O.[+rn=10],CCNC(C=O)C(C)C[<].[+rn=90]}	109.2516013	44.99714931	99.74707537
{[>]NC(CCCC[NH3+])C=O.[+rn=20],CCNC(C=O)C(C)C[<].[+rn=80]}	92.57663756	29.20175923	85.23921294
{[>]NC(CCCC[NH3+])C=O.[+rn=30],CCNC(C=O)C(C)C[<].[+rn=70]}	81.71429464	28.56040624	71.71684125
{[>]NC(CCCC[NH3+])C=O.[+rn=40],CCNC(C=O)C(C)C[<].[+rn=60]}	58.89005796	24.83599518	64.27600992
{[>]NC(CCCC[NH3+])C=O.[+rn=50],CCNC(C=O)C(C)C[<].[+rn=50]}	51.42703008	24.79634728	59.81756163
{[>]NC(CCCC[NH3+])C=O.[+rn=60],CCNC(C=O)C(C)C[<].[+rn=40]}	38.09395041	25.25199031	56.9417479
{[>]NC(CCCC[NH3+])C=O.[+rn=70],CCNC(C=O)C(C)C[<].[+rn=30]}	36.61157166	28.84652024	58.99354949
{[>]NC(CCCC[NH3+])C=O.[+rn=80],CCNC(C=O)C(C)C[<].[+rn=20]}	30.70015494	32.1944902	60.7652422
{[>]NC(CCCC[NH3+])C=O.[+rn=90],CCNC(C=O)C(C)C[<].[+rn=10]}	29.79818914	53.37174572	62.49321562
{[>]NC(CCCC[NH3+])C=O.[+rn=10],CCCCNC(C=O)CCC(C)C[<].[+rn=90]}	39.95649434	125.7804457	145.6136345
{[>]NC(CCCC[NH3+])C=O.[+rn=20],CCCCNC(C=O)CCC(C)C[<].[+rn=80]}	41.89599216	84.12198546	131.4555506
{[>]NC(CCCC[NH3+])C=O.[+rn=30],CCCCNC(C=O)CCC(C)C[<].[+rn=70]}	50.62859592	79.26364513	117.9162612
{[>]NC(CCCC[NH3+])C=O.[+rn=40],CCCCNC(C=O)CCC(C)C[<].[+rn=60]}	58.52164268	67.48945031	107.109302
{[>]NC(CCCC[NH3+])C=O.[+rn=50],CCCCNC(C=O)CCC(C)C[<].[+rn=50]}	70.85722926	60.36424113	99.821142
{[>]NC(CCCC[NH3+])C=O.[+rn=60],CCCCNC(C=O)CCC(C)C[<].[+rn=40]}	84.92812831	51.92451964	95.43089793
{[>]NC(CCCC[NH3+])C=O.[+rn=70],CCCCNC(C=O)CCC(C)C[<].[+rn=30]}	110.0100087	49.67239397	93.52396349
{[>]NC(CCCC[NH3+])C=O.[+rn=80],CCCCNC(C=O)CCC(C)C[<].[+rn=20]}	139.7178162	41.94682411	89.34502683
{[>]NC(CCCC[NH3+])C=O.[+rn=90],CCCCNC(C=O)CCC(C)C[<].[+rn=10]}	179.9943989	50.14367435	87.83924974
{[>]NC(CCCC[NH3+])C=O.[+rn=10],CCCCCCC(C=O)NCC[<].[+rn=90]}	38.30320932	83.07255759	109.9062247
{[>]NC(CCCC[NH3+])C=O.[+rn=20],CCCCCCC(C=O)NCC[<].[+rn=80]}	35.15254205	53.08954667	95.86042375
{[>]NC(CCCC[NH3+])C=O.[+rn=30],CCCCCCC(C=O)NCC[<].[+rn=70]}	35.07950887	55.76378332	84.0353002
{[>]NC(CCCC[NH3+])C=O.[+rn=40],CCCCCCC(C=O)NCC[<].[+rn=60]}	32.93669489	43.10992162	75.50509419
{[>]NC(CCCC[NH3+])C=O.[+rn=50],CCCCCCC(C=O)NCC[<].[+rn=50]}	35.13361141	40.27218079	69.64919509
{[>]NC(CCCC[NH3+])C=O.[+rn=60],CCCCCCC(C=O)NCC[<].[+rn=40]}	38.30424213	34.77505143	64.87291737
{[>]NC(CCCC[NH3+])C=O.[+rn=70],CCCCCCC(C=O)NCC[<].[+rn=30]}	49.16403354	35.67013331	62.62195597
{[>]NC(CCCC[NH3+])C=O.[+rn=80],CCCCCCC(C=O)NCC[<].[+rn=20]}	55.82901806	27.59239309	62.40028909
{[>]NC(CCCC[NH3+])C=O.[+rn=90],CCCCCCC(C=O)NCC[<].[+rn=10]}	68.73756523	34.93650846	67.19802921
{[>]NC(CCCC[NH3+])C=O.[+rn=10],CCCCCC(C=O)NCCC[<].[+rn=90]}	137.5537907	96.85085545	129.5137646
{[>]NC(CCCC[NH3+])C=O.[+rn=20],CCCCCC(C=O)NCCC[<].[+rn=80]}	136.0873785	62.08437571	114.8601343
{[>]NC(CCCC[NH3+])C=O.[+rn=30],CCCCCC(C=O)NCCC[<].[+rn=70]}	147.9697039	65.55434752	103.2799628
{[>]NC(CCCC[NH3+])C=O.[+rn=40],CCCCCC(C=O)NCCC[<].[+rn=60]}	156.0314844	48.75712682	94.22953819
{[>]NC(CCCC[NH3+])C=O.[+rn=50],CCCCCC(C=O)NCCC[<].[+rn=50]}	191.1834775	46.45725299	87.94658283
{[>]NC(CCCC[NH3+])C=O.[+rn=60],CCCCCC(C=O)NCCC[<].[+rn=40]}	241.4693584	40.89457993	82.96335887
{[>]NC(CCCC[NH3+])C=O.[+rn=70],CCCCCC(C=O)NCCC[<].[+rn=30]}	349.7152244	42.37821303	80.15404575
{[>]NC(CCCC[NH3+])C=O.[+rn=80],CCCCCC(C=O)NCCC[<].[+rn=20]}	443.3829928	32.60741379	77.3378423
{[>]NC(CCCC[NH3+])C=O.[+rn=90],CCCCCC(C=O)NCCC[<].[+rn=10]}	596.5055646	39.68301165	77.86840057
{[>]NC(CCCC[NH3+])C=O.[+rn=10],CNC(C=O)CC(C)C[<].[+rn=90]}	105.85868	57.28712038	100.2669156
{[>]NC(CCCC[NH3+])C=O.[+rn=20],CNC(C=O)CC(C)C[<].[+rn=80]}	91.06164863	38.60604459	85.80626487
{[>]NC(CCCC[NH3+])C=O.[+rn=30],CNC(C=O)CC(C)C[<].[+rn=70]}	77.56695198	37.89403345	73.89971403
{[>]NC(CCCC[NH3+])C=O.[+rn=40],CNC(C=O)CC(C)C[<].[+rn=60]}	55.23427855	32.2524074	66.00438699
{[>]NC(CCCC[NH3+])C=O.[+rn=50],CNC(C=O)CC(C)C[<].[+rn=50]}	50.13163042	31.17435945	60.82362638
{[>]NC(CCCC[NH3+])C=O.[+rn=60],CNC(C=O)CC(C)C[<].[+rn=40]}	38.374655	28.271322	57.94565669
{[>]NC(CCCC[NH3+])C=O.[+rn=70],CNC(C=O)CC(C)C[<].[+rn=30]}	36.98445312	31.32986645	58.55646722
{[>]NC(CCCC[NH3+])C=O.[+rn=80],CNC(C=O)CC(C)C[<].[+rn=20]}	31.32978244	32.345407	59.77258913
{[>]NC(CCCC[NH3+])C=O.[+rn=90],CNC(C=O)CC(C)C[<].[+rn=10]}	29.9564488	50.94378685	60.98268456
{[>]NC(CCCC[NH3+])C=O.[+rn=10],CCCC(C)(C)C(C=O)NCC[<].[+rn=90]}	2.703049626	77.17774879	87.91547806
{[>]NC(CCCC[NH3+])C=O.[+rn=20],CCCC(C)(C)C(C=O)NCC[<].[+rn=80]}	2.777461991	54.57595409	78.02663801
{[>]NC(CCCC[NH3+])C=O.[+rn=30],CCCC(C)(C)C(C=O)NCC[<].[+rn=70]}	3.072977518	48.58019043	70.55784919
{[>]NC(CCCC[NH3+])C=O.[+rn=40],CCCC(C)(C)C(C=O)NCC[<].[+rn=60]}	2.96773194	41.80338431	64.79621559
{[>]NC(CCCC[NH3+])C=O.[+rn=50],CCCC(C)(C)C(C=O)NCC[<].[+rn=50]}	3.128947712	36.28395108	60.56607174
{[>]NC(CCCC[NH3+])C=O.[+rn=60],CCCC(C)(C)C(C=O)NCC[<].[+rn=40]}	2.978130953	31.26031926	56.96781848
{[>]NC(CCCC[NH3+])C=O.[+rn=70],CCCC(C)(C)C(C=O)NCC[<].[+rn=30]}	3.089552625	26.29520661	56.96968129
{[>]NC(CCCC[NH3+])C=O.[+rn=80],CCCC(C)(C)C(C=O)NCC[<].[+rn=20]}	3.128657517	24.28538252	60.28801838
{[>]NC(CCCC[NH3+])C=O.[+rn=90],CCCC(C)(C)C(C=O)NCC[<].[+rn=10]}	3.620159242	24.11623482	63.68187793
{[>]NC(CCCC[NH3+])C=O.[+rn=10],CCCCCC(C=O)NCCCC[<].[+rn=90]}	42.81924101	108.4318211	128.3263739
{[>]NC(CCCC[NH3+])C=O.[+rn=20],CCCCCC(C=O)NCCCC[<].[+rn=80]}	42.44744273	67.68432691	112.9107485
{[>]NC(CCCC[NH3+])C=O.[+rn=30],CCCCCC(C=O)NCCCC[<].[+rn=70]}	47.02586463	69.27965143	99.69410245
{[>]NC(CCCC[NH3+])C=O.[+rn=40],CCCCCC(C=O)NCCCC[<].[+rn=60]}	47.87157684	53.86724571	88.83408811
{[>]NC(CCCC[NH3+])C=O.[+rn=50],CCCCCC(C=O)NCCCC[<].[+rn=50]}	55.5566356	49.17749781	82.10624147
{[>]NC(CCCC[NH3+])C=O.[+rn=60],CCCCCC(C=O)NCCCC[<].[+rn=40]}	63.41016344	41.94869301	77.05814116
{[>]NC(CCCC[NH3+])C=O.[+rn=70],CCCCCC(C=O)NCCCC[<].[+rn=30]}	94.19148653	43.7612142	74.01319496
{[>]NC(CCCC[NH3+])C=O.[+rn=80],CCCCCC(C=O)NCCCC[<].[+rn=20]}	117.2150736	34.05359035	71.17690418
{[>]NC(CCCC[NH3+])C=O.[+rn=90],CCCCCC(C=O)NCCCC[<].[+rn=10]}	157.7843401	41.54010087	73.09484044
{[>]NC(CCCC[NH3+])C=O.[+rn=10],CCC(C)NC(C=O)CC[<].[+rn=90]}	242.2721021	67.32196434	132.1819673
{[>]NC(CCCC[NH3+])C=O.[+rn=20],CCC(C)NC(C=O)CC[<].[+rn=80]}	193.6102736	45.46856437	114.7781086
{[>]NC(CCCC[NH3+])C=O.[+rn=30],CCC(C)NC(C=O)CC[<].[+rn=70]}	168.0079324	42.14701861	98.59046757
{[>]NC(CCCC[NH3+])C=O.[+rn=40],CCC(C)NC(C=O)CC[<].[+rn=60]}	126.1711596	35.35589985	86.00336593
{[>]NC(CCCC[NH3+])C=O.[+rn=50],CCC(C)NC(C=O)CC[<].[+rn=50]}	131.2751869	33.06892086	78.75439965
{[>]NC(CCCC[NH3+])C=O.[+rn=60],CCC(C)NC(C=O)CC[<].[+rn=40]}	117.5269769	29.44934024	74.40574432
{[>]NC(CCCC[NH3+])C=O.[+rn=70],CCC(C)NC(C=O)CC[<].[+rn=30]}	121.6864526	27.78256111	74.34002334
{[>]NC(CCCC[NH3+])C=O.[+rn=80],CCC(C)NC(C=O)CC[<].[+rn=20]}	125.4775085	26.38071825	75.7060199
{[>]NC(CCCC[NH3+])C=O.[+rn=90],CCC(C)NC(C=O)CC[<].[+rn=10]}	141.7780245	36.334603	77.76529788
{[>]NC(CCCC[NH3+])C=O.[+rn=10],CCCCCC(C=O)NCC[<].[+rn=90]}	54.46060311	77.85972165	110.6657941
{[>]NC(CCCC[NH3+])C=O.[+rn=20],CCCCCC(C=O)NCC[<].[+rn=80]}	49.26956763	48.69891872	97.44576012
{[>]NC(CCCC[NH3+])C=O.[+rn=30],CCCCCC(C=O)NCC[<].[+rn=70]}	49.11980931	51.2081105	86.86150488
{[>]NC(CCCC[NH3+])C=O.[+rn=40],CCCCCC(C=O)NCC[<].[+rn=60]}	46.77024835	38.19935422	78.03966237
{[>]NC(CCCC[NH3+])C=O.[+rn=50],CCCCCC(C=O)NCC[<].[+rn=50]}	52.09260697	36.43819009	73.09792944
{[>]NC(CCCC[NH3+])C=O.[+rn=60],CCCCCC(C=O)NCC[<].[+rn=40]}	57.31325748	32.75608471	69.41798877
{[>]NC(CCCC[NH3+])C=O.[+rn=70],CCCCCC(C=O)NCC[<].[+rn=30]}	81.55120719	34.11383756	67.22707263
{[>]NC(CCCC[NH3+])C=O.[+rn=80],CCCCCC(C=O)NCC[<].[+rn=20]}	101.6417928	27.34981235	66.13309707
{[>]NC(CCCC[NH3+])C=O.[+rn=90],CCCCCC(C=O)NCC[<].[+rn=10]}	135.5197505	34.8851108	69.50855015
{[>]NC(CCCC[NH3+])C=O.[+rn=10],CCNC(C=O)CC(C)C[<].[+rn=90]}	49.21199952	71.73112142	117.0808027
{[>]NC(CCCC[NH3+])C=O.[+rn=20],CCNC(C=O)CC(C)C[<].[+rn=80]}	39.28939292	47.65768382	105.0904857
{[>]NC(CCCC[NH3+])C=O.[+rn=30],CCNC(C=O)CC(C)C[<].[+rn=70]}	31.79108563	44.99170238	92.06009525
{[>]NC(CCCC[NH3+])C=O.[+rn=40],CCNC(C=O)CC(C)C[<].[+rn=60]}	21.68987421	36.69808792	82.78753039
{[>]NC(CCCC[NH3+])C=O.[+rn=50],CCNC(C=O)CC(C)C[<].[+rn=50]}	19.82064678	32.64344843	78.38076012
{[>]NC(CCCC[NH3+])C=O.[+rn=60],CCNC(C=O)CC(C)C[<].[+rn=40]}	19.9222496	28.74626125	74.23047521
{[>]NC(CCCC[NH3+])C=O.[+rn=70],CCNC(C=O)CC(C)C[<].[+rn=30]}	26.1945241	28.9774157	71.79950716
{[>]NC(CCCC[NH3+])C=O.[+rn=80],CCNC(C=O)CC(C)C[<].[+rn=20]}	28.37612977	27.61585629	72.44386257
{[>]NC(CCCC[NH3+])C=O.[+rn=90],CCNC(C=O)CC(C)C[<].[+rn=10]}	34.0810437	35.15777484	74.2331321
{[>]NC(CCCC[NH3+])C=O.[+rn=10],CCCCC(C)C(C=O)NCC[<].[+rn=90]}	40.0008002	92.90129371	132.545636
{[>]NC(CCCC[NH3+])C=O.[+rn=20],CCCCC(C)C(C=O)NCC[<].[+rn=80]}	35.06580755	60.67361695	118.8216714
{[>]NC(CCCC[NH3+])C=O.[+rn=30],CCCCC(C)C(C=O)NCC[<].[+rn=70]}	32.26403011	58.38566663	107.2057069
{[>]NC(CCCC[NH3+])C=O.[+rn=40],CCCCC(C)C(C=O)NCC[<].[+rn=60]}	28.64134223	49.88068951	96.89009915
{[>]NC(CCCC[NH3+])C=O.[+rn=50],CCCCC(C)C(C=O)NCC[<].[+rn=50]}	29.76263692	47.17996747	90.2297632
{[>]NC(CCCC[NH3+])C=O.[+rn=60],CCCCC(C)C(C=O)NCC[<].[+rn=40]}	28.2392945	42.75273764	85.97584602
{[>]NC(CCCC[NH3+])C=O.[+rn=70],CCCCC(C)C(C=O)NCC[<].[+rn=30]}	31.00118105	40.69140823	83.20743551
{[>]NC(CCCC[NH3+])C=O.[+rn=80],CCCCC(C)C(C=O)NCC[<].[+rn=20]}	33.28394665	33.89656039	84.17845177
{[>]NC(CCCC[NH3+])C=O.[+rn=90],CCCCC(C)C(C=O)NCC[<].[+rn=10]}	41.28172595	40.11222488	86.41697675
{[>]NC(CCCC[NH3+])C=O.[+rn=10],CCCCNC(C=O)CC(C)CC[<].[+rn=90]}	11.70062618	110.2162544	140.8700678
{[>]NC(CCCC[NH3+])C=O.[+rn=20],CCCCNC(C=O)CC(C)CC[<].[+rn=80]}	11.4328416	73.30698292	127.5968687
{[>]NC(CCCC[NH3+])C=O.[+rn=30],CCCCNC(C=O)CC(C)CC[<].[+rn=70]}	12.48483155	69.85338662	114.4481362
{[>]NC(CCCC[NH3+])C=O.[+rn=40],CCCCNC(C=O)CC(C)CC[<].[+rn=60]}	13.73255381	59.72209415	101.7407599
{[>]NC(CCCC[NH3+])C=O.[+rn=50],CCCCNC(C=O)CC(C)CC[<].[+rn=50]}	17.70057346	53.5923892	95.66751829
{[>]NC(CCCC[NH3+])C=O.[+rn=60],CCCCNC(C=O)CC(C)CC[<].[+rn=40]}	23.64090397	48.03236708	91.76526467
{[>]NC(CCCC[NH3+])C=O.[+rn=70],CCCCNC(C=O)CC(C)CC[<].[+rn=30]}	33.24445151	46.77657032	91.219435
{[>]NC(CCCC[NH3+])C=O.[+rn=80],CCCCNC(C=O)CC(C)CC[<].[+rn=20]}	44.99285333	39.58714919	91.42745721
{[>]NC(CCCC[NH3+])C=O.[+rn=90],CCCCNC(C=O)CC(C)CC[<].[+rn=10]}	61.50146149	48.22713038	92.62519355
{[>]NC(CCCC[NH3+])C=O.[+rn=10],CCCCCCC(C=O)NCCC[<].[+rn=90]}	91.65768155	104.0926112	131.0951677
{[>]NC(CCCC[NH3+])C=O.[+rn=20],CCCCCCC(C=O)NCCC[<].[+rn=80]}	91.15852582	65.96951109	115.2137114
{[>]NC(CCCC[NH3+])C=O.[+rn=30],CCCCCCC(C=O)NCCC[<].[+rn=70]}	94.03827191	67.97993037	102.7226536
{[>]NC(CCCC[NH3+])C=O.[+rn=40],CCCCCCC(C=O)NCCC[<].[+rn=60]}	94.12797818	53.08029899	91.18571848
{[>]NC(CCCC[NH3+])C=O.[+rn=50],CCCCCCC(C=O)NCCC[<].[+rn=50]}	109.7956805	49.10913138	83.76843771
{[>]NC(CCCC[NH3+])C=O.[+rn=60],CCCCCCC(C=O)NCCC[<].[+rn=40]}	122.9001078	42.64010149	79.26379406
{[>]NC(CCCC[NH3+])C=O.[+rn=70],CCCCCCC(C=O)NCCC[<].[+rn=30]}	157.4186886	44.07231688	75.75634318
{[>]NC(CCCC[NH3+])C=O.[+rn=80],CCCCCCC(C=O)NCCC[<].[+rn=20]}	188.720266	34.75076924	72.40556997
{[>]NC(CCCC[NH3+])C=O.[+rn=90],CCCCCCC(C=O)NCCC[<].[+rn=10]}	236.3352603	42.82662751	72.80758929
{[>]NC(CCCC[NH3+])C=O.[+rn=10],CCNC(C=O)C(CC)CC[<].[+rn=90]}	6.668760481	84.1077757	114.5470696
{[>]NC(CCCC[NH3+])C=O.[+rn=20],CCNC(C=O)C(CC)CC[<].[+rn=80]}	5.699202695	52.63556328	102.6040301
{[>]NC(CCCC[NH3+])C=O.[+rn=30],CCNC(C=O)C(CC)CC[<].[+rn=70]}	5.030774821	49.57145803	92.11299686
{[>]NC(CCCC[NH3+])C=O.[+rn=40],CCNC(C=O)C(CC)CC[<].[+rn=60]}	4.205881943	39.63646833	84.33729443
{[>]NC(CCCC[NH3+])C=O.[+rn=50],CCNC(C=O)C(CC)CC[<].[+rn=50]}	4.258143698	35.11232522	80.28415794
{[>]NC(CCCC[NH3+])C=O.[+rn=60],CCNC(C=O)C(CC)CC[<].[+rn=40]}	3.87668511	30.34364184	76.77678375
{[>]NC(CCCC[NH3+])C=O.[+rn=70],CCNC(C=O)C(CC)CC[<].[+rn=30]}	4.182733365	28.46883344	75.31260956
{[>]NC(CCCC[NH3+])C=O.[+rn=80],CCNC(C=O)C(CC)CC[<].[+rn=20]}	4.206047133	25.07915265	75.0485923
{[>]NC(CCCC[NH3+])C=O.[+rn=90],CCNC(C=O)C(CC)CC[<].[+rn=10]}	4.839840071	27.60413894	77.32406224
{[>]NC(CCCC[NH3+])C=O.[+rn=10],CCCNC(C=O)C(CC)CCC[<].[+rn=90]}	8.997465775	122.1957206	175.2427091
{[>]NC(CCCC[NH3+])C=O.[+rn=20],CCCNC(C=O)C(CC)CCC[<].[+rn=80]}	9.568794515	83.42417661	159.2779372
{[>]NC(CCCC[NH3+])C=O.[+rn=30],CCCNC(C=O)C(CC)CCC[<].[+rn=70]}	10.43476012	78.70357799	147.0278842
{[>]NC(CCCC[NH3+])C=O.[+rn=40],CCCNC(C=O)C(CC)CCC[<].[+rn=60]}	10.80700829	65.44483693	136.1696477
{[>]NC(CCCC[NH3+])C=O.[+rn=50],CCCNC(C=O)C(CC)CCC[<].[+rn=50]}	14.08559171	59.2960157	129.4671887
{[>]NC(CCCC[NH3+])C=O.[+rn=60],CCCNC(C=O)C(CC)CCC[<].[+rn=40]}	18.99503115	52.27016711	123.2538397
{[>]NC(CCCC[NH3+])C=O.[+rn=70],CCCNC(C=O)C(CC)CCC[<].[+rn=30]}	27.57948195	48.78640871	117.6995272
{[>]NC(CCCC[NH3+])C=O.[+rn=80],CCCNC(C=O)C(CC)CCC[<].[+rn=20]}	35.57450286	40.41972339	116.7612069
{[>]NC(CCCC[NH3+])C=O.[+rn=90],CCCNC(C=O)C(CC)CCC[<].[+rn=10]}	49.54824344	47.04974549	114.9206764
{[>]NC(CCCC[NH3+])C=O.[+rn=10],CCCCC(C=O)NC(C)C[<].[+rn=90]}	24.4011644	85.59069741	127.7948915
{[>]NC(CCCC[NH3+])C=O.[+rn=20],CCCCC(C=O)NC(C)C[<].[+rn=80]}	20.17132897	56.36912324	112.7510245
{[>]NC(CCCC[NH3+])C=O.[+rn=30],CCCCC(C=O)NC(C)C[<].[+rn=70]}	19.16833834	52.07055913	98.45893481
{[>]NC(CCCC[NH3+])C=O.[+rn=40],CCCCC(C=O)NC(C)C[<].[+rn=60]}	15.83644514	41.54827341	88.77332305
{[>]NC(CCCC[NH3+])C=O.[+rn=50],CCCCC(C=O)NC(C)C[<].[+rn=50]}	16.38952283	36.37786751	83.31960099
{[>]NC(CCCC[NH3+])C=O.[+rn=60],CCCCC(C=O)NC(C)C[<].[+rn=40]}	16.38815255	31.53437785	78.70670074
{[>]NC(CCCC[NH3+])C=O.[+rn=70],CCCCC(C=O)NC(C)C[<].[+rn=30]}	21.11114091	30.7666769	77.31107035
{[>]NC(CCCC[NH3+])C=O.[+rn=80],CCCCC(C=O)NC(C)C[<].[+rn=20]}	26.39104883	28.17883444	76.5750433
{[>]NC(CCCC[NH3+])C=O.[+rn=90],CCCCC(C=O)NC(C)C[<].[+rn=10]}	33.92365138	31.24628371	79.02397764
{[>]NC(CCCC[NH3+])C=O.[+rn=10],CCCNC(C=O)C(C)C(C)CC[<].[+rn=90]}	4.861957896	95.08170904	136.3549547
{[>]NC(CCCC[NH3+])C=O.[+rn=20],CCCNC(C=O)C(C)C(C)CC[<].[+rn=80]}	4.803354704	70.18035816	119.8020825
{[>]NC(CCCC[NH3+])C=O.[+rn=30],CCCNC(C=O)C(C)C(C)CC[<].[+rn=70]}	5.220725777	63.11625061	104.43793
{[>]NC(CCCC[NH3+])C=O.[+rn=40],CCCNC(C=O)C(C)C(C)CC[<].[+rn=60]}	6.271640327	55.38460754	95.39575122
{[>]NC(CCCC[NH3+])C=O.[+rn=50],CCCNC(C=O)C(C)C(C)CC[<].[+rn=50]}	8.448696205	48.74390468	89.85170688
{[>]NC(CCCC[NH3+])C=O.[+rn=60],CCCNC(C=O)C(C)C(C)CC[<].[+rn=40]}	11.47911821	43.26299031	84.58715966
{[>]NC(CCCC[NH3+])C=O.[+rn=70],CCCNC(C=O)C(C)C(C)CC[<].[+rn=30]}	15.8889708	38.50003771	81.44185175
{[>]NC(CCCC[NH3+])C=O.[+rn=80],CCCNC(C=O)C(C)C(C)CC[<].[+rn=20]}	20.99692092	34.95910848	79.95862873
{[>]NC(CCCC[NH3+])C=O.[+rn=90],CCCNC(C=O)C(C)C(C)CC[<].[+rn=10]}	29.1590075	36.10576079	79.70784672
{[>]NC(CCCC[NH3+])C=O.[+rn=10],CCC(C)C(C=O)NC[<].[+rn=90]}	62.05984743	33.67453571	80.44246046
{[>]NC(CCCC[NH3+])C=O.[+rn=20],CCC(C)C(C=O)NC[<].[+rn=80]}	45.98659219	23.15490721	69.01366841
{[>]NC(CCCC[NH3+])C=O.[+rn=30],CCC(C)C(C=O)NC[<].[+rn=70]}	38.55452691	22.95724665	59.36341817
{[>]NC(CCCC[NH3+])C=O.[+rn=40],CCC(C)C(C=O)NC[<].[+rn=60]}	26.52337323	19.92696393	52.76515303
{[>]NC(CCCC[NH3+])C=O.[+rn=50],CCC(C)C(C=O)NC[<].[+rn=50]}	23.40866687	20.24797399	51.13116061
{[>]NC(CCCC[NH3+])C=O.[+rn=60],CCC(C)C(C=O)NC[<].[+rn=40]}	20.27400818	22.45005752	51.03962373
{[>]NC(CCCC[NH3+])C=O.[+rn=70],CCC(C)C(C=O)NC[<].[+rn=30]}	23.45443825	27.7129888	53.30275268
{[>]NC(CCCC[NH3+])C=O.[+rn=80],CCC(C)C(C=O)NC[<].[+rn=20]}	22.38459572	32.5261451	55.18053516
{[>]NC(CCCC[NH3+])C=O.[+rn=90],CCC(C)C(C=O)NC[<].[+rn=10]}	23.93117954	55.07407277	58.47652108
{[>]NC(CCCC[NH3+])C=O.[+rn=10],CCCNC(C=O)CC(C)CC[<].[+rn=90]}	41.05187537	101.5217479	150.0831549
{[>]NC(CCCC[NH3+])C=O.[+rn=20],CCCNC(C=O)CC(C)CC[<].[+rn=80]}	42.20891778	68.74925132	134.9005982
{[>]NC(CCCC[NH3+])C=O.[+rn=30],CCCNC(C=O)CC(C)CC[<].[+rn=70]}	45.87046778	66.45711579	119.1148919
{[>]NC(CCCC[NH3+])C=O.[+rn=40],CCCNC(C=O)CC(C)CC[<].[+rn=60]}	48.66784522	55.46708237	107.3296333
{[>]NC(CCCC[NH3+])C=O.[+rn=50],CCCNC(C=O)CC(C)CC[<].[+rn=50]}	61.10115968	49.76226255	101.0950821
{[>]NC(CCCC[NH3+])C=O.[+rn=60],CCCNC(C=O)CC(C)CC[<].[+rn=40]}	85.70675795	44.41193883	96.23414965
{[>]NC(CCCC[NH3+])C=O.[+rn=70],CCCNC(C=O)CC(C)CC[<].[+rn=30]}	134.1013946	41.69216557	94.88611637
{[>]NC(CCCC[NH3+])C=O.[+rn=80],CCCNC(C=O)CC(C)CC[<].[+rn=20]}	170.4806053	36.04080612	95.7204357
{[>]NC(CCCC[NH3+])C=O.[+rn=90],CCCNC(C=O)CC(C)CC[<].[+rn=10]}	219.4932701	40.37182641	95.78423995
{[>]NC(CCCC[NH3+])C=O.[+rn=10],CCCNC(C=O)CC(C)C[<].[+rn=90]}	53.40282883	92.16917817	134.6934909
{[>]NC(CCCC[NH3+])C=O.[+rn=20],CCCNC(C=O)CC(C)C[<].[+rn=80]}	46.3789167	61.3848137	121.5811573
{[>]NC(CCCC[NH3+])C=O.[+rn=30],CCCNC(C=O)CC(C)C[<].[+rn=70]}	43.99843903	58.17973354	107.8274056
{[>]NC(CCCC[NH3+])C=O.[+rn=40],CCCNC(C=O)CC(C)C[<].[+rn=60]}	38.04753207	47.55278537	98.37898654
{[>]NC(CCCC[NH3+])C=O.[+rn=50],CCCNC(C=O)CC(C)C[<].[+rn=50]}	39.46840688	42.0804489	91.43657693
{[>]NC(CCCC[NH3+])C=O.[+rn=60],CCCNC(C=O)CC(C)C[<].[+rn=40]}	39.80377155	36.28463597	87.89959435
{[>]NC(CCCC[NH3+])C=O.[+rn=70],CCCNC(C=O)CC(C)C[<].[+rn=30]}	50.20583047	34.9905849	85.71003049
{[>]NC(CCCC[NH3+])C=O.[+rn=80],CCCNC(C=O)CC(C)C[<].[+rn=20]}	56.24926091	30.62412155	83.63941157
{[>]NC(CCCC[NH3+])C=O.[+rn=90],CCCNC(C=O)CC(C)C[<].[+rn=10]}	71.24357482	34.62782127	83.36277821
{[>]NC(CCCC[NH3+])C=O.[+rn=10],CCCCC(C=O)NC[<].[+rn=90]}	234.9809353	58.49926597	97.13441112
{[>]NC(CCCC[NH3+])C=O.[+rn=20],CCCCC(C=O)NC[<].[+rn=80]}	189.359835	36.02013899	87.14011122
{[>]NC(CCCC[NH3+])C=O.[+rn=30],CCCCC(C=O)NC[<].[+rn=70]}	165.8843553	40.05008958	79.23842753
{[>]NC(CCCC[NH3+])C=O.[+rn=40],CCCCC(C=O)NC[<].[+rn=60]}	132.2129186	31.94197234	71.41586793
{[>]NC(CCCC[NH3+])C=O.[+rn=50],CCCCC(C=O)NC[<].[+rn=50]}	133.9541455	32.58257501	67.09699351
{[>]NC(CCCC[NH3+])C=O.[+rn=60],CCCCC(C=O)NC[<].[+rn=40]}	142.7474105	30.40427564	62.47734326
{[>]NC(CCCC[NH3+])C=O.[+rn=70],CCCCC(C=O)NC[<].[+rn=30]}	199.6703554	39.25003989	61.16982069
{[>]NC(CCCC[NH3+])C=O.[+rn=80],CCCCC(C=O)NC[<].[+rn=20]}	233.6624657	36.90371976	60.81852007
{[>]NC(CCCC[NH3+])C=O.[+rn=90],CCCCC(C=O)NC[<].[+rn=10]}	310.702533	63.07857739	63.3590804
{[>]NC(CCCC[NH3+])C=O.[+rn=10],CCNC(C=O)CC(C)CC[<].[+rn=90]}	20.5866618	84.10378462	127.9060201
{[>]NC(CCCC[NH3+])C=O.[+rn=20],CCNC(C=O)CC(C)CC[<].[+rn=80]}	19.67810365	56.11349814	113.3679511
{[>]NC(CCCC[NH3+])C=O.[+rn=30],CCNC(C=O)CC(C)CC[<].[+rn=70]}	19.55417508	54.1406001	100.7000678
{[>]NC(CCCC[NH3+])C=O.[+rn=40],CCNC(C=O)CC(C)CC[<].[+rn=60]}	16.94104704	44.99816475	91.6399552
{[>]NC(CCCC[NH3+])C=O.[+rn=50],CCNC(C=O)CC(C)CC[<].[+rn=50]}	17.4308285	40.86160351	86.48218045
{[>]NC(CCCC[NH3+])C=O.[+rn=60],CCNC(C=O)CC(C)CC[<].[+rn=40]}	19.14455616	36.81307277	82.84065407
{[>]NC(CCCC[NH3+])C=O.[+rn=70],CCNC(C=O)CC(C)CC[<].[+rn=30]}	28.2435094	35.0953953	81.95157119
{[>]NC(CCCC[NH3+])C=O.[+rn=80],CCNC(C=O)CC(C)CC[<].[+rn=20]}	37.10996924	32.16707581	82.52203468
{[>]NC(CCCC[NH3+])C=O.[+rn=90],CCNC(C=O)CC(C)CC[<].[+rn=10]}	51.14098551	35.62812754	84.70442087
{[>]NC(CCCC[NH3+])C=O.[+rn=10],CCCC(C)CNC(C)C=O[<].[+rn=90]}	95.92324299	77.82188091	115.7833353
{[>]NC(CCCC[NH3+])C=O.[+rn=20],CCCC(C)CNC(C)C=O[<].[+rn=80]}	87.15658977	52.71861954	102.5326762
{[>]NC(CCCC[NH3+])C=O.[+rn=30],CCCC(C)CNC(C)C=O[<].[+rn=70]}	83.94951784	50.69883056	89.72016918
{[>]NC(CCCC[NH3+])C=O.[+rn=40],CCCC(C)CNC(C)C=O[<].[+rn=60]}	72.36193442	42.65439809	78.13934323
{[>]NC(CCCC[NH3+])C=O.[+rn=50],CCCC(C)CNC(C)C=O[<].[+rn=50]}	76.31134882	40.30590134	70.19233073
{[>]NC(CCCC[NH3+])C=O.[+rn=60],CCCC(C)CNC(C)C=O[<].[+rn=40]}	78.6096267	36.62927488	64.30776079
{[>]NC(CCCC[NH3+])C=O.[+rn=70],CCCC(C)CNC(C)C=O[<].[+rn=30]}	96.56046081	34.07554915	61.90955781
{[>]NC(CCCC[NH3+])C=O.[+rn=80],CCCC(C)CNC(C)C=O[<].[+rn=20]}	115.7063231	29.5253879	64.58861047
{[>]NC(CCCC[NH3+])C=O.[+rn=90],CCCC(C)CNC(C)C=O[<].[+rn=10]}	148.6424152	35.10331601	70.07772648
{[>]NC(CCCC[NH3+])C=O.[+rn=10],CCC(C=O)NC(C)C[<].[+rn=90]}	96.79922602	50.07262092	106.7121077
{[>]NC(CCCC[NH3+])C=O.[+rn=20],CCC(C=O)NC(C)C[<].[+rn=80]}	82.96447344	32.67956769	90.3664076
{[>]NC(CCCC[NH3+])C=O.[+rn=30],CCC(C=O)NC(C)C[<].[+rn=70]}	71.26134497	31.92606352	75.98656066
{[>]NC(CCCC[NH3+])C=O.[+rn=40],CCC(C=O)NC(C)C[<].[+rn=60]}	49.89478844	27.22448258	66.00273252
{[>]NC(CCCC[NH3+])C=O.[+rn=50],CCC(C=O)NC(C)C[<].[+rn=50]}	44.22746382	26.57056297	60.60413768
{[>]NC(CCCC[NH3+])C=O.[+rn=60],CCC(C=O)NC(C)C[<].[+rn=40]}	31.93454818	26.80679959	58.39432073
{[>]NC(CCCC[NH3+])C=O.[+rn=70],CCC(C=O)NC(C)C[<].[+rn=30]}	30.17333852	30.34815706	59.52409852
{[>]NC(CCCC[NH3+])C=O.[+rn=80],CCC(C=O)NC(C)C[<].[+rn=20]}	25.64191076	33.75924866	60.72618102
{[>]NC(CCCC[NH3+])C=O.[+rn=90],CCC(C=O)NC(C)C[<].[+rn=10]}	24.55836948	55.64026819	62.34507334
{[>]NC(CCCC[NH3+])C=O.[+rn=10],CC(C)NC(C)C=O[<].[+rn=90]}	81.02665951	26.60746013	75.80386186
{[>]NC(CCCC[NH3+])C=O.[+rn=20],CC(C)NC(C)C=O[<].[+rn=80]}	60.55533739	18.35851051	63.29957707
{[>]NC(CCCC[NH3+])C=O.[+rn=30],CC(C)NC(C)C=O[<].[+rn=70]}	52.80613274	19.01290445	55.75664787
{[>]NC(CCCC[NH3+])C=O.[+rn=40],CC(C)NC(C)C=O[<].[+rn=60]}	37.48196143	19.83727329	50.27166273
{[>]NC(CCCC[NH3+])C=O.[+rn=50],CC(C)NC(C)C=O[<].[+rn=50]}	38.1911625	22.38963941	46.88631726
{[>]NC(CCCC[NH3+])C=O.[+rn=60],CC(C)NC(C)C=O[<].[+rn=40]}	38.2547041	28.75497612	45.94101671
{[>]NC(CCCC[NH3+])C=O.[+rn=70],CC(C)NC(C)C=O[<].[+rn=30]}	44.96112809	40.79492598	46.69023827
{[>]NC(CCCC[NH3+])C=O.[+rn=80],CC(C)NC(C)C=O[<].[+rn=20]}	41.0098774	53.15107462	49.07587787
{[>]NC(CCCC[NH3+])C=O.[+rn=90],CC(C)NC(C)C=O[<].[+rn=10]}	41.71605829	94.79181517	54.59209579
{[>]NC(CCCC[NH3+])C=O.[+rn=10],CCC(C=O)NCCC(C)C[<].[+rn=90]}	40.4796709	71.11996364	98.14639086
{[>]NC(CCCC[NH3+])C=O.[+rn=20],CCC(C=O)NCCC(C)C[<].[+rn=80]}	33.57085641	46.48427868	85.53653417
{[>]NC(CCCC[NH3+])C=O.[+rn=30],CCC(C=O)NCCC(C)C[<].[+rn=70]}	29.76631703	44.7498245	76.34929927
{[>]NC(CCCC[NH3+])C=O.[+rn=40],CCC(C=O)NCCC(C)C[<].[+rn=60]}	23.46733116	37.11411407	67.75693778
{[>]NC(CCCC[NH3+])C=O.[+rn=50],CCC(C=O)NCCC(C)C[<].[+rn=50]}	24.35145601	33.34427345	62.17008836
{[>]NC(CCCC[NH3+])C=O.[+rn=60],CCC(C=O)NCCC(C)C[<].[+rn=40]}	23.77770911	29.46872163	57.43046158
{[>]NC(CCCC[NH3+])C=O.[+rn=70],CCC(C=O)NCCC(C)C[<].[+rn=30]}	28.10558565	27.9771956	57.32304074
{[>]NC(CCCC[NH3+])C=O.[+rn=80],CCC(C=O)NCCC(C)C[<].[+rn=20]}	32.29468346	24.57214353	58.0681812
{[>]NC(CCCC[NH3+])C=O.[+rn=90],CCC(C=O)NCCC(C)C[<].[+rn=10]}	41.04033652	29.25880844	61.43430204
{[>]NC(CCCC[NH3+])C=O.[+rn=10],CC(C=O)NC(C)C(C)C[<].[+rn=90]}	352.6562696	60.0957711	92.9899148
{[>]NC(CCCC[NH3+])C=O.[+rn=20],CC(C=O)NC(C)C(C)C[<].[+rn=80]}	310.8779754	44.8921749	80.49774619
{[>]NC(CCCC[NH3+])C=O.[+rn=30],CC(C=O)NC(C)C(C)C[<].[+rn=70]}	275.166608	39.95438312	71.45559184
{[>]NC(CCCC[NH3+])C=O.[+rn=40],CC(C=O)NC(C)C(C)C[<].[+rn=60]}	213.0347746	35.13703975	63.81388601
{[>]NC(CCCC[NH3+])C=O.[+rn=50],CC(C=O)NC(C)C(C)C[<].[+rn=50]}	190.916468	31.84130575	59.91937839
{[>]NC(CCCC[NH3+])C=O.[+rn=60],CC(C=O)NC(C)C(C)C[<].[+rn=40]}	158.7432243	27.33025454	57.80073169
{[>]NC(CCCC[NH3+])C=O.[+rn=70],CC(C=O)NC(C)C(C)C[<].[+rn=30]}	164.5839479	23.98258531	57.61955443
{[>]NC(CCCC[NH3+])C=O.[+rn=80],CC(C=O)NC(C)C(C)C[<].[+rn=20]}	168.95285	24.16437668	57.90016917
{[>]NC(CCCC[NH3+])C=O.[+rn=90],CC(C=O)NC(C)C(C)C[<].[+rn=10]}	204.5120946	28.85197336	58.55664481
{[>]NC(CCCC[NH3+])C=O.[+rn=10],CCCCCNC(C=O)C(C)CC[<].[+rn=90]}	4.589162653	83.39734953	102.2097463
{[>]NC(CCCC[NH3+])C=O.[+rn=20],CCCCCNC(C=O)C(C)CC[<].[+rn=80]}	3.967390186	55.64390606	91.65482851
{[>]NC(CCCC[NH3+])C=O.[+rn=30],CCCCCNC(C=O)C(C)CC[<].[+rn=70]}	3.96393549	53.78127392	80.71536869
{[>]NC(CCCC[NH3+])C=O.[+rn=40],CCCCCNC(C=O)C(C)CC[<].[+rn=60]}	3.668738383	45.66578506	73.01804796
{[>]NC(CCCC[NH3+])C=O.[+rn=50],CCCCCNC(C=O)C(C)CC[<].[+rn=50]}	4.104345436	41.33659894	68.53892937
{[>]NC(CCCC[NH3+])C=O.[+rn=60],CCCCCNC(C=O)C(C)CC[<].[+rn=40]}	4.210434658	37.25058749	65.35416108
{[>]NC(CCCC[NH3+])C=O.[+rn=70],CCCCCNC(C=O)C(C)CC[<].[+rn=30]}	5.029829545	36.32859566	66.28361269
{[>]NC(CCCC[NH3+])C=O.[+rn=80],CCCCCNC(C=O)C(C)CC[<].[+rn=20]}	5.842188161	30.57813949	69.2630183
{[>]NC(CCCC[NH3+])C=O.[+rn=90],CCCCCNC(C=O)C(C)CC[<].[+rn=10]}	7.722978158	37.57374113	72.80185708
{[>]NC(CCCC[NH3+])C=O.[+rn=10],CCCCCCC(C=O)NC[<].[+rn=90]}	82.69155279	70.90907835	99.79668488
{[>]NC(CCCC[NH3+])C=O.[+rn=20],CCCCCCC(C=O)NC[<].[+rn=80]}	72.95676384	45.83050945	88.99993897
{[>]NC(CCCC[NH3+])C=O.[+rn=30],CCCCCCC(C=O)NC[<].[+rn=70]}	69.25842723	47.67541226	79.11744669
{[>]NC(CCCC[NH3+])C=O.[+rn=40],CCCCCCC(C=O)NC[<].[+rn=60]}	58.04381268	35.05034603	70.34490993
{[>]NC(CCCC[NH3+])C=O.[+rn=50],CCCCCCC(C=O)NC[<].[+rn=50]}	58.41798193	33.77724545	62.7814534
{[>]NC(CCCC[NH3+])C=O.[+rn=60],CCCCCCC(C=O)NC[<].[+rn=40]}	61.30135424	28.96225727	57.25805195
{[>]NC(CCCC[NH3+])C=O.[+rn=70],CCCCCCC(C=O)NC[<].[+rn=30]}	83.07469438	29.66098632	55.18711449
{[>]NC(CCCC[NH3+])C=O.[+rn=80],CCCCCCC(C=O)NC[<].[+rn=20]}	96.4084315	24.2143008	55.80017457
{[>]NC(CCCC[NH3+])C=O.[+rn=90],CCCCCCC(C=O)NC[<].[+rn=10]}	115.7416173	32.39943065	61.63706179
{[>]NC(CCCC[NH3+])C=O.[+rn=10],CCC(C)C(C=O)NC(C)(C)CC[<].[+rn=90]}	65.85321622	110.8100109	129.7841979
{[>]NC(CCCC[NH3+])C=O.[+rn=20],CCC(C)C(C=O)NC(C)(C)CC[<].[+rn=80]}	65.33375955	90.47467359	121.904005
{[>]NC(CCCC[NH3+])C=O.[+rn=30],CCC(C)C(C=O)NC(C)(C)CC[<].[+rn=70]}	65.89458165	79.0269371	114.43976
{[>]NC(CCCC[NH3+])C=O.[+rn=40],CCC(C)C(C=O)NC(C)(C)CC[<].[+rn=60]}	62.09652719	68.53856537	107.6799334
{[>]NC(CCCC[NH3+])C=O.[+rn=50],CCC(C)C(C=O)NC(C)(C)CC[<].[+rn=50]}	62.60165816	59.108484	102.7393174
{[>]NC(CCCC[NH3+])C=O.[+rn=60],CCC(C)C(C=O)NC(C)(C)CC[<].[+rn=40]}	60.38707235	51.23145442	96.93811639
{[>]NC(CCCC[NH3+])C=O.[+rn=70],CCC(C)C(C=O)NC(C)(C)CC[<].[+rn=30]}	67.14446491	43.53268994	92.16187488
{[>]NC(CCCC[NH3+])C=O.[+rn=80],CCC(C)C(C=O)NC(C)(C)CC[<].[+rn=20]}	70.21166991	39.48454141	88.94710659
{[>]NC(CCCC[NH3+])C=O.[+rn=90],CCC(C)C(C=O)NC(C)(C)CC[<].[+rn=10]}	71.62368471	32.55761954	86.2596156
{[>]NC(CCCC[NH3+])C=O.[+rn=10],CCCCCNC(C)C=O[<].[+rn=90]}	141.1102864	63.69387543	97.50698546
{[>]NC(CCCC[NH3+])C=O.[+rn=20],CCCCCNC(C)C=O[<].[+rn=80]}	109.1339298	39.89507322	87.92350575
{[>]NC(CCCC[NH3+])C=O.[+rn=30],CCCCCNC(C)C=O[<].[+rn=70]}	85.77591476	43.1409387	79.06957554
{[>]NC(CCCC[NH3+])C=O.[+rn=40],CCCCCNC(C)C=O[<].[+rn=60]}	61.45697242	31.87533661	69.77278994
{[>]NC(CCCC[NH3+])C=O.[+rn=50],CCCCCNC(C)C=O[<].[+rn=50]}	55.19884219	31.31654683	62.67437176
{[>]NC(CCCC[NH3+])C=O.[+rn=60],CCCCCNC(C)C=O[<].[+rn=40]}	54.46182479	28.24550057	58.22439324
{[>]NC(CCCC[NH3+])C=O.[+rn=70],CCCCCNC(C)C=O[<].[+rn=30]}	69.96812773	31.13640521	56.62456676
{[>]NC(CCCC[NH3+])C=O.[+rn=80],CCCCCNC(C)C=O[<].[+rn=20]}	81.44366576	28.06142354	57.26749225
{[>]NC(CCCC[NH3+])C=O.[+rn=90],CCCCCNC(C)C=O[<].[+rn=10]}	103.3824994	43.70873535	61.5798411
{[>]NC(CCCC[NH3+])C=O.[+rn=10],CNC(C=O)C(C)CC(C)C[<].[+rn=90]}	3.666170599	62.3261235	87.91391357
{[>]NC(CCCC[NH3+])C=O.[+rn=20],CNC(C=O)C(C)CC(C)C[<].[+rn=80]}	4.191343397	47.76314861	76.40795944
{[>]NC(CCCC[NH3+])C=O.[+rn=30],CNC(C=O)C(C)CC(C)C[<].[+rn=70]}	4.918548558	41.75453017	68.81604521
{[>]NC(CCCC[NH3+])C=O.[+rn=40],CNC(C=O)C(C)CC(C)C[<].[+rn=60]}	6.096873906	36.65214475	63.09380043
{[>]NC(CCCC[NH3+])C=O.[+rn=50],CNC(C=O)C(C)CC(C)C[<].[+rn=50]}	8.933010819	32.43144423	58.81546686
{[>]NC(CCCC[NH3+])C=O.[+rn=60],CNC(C=O)C(C)CC(C)C[<].[+rn=40]}	13.21349695	28.48466025	54.33424016
{[>]NC(CCCC[NH3+])C=O.[+rn=70],CNC(C=O)C(C)CC(C)C[<].[+rn=30]}	20.28136423	24.80472162	52.78729741
{[>]NC(CCCC[NH3+])C=O.[+rn=80],CNC(C=O)C(C)CC(C)C[<].[+rn=20]}	26.03480329	22.29074106	54.63727246
{[>]NC(CCCC[NH3+])C=O.[+rn=90],CNC(C=O)C(C)CC(C)C[<].[+rn=10]}	32.6071735	22.84397708	57.05827941
{[>]NC(CCCC[NH3+])C=O.[+rn=10],CCCC(C=O)NC(C)C[<].[+rn=90]}	46.9347937	69.15839671	122.6577701
{[>]NC(CCCC[NH3+])C=O.[+rn=20],CCCC(C=O)NC(C)C[<].[+rn=80]}	37.34023952	44.78658583	106.3382465
{[>]NC(CCCC[NH3+])C=O.[+rn=30],CCCC(C=O)NC(C)C[<].[+rn=70]}	31.16823124	41.38108022	91.82176643
{[>]NC(CCCC[NH3+])C=O.[+rn=40],CCCC(C=O)NC(C)C[<].[+rn=60]}	21.94291499	34.05251307	81.5638771
{[>]NC(CCCC[NH3+])C=O.[+rn=50],CCCC(C=O)NC(C)C[<].[+rn=50]}	19.45175919	29.95786357	76.04716908
{[>]NC(CCCC[NH3+])C=O.[+rn=60],CCCC(C=O)NC(C)C[<].[+rn=40]}	18.84975035	26.9580867	72.52308093
{[>]NC(CCCC[NH3+])C=O.[+rn=70],CCCC(C=O)NC(C)C[<].[+rn=30]}	24.22456916	27.74359996	70.18439385
{[>]NC(CCCC[NH3+])C=O.[+rn=80],CCCC(C=O)NC(C)C[<].[+rn=20]}	27.0882266	26.68204551	71.69357028
{[>]NC(CCCC[NH3+])C=O.[+rn=90],CCCC(C=O)NC(C)C[<].[+rn=10]}	32.16962273	34.2127223	73.88005277
{[>]NC(CCCC[NH3+])C=O.[+rn=10],CCCC(C)C(C=O)NC(C)CC[<].[+rn=90]}	14.46391055	108.4374355	181.0901406
{[>]NC(CCCC[NH3+])C=O.[+rn=20],CCCC(C)C(C=O)NC(C)CC[<].[+rn=80]}	14.28387575	80.95814898	163.841172
{[>]NC(CCCC[NH3+])C=O.[+rn=30],CCCC(C)C(C=O)NC(C)CC[<].[+rn=70]}	14.78452756	71.69485302	146.6773817
{[>]NC(CCCC[NH3+])C=O.[+rn=40],CCCC(C)C(C=O)NC(C)CC[<].[+rn=60]}	16.00298462	62.29459728	131.451305
{[>]NC(CCCC[NH3+])C=O.[+rn=50],CCCC(C)C(C=O)NC(C)CC[<].[+rn=50]}	20.76472082	56.57827022	122.2657975
{[>]NC(CCCC[NH3+])C=O.[+rn=60],CCCC(C)C(C=O)NC(C)CC[<].[+rn=40]}	26.01149536	50.61728035	114.5415112
{[>]NC(CCCC[NH3+])C=O.[+rn=70],CCCC(C)C(C=O)NC(C)CC[<].[+rn=30]}	36.42752531	45.03467656	109.5076409
{[>]NC(CCCC[NH3+])C=O.[+rn=80],CCCC(C)C(C=O)NC(C)CC[<].[+rn=20]}	46.98393634	40.26971987	105.2685907
{[>]NC(CCCC[NH3+])C=O.[+rn=90],CCCC(C)C(C=O)NC(C)CC[<].[+rn=10]}	65.09230296	39.93727262	103.9846228
{[>]NC(CCCC[NH3+])C=O.[+rn=10],CNC(C=O)C(C)C[<].[+rn=90]}	61.49506545	17.22131327	64.13851627
{[>]NC(CCCC[NH3+])C=O.[+rn=20],CNC(C=O)C(C)C[<].[+rn=80]}	46.28627908	12.0019825	55.64103017
{[>]NC(CCCC[NH3+])C=O.[+rn=30],CNC(C=O)C(C)C[<].[+rn=70]}	37.98595843	12.69793515	49.0902278
{[>]NC(CCCC[NH3+])C=O.[+rn=40],CNC(C=O)C(C)C[<].[+rn=60]}	26.23629769	14.20295915	44.35591173
{[>]NC(CCCC[NH3+])C=O.[+rn=50],CNC(C=O)C(C)C[<].[+rn=50]}	27.29102347	18.44671867	43.36975367
{[>]NC(CCCC[NH3+])C=O.[+rn=60],CNC(C=O)C(C)C[<].[+rn=40]}	27.0689463	23.69424658	42.03036624
{[>]NC(CCCC[NH3+])C=O.[+rn=70],CNC(C=O)C(C)C[<].[+rn=30]}	29.30571617	35.99350141	43.9039049
{[>]NC(CCCC[NH3+])C=O.[+rn=80],CNC(C=O)C(C)C[<].[+rn=20]}	25.93457052	46.32042086	49.37993909
{[>]NC(CCCC[NH3+])C=O.[+rn=90],CNC(C=O)C(C)C[<].[+rn=10]}	27.05642055	89.00049535	55.42561027
{[>]NC(CCCC[NH3+])C=O.[+rn=10],CNC(C=O)CCC(C)(C)C[<].[+rn=90]}	62.19549189	104.4673587	94.04858091
{[>]NC(CCCC[NH3+])C=O.[+rn=20],CNC(C=O)CCC(C)(C)C[<].[+rn=80]}	74.22886582	79.03748799	86.75477117
{[>]NC(CCCC[NH3+])C=O.[+rn=30],CNC(C=O)CCC(C)(C)C[<].[+rn=70]}	92.19926912	69.59658331	79.88015385
{[>]NC(CCCC[NH3+])C=O.[+rn=40],CNC(C=O)CCC(C)(C)C[<].[+rn=60]}	99.19422067	59.12051502	74.01929609
{[>]NC(CCCC[NH3+])C=O.[+rn=50],CNC(C=O)CCC(C)(C)C[<].[+rn=50]}	114.4228558	50.39519959	70.46823904
{[>]NC(CCCC[NH3+])C=O.[+rn=60],CNC(C=O)CCC(C)(C)C[<].[+rn=40]}	138.9402658	41.82434622	67.29369822
{[>]NC(CCCC[NH3+])C=O.[+rn=70],CNC(C=O)CCC(C)(C)C[<].[+rn=30]}	174.7747136	35.60866394	65.73716085
{[>]NC(CCCC[NH3+])C=O.[+rn=80],CNC(C=O)CCC(C)(C)C[<].[+rn=20]}	200.5927471	31.64115856	64.98164352
{[>]NC(CCCC[NH3+])C=O.[+rn=90],CNC(C=O)CCC(C)(C)C[<].[+rn=10]}	240.972594	29.74376743	63.15479484
{[>]NC(CCCC[NH3+])C=O.[+rn=10],CCC(C)CNC(C)C=O[<].[+rn=90]}	758.1374284	76.12156236	126.4107
{[>]NC(CCCC[NH3+])C=O.[+rn=20],CCC(C)CNC(C)C=O[<].[+rn=80]}	619.8491055	51.95928976	108.1311482
{[>]NC(CCCC[NH3+])C=O.[+rn=30],CCC(C)CNC(C)C=O[<].[+rn=70]}	571.1720466	48.29563889	93.16322883
{[>]NC(CCCC[NH3+])C=O.[+rn=40],CCC(C)CNC(C)C=O[<].[+rn=60]}	450.1808643	42.09495071	81.36941582
{[>]NC(CCCC[NH3+])C=O.[+rn=50],CCC(C)CNC(C)C=O[<].[+rn=50]}	452.3873911	40.36825898	75.08491655
{[>]NC(CCCC[NH3+])C=O.[+rn=60],CCC(C)CNC(C)C=O[<].[+rn=40]}	407.233362	36.32046742	69.65277921
{[>]NC(CCCC[NH3+])C=O.[+rn=70],CCC(C)CNC(C)C=O[<].[+rn=30]}	445.6424936	34.72693246	68.18464487
{[>]NC(CCCC[NH3+])C=O.[+rn=80],CCC(C)CNC(C)C=O[<].[+rn=20]}	464.879242	31.83055452	69.08533647
{[>]NC(CCCC[NH3+])C=O.[+rn=90],CCC(C)CNC(C)C=O[<].[+rn=10]}	571.7286523	42.79577774	71.70814148
{[>]NC(CCCC[NH3+])C=O.[+rn=10],CCNC(C=O)Cc1ccccc1[<].[+rn=90]}	11.27379237	84.34299756	43.82168095
{[>]NC(CCCC[NH3+])C=O.[+rn=20],CCNC(C=O)Cc1ccccc1[<].[+rn=80]}	11.1802858	65.78745909	41.94330589
{[>]NC(CCCC[NH3+])C=O.[+rn=30],CCNC(C=O)Cc1ccccc1[<].[+rn=70]}	13.35780611	62.36998973	41.35572727
{[>]NC(CCCC[NH3+])C=O.[+rn=40],CCNC(C=O)Cc1ccccc1[<].[+rn=60]}	12.03340408	46.29580199	40.83381931
{[>]NC(CCCC[NH3+])C=O.[+rn=50],CCNC(C=O)Cc1ccccc1[<].[+rn=50]}	15.75111557	45.50787402	41.75938951
{[>]NC(CCCC[NH3+])C=O.[+rn=60],CCNC(C=O)Cc1ccccc1[<].[+rn=40]}	18.53744627	35.86412004	44.07548766
{[>]NC(CCCC[NH3+])C=O.[+rn=70],CCNC(C=O)Cc1ccccc1[<].[+rn=30]}	36.62406991	38.19623252	47.80240994
{[>]NC(CCCC[NH3+])C=O.[+rn=80],CCNC(C=O)Cc1ccccc1[<].[+rn=20]}	47.77755815	32.06781829	53.65762716
{[>]NC(CCCC[NH3+])C=O.[+rn=90],CCNC(C=O)Cc1ccccc1[<].[+rn=10]}	76.02703072	34.61003734	64.86974077
{[>]NC(CCCC[NH3+])C=O.[+rn=10],CCC(CC)(CC)NC(C)C=O[<].[+rn=90]}	5.215482424	70.51597608	71.51722293
{[>]NC(CCCC[NH3+])C=O.[+rn=20],CCC(CC)(CC)NC(C)C=O[<].[+rn=80]}	4.669431791	51.32442784	65.9859847
{[>]NC(CCCC[NH3+])C=O.[+rn=30],CCC(CC)(CC)NC(C)C=O[<].[+rn=70]}	4.477794113	45.23150577	61.837988
{[>]NC(CCCC[NH3+])C=O.[+rn=40],CCC(CC)(CC)NC(C)C=O[<].[+rn=60]}	3.864262709	39.91356509	57.8739625
{[>]NC(CCCC[NH3+])C=O.[+rn=50],CCC(CC)(CC)NC(C)C=O[<].[+rn=50]}	3.907350322	34.28517803	54.06945906
{[>]NC(CCCC[NH3+])C=O.[+rn=60],CCC(CC)(CC)NC(C)C=O[<].[+rn=40]}	4.044291878	29.16842496	50.96551067
{[>]NC(CCCC[NH3+])C=O.[+rn=70],CCC(CC)(CC)NC(C)C=O[<].[+rn=30]}	4.776766188	24.57949834	48.50604271
{[>]NC(CCCC[NH3+])C=O.[+rn=80],CCC(CC)(CC)NC(C)C=O[<].[+rn=20]}	5.453358511	22.14029359	46.48244716
{[>]NC(CCCC[NH3+])C=O.[+rn=90],CCC(CC)(CC)NC(C)C=O[<].[+rn=10]}	6.290916911	21.37125715	46.19090559
{[>]NC(CCCC[NH3+])C=O.[+rn=10],CC(C)CNC(C)C=O[<].[+rn=90]}	1438.153462	74.27746685	138.7901081
{[>]NC(CCCC[NH3+])C=O.[+rn=20],CC(C)CNC(C)C=O[<].[+rn=80]}	1165.327474	50.14637644	115.776024
{[>]NC(CCCC[NH3+])C=O.[+rn=30],CC(C)CNC(C)C=O[<].[+rn=70]}	961.0042481	49.57375551	96.7623275
{[>]NC(CCCC[NH3+])C=O.[+rn=40],CC(C)CNC(C)C=O[<].[+rn=60]}	698.4905658	44.4373553	83.27073934
{[>]NC(CCCC[NH3+])C=O.[+rn=50],CC(C)CNC(C)C=O[<].[+rn=50]}	682.4217319	44.60544893	74.44012172
{[>]NC(CCCC[NH3+])C=O.[+rn=60],CC(C)CNC(C)C=O[<].[+rn=40]}	596.8392341	42.72755704	67.63046937
{[>]NC(CCCC[NH3+])C=O.[+rn=70],CC(C)CNC(C)C=O[<].[+rn=30]}	648.4185591	43.15284804	65.37612018
{[>]NC(CCCC[NH3+])C=O.[+rn=80],CC(C)CNC(C)C=O[<].[+rn=20]}	612.3837278	40.52275937	65.33996761
{[>]NC(CCCC[NH3+])C=O.[+rn=90],CC(C)CNC(C)C=O[<].[+rn=10]}	712.5907475	60.50024618	67.95114552
{[>]NC(CCCC[NH3+])C=O.[+rn=10],CCCCC(C=O)NC(C)CC[<].[+rn=90]}	35.72626793	97.73714947	154.3480401
{[>]NC(CCCC[NH3+])C=O.[+rn=20],CCCCC(C=O)NC(C)CC[<].[+rn=80]}	36.21959716	65.04849633	137.4336195
{[>]NC(CCCC[NH3+])C=O.[+rn=30],CCCCC(C=O)NC(C)CC[<].[+rn=70]}	38.74922899	61.76045963	120.3870793
{[>]NC(CCCC[NH3+])C=O.[+rn=40],CCCCC(C=O)NC(C)CC[<].[+rn=60]}	41.42723869	50.33975483	107.6614389
{[>]NC(CCCC[NH3+])C=O.[+rn=50],CCCCC(C=O)NC(C)CC[<].[+rn=50]}	50.33376083	45.13043651	101.0355568
{[>]NC(CCCC[NH3+])C=O.[+rn=60],CCCCC(C=O)NC(C)CC[<].[+rn=40]}	70.41430387	40.2147993	95.84997338
{[>]NC(CCCC[NH3+])C=O.[+rn=70],CCCCC(C=O)NC(C)CC[<].[+rn=30]}	114.4286636	37.44980842	94.57593219
{[>]NC(CCCC[NH3+])C=O.[+rn=80],CCCCC(C=O)NC(C)CC[<].[+rn=20]}	149.8302186	32.49041982	94.77536981
{[>]NC(CCCC[NH3+])C=O.[+rn=90],CCCCC(C=O)NC(C)CC[<].[+rn=10]}	194.1942088	36.35078906	95.78054624
{[>]NC(CCCC[NH3+])C=O.[+rn=10],CCCC(C=O)NCC(C)C[<].[+rn=90]}	203.2587514	98.89477481	146.1625644
{[>]NC(CCCC[NH3+])C=O.[+rn=20],CCCC(C=O)NCC(C)C[<].[+rn=80]}	220.4794236	66.41576756	131.0281678
{[>]NC(CCCC[NH3+])C=O.[+rn=30],CCCC(C=O)NCC(C)C[<].[+rn=70]}	251.8092343	61.84763514	116.9301533
{[>]NC(CCCC[NH3+])C=O.[+rn=40],CCCC(C=O)NCC(C)C[<].[+rn=60]}	257.35466	50.45488184	107.0873608
{[>]NC(CCCC[NH3+])C=O.[+rn=50],CCCC(C=O)NCC(C)C[<].[+rn=50]}	285.5932184	44.96479766	99.26867479
{[>]NC(CCCC[NH3+])C=O.[+rn=60],CCCC(C=O)NCC(C)C[<].[+rn=40]}	269.5112664	38.76282483	93.32988104
{[>]NC(CCCC[NH3+])C=O.[+rn=70],CCCC(C=O)NCC(C)C[<].[+rn=30]}	331.2525739	37.80342744	87.35186551
{[>]NC(CCCC[NH3+])C=O.[+rn=80],CCCC(C=O)NCC(C)C[<].[+rn=20]}	388.5330769	32.2517408	83.89723152
{[>]NC(CCCC[NH3+])C=O.[+rn=90],CCCC(C=O)NCC(C)C[<].[+rn=10]}	489.3433225	35.81424295	82.94188925
{[>]NC(CCCC[NH3+])C=O.[+rn=10],CCCCCNC(C=O)CCC[<].[+rn=90]}	24.18341669	85.46104312	108.7902334
{[>]NC(CCCC[NH3+])C=O.[+rn=20],CCCCCNC(C=O)CCC[<].[+rn=80]}	19.58296052	54.24544799	95.91068154
{[>]NC(CCCC[NH3+])C=O.[+rn=30],CCCCCNC(C=O)CCC[<].[+rn=70]}	17.2655351	56.87236834	83.84942894
{[>]NC(CCCC[NH3+])C=O.[+rn=40],CCCCCNC(C=O)CCC[<].[+rn=60]}	15.06627131	43.52436573	74.03694821
{[>]NC(CCCC[NH3+])C=O.[+rn=50],CCCCCNC(C=O)CCC[<].[+rn=50]}	17.43735052	40.14081637	68.468568
{[>]NC(CCCC[NH3+])C=O.[+rn=60],CCCCCNC(C=O)CCC[<].[+rn=40]}	20.93334595	34.47012254	63.99867385
{[>]NC(CCCC[NH3+])C=O.[+rn=70],CCCCCNC(C=O)CCC[<].[+rn=30]}	27.58872392	35.71893961	61.77399952
{[>]NC(CCCC[NH3+])C=O.[+rn=80],CCCCCNC(C=O)CCC[<].[+rn=20]}	30.12734081	28.3562792	63.64977641
{[>]NC(CCCC[NH3+])C=O.[+rn=90],CCCCCNC(C=O)CCC[<].[+rn=10]}	36.15704628	34.05949984	67.58669779
{[>]NC(CCCC[NH3+])C=O.[+rn=10],CCCC(CC)C(C=O)NCC[<].[+rn=90]}	9.408326926	103.7944512	157.2254193
{[>]NC(CCCC[NH3+])C=O.[+rn=20],CCCC(CC)C(C=O)NCC[<].[+rn=80]}	9.073979977	68.80139635	142.2171641
{[>]NC(CCCC[NH3+])C=O.[+rn=30],CCCC(CC)C(C=O)NCC[<].[+rn=70]}	9.24114455	65.37108362	128.5761252
{[>]NC(CCCC[NH3+])C=O.[+rn=40],CCCC(CC)C(C=O)NCC[<].[+rn=60]}	8.922906802	54.78163655	117.6661425
{[>]NC(CCCC[NH3+])C=O.[+rn=50],CCCC(CC)C(C=O)NCC[<].[+rn=50]}	10.12474889	49.77235449	111.0128632
{[>]NC(CCCC[NH3+])C=O.[+rn=60],CCCC(CC)C(C=O)NCC[<].[+rn=40]}	10.74269759	44.11359417	104.4891842
{[>]NC(CCCC[NH3+])C=O.[+rn=70],CCCC(CC)C(C=O)NCC[<].[+rn=30]}	14.08337159	41.17262154	103.072996
{[>]NC(CCCC[NH3+])C=O.[+rn=80],CCCC(CC)C(C=O)NCC[<].[+rn=20]}	16.39274165	35.63620231	102.401141
{[>]NC(CCCC[NH3+])C=O.[+rn=90],CCCC(CC)C(C=O)NCC[<].[+rn=10]}	20.71582118	40.22253507	105.2125587
{[>]NC(CCCC[NH3+])C=O.[+rn=10],CCCCNC(C=O)C(CC)CC[<].[+rn=90]}	1.937647503	106.4672944	109.1621555
{[>]NC(CCCC[NH3+])C=O.[+rn=20],CCCCNC(C=O)C(CC)CC[<].[+rn=80]}	1.741779547	67.69611891	98.2475228
{[>]NC(CCCC[NH3+])C=O.[+rn=30],CCCCNC(C=O)C(CC)CC[<].[+rn=70]}	1.624766441	64.87135286	87.59335902
{[>]NC(CCCC[NH3+])C=O.[+rn=40],CCCCNC(C=O)C(CC)CC[<].[+rn=60]}	1.450941659	51.75610412	80.45066219
{[>]NC(CCCC[NH3+])C=O.[+rn=50],CCCCNC(C=O)C(CC)CC[<].[+rn=50]}	1.552581203	44.92484618	75.44175083
{[>]NC(CCCC[NH3+])C=O.[+rn=60],CCCCNC(C=O)C(CC)CC[<].[+rn=40]}	1.51069447	38.74264968	72.71888717
{[>]NC(CCCC[NH3+])C=O.[+rn=70],CCCCNC(C=O)C(CC)CC[<].[+rn=30]}	1.805921961	35.74565293	72.62661414
{[>]NC(CCCC[NH3+])C=O.[+rn=80],CCCCNC(C=O)C(CC)CC[<].[+rn=20]}	1.90306733	29.81564426	75.1938408
{[>]NC(CCCC[NH3+])C=O.[+rn=90],CCCCNC(C=O)C(CC)CC[<].[+rn=10]}	2.236513241	34.42671629	78.73226075
{[>]NC(CCCC[NH3+])C=O.[+rn=10],CC(C)CCNC(C)C=O[<].[+rn=90]}	115.2819242	66.00801994	102.97651
{[>]NC(CCCC[NH3+])C=O.[+rn=20],CC(C)CCNC(C)C=O[<].[+rn=80]}	85.25174119	43.36129261	87.82461811
{[>]NC(CCCC[NH3+])C=O.[+rn=30],CC(C)CCNC(C)C=O[<].[+rn=70]}	67.84316071	40.95870135	77.73742552
{[>]NC(CCCC[NH3+])C=O.[+rn=40],CC(C)CCNC(C)C=O[<].[+rn=60]}	50.37715268	34.13310138	69.2111613
{[>]NC(CCCC[NH3+])C=O.[+rn=50],CC(C)CCNC(C)C=O[<].[+rn=50]}	46.04236416	30.98836797	63.24015375
{[>]NC(CCCC[NH3+])C=O.[+rn=60],CC(C)CCNC(C)C=O[<].[+rn=40]}	43.8239511	28.49358051	58.18026094
{[>]NC(CCCC[NH3+])C=O.[+rn=70],CC(C)CCNC(C)C=O[<].[+rn=30]}	53.41062609	27.23528415	57.7043404
{[>]NC(CCCC[NH3+])C=O.[+rn=80],CC(C)CCNC(C)C=O[<].[+rn=20]}	58.63266991	26.01118654	57.92313939
{[>]NC(CCCC[NH3+])C=O.[+rn=90],CC(C)CCNC(C)C=O[<].[+rn=10]}	73.3225294	36.19373676	62.17190525
{[>]NC(CCCC[NH3+])C=O.[+rn=10],CCCNC(C=O)C(C)C[<].[+rn=90]}	128.2460654	69.99152731	126.4396376
{[>]NC(CCCC[NH3+])C=O.[+rn=20],CCCNC(C=O)C(C)C[<].[+rn=80]}	113.39722	46.50930921	111.5740784
{[>]NC(CCCC[NH3+])C=O.[+rn=30],CCCNC(C=O)C(C)C[<].[+rn=70]}	105.6023543	44.20077642	95.94670401
{[>]NC(CCCC[NH3+])C=O.[+rn=40],CCCNC(C=O)C(C)C[<].[+rn=60]}	85.69647889	36.82033473	84.07026318
{[>]NC(CCCC[NH3+])C=O.[+rn=50],CCCNC(C=O)C(C)C[<].[+rn=50]}	86.71873528	33.22880517	76.77257091
{[>]NC(CCCC[NH3+])C=O.[+rn=60],CCCNC(C=O)C(C)C[<].[+rn=40]}	77.85295386	29.2922545	71.2227663
{[>]NC(CCCC[NH3+])C=O.[+rn=70],CCCNC(C=O)C(C)C[<].[+rn=30]}	94.87968308	28.21195035	69.13380267
{[>]NC(CCCC[NH3+])C=O.[+rn=80],CCCNC(C=O)C(C)C[<].[+rn=20]}	107.1350245	26.1817613	69.77361957
{[>]NC(CCCC[NH3+])C=O.[+rn=90],CCCNC(C=O)C(C)C[<].[+rn=10]}	136.4824829	35.79545714	71.10939606
{[>]NC(CCCC[NH3+])C=O.[+rn=10],CCCCNC(C=O)C(C)C[<].[+rn=90]}	45.97935609	73.37552865	106.8348198
{[>]NC(CCCC[NH3+])C=O.[+rn=20],CCCCNC(C=O)C(C)C[<].[+rn=80]}	36.68472713	47.82154176	94.49752738
{[>]NC(CCCC[NH3+])C=O.[+rn=30],CCCCNC(C=O)C(C)C[<].[+rn=70]}	33.90100634	45.42389001	83.26280534
{[>]NC(CCCC[NH3+])C=O.[+rn=40],CCCCNC(C=O)C(C)C[<].[+rn=60]}	30.20284045	37.19581877	74.08898043
{[>]NC(CCCC[NH3+])C=O.[+rn=50],CCCCNC(C=O)C(C)C[<].[+rn=50]}	31.39105159	34.15259216	67.91244227
{[>]NC(CCCC[NH3+])C=O.[+rn=60],CCCCNC(C=O)C(C)C[<].[+rn=40]}	32.23728678	30.4318708	63.59795125
{[>]NC(CCCC[NH3+])C=O.[+rn=70],CCCCNC(C=O)C(C)C[<].[+rn=30]}	39.61390335	28.73937111	63.91526038
{[>]NC(CCCC[NH3+])C=O.[+rn=80],CCCCNC(C=O)C(C)C[<].[+rn=20]}	43.70864425	25.25644	65.39673374
{[>]NC(CCCC[NH3+])C=O.[+rn=90],CCCCNC(C=O)C(C)C[<].[+rn=10]}	53.648899	29.43752243	67.26259951
{[>]NC(CCCC[NH3+])C=O.[+rn=10],CCCC(C=O)NCC(C)CC[<].[+rn=90]}	77.28932075	90.58130554	134.3129436
{[>]NC(CCCC[NH3+])C=O.[+rn=20],CCCC(C=O)NCC(C)CC[<].[+rn=80]}	77.28906389	61.1857979	120.5918644
{[>]NC(CCCC[NH3+])C=O.[+rn=30],CCCC(C=O)NCC(C)CC[<].[+rn=70]}	85.21600588	58.84752883	108.5250793
{[>]NC(CCCC[NH3+])C=O.[+rn=40],CCCC(C=O)NCC(C)CC[<].[+rn=60]}	89.66490854	50.25234331	96.63193722
{[>]NC(CCCC[NH3+])C=O.[+rn=50],CCCC(C=O)NCC(C)CC[<].[+rn=50]}	106.6242127	46.90853663	91.47504914
{[>]NC(CCCC[NH3+])C=O.[+rn=60],CCCC(C=O)NCC(C)CC[<].[+rn=40]}	119.0164197	42.05652241	85.68949197
{[>]NC(CCCC[NH3+])C=O.[+rn=70],CCCC(C=O)NCC(C)CC[<].[+rn=30]}	172.33069	39.76740881	82.93662515
{[>]NC(CCCC[NH3+])C=O.[+rn=80],CCCC(C=O)NCC(C)CC[<].[+rn=20]}	220.761766	33.79714603	81.38356701
{[>]NC(CCCC[NH3+])C=O.[+rn=90],CCCC(C=O)NCC(C)CC[<].[+rn=10]}	288.6449946	38.52602967	84.2672862
{[>]NC(CCCC[NH3+])C=O.[+rn=10],CCCCCC(C=O)NC(C)C[<].[+rn=90]}	11.93437955	92.80331134	122.5185667
{[>]NC(CCCC[NH3+])C=O.[+rn=20],CCCCCC(C=O)NC(C)C[<].[+rn=80]}	10.72394905	59.13869088	108.5891741
{[>]NC(CCCC[NH3+])C=O.[+rn=30],CCCCCC(C=O)NC(C)C[<].[+rn=70]}	10.24416704	55.20240797	96.23024531
{[>]NC(CCCC[NH3+])C=O.[+rn=40],CCCCCC(C=O)NC(C)C[<].[+rn=60]}	9.096951758	46.47923007	86.4871137
{[>]NC(CCCC[NH3+])C=O.[+rn=50],CCCCCC(C=O)NC(C)C[<].[+rn=50]}	9.868652067	40.72096648	80.83136666
{[>]NC(CCCC[NH3+])C=O.[+rn=60],CCCCCC(C=O)NC(C)C[<].[+rn=40]}	10.87596402	35.05189658	76.09444223
{[>]NC(CCCC[NH3+])C=O.[+rn=70],CCCCCC(C=O)NC(C)C[<].[+rn=30]}	14.97757258	32.85537294	73.55502795
{[>]NC(CCCC[NH3+])C=O.[+rn=80],CCCCCC(C=O)NC(C)C[<].[+rn=20]}	17.81598635	27.78249079	74.15548632
{[>]NC(CCCC[NH3+])C=O.[+rn=90],CCCCCC(C=O)NC(C)C[<].[+rn=10]}	24.13841587	31.13889328	76.79069455
{[>]NC(CCCC[NH3+])C=O.[+rn=10],CCC(C)C(C=O)NCC(C)C[<].[+rn=90]}	46.93798248	92.54555847	142.5462658
{[>]NC(CCCC[NH3+])C=O.[+rn=20],CCC(C)C(C=O)NCC(C)C[<].[+rn=80]}	51.82727696	70.17538513	127.1310744
{[>]NC(CCCC[NH3+])C=O.[+rn=30],CCC(C)C(C=O)NCC(C)C[<].[+rn=70]}	60.55512243	63.68629957	112.3521699
{[>]NC(CCCC[NH3+])C=O.[+rn=40],CCC(C)C(C=O)NCC(C)C[<].[+rn=60]}	69.00569741	54.91821959	99.91992955
{[>]NC(CCCC[NH3+])C=O.[+rn=50],CCC(C)C(C=O)NCC(C)C[<].[+rn=50]}	86.95575475	47.92721502	92.76306582
{[>]NC(CCCC[NH3+])C=O.[+rn=60],CCC(C)C(C=O)NCC(C)C[<].[+rn=40]}	117.7938468	41.20946215	85.78524497
{[>]NC(CCCC[NH3+])C=O.[+rn=70],CCC(C)C(C=O)NCC(C)C[<].[+rn=30]}	164.4245122	35.68763214	82.57071572
{[>]NC(CCCC[NH3+])C=O.[+rn=80],CCC(C)C(C=O)NCC(C)C[<].[+rn=20]}	222.6136604	32.0360167	80.90089921
{[>]NC(CCCC[NH3+])C=O.[+rn=90],CCC(C)C(C=O)NCC(C)C[<].[+rn=10]}	317.5240131	30.30707929	83.25992225
{[>]NC(CCCC[NH3+])C=O.[+rn=10],CC(C)CNC(C=O)C(C)C[<].[+rn=90]}	103.4774461	81.61827879	137.9881144
{[>]NC(CCCC[NH3+])C=O.[+rn=20],CC(C)CNC(C=O)C(C)C[<].[+rn=80]}	109.3684414	63.20639292	121.6594432
{[>]NC(CCCC[NH3+])C=O.[+rn=30],CC(C)CNC(C=O)C(C)C[<].[+rn=70]}	123.9842343	55.62693921	107.3843944
{[>]NC(CCCC[NH3+])C=O.[+rn=40],CC(C)CNC(C=O)C(C)C[<].[+rn=60]}	134.8780235	48.13219683	97.47547521
{[>]NC(CCCC[NH3+])C=O.[+rn=50],CC(C)CNC(C=O)C(C)C[<].[+rn=50]}	175.5805332	41.08572955	90.32421806
{[>]NC(CCCC[NH3+])C=O.[+rn=60],CC(C)CNC(C=O)C(C)C[<].[+rn=40]}	218.744754	33.85868544	83.57674064
{[>]NC(CCCC[NH3+])C=O.[+rn=70],CC(C)CNC(C=O)C(C)C[<].[+rn=30]}	267.2291089	28.18686306	80.43382014
{[>]NC(CCCC[NH3+])C=O.[+rn=80],CC(C)CNC(C=O)C(C)C[<].[+rn=20]}	308.2522395	24.7275148	79.03448251
{[>]NC(CCCC[NH3+])C=O.[+rn=90],CC(C)CNC(C=O)C(C)C[<].[+rn=10]}	377.7456434	25.33693838	79.1975583
{[>]NC(CCCC[NH3+])C=O.[+rn=10],CCCCC(C=O)NCC(C)C[<].[+rn=90]}	329.5462709	119.6122796	163.8247452
{[>]NC(CCCC[NH3+])C=O.[+rn=20],CCCCC(C=O)NCC(C)C[<].[+rn=80]}	361.8077528	79.46196285	147.455213
{[>]NC(CCCC[NH3+])C=O.[+rn=30],CCCCC(C=O)NCC(C)C[<].[+rn=70]}	418.9790728	76.48697164	132.6257287
{[>]NC(CCCC[NH3+])C=O.[+rn=40],CCCCC(C=O)NCC(C)C[<].[+rn=60]}	447.1159555	63.21615151	122.0094228
{[>]NC(CCCC[NH3+])C=O.[+rn=50],CCCCC(C=O)NCC(C)C[<].[+rn=50]}	515.9777727	55.65578358	113.8678537
{[>]NC(CCCC[NH3+])C=O.[+rn=60],CCCCC(C=O)NCC(C)C[<].[+rn=40]}	635.0286695	48.69469764	106.5300369
{[>]NC(CCCC[NH3+])C=O.[+rn=70],CCCCC(C=O)NCC(C)C[<].[+rn=30]}	834.6808498	46.5850491	103.2940862
{[>]NC(CCCC[NH3+])C=O.[+rn=80],CCCCC(C=O)NCC(C)C[<].[+rn=20]}	960.8866696	39.67317692	99.4098107
{[>]NC(CCCC[NH3+])C=O.[+rn=90],CCCCC(C=O)NCC(C)C[<].[+rn=10]}	1237.892446	42.66860275	95.21431375
{[>]NC(CCCC[NH3+])C=O.[+rn=10],CCC(C)CCNC(C)C=O[<].[+rn=90]}	36.40859553	62.18479416	88.2422129
{[>]NC(CCCC[NH3+])C=O.[+rn=20],CCC(C)CCNC(C)C=O[<].[+rn=80]}	29.55400257	43.52112782	80.15155365
{[>]NC(CCCC[NH3+])C=O.[+rn=30],CCC(C)CCNC(C)C=O[<].[+rn=70]}	26.2838844	42.38755168	70.23146434
{[>]NC(CCCC[NH3+])C=O.[+rn=40],CCC(C)CCNC(C)C=O[<].[+rn=60]}	22.04642815	37.2102244	61.46134442
{[>]NC(CCCC[NH3+])C=O.[+rn=50],CCC(C)CCNC(C)C=O[<].[+rn=50]}	21.85678244	34.17501663	55.86456786
{[>]NC(CCCC[NH3+])C=O.[+rn=60],CCC(C)CCNC(C)C=O[<].[+rn=40]}	21.9482771	31.1181624	53.01241785
{[>]NC(CCCC[NH3+])C=O.[+rn=70],CCC(C)CCNC(C)C=O[<].[+rn=30]}	29.69952096	28.94029438	53.6142749
{[>]NC(CCCC[NH3+])C=O.[+rn=80],CCC(C)CCNC(C)C=O[<].[+rn=20]}	36.31669705	26.0608181	54.69866479
{[>]NC(CCCC[NH3+])C=O.[+rn=90],CCC(C)CCNC(C)C=O[<].[+rn=10]}	44.0360733	32.61642732	59.17041595
{[>]NC(CCCC[NH3+])C=O.[+rn=10],CCCCCC(C=O)NC[<].[+rn=90]}	103.3129813	64.97306569	100.4382821
{[>]NC(CCCC[NH3+])C=O.[+rn=20],CCCCCC(C=O)NC[<].[+rn=80]}	97.97245217	41.37892462	90.12014321
{[>]NC(CCCC[NH3+])C=O.[+rn=30],CCCCCC(C=O)NC[<].[+rn=70]}	97.25588718	43.55164854	80.89977153
{[>]NC(CCCC[NH3+])C=O.[+rn=40],CCCCCC(C=O)NC[<].[+rn=60]}	85.27540774	32.40919664	71.56752744
{[>]NC(CCCC[NH3+])C=O.[+rn=50],CCCCCC(C=O)NC[<].[+rn=50]}	97.61562076	31.80583376	65.86048564
{[>]NC(CCCC[NH3+])C=O.[+rn=60],CCCCCC(C=O)NC[<].[+rn=40]}	109.2941221	28.17149061	61.26377812
{[>]NC(CCCC[NH3+])C=O.[+rn=70],CCCCCC(C=O)NC[<].[+rn=30]}	139.9036683	31.08212593	58.62157921
{[>]NC(CCCC[NH3+])C=O.[+rn=80],CCCCCC(C=O)NC[<].[+rn=20]}	166.2696958	27.18762713	58.53904797
{[>]NC(CCCC[NH3+])C=O.[+rn=90],CCCCCC(C=O)NC[<].[+rn=10]}	235.5746767	41.67730809	63.82360215
{[>]NC(CCCC[NH3+])C=O.[+rn=10],CCCC(C)C(C=O)NC[<].[+rn=90]}	13.76941054	50.3268518	96.08616609
{[>]NC(CCCC[NH3+])C=O.[+rn=20],CCCC(C)C(C=O)NC[<].[+rn=80]}	11.83399239	34.72509236	84.07333981
{[>]NC(CCCC[NH3+])C=O.[+rn=30],CCCC(C)C(C=O)NC[<].[+rn=70]}	11.96571878	34.09942066	71.93023484
{[>]NC(CCCC[NH3+])C=O.[+rn=40],CCCC(C)C(C=O)NC[<].[+rn=60]}	10.63643928	29.6323262	63.05110089
{[>]NC(CCCC[NH3+])C=O.[+rn=50],CCCC(C)C(C=O)NC[<].[+rn=50]}	11.0135053	27.86717796	59.04578155
{[>]NC(CCCC[NH3+])C=O.[+rn=60],CCCC(C)C(C=O)NC[<].[+rn=40]}	12.58696021	25.8942914	58.26541674
{[>]NC(CCCC[NH3+])C=O.[+rn=70],CCCC(C)C(C=O)NC[<].[+rn=30]}	16.55854778	25.35200084	60.02088141
{[>]NC(CCCC[NH3+])C=O.[+rn=80],CCCC(C)C(C=O)NC[<].[+rn=20]}	21.1466852	25.38387641	62.33426767
{[>]NC(CCCC[NH3+])C=O.[+rn=90],CCCC(C)C(C=O)NC[<].[+rn=10]}	31.4130877	34.29545095	65.16194787
{[>]NC(CCCC[NH3+])C=O.[+rn=10],CCC(C)CNC(C=O)CC[<].[+rn=90]}	194.1038205	81.10916638	129.2570412
{[>]NC(CCCC[NH3+])C=O.[+rn=20],CCC(C)CNC(C=O)CC[<].[+rn=80]}	198.3800269	56.19910883	114.9037909
{[>]NC(CCCC[NH3+])C=O.[+rn=30],CCC(C)CNC(C=O)CC[<].[+rn=70]}	224.7577598	53.1834188	100.5104152
{[>]NC(CCCC[NH3+])C=O.[+rn=40],CCC(C)CNC(C=O)CC[<].[+rn=60]}	237.1256643	43.86415919	89.87416364
{[>]NC(CCCC[NH3+])C=O.[+rn=50],CCC(C)CNC(C=O)CC[<].[+rn=50]}	267.3891721	40.42996274	83.4066613
{[>]NC(CCCC[NH3+])C=O.[+rn=60],CCC(C)CNC(C=O)CC[<].[+rn=40]}	282.7786279	36.95179406	77.12401586
{[>]NC(CCCC[NH3+])C=O.[+rn=70],CCC(C)CNC(C=O)CC[<].[+rn=30]}	378.8786416	34.70730788	75.7949251
{[>]NC(CCCC[NH3+])C=O.[+rn=80],CCC(C)CNC(C=O)CC[<].[+rn=20]}	459.2647597	29.99298955	76.67698374
{[>]NC(CCCC[NH3+])C=O.[+rn=90],CCC(C)CNC(C=O)CC[<].[+rn=10]}	596.9077577	34.41721701	79.48787312
{[>]NC(CCCC[NH3+])C=O.[+rn=10],CCC(C=O)NC(CC)(CC)CC[<].[+rn=90]}	9.858811382	101.207491	102.7966833
{[>]NC(CCCC[NH3+])C=O.[+rn=20],CCC(C=O)NC(CC)(CC)CC[<].[+rn=80]}	9.915154615	76.09730028	95.28638491
{[>]NC(CCCC[NH3+])C=O.[+rn=30],CCC(C=O)NC(CC)(CC)CC[<].[+rn=70]}	10.18419486	67.66600057	87.73188552
{[>]NC(CCCC[NH3+])C=O.[+rn=40],CCC(C=O)NC(CC)(CC)CC[<].[+rn=60]}	9.594555871	59.50734325	82.02002786
{[>]NC(CCCC[NH3+])C=O.[+rn=50],CCC(C=O)NC(CC)(CC)CC[<].[+rn=50]}	10.08280586	52.00730945	78.89280509
{[>]NC(CCCC[NH3+])C=O.[+rn=60],CCC(C=O)NC(CC)(CC)CC[<].[+rn=40]}	11.17452316	45.45056139	75.89998259
{[>]NC(CCCC[NH3+])C=O.[+rn=70],CCC(C=O)NC(CC)(CC)CC[<].[+rn=30]}	14.13214157	38.71514593	73.54045959
{[>]NC(CCCC[NH3+])C=O.[+rn=80],CCC(C=O)NC(CC)(CC)CC[<].[+rn=20]}	17.86054988	33.55772205	71.84581663
{[>]NC(CCCC[NH3+])C=O.[+rn=90],CCC(C=O)NC(CC)(CC)CC[<].[+rn=10]}	23.61170822	32.32845606	72.16847787
{[>]NC(CCCC[NH3+])C=O.[+rn=10],CCCC(C)CNC(C=O)CC[<].[+rn=90]}	16.5777201	80.29837924	118.6601732
{[>]NC(CCCC[NH3+])C=O.[+rn=20],CCCC(C)CNC(C=O)CC[<].[+rn=80]}	16.95155278	54.20267171	105.8088162
{[>]NC(CCCC[NH3+])C=O.[+rn=30],CCCC(C)CNC(C=O)CC[<].[+rn=70]}	17.02430087	52.39467578	94.71094402
{[>]NC(CCCC[NH3+])C=O.[+rn=40],CCCC(C)CNC(C=O)CC[<].[+rn=60]}	17.46015921	45.4661431	85.41121413
{[>]NC(CCCC[NH3+])C=O.[+rn=50],CCCC(C)CNC(C=O)CC[<].[+rn=50]}	19.43827392	43.5247375	78.23808911
{[>]NC(CCCC[NH3+])C=O.[+rn=60],CCCC(C)CNC(C=O)CC[<].[+rn=40]}	24.80134788	39.63891772	70.781873
{[>]NC(CCCC[NH3+])C=O.[+rn=70],CCCC(C)CNC(C=O)CC[<].[+rn=30]}	36.24729782	37.27541754	68.33774061
{[>]NC(CCCC[NH3+])C=O.[+rn=80],CCCC(C)CNC(C=O)CC[<].[+rn=20]}	51.21402202	31.54082634	69.60960577
{[>]NC(CCCC[NH3+])C=O.[+rn=90],CCCC(C)CNC(C=O)CC[<].[+rn=10]}	74.66492647	36.87830703	73.70983558
{[>]NC(CCCC[NH3+])C=O.[+rn=10],CCC(CC)NC(C)C=O[<].[+rn=90]}	181.2929055	72.68214568	115.2776628
{[>]NC(CCCC[NH3+])C=O.[+rn=20],CCC(CC)NC(C)C=O[<].[+rn=80]}	150.0116646	47.25287783	102.5616271
{[>]NC(CCCC[NH3+])C=O.[+rn=30],CCC(CC)NC(C)C=O[<].[+rn=70]}	136.8897763	44.69874069	88.90899398
{[>]NC(CCCC[NH3+])C=O.[+rn=40],CCC(CC)NC(C)C=O[<].[+rn=60]}	106.5954021	36.33883708	77.22309482
{[>]NC(CCCC[NH3+])C=O.[+rn=50],CCC(CC)NC(C)C=O[<].[+rn=50]}	96.19435632	32.14670618	68.99244135
{[>]NC(CCCC[NH3+])C=O.[+rn=60],CCC(CC)NC(C)C=O[<].[+rn=40]}	81.01567509	27.0015399	63.4849897
{[>]NC(CCCC[NH3+])C=O.[+rn=70],CCC(CC)NC(C)C=O[<].[+rn=30]}	86.17639996	26.22902008	62.65778512
{[>]NC(CCCC[NH3+])C=O.[+rn=80],CCC(CC)NC(C)C=O[<].[+rn=20]}	92.13014526	24.21546041	61.53963825
{[>]NC(CCCC[NH3+])C=O.[+rn=90],CCC(CC)NC(C)C=O[<].[+rn=10]}	112.8079403	34.25865478	61.18393166
{[>]NC(CCCC[NH3+])C=O.[+rn=10],CC(C=O)NCC(C)C(C)(C)C[<].[+rn=90]}	35.35537523	70.34652784	56.54273124
{[>]NC(CCCC[NH3+])C=O.[+rn=20],CC(C=O)NCC(C)C(C)(C)C[<].[+rn=80]}	33.63762357	59.9207783	51.50771254
{[>]NC(CCCC[NH3+])C=O.[+rn=30],CC(C=O)NCC(C)C(C)(C)C[<].[+rn=70]}	34.18765985	50.99107236	47.24785966
{[>]NC(CCCC[NH3+])C=O.[+rn=40],CC(C=O)NCC(C)C(C)(C)C[<].[+rn=60]}	32.1190971	45.45146484	43.57835986
{[>]NC(CCCC[NH3+])C=O.[+rn=50],CC(C=O)NCC(C)C(C)(C)C[<].[+rn=50]}	33.30002696	39.1468631	41.41889317
{[>]NC(CCCC[NH3+])C=O.[+rn=60],CC(C=O)NCC(C)C(C)(C)C[<].[+rn=40]}	30.16046284	32.16249855	39.01647617
{[>]NC(CCCC[NH3+])C=O.[+rn=70],CC(C=O)NCC(C)C(C)(C)C[<].[+rn=30]}	29.50087078	26.21027342	37.54518798
{[>]NC(CCCC[NH3+])C=O.[+rn=80],CC(C=O)NCC(C)C(C)(C)C[<].[+rn=20]}	28.33721626	23.18583473	36.98958309
{[>]NC(CCCC[NH3+])C=O.[+rn=90],CC(C=O)NCC(C)C(C)(C)C[<].[+rn=10]}	27.79533299	19.65602029	37.28046055
{[>]NC(CCCC[NH3+])C=O.[+rn=10],CCC(C)(C)CNC(C)C=O[<].[+rn=90]}	1190.121517	88.95503564	116.7514139
{[>]NC(CCCC[NH3+])C=O.[+rn=20],CCC(C)(C)CNC(C)C=O[<].[+rn=80]}	1008.106314	66.28075611	106.2491686
{[>]NC(CCCC[NH3+])C=O.[+rn=30],CCC(C)(C)CNC(C)C=O[<].[+rn=70]}	909.2724013	58.91793554	97.84737674
{[>]NC(CCCC[NH3+])C=O.[+rn=40],CCC(C)(C)CNC(C)C=O[<].[+rn=60]}	760.2710078	50.64514522	91.35517811
{[>]NC(CCCC[NH3+])C=O.[+rn=50],CCC(C)(C)CNC(C)C=O[<].[+rn=50]}	755.0258327	44.41111458	85.76090568
{[>]NC(CCCC[NH3+])C=O.[+rn=60],CCC(C)(C)CNC(C)C=O[<].[+rn=40]}	672.4626435	37.84067291	78.28455117
{[>]NC(CCCC[NH3+])C=O.[+rn=70],CCC(C)(C)CNC(C)C=O[<].[+rn=30]}	658.1112221	31.4908045	74.68978312
{[>]NC(CCCC[NH3+])C=O.[+rn=80],CCC(C)(C)CNC(C)C=O[<].[+rn=20]}	599.3583047	27.68239026	73.36116367
{[>]NC(CCCC[NH3+])C=O.[+rn=90],CCC(C)(C)CNC(C)C=O[<].[+rn=10]}	576.7899333	27.23650836	74.82795545
{[>]NC(CCCC[NH3+])C=O.[+rn=10],CCCC(C)CC(C=O)NCC[<].[+rn=90]}	5.497671283	86.70644516	128.4770169
{[>]NC(CCCC[NH3+])C=O.[+rn=20],CCCC(C)CC(C=O)NCC[<].[+rn=80]}	5.055530526	57.87502978	114.5129599
{[>]NC(CCCC[NH3+])C=O.[+rn=30],CCCC(C)CC(C=O)NCC[<].[+rn=70]}	5.058608325	54.67583878	102.5128009
{[>]NC(CCCC[NH3+])C=O.[+rn=40],CCCC(C)CC(C=O)NCC[<].[+rn=60]}	4.648841436	48.73319903	91.96357762
{[>]NC(CCCC[NH3+])C=O.[+rn=50],CCCC(C)CC(C=O)NCC[<].[+rn=50]}	4.974353473	45.13625245	87.41755337
{[>]NC(CCCC[NH3+])C=O.[+rn=60],CCCC(C)CC(C=O)NCC[<].[+rn=40]}	6.380421064	41.4241023	83.96950931
{[>]NC(CCCC[NH3+])C=O.[+rn=70],CCCC(C)CC(C=O)NCC[<].[+rn=30]}	9.81076859	39.49881088	81.85056494
{[>]NC(CCCC[NH3+])C=O.[+rn=80],CCCC(C)CC(C=O)NCC[<].[+rn=20]}	12.82016013	33.85452257	81.40400214
{[>]NC(CCCC[NH3+])C=O.[+rn=90],CCCC(C)CC(C=O)NCC[<].[+rn=10]}	16.89565226	40.63904294	84.18513384
{[>]NC(CCCC[NH3+])C=O.[+rn=10],CNC(C=O)C(C)(C)C(C)C[<].[+rn=90]}	3.613226851	34.8174686	35.1055666
{[>]NC(CCCC[NH3+])C=O.[+rn=20],CNC(C=O)C(C)(C)C(C)C[<].[+rn=80]}	3.427222692	29.697146	32.25461287
{[>]NC(CCCC[NH3+])C=O.[+rn=30],CNC(C=O)C(C)(C)C(C)C[<].[+rn=70]}	3.171775046	24.83538398	29.54025632
{[>]NC(CCCC[NH3+])C=O.[+rn=40],CNC(C=O)C(C)(C)C(C)C[<].[+rn=60]}	2.651792082	21.58994608	26.76539691
{[>]NC(CCCC[NH3+])C=O.[+rn=50],CNC(C=O)C(C)(C)C(C)C[<].[+rn=50]}	2.525857467	18.90830056	25.40845273
{[>]NC(CCCC[NH3+])C=O.[+rn=60],CNC(C=O)C(C)(C)C(C)C[<].[+rn=40]}	2.341944539	16.62065001	24.60062774
{[>]NC(CCCC[NH3+])C=O.[+rn=70],CNC(C=O)C(C)(C)C(C)C[<].[+rn=30]}	2.542709323	14.28486501	24.89210606
{[>]NC(CCCC[NH3+])C=O.[+rn=80],CNC(C=O)C(C)(C)C(C)C[<].[+rn=20]}	2.438948441	13.58882749	25.88120391
{[>]NC(CCCC[NH3+])C=O.[+rn=90],CNC(C=O)C(C)(C)C(C)C[<].[+rn=10]}	2.473722992	13.3503488	27.66532156
{[>]NC(CCCC[NH3+])C=O.[+rn=10],CCC(C)NC(C=O)CC(C)C[<].[+rn=90]}	3.856207493	98.67596513	148.7675763
{[>]NC(CCCC[NH3+])C=O.[+rn=20],CCC(C)NC(C=O)CC(C)C[<].[+rn=80]}	3.433125002	73.18036175	130.495235
{[>]NC(CCCC[NH3+])C=O.[+rn=30],CCC(C)NC(C=O)CC(C)C[<].[+rn=70]}	3.513554807	65.02831213	115.4473842
{[>]NC(CCCC[NH3+])C=O.[+rn=40],CCC(C)NC(C=O)CC(C)C[<].[+rn=60]}	3.977997685	55.18348663	104.4582709
{[>]NC(CCCC[NH3+])C=O.[+rn=50],CCC(C)NC(C=O)CC(C)C[<].[+rn=50]}	5.512436866	47.40800203	98.33013708
{[>]NC(CCCC[NH3+])C=O.[+rn=60],CCC(C)NC(C=O)CC(C)C[<].[+rn=40]}	7.593227835	40.55429055	92.16545496
{[>]NC(CCCC[NH3+])C=O.[+rn=70],CCC(C)NC(C=O)CC(C)C[<].[+rn=30]}	11.44904738	36.4228197	89.0271251
{[>]NC(CCCC[NH3+])C=O.[+rn=80],CCC(C)NC(C=O)CC(C)C[<].[+rn=20]}	14.88897433	33.91792793	89.61557446
{[>]NC(CCCC[NH3+])C=O.[+rn=90],CCC(C)NC(C=O)CC(C)C[<].[+rn=10]}	20.05651075	32.15804064	91.0011747
{[>]NC(CCCC[NH3+])C=O.[+rn=10],CCCC(C=O)NCC(C)C(C)C[<].[+rn=90]}	15.58072939	93.1031649	97.43030715
{[>]NC(CCCC[NH3+])C=O.[+rn=20],CCCC(C=O)NCC(C)C(C)C[<].[+rn=80]}	14.17719615	68.86479234	86.32396541
{[>]NC(CCCC[NH3+])C=O.[+rn=30],CCCC(C=O)NCC(C)C(C)C[<].[+rn=70]}	14.28734791	61.58737979	76.33032621
{[>]NC(CCCC[NH3+])C=O.[+rn=40],CCCC(C=O)NCC(C)C(C)C[<].[+rn=60]}	13.11963538	52.85478521	70.3949752
{[>]NC(CCCC[NH3+])C=O.[+rn=50],CCCC(C=O)NCC(C)C(C)C[<].[+rn=50]}	14.52406848	46.08580436	66.12772698
{[>]NC(CCCC[NH3+])C=O.[+rn=60],CCCC(C=O)NCC(C)C(C)C[<].[+rn=40]}	15.73790629	40.08915963	61.65510694
{[>]NC(CCCC[NH3+])C=O.[+rn=70],CCCC(C=O)NCC(C)C(C)C[<].[+rn=30]}	19.10259099	34.91983822	59.82848619
{[>]NC(CCCC[NH3+])C=O.[+rn=80],CCCC(C=O)NCC(C)C(C)C[<].[+rn=20]}	21.07407892	31.87957632	60.56758384
{[>]NC(CCCC[NH3+])C=O.[+rn=90],CCCC(C=O)NCC(C)C(C)C[<].[+rn=10]}	27.21989958	32.97777388	61.4528161
{[>]NC(CCCC[NH3+])C=O.[+rn=10],CCCC(C=O)NC(C)(C)C(C)C[<].[+rn=90]}	8.675173151	100.1486944	86.96686069
{[>]NC(CCCC[NH3+])C=O.[+rn=20],CCCC(C=O)NC(C)(C)C(C)C[<].[+rn=80]}	8.431816253	80.62264533	80.33031196
{[>]NC(CCCC[NH3+])C=O.[+rn=30],CCCC(C=O)NC(C)(C)C(C)C[<].[+rn=70]}	9.309908873	69.21203441	74.31631017
{[>]NC(CCCC[NH3+])C=O.[+rn=40],CCCC(C=O)NC(C)(C)C(C)C[<].[+rn=60]}	9.679685577	59.7274097	68.94679397
{[>]NC(CCCC[NH3+])C=O.[+rn=50],CCCC(C=O)NC(C)(C)C(C)C[<].[+rn=50]}	10.42263159	51.87342005	65.49312415
{[>]NC(CCCC[NH3+])C=O.[+rn=60],CCCC(C=O)NC(C)(C)C(C)C[<].[+rn=40]}	12.16068931	44.19606438	61.7638027
{[>]NC(CCCC[NH3+])C=O.[+rn=70],CCCC(C=O)NC(C)(C)C(C)C[<].[+rn=30]}	16.55416545	37.64263745	58.68309903
{[>]NC(CCCC[NH3+])C=O.[+rn=80],CCCC(C=O)NC(C)(C)C(C)C[<].[+rn=20]}	22.81418411	33.8149669	55.59199308
{[>]NC(CCCC[NH3+])C=O.[+rn=90],CCCC(C=O)NC(C)(C)C(C)C[<].[+rn=10]}	31.92185039	29.38970431	54.70991376
{[>]NC(CCCC[NH3+])C=O.[+rn=10],CCC(C)C(C)NC(C)C=O[<].[+rn=90]}	42.17032078	61.0008893	94.62617795
{[>]NC(CCCC[NH3+])C=O.[+rn=20],CCC(C)C(C)NC(C)C=O[<].[+rn=80]}	40.97255478	46.16000273	80.70512345
{[>]NC(CCCC[NH3+])C=O.[+rn=30],CCC(C)C(C)NC(C)C=O[<].[+rn=70]}	43.53921541	39.89247549	71.95897055
{[>]NC(CCCC[NH3+])C=O.[+rn=40],CCC(C)C(C)NC(C)C=O[<].[+rn=60]}	41.76430879	35.46105289	65.28314586
{[>]NC(CCCC[NH3+])C=O.[+rn=50],CCC(C)C(C)NC(C)C=O[<].[+rn=50]}	44.05746803	32.38972395	61.40872079
{[>]NC(CCCC[NH3+])C=O.[+rn=60],CCC(C)C(C)NC(C)C=O[<].[+rn=40]}	45.12070078	29.53252877	59.13314364
{[>]NC(CCCC[NH3+])C=O.[+rn=70],CCC(C)C(C)NC(C)C=O[<].[+rn=30]}	56.79392432	25.47631388	58.4170341
{[>]NC(CCCC[NH3+])C=O.[+rn=80],CCC(C)C(C)NC(C)C=O[<].[+rn=20]}	66.40751202	24.29747244	58.77750203
{[>]NC(CCCC[NH3+])C=O.[+rn=90],CCC(C)C(C)NC(C)C=O[<].[+rn=10]}	81.95114697	24.54622195	60.61546278
{[>]NC(CCCC[NH3+])C=O.[+rn=10],CCCCC(C=O)NCCC(C)C[<].[+rn=90]}	8.86804902	108.6566571	122.4132303
{[>]NC(CCCC[NH3+])C=O.[+rn=20],CCCCC(C=O)NCCC(C)C[<].[+rn=80]}	8.638672066	73.18854218	110.5350851
{[>]NC(CCCC[NH3+])C=O.[+rn=30],CCCCC(C=O)NCCC(C)C[<].[+rn=70]}	8.661922781	69.27293789	98.9419541
{[>]NC(CCCC[NH3+])C=O.[+rn=40],CCCCC(C=O)NCCC(C)C[<].[+rn=60]}	8.522095423	58.64169196	89.98275426
{[>]NC(CCCC[NH3+])C=O.[+rn=50],CCCCC(C=O)NCCC(C)C[<].[+rn=50]}	10.29059685	52.48912364	83.24000763
{[>]NC(CCCC[NH3+])C=O.[+rn=60],CCCCC(C=O)NCCC(C)C[<].[+rn=40]}	11.47768081	45.9019564	78.50381524
{[>]NC(CCCC[NH3+])C=O.[+rn=70],CCCCC(C=O)NCCC(C)C[<].[+rn=30]}	14.65914746	44.21860377	76.0529399
{[>]NC(CCCC[NH3+])C=O.[+rn=80],CCCCC(C=O)NCCC(C)C[<].[+rn=20]}	17.44522812	36.84166301	74.56543351
{[>]NC(CCCC[NH3+])C=O.[+rn=90],CCCCC(C=O)NCCC(C)C[<].[+rn=10]}	25.0462725	44.27220133	76.91872732
{[>]NC(CCCC[NH3+])C=O.[+rn=10],CCC(C=O)NC(C)C(C)C[<].[+rn=90]}	282.3665054	83.34678857	129.9759349
{[>]NC(CCCC[NH3+])C=O.[+rn=20],CCC(C=O)NC(C)C(C)C[<].[+rn=80]}	259.7617062	62.02461848	114.5975029
{[>]NC(CCCC[NH3+])C=O.[+rn=30],CCC(C=O)NC(C)C(C)C[<].[+rn=70]}	242.0717423	55.43769859	101.7168703
{[>]NC(CCCC[NH3+])C=O.[+rn=40],CCC(C=O)NC(C)C(C)C[<].[+rn=60]}	206.434694	47.3302229	90.53671221
{[>]NC(CCCC[NH3+])C=O.[+rn=50],CCC(C=O)NC(C)C(C)C[<].[+rn=50]}	206.3523232	41.05041289	84.04114042
{[>]NC(CCCC[NH3+])C=O.[+rn=60],CCC(C=O)NC(C)C(C)C[<].[+rn=40]}	194.7458951	34.67368397	77.64302612
{[>]NC(CCCC[NH3+])C=O.[+rn=70],CCC(C=O)NC(C)C(C)C[<].[+rn=30]}	217.3583458	30.0844267	74.2691631
{[>]NC(CCCC[NH3+])C=O.[+rn=80],CCC(C=O)NC(C)C(C)C[<].[+rn=20]}	242.0823469	26.76861755	74.88420438
{[>]NC(CCCC[NH3+])C=O.[+rn=90],CCC(C=O)NC(C)C(C)C[<].[+rn=10]}	319.9992788	26.12019677	76.95637098
{[>]NC(CCCC[NH3+])C=O.[+rn=10],CCCC(C=O)NCCC(C)CC[<].[+rn=90]}	4.755870636	82.35822952	94.15634497
{[>]NC(CCCC[NH3+])C=O.[+rn=20],CCCC(C=O)NCCC(C)CC[<].[+rn=80]}	3.854638526	56.34675375	84.3147275
{[>]NC(CCCC[NH3+])C=O.[+rn=30],CCCC(C=O)NCCC(C)CC[<].[+rn=70]}	3.371815083	54.50882191	74.0104954
{[>]NC(CCCC[NH3+])C=O.[+rn=40],CCCC(C=O)NCCC(C)CC[<].[+rn=60]}	2.883171529	46.18388218	65.71848855
{[>]NC(CCCC[NH3+])C=O.[+rn=50],CCCC(C=O)NCCC(C)CC[<].[+rn=50]}	3.056095216	42.53069511	61.67635831
{[>]NC(CCCC[NH3+])C=O.[+rn=60],CCCC(C=O)NCCC(C)CC[<].[+rn=40]}	3.208770411	38.47223761	59.61777923
{[>]NC(CCCC[NH3+])C=O.[+rn=70],CCCC(C=O)NCCC(C)CC[<].[+rn=30]}	4.093008397	37.31480269	60.24709427
{[>]NC(CCCC[NH3+])C=O.[+rn=80],CCCC(C=O)NCCC(C)CC[<].[+rn=20]}	5.027707121	31.78386368	62.67664524
{[>]NC(CCCC[NH3+])C=O.[+rn=90],CCCC(C=O)NCCC(C)CC[<].[+rn=10]}	6.387312201	38.61622764	66.39206409
{[>]NC(CCCC[NH3+])C=O.[+rn=10],CCCC(C=O)NC(CC)CC[<].[+rn=90]}	24.18755967	111.5422442	149.7756106
{[>]NC(CCCC[NH3+])C=O.[+rn=20],CCCC(C=O)NC(CC)CC[<].[+rn=80]}	25.1544433	73.26450946	133.7944235
{[>]NC(CCCC[NH3+])C=O.[+rn=30],CCCC(C=O)NC(CC)CC[<].[+rn=70]}	26.9485652	69.08440676	120.5978714
{[>]NC(CCCC[NH3+])C=O.[+rn=40],CCCC(C=O)NC(CC)CC[<].[+rn=60]}	27.71995306	55.87870966	108.9632277
{[>]NC(CCCC[NH3+])C=O.[+rn=50],CCCC(C=O)NC(CC)CC[<].[+rn=50]}	31.86469156	48.29280736	102.7326152
{[>]NC(CCCC[NH3+])C=O.[+rn=60],CCCC(C=O)NC(CC)CC[<].[+rn=40]}	37.6880521	40.47392509	97.92651536
{[>]NC(CCCC[NH3+])C=O.[+rn=70],CCCC(C=O)NC(CC)CC[<].[+rn=30]}	53.97882245	35.85045292	95.87669842
{[>]NC(CCCC[NH3+])C=O.[+rn=80],CCCC(C=O)NC(CC)CC[<].[+rn=20]}	68.80437312	29.70966407	93.35885858
{[>]NC(CCCC[NH3+])C=O.[+rn=90],CCCC(C=O)NC(CC)CC[<].[+rn=10]}	93.17571783	31.96470899	92.6559845
{[>]NC(CCCC[NH3+])C=O.[+rn=10],CCC(C)CC(C=O)NC[<].[+rn=90]}	137.4735256	73.69812492	109.8607863
{[>]NC(CCCC[NH3+])C=O.[+rn=20],CCC(C)CC(C=O)NC[<].[+rn=80]}	119.0779217	49.96720164	97.21548019
{[>]NC(CCCC[NH3+])C=O.[+rn=30],CCC(C)CC(C=O)NC[<].[+rn=70]}	109.4847283	47.10450461	86.71080194
{[>]NC(CCCC[NH3+])C=O.[+rn=40],CCC(C)CC(C=O)NC[<].[+rn=60]}	84.33553879	40.34898631	78.67611427
{[>]NC(CCCC[NH3+])C=O.[+rn=50],CCC(C)CC(C=O)NC[<].[+rn=50]}	81.45770439	37.17178258	72.3372859
{[>]NC(CCCC[NH3+])C=O.[+rn=60],CCC(C)CC(C=O)NC[<].[+rn=40]}	78.28605784	33.65253723	67.54181227
{[>]NC(CCCC[NH3+])C=O.[+rn=70],CCC(C)CC(C=O)NC[<].[+rn=30]}	89.02694849	31.87117812	67.43414144
{[>]NC(CCCC[NH3+])C=O.[+rn=80],CCC(C)CC(C=O)NC[<].[+rn=20]}	92.25403419	29.37869189	68.43320136
{[>]NC(CCCC[NH3+])C=O.[+rn=90],CCC(C)CC(C=O)NC[<].[+rn=10]}	110.5538233	37.22912259	70.93377897
{[>]NC(CCCC[NH3+])C=O.[+rn=10],CCC(C)C(C=O)NC(C)C[<].[+rn=90]}	42.97135467	80.50622147	137.9450961
{[>]NC(CCCC[NH3+])C=O.[+rn=20],CCC(C)C(C=O)NC(C)C[<].[+rn=80]}	39.88398631	59.97955221	120.4823281
{[>]NC(CCCC[NH3+])C=O.[+rn=30],CCC(C)C(C=O)NC(C)C[<].[+rn=70]}	37.31233488	53.12036895	108.2049116
{[>]NC(CCCC[NH3+])C=O.[+rn=40],CCC(C)C(C=O)NC(C)C[<].[+rn=60]}	31.00326505	44.82841156	99.1320001
{[>]NC(CCCC[NH3+])C=O.[+rn=50],CCC(C)C(C=O)NC(C)C[<].[+rn=50]}	29.2835725	38.42449676	92.67860975
{[>]NC(CCCC[NH3+])C=O.[+rn=60],CCC(C)C(C=O)NC(C)C[<].[+rn=40]}	25.08099453	32.91870337	85.99746189
{[>]NC(CCCC[NH3+])C=O.[+rn=70],CCC(C)C(C=O)NC(C)C[<].[+rn=30]}	25.69274548	29.22221565	83.02272166
{[>]NC(CCCC[NH3+])C=O.[+rn=80],CCC(C)C(C=O)NC(C)C[<].[+rn=20]}	24.79595921	26.92783893	83.03817108
{[>]NC(CCCC[NH3+])C=O.[+rn=90],CCC(C)C(C=O)NC(C)C[<].[+rn=10]}	25.17517966	25.7879745	83.37412778
{[>]NC(CCCC[NH3+])C=O.[+rn=10],CCC(C)CNC(C=O)CC(C)C[<].[+rn=90]}	21.82118012	105.4885959	124.7806997
{[>]NC(CCCC[NH3+])C=O.[+rn=20],CCC(C)CNC(C=O)CC(C)C[<].[+rn=80]}	19.60189157	77.16518399	110.2921694
{[>]NC(CCCC[NH3+])C=O.[+rn=30],CCC(C)CNC(C=O)CC(C)C[<].[+rn=70]}	18.81793324	69.00166925	98.92259204
{[>]NC(CCCC[NH3+])C=O.[+rn=40],CCC(C)CNC(C=O)CC(C)C[<].[+rn=60]}	18.58927388	59.67554033	90.33502759
{[>]NC(CCCC[NH3+])C=O.[+rn=50],CCC(C)CNC(C=O)CC(C)C[<].[+rn=50]}	20.06871809	52.38240602	85.19680924
{[>]NC(CCCC[NH3+])C=O.[+rn=60],CCC(C)CNC(C=O)CC(C)C[<].[+rn=40]}	21.90638643	44.62055741	81.30682252
{[>]NC(CCCC[NH3+])C=O.[+rn=70],CCC(C)CNC(C=O)CC(C)C[<].[+rn=30]}	25.83021173	39.03816913	78.17951564
{[>]NC(CCCC[NH3+])C=O.[+rn=80],CCC(C)CNC(C=O)CC(C)C[<].[+rn=20]}	29.47235058	34.89872272	77.23523113
{[>]NC(CCCC[NH3+])C=O.[+rn=90],CCC(C)CNC(C=O)CC(C)C[<].[+rn=10]}	39.92496093	36.08372651	77.55977916
{[>]NC(CCCC[NH3+])C=O.[+rn=10],CCCCCCNC(C=O)CC[<].[+rn=90]}	55.91524047	78.49620109	104.8657021
{[>]NC(CCCC[NH3+])C=O.[+rn=20],CCCCCCNC(C=O)CC[<].[+rn=80]}	53.17518258	50.9486327	92.10004701
{[>]NC(CCCC[NH3+])C=O.[+rn=30],CCCCCCNC(C=O)CC[<].[+rn=70]}	57.63155291	53.53932078	81.02173325
{[>]NC(CCCC[NH3+])C=O.[+rn=40],CCCCCCNC(C=O)CC[<].[+rn=60]}	56.74782992	41.38516919	72.51411149
{[>]NC(CCCC[NH3+])C=O.[+rn=50],CCCCCCNC(C=O)CC[<].[+rn=50]}	63.73095559	39.62433858	65.58937736
{[>]NC(CCCC[NH3+])C=O.[+rn=60],CCCCCCNC(C=O)CC[<].[+rn=40]}	67.64099274	34.45267936	60.28299579
{[>]NC(CCCC[NH3+])C=O.[+rn=70],CCCCCCNC(C=O)CC[<].[+rn=30]}	89.12366698	34.9965149	58.44402664
{[>]NC(CCCC[NH3+])C=O.[+rn=80],CCCCCCNC(C=O)CC[<].[+rn=20]}	98.98438091	26.95158112	58.70193472
{[>]NC(CCCC[NH3+])C=O.[+rn=90],CCCCCCNC(C=O)CC[<].[+rn=10]}	123.6290461	34.49182981	64.92087976
{[>]NC(CCCC[NH3+])C=O.[+rn=10],CCCCCC(C=O)NC(C)CC[<].[+rn=90]}	28.38921931	105.1316569	145.4373247
{[>]NC(CCCC[NH3+])C=O.[+rn=20],CCCCCC(C=O)NC(C)CC[<].[+rn=80]}	30.84662649	67.38797646	130.2857005
{[>]NC(CCCC[NH3+])C=O.[+rn=30],CCCCCC(C=O)NC(C)CC[<].[+rn=70]}	34.47526597	63.71745504	115.3939347
{[>]NC(CCCC[NH3+])C=O.[+rn=40],CCCCCC(C=O)NC(C)CC[<].[+rn=60]}	37.40975621	54.58048929	102.2942952
{[>]NC(CCCC[NH3+])C=O.[+rn=50],CCCCCC(C=O)NC(C)CC[<].[+rn=50]}	45.62039101	48.5895815	96.29951874
{[>]NC(CCCC[NH3+])C=O.[+rn=60],CCCCCC(C=O)NC(C)CC[<].[+rn=40]}	63.42863372	43.8771843	91.02693172
{[>]NC(CCCC[NH3+])C=O.[+rn=70],CCCCCC(C=O)NC(C)CC[<].[+rn=30]}	95.15917343	41.597735	89.9157601
{[>]NC(CCCC[NH3+])C=O.[+rn=80],CCCCCC(C=O)NC(C)CC[<].[+rn=20]}	125.0880894	35.0980378	89.5509077
{[>]NC(CCCC[NH3+])C=O.[+rn=90],CCCCCC(C=O)NC(C)CC[<].[+rn=10]}	162.7762565	42.46178427	91.02622966
{[>]NC(CCCC[NH3+])C=O.[+rn=10],CCCC(C=O)NC(C)C(C)C[<].[+rn=90]}	46.69765507	98.26790644	145.6334067
{[>]NC(CCCC[NH3+])C=O.[+rn=20],CCCC(C=O)NC(C)C(C)C[<].[+rn=80]}	50.86038092	73.91937053	128.6433181
{[>]NC(CCCC[NH3+])C=O.[+rn=30],CCCC(C=O)NC(C)C(C)C[<].[+rn=70]}	57.73993639	66.09729456	113.3513483
{[>]NC(CCCC[NH3+])C=O.[+rn=40],CCCC(C=O)NC(C)C(C)C[<].[+rn=60]}	67.91582903	56.00831741	102.3345898
{[>]NC(CCCC[NH3+])C=O.[+rn=50],CCCC(C=O)NC(C)C(C)C[<].[+rn=50]}	83.50271393	48.09128462	95.50914101
{[>]NC(CCCC[NH3+])C=O.[+rn=60],CCCC(C=O)NC(C)C(C)C[<].[+rn=40]}	101.0533328	41.2315719	88.86667808
{[>]NC(CCCC[NH3+])C=O.[+rn=70],CCCC(C=O)NC(C)C(C)C[<].[+rn=30]}	134.6075597	36.20111323	84.8110509
{[>]NC(CCCC[NH3+])C=O.[+rn=80],CCCC(C=O)NC(C)C(C)C[<].[+rn=20]}	162.526578	33.05632591	83.53304658
{[>]NC(CCCC[NH3+])C=O.[+rn=90],CCCC(C=O)NC(C)C(C)C[<].[+rn=10]}	209.5001942	31.13331735	84.95585156
{[>]NC(CCCC[NH3+])C=O.[+rn=10],CCC(C)C(C)CNC(C)C=O[<].[+rn=90]}	22.95954965	68.13441612	82.395491
{[>]NC(CCCC[NH3+])C=O.[+rn=20],CCC(C)C(C)CNC(C)C=O[<].[+rn=80]}	20.61597214	52.17176681	70.72690423
{[>]NC(CCCC[NH3+])C=O.[+rn=30],CCC(C)C(C)CNC(C)C=O[<].[+rn=70]}	19.73102641	46.9692182	63.35843266
{[>]NC(CCCC[NH3+])C=O.[+rn=40],CCC(C)C(C)CNC(C)C=O[<].[+rn=60]}	18.13306443	41.95689284	58.16829492
{[>]NC(CCCC[NH3+])C=O.[+rn=50],CCC(C)C(C)CNC(C)C=O[<].[+rn=50]}	20.18605614	38.23452421	54.78332175
{[>]NC(CCCC[NH3+])C=O.[+rn=60],CCC(C)C(C)CNC(C)C=O[<].[+rn=40]}	20.77129007	34.56164739	51.90312895
{[>]NC(CCCC[NH3+])C=O.[+rn=70],CCC(C)C(C)CNC(C)C=O[<].[+rn=30]}	24.92833169	30.77440437	51.5106828
{[>]NC(CCCC[NH3+])C=O.[+rn=80],CCC(C)C(C)CNC(C)C=O[<].[+rn=20]}	27.19970997	28.7306125	52.45195024
{[>]NC(CCCC[NH3+])C=O.[+rn=90],CCC(C)C(C)CNC(C)C=O[<].[+rn=10]}	33.69064992	28.83095144	53.74444983
{[>]NC(CCCC[NH3+])C=O.[+rn=10],CCCC(C=O)NCC(C)(C)CC[<].[+rn=90]}	92.00975835	108.7503205	111.4939068
{[>]NC(CCCC[NH3+])C=O.[+rn=20],CCCC(C=O)NCC(C)(C)CC[<].[+rn=80]}	96.72874291	80.54095091	101.0742837
{[>]NC(CCCC[NH3+])C=O.[+rn=30],CCCC(C=O)NCC(C)(C)CC[<].[+rn=70]}	110.2295506	71.50467672	92.72437968
{[>]NC(CCCC[NH3+])C=O.[+rn=40],CCCC(C=O)NCC(C)(C)CC[<].[+rn=60]}	127.9570809	61.58749669	84.94749424
{[>]NC(CCCC[NH3+])C=O.[+rn=50],CCCC(C=O)NCC(C)(C)CC[<].[+rn=50]}	163.083117	53.99061089	79.21491472
{[>]NC(CCCC[NH3+])C=O.[+rn=60],CCCC(C=O)NCC(C)(C)CC[<].[+rn=40]}	194.2554104	45.62481624	74.89209211
{[>]NC(CCCC[NH3+])C=O.[+rn=70],CCCC(C=O)NCC(C)(C)CC[<].[+rn=30]}	253.9586307	38.78775076	75.17821702
{[>]NC(CCCC[NH3+])C=O.[+rn=80],CCCC(C=O)NCC(C)(C)CC[<].[+rn=20]}	333.1621179	33.48455436	76.72313821
{[>]NC(CCCC[NH3+])C=O.[+rn=90],CCCC(C=O)NCC(C)(C)CC[<].[+rn=10]}	470.5747295	33.56573286	78.60469837
{[>]NC(CCCC[NH3+])C=O.[+rn=10],CCCC(CC)C(C=O)NC[<].[+rn=90]}	15.28244717	75.31938369	121.5833063
{[>]NC(CCCC[NH3+])C=O.[+rn=20],CCCC(CC)C(C=O)NC[<].[+rn=80]}	13.84637826	50.06031425	107.8270158
{[>]NC(CCCC[NH3+])C=O.[+rn=30],CCCC(CC)C(C=O)NC[<].[+rn=70]}	13.6036168	47.8847526	96.4679021
{[>]NC(CCCC[NH3+])C=O.[+rn=40],CCCC(CC)C(C=O)NC[<].[+rn=60]}	12.04413263	40.47671647	87.481031
{[>]NC(CCCC[NH3+])C=O.[+rn=50],CCCC(CC)C(C=O)NC[<].[+rn=50]}	12.92509727	38.14533245	82.42500038
{[>]NC(CCCC[NH3+])C=O.[+rn=60],CCCC(CC)C(C=O)NC[<].[+rn=40]}	13.29821441	35.12307376	78.61145273
{[>]NC(CCCC[NH3+])C=O.[+rn=70],CCCC(CC)C(C=O)NC[<].[+rn=30]}	17.15340951	33.11618814	77.57522477
{[>]NC(CCCC[NH3+])C=O.[+rn=80],CCCC(CC)C(C=O)NC[<].[+rn=20]}	19.4470731	28.59833324	79.68219085
{[>]NC(CCCC[NH3+])C=O.[+rn=90],CCCC(CC)C(C=O)NC[<].[+rn=10]}	24.09330588	32.86408939	83.26864539
{[>]NC(CCCC[NH3+])C=O.[+rn=10],CCCC(C)C(C=O)NCC(C)C[<].[+rn=90]}	65.16905324	116.3572944	163.317683
{[>]NC(CCCC[NH3+])C=O.[+rn=20],CCCC(C)C(C=O)NCC(C)C[<].[+rn=80]}	75.81283697	87.59442314	148.5173306
{[>]NC(CCCC[NH3+])C=O.[+rn=30],CCCC(C)C(C=O)NCC(C)C[<].[+rn=70]}	87.50011331	79.36931608	132.7077249
{[>]NC(CCCC[NH3+])C=O.[+rn=40],CCCC(C)C(C=O)NCC(C)C[<].[+rn=60]}	103.3279332	68.61547988	118.6892627
{[>]NC(CCCC[NH3+])C=O.[+rn=50],CCCC(C)C(C=O)NCC(C)C[<].[+rn=50]}	126.5117868	60.10253324	108.8019898
{[>]NC(CCCC[NH3+])C=O.[+rn=60],CCCC(C)C(C=O)NCC(C)C[<].[+rn=40]}	149.8005722	52.41085019	99.87264183
{[>]NC(CCCC[NH3+])C=O.[+rn=70],CCCC(C)C(C=O)NCC(C)C[<].[+rn=30]}	184.0744869	45.88893511	96.06696926
{[>]NC(CCCC[NH3+])C=O.[+rn=80],CCCC(C)C(C=O)NCC(C)C[<].[+rn=20]}	215.212618	39.93859082	92.71240902
{[>]NC(CCCC[NH3+])C=O.[+rn=90],CCCC(C)C(C=O)NCC(C)C[<].[+rn=10]}	264.4499729	39.36339976	91.88992233
{[>]NC(CCCC[NH3+])C=O.[+rn=10],CC(C=O)NC(C)(C)C(C)C[<].[+rn=90]}	30.72009806	49.40074975	47.2395435
{[>]NC(CCCC[NH3+])C=O.[+rn=20],CC(C=O)NC(C)(C)C(C)C[<].[+rn=80]}	27.3689845	40.71452159	43.44117126
{[>]NC(CCCC[NH3+])C=O.[+rn=30],CC(C=O)NC(C)(C)C(C)C[<].[+rn=70]}	26.0792037	34.26448604	40.05762408
{[>]NC(CCCC[NH3+])C=O.[+rn=40],CC(C=O)NC(C)(C)C(C)C[<].[+rn=60]}	25.22485285	29.37951598	36.84782028
{[>]NC(CCCC[NH3+])C=O.[+rn=50],CC(C=O)NC(C)(C)C(C)C[<].[+rn=50]}	27.76263378	25.11657853	33.88765625
{[>]NC(CCCC[NH3+])C=O.[+rn=60],CC(C=O)NC(C)(C)C(C)C[<].[+rn=40]}	26.81932593	21.06464353	32.01853599
{[>]NC(CCCC[NH3+])C=O.[+rn=70],CC(C=O)NC(C)(C)C(C)C[<].[+rn=30]}	26.23906712	17.6860433	32.00354243
{[>]NC(CCCC[NH3+])C=O.[+rn=80],CC(C=O)NC(C)(C)C(C)C[<].[+rn=20]}	24.34684179	16.70254004	32.23423177
{[>]NC(CCCC[NH3+])C=O.[+rn=90],CC(C=O)NC(C)(C)C(C)C[<].[+rn=10]}	25.20395374	15.31338215	33.64760733
{[>]NC(CCCC[NH3+])C=O.[+rn=10],CCC(C=O)NCC(C)C(C)C[<].[+rn=90]}	31.49230656	79.05360041	90.10508821
{[>]NC(CCCC[NH3+])C=O.[+rn=20],CCC(C=O)NCC(C)C(C)C[<].[+rn=80]}	29.86377705	58.42770217	79.16135272
{[>]NC(CCCC[NH3+])C=O.[+rn=30],CCC(C=O)NCC(C)C(C)C[<].[+rn=70]}	32.58095903	51.92748745	70.94300035
{[>]NC(CCCC[NH3+])C=O.[+rn=40],CCC(C=O)NCC(C)C(C)C[<].[+rn=60]}	31.49712118	44.86776865	63.96102965
{[>]NC(CCCC[NH3+])C=O.[+rn=50],CCC(C=O)NCC(C)C(C)C[<].[+rn=50]}	33.11915715	39.44327375	60.26927056
{[>]NC(CCCC[NH3+])C=O.[+rn=60],CCC(C=O)NCC(C)C(C)C[<].[+rn=40]}	38.13434758	33.80086165	56.86917694
{[>]NC(CCCC[NH3+])C=O.[+rn=70],CCC(C=O)NCC(C)C(C)C[<].[+rn=30]}	46.38954589	29.13506652	55.97616506
{[>]NC(CCCC[NH3+])C=O.[+rn=80],CCC(C=O)NCC(C)C(C)C[<].[+rn=20]}	55.55745385	26.18857815	56.24459629
{[>]NC(CCCC[NH3+])C=O.[+rn=90],CCC(C=O)NCC(C)C(C)C[<].[+rn=10]}	73.50954149	26.07405446	57.67127076
{[>]NC(CCCC[NH3+])C=O.[+rn=10],CCC(C)CC(C=O)NC(C)CC[<].[+rn=90]}	7.598381993	101.1340272	157.3997691
{[>]NC(CCCC[NH3+])C=O.[+rn=20],CCC(C)CC(C=O)NC(C)CC[<].[+rn=80]}	8.747514088	74.66861371	138.1594896
{[>]NC(CCCC[NH3+])C=O.[+rn=30],CCC(C)CC(C=O)NC(C)CC[<].[+rn=70]}	10.74558976	66.15408989	120.7100147
{[>]NC(CCCC[NH3+])C=O.[+rn=40],CCC(C)CC(C=O)NC(C)CC[<].[+rn=60]}	13.14761092	58.92961707	110.1644683
{[>]NC(CCCC[NH3+])C=O.[+rn=50],CCC(C)CC(C=O)NC(C)CC[<].[+rn=50]}	16.83157792	52.97214481	103.6534641
{[>]NC(CCCC[NH3+])C=O.[+rn=60],CCC(C)CC(C=O)NC(C)CC[<].[+rn=40]}	21.2428271	48.05585448	96.44039243
{[>]NC(CCCC[NH3+])C=O.[+rn=70],CCC(C)CC(C=O)NC(C)CC[<].[+rn=30]}	29.28066417	43.676808	93.31250558
{[>]NC(CCCC[NH3+])C=O.[+rn=80],CCC(C)CC(C=O)NC(C)CC[<].[+rn=20]}	39.99802681	38.56769602	91.16562199
{[>]NC(CCCC[NH3+])C=O.[+rn=90],CCC(C)CC(C=O)NC(C)CC[<].[+rn=10]}	56.22166972	39.50562156	90.84376027
{[>]NC(CCCC[NH3+])C=O.[+rn=10],CC(C)CC(C=O)NC(C)C[<].[+rn=90]}	4.139101116	84.49611434	133.8505243
{[>]NC(CCCC[NH3+])C=O.[+rn=20],CC(C)CC(C=O)NC(C)C[<].[+rn=80]}	3.549620074	62.35022244	119.9288722
{[>]NC(CCCC[NH3+])C=O.[+rn=30],CC(C)CC(C=O)NC(C)C[<].[+rn=70]}	3.150802591	53.8430017	106.3670755
{[>]NC(CCCC[NH3+])C=O.[+rn=40],CC(C)CC(C=O)NC(C)C[<].[+rn=60]}	2.892699137	45.41013521	97.53276988
{[>]NC(CCCC[NH3+])C=O.[+rn=50],CC(C)CC(C=O)NC(C)C[<].[+rn=50]}	2.979701867	38.44572247	93.11466507
{[>]NC(CCCC[NH3+])C=O.[+rn=60],CC(C)CC(C=O)NC(C)C[<].[+rn=40]}	2.975218115	32.59244777	88.89710164
{[>]NC(CCCC[NH3+])C=O.[+rn=70],CC(C)CC(C=O)NC(C)C[<].[+rn=30]}	3.359313135	29.51049129	86.63140027
{[>]NC(CCCC[NH3+])C=O.[+rn=80],CC(C)CC(C=O)NC(C)C[<].[+rn=20]}	3.726689935	28.57339652	84.87182782
{[>]NC(CCCC[NH3+])C=O.[+rn=90],CC(C)CC(C=O)NC(C)C[<].[+rn=10]}	4.265859115	27.81606634	85.13920935
{[>]NC(CCCC[NH3+])C=O.[+rn=10],CCC(C=O)NCC(C)C(C)CC[<].[+rn=90]}	3.994520847	70.40964728	75.08802631
{[>]NC(CCCC[NH3+])C=O.[+rn=20],CCC(C=O)NCC(C)C(C)CC[<].[+rn=80]}	3.354033195	55.23228441	65.41104333
{[>]NC(CCCC[NH3+])C=O.[+rn=30],CCC(C=O)NCC(C)C(C)CC[<].[+rn=70]}	3.065558851	50.09374624	59.32088643
{[>]NC(CCCC[NH3+])C=O.[+rn=40],CCC(C=O)NCC(C)C(C)CC[<].[+rn=60]}	2.928644333	44.8175143	53.75699687
{[>]NC(CCCC[NH3+])C=O.[+rn=50],CCC(C=O)NCC(C)C(C)CC[<].[+rn=50]}	3.20246471	39.58789017	51.12247516
{[>]NC(CCCC[NH3+])C=O.[+rn=60],CCC(C=O)NCC(C)C(C)CC[<].[+rn=40]}	3.799517147	34.88534992	49.36464384
{[>]NC(CCCC[NH3+])C=O.[+rn=70],CCC(C=O)NCC(C)C(C)CC[<].[+rn=30]}	4.931174708	31.83874896	49.68451801
{[>]NC(CCCC[NH3+])C=O.[+rn=80],CCC(C=O)NCC(C)C(C)CC[<].[+rn=20]}	6.048167176	29.80409981	50.64439992
{[>]NC(CCCC[NH3+])C=O.[+rn=90],CCC(C=O)NCC(C)C(C)CC[<].[+rn=10]}	8.011891119	31.17264103	52.76126795
{[>]NC(CCCC[NH3+])C=O.[+rn=10],CCC(C=O)NC(C)(C)CC[<].[+rn=90]}	78.10274313	72.30233497	99.89601002
{[>]NC(CCCC[NH3+])C=O.[+rn=20],CCC(C=O)NC(C)(C)CC[<].[+rn=80]}	70.34684132	53.54747391	89.80152165
{[>]NC(CCCC[NH3+])C=O.[+rn=30],CCC(C=O)NC(C)(C)CC[<].[+rn=70]}	62.96253746	46.5846733	81.59865097
{[>]NC(CCCC[NH3+])C=O.[+rn=40],CCC(C=O)NC(C)(C)CC[<].[+rn=60]}	51.42439275	39.08415414	74.91427365
{[>]NC(CCCC[NH3+])C=O.[+rn=50],CCC(C=O)NC(C)(C)CC[<].[+rn=50]}	48.8055675	32.87975224	72.60444497
{[>]NC(CCCC[NH3+])C=O.[+rn=60],CCC(C=O)NC(C)(C)CC[<].[+rn=40]}	42.54777798	27.86881629	70.47954592
{[>]NC(CCCC[NH3+])C=O.[+rn=70],CCC(C=O)NC(C)(C)CC[<].[+rn=30]}	43.92323709	23.30926775	68.04256206
{[>]NC(CCCC[NH3+])C=O.[+rn=80],CCC(C=O)NC(C)(C)CC[<].[+rn=20]}	41.22986305	21.57398325	68.14794387
{[>]NC(CCCC[NH3+])C=O.[+rn=90],CCC(C=O)NC(C)(C)CC[<].[+rn=10]}	40.99155705	21.3385441	69.56120001
{[>]NC(CCCC[NH3+])C=O.[+rn=10],CCCC(C)CC(C=O)NC[<].[+rn=90]}	29.5251478	74.99695832	113.3618488
{[>]NC(CCCC[NH3+])C=O.[+rn=20],CCCC(C)CC(C=O)NC[<].[+rn=80]}	26.78803895	50.12633895	102.0271765
{[>]NC(CCCC[NH3+])C=O.[+rn=30],CCCC(C)CC(C=O)NC[<].[+rn=70]}	26.69543422	49.49809399	90.95857187
{[>]NC(CCCC[NH3+])C=O.[+rn=40],CCCC(C)CC(C=O)NC[<].[+rn=60]}	25.47975366	42.90072878	82.25096046
{[>]NC(CCCC[NH3+])C=O.[+rn=50],CCCC(C)CC(C=O)NC[<].[+rn=50]}	28.08979017	39.93500694	75.43088112
{[>]NC(CCCC[NH3+])C=O.[+rn=60],CCCC(C)CC(C=O)NC[<].[+rn=40]}	32.08424576	36.02099173	70.34747579
{[>]NC(CCCC[NH3+])C=O.[+rn=70],CCCC(C)CC(C=O)NC[<].[+rn=30]}	41.7225557	34.32031975	68.77872806
{[>]NC(CCCC[NH3+])C=O.[+rn=80],CCCC(C)CC(C=O)NC[<].[+rn=20]}	47.84945751	29.67714339	70.35017739
{[>]NC(CCCC[NH3+])C=O.[+rn=90],CCCC(C)CC(C=O)NC[<].[+rn=10]}	58.72027288	34.34600519	74.16569258
{[>]NC(CCCC[NH3+])C=O.[+rn=10],CCCNC(C=O)C(C)C(C)C[<].[+rn=90]}	9.565173639	88.2106613	116.8211461
{[>]NC(CCCC[NH3+])C=O.[+rn=20],CCCNC(C=O)C(C)C(C)C[<].[+rn=80]}	8.74541202	64.05983527	104.5068734
{[>]NC(CCCC[NH3+])C=O.[+rn=30],CCCNC(C=O)C(C)C(C)C[<].[+rn=70]}	8.819058022	57.3789445	95.17867331
{[>]NC(CCCC[NH3+])C=O.[+rn=40],CCCNC(C=O)C(C)C(C)C[<].[+rn=60]}	8.49661417	49.04224079	86.83964042
{[>]NC(CCCC[NH3+])C=O.[+rn=50],CCCNC(C=O)C(C)C(C)C[<].[+rn=50]}	9.731347793	43.18296477	80.69689578
{[>]NC(CCCC[NH3+])C=O.[+rn=60],CCCNC(C=O)C(C)C(C)C[<].[+rn=40]}	10.48900323	36.96975595	74.57578907
{[>]NC(CCCC[NH3+])C=O.[+rn=70],CCCNC(C=O)C(C)C(C)C[<].[+rn=30]}	13.44903857	32.45567666	71.26977738
{[>]NC(CCCC[NH3+])C=O.[+rn=80],CCCNC(C=O)C(C)C(C)C[<].[+rn=20]}	16.361374	28.63204481	72.52207877
{[>]NC(CCCC[NH3+])C=O.[+rn=90],CCCNC(C=O)C(C)C(C)C[<].[+rn=10]}	19.89055406	27.7740033	74.81493215
{[>]NC(CCCC[NH3+])C=O.[+rn=10],CCCCCNC(C=O)CC(C)C[<].[+rn=90]}	4.490949228	105.2134388	117.8291183
{[>]NC(CCCC[NH3+])C=O.[+rn=20],CCCCCNC(C=O)CC(C)C[<].[+rn=80]}	3.786672142	70.3993944	107.2489098
{[>]NC(CCCC[NH3+])C=O.[+rn=30],CCCCCNC(C=O)CC(C)C[<].[+rn=70]}	3.729118152	66.45876269	95.73084887
{[>]NC(CCCC[NH3+])C=O.[+rn=40],CCCCCNC(C=O)CC(C)C[<].[+rn=60]}	3.604956978	56.15006672	86.26123381
{[>]NC(CCCC[NH3+])C=O.[+rn=50],CCCCCNC(C=O)CC(C)C[<].[+rn=50]}	4.10232537	50.33653275	80.72298862
{[>]NC(CCCC[NH3+])C=O.[+rn=60],CCCCCNC(C=O)CC(C)C[<].[+rn=40]}	4.417147911	44.35675481	76.81321317
{[>]NC(CCCC[NH3+])C=O.[+rn=70],CCCCCNC(C=O)CC(C)C[<].[+rn=30]}	5.456533437	43.21832957	74.69982887
{[>]NC(CCCC[NH3+])C=O.[+rn=80],CCCCCNC(C=O)CC(C)C[<].[+rn=20]}	6.380118433	35.73681096	74.49208418
{[>]NC(CCCC[NH3+])C=O.[+rn=90],CCCCCNC(C=O)CC(C)C[<].[+rn=10]}	8.632572965	42.20545029	77.69061407
{[>]NC(CCCC[NH3+])C=O.[+rn=10],CCNC(C=O)C(C)C(C)C[<].[+rn=90]}	14.15102238	68.17029236	100.2189806
{[>]NC(CCCC[NH3+])C=O.[+rn=20],CCNC(C=O)C(C)C(C)C[<].[+rn=80]}	13.21807658	49.82032575	90.48557371
{[>]NC(CCCC[NH3+])C=O.[+rn=30],CCNC(C=O)C(C)C(C)C[<].[+rn=70]}	12.72370694	43.51274388	82.79872182
{[>]NC(CCCC[NH3+])C=O.[+rn=40],CCNC(C=O)C(C)C(C)C[<].[+rn=60]}	10.84076522	36.80035178	75.05019615
{[>]NC(CCCC[NH3+])C=O.[+rn=50],CCNC(C=O)C(C)C(C)C[<].[+rn=50]}	10.22564286	31.48615664	68.84691631
{[>]NC(CCCC[NH3+])C=O.[+rn=60],CCNC(C=O)C(C)C(C)C[<].[+rn=40]}	9.335496421	27.62906885	64.58211663
{[>]NC(CCCC[NH3+])C=O.[+rn=70],CCNC(C=O)C(C)C(C)C[<].[+rn=30]}	9.711409331	24.51945604	64.91354415
{[>]NC(CCCC[NH3+])C=O.[+rn=80],CCNC(C=O)C(C)C(C)C[<].[+rn=20]}	9.446181331	21.85316373	66.47758703
{[>]NC(CCCC[NH3+])C=O.[+rn=90],CCNC(C=O)C(C)C(C)C[<].[+rn=10]}	10.95483359	22.13472802	68.46095254
{[>]NC(CCCC[NH3+])C=O.[+rn=10],CCC(C)NC(C=O)C(C)C[<].[+rn=90]}	177.1992401	84.76673118	144.2407747
{[>]NC(CCCC[NH3+])C=O.[+rn=20],CCC(C)NC(C=O)C(C)C[<].[+rn=80]}	151.9763706	62.50426516	125.9541132
{[>]NC(CCCC[NH3+])C=O.[+rn=30],CCC(C)NC(C=O)C(C)C[<].[+rn=70]}	135.2027543	55.90372292	111.6723577
{[>]NC(CCCC[NH3+])C=O.[+rn=40],CCC(C)NC(C=O)C(C)C[<].[+rn=60]}	113.072293	47.66039267	100.3847163
{[>]NC(CCCC[NH3+])C=O.[+rn=50],CCC(C)NC(C=O)C(C)C[<].[+rn=50]}	111.0323272	41.69314819	93.92030439
{[>]NC(CCCC[NH3+])C=O.[+rn=60],CCC(C)NC(C=O)C(C)C[<].[+rn=40]}	99.2693194	35.65305287	87.37846397
{[>]NC(CCCC[NH3+])C=O.[+rn=70],CCC(C)NC(C=O)C(C)C[<].[+rn=30]}	103.336331	31.05599032	82.92825327
{[>]NC(CCCC[NH3+])C=O.[+rn=80],CCC(C)NC(C=O)C(C)C[<].[+rn=20]}	97.88023528	27.41090451	82.26683136
{[>]NC(CCCC[NH3+])C=O.[+rn=90],CCC(C)NC(C=O)C(C)C[<].[+rn=10]}	95.23449721	26.69692474	83.48549846
{[>]NC(CCCC[NH3+])C=O.[+rn=10],CC(C)NC(C=O)C(C)C[<].[+rn=90]}	140.5756555	64.86406102	109.395261
{[>]NC(CCCC[NH3+])C=O.[+rn=20],CC(C)NC(C=O)C(C)C[<].[+rn=80]}	128.4022843	47.21263089	98.32353297
{[>]NC(CCCC[NH3+])C=O.[+rn=30],CC(C)NC(C=O)C(C)C[<].[+rn=70]}	117.5026395	42.60398558	87.27765097
{[>]NC(CCCC[NH3+])C=O.[+rn=40],CC(C)NC(C=O)C(C)C[<].[+rn=60]}	93.24820386	37.18320469	78.78921007
{[>]NC(CCCC[NH3+])C=O.[+rn=50],CC(C)NC(C=O)C(C)C[<].[+rn=50]}	90.22057086	32.65615468	74.34446405
{[>]NC(CCCC[NH3+])C=O.[+rn=60],CC(C)NC(C=O)C(C)C[<].[+rn=40]}	75.19329028	27.37600719	70.87178234
{[>]NC(CCCC[NH3+])C=O.[+rn=70],CC(C)NC(C=O)C(C)C[<].[+rn=30]}	70.24653002	24.40178946	69.34155214
{[>]NC(CCCC[NH3+])C=O.[+rn=80],CC(C)NC(C=O)C(C)C[<].[+rn=20]}	55.33670751	23.71733507	68.36458527
{[>]NC(CCCC[NH3+])C=O.[+rn=90],CC(C)NC(C=O)C(C)C[<].[+rn=10]}	47.07515419	27.40056782	67.51427637
{[>]NC(CCCC[NH3+])C=O.[+rn=10],CCC(C=O)NC(C)C(C)(C)C[<].[+rn=90]}	241.9084165	94.94344428	101.7508471
{[>]NC(CCCC[NH3+])C=O.[+rn=20],CCC(C=O)NC(C)C(C)(C)C[<].[+rn=80]}	234.7047985	80.40149557	92.92570231
{[>]NC(CCCC[NH3+])C=O.[+rn=30],CCC(C=O)NC(C)C(C)(C)C[<].[+rn=70]}	246.6524976	69.11787502	83.45190839
{[>]NC(CCCC[NH3+])C=O.[+rn=40],CCC(C=O)NC(C)C(C)(C)C[<].[+rn=60]}	253.0595507	59.93506662	74.46103576
{[>]NC(CCCC[NH3+])C=O.[+rn=50],CCC(C=O)NC(C)C(C)(C)C[<].[+rn=50]}	302.3357336	51.15062247	69.3230841
{[>]NC(CCCC[NH3+])C=O.[+rn=60],CCC(C=O)NC(C)C(C)(C)C[<].[+rn=40]}	343.6548545	42.73544945	65.99164283
{[>]NC(CCCC[NH3+])C=O.[+rn=70],CCC(C=O)NC(C)C(C)(C)C[<].[+rn=30]}	452.8238637	35.31645015	63.86751883
{[>]NC(CCCC[NH3+])C=O.[+rn=80],CCC(C=O)NC(C)C(C)(C)C[<].[+rn=20]}	603.9410215	31.15462092	62.32809188
{[>]NC(CCCC[NH3+])C=O.[+rn=90],CCC(C=O)NC(C)C(C)(C)C[<].[+rn=10]}	815.8446412	26.20610164	60.85337606
{[>]NC(CCCC[NH3+])C=O.[+rn=10],CCNC(C=O)CC(C)C(C)C[<].[+rn=90]}	7.292502448	100.2015969	118.2058513
{[>]NC(CCCC[NH3+])C=O.[+rn=20],CCNC(C=O)CC(C)C(C)C[<].[+rn=80]}	7.822139654	74.32224391	104.86566
{[>]NC(CCCC[NH3+])C=O.[+rn=30],CCNC(C=O)CC(C)C(C)C[<].[+rn=70]}	8.953279562	65.6600669	94.87093211
{[>]NC(CCCC[NH3+])C=O.[+rn=40],CCNC(C=O)CC(C)C(C)C[<].[+rn=60]}	10.62132676	54.95126827	87.45269749
{[>]NC(CCCC[NH3+])C=O.[+rn=50],CCNC(C=O)CC(C)C(C)C[<].[+rn=50]}	13.74369482	47.81823882	80.51780041
{[>]NC(CCCC[NH3+])C=O.[+rn=60],CCNC(C=O)CC(C)C(C)C[<].[+rn=40]}	18.45172416	40.7279063	74.12258917
{[>]NC(CCCC[NH3+])C=O.[+rn=70],CCNC(C=O)CC(C)C(C)C[<].[+rn=30]}	26.38452958	35.37057198	71.85773711
{[>]NC(CCCC[NH3+])C=O.[+rn=80],CCNC(C=O)CC(C)C(C)C[<].[+rn=20]}	36.02140589	31.51021856	72.46628545
{[>]NC(CCCC[NH3+])C=O.[+rn=90],CCNC(C=O)CC(C)C(C)C[<].[+rn=10]}	49.58625018	29.24294466	73.76725306
{[>]NC(CCCC[NH3+])C=O.[+rn=10],CC(C=O)NC(C)(C)C[<].[+rn=90]}	9.076839704	24.5741848	47.4701011
{[>]NC(CCCC[NH3+])C=O.[+rn=20],CC(C=O)NC(C)(C)C[<].[+rn=80]}	7.723144986	19.48965276	41.99281664
{[>]NC(CCCC[NH3+])C=O.[+rn=30],CC(C=O)NC(C)(C)C[<].[+rn=70]}	6.642892146	17.79933751	36.54499711
{[>]NC(CCCC[NH3+])C=O.[+rn=40],CC(C=O)NC(C)(C)C[<].[+rn=60]}	5.026504255	18.19385458	32.07298067
{[>]NC(CCCC[NH3+])C=O.[+rn=50],CC(C=O)NC(C)(C)C[<].[+rn=50]}	4.411531937	18.83124637	29.24749304
{[>]NC(CCCC[NH3+])C=O.[+rn=60],CC(C=O)NC(C)(C)C[<].[+rn=40]}	5.046662834	20.27908918	27.93300229
{[>]NC(CCCC[NH3+])C=O.[+rn=70],CC(C=O)NC(C)(C)C[<].[+rn=30]}	6.170622902	22.60903203	27.97799238
{[>]NC(CCCC[NH3+])C=O.[+rn=80],CC(C=O)NC(C)(C)C[<].[+rn=20]}	6.860248486	28.76878297	29.47302056
{[>]NC(CCCC[NH3+])C=O.[+rn=90],CC(C=O)NC(C)(C)C[<].[+rn=10]}	7.438933154	41.0534107	31.58585735
{[>]NC(CCCC[NH3+])C=O.[+rn=10],CCC(C=O)NCC(C)(C)C[<].[+rn=90]}	883.4648693	101.4206732	144.4209945
{[>]NC(CCCC[NH3+])C=O.[+rn=20],CCC(C=O)NCC(C)(C)C[<].[+rn=80]}	905.8059179	76.20710711	133.0314182
{[>]NC(CCCC[NH3+])C=O.[+rn=30],CCC(C=O)NCC(C)(C)C[<].[+rn=70]}	978.9596252	67.49814053	120.9086366
{[>]NC(CCCC[NH3+])C=O.[+rn=40],CCC(C=O)NCC(C)(C)C[<].[+rn=60]}	949.6431894	59.13730645	110.6115547
{[>]NC(CCCC[NH3+])C=O.[+rn=50],CCC(C=O)NCC(C)(C)C[<].[+rn=50]}	1069.826606	50.85120268	104.0496389
{[>]NC(CCCC[NH3+])C=O.[+rn=60],CCC(C=O)NCC(C)(C)C[<].[+rn=40]}	1218.131061	42.26487886	98.90962253
{[>]NC(CCCC[NH3+])C=O.[+rn=70],CCC(C=O)NCC(C)(C)C[<].[+rn=30]}	1452.903475	35.93622463	98.46916332
{[>]NC(CCCC[NH3+])C=O.[+rn=80],CCC(C=O)NCC(C)(C)C[<].[+rn=20]}	1507.391157	30.5836039	96.78842044
{[>]NC(CCCC[NH3+])C=O.[+rn=90],CCC(C=O)NCC(C)(C)C[<].[+rn=10]}	1672.386505	30.3151037	94.6141594
{[>]NC(CCCC[NH3+])C=O.[+rn=10],CC(C=O)NCC(C)(C)C[<].[+rn=90]}	1885.829829	86.01799628	130.869781
{[>]NC(CCCC[NH3+])C=O.[+rn=20],CC(C=O)NCC(C)(C)C[<].[+rn=80]}	1564.754066	64.86512123	120.4145703
{[>]NC(CCCC[NH3+])C=O.[+rn=30],CC(C=O)NCC(C)(C)C[<].[+rn=70]}	1376.844796	59.4010562	110.8159579
{[>]NC(CCCC[NH3+])C=O.[+rn=40],CC(C=O)NCC(C)(C)C[<].[+rn=60]}	1112.457017	53.28176622	99.56296904
{[>]NC(CCCC[NH3+])C=O.[+rn=50],CC(C=O)NCC(C)(C)C[<].[+rn=50]}	1093.040384	47.83232457	93.01981809
{[>]NC(CCCC[NH3+])C=O.[+rn=60],CC(C=O)NCC(C)(C)C[<].[+rn=40]}	968.7298859	41.37540128	87.35718526
{[>]NC(CCCC[NH3+])C=O.[+rn=70],CC(C=O)NCC(C)(C)C[<].[+rn=30]}	922.9652843	37.05544285	82.79950012
{[>]NC(CCCC[NH3+])C=O.[+rn=80],CC(C=O)NCC(C)(C)C[<].[+rn=20]}	798.4100634	33.64115848	78.93189047
{[>]NC(CCCC[NH3+])C=O.[+rn=90],CC(C=O)NCC(C)(C)C[<].[+rn=10]}	725.4106224	36.62780519	78.32625815
{[>]NC(CCCC[NH3+])C=O.[+rn=10],CC(C)CC(C)NC(C)C=O[<].[+rn=90]}	5.93944452	56.65658958	75.59012867
{[>]NC(CCCC[NH3+])C=O.[+rn=20],CC(C)CC(C)NC(C)C=O[<].[+rn=80]}	4.935584217	41.90667497	65.45737229
{[>]NC(CCCC[NH3+])C=O.[+rn=30],CC(C)CC(C)NC(C)C=O[<].[+rn=70]}	4.004464645	37.179476	58.92396361
{[>]NC(CCCC[NH3+])C=O.[+rn=40],CC(C)CC(C)NC(C)C=O[<].[+rn=60]}	3.125088519	33.24849481	53.96944022
{[>]NC(CCCC[NH3+])C=O.[+rn=50],CC(C)CC(C)NC(C)C=O[<].[+rn=50]}	3.065837636	29.26424692	50.99409907
{[>]NC(CCCC[NH3+])C=O.[+rn=60],CC(C)CC(C)NC(C)C=O[<].[+rn=40]}	3.000561894	26.29675669	48.74690924
{[>]NC(CCCC[NH3+])C=O.[+rn=70],CC(C)CC(C)NC(C)C=O[<].[+rn=30]}	3.647625324	23.41566303	47.81695415
{[>]NC(CCCC[NH3+])C=O.[+rn=80],CC(C)CC(C)NC(C)C=O[<].[+rn=20]}	3.992354608	22.24638741	48.81094959
{[>]NC(CCCC[NH3+])C=O.[+rn=90],CC(C)CC(C)NC(C)C=O[<].[+rn=10]}	4.607385637	22.9102368	50.91045103
{[>]NC(CCCC[NH3+])C=O.[+rn=10],CCC(C=O)NC(C)C(C)C(C)C[<].[+rn=90]}	3.846734694	73.37618635	60.84190752
{[>]NC(CCCC[NH3+])C=O.[+rn=20],CCC(C=O)NC(C)C(C)C(C)C[<].[+rn=80]}	3.440657643	62.3743307	55.77817619
{[>]NC(CCCC[NH3+])C=O.[+rn=30],CCC(C=O)NC(C)C(C)C(C)C[<].[+rn=70]}	3.13628147	54.54286655	51.55831411
{[>]NC(CCCC[NH3+])C=O.[+rn=40],CCC(C=O)NC(C)C(C)C(C)C[<].[+rn=60]}	2.955281937	48.16431576	48.7930159
{[>]NC(CCCC[NH3+])C=O.[+rn=50],CCC(C=O)NC(C)C(C)C(C)C[<].[+rn=50]}	3.161943391	41.68568784	47.6346502
{[>]NC(CCCC[NH3+])C=O.[+rn=60],CCC(C=O)NC(C)C(C)C(C)C[<].[+rn=40]}	2.987111293	36.37369025	47.31025279
{[>]NC(CCCC[NH3+])C=O.[+rn=70],CCC(C=O)NC(C)C(C)C(C)C[<].[+rn=30]}	3.218569232	30.77758888	47.19170472
{[>]NC(CCCC[NH3+])C=O.[+rn=80],CCC(C=O)NC(C)C(C)C(C)C[<].[+rn=20]}	3.58651493	27.72057558	47.80907317
{[>]NC(CCCC[NH3+])C=O.[+rn=90],CCC(C=O)NC(C)C(C)C(C)C[<].[+rn=10]}	4.64142743	24.24417228	49.18046932
{[>]NC(CCCC[NH3+])C=O.[+rn=10],CCC(C)CNC(C=O)C(C)C[<].[+rn=90]}	29.50267788	81.77241599	110.164663
{[>]NC(CCCC[NH3+])C=O.[+rn=20],CCC(C)CNC(C=O)C(C)C[<].[+rn=80]}	30.95174482	60.96242153	97.78314089
{[>]NC(CCCC[NH3+])C=O.[+rn=30],CCC(C)CNC(C=O)C(C)C[<].[+rn=70]}	36.28011883	54.60851463	86.96650785
{[>]NC(CCCC[NH3+])C=O.[+rn=40],CCC(C)CNC(C=O)C(C)C[<].[+rn=60]}	40.81315546	47.33188994	77.98482743
{[>]NC(CCCC[NH3+])C=O.[+rn=50],CCC(C)CNC(C=O)C(C)C[<].[+rn=50]}	51.49931208	41.64805697	72.72173827
{[>]NC(CCCC[NH3+])C=O.[+rn=60],CCC(C)CNC(C=O)C(C)C[<].[+rn=40]}	69.01959383	36.05721111	68.49206604
{[>]NC(CCCC[NH3+])C=O.[+rn=70],CCC(C)CNC(C=O)C(C)C[<].[+rn=30]}	98.47995063	31.31934158	67.56633304
{[>]NC(CCCC[NH3+])C=O.[+rn=80],CCC(C)CNC(C=O)C(C)C[<].[+rn=20]}	130.8341723	27.98481117	67.8159018
{[>]NC(CCCC[NH3+])C=O.[+rn=90],CCC(C)CNC(C=O)C(C)C[<].[+rn=10]}	183.2099787	27.5749916	69.36591822
{[>]NC(CCCC[NH3+])C=O.[+rn=10],CCCCCNC(C=O)C(C)C[<].[+rn=90]}	10.90368631	78.26434332	95.23499286
{[>]NC(CCCC[NH3+])C=O.[+rn=20],CCCCCNC(C=O)C(C)C[<].[+rn=80]}	9.127368876	50.42639847	82.40851964
{[>]NC(CCCC[NH3+])C=O.[+rn=30],CCCCCNC(C=O)C(C)C[<].[+rn=70]}	8.498987019	48.83213461	72.09716493
{[>]NC(CCCC[NH3+])C=O.[+rn=40],CCCCCNC(C=O)C(C)C[<].[+rn=60]}	7.42432522	41.38978014	64.87442103
{[>]NC(CCCC[NH3+])C=O.[+rn=50],CCCCCNC(C=O)C(C)C[<].[+rn=50]}	8.512618853	37.51960706	60.09149232
{[>]NC(CCCC[NH3+])C=O.[+rn=60],CCCCCNC(C=O)C(C)C[<].[+rn=40]}	9.325852094	32.76546066	56.73843373
{[>]NC(CCCC[NH3+])C=O.[+rn=70],CCCCCNC(C=O)C(C)C[<].[+rn=30]}	12.07465469	31.40995293	56.30469142
{[>]NC(CCCC[NH3+])C=O.[+rn=80],CCCCCNC(C=O)C(C)C[<].[+rn=20]}	14.19783887	26.97930063	57.99491546
{[>]NC(CCCC[NH3+])C=O.[+rn=90],CCCCCNC(C=O)C(C)C[<].[+rn=10]}	18.6629891	31.00647746	60.61267118
{[>]NC(CCCC[NH3+])C=O.[+rn=10],CCCC(C)NC(C=O)CC(C)C[<].[+rn=90]}	1.154089755	104.3281956	140.2436877
{[>]NC(CCCC[NH3+])C=O.[+rn=20],CCCC(C)NC(C=O)CC(C)C[<].[+rn=80]}	1.015978106	75.54013523	124.7893415
{[>]NC(CCCC[NH3+])C=O.[+rn=30],CCCC(C)NC(C=O)CC(C)C[<].[+rn=70]}	0.897639106	67.70184433	111.9665726
{[>]NC(CCCC[NH3+])C=O.[+rn=40],CCCC(C)NC(C=O)CC(C)C[<].[+rn=60]}	0.890824034	58.90641162	101.0785713
{[>]NC(CCCC[NH3+])C=O.[+rn=50],CCCC(C)NC(C=O)CC(C)C[<].[+rn=50]}	0.942230475	52.70888065	95.62143641
{[>]NC(CCCC[NH3+])C=O.[+rn=60],CCCC(C)NC(C=O)CC(C)C[<].[+rn=40]}	0.988342203	46.73303781	91.17086269
{[>]NC(CCCC[NH3+])C=O.[+rn=70],CCCC(C)NC(C=O)CC(C)C[<].[+rn=30]}	1.174808768	42.22919432	88.90264406
{[>]NC(CCCC[NH3+])C=O.[+rn=80],CCCC(C)NC(C=O)CC(C)C[<].[+rn=20]}	1.455817305	37.29897206	87.36030497
{[>]NC(CCCC[NH3+])C=O.[+rn=90],CCCC(C)NC(C=O)CC(C)C[<].[+rn=10]}	1.974881188	37.32951224	87.74383346
{[>]NC(CCCC[NH3+])C=O.[+rn=10],CCCNC(C=O)CCC(C)C[<].[+rn=90]}	112.3507	119.1976454	154.3120086
{[>]NC(CCCC[NH3+])C=O.[+rn=20],CCCNC(C=O)CCC(C)C[<].[+rn=80]}	128.6735744	78.33197338	138.4719033
{[>]NC(CCCC[NH3+])C=O.[+rn=30],CCCNC(C=O)CCC(C)C[<].[+rn=70]}	157.4251092	75.64022	123.5564192
{[>]NC(CCCC[NH3+])C=O.[+rn=40],CCCNC(C=O)CCC(C)C[<].[+rn=60]}	179.4525656	61.56121917	111.9518929
{[>]NC(CCCC[NH3+])C=O.[+rn=50],CCCNC(C=O)CCC(C)C[<].[+rn=50]}	211.8701984	54.26781304	104.6681201
{[>]NC(CCCC[NH3+])C=O.[+rn=60],CCCNC(C=O)CCC(C)C[<].[+rn=40]}	281.8140406	46.92679547	98.56287523
{[>]NC(CCCC[NH3+])C=O.[+rn=70],CCCNC(C=O)CCC(C)C[<].[+rn=30]}	395.0474485	44.74542433	95.75410957
{[>]NC(CCCC[NH3+])C=O.[+rn=80],CCCNC(C=O)CCC(C)C[<].[+rn=20]}	473.9612212	38.30282867	92.23674114
{[>]NC(CCCC[NH3+])C=O.[+rn=90],CCCNC(C=O)CCC(C)C[<].[+rn=10]}	606.3742758	41.4303537	90.16945608
{[>]NC(CCCC[NH3+])C=O.[+rn=10],CCCCC(C=O)NCC(C)(C)C[<].[+rn=90]}	453.1961275	150.6119865	139.8237098
{[>]NC(CCCC[NH3+])C=O.[+rn=20],CCCCC(C=O)NCC(C)(C)C[<].[+rn=80]}	483.6807115	113.624135	128.9664537
{[>]NC(CCCC[NH3+])C=O.[+rn=30],CCCCC(C=O)NCC(C)(C)C[<].[+rn=70]}	538.8308316	103.2527883	117.6164093
{[>]NC(CCCC[NH3+])C=O.[+rn=40],CCCCC(C=O)NCC(C)(C)C[<].[+rn=60]}	561.0713539	87.42119892	107.6032082
{[>]NC(CCCC[NH3+])C=O.[+rn=50],CCCCC(C=O)NCC(C)(C)C[<].[+rn=50]}	624.0956215	75.84929734	101.5196504
{[>]NC(CCCC[NH3+])C=O.[+rn=60],CCCCC(C=O)NCC(C)(C)C[<].[+rn=40]}	737.9120626	63.78638975	96.52959879
{[>]NC(CCCC[NH3+])C=O.[+rn=70],CCCCC(C=O)NCC(C)(C)C[<].[+rn=30]}	920.4771831	54.2981685	94.33926798
{[>]NC(CCCC[NH3+])C=O.[+rn=80],CCCCC(C=O)NCC(C)(C)C[<].[+rn=20]}	1125.688016	47.21371625	93.851717
{[>]NC(CCCC[NH3+])C=O.[+rn=90],CCCCC(C=O)NCC(C)(C)C[<].[+rn=10]}	1417.173125	43.35011201	94.40442692
{[>]NC(CCCC[NH3+])C=O.[+rn=10],CCCC(C=O)NCC(C)(C)C[<].[+rn=90]}	247.3704009	116.5394133	134.7215212
{[>]NC(CCCC[NH3+])C=O.[+rn=20],CCCC(C=O)NCC(C)(C)C[<].[+rn=80]}	250.3396115	87.77788501	124.7562812
{[>]NC(CCCC[NH3+])C=O.[+rn=30],CCCC(C=O)NCC(C)(C)C[<].[+rn=70]}	274.0750486	79.65243569	114.6724712
{[>]NC(CCCC[NH3+])C=O.[+rn=40],CCCC(C=O)NCC(C)(C)C[<].[+rn=60]}	293.4711074	68.28597649	105.5757951
{[>]NC(CCCC[NH3+])C=O.[+rn=50],CCCC(C=O)NCC(C)(C)C[<].[+rn=50]}	342.3420257	58.91417682	99.54067041
{[>]NC(CCCC[NH3+])C=O.[+rn=60],CCCC(C=O)NCC(C)(C)C[<].[+rn=40]}	382.010468	49.38707185	95.1688707
{[>]NC(CCCC[NH3+])C=O.[+rn=70],CCCC(C=O)NCC(C)(C)C[<].[+rn=30]}	495.5112588	41.39293805	93.08707957
{[>]NC(CCCC[NH3+])C=O.[+rn=80],CCCC(C=O)NCC(C)(C)C[<].[+rn=20]}	605.2757324	35.48572474	93.3067932
{[>]NC(CCCC[NH3+])C=O.[+rn=90],CCCC(C=O)NCC(C)(C)C[<].[+rn=10]}	776.4909848	32.06552227	92.64475954
{[>]NC(CCCC[NH3+])C=O.[+rn=10],CCCCCC(C=O)NCC(C)C[<].[+rn=90]}	300.0978106	127.8591442	157.4712078
{[>]NC(CCCC[NH3+])C=O.[+rn=20],CCCCCC(C=O)NCC(C)C[<].[+rn=80]}	312.727648	84.89723898	142.8725707
{[>]NC(CCCC[NH3+])C=O.[+rn=30],CCCCCC(C=O)NCC(C)C[<].[+rn=70]}	343.2434399	81.4476308	129.586195
{[>]NC(CCCC[NH3+])C=O.[+rn=40],CCCCCC(C=O)NCC(C)C[<].[+rn=60]}	349.4971155	68.57359142	119.7225775
{[>]NC(CCCC[NH3+])C=O.[+rn=50],CCCCCC(C=O)NCC(C)C[<].[+rn=50]}	404.5406479	61.51053336	111.5044144
{[>]NC(CCCC[NH3+])C=O.[+rn=60],CCCCCC(C=O)NCC(C)C[<].[+rn=40]}	507.852066	53.10651239	101.9544627
{[>]NC(CCCC[NH3+])C=O.[+rn=70],CCCCCC(C=O)NCC(C)C[<].[+rn=30]}	700.3650828	49.87575589	97.67029994
{[>]NC(CCCC[NH3+])C=O.[+rn=80],CCCCCC(C=O)NCC(C)C[<].[+rn=20]}	917.7997299	41.00127998	93.93441956
{[>]NC(CCCC[NH3+])C=O.[+rn=90],CCCCCC(C=O)NCC(C)C[<].[+rn=10]}	1210.328797	48.85050599	91.03942349
{[>]NC(CCCC[NH3+])C=O.[+rn=10],CCCC(NC(C=O)CC)C(C)C[<].[+rn=90]}	233.9915205	136.7785128	207.734333
{[>]NC(CCCC[NH3+])C=O.[+rn=20],CCCC(NC(C=O)CC)C(C)C[<].[+rn=80]}	222.9492813	105.7838361	186.5530785
{[>]NC(CCCC[NH3+])C=O.[+rn=30],CCCC(NC(C=O)CC)C(C)C[<].[+rn=70]}	211.223444	94.25554802	167.5909399
{[>]NC(CCCC[NH3+])C=O.[+rn=40],CCCC(NC(C=O)CC)C(C)C[<].[+rn=60]}	185.4009156	82.87348674	149.3846131
{[>]NC(CCCC[NH3+])C=O.[+rn=50],CCCC(NC(C=O)CC)C(C)C[<].[+rn=50]}	171.8510172	73.14866736	135.1984085
{[>]NC(CCCC[NH3+])C=O.[+rn=60],CCCC(NC(C=O)CC)C(C)C[<].[+rn=40]}	162.698157	63.4220723	121.4912866
{[>]NC(CCCC[NH3+])C=O.[+rn=70],CCCC(NC(C=O)CC)C(C)C[<].[+rn=30]}	173.5937852	54.40413618	115.3912091
{[>]NC(CCCC[NH3+])C=O.[+rn=80],CCCC(NC(C=O)CC)C(C)C[<].[+rn=20]}	181.7293842	47.1393427	113.9048185
{[>]NC(CCCC[NH3+])C=O.[+rn=90],CCCC(NC(C=O)CC)C(C)C[<].[+rn=10]}	226.7648837	43.42360792	111.631606
{[>]NC(CCCC[NH3+])C=O.[+rn=10],CCCCC(C=O)NC(CC)CC[<].[+rn=90]}	39.46849929	135.6471973	157.6097252
{[>]NC(CCCC[NH3+])C=O.[+rn=20],CCCCC(C=O)NC(CC)CC[<].[+rn=80]}	39.77910614	89.01534399	140.075309
{[>]NC(CCCC[NH3+])C=O.[+rn=30],CCCCC(C=O)NC(CC)CC[<].[+rn=70]}	42.90124235	84.44333781	125.2095418
{[>]NC(CCCC[NH3+])C=O.[+rn=40],CCCCC(C=O)NC(CC)CC[<].[+rn=60]}	42.99068324	67.10588626	113.8798934
{[>]NC(CCCC[NH3+])C=O.[+rn=50],CCCCC(C=O)NC(CC)CC[<].[+rn=50]}	52.89753011	58.76509018	107.5169405
{[>]NC(CCCC[NH3+])C=O.[+rn=60],CCCCC(C=O)NC(CC)CC[<].[+rn=40]}	66.18248867	48.46707176	102.6836087
{[>]NC(CCCC[NH3+])C=O.[+rn=70],CCCCC(C=O)NC(CC)CC[<].[+rn=30]}	95.95532919	43.88596009	100.0650222
{[>]NC(CCCC[NH3+])C=O.[+rn=80],CCCCC(C=O)NC(CC)CC[<].[+rn=20]}	129.3713889	35.75469126	97.65266168
{[>]NC(CCCC[NH3+])C=O.[+rn=90],CCCCC(C=O)NC(CC)CC[<].[+rn=10]}	176.3883629	39.14041556	96.62381695
{[>]NC(CCCC[NH3+])C=O.[+rn=10],CCNC(C=O)C(C)(C)C(C)C[<].[+rn=90]}	8.026776016	63.39769278	57.63909297
{[>]NC(CCCC[NH3+])C=O.[+rn=20],CCNC(C=O)C(C)(C)C(C)C[<].[+rn=80]}	8.210879393	52.46259537	53.36930608
{[>]NC(CCCC[NH3+])C=O.[+rn=30],CCNC(C=O)C(C)(C)C(C)C[<].[+rn=70]}	8.037704526	43.85777412	49.64829362
{[>]NC(CCCC[NH3+])C=O.[+rn=40],CCNC(C=O)C(C)(C)C(C)C[<].[+rn=60]}	7.355938743	38.27782888	46.51650043
{[>]NC(CCCC[NH3+])C=O.[+rn=50],CCNC(C=O)C(C)(C)C(C)C[<].[+rn=50]}	7.548881606	32.81814746	43.80273725
{[>]NC(CCCC[NH3+])C=O.[+rn=60],CCNC(C=O)C(C)(C)C(C)C[<].[+rn=40]}	7.197941686	28.34494112	41.49075483
{[>]NC(CCCC[NH3+])C=O.[+rn=70],CCNC(C=O)C(C)(C)C(C)C[<].[+rn=30]}	7.532715519	23.90581856	40.10431043
{[>]NC(CCCC[NH3+])C=O.[+rn=80],CCNC(C=O)C(C)(C)C(C)C[<].[+rn=20]}	7.363955788	21.53425923	39.98371897
{[>]NC(CCCC[NH3+])C=O.[+rn=90],CCNC(C=O)C(C)(C)C(C)C[<].[+rn=10]}	7.25027996	18.78755989	40.70224545
{[>]NC(CCCC[NH3+])C=O.[+rn=10],CCCC(C)NC(C)C=O[<].[+rn=90]}	45.23848387	52.81375716	104.2111262
{[>]NC(CCCC[NH3+])C=O.[+rn=20],CCCC(C)NC(C)C=O[<].[+rn=80]}	33.28302406	36.33641536	90.34164313
{[>]NC(CCCC[NH3+])C=O.[+rn=30],CCCC(C)NC(C)C=O[<].[+rn=70]}	28.67360044	34.14927361	78.6976557
{[>]NC(CCCC[NH3+])C=O.[+rn=40],CCCC(C)NC(C)C=O[<].[+rn=60]}	24.60527753	28.89236307	68.54679857
{[>]NC(CCCC[NH3+])C=O.[+rn=50],CCCC(C)NC(C)C=O[<].[+rn=50]}	25.52455985	27.26755501	62.4647908
{[>]NC(CCCC[NH3+])C=O.[+rn=60],CCCC(C)NC(C)C=O[<].[+rn=40]}	27.21535232	25.11105753	59.25211643
{[>]NC(CCCC[NH3+])C=O.[+rn=70],CCCC(C)NC(C)C=O[<].[+rn=30]}	32.42363052	24.1460703	61.36202327
{[>]NC(CCCC[NH3+])C=O.[+rn=80],CCCC(C)NC(C)C=O[<].[+rn=20]}	36.27457308	24.96901118	62.91258563
{[>]NC(CCCC[NH3+])C=O.[+rn=90],CCCC(C)NC(C)C=O[<].[+rn=10]}	43.92182718	35.07234102	65.95510881
{[>]NC(CCCC[NH3+])C=O.[+rn=10],CCC(C)CNC(C=O)C(C)CC[<].[+rn=90]}	11.85672055	88.32173094	111.2251297
{[>]NC(CCCC[NH3+])C=O.[+rn=20],CCC(C)CNC(C=O)C(C)CC[<].[+rn=80]}	12.93666968	66.0109017	98.47947202
{[>]NC(CCCC[NH3+])C=O.[+rn=30],CCC(C)CNC(C=O)C(C)CC[<].[+rn=70]}	14.71066461	59.53611535	88.48244635
{[>]NC(CCCC[NH3+])C=O.[+rn=40],CCC(C)CNC(C=O)C(C)CC[<].[+rn=60]}	16.58453919	51.35366757	80.66442769
{[>]NC(CCCC[NH3+])C=O.[+rn=50],CCC(C)CNC(C=O)C(C)CC[<].[+rn=50]}	20.7401626	44.39537712	77.03783454
{[>]NC(CCCC[NH3+])C=O.[+rn=60],CCC(C)CNC(C=O)C(C)CC[<].[+rn=40]}	27.44425988	38.65492203	72.93722244
{[>]NC(CCCC[NH3+])C=O.[+rn=70],CCC(C)CNC(C=O)C(C)CC[<].[+rn=30]}	39.36021948	34.21283955	71.65882334
{[>]NC(CCCC[NH3+])C=O.[+rn=80],CCC(C)CNC(C=O)C(C)CC[<].[+rn=20]}	53.39767835	31.54350057	72.07403401
{[>]NC(CCCC[NH3+])C=O.[+rn=90],CCC(C)CNC(C=O)C(C)CC[<].[+rn=10]}	74.18746261	32.83076418	73.07093153
{[>]NC(CCCC[NH3+])C=O.[+rn=10],CC(C=O)NCC(C)(C)C(C)(C)C[<].[+rn=90]}	139.4527716	62.15645928	49.65539317
{[>]NC(CCCC[NH3+])C=O.[+rn=20],CC(C=O)NCC(C)(C)C(C)(C)C[<].[+rn=80]}	134.673009	55.7199625	47.01235488
{[>]NC(CCCC[NH3+])C=O.[+rn=30],CC(C=O)NCC(C)(C)C(C)(C)C[<].[+rn=70]}	128.2875682	47.77910999	44.25850654
{[>]NC(CCCC[NH3+])C=O.[+rn=40],CC(C=O)NCC(C)(C)C(C)(C)C[<].[+rn=60]}	111.1164052	42.61197649	42.14837694
{[>]NC(CCCC[NH3+])C=O.[+rn=50],CC(C=O)NCC(C)(C)C(C)(C)C[<].[+rn=50]}	107.1512903	36.31251331	40.42629434
{[>]NC(CCCC[NH3+])C=O.[+rn=60],CC(C=O)NCC(C)(C)C(C)(C)C[<].[+rn=40]}	93.39519328	31.30849257	38.51058657
{[>]NC(CCCC[NH3+])C=O.[+rn=70],CC(C=O)NCC(C)(C)C(C)(C)C[<].[+rn=30]}	89.63554862	26.17584399	37.69929738
{[>]NC(CCCC[NH3+])C=O.[+rn=80],CC(C=O)NCC(C)(C)C(C)(C)C[<].[+rn=20]}	80.70624641	22.8239361	37.72514183
{[>]NC(CCCC[NH3+])C=O.[+rn=90],CC(C=O)NCC(C)(C)C(C)(C)C[<].[+rn=10]}	75.63373116	18.35780536	38.50815788
{[>]NC(CCCC[NH3+])C=O.[+rn=10],CCC(C=O)NCC(C)(C)CC[<].[+rn=90]}	306.8066608	95.55182582	115.6953055
{[>]NC(CCCC[NH3+])C=O.[+rn=20],CCC(C=O)NCC(C)(C)CC[<].[+rn=80]}	320.5863076	71.94055966	106.7643922
{[>]NC(CCCC[NH3+])C=O.[+rn=30],CCC(C=O)NCC(C)(C)CC[<].[+rn=70]}	336.4236585	64.37389456	97.65134364
{[>]NC(CCCC[NH3+])C=O.[+rn=40],CCC(C=O)NCC(C)(C)CC[<].[+rn=60]}	332.0312847	55.2823204	89.40387752
{[>]NC(CCCC[NH3+])C=O.[+rn=50],CCC(C=O)NCC(C)(C)CC[<].[+rn=50]}	404.0300977	47.64654346	84.7930065
{[>]NC(CCCC[NH3+])C=O.[+rn=60],CCC(C=O)NCC(C)(C)CC[<].[+rn=40]}	505.9419301	40.78726937	80.49126626
{[>]NC(CCCC[NH3+])C=O.[+rn=70],CCC(C=O)NCC(C)(C)CC[<].[+rn=30]}	681.8772461	33.32673402	79.74828412
{[>]NC(CCCC[NH3+])C=O.[+rn=80],CCC(C=O)NCC(C)(C)CC[<].[+rn=20]}	866.688154	29.81077053	80.96278973
{[>]NC(CCCC[NH3+])C=O.[+rn=90],CCC(C=O)NCC(C)(C)CC[<].[+rn=10]}	1106.916278	27.99111086	81.83988959
{[>]NC(CCCC[NH3+])C=O.[+rn=10],CNC(C=O)CCC(C)C[<].[+rn=90]}	82.75523887	84.03081685	114.3455216
{[>]NC(CCCC[NH3+])C=O.[+rn=20],CNC(C=O)CCC(C)C[<].[+rn=80]}	88.25912274	57.11159089	102.1841047
{[>]NC(CCCC[NH3+])C=O.[+rn=30],CNC(C=O)CCC(C)C[<].[+rn=70]}	105.331246	54.16254496	91.08730373
{[>]NC(CCCC[NH3+])C=O.[+rn=40],CNC(C=O)CCC(C)C[<].[+rn=60]}	112.9478789	44.87329049	80.74240809
{[>]NC(CCCC[NH3+])C=O.[+rn=50],CNC(C=O)CCC(C)C[<].[+rn=50]}	135.9643587	40.08948515	73.69032251
{[>]NC(CCCC[NH3+])C=O.[+rn=60],CNC(C=O)CCC(C)C[<].[+rn=40]}	178.3480839	34.61649238	67.73289473
{[>]NC(CCCC[NH3+])C=O.[+rn=70],CNC(C=O)CCC(C)C[<].[+rn=30]}	246.0454791	33.65536211	65.35066427
{[>]NC(CCCC[NH3+])C=O.[+rn=80],CNC(C=O)CCC(C)C[<].[+rn=20]}	311.4340166	30.1636896	64.29317989
{[>]NC(CCCC[NH3+])C=O.[+rn=90],CNC(C=O)CCC(C)C[<].[+rn=10]}	373.7939472	38.93278207	66.16650818
{[>]NC(CCCC[NH3+])C=O.[+rn=10],CC(C=O)NC(C)(C)C(C)(C)C[<].[+rn=90]}	69.42303364	48.55386362	45.94498371
{[>]NC(CCCC[NH3+])C=O.[+rn=20],CC(C=O)NC(C)(C)C(C)(C)C[<].[+rn=80]}	66.56332159	43.38764964	42.81769247
{[>]NC(CCCC[NH3+])C=O.[+rn=30],CC(C=O)NC(C)(C)C(C)(C)C[<].[+rn=70]}	69.468184	36.24884178	40.69753644
{[>]NC(CCCC[NH3+])C=O.[+rn=40],CC(C=O)NC(C)(C)C(C)(C)C[<].[+rn=60]}	64.69412064	31.41661285	38.3247399
{[>]NC(CCCC[NH3+])C=O.[+rn=50],CC(C=O)NC(C)(C)C(C)(C)C[<].[+rn=50]}	64.07576915	27.34056038	36.25113421
{[>]NC(CCCC[NH3+])C=O.[+rn=60],CC(C=O)NC(C)(C)C(C)(C)C[<].[+rn=40]}	57.92776174	23.37436185	34.99078207
{[>]NC(CCCC[NH3+])C=O.[+rn=70],CC(C=O)NC(C)(C)C(C)(C)C[<].[+rn=30]}	59.10843621	19.43873241	34.4536033
{[>]NC(CCCC[NH3+])C=O.[+rn=80],CC(C=O)NC(C)(C)C(C)(C)C[<].[+rn=20]}	57.15931541	17.37960609	34.27649369
{[>]NC(CCCC[NH3+])C=O.[+rn=90],CC(C=O)NC(C)(C)C(C)(C)C[<].[+rn=10]}	57.61591957	14.92446103	34.75638529
{[>]NC(CCCC[NH3+])C=O.[+rn=10],CCCC(C=O)NC(C)(CC)CC[<].[+rn=90]}	3.882407761	110.3591401	114.4767909
{[>]NC(CCCC[NH3+])C=O.[+rn=20],CCCC(C=O)NC(C)(CC)CC[<].[+rn=80]}	4.066661991	78.37935168	103.5028274
{[>]NC(CCCC[NH3+])C=O.[+rn=30],CCCC(C=O)NC(C)(CC)CC[<].[+rn=70]}	4.539710464	68.92952603	95.05860365
{[>]NC(CCCC[NH3+])C=O.[+rn=40],CCCC(C=O)NC(C)(CC)CC[<].[+rn=60]}	4.8754609	57.82758019	87.6520453
{[>]NC(CCCC[NH3+])C=O.[+rn=50],CCCC(C=O)NC(C)(CC)CC[<].[+rn=50]}	6.503793007	50.25597867	83.28003567
{[>]NC(CCCC[NH3+])C=O.[+rn=60],CCCC(C=O)NC(C)(CC)CC[<].[+rn=40]}	8.192148389	42.95413761	80.68551847
{[>]NC(CCCC[NH3+])C=O.[+rn=70],CCCC(C=O)NC(C)(CC)CC[<].[+rn=30]}	11.5098183	36.53937522	79.73401051
{[>]NC(CCCC[NH3+])C=O.[+rn=80],CCCC(C=O)NC(C)(CC)CC[<].[+rn=20]}	15.4530725	32.57508739	78.41284449
{[>]NC(CCCC[NH3+])C=O.[+rn=90],CCCC(C=O)NC(C)(CC)CC[<].[+rn=10]}	20.96319421	30.29638125	77.9667884
{[>]NC(CCCC[NH3+])C=O.[+rn=10],CCC(C)NC(C=O)C(C)CC[<].[+rn=90]}	49.67617155	94.18391249	171.8686857
{[>]NC(CCCC[NH3+])C=O.[+rn=20],CCC(C)NC(C=O)C(C)CC[<].[+rn=80]}	46.53169352	69.5874835	151.8365753
{[>]NC(CCCC[NH3+])C=O.[+rn=30],CCC(C)NC(C=O)C(C)CC[<].[+rn=70]}	44.60921954	61.32027848	132.1050081
{[>]NC(CCCC[NH3+])C=O.[+rn=40],CCC(C)NC(C=O)C(C)CC[<].[+rn=60]}	41.19730603	52.7187752	118.8030005
{[>]NC(CCCC[NH3+])C=O.[+rn=50],CCC(C)NC(C=O)C(C)CC[<].[+rn=50]}	45.30688732	46.63059008	110.1164813
{[>]NC(CCCC[NH3+])C=O.[+rn=60],CCC(C)NC(C=O)C(C)CC[<].[+rn=40]}	48.93500418	41.59569312	103.2980863
{[>]NC(CCCC[NH3+])C=O.[+rn=70],CCC(C)NC(C=O)C(C)CC[<].[+rn=30]}	58.53260994	36.58576345	99.50051668
{[>]NC(CCCC[NH3+])C=O.[+rn=80],CCC(C)NC(C=O)C(C)CC[<].[+rn=20]}	66.66143947	33.86343803	96.90166721
{[>]NC(CCCC[NH3+])C=O.[+rn=90],CCC(C)NC(C=O)C(C)CC[<].[+rn=10]}	81.2500115	32.20548661	95.42401321
{[>]NC(CCCC[NH3+])C=O.[+rn=10],CCCC(C=O)NC(C)(C)C[<].[+rn=90]}	4.839753803	80.09933391	92.59677478
{[>]NC(CCCC[NH3+])C=O.[+rn=20],CCCC(C=O)NC(C)(C)C[<].[+rn=80]}	4.214670139	57.86896372	84.82329276
{[>]NC(CCCC[NH3+])C=O.[+rn=30],CCCC(C=O)NC(C)(C)C[<].[+rn=70]}	4.000715977	49.47368257	78.42120471
{[>]NC(CCCC[NH3+])C=O.[+rn=40],CCCC(C=O)NC(C)(C)C[<].[+rn=60]}	3.435682141	41.27349625	73.19397372
{[>]NC(CCCC[NH3+])C=O.[+rn=50],CCCC(C=O)NC(C)(C)C[<].[+rn=50]}	3.501626302	34.80040562	70.0161096
{[>]NC(CCCC[NH3+])C=O.[+rn=60],CCCC(C=O)NC(C)(C)C[<].[+rn=40]}	3.203294947	30.01939707	65.80043049
{[>]NC(CCCC[NH3+])C=O.[+rn=70],CCCC(C=O)NC(C)(C)C[<].[+rn=30]}	3.410623307	26.47153211	63.9680636
{[>]NC(CCCC[NH3+])C=O.[+rn=80],CCCC(C=O)NC(C)(C)C[<].[+rn=20]}	3.503962921	24.79498696	63.62695434
{[>]NC(CCCC[NH3+])C=O.[+rn=90],CCCC(C=O)NC(C)(C)C[<].[+rn=10]}	4.241569197	23.97485638	62.70754435
{[>]NC(CCCC[NH3+])C=O.[+rn=10],CCC(C=O)NC(C)CC(C)C[<].[+rn=90]}	3.413760271	70.35324156	87.15411766
{[>]NC(CCCC[NH3+])C=O.[+rn=20],CCC(C=O)NC(C)CC(C)C[<].[+rn=80]}	2.754644576	52.11538416	77.51804437
{[>]NC(CCCC[NH3+])C=O.[+rn=30],CCC(C=O)NC(C)CC(C)C[<].[+rn=70]}	2.411637671	46.69084316	68.60261929
{[>]NC(CCCC[NH3+])C=O.[+rn=40],CCC(C=O)NC(C)CC(C)C[<].[+rn=60]}	2.204327613	41.28881715	63.35668036
{[>]NC(CCCC[NH3+])C=O.[+rn=50],CCC(C=O)NC(C)CC(C)C[<].[+rn=50]}	2.359636906	36.66475458	59.5184223
{[>]NC(CCCC[NH3+])C=O.[+rn=60],CCC(C=O)NC(C)CC(C)C[<].[+rn=40]}	2.408432527	32.53748467	55.92633892
{[>]NC(CCCC[NH3+])C=O.[+rn=70],CCC(C=O)NC(C)CC(C)C[<].[+rn=30]}	2.714788041	28.17256083	54.60753276
{[>]NC(CCCC[NH3+])C=O.[+rn=80],CCC(C=O)NC(C)CC(C)C[<].[+rn=20]}	3.082710892	25.59722068	54.90690743
{[>]NC(CCCC[NH3+])C=O.[+rn=90],CCC(C=O)NC(C)CC(C)C[<].[+rn=10]}	3.661149921	25.7275489	55.42820027
{[>]NC(CCCC[NH3+])C=O.[+rn=10],CCC(C=O)NC(C)(CC)CC[<].[+rn=90]}	55.64925441	91.21518056	112.4584074
{[>]NC(CCCC[NH3+])C=O.[+rn=20],CCC(C=O)NC(C)(CC)CC[<].[+rn=80]}	53.83632506	67.32268846	101.7552043
{[>]NC(CCCC[NH3+])C=O.[+rn=30],CCC(C=O)NC(C)(CC)CC[<].[+rn=70]}	54.97558424	57.65843819	92.36813537
{[>]NC(CCCC[NH3+])C=O.[+rn=40],CCC(C=O)NC(C)(CC)CC[<].[+rn=60]}	49.1310444	47.55899874	85.11767585
{[>]NC(CCCC[NH3+])C=O.[+rn=50],CCC(C=O)NC(C)(CC)CC[<].[+rn=50]}	51.89239584	40.62183413	80.1606692
{[>]NC(CCCC[NH3+])C=O.[+rn=60],CCC(C=O)NC(C)(CC)CC[<].[+rn=40]}	50.88805448	34.61681361	76.18668646
{[>]NC(CCCC[NH3+])C=O.[+rn=70],CCC(C=O)NC(C)(CC)CC[<].[+rn=30]}	50.76235751	29.06236321	75.43679609
{[>]NC(CCCC[NH3+])C=O.[+rn=80],CCC(C=O)NC(C)(CC)CC[<].[+rn=20]}	46.55076356	25.94312814	75.4678694
{[>]NC(CCCC[NH3+])C=O.[+rn=90],CCC(C=O)NC(C)(CC)CC[<].[+rn=10]}	48.33551679	24.29824848	73.89672177
{[>]NC(CCCC[NH3+])C=O.[+rn=10],CCC(C=O)NCCC(C)(C)C[<].[+rn=90]}	4.839909526	69.25210012	56.60773698
{[>]NC(CCCC[NH3+])C=O.[+rn=20],CCC(C=O)NCCC(C)(C)C[<].[+rn=80]}	4.42763477	52.1604128	50.70640535
{[>]NC(CCCC[NH3+])C=O.[+rn=30],CCC(C=O)NCCC(C)(C)C[<].[+rn=70]}	4.188986892	45.92517448	46.35415939
{[>]NC(CCCC[NH3+])C=O.[+rn=40],CCC(C=O)NCCC(C)(C)C[<].[+rn=60]}	3.364897201	39.99942692	43.38580823
{[>]NC(CCCC[NH3+])C=O.[+rn=50],CCC(C=O)NCCC(C)(C)C[<].[+rn=50]}	3.39901961	34.38035727	41.33099328
{[>]NC(CCCC[NH3+])C=O.[+rn=60],CCC(C=O)NCCC(C)(C)C[<].[+rn=40]}	3.274881123	28.88901338	38.61996966
{[>]NC(CCCC[NH3+])C=O.[+rn=70],CCC(C=O)NCCC(C)(C)C[<].[+rn=30]}	3.583291209	24.20883645	38.16660114
{[>]NC(CCCC[NH3+])C=O.[+rn=80],CCC(C=O)NCCC(C)(C)C[<].[+rn=20]}	3.708665883	20.98272679	38.99103922
{[>]NC(CCCC[NH3+])C=O.[+rn=90],CCC(C=O)NCCC(C)(C)C[<].[+rn=10]}	4.528211138	20.98780074	40.53813569
{[>]NC(CCCC[NH3+])C=O.[+rn=10],CCNC(C=O)C(C)(CC)CC[<].[+rn=90]}	2.896564057	76.02630813	79.25777641
{[>]NC(CCCC[NH3+])C=O.[+rn=20],CCNC(C=O)C(C)(CC)CC[<].[+rn=80]}	2.882597998	53.27299065	71.5495932
{[>]NC(CCCC[NH3+])C=O.[+rn=30],CCNC(C=O)C(C)(CC)CC[<].[+rn=70]}	3.116306217	47.06916862	66.69991224
{[>]NC(CCCC[NH3+])C=O.[+rn=40],CCNC(C=O)C(C)(CC)CC[<].[+rn=60]}	3.030887587	40.24271913	61.70815365
{[>]NC(CCCC[NH3+])C=O.[+rn=50],CCNC(C=O)C(C)(CC)CC[<].[+rn=50]}	3.109509044	34.620968	58.76699246
{[>]NC(CCCC[NH3+])C=O.[+rn=60],CCNC(C=O)C(C)(CC)CC[<].[+rn=40]}	2.870290512	29.9733329	58.11332916
{[>]NC(CCCC[NH3+])C=O.[+rn=70],CCNC(C=O)C(C)(CC)CC[<].[+rn=30]}	2.93377353	25.64751805	57.92623412
{[>]NC(CCCC[NH3+])C=O.[+rn=80],CCNC(C=O)C(C)(CC)CC[<].[+rn=20]}	2.813226887	22.65821441	59.57491449
{[>]NC(CCCC[NH3+])C=O.[+rn=90],CCNC(C=O)C(C)(CC)CC[<].[+rn=10]}	2.815621285	23.10598554	62.55579551
{[>]NC(CCCC[NH3+])C=O.[+rn=10],CCC(C=O)NC(C)C(C)CC[<].[+rn=90]}	33.07734915	77.04377555	118.4341265
{[>]NC(CCCC[NH3+])C=O.[+rn=20],CCC(C=O)NC(C)C(C)CC[<].[+rn=80]}	31.73404469	57.64082061	102.1030429
{[>]NC(CCCC[NH3+])C=O.[+rn=30],CCC(C=O)NC(C)C(C)CC[<].[+rn=70]}	33.07874324	51.67164361	90.34476055
{[>]NC(CCCC[NH3+])C=O.[+rn=40],CCC(C=O)NC(C)C(C)CC[<].[+rn=60]}	33.10457935	45.09074678	82.02066376
{[>]NC(CCCC[NH3+])C=O.[+rn=50],CCC(C=O)NC(C)C(C)CC[<].[+rn=50]}	37.39499576	40.27304925	76.37344024
{[>]NC(CCCC[NH3+])C=O.[+rn=60],CCC(C=O)NC(C)C(C)CC[<].[+rn=40]}	41.16609923	36.47500975	72.09106585
{[>]NC(CCCC[NH3+])C=O.[+rn=70],CCC(C=O)NC(C)C(C)CC[<].[+rn=30]}	53.36015166	31.29827769	71.47286512
{[>]NC(CCCC[NH3+])C=O.[+rn=80],CCC(C=O)NC(C)C(C)CC[<].[+rn=20]}	66.97653941	29.02718843	71.37489308
{[>]NC(CCCC[NH3+])C=O.[+rn=90],CCC(C=O)NC(C)C(C)CC[<].[+rn=10]}	87.26740355	28.55498715	72.3874141
{[>]NC(CCCC[NH3+])C=O.[+rn=10],CCC(CC)CC(C=O)NC[<].[+rn=90]}	16.58249755	103.178101	125.1413373
{[>]NC(CCCC[NH3+])C=O.[+rn=20],CCC(CC)CC(C=O)NC[<].[+rn=80]}	15.79604306	66.72128668	111.4751872
{[>]NC(CCCC[NH3+])C=O.[+rn=30],CCC(CC)CC(C=O)NC[<].[+rn=70]}	17.1301049	63.12144226	99.98537631
{[>]NC(CCCC[NH3+])C=O.[+rn=40],CCC(CC)CC(C=O)NC[<].[+rn=60]}	17.04131446	50.91255241	91.73155643
{[>]NC(CCCC[NH3+])C=O.[+rn=50],CCC(CC)CC(C=O)NC[<].[+rn=50]}	18.04798814	44.41172574	86.60619468
{[>]NC(CCCC[NH3+])C=O.[+rn=60],CCC(CC)CC(C=O)NC[<].[+rn=40]}	21.92244163	37.05568512	82.82128555
{[>]NC(CCCC[NH3+])C=O.[+rn=70],CCC(CC)CC(C=O)NC[<].[+rn=30]}	30.7392067	34.1498948	81.01282895
{[>]NC(CCCC[NH3+])C=O.[+rn=80],CCC(CC)CC(C=O)NC[<].[+rn=20]}	40.78677094	29.30556992	79.45091247
{[>]NC(CCCC[NH3+])C=O.[+rn=90],CCC(CC)CC(C=O)NC[<].[+rn=10]}	57.78009812	32.0977627	78.34711525
{[>]NC(CCCC[NH3+])C=O.[+rn=10],CCCC(C)(C)C(C)NC(C)C=O[<].[+rn=90]}	18.28605898	82.28112749	76.01604351
{[>]NC(CCCC[NH3+])C=O.[+rn=20],CCCC(C)(C)C(C)NC(C)C=O[<].[+rn=80]}	18.90635765	68.35552876	67.04119408
{[>]NC(CCCC[NH3+])C=O.[+rn=30],CCCC(C)(C)C(C)NC(C)C=O[<].[+rn=70]}	19.81798074	59.81990917	59.47666351
{[>]NC(CCCC[NH3+])C=O.[+rn=40],CCCC(C)(C)C(C)NC(C)C=O[<].[+rn=60]}	19.64423846	52.33108758	54.77427995
{[>]NC(CCCC[NH3+])C=O.[+rn=50],CCCC(C)(C)C(C)NC(C)C=O[<].[+rn=50]}	21.28839418	43.95838973	52.0759933
{[>]NC(CCCC[NH3+])C=O.[+rn=60],CCCC(C)(C)C(C)NC(C)C=O[<].[+rn=40]}	21.58735035	38.05530937	49.72037137
{[>]NC(CCCC[NH3+])C=O.[+rn=70],CCCC(C)(C)C(C)NC(C)C=O[<].[+rn=30]}	24.09375718	32.40971954	47.96628957
{[>]NC(CCCC[NH3+])C=O.[+rn=80],CCCC(C)(C)C(C)NC(C)C=O[<].[+rn=20]}	23.99239457	29.16094162	46.92836795
{[>]NC(CCCC[NH3+])C=O.[+rn=90],CCCC(C)(C)C(C)NC(C)C=O[<].[+rn=10]}	25.28948401	25.36126118	46.88564817
{[>]NC(CCCC[NH3+])C=O.[+rn=10],CCCC(C=O)NCC(CC)CC[<].[+rn=90]}	6.586635739	108.5779236	110.4495282
{[>]NC(CCCC[NH3+])C=O.[+rn=20],CCCC(C=O)NCC(CC)CC[<].[+rn=80]}	6.237205019	71.20203499	99.97435577
{[>]NC(CCCC[NH3+])C=O.[+rn=30],CCCC(C=O)NCC(CC)CC[<].[+rn=70]}	5.950017569	67.14481064	89.42038508
{[>]NC(CCCC[NH3+])C=O.[+rn=40],CCCC(C=O)NCC(CC)CC[<].[+rn=60]}	5.707736401	54.50552264	80.60768368
{[>]NC(CCCC[NH3+])C=O.[+rn=50],CCCC(C=O)NCC(CC)CC[<].[+rn=50]}	6.335209475	47.10609912	75.73187402
{[>]NC(CCCC[NH3+])C=O.[+rn=60],CCCC(C=O)NCC(CC)CC[<].[+rn=40]}	6.992502267	40.01414408	71.71916905
{[>]NC(CCCC[NH3+])C=O.[+rn=70],CCCC(C=O)NCC(CC)CC[<].[+rn=30]}	8.710542176	36.59756701	70.664603
{[>]NC(CCCC[NH3+])C=O.[+rn=80],CCCC(C=O)NCC(CC)CC[<].[+rn=20]}	10.21738146	30.24678286	70.75717725
{[>]NC(CCCC[NH3+])C=O.[+rn=90],CCCC(C=O)NCC(CC)CC[<].[+rn=10]}	12.58113579	35.1512374	72.10828419
{[>]NC(CCCC[NH3+])C=O.[+rn=10],CCCCC(C=O)NCC(C)CC[<].[+rn=90]}	123.4486822	113.4707757	151.8562896
{[>]NC(CCCC[NH3+])C=O.[+rn=20],CCCCC(C=O)NCC(C)CC[<].[+rn=80]}	134.6079257	75.74497408	136.8902277
{[>]NC(CCCC[NH3+])C=O.[+rn=30],CCCCC(C=O)NCC(C)CC[<].[+rn=70]}	157.6114671	73.00654346	123.2278884
{[>]NC(CCCC[NH3+])C=O.[+rn=40],CCCCC(C=O)NCC(C)CC[<].[+rn=60]}	168.265879	62.3534508	110.7096887
{[>]NC(CCCC[NH3+])C=O.[+rn=50],CCCCC(C=O)NCC(C)CC[<].[+rn=50]}	204.2079301	56.68895673	104.7123783
{[>]NC(CCCC[NH3+])C=O.[+rn=60],CCCCC(C=O)NCC(C)CC[<].[+rn=40]}	274.6023449	50.1483965	99.32678407
{[>]NC(CCCC[NH3+])C=O.[+rn=70],CCCCC(C=O)NCC(C)CC[<].[+rn=30]}	402.5768594	47.36451869	95.81105442
{[>]NC(CCCC[NH3+])C=O.[+rn=80],CCCCC(C=O)NCC(C)CC[<].[+rn=20]}	531.8399984	39.75702701	95.08310658
{[>]NC(CCCC[NH3+])C=O.[+rn=90],CCCCC(C=O)NCC(C)CC[<].[+rn=10]}	728.3328328	48.33797377	93.3386281
{[>]NC(CCCC[NH3+])C=O.[+rn=10],CCCNC(C=O)CC(C)C(C)C[<].[+rn=90]}	34.91872061	122.3062266	138.155971
{[>]NC(CCCC[NH3+])C=O.[+rn=20],CCCNC(C=O)CC(C)C(C)C[<].[+rn=80]}	40.07350547	88.75419358	120.6314967
{[>]NC(CCCC[NH3+])C=O.[+rn=30],CCCNC(C=O)CC(C)C(C)C[<].[+rn=70]}	46.54904078	79.24373782	107.8874305
{[>]NC(CCCC[NH3+])C=O.[+rn=40],CCCNC(C=O)CC(C)C(C)C[<].[+rn=60]}	52.48141869	67.91137615	97.89889647
{[>]NC(CCCC[NH3+])C=O.[+rn=50],CCCNC(C=O)CC(C)C(C)C[<].[+rn=50]}	63.00013141	59.18439526	92.12154475
{[>]NC(CCCC[NH3+])C=O.[+rn=60],CCCNC(C=O)CC(C)C(C)C[<].[+rn=40]}	72.36688627	50.61345874	86.79278663
{[>]NC(CCCC[NH3+])C=O.[+rn=70],CCCNC(C=O)CC(C)C(C)C[<].[+rn=30]}	96.44411814	44.17391612	82.79553551
{[>]NC(CCCC[NH3+])C=O.[+rn=80],CCCNC(C=O)CC(C)C(C)C[<].[+rn=20]}	123.6464899	38.99129252	79.68391933
{[>]NC(CCCC[NH3+])C=O.[+rn=90],CCCNC(C=O)CC(C)C(C)C[<].[+rn=10]}	168.6183623	38.96238582	80.541467
{[>]NC(CCCC[NH3+])C=O.[+rn=10],CCCCC(C)NC(C)C=O[<].[+rn=90]}	35.40414823	69.58770364	111.073412
{[>]NC(CCCC[NH3+])C=O.[+rn=20],CCCCC(C)NC(C)C=O[<].[+rn=80]}	27.50506964	44.87688691	98.23972455
{[>]NC(CCCC[NH3+])C=O.[+rn=30],CCCCC(C)NC(C)C=O[<].[+rn=70]}	24.43887174	42.57993877	85.30789711
{[>]NC(CCCC[NH3+])C=O.[+rn=40],CCCCC(C)NC(C)C=O[<].[+rn=60]}	18.64583513	36.22298427	74.88435779
{[>]NC(CCCC[NH3+])C=O.[+rn=50],CCCCC(C)NC(C)C=O[<].[+rn=50]}	17.81451295	33.70315487	67.700391
{[>]NC(CCCC[NH3+])C=O.[+rn=60],CCCCC(C)NC(C)C=O[<].[+rn=40]}	15.1773722	30.9144937	62.31328148
{[>]NC(CCCC[NH3+])C=O.[+rn=70],CCCCC(C)NC(C)C=O[<].[+rn=30]}	18.05000707	28.67008282	63.71243953
{[>]NC(CCCC[NH3+])C=O.[+rn=80],CCCCC(C)NC(C)C=O[<].[+rn=20]}	20.91744162	25.79861012	65.82359984
{[>]NC(CCCC[NH3+])C=O.[+rn=90],CCCCC(C)NC(C)C=O[<].[+rn=10]}	25.67995656	30.99195944	68.54299327
{[>]NC(CCCC[NH3+])C=O.[+rn=10],CC(C=O)NCc1ccccc1[<].[+rn=90]}	224.6104586	74.77318918	65.98066234
{[>]NC(CCCC[NH3+])C=O.[+rn=20],CC(C=O)NCc1ccccc1[<].[+rn=80]}	214.5631799	60.48757718	63.21752679
{[>]NC(CCCC[NH3+])C=O.[+rn=30],CC(C=O)NCc1ccccc1[<].[+rn=70]}	268.3547693	58.90124367	60.5689208
{[>]NC(CCCC[NH3+])C=O.[+rn=40],CC(C=O)NCc1ccccc1[<].[+rn=60]}	248.2317189	46.66445272	57.71125891
{[>]NC(CCCC[NH3+])C=O.[+rn=50],CC(C=O)NCc1ccccc1[<].[+rn=50]}	334.3159925	47.10201113	58.59140483
{[>]NC(CCCC[NH3+])C=O.[+rn=60],CC(C=O)NCc1ccccc1[<].[+rn=40]}	321.3413517	37.87248931	59.68864002
{[>]NC(CCCC[NH3+])C=O.[+rn=70],CC(C=O)NCc1ccccc1[<].[+rn=30]}	405.9998713	42.33596565	69.04591788
{[>]NC(CCCC[NH3+])C=O.[+rn=80],CC(C=O)NCc1ccccc1[<].[+rn=20]}	403.0610963	37.30749632	79.62003827
{[>]NC(CCCC[NH3+])C=O.[+rn=90],CC(C=O)NCc1ccccc1[<].[+rn=10]}	533.7548571	44.38519593	94.28988665
{[>]NC(CCCC[NH3+])C=O.[+rn=10],CCC(C)CCC(C=O)NC[<].[+rn=90]}	75.70110063	79.23065286	108.5303893
{[>]NC(CCCC[NH3+])C=O.[+rn=20],CCC(C)CCC(C=O)NC[<].[+rn=80]}	82.50495103	53.60701697	96.5241625
{[>]NC(CCCC[NH3+])C=O.[+rn=30],CCC(C)CCC(C=O)NC[<].[+rn=70]}	94.485419	52.54136165	87.25075725
{[>]NC(CCCC[NH3+])C=O.[+rn=40],CCC(C)CCC(C=O)NC[<].[+rn=60]}	109.5158087	45.16550296	79.30390743
{[>]NC(CCCC[NH3+])C=O.[+rn=50],CCC(C)CCC(C=O)NC[<].[+rn=50]}	147.7974701	41.84793762	72.64843404
{[>]NC(CCCC[NH3+])C=O.[+rn=60],CCC(C)CCC(C=O)NC[<].[+rn=40]}	192.3061138	38.00017493	67.12788352
{[>]NC(CCCC[NH3+])C=O.[+rn=70],CCC(C)CCC(C=O)NC[<].[+rn=30]}	271.555223	35.71751774	65.62072522
{[>]NC(CCCC[NH3+])C=O.[+rn=80],CCC(C)CCC(C=O)NC[<].[+rn=20]}	368.0967143	30.73565112	65.49212705
{[>]NC(CCCC[NH3+])C=O.[+rn=90],CCC(C)CCC(C=O)NC[<].[+rn=10]}	513.9699895	35.44749451	69.38538435
{[>]NC(CCCC[NH3+])C=O.[+rn=10],CCCNC(C=O)CC(CC)CC[<].[+rn=90]}	18.93014561	140.6843905	145.8975112
{[>]NC(CCCC[NH3+])C=O.[+rn=20],CCCNC(C=O)CC(CC)CC[<].[+rn=80]}	19.34928783	91.35493248	129.0810795
{[>]NC(CCCC[NH3+])C=O.[+rn=30],CCCNC(C=O)CC(CC)CC[<].[+rn=70]}	21.92684314	87.53817904	116.5803373
{[>]NC(CCCC[NH3+])C=O.[+rn=40],CCCNC(C=O)CC(CC)CC[<].[+rn=60]}	23.71797872	70.42338446	106.6158983
{[>]NC(CCCC[NH3+])C=O.[+rn=50],CCCNC(C=O)CC(CC)CC[<].[+rn=50]}	28.07754275	61.5119474	101.8622808
{[>]NC(CCCC[NH3+])C=O.[+rn=60],CCCNC(C=O)CC(CC)CC[<].[+rn=40]}	32.17336961	51.58781597	97.56121037
{[>]NC(CCCC[NH3+])C=O.[+rn=70],CCCNC(C=O)CC(CC)CC[<].[+rn=30]}	44.4797876	46.05975589	94.70733735
{[>]NC(CCCC[NH3+])C=O.[+rn=80],CCCNC(C=O)CC(CC)CC[<].[+rn=20]}	60.3502719	37.83502301	93.84527418
{[>]NC(CCCC[NH3+])C=O.[+rn=90],CCCNC(C=O)CC(CC)CC[<].[+rn=10]}	83.74712204	42.62597149	94.73320341
