# Supplementary material for: AI-guided few-shot inverse design of HDP-mimicking polymers against drug-resistant bacteria
Source: Nat Commun. 2024 Jul 26;15:6288. doi: 10.1038/s41467-024-50533-4 (PMC11282099; doi:10.1038/s41467-024-50533-4)
Supplement: Supplementary file 11 — Source Data [file 41467_2024_50533_MOESM11_ESM.zip › Source Data/Supplementary Information/FigS53,54,55_predict_all.csv]

smiles	HC10	Sau	Ecoli
{[>]NC(CCCC[NH3+])C=O.[+rn=20],CCNCC=O[<].[+rn=80]}	497.9143956	37.42046213	62.53465185
{[>]NC(CCCC[NH3+])C=O.[+rn=30],CCNCC=O[<].[+rn=70]}	427.5196389	49.8553008	57.9824076
{[>]NC(CCCC[NH3+])C=O.[+rn=40],CCNCC=O[<].[+rn=60]}	238.6434924	42.7632501	53.09263614
{[>]NC(CCCC[NH3+])C=O.[+rn=50],CCNCC=O[<].[+rn=50]}	253.6293104	56.28921868	49.46527534
{[>]NC(CCCC[NH3+])C=O.[+rn=60],CCNCC=O[<].[+rn=40]}	178.9574758	61.36514511	45.74082947
{[>]NC(CCCC[NH3+])C=O.[+rn=70],CCNCC=O[<].[+rn=30]}	201.177562	99.42932276	44.58978181
{[>]NC(CCCC[NH3+])C=O.[+rn=80],CCNCC=O[<].[+rn=20]}	164.2498968	99.00482611	44.31628895
{[>]NC(CCCC[NH3+])C=O.[+rn=90],CCNCC=O[<].[+rn=10]}	172.6164712	161.6797862	47.70634279
{[>]NC(CCCC[NH3+])C=O.[+rn=10],CCCNCC=O[<].[+rn=90]}	1001.317671	52.73246386	93.42103614
{[>]NC(CCCC[NH3+])C=O.[+rn=20],CCCNCC=O[<].[+rn=80]}	836.8346397	37.61338794	85.88462392
{[>]NC(CCCC[NH3+])C=O.[+rn=30],CCCNCC=O[<].[+rn=70]}	802.0560917	46.58854444	79.16943973
{[>]NC(CCCC[NH3+])C=O.[+rn=40],CCCNCC=O[<].[+rn=60]}	620.5553149	35.97890096	71.91774765
{[>]NC(CCCC[NH3+])C=O.[+rn=50],CCCNCC=O[<].[+rn=50]}	673.5449444	47.53437069	67.32093862
{[>]NC(CCCC[NH3+])C=O.[+rn=60],CCCNCC=O[<].[+rn=40]}	714.8647667	48.97699843	61.11305586
{[>]NC(CCCC[NH3+])C=O.[+rn=70],CCCNCC=O[<].[+rn=30]}	937.4235453	83.76105667	58.79171412
{[>]NC(CCCC[NH3+])C=O.[+rn=80],CCCNCC=O[<].[+rn=20]}	894.728636	82.52107344	60.65214054
{[>]NC(CCCC[NH3+])C=O.[+rn=90],CCCNCC=O[<].[+rn=10]}	1032.01357	138.6620569	64.8529587
{[>]NC(CCCC[NH3+])C=O.[+rn=10],CCC(C)C(C)NCC=O[<].[+rn=90]}	54.93629304	54.19795072	90.06700403
{[>]NC(CCCC[NH3+])C=O.[+rn=20],CCC(C)C(C)NCC=O[<].[+rn=80]}	53.38691515	37.06953416	77.69772685
{[>]NC(CCCC[NH3+])C=O.[+rn=30],CCC(C)C(C)NCC=O[<].[+rn=70]}	52.39292857	36.14978967	67.04681207
{[>]NC(CCCC[NH3+])C=O.[+rn=40],CCC(C)C(C)NCC=O[<].[+rn=60]}	47.81880955	31.0057794	58.74357432
{[>]NC(CCCC[NH3+])C=O.[+rn=50],CCC(C)C(C)NCC=O[<].[+rn=50]}	49.12431343	29.06649007	54.97974931
{[>]NC(CCCC[NH3+])C=O.[+rn=60],CCC(C)C(C)NCC=O[<].[+rn=40]}	56.55383856	26.19996608	53.18956856
{[>]NC(CCCC[NH3+])C=O.[+rn=70],CCC(C)C(C)NCC=O[<].[+rn=30]}	82.88251407	25.14203494	54.42546541
{[>]NC(CCCC[NH3+])C=O.[+rn=80],CCC(C)C(C)NCC=O[<].[+rn=20]}	109.6440112	26.03535182	54.49591836
{[>]NC(CCCC[NH3+])C=O.[+rn=90],CCC(C)C(C)NCC=O[<].[+rn=10]}	174.9590908	36.38686425	57.15641206
{[>]NC(CCCC[NH3+])C=O.[+rn=10],CCCC(C)NCC=O[<].[+rn=90]}	222.299968	49.6418448	96.08943928
{[>]NC(CCCC[NH3+])C=O.[+rn=20],CCCC(C)NCC=O[<].[+rn=80]}	149.7310733	31.43704695	86.09087189
{[>]NC(CCCC[NH3+])C=O.[+rn=30],CCCC(C)NCC=O[<].[+rn=70]}	110.9672193	34.31879614	76.91811244
{[>]NC(CCCC[NH3+])C=O.[+rn=40],CCCC(C)NCC=O[<].[+rn=60]}	73.00879464	26.19858471	67.84458543
{[>]NC(CCCC[NH3+])C=O.[+rn=50],CCCC(C)NCC=O[<].[+rn=50]}	69.98562204	26.53409612	62.82288264
{[>]NC(CCCC[NH3+])C=O.[+rn=60],CCCC(C)NCC=O[<].[+rn=40]}	66.26284156	25.91892478	58.93526239
{[>]NC(CCCC[NH3+])C=O.[+rn=70],CCCC(C)NCC=O[<].[+rn=30]}	78.24665255	34.75151314	57.75951562
{[>]NC(CCCC[NH3+])C=O.[+rn=80],CCCC(C)NCC=O[<].[+rn=20]}	83.18167534	35.25861479	58.83317634
{[>]NC(CCCC[NH3+])C=O.[+rn=90],CCCC(C)NCC=O[<].[+rn=10]}	106.2058971	65.71347905	63.38712918
{[>]NC(CCCC[NH3+])C=O.[+rn=10],CCC(CC)NCC=O[<].[+rn=90]}	98.91064821	54.23338533	85.76871941
{[>]NC(CCCC[NH3+])C=O.[+rn=20],CCC(CC)NCC=O[<].[+rn=80]}	89.88445064	35.14705088	74.51973589
{[>]NC(CCCC[NH3+])C=O.[+rn=30],CCC(CC)NCC=O[<].[+rn=70]}	90.88695517	38.9929619	66.45975627
{[>]NC(CCCC[NH3+])C=O.[+rn=40],CCC(CC)NCC=O[<].[+rn=60]}	88.75660626	29.43871836	60.68306173
{[>]NC(CCCC[NH3+])C=O.[+rn=50],CCC(CC)NCC=O[<].[+rn=50]}	113.8311867	29.13087233	56.22927309
{[>]NC(CCCC[NH3+])C=O.[+rn=60],CCC(CC)NCC=O[<].[+rn=40]}	132.84632	26.86995551	52.71210499
{[>]NC(CCCC[NH3+])C=O.[+rn=70],CCC(CC)NCC=O[<].[+rn=30]}	168.8604101	36.12285052	53.26882877
{[>]NC(CCCC[NH3+])C=O.[+rn=80],CCC(CC)NCC=O[<].[+rn=20]}	199.713944	35.56061394	55.00608385
{[>]NC(CCCC[NH3+])C=O.[+rn=90],CCC(CC)NCC=O[<].[+rn=10]}	257.0841898	66.62115749	59.36260024
{[>]NC(CCCC[NH3+])C=O.[+rn=10],CC(C)CCNCC=O[<].[+rn=90]}	253.4686392	63.22728507	102.2738006
{[>]NC(CCCC[NH3+])C=O.[+rn=20],CC(C)CCNCC=O[<].[+rn=80]}	169.3831826	40.48790955	91.10622646
{[>]NC(CCCC[NH3+])C=O.[+rn=30],CC(C)CCNCC=O[<].[+rn=70]}	129.7846113	45.42888147	79.84193634
{[>]NC(CCCC[NH3+])C=O.[+rn=40],CC(C)CCNCC=O[<].[+rn=60]}	85.88614074	33.97594483	69.28425347
{[>]NC(CCCC[NH3+])C=O.[+rn=50],CC(C)CCNCC=O[<].[+rn=50]}	76.82038524	34.53057504	63.08762161
{[>]NC(CCCC[NH3+])C=O.[+rn=60],CC(C)CCNCC=O[<].[+rn=40]}	56.87079432	31.75991849	57.40282916
{[>]NC(CCCC[NH3+])C=O.[+rn=70],CC(C)CCNCC=O[<].[+rn=30]}	59.10078918	40.58973467	55.42192002
{[>]NC(CCCC[NH3+])C=O.[+rn=80],CC(C)CCNCC=O[<].[+rn=20]}	55.64551795	37.98714187	56.0407378
{[>]NC(CCCC[NH3+])C=O.[+rn=90],CC(C)CCNCC=O[<].[+rn=10]}	64.42645782	66.93134794	58.91556136
{[>]NC(CCCC[NH3+])C=O.[+rn=10],CC(C)C(C)NCC=O[<].[+rn=90]}	141.3441871	50.31229143	84.272716
{[>]NC(CCCC[NH3+])C=O.[+rn=20],CC(C)C(C)NCC=O[<].[+rn=80]}	140.6010337	33.53010678	71.3468979
{[>]NC(CCCC[NH3+])C=O.[+rn=30],CC(C)C(C)NCC=O[<].[+rn=70]}	151.0241602	33.1055877	62.49150859
{[>]NC(CCCC[NH3+])C=O.[+rn=40],CC(C)C(C)NCC=O[<].[+rn=60]}	163.9086996	28.92105544	57.09762003
{[>]NC(CCCC[NH3+])C=O.[+rn=50],CC(C)C(C)NCC=O[<].[+rn=50]}	206.0946984	28.01865782	54.09148211
{[>]NC(CCCC[NH3+])C=O.[+rn=60],CC(C)C(C)NCC=O[<].[+rn=40]}	246.105437	27.1215766	50.88128663
{[>]NC(CCCC[NH3+])C=O.[+rn=70],CC(C)C(C)NCC=O[<].[+rn=30]}	324.8879807	31.91037294	50.57471405
{[>]NC(CCCC[NH3+])C=O.[+rn=80],CC(C)C(C)NCC=O[<].[+rn=20]}	379.3152351	36.15004889	50.34409134
{[>]NC(CCCC[NH3+])C=O.[+rn=90],CC(C)C(C)NCC=O[<].[+rn=10]}	482.0155354	61.52082807	51.05683157
{[>]NC(CCCC[NH3+])C=O.[+rn=10],CCCCNCC=O[<].[+rn=90]}	623.5814705	54.56175235	99.12952322
{[>]NC(CCCC[NH3+])C=O.[+rn=20],CCCCNCC=O[<].[+rn=80]}	429.8482662	37.33282884	90.79799584
{[>]NC(CCCC[NH3+])C=O.[+rn=30],CCCCNCC=O[<].[+rn=70]}	336.0315603	42.95767761	82.66208711
{[>]NC(CCCC[NH3+])C=O.[+rn=40],CCCCNCC=O[<].[+rn=60]}	223.1601061	32.98654367	74.38923542
{[>]NC(CCCC[NH3+])C=O.[+rn=50],CCCCNCC=O[<].[+rn=50]}	233.3556926	39.06466033	68.65155485
{[>]NC(CCCC[NH3+])C=O.[+rn=60],CCCCNCC=O[<].[+rn=40]}	214.6359561	38.03872134	63.28150564
{[>]NC(CCCC[NH3+])C=O.[+rn=70],CCCCNCC=O[<].[+rn=30]}	275.8081803	59.32078835	61.57734025
{[>]NC(CCCC[NH3+])C=O.[+rn=80],CCCCNCC=O[<].[+rn=20]}	282.7166111	58.61384658	63.46241409
{[>]NC(CCCC[NH3+])C=O.[+rn=90],CCCCNCC=O[<].[+rn=10]}	340.9612734	99.89811558	68.06469443
{[>]NC(CCCC[NH3+])C=O.[+rn=10],CC(C)NCC=O[<].[+rn=90]}	394.8481838	46.68386448	59.62606845
{[>]NC(CCCC[NH3+])C=O.[+rn=20],CC(C)NCC=O[<].[+rn=80]}	252.3051267	32.67968141	55.2011004
{[>]NC(CCCC[NH3+])C=O.[+rn=30],CC(C)NCC=O[<].[+rn=70]}	186.8479062	41.14020397	52.71419073
{[>]NC(CCCC[NH3+])C=O.[+rn=40],CC(C)NCC=O[<].[+rn=60]}	114.7571242	36.70267979	51.18341744
{[>]NC(CCCC[NH3+])C=O.[+rn=50],CC(C)NCC=O[<].[+rn=50]}	112.1291523	42.74259511	49.19661262
{[>]NC(CCCC[NH3+])C=O.[+rn=60],CC(C)NCC=O[<].[+rn=40]}	82.51916635	45.45449886	47.49821512
{[>]NC(CCCC[NH3+])C=O.[+rn=70],CC(C)NCC=O[<].[+rn=30]}	90.82232729	65.20942547	47.21802736
{[>]NC(CCCC[NH3+])C=O.[+rn=80],CC(C)NCC=O[<].[+rn=20]}	82.02976282	67.05834974	46.59600004
{[>]NC(CCCC[NH3+])C=O.[+rn=90],CC(C)NCC=O[<].[+rn=10]}	94.24512861	119.2656408	47.56414295
{[>]NC(CCCC[NH3+])C=O.[+rn=10],CCC(C)CCNCC=O[<].[+rn=90]}	129.8051786	64.64681816	92.06191473
{[>]NC(CCCC[NH3+])C=O.[+rn=20],CCC(C)CCNCC=O[<].[+rn=80]}	94.11289325	40.57418755	82.84695706
{[>]NC(CCCC[NH3+])C=O.[+rn=30],CCC(C)CCNCC=O[<].[+rn=70]}	74.61147309	43.8823783	74.64839019
{[>]NC(CCCC[NH3+])C=O.[+rn=40],CCC(C)CCNCC=O[<].[+rn=60]}	48.18116966	32.64466186	66.90957567
{[>]NC(CCCC[NH3+])C=O.[+rn=50],CCC(C)CCNCC=O[<].[+rn=50]}	41.71725245	31.42952263	61.03739985
{[>]NC(CCCC[NH3+])C=O.[+rn=60],CCC(C)CCNCC=O[<].[+rn=40]}	38.33482266	28.17485441	55.71102009
{[>]NC(CCCC[NH3+])C=O.[+rn=70],CCC(C)CCNCC=O[<].[+rn=30]}	42.58553196	31.66640331	53.62364219
{[>]NC(CCCC[NH3+])C=O.[+rn=80],CCC(C)CCNCC=O[<].[+rn=20]}	41.93107117	28.16517483	54.11029924
{[>]NC(CCCC[NH3+])C=O.[+rn=90],CCC(C)CCNCC=O[<].[+rn=10]}	45.70632405	43.10659181	57.8254708
{[>]NC(CCCC[NH3+])C=O.[+rn=10],CCCCCNCC=O[<].[+rn=90]}	259.6839459	55.56306079	96.75606966
{[>]NC(CCCC[NH3+])C=O.[+rn=20],CCCCCNCC=O[<].[+rn=80]}	182.4885777	36.58691509	87.51543073
{[>]NC(CCCC[NH3+])C=O.[+rn=30],CCCCCNCC=O[<].[+rn=70]}	147.9659712	41.57816471	79.1719808
{[>]NC(CCCC[NH3+])C=O.[+rn=40],CCCCCNCC=O[<].[+rn=60]}	113.001858	29.56853574	70.7548494
{[>]NC(CCCC[NH3+])C=O.[+rn=50],CCCCCNCC=O[<].[+rn=50]}	118.2782063	32.72756225	64.81276818
{[>]NC(CCCC[NH3+])C=O.[+rn=60],CCCCCNCC=O[<].[+rn=40]}	115.5508176	29.35367444	59.46909261
{[>]NC(CCCC[NH3+])C=O.[+rn=70],CCCCCNCC=O[<].[+rn=30]}	144.2405437	42.60999042	58.76470735
{[>]NC(CCCC[NH3+])C=O.[+rn=80],CCCCCNCC=O[<].[+rn=20]}	161.4280184	40.70823655	60.58970772
{[>]NC(CCCC[NH3+])C=O.[+rn=90],CCCCCNCC=O[<].[+rn=10]}	205.5765003	69.88380795	63.30272509
{[>]NC(CCCC[NH3+])C=O.[+rn=10],CCC(C)NCC=O[<].[+rn=90]}	342.2482302	46.00781714	78.92657651
{[>]NC(CCCC[NH3+])C=O.[+rn=20],CCC(C)NCC=O[<].[+rn=80]}	274.4584853	29.8298967	68.80146471
{[>]NC(CCCC[NH3+])C=O.[+rn=30],CCC(C)NCC=O[<].[+rn=70]}	262.6791515	34.50364365	60.53013779
{[>]NC(CCCC[NH3+])C=O.[+rn=40],CCC(C)NCC=O[<].[+rn=60]}	231.1675968	27.97929255	56.14663641
{[>]NC(CCCC[NH3+])C=O.[+rn=50],CCC(C)NCC=O[<].[+rn=50]}	262.4691704	30.65508486	53.52772273
{[>]NC(CCCC[NH3+])C=O.[+rn=60],CCC(C)NCC=O[<].[+rn=40]}	309.4943625	32.14263346	51.45450453
{[>]NC(CCCC[NH3+])C=O.[+rn=70],CCC(C)NCC=O[<].[+rn=30]}	405.0666505	48.3088515	51.02626788
{[>]NC(CCCC[NH3+])C=O.[+rn=80],CCC(C)NCC=O[<].[+rn=20]}	432.1172466	52.29362021	52.23111126
{[>]NC(CCCC[NH3+])C=O.[+rn=90],CCC(C)NCC=O[<].[+rn=10]}	493.3335524	99.47397765	55.27687386
{[>]NC(CCCC[NH3+])C=O.[+rn=10],CC(C)CC(C)CNCC=O[<].[+rn=90]}	5.346656656	66.0790983	93.31314282
{[>]NC(CCCC[NH3+])C=O.[+rn=20],CC(C)CC(C)CNCC=O[<].[+rn=80]}	5.486310608	47.5126813	79.6324969
{[>]NC(CCCC[NH3+])C=O.[+rn=30],CC(C)CC(C)CNCC=O[<].[+rn=70]}	5.981484735	44.80974534	69.16883674
{[>]NC(CCCC[NH3+])C=O.[+rn=40],CC(C)CC(C)CNCC=O[<].[+rn=60]}	6.177405957	37.31261102	61.14314851
{[>]NC(CCCC[NH3+])C=O.[+rn=50],CC(C)CC(C)CNCC=O[<].[+rn=50]}	7.024822678	32.85999682	56.78029425
{[>]NC(CCCC[NH3+])C=O.[+rn=60],CC(C)CC(C)CNCC=O[<].[+rn=40]}	7.942214915	28.51582758	53.29547847
{[>]NC(CCCC[NH3+])C=O.[+rn=70],CC(C)CC(C)CNCC=O[<].[+rn=30]}	10.28531065	26.07121846	50.89661222
{[>]NC(CCCC[NH3+])C=O.[+rn=80],CC(C)CC(C)CNCC=O[<].[+rn=20]}	12.96757687	23.23747038	51.87935844
{[>]NC(CCCC[NH3+])C=O.[+rn=90],CC(C)CC(C)CNCC=O[<].[+rn=10]}	17.55700411	27.07651256	57.32477469
{[>]NC(CCCC[NH3+])C=O.[+rn=10],CCCC(C)CNCC=O[<].[+rn=90]}	77.56815885	64.61685721	104.434792
{[>]NC(CCCC[NH3+])C=O.[+rn=20],CCCC(C)CNCC=O[<].[+rn=80]}	71.55829543	40.88703396	93.80314478
{[>]NC(CCCC[NH3+])C=O.[+rn=30],CCCC(C)CNCC=O[<].[+rn=70]}	69.03230948	44.34585062	84.15227302
{[>]NC(CCCC[NH3+])C=O.[+rn=40],CCCC(C)CNCC=O[<].[+rn=60]}	64.29586337	33.81477791	74.44328253
{[>]NC(CCCC[NH3+])C=O.[+rn=50],CCCC(C)CNCC=O[<].[+rn=50]}	70.99369712	33.20145182	65.89896187
{[>]NC(CCCC[NH3+])C=O.[+rn=60],CCCC(C)CNCC=O[<].[+rn=40]}	87.10430466	30.05028686	60.09206804
{[>]NC(CCCC[NH3+])C=O.[+rn=70],CCCC(C)CNCC=O[<].[+rn=30]}	127.6640034	33.56437193	56.87163051
{[>]NC(CCCC[NH3+])C=O.[+rn=80],CCCC(C)CNCC=O[<].[+rn=20]}	156.7922816	29.33789767	58.55852664
{[>]NC(CCCC[NH3+])C=O.[+rn=90],CCCC(C)CNCC=O[<].[+rn=10]}	208.7302556	44.82151037	62.94083117
{[>]NC(CCCC[NH3+])C=O.[+rn=10],CCC(C)CNCC=O[<].[+rn=90]}	422.9125541	60.37588472	103.5251652
{[>]NC(CCCC[NH3+])C=O.[+rn=20],CCC(C)CNCC=O[<].[+rn=80]}	386.6670872	37.82171755	93.68531843
{[>]NC(CCCC[NH3+])C=O.[+rn=30],CCC(C)CNCC=O[<].[+rn=70]}	394.900317	41.73173073	82.85228202
{[>]NC(CCCC[NH3+])C=O.[+rn=40],CCC(C)CNCC=O[<].[+rn=60]}	351.5553759	32.70938487	73.51755373
{[>]NC(CCCC[NH3+])C=O.[+rn=50],CCC(C)CNCC=O[<].[+rn=50]}	394.9865845	33.82058355	67.95981537
{[>]NC(CCCC[NH3+])C=O.[+rn=60],CCC(C)CNCC=O[<].[+rn=40]}	407.9018499	32.71314994	63.3332065
{[>]NC(CCCC[NH3+])C=O.[+rn=70],CCC(C)CNCC=O[<].[+rn=30]}	560.2960483	43.01268132	60.87220655
{[>]NC(CCCC[NH3+])C=O.[+rn=80],CCC(C)CNCC=O[<].[+rn=20]}	669.8997762	40.78419422	63.45550328
{[>]NC(CCCC[NH3+])C=O.[+rn=90],CCC(C)CNCC=O[<].[+rn=10]}	865.2745833	68.91333328	67.73764552
{[>]NC(CCCC[NH3+])C=O.[+rn=10],CC(C)CNCC=O[<].[+rn=90]}	433.5077441	57.21743765	108.732257
{[>]NC(CCCC[NH3+])C=O.[+rn=20],CC(C)CNCC=O[<].[+rn=80]}	376.4458542	37.61799715	97.71411122
{[>]NC(CCCC[NH3+])C=O.[+rn=30],CC(C)CNCC=O[<].[+rn=70]}	388.2529867	44.04361179	86.51523168
{[>]NC(CCCC[NH3+])C=O.[+rn=40],CC(C)CNCC=O[<].[+rn=60]}	419.9321664	35.47888313	76.25749532
{[>]NC(CCCC[NH3+])C=O.[+rn=50],CC(C)CNCC=O[<].[+rn=50]}	533.4670927	38.93649773	68.84441071
{[>]NC(CCCC[NH3+])C=O.[+rn=60],CC(C)CNCC=O[<].[+rn=40]}	649.0741685	38.63024237	61.82121295
{[>]NC(CCCC[NH3+])C=O.[+rn=70],CC(C)CNCC=O[<].[+rn=30]}	914.1430262	54.81311753	59.38276324
{[>]NC(CCCC[NH3+])C=O.[+rn=80],CC(C)CNCC=O[<].[+rn=20]}	1093.257363	55.54414469	61.19977167
{[>]NC(CCCC[NH3+])C=O.[+rn=90],CC(C)CNCC=O[<].[+rn=10]}	1292.480675	106.4776463	65.21162102
{[>]NC(CCCC[NH3+])C=O.[+rn=10],CC(C)(C)CCNCC=O[<].[+rn=90]}	50.73106611	71.01372756	65.99447804
{[>]NC(CCCC[NH3+])C=O.[+rn=20],CC(C)(C)CCNCC=O[<].[+rn=80]}	44.66743844	45.17483178	59.03352251
{[>]NC(CCCC[NH3+])C=O.[+rn=30],CC(C)(C)CCNCC=O[<].[+rn=70]}	40.6564551	42.02320949	53.60618618
{[>]NC(CCCC[NH3+])C=O.[+rn=40],CC(C)(C)CCNCC=O[<].[+rn=60]}	31.41736816	34.1461066	48.93551823
{[>]NC(CCCC[NH3+])C=O.[+rn=50],CC(C)(C)CCNCC=O[<].[+rn=50]}	28.71855314	30.02336064	45.72001615
{[>]NC(CCCC[NH3+])C=O.[+rn=60],CC(C)(C)CCNCC=O[<].[+rn=40]}	23.82527456	25.49840015	44.42753619
{[>]NC(CCCC[NH3+])C=O.[+rn=70],CC(C)(C)CCNCC=O[<].[+rn=30]}	22.88732667	23.72490562	44.63071315
{[>]NC(CCCC[NH3+])C=O.[+rn=80],CC(C)(C)CCNCC=O[<].[+rn=20]}	18.90841977	22.43304306	45.91065585
{[>]NC(CCCC[NH3+])C=O.[+rn=90],CC(C)(C)CCNCC=O[<].[+rn=10]}	17.27881543	32.29496223	49.63623899
{[>]NC(CCCC[NH3+])C=O.[+rn=10],CCC(C)(C)CNCC=O[<].[+rn=90]}	208.5700165	65.14542377	71.206034
{[>]NC(CCCC[NH3+])C=O.[+rn=20],CCC(C)(C)CNCC=O[<].[+rn=80]}	231.0541355	45.02204848	63.70050638
{[>]NC(CCCC[NH3+])C=O.[+rn=30],CCC(C)(C)CNCC=O[<].[+rn=70]}	247.7824568	42.72113469	58.35810461
{[>]NC(CCCC[NH3+])C=O.[+rn=40],CCC(C)(C)CNCC=O[<].[+rn=60]}	254.6898352	34.94125574	54.86952917
{[>]NC(CCCC[NH3+])C=O.[+rn=50],CCC(C)(C)CNCC=O[<].[+rn=50]}	312.082637	31.34315539	53.41645015
{[>]NC(CCCC[NH3+])C=O.[+rn=60],CCC(C)(C)CNCC=O[<].[+rn=40]}	385.2786291	27.3722156	51.57697205
{[>]NC(CCCC[NH3+])C=O.[+rn=70],CCC(C)(C)CNCC=O[<].[+rn=30]}	496.2252525	25.38530584	51.75752744
{[>]NC(CCCC[NH3+])C=O.[+rn=80],CCC(C)(C)CNCC=O[<].[+rn=20]}	563.3800544	24.27268175	52.53359633
{[>]NC(CCCC[NH3+])C=O.[+rn=90],CCC(C)(C)CNCC=O[<].[+rn=10]}	686.2872062	35.14984554	58.2089305
{[>]NC(CCCC[NH3+])C=O.[+rn=10],CCC(C)C(C)CNCC=O[<].[+rn=90]}	36.42642204	62.40962868	84.08526576
{[>]NC(CCCC[NH3+])C=O.[+rn=20],CCC(C)C(C)CNCC=O[<].[+rn=80]}	28.40993565	44.5287107	71.90380396
{[>]NC(CCCC[NH3+])C=O.[+rn=30],CCC(C)C(C)CNCC=O[<].[+rn=70]}	28.14007027	43.14761526	62.69235543
{[>]NC(CCCC[NH3+])C=O.[+rn=40],CCC(C)C(C)CNCC=O[<].[+rn=60]}	25.02167706	37.24857439	56.0083392
{[>]NC(CCCC[NH3+])C=O.[+rn=50],CCC(C)C(C)CNCC=O[<].[+rn=50]}	24.43063881	33.59763401	52.17537442
{[>]NC(CCCC[NH3+])C=O.[+rn=60],CCC(C)C(C)CNCC=O[<].[+rn=40]}	25.3564199	29.24913585	49.07437766
{[>]NC(CCCC[NH3+])C=O.[+rn=70],CCC(C)C(C)CNCC=O[<].[+rn=30]}	32.63385273	27.37503579	48.41478072
{[>]NC(CCCC[NH3+])C=O.[+rn=80],CCC(C)C(C)CNCC=O[<].[+rn=20]}	41.95097108	25.86141695	50.07778624
{[>]NC(CCCC[NH3+])C=O.[+rn=90],CCC(C)C(C)CNCC=O[<].[+rn=10]}	55.8267453	31.39111952	55.04257783
{[>]NC(CCCC[NH3+])C=O.[+rn=10],CCCC(C)(C)NCC=O[<].[+rn=90]}	20.81193126	49.62137838	58.93848458
{[>]NC(CCCC[NH3+])C=O.[+rn=20],CCCC(C)(C)NCC=O[<].[+rn=80]}	16.7809368	32.52713636	52.53201785
{[>]NC(CCCC[NH3+])C=O.[+rn=30],CCCC(C)(C)NCC=O[<].[+rn=70]}	13.5557554	30.63536659	47.02986648
{[>]NC(CCCC[NH3+])C=O.[+rn=40],CCCC(C)(C)NCC=O[<].[+rn=60]}	10.55677263	26.20478902	44.1288749
{[>]NC(CCCC[NH3+])C=O.[+rn=50],CCCC(C)(C)NCC=O[<].[+rn=50]}	11.46130725	23.68369552	43.53983568
{[>]NC(CCCC[NH3+])C=O.[+rn=60],CCCC(C)(C)NCC=O[<].[+rn=40]}	12.95767275	21.61387641	43.1985504
{[>]NC(CCCC[NH3+])C=O.[+rn=70],CCCC(C)(C)NCC=O[<].[+rn=30]}	15.85249313	20.49020878	43.58054549
{[>]NC(CCCC[NH3+])C=O.[+rn=80],CCCC(C)(C)NCC=O[<].[+rn=20]}	15.31940763	20.26803906	45.03445668
{[>]NC(CCCC[NH3+])C=O.[+rn=90],CCCC(C)(C)NCC=O[<].[+rn=10]}	16.33749803	29.60802786	47.3254495
{[>]NC(CCCC[NH3+])C=O.[+rn=10],CCC(C)(CC)NCC=O[<].[+rn=90]}	16.37969883	53.19158504	50.08615136
{[>]NC(CCCC[NH3+])C=O.[+rn=20],CCC(C)(CC)NCC=O[<].[+rn=80]}	16.24891765	34.59568981	45.44229253
{[>]NC(CCCC[NH3+])C=O.[+rn=30],CCC(C)(CC)NCC=O[<].[+rn=70]}	17.06476765	32.30034173	42.27238176
{[>]NC(CCCC[NH3+])C=O.[+rn=40],CCC(C)(CC)NCC=O[<].[+rn=60]}	18.10144256	27.31170071	40.60097919
{[>]NC(CCCC[NH3+])C=O.[+rn=50],CCC(C)(CC)NCC=O[<].[+rn=50]}	21.90476998	24.15741069	40.26936895
{[>]NC(CCCC[NH3+])C=O.[+rn=60],CCC(C)(CC)NCC=O[<].[+rn=40]}	28.49445558	21.03632467	40.02176456
{[>]NC(CCCC[NH3+])C=O.[+rn=70],CCC(C)(CC)NCC=O[<].[+rn=30]}	41.25081505	19.27981423	40.50566553
{[>]NC(CCCC[NH3+])C=O.[+rn=80],CCC(C)(CC)NCC=O[<].[+rn=20]}	52.4354777	19.10357628	41.89080423
{[>]NC(CCCC[NH3+])C=O.[+rn=90],CCC(C)(CC)NCC=O[<].[+rn=10]}	66.80495682	28.26384081	43.93239778
{[>]NC(CCCC[NH3+])C=O.[+rn=10],CC(C)C(C)(C)NCC=O[<].[+rn=90]}	20.72555244	46.16596352	45.20385576
{[>]NC(CCCC[NH3+])C=O.[+rn=20],CC(C)C(C)(C)NCC=O[<].[+rn=80]}	20.68258973	34.70913972	40.70387765
{[>]NC(CCCC[NH3+])C=O.[+rn=30],CC(C)C(C)(C)NCC=O[<].[+rn=70]}	22.99414437	30.32840675	37.02034258
{[>]NC(CCCC[NH3+])C=O.[+rn=40],CC(C)C(C)(C)NCC=O[<].[+rn=60]}	25.39987827	26.91533069	33.98623358
{[>]NC(CCCC[NH3+])C=O.[+rn=50],CC(C)C(C)(C)NCC=O[<].[+rn=50]}	31.62341992	23.60243074	31.93841881
{[>]NC(CCCC[NH3+])C=O.[+rn=60],CC(C)C(C)(C)NCC=O[<].[+rn=40]}	40.11545649	20.78807493	30.50585526
{[>]NC(CCCC[NH3+])C=O.[+rn=70],CC(C)C(C)(C)NCC=O[<].[+rn=30]}	53.52533239	18.56557747	29.97981771
{[>]NC(CCCC[NH3+])C=O.[+rn=80],CC(C)C(C)(C)NCC=O[<].[+rn=20]}	58.99857121	19.18194076	30.68994152
{[>]NC(CCCC[NH3+])C=O.[+rn=90],CC(C)C(C)(C)NCC=O[<].[+rn=10]}	71.80219872	23.51356787	31.82535799
{[>]NC(CCCC[NH3+])C=O.[+rn=10],CCC(CC)C(C)NCC=O[<].[+rn=90]}	7.544267571	65.62825915	73.94782368
{[>]NC(CCCC[NH3+])C=O.[+rn=20],CCC(CC)C(C)NCC=O[<].[+rn=80]}	6.618341743	43.76737522	64.47216574
{[>]NC(CCCC[NH3+])C=O.[+rn=30],CCC(CC)C(C)NCC=O[<].[+rn=70]}	5.850761854	41.32994983	56.6410227
{[>]NC(CCCC[NH3+])C=O.[+rn=40],CCC(CC)C(C)NCC=O[<].[+rn=60]}	4.463692979	34.34622974	51.81392103
{[>]NC(CCCC[NH3+])C=O.[+rn=50],CCC(CC)C(C)NCC=O[<].[+rn=50]}	4.330079113	29.93505493	47.84608371
{[>]NC(CCCC[NH3+])C=O.[+rn=60],CCC(CC)C(C)NCC=O[<].[+rn=40]}	4.126843244	24.81624378	45.43673715
{[>]NC(CCCC[NH3+])C=O.[+rn=70],CCC(CC)C(C)NCC=O[<].[+rn=30]}	5.223623231	21.78614868	45.18268147
{[>]NC(CCCC[NH3+])C=O.[+rn=80],CCC(CC)C(C)NCC=O[<].[+rn=20]}	5.78208197	20.05491425	46.79306295
{[>]NC(CCCC[NH3+])C=O.[+rn=90],CCC(CC)C(C)NCC=O[<].[+rn=10]}	7.140341666	24.23219799	49.41272966
{[>]NC(CCCC[NH3+])C=O.[+rn=10],CC(C)CC(C)NCC=O[<].[+rn=90]}	42.62001335	57.19212607	89.84004212
{[>]NC(CCCC[NH3+])C=O.[+rn=20],CC(C)CC(C)NCC=O[<].[+rn=80]}	30.28472973	37.65217727	76.04852849
{[>]NC(CCCC[NH3+])C=O.[+rn=30],CC(C)CC(C)NCC=O[<].[+rn=70]}	22.63202094	36.18769928	65.94434765
{[>]NC(CCCC[NH3+])C=O.[+rn=40],CC(C)CC(C)NCC=O[<].[+rn=60]}	15.24926224	30.49102175	58.81307001
{[>]NC(CCCC[NH3+])C=O.[+rn=50],CC(C)CC(C)NCC=O[<].[+rn=50]}	12.86458774	27.81675932	54.56922335
{[>]NC(CCCC[NH3+])C=O.[+rn=60],CC(C)CC(C)NCC=O[<].[+rn=40]}	10.8239112	24.45909355	51.31097363
{[>]NC(CCCC[NH3+])C=O.[+rn=70],CC(C)CC(C)NCC=O[<].[+rn=30]}	12.85576041	23.5203265	50.58692752
{[>]NC(CCCC[NH3+])C=O.[+rn=80],CC(C)CC(C)NCC=O[<].[+rn=20]}	14.19645561	22.73521284	51.17421946
{[>]NC(CCCC[NH3+])C=O.[+rn=90],CC(C)CC(C)NCC=O[<].[+rn=10]}	16.71313762	31.9193907	56.58304493
{[>]NC(CCCC[NH3+])C=O.[+rn=10],CCC(CC)(CC)NCC=O[<].[+rn=90]}	4.081644716	56.47089631	49.24712178
{[>]NC(CCCC[NH3+])C=O.[+rn=20],CCC(CC)(CC)NCC=O[<].[+rn=80]}	4.059015595	38.62468841	47.07398129
{[>]NC(CCCC[NH3+])C=O.[+rn=30],CCC(CC)(CC)NCC=O[<].[+rn=70]}	4.533610614	35.75980802	45.30062272
{[>]NC(CCCC[NH3+])C=O.[+rn=40],CCC(CC)(CC)NCC=O[<].[+rn=60]}	4.989963799	29.49378814	43.86759075
{[>]NC(CCCC[NH3+])C=O.[+rn=50],CCC(CC)(CC)NCC=O[<].[+rn=50]}	6.197971224	26.2315081	42.70975315
{[>]NC(CCCC[NH3+])C=O.[+rn=60],CCC(CC)(CC)NCC=O[<].[+rn=40]}	8.08383793	22.34586627	40.96120775
{[>]NC(CCCC[NH3+])C=O.[+rn=70],CCC(CC)(CC)NCC=O[<].[+rn=30]}	10.84352245	20.35740035	40.32754071
{[>]NC(CCCC[NH3+])C=O.[+rn=80],CCC(CC)(CC)NCC=O[<].[+rn=20]}	13.58784917	18.07478704	41.70791137
{[>]NC(CCCC[NH3+])C=O.[+rn=90],CCC(CC)(CC)NCC=O[<].[+rn=10]}	17.74066185	20.25873918	42.75400169
{[>]NC(CCCC[NH3+])C=O.[+rn=10],CCC(C)(CC)CNCC=O[<].[+rn=90]}	37.73823732	71.74341418	56.89180443
{[>]NC(CCCC[NH3+])C=O.[+rn=20],CCC(C)(CC)CNCC=O[<].[+rn=80]}	36.35843605	48.77823208	51.55404779
{[>]NC(CCCC[NH3+])C=O.[+rn=30],CCC(C)(CC)CNCC=O[<].[+rn=70]}	35.81632337	43.80142183	47.37868693
{[>]NC(CCCC[NH3+])C=O.[+rn=40],CCC(C)(CC)CNCC=O[<].[+rn=60]}	32.69768697	36.24689619	43.35967981
{[>]NC(CCCC[NH3+])C=O.[+rn=50],CCC(C)(CC)CNCC=O[<].[+rn=50]}	35.05640933	30.94440126	40.74113881
{[>]NC(CCCC[NH3+])C=O.[+rn=60],CCC(C)(CC)CNCC=O[<].[+rn=40]}	35.80215377	24.5820619	40.3759016
{[>]NC(CCCC[NH3+])C=O.[+rn=70],CCC(C)(CC)CNCC=O[<].[+rn=30]}	43.226175	22.00770103	41.4415447
{[>]NC(CCCC[NH3+])C=O.[+rn=80],CCC(C)(CC)CNCC=O[<].[+rn=20]}	51.16182478	19.30626963	43.43842377
{[>]NC(CCCC[NH3+])C=O.[+rn=90],CCC(C)(CC)CNCC=O[<].[+rn=10]}	66.8988731	24.32289439	48.10403969
{[>]NC(CCCC[NH3+])C=O.[+rn=10],CCC(C)(C)NCC=O[<].[+rn=90]}	58.04175662	44.84418903	48.96191967
{[>]NC(CCCC[NH3+])C=O.[+rn=20],CCC(C)(C)NCC=O[<].[+rn=80]}	52.04258409	30.90881861	43.49331233
{[>]NC(CCCC[NH3+])C=O.[+rn=30],CCC(C)(C)NCC=O[<].[+rn=70]}	50.71949195	28.74253675	41.0599383
{[>]NC(CCCC[NH3+])C=O.[+rn=40],CCC(C)(C)NCC=O[<].[+rn=60]}	42.87260127	25.53417532	39.58447255
{[>]NC(CCCC[NH3+])C=O.[+rn=50],CCC(C)(C)NCC=O[<].[+rn=50]}	43.26113591	25.07793582	38.60602217
{[>]NC(CCCC[NH3+])C=O.[+rn=60],CCC(C)(C)NCC=O[<].[+rn=40]}	42.69821457	25.57363634	37.05499238
{[>]NC(CCCC[NH3+])C=O.[+rn=70],CCC(C)(C)NCC=O[<].[+rn=30]}	52.53264502	29.10118465	36.5025928
{[>]NC(CCCC[NH3+])C=O.[+rn=80],CCC(C)(C)NCC=O[<].[+rn=20]}	59.42898045	34.0789414	37.2434066
{[>]NC(CCCC[NH3+])C=O.[+rn=90],CCC(C)(C)NCC=O[<].[+rn=10]}	71.02671381	55.98533543	38.31473971
{[>]NC(CCCC[NH3+])C=O.[+rn=10],CC(C)C(C)(C)CNCC=O[<].[+rn=90]}	78.94191403	61.58617833	54.8796647
{[>]NC(CCCC[NH3+])C=O.[+rn=20],CC(C)C(C)(C)CNCC=O[<].[+rn=80]}	77.77229046	46.93655242	47.79352101
{[>]NC(CCCC[NH3+])C=O.[+rn=30],CC(C)C(C)(C)CNCC=O[<].[+rn=70]}	76.53525734	40.05297844	42.14104638
{[>]NC(CCCC[NH3+])C=O.[+rn=40],CC(C)C(C)(C)CNCC=O[<].[+rn=60]}	65.15781692	33.96351836	38.74208371
{[>]NC(CCCC[NH3+])C=O.[+rn=50],CC(C)C(C)(C)CNCC=O[<].[+rn=50]}	62.0116945	28.53835686	37.31629518
{[>]NC(CCCC[NH3+])C=O.[+rn=60],CC(C)C(C)(C)CNCC=O[<].[+rn=40]}	59.07765323	23.11072056	36.35860007
{[>]NC(CCCC[NH3+])C=O.[+rn=70],CC(C)C(C)(C)CNCC=O[<].[+rn=30]}	64.72985415	19.80844589	36.77416784
{[>]NC(CCCC[NH3+])C=O.[+rn=80],CC(C)C(C)(C)CNCC=O[<].[+rn=20]}	72.35465483	18.061074	37.40964121
{[>]NC(CCCC[NH3+])C=O.[+rn=90],CC(C)C(C)(C)CNCC=O[<].[+rn=10]}	90.39281598	20.2053475	38.2164578
{[>]NC(CCCC[NH3+])C=O.[+rn=10],CCC(CC)CNCC=O[<].[+rn=90]}	140.0641642	71.19716976	89.1184093
{[>]NC(CCCC[NH3+])C=O.[+rn=20],CCC(CC)CNCC=O[<].[+rn=80]}	111.1997742	46.30323535	78.15547564
{[>]NC(CCCC[NH3+])C=O.[+rn=30],CCC(CC)CNCC=O[<].[+rn=70]}	91.06213007	48.05946271	69.71830234
{[>]NC(CCCC[NH3+])C=O.[+rn=40],CCC(CC)CNCC=O[<].[+rn=60]}	66.64370899	36.53911706	63.29629189
{[>]NC(CCCC[NH3+])C=O.[+rn=50],CCC(CC)CNCC=O[<].[+rn=50]}	61.13051759	32.45478512	59.14261751
{[>]NC(CCCC[NH3+])C=O.[+rn=60],CCC(CC)CNCC=O[<].[+rn=40]}	53.37659758	26.00162309	54.33404919
{[>]NC(CCCC[NH3+])C=O.[+rn=70],CCC(CC)CNCC=O[<].[+rn=30]}	67.22501595	29.35733186	52.00706019
{[>]NC(CCCC[NH3+])C=O.[+rn=80],CCC(CC)CNCC=O[<].[+rn=20]}	71.8715618	24.98292492	53.39595778
{[>]NC(CCCC[NH3+])C=O.[+rn=90],CCC(CC)CNCC=O[<].[+rn=10]}	89.64142525	38.25844877	58.28617055
{[>]NC(CCCC[NH3+])C=O.[+rn=10],CCC(CC(C)C)NCC=O[<].[+rn=90]}	80.20198543	94.74302771	131.1263575
{[>]NC(CCCC[NH3+])C=O.[+rn=20],CCC(CC(C)C)NCC=O[<].[+rn=80]}	70.82975855	61.96050828	114.97847
{[>]NC(CCCC[NH3+])C=O.[+rn=30],CCC(CC(C)C)NCC=O[<].[+rn=70]}	63.54904248	57.66427543	101.1927402
{[>]NC(CCCC[NH3+])C=O.[+rn=40],CCC(CC(C)C)NCC=O[<].[+rn=60]}	51.41252062	46.58329293	89.30790966
{[>]NC(CCCC[NH3+])C=O.[+rn=50],CCC(CC(C)C)NCC=O[<].[+rn=50]}	48.33867843	41.71504457	81.0356547
{[>]NC(CCCC[NH3+])C=O.[+rn=60],CCC(CC(C)C)NCC=O[<].[+rn=40]}	42.22072141	36.43360058	73.40011497
{[>]NC(CCCC[NH3+])C=O.[+rn=70],CCC(CC(C)C)NCC=O[<].[+rn=30]}	43.39480849	33.98735976	69.14921192
{[>]NC(CCCC[NH3+])C=O.[+rn=80],CCC(CC(C)C)NCC=O[<].[+rn=20]}	41.77780873	28.35392899	68.69387746
{[>]NC(CCCC[NH3+])C=O.[+rn=90],CCC(CC(C)C)NCC=O[<].[+rn=10]}	43.4167672	32.60842645	70.87856125
{[>]NC(CCCC[NH3+])C=O.[+rn=10],CC(C)CCCNCC=O[<].[+rn=90]}	54.74232516	68.13849724	96.28918295
{[>]NC(CCCC[NH3+])C=O.[+rn=20],CC(C)CCCNCC=O[<].[+rn=80]}	42.11394268	42.61168217	84.48064822
{[>]NC(CCCC[NH3+])C=O.[+rn=30],CC(C)CCCNCC=O[<].[+rn=70]}	33.82945165	45.76522753	75.42887826
{[>]NC(CCCC[NH3+])C=O.[+rn=40],CC(C)CCCNCC=O[<].[+rn=60]}	26.6737821	33.83140401	67.03940591
{[>]NC(CCCC[NH3+])C=O.[+rn=50],CC(C)CCCNCC=O[<].[+rn=50]}	30.13549955	32.34923592	60.99877998
{[>]NC(CCCC[NH3+])C=O.[+rn=60],CC(C)CCCNCC=O[<].[+rn=40]}	34.8849126	27.79613041	57.60331632
{[>]NC(CCCC[NH3+])C=O.[+rn=70],CC(C)CCCNCC=O[<].[+rn=30]}	46.34403687	30.92562034	56.3726877
{[>]NC(CCCC[NH3+])C=O.[+rn=80],CC(C)CCCNCC=O[<].[+rn=20]}	53.85013974	26.64353613	57.69316985
{[>]NC(CCCC[NH3+])C=O.[+rn=90],CC(C)CCCNCC=O[<].[+rn=10]}	67.23306925	40.79286329	60.74684256
{[>]NC(CCCC[NH3+])C=O.[+rn=10],CCC(NCC=O)C(C)C[<].[+rn=90]}	78.28350352	57.28898104	91.49941492
{[>]NC(CCCC[NH3+])C=O.[+rn=20],CCC(NCC=O)C(C)C[<].[+rn=80]}	86.92644154	39.64252102	75.68511494
{[>]NC(CCCC[NH3+])C=O.[+rn=30],CCC(NCC=O)C(C)C[<].[+rn=70]}	107.608825	37.96319881	65.7707722
{[>]NC(CCCC[NH3+])C=O.[+rn=40],CCC(NCC=O)C(C)C[<].[+rn=60]}	125.4757458	31.98759676	59.85930608
{[>]NC(CCCC[NH3+])C=O.[+rn=50],CCC(NCC=O)C(C)C[<].[+rn=50]}	156.7968766	28.78997739	55.72442245
{[>]NC(CCCC[NH3+])C=O.[+rn=60],CCC(NCC=O)C(C)C[<].[+rn=40]}	193.9125369	25.34382324	52.93028167
{[>]NC(CCCC[NH3+])C=O.[+rn=70],CCC(NCC=O)C(C)C[<].[+rn=30]}	256.5909197	24.18750084	52.35367846
{[>]NC(CCCC[NH3+])C=O.[+rn=80],CCC(NCC=O)C(C)C[<].[+rn=20]}	339.903871	23.88429728	53.3655791
{[>]NC(CCCC[NH3+])C=O.[+rn=90],CCC(NCC=O)C(C)C[<].[+rn=10]}	501.6009781	33.38777601	58.02474186
{[>]NC(CCCC[NH3+])C=O.[+rn=10],O=CCNCc1ccccc1[<].[+rn=90]}	236.9241922	58.18572173	72.85211992
{[>]NC(CCCC[NH3+])C=O.[+rn=20],O=CCNCc1ccccc1[<].[+rn=80]}	201.4398424	50.3194915	68.77248978
{[>]NC(CCCC[NH3+])C=O.[+rn=30],O=CCNCc1ccccc1[<].[+rn=70]}	251.7370868	49.7323792	66.30858496
{[>]NC(CCCC[NH3+])C=O.[+rn=40],O=CCNCc1ccccc1[<].[+rn=60]}	199.0007118	43.10286681	64.80327371
{[>]NC(CCCC[NH3+])C=O.[+rn=50],O=CCNCc1ccccc1[<].[+rn=50]}	276.8757742	43.71738294	68.44930134
{[>]NC(CCCC[NH3+])C=O.[+rn=60],O=CCNCc1ccccc1[<].[+rn=40]}	277.3921584	41.02386853	74.59188392
{[>]NC(CCCC[NH3+])C=O.[+rn=70],O=CCNCc1ccccc1[<].[+rn=30]}	463.1087689	47.18038787	82.36592601
{[>]NC(CCCC[NH3+])C=O.[+rn=80],O=CCNCc1ccccc1[<].[+rn=20]}	454.1868516	49.37405896	94.1084052
{[>]NC(CCCC[NH3+])C=O.[+rn=90],O=CCNCc1ccccc1[<].[+rn=10]}	599.8814801	60.62604652	109.1205051
{[>]NC(CCCC[NH3+])C=O.[+rn=10],CCCCCC(C)NCC=O[<].[+rn=90]}	68.00104439	81.57429297	110.3479721
{[>]NC(CCCC[NH3+])C=O.[+rn=20],CCCCCC(C)NCC=O[<].[+rn=80]}	61.84738873	50.37627916	97.82896768
{[>]NC(CCCC[NH3+])C=O.[+rn=30],CCCCCC(C)NCC=O[<].[+rn=70]}	64.04770571	52.33481814	87.58731417
{[>]NC(CCCC[NH3+])C=O.[+rn=40],CCCCCC(C)NCC=O[<].[+rn=60]}	61.87492736	40.00391089	78.108083
{[>]NC(CCCC[NH3+])C=O.[+rn=50],CCCCCC(C)NCC=O[<].[+rn=50]}	69.64447118	37.36950426	72.14353597
{[>]NC(CCCC[NH3+])C=O.[+rn=60],CCCCCC(C)NCC=O[<].[+rn=40]}	75.52224739	32.49159844	67.65979482
{[>]NC(CCCC[NH3+])C=O.[+rn=70],CCCCCC(C)NCC=O[<].[+rn=30]}	107.7126644	32.93466488	65.01605951
{[>]NC(CCCC[NH3+])C=O.[+rn=80],CCCCCC(C)NCC=O[<].[+rn=20]}	133.8409389	26.4463087	63.63920732
{[>]NC(CCCC[NH3+])C=O.[+rn=90],CCCCCC(C)NCC=O[<].[+rn=10]}	179.5227614	34.93774081	68.31804697
{[>]NC(CCCC[NH3+])C=O.[+rn=10],CCCC(NCC=O)C(C)C[<].[+rn=90]}	150.461832	93.01176646	131.9739125
{[>]NC(CCCC[NH3+])C=O.[+rn=20],CCCC(NCC=O)C(C)C[<].[+rn=80]}	143.4168727	62.18222369	115.6513575
{[>]NC(CCCC[NH3+])C=O.[+rn=30],CCCC(NCC=O)C(C)C[<].[+rn=70]}	143.3393139	58.11853724	101.7545585
{[>]NC(CCCC[NH3+])C=O.[+rn=40],CCCC(NCC=O)C(C)C[<].[+rn=60]}	124.374989	46.83092014	90.37650698
{[>]NC(CCCC[NH3+])C=O.[+rn=50],CCCC(NCC=O)C(C)C[<].[+rn=50]}	126.1489195	42.06980706	82.04450183
{[>]NC(CCCC[NH3+])C=O.[+rn=60],CCCC(NCC=O)C(C)C[<].[+rn=40]}	121.3479285	37.39160015	75.35173129
{[>]NC(CCCC[NH3+])C=O.[+rn=70],CCCC(NCC=O)C(C)C[<].[+rn=30]}	154.4955766	34.41387637	71.4011783
{[>]NC(CCCC[NH3+])C=O.[+rn=80],CCCC(NCC=O)C(C)C[<].[+rn=20]}	182.548765	28.73562402	71.31376278
{[>]NC(CCCC[NH3+])C=O.[+rn=90],CCCC(NCC=O)C(C)C[<].[+rn=10]}	234.3751301	32.56428929	71.95177037
{[>]NC(CCCC[NH3+])C=O.[+rn=10],CC(C)(C)C(C)(C)NCC=O[<].[+rn=90]}	16.86724501	42.23208449	37.96860879
{[>]NC(CCCC[NH3+])C=O.[+rn=20],CC(C)(C)C(C)(C)NCC=O[<].[+rn=80]}	19.64089149	36.24270149	35.82019205
{[>]NC(CCCC[NH3+])C=O.[+rn=30],CC(C)(C)C(C)(C)NCC=O[<].[+rn=70]}	25.24363664	30.33608572	33.74997902
{[>]NC(CCCC[NH3+])C=O.[+rn=40],CC(C)(C)C(C)(C)NCC=O[<].[+rn=60]}	28.822142	26.09683403	32.370694
{[>]NC(CCCC[NH3+])C=O.[+rn=50],CC(C)(C)C(C)(C)NCC=O[<].[+rn=50]}	33.43255133	21.73836795	32.06370049
{[>]NC(CCCC[NH3+])C=O.[+rn=60],CC(C)(C)C(C)(C)NCC=O[<].[+rn=40]}	38.11963665	18.6437244	31.90375358
{[>]NC(CCCC[NH3+])C=O.[+rn=70],CC(C)(C)C(C)(C)NCC=O[<].[+rn=30]}	47.78764524	16.2306477	32.395924
{[>]NC(CCCC[NH3+])C=O.[+rn=80],CC(C)(C)C(C)(C)NCC=O[<].[+rn=20]}	54.458493	15.58669003	33.61442341
{[>]NC(CCCC[NH3+])C=O.[+rn=90],CC(C)(C)C(C)(C)NCC=O[<].[+rn=10]}	63.65561531	14.56209329	34.5660633
{[>]NC(CCCC[NH3+])C=O.[+rn=10],CC(CNCC=O)C(C)(C)C[<].[+rn=90]}	57.6027877	61.09396942	52.72213532
{[>]NC(CCCC[NH3+])C=O.[+rn=20],CC(CNCC=O)C(C)(C)C[<].[+rn=80]}	50.32520021	46.58117088	46.04080334
{[>]NC(CCCC[NH3+])C=O.[+rn=30],CC(CNCC=O)C(C)(C)C[<].[+rn=70]}	43.47859184	39.71409672	40.8432243
{[>]NC(CCCC[NH3+])C=O.[+rn=40],CC(CNCC=O)C(C)(C)C[<].[+rn=60]}	33.4039753	33.40037926	37.37615441
{[>]NC(CCCC[NH3+])C=O.[+rn=50],CC(CNCC=O)C(C)(C)C[<].[+rn=50]}	29.23066636	27.73821885	35.72935525
{[>]NC(CCCC[NH3+])C=O.[+rn=60],CC(CNCC=O)C(C)(C)C[<].[+rn=40]}	24.71589477	22.83486504	34.14851826
{[>]NC(CCCC[NH3+])C=O.[+rn=70],CC(CNCC=O)C(C)(C)C[<].[+rn=30]}	26.71686783	19.18184683	34.02926452
{[>]NC(CCCC[NH3+])C=O.[+rn=80],CC(CNCC=O)C(C)(C)C[<].[+rn=20]}	25.52388126	17.38053369	34.75989197
{[>]NC(CCCC[NH3+])C=O.[+rn=90],CC(CNCC=O)C(C)(C)C[<].[+rn=10]}	25.95360543	19.2084829	35.7202468
{[>]NC(CCCC[NH3+])C=O.[+rn=10],CC(NCC=O)C(C)(C)C[<].[+rn=90]}	74.91902814	52.94548967	56.86262321
{[>]NC(CCCC[NH3+])C=O.[+rn=20],CC(NCC=O)C(C)(C)C[<].[+rn=80]}	90.81338265	39.62935928	49.91776965
{[>]NC(CCCC[NH3+])C=O.[+rn=30],CC(NCC=O)C(C)(C)C[<].[+rn=70]}	116.2522157	34.00141018	45.16705334
{[>]NC(CCCC[NH3+])C=O.[+rn=40],CC(NCC=O)C(C)(C)C[<].[+rn=60]}	134.3484953	28.32583286	41.57458944
{[>]NC(CCCC[NH3+])C=O.[+rn=50],CC(NCC=O)C(C)(C)C[<].[+rn=50]}	172.5407657	24.13001974	39.20455988
{[>]NC(CCCC[NH3+])C=O.[+rn=60],CC(NCC=O)C(C)(C)C[<].[+rn=40]}	207.0976603	21.48658145	37.83794708
{[>]NC(CCCC[NH3+])C=O.[+rn=70],CC(NCC=O)C(C)(C)C[<].[+rn=30]}	242.584807	19.60131325	37.64705212
{[>]NC(CCCC[NH3+])C=O.[+rn=80],CC(NCC=O)C(C)(C)C[<].[+rn=20]}	252.7388409	19.54478225	37.768251
{[>]NC(CCCC[NH3+])C=O.[+rn=90],CC(NCC=O)C(C)(C)C[<].[+rn=10]}	281.401581	23.91166555	37.81150816
{[>]NC(CCCC[NH3+])C=O.[+rn=10],CCCC(C)(CC)NCC=O[<].[+rn=90]}	14.84202207	63.44320968	78.52468177
{[>]NC(CCCC[NH3+])C=O.[+rn=20],CCCC(C)(CC)NCC=O[<].[+rn=80]}	13.27119336	42.20300475	69.13538565
{[>]NC(CCCC[NH3+])C=O.[+rn=30],CCCC(C)(CC)NCC=O[<].[+rn=70]}	12.4085981	39.86494578	61.30523522
{[>]NC(CCCC[NH3+])C=O.[+rn=40],CCCC(C)(CC)NCC=O[<].[+rn=60]}	11.02010793	33.258152	55.76603104
{[>]NC(CCCC[NH3+])C=O.[+rn=50],CCCC(C)(CC)NCC=O[<].[+rn=50]}	12.17538845	30.01239404	52.92118643
{[>]NC(CCCC[NH3+])C=O.[+rn=60],CCCC(C)(CC)NCC=O[<].[+rn=40]}	14.59401697	26.73581647	51.81528436
{[>]NC(CCCC[NH3+])C=O.[+rn=70],CCCC(C)(CC)NCC=O[<].[+rn=30]}	19.9981008	23.53526666	53.7889164
{[>]NC(CCCC[NH3+])C=O.[+rn=80],CCCC(C)(CC)NCC=O[<].[+rn=20]}	23.12466106	21.473314	59.85320118
{[>]NC(CCCC[NH3+])C=O.[+rn=90],CCCC(C)(CC)NCC=O[<].[+rn=10]}	29.15819594	25.90078964	66.08504613
{[>]NC(CCCC[NH3+])C=O.[+rn=10],CCCCC(C)NCC=O[<].[+rn=90]}	206.8711644	72.38502272	101.528802
{[>]NC(CCCC[NH3+])C=O.[+rn=20],CCCCC(C)NCC=O[<].[+rn=80]}	153.3117737	44.35361634	91.01910696
{[>]NC(CCCC[NH3+])C=O.[+rn=30],CCCCC(C)NCC=O[<].[+rn=70]}	113.1322786	47.0646992	82.12825359
{[>]NC(CCCC[NH3+])C=O.[+rn=40],CCCCC(C)NCC=O[<].[+rn=60]}	68.58577248	34.59051712	73.51424618
{[>]NC(CCCC[NH3+])C=O.[+rn=50],CCCCC(C)NCC=O[<].[+rn=50]}	56.78498552	33.54369757	68.37607922
{[>]NC(CCCC[NH3+])C=O.[+rn=60],CCCCC(C)NCC=O[<].[+rn=40]}	51.01812782	29.66665597	64.91485579
{[>]NC(CCCC[NH3+])C=O.[+rn=70],CCCCC(C)NCC=O[<].[+rn=30]}	55.98069653	31.91464003	63.08484413
{[>]NC(CCCC[NH3+])C=O.[+rn=80],CCCCC(C)NCC=O[<].[+rn=20]}	55.72816114	27.62761868	62.57101418
{[>]NC(CCCC[NH3+])C=O.[+rn=90],CCCCC(C)NCC=O[<].[+rn=10]}	64.7480584	40.50259715	66.79645384
{[>]NC(CCCC[NH3+])C=O.[+rn=10],CCCC(CC)NCC=O[<].[+rn=90]}	176.9384234	72.09911155	114.172485
{[>]NC(CCCC[NH3+])C=O.[+rn=20],CCCC(CC)NCC=O[<].[+rn=80]}	147.8744256	45.5817067	101.9696092
{[>]NC(CCCC[NH3+])C=O.[+rn=30],CCCC(CC)NCC=O[<].[+rn=70]}	143.4920025	47.23337641	92.19264513
{[>]NC(CCCC[NH3+])C=O.[+rn=40],CCCC(CC)NCC=O[<].[+rn=60]}	114.840345	35.13620793	83.13625451
{[>]NC(CCCC[NH3+])C=O.[+rn=50],CCCC(CC)NCC=O[<].[+rn=50]}	126.4147421	33.83883249	75.3104374
{[>]NC(CCCC[NH3+])C=O.[+rn=60],CCCC(CC)NCC=O[<].[+rn=40]}	125.7319637	30.08989013	69.43448221
{[>]NC(CCCC[NH3+])C=O.[+rn=70],CCCC(CC)NCC=O[<].[+rn=30]}	153.9886958	33.40521898	66.57420663
{[>]NC(CCCC[NH3+])C=O.[+rn=80],CCCC(CC)NCC=O[<].[+rn=20]}	175.8323361	28.4151785	66.77265773
{[>]NC(CCCC[NH3+])C=O.[+rn=90],CCCC(CC)NCC=O[<].[+rn=10]}	212.1009179	42.19589145	72.72394678
{[>]NC(CCCC[NH3+])C=O.[+rn=10],O=CCNCCc1ccccc1[<].[+rn=90]}	81.97365579	75.06820833	57.3204756
{[>]NC(CCCC[NH3+])C=O.[+rn=20],O=CCNCCc1ccccc1[<].[+rn=80]}	72.44066301	62.93162631	53.28512393
{[>]NC(CCCC[NH3+])C=O.[+rn=30],O=CCNCCc1ccccc1[<].[+rn=70]}	79.41541412	59.97690845	50.18760955
{[>]NC(CCCC[NH3+])C=O.[+rn=40],O=CCNCCc1ccccc1[<].[+rn=60]}	61.42601021	51.11296539	49.014712
{[>]NC(CCCC[NH3+])C=O.[+rn=50],O=CCNCCc1ccccc1[<].[+rn=50]}	72.59745606	49.8009857	51.03677596
{[>]NC(CCCC[NH3+])C=O.[+rn=60],O=CCNCCc1ccccc1[<].[+rn=40]}	63.21157499	42.37511177	55.44004635
{[>]NC(CCCC[NH3+])C=O.[+rn=70],O=CCNCCc1ccccc1[<].[+rn=30]}	95.26964856	44.1377112	66.14194411
{[>]NC(CCCC[NH3+])C=O.[+rn=80],O=CCNCCc1ccccc1[<].[+rn=20]}	89.15699378	42.32013347	78.54991762
{[>]NC(CCCC[NH3+])C=O.[+rn=90],O=CCNCCc1ccccc1[<].[+rn=10]}	109.0906473	48.94844607	94.73446684
{[>]NC(CCCC[NH3+])C=O.[+rn=10],CCC(C)C(C)(C)NCC=O[<].[+rn=90]}	6.294446343	49.26863746	47.57923965
{[>]NC(CCCC[NH3+])C=O.[+rn=20],CCC(C)C(C)(C)NCC=O[<].[+rn=80]}	5.602238404	37.52222634	41.86684843
{[>]NC(CCCC[NH3+])C=O.[+rn=30],CCC(C)C(C)(C)NCC=O[<].[+rn=70]}	4.882779615	32.49847399	37.20651951
{[>]NC(CCCC[NH3+])C=O.[+rn=40],CCC(C)C(C)(C)NCC=O[<].[+rn=60]}	3.961196398	28.86817604	34.00161786
{[>]NC(CCCC[NH3+])C=O.[+rn=50],CCC(C)C(C)(C)NCC=O[<].[+rn=50]}	4.175320923	25.57719767	31.42734727
{[>]NC(CCCC[NH3+])C=O.[+rn=60],CCC(C)C(C)(C)NCC=O[<].[+rn=40]}	4.645381357	22.14679207	30.11821537
{[>]NC(CCCC[NH3+])C=O.[+rn=70],CCC(C)C(C)(C)NCC=O[<].[+rn=30]}	6.481316127	19.38874963	30.66996143
{[>]NC(CCCC[NH3+])C=O.[+rn=80],CCC(C)C(C)(C)NCC=O[<].[+rn=20]}	8.761770204	18.38654136	32.85508594
{[>]NC(CCCC[NH3+])C=O.[+rn=90],CCC(C)C(C)(C)NCC=O[<].[+rn=10]}	11.94663306	19.65615916	35.06318804
{[>]NC(CCCC[NH3+])C=O.[+rn=10],CC(C)(C)CNCC=O[<].[+rn=90]}	262.1384362	62.05813486	70.25998709
{[>]NC(CCCC[NH3+])C=O.[+rn=20],CC(C)(C)CNCC=O[<].[+rn=80]}	315.5855181	40.21507918	64.88602152
{[>]NC(CCCC[NH3+])C=O.[+rn=30],CC(C)(C)CNCC=O[<].[+rn=70]}	404.252804	40.26586	60.64592311
{[>]NC(CCCC[NH3+])C=O.[+rn=40],CC(C)(C)CNCC=O[<].[+rn=60]}	455.5894521	34.72869576	57.06511587
{[>]NC(CCCC[NH3+])C=O.[+rn=50],CC(C)(C)CNCC=O[<].[+rn=50]}	566.9518748	33.24400206	55.31021354
{[>]NC(CCCC[NH3+])C=O.[+rn=60],CC(C)(C)CNCC=O[<].[+rn=40]}	631.0088984	30.91308868	52.75434207
{[>]NC(CCCC[NH3+])C=O.[+rn=70],CC(C)(C)CNCC=O[<].[+rn=30]}	763.9934936	32.08511978	52.99295538
{[>]NC(CCCC[NH3+])C=O.[+rn=80],CC(C)(C)CNCC=O[<].[+rn=20]}	787.7876769	32.62498577	54.54002843
{[>]NC(CCCC[NH3+])C=O.[+rn=90],CC(C)(C)CNCC=O[<].[+rn=10]}	887.6290932	54.84263871	58.30111749
{[>]NC(CCCC[NH3+])C=O.[+rn=10],CCCCC(C)(C)NCC=O[<].[+rn=90]}	32.50158403	85.20586351	91.77830754
{[>]NC(CCCC[NH3+])C=O.[+rn=20],CCCCC(C)(C)NCC=O[<].[+rn=80]}	28.65674441	56.77149407	81.42519471
{[>]NC(CCCC[NH3+])C=O.[+rn=30],CCCCC(C)(C)NCC=O[<].[+rn=70]}	25.8780929	52.68973053	72.72793745
{[>]NC(CCCC[NH3+])C=O.[+rn=40],CCCCC(C)(C)NCC=O[<].[+rn=60]}	19.56983658	41.4924295	65.98812119
{[>]NC(CCCC[NH3+])C=O.[+rn=50],CCCCC(C)(C)NCC=O[<].[+rn=50]}	17.51199164	35.59292094	61.71320326
{[>]NC(CCCC[NH3+])C=O.[+rn=60],CCCCC(C)(C)NCC=O[<].[+rn=40]}	15.04468183	30.50415431	59.94991878
{[>]NC(CCCC[NH3+])C=O.[+rn=70],CCCCC(C)(C)NCC=O[<].[+rn=30]}	15.51959847	27.5240284	59.30354352
{[>]NC(CCCC[NH3+])C=O.[+rn=80],CCCCC(C)(C)NCC=O[<].[+rn=20]}	14.32060156	23.98095038	59.19082277
{[>]NC(CCCC[NH3+])C=O.[+rn=90],CCCCC(C)(C)NCC=O[<].[+rn=10]}	14.71277805	27.99238233	61.9930855
{[>]NC(CCCC[NH3+])C=O.[+rn=10],CCCCCCNCC=O[<].[+rn=90]}	250.3625289	67.14176609	102.2866852
{[>]NC(CCCC[NH3+])C=O.[+rn=20],CCCCCCNCC=O[<].[+rn=80]}	191.8900251	45.03242561	90.88429036
{[>]NC(CCCC[NH3+])C=O.[+rn=30],CCCCCCNCC=O[<].[+rn=70]}	181.6391728	49.27440733	81.84279912
{[>]NC(CCCC[NH3+])C=O.[+rn=40],CCCCCCNCC=O[<].[+rn=60]}	148.9915972	32.83829671	73.1334917
{[>]NC(CCCC[NH3+])C=O.[+rn=50],CCCCCCNCC=O[<].[+rn=50]}	167.0322145	33.85057259	67.02589648
{[>]NC(CCCC[NH3+])C=O.[+rn=60],CCCCCCNCC=O[<].[+rn=40]}	172.3640141	28.44616182	61.92187681
{[>]NC(CCCC[NH3+])C=O.[+rn=70],CCCCCCNCC=O[<].[+rn=30]}	234.3937181	36.43683181	60.90977246
{[>]NC(CCCC[NH3+])C=O.[+rn=80],CCCCCCNCC=O[<].[+rn=20]}	285.5053534	30.80661113	62.65830866
{[>]NC(CCCC[NH3+])C=O.[+rn=90],CCCCCCNCC=O[<].[+rn=10]}	391.9249996	47.06305398	66.06809031
{[>]NC(CCCC[NH3+])C=O.[+rn=10],CCC(C)(C)CC(C)NCC=O[<].[+rn=90]}	2.518731763	67.83330523	62.25736119
{[>]NC(CCCC[NH3+])C=O.[+rn=20],CCC(C)(C)CC(C)NCC=O[<].[+rn=80]}	2.196746035	52.56255852	54.29567917
{[>]NC(CCCC[NH3+])C=O.[+rn=30],CCC(C)(C)CC(C)NCC=O[<].[+rn=70]}	1.98658549	46.57327299	46.34170198
{[>]NC(CCCC[NH3+])C=O.[+rn=40],CCC(C)(C)CC(C)NCC=O[<].[+rn=60]}	1.766970153	40.6078077	41.6310995
{[>]NC(CCCC[NH3+])C=O.[+rn=50],CCC(C)(C)CC(C)NCC=O[<].[+rn=50]}	1.761091271	35.42892722	38.14337612
{[>]NC(CCCC[NH3+])C=O.[+rn=60],CCC(C)(C)CC(C)NCC=O[<].[+rn=40]}	1.66325961	30.69885739	36.52075114
{[>]NC(CCCC[NH3+])C=O.[+rn=70],CCC(C)(C)CC(C)NCC=O[<].[+rn=30]}	1.687862703	26.518008	37.1049657
{[>]NC(CCCC[NH3+])C=O.[+rn=80],CCC(C)(C)CC(C)NCC=O[<].[+rn=20]}	1.570509617	23.42580781	39.36624577
{[>]NC(CCCC[NH3+])C=O.[+rn=90],CCC(C)(C)CC(C)NCC=O[<].[+rn=10]}	1.510676671	23.7086378	41.18177557
{[>]NC(CCCC[NH3+])C=O.[+rn=10],CC(C)C(C)CNCC=O[<].[+rn=90]}	270.7135562	61.99596433	90.55526229
{[>]NC(CCCC[NH3+])C=O.[+rn=20],CC(C)C(C)CNCC=O[<].[+rn=80]}	212.1493352	42.15371693	77.1091402
{[>]NC(CCCC[NH3+])C=O.[+rn=30],CC(C)C(C)CNCC=O[<].[+rn=70]}	176.1476574	39.36691989	68.80808705
{[>]NC(CCCC[NH3+])C=O.[+rn=40],CC(C)C(C)CNCC=O[<].[+rn=60]}	128.7792394	32.05877719	61.86187185
{[>]NC(CCCC[NH3+])C=O.[+rn=50],CC(C)C(C)CNCC=O[<].[+rn=50]}	115.7219148	28.65243524	56.47498131
{[>]NC(CCCC[NH3+])C=O.[+rn=60],CC(C)C(C)CNCC=O[<].[+rn=40]}	98.11500131	25.91852642	51.98927103
{[>]NC(CCCC[NH3+])C=O.[+rn=70],CC(C)C(C)CNCC=O[<].[+rn=30]}	104.0848964	24.88061688	51.12573331
{[>]NC(CCCC[NH3+])C=O.[+rn=80],CC(C)C(C)CNCC=O[<].[+rn=20]}	107.0201501	24.91050947	51.54030319
{[>]NC(CCCC[NH3+])C=O.[+rn=90],CC(C)C(C)CNCC=O[<].[+rn=10]}	126.7947874	37.5098279	55.69976554
{[>]NC(CCCC[NH3+])C=O.[+rn=10],CCC(C)(C)C(C)NCC=O[<].[+rn=90]}	22.82387535	54.23728581	53.15256403
{[>]NC(CCCC[NH3+])C=O.[+rn=20],CCC(C)(C)C(C)NCC=O[<].[+rn=80]}	22.3052709	41.5802737	45.96400778
{[>]NC(CCCC[NH3+])C=O.[+rn=30],CCC(C)(C)C(C)NCC=O[<].[+rn=70]}	25.04478281	35.84251102	39.97218999
{[>]NC(CCCC[NH3+])C=O.[+rn=40],CCC(C)(C)C(C)NCC=O[<].[+rn=60]}	28.44253259	31.53361968	36.92380572
{[>]NC(CCCC[NH3+])C=O.[+rn=50],CCC(C)(C)C(C)NCC=O[<].[+rn=50]}	38.97623301	27.1409264	35.47225961
{[>]NC(CCCC[NH3+])C=O.[+rn=60],CCC(C)(C)C(C)NCC=O[<].[+rn=40]}	51.60437865	22.97584191	34.55384637
{[>]NC(CCCC[NH3+])C=O.[+rn=70],CCC(C)(C)C(C)NCC=O[<].[+rn=30]}	73.88104138	19.78277783	35.90955399
{[>]NC(CCCC[NH3+])C=O.[+rn=80],CCC(C)(C)C(C)NCC=O[<].[+rn=20]}	102.9452514	18.96724877	37.46595894
{[>]NC(CCCC[NH3+])C=O.[+rn=90],CCC(C)(C)C(C)NCC=O[<].[+rn=10]}	146.0549416	20.80578924	39.08325197
{[>]NC(CCCC[NH3+])C=O.[+rn=10],CCC(C)C(CC)NCC=O[<].[+rn=90]}	41.02366642	70.55118685	108.4493377
{[>]NC(CCCC[NH3+])C=O.[+rn=20],CCC(C)C(CC)NCC=O[<].[+rn=80]}	41.71239095	48.70211302	92.47709062
{[>]NC(CCCC[NH3+])C=O.[+rn=30],CCC(C)C(CC)NCC=O[<].[+rn=70]}	45.89001549	46.95036855	80.53571793
{[>]NC(CCCC[NH3+])C=O.[+rn=40],CCC(C)C(CC)NCC=O[<].[+rn=60]}	49.23239114	39.41133881	72.19396491
{[>]NC(CCCC[NH3+])C=O.[+rn=50],CCC(C)C(CC)NCC=O[<].[+rn=50]}	63.44183827	36.70626003	67.5389662
{[>]NC(CCCC[NH3+])C=O.[+rn=60],CCC(C)C(CC)NCC=O[<].[+rn=40]}	79.52367088	33.41533924	62.9169225
{[>]NC(CCCC[NH3+])C=O.[+rn=70],CCC(C)C(CC)NCC=O[<].[+rn=30]}	120.619102	29.90942809	62.14687813
{[>]NC(CCCC[NH3+])C=O.[+rn=80],CCC(C)C(CC)NCC=O[<].[+rn=20]}	157.5042225	26.83213976	64.84467609
{[>]NC(CCCC[NH3+])C=O.[+rn=90],CCC(C)C(CC)NCC=O[<].[+rn=10]}	224.3901624	31.01508361	66.99315478
{[>]NC(CCCC[NH3+])C=O.[+rn=10],CC(C)(C)NCC=O[<].[+rn=90]}	92.25301689	44.91505746	39.16627633
{[>]NC(CCCC[NH3+])C=O.[+rn=20],CC(C)(C)NCC=O[<].[+rn=80]}	75.65595051	33.30519455	36.2199066
{[>]NC(CCCC[NH3+])C=O.[+rn=30],CC(C)(C)NCC=O[<].[+rn=70]}	60.41507413	34.89707959	34.07843025
{[>]NC(CCCC[NH3+])C=O.[+rn=40],CC(C)(C)NCC=O[<].[+rn=60]}	39.59000148	34.7362425	31.80179488
{[>]NC(CCCC[NH3+])C=O.[+rn=50],CC(C)(C)NCC=O[<].[+rn=50]}	34.4471841	38.84710218	30.67267939
{[>]NC(CCCC[NH3+])C=O.[+rn=60],CC(C)(C)NCC=O[<].[+rn=40]}	30.14351934	41.54427565	30.30799676
{[>]NC(CCCC[NH3+])C=O.[+rn=70],CC(C)(C)NCC=O[<].[+rn=30]}	31.97332993	46.61478872	30.8370921
{[>]NC(CCCC[NH3+])C=O.[+rn=80],CC(C)(C)NCC=O[<].[+rn=20]}	28.4265574	52.43939828	31.55733075
{[>]NC(CCCC[NH3+])C=O.[+rn=90],CC(C)(C)NCC=O[<].[+rn=10]}	27.59582	80.23592989	31.48234091
{[>]NC(CCCC[NH3+])C=O.[+rn=10],CCC(C)(C)CCNCC=O[<].[+rn=90]}	21.44166901	69.63284762	61.28332889
{[>]NC(CCCC[NH3+])C=O.[+rn=20],CCC(C)(C)CCNCC=O[<].[+rn=80]}	20.47707964	47.08119919	53.7466779
{[>]NC(CCCC[NH3+])C=O.[+rn=30],CCC(C)(C)CCNCC=O[<].[+rn=70]}	19.10732252	44.7713456	47.90597694
{[>]NC(CCCC[NH3+])C=O.[+rn=40],CCC(C)(C)CCNCC=O[<].[+rn=60]}	14.79729763	36.80573268	43.59197872
{[>]NC(CCCC[NH3+])C=O.[+rn=50],CCC(C)(C)CCNCC=O[<].[+rn=50]}	12.94671225	31.42915889	40.64277278
{[>]NC(CCCC[NH3+])C=O.[+rn=60],CCC(C)(C)CCNCC=O[<].[+rn=40]}	10.24670752	26.2447765	39.073243
{[>]NC(CCCC[NH3+])C=O.[+rn=70],CCC(C)(C)CCNCC=O[<].[+rn=30]}	9.539520715	23.55093962	39.85686356
{[>]NC(CCCC[NH3+])C=O.[+rn=80],CCC(C)(C)CCNCC=O[<].[+rn=20]}	8.289068257	20.91597898	40.99412748
{[>]NC(CCCC[NH3+])C=O.[+rn=90],CCC(C)(C)CCNCC=O[<].[+rn=10]}	8.455163495	25.76649769	43.81307552
{[>]NC(CCCC[NH3+])C=O.[+rn=10],CCC(CNCC=O)C(C)C[<].[+rn=90]}	27.51935985	69.50363044	78.36673127
{[>]NC(CCCC[NH3+])C=O.[+rn=20],CCC(CNCC=O)C(C)C[<].[+rn=80]}	22.63461934	47.53363134	67.5564569
{[>]NC(CCCC[NH3+])C=O.[+rn=30],CCC(CNCC=O)C(C)C[<].[+rn=70]}	19.6083536	45.81606625	59.70057345
{[>]NC(CCCC[NH3+])C=O.[+rn=40],CCC(CNCC=O)C(C)C[<].[+rn=60]}	16.30330023	37.66004755	53.68701397
{[>]NC(CCCC[NH3+])C=O.[+rn=50],CCC(CNCC=O)C(C)C[<].[+rn=50]}	15.06496728	32.81532883	50.0264613
{[>]NC(CCCC[NH3+])C=O.[+rn=60],CCC(CNCC=O)C(C)C[<].[+rn=40]}	13.18413344	28.12329636	46.96089014
{[>]NC(CCCC[NH3+])C=O.[+rn=70],CCC(CNCC=O)C(C)C[<].[+rn=30]}	14.52971469	25.7599958	46.28259593
{[>]NC(CCCC[NH3+])C=O.[+rn=80],CCC(CNCC=O)C(C)C[<].[+rn=20]}	15.26228617	23.21795518	47.9570051
{[>]NC(CCCC[NH3+])C=O.[+rn=90],CCC(CNCC=O)C(C)C[<].[+rn=10]}	18.06716691	28.06126523	53.18230713
{[>]NC(CCCC[NH3+])C=O.[+rn=10],CC(C)(C)CCCNCC=O[<].[+rn=90]}	5.053838496	77.01605211	59.51898894
{[>]NC(CCCC[NH3+])C=O.[+rn=20],CC(C)(C)CCCNCC=O[<].[+rn=80]}	5.008958045	52.53605961	54.20790068
{[>]NC(CCCC[NH3+])C=O.[+rn=30],CC(C)(C)CCCNCC=O[<].[+rn=70]}	4.851136257	48.21739242	49.07932597
{[>]NC(CCCC[NH3+])C=O.[+rn=40],CC(C)(C)CCCNCC=O[<].[+rn=60]}	4.212577956	39.70010113	44.67584545
{[>]NC(CCCC[NH3+])C=O.[+rn=50],CC(C)(C)CCCNCC=O[<].[+rn=50]}	3.80485919	34.33827346	42.73830455
{[>]NC(CCCC[NH3+])C=O.[+rn=60],CC(C)(C)CCCNCC=O[<].[+rn=40]}	3.530817293	28.36471955	41.36161691
{[>]NC(CCCC[NH3+])C=O.[+rn=70],CC(C)(C)CCCNCC=O[<].[+rn=30]}	3.670996305	25.15198939	41.73806565
{[>]NC(CCCC[NH3+])C=O.[+rn=80],CC(C)(C)CCCNCC=O[<].[+rn=20]}	4.076317985	22.17867985	42.92773933
{[>]NC(CCCC[NH3+])C=O.[+rn=90],CC(C)(C)CCCNCC=O[<].[+rn=10]}	4.651476305	25.86937385	45.01087643
{[>]NC(CCCC[NH3+])C=O.[+rn=10],CC(CCC(C)(C)C)NCC=O[<].[+rn=90]}	24.18846581	116.8634134	90.78482606
{[>]NC(CCCC[NH3+])C=O.[+rn=20],CC(CCC(C)(C)C)NCC=O[<].[+rn=80]}	21.62786971	86.71130039	85.25951681
{[>]NC(CCCC[NH3+])C=O.[+rn=30],CC(CCC(C)(C)C)NCC=O[<].[+rn=70]}	19.1999126	74.03827568	79.2713884
{[>]NC(CCCC[NH3+])C=O.[+rn=40],CC(CCC(C)(C)C)NCC=O[<].[+rn=60]}	15.59043511	61.07888955	73.30625901
{[>]NC(CCCC[NH3+])C=O.[+rn=50],CC(CCC(C)(C)C)NCC=O[<].[+rn=50]}	14.44646162	52.26182819	68.10422037
{[>]NC(CCCC[NH3+])C=O.[+rn=60],CC(CCC(C)(C)C)NCC=O[<].[+rn=40]}	12.29535478	44.42495326	62.42554363
{[>]NC(CCCC[NH3+])C=O.[+rn=70],CC(CCC(C)(C)C)NCC=O[<].[+rn=30]}	11.7208379	37.37784954	60.12260709
{[>]NC(CCCC[NH3+])C=O.[+rn=80],CC(CCC(C)(C)C)NCC=O[<].[+rn=20]}	11.19945742	31.88304246	57.88000038
{[>]NC(CCCC[NH3+])C=O.[+rn=90],CC(CCC(C)(C)C)NCC=O[<].[+rn=10]}	11.32535409	28.37691387	56.91318349
{[>]NC(CCCC[NH3+])C=O.[+rn=10],CCC(C)(C)C(C)(C)CNCC=O[<].[+rn=90]}	2.40621247	48.01018467	36.67220015
{[>]NC(CCCC[NH3+])C=O.[+rn=20],CCC(C)(C)C(C)(C)CNCC=O[<].[+rn=80]}	2.357844682	39.97440522	34.18700957
{[>]NC(CCCC[NH3+])C=O.[+rn=30],CCC(C)(C)C(C)(C)CNCC=O[<].[+rn=70]}	2.305984711	33.74247833	32.71646999
{[>]NC(CCCC[NH3+])C=O.[+rn=40],CCC(C)(C)C(C)(C)CNCC=O[<].[+rn=60]}	1.969466921	29.91392364	31.72567612
{[>]NC(CCCC[NH3+])C=O.[+rn=50],CCC(C)(C)C(C)(C)CNCC=O[<].[+rn=50]}	1.796622799	25.96740133	31.31344642
{[>]NC(CCCC[NH3+])C=O.[+rn=60],CCC(C)(C)C(C)(C)CNCC=O[<].[+rn=40]}	1.606823403	23.48934323	31.21971312
{[>]NC(CCCC[NH3+])C=O.[+rn=70],CCC(C)(C)C(C)(C)CNCC=O[<].[+rn=30]}	1.609753806	20.35571324	31.70746969
{[>]NC(CCCC[NH3+])C=O.[+rn=80],CCC(C)(C)C(C)(C)CNCC=O[<].[+rn=20]}	1.595869409	18.42930628	31.89548713
{[>]NC(CCCC[NH3+])C=O.[+rn=90],CCC(C)(C)C(C)(C)CNCC=O[<].[+rn=10]}	1.704270949	16.37947645	32.96281549
{[>]NC(CCCC[NH3+])C=O.[+rn=10],CC(C)CCC(C)NCC=O[<].[+rn=90]}	61.90250163	94.29926151	115.2943903
{[>]NC(CCCC[NH3+])C=O.[+rn=20],CC(C)CCC(C)NCC=O[<].[+rn=80]}	49.69508521	61.85354427	100.9383505
{[>]NC(CCCC[NH3+])C=O.[+rn=30],CC(C)CCC(C)NCC=O[<].[+rn=70]}	42.86492759	58.96740529	88.20686134
{[>]NC(CCCC[NH3+])C=O.[+rn=40],CC(C)CCC(C)NCC=O[<].[+rn=60]}	33.20901618	47.40455268	78.47069755
{[>]NC(CCCC[NH3+])C=O.[+rn=50],CC(C)CCC(C)NCC=O[<].[+rn=50]}	28.55703044	41.87350061	72.91034247
{[>]NC(CCCC[NH3+])C=O.[+rn=60],CC(C)CCC(C)NCC=O[<].[+rn=40]}	23.58964052	36.00491076	68.95572381
{[>]NC(CCCC[NH3+])C=O.[+rn=70],CC(C)CCC(C)NCC=O[<].[+rn=30]}	23.96317558	33.31415505	66.66316821
{[>]NC(CCCC[NH3+])C=O.[+rn=80],CC(C)CCC(C)NCC=O[<].[+rn=20]}	23.77601204	28.7071595	65.83649932
{[>]NC(CCCC[NH3+])C=O.[+rn=90],CC(C)CCC(C)NCC=O[<].[+rn=10]}	29.20521309	33.37018554	65.65757646
{[>]NC(CCCC[NH3+])C=O.[+rn=10],CCC(C)(C)C(C)(C)NCC=O[<].[+rn=90]}	2.859626075	41.73416217	36.53646226
{[>]NC(CCCC[NH3+])C=O.[+rn=20],CCC(C)(C)C(C)(C)NCC=O[<].[+rn=80]}	2.848724121	35.82281698	34.36436427
{[>]NC(CCCC[NH3+])C=O.[+rn=30],CCC(C)(C)C(C)(C)NCC=O[<].[+rn=70]}	2.842061059	29.63554645	32.87656349
{[>]NC(CCCC[NH3+])C=O.[+rn=40],CCC(C)(C)C(C)(C)NCC=O[<].[+rn=60]}	3.012728404	25.7118217	32.16155293
{[>]NC(CCCC[NH3+])C=O.[+rn=50],CCC(C)(C)C(C)(C)NCC=O[<].[+rn=50]}	3.470674394	22.23313551	31.87024103
{[>]NC(CCCC[NH3+])C=O.[+rn=60],CCC(C)(C)C(C)(C)NCC=O[<].[+rn=40]}	4.046758316	19.85042063	32.0943969
{[>]NC(CCCC[NH3+])C=O.[+rn=70],CCC(C)(C)C(C)(C)NCC=O[<].[+rn=30]}	5.413670036	17.09482301	32.87304147
{[>]NC(CCCC[NH3+])C=O.[+rn=80],CCC(C)(C)C(C)(C)NCC=O[<].[+rn=20]}	6.539498612	15.75976739	33.82057211
{[>]NC(CCCC[NH3+])C=O.[+rn=90],CCC(C)(C)C(C)(C)NCC=O[<].[+rn=10]}	8.244513639	14.28704563	35.17732903
{[>]NC(CCCC[NH3+])C=O.[+rn=10],CC(C)(C)CCC(C)(C)NCC=O[<].[+rn=90]}	128.3037894	155.990835	80.52861385
{[>]NC(CCCC[NH3+])C=O.[+rn=20],CC(C)(C)CCC(C)(C)NCC=O[<].[+rn=80]}	126.0434706	130.4434836	76.19762529
{[>]NC(CCCC[NH3+])C=O.[+rn=30],CC(C)(C)CCC(C)(C)NCC=O[<].[+rn=70]}	121.0794628	111.9386292	72.04699172
{[>]NC(CCCC[NH3+])C=O.[+rn=40],CC(C)(C)CCC(C)(C)NCC=O[<].[+rn=60]}	104.441724	96.52696076	67.89706043
{[>]NC(CCCC[NH3+])C=O.[+rn=50],CC(C)(C)CCC(C)(C)NCC=O[<].[+rn=50]}	100.0943289	83.2311439	65.87194226
{[>]NC(CCCC[NH3+])C=O.[+rn=60],CC(C)(C)CCC(C)(C)NCC=O[<].[+rn=40]}	86.92381539	70.45773171	62.25322733
{[>]NC(CCCC[NH3+])C=O.[+rn=70],CC(C)(C)CCC(C)(C)NCC=O[<].[+rn=30]}	83.5013012	57.27609663	61.65363827
{[>]NC(CCCC[NH3+])C=O.[+rn=80],CC(C)(C)CCC(C)(C)NCC=O[<].[+rn=20]}	73.17218354	48.39744735	61.30604298
{[>]NC(CCCC[NH3+])C=O.[+rn=90],CC(C)(C)CCC(C)(C)NCC=O[<].[+rn=10]}	66.1420915	39.744699	60.49525553
{[>]NC(CCCC[NH3+])C=O.[+rn=10],CCCC(C)C(C)NCC=O[<].[+rn=90]}	32.37641167	71.51320525	102.7204006
{[>]NC(CCCC[NH3+])C=O.[+rn=20],CCCC(C)C(C)NCC=O[<].[+rn=80]}	29.15419025	48.53081601	90.06915317
{[>]NC(CCCC[NH3+])C=O.[+rn=30],CCCC(C)C(C)NCC=O[<].[+rn=70]}	29.04597226	46.87021151	77.72562244
{[>]NC(CCCC[NH3+])C=O.[+rn=40],CCCC(C)C(C)NCC=O[<].[+rn=60]}	24.80599578	40.53727152	68.63977471
{[>]NC(CCCC[NH3+])C=O.[+rn=50],CCCC(C)C(C)NCC=O[<].[+rn=50]}	24.16990217	37.10654178	63.99836792
{[>]NC(CCCC[NH3+])C=O.[+rn=60],CCCC(C)C(C)NCC=O[<].[+rn=40]}	24.4740678	33.8888262	60.71468158
{[>]NC(CCCC[NH3+])C=O.[+rn=70],CCCC(C)C(C)NCC=O[<].[+rn=30]}	34.87527311	30.8549556	61.14347886
{[>]NC(CCCC[NH3+])C=O.[+rn=80],CCCC(C)C(C)NCC=O[<].[+rn=20]}	42.51955271	27.43805769	62.48689356
{[>]NC(CCCC[NH3+])C=O.[+rn=90],CCCC(C)C(C)NCC=O[<].[+rn=10]}	53.7471904	32.70596513	65.4852083
{[>]NC(CCCC[NH3+])C=O.[+rn=10],CC(C)(C)C(C)(C)CNCC=O[<].[+rn=90]}	43.63903297	43.79838731	39.93539468
{[>]NC(CCCC[NH3+])C=O.[+rn=20],CC(C)(C)C(C)(C)CNCC=O[<].[+rn=80]}	41.07972829	38.25302289	38.15986116
{[>]NC(CCCC[NH3+])C=O.[+rn=30],CC(C)(C)C(C)(C)CNCC=O[<].[+rn=70]}	38.62971485	31.96089947	36.96905681
{[>]NC(CCCC[NH3+])C=O.[+rn=40],CC(C)(C)C(C)(C)CNCC=O[<].[+rn=60]}	34.62399166	27.94190586	35.71835853
{[>]NC(CCCC[NH3+])C=O.[+rn=50],CC(C)(C)C(C)(C)CNCC=O[<].[+rn=50]}	34.19960185	23.84162331	35.01402003
{[>]NC(CCCC[NH3+])C=O.[+rn=60],CC(C)(C)C(C)(C)CNCC=O[<].[+rn=40]}	31.01788037	20.57485344	34.61583357
{[>]NC(CCCC[NH3+])C=O.[+rn=70],CC(C)(C)C(C)(C)CNCC=O[<].[+rn=30]}	31.26060178	17.01566552	35.17847153
{[>]NC(CCCC[NH3+])C=O.[+rn=80],CC(C)(C)C(C)(C)CNCC=O[<].[+rn=20]}	30.22514277	15.12241716	36.01917654
{[>]NC(CCCC[NH3+])C=O.[+rn=90],CC(C)(C)C(C)(C)CNCC=O[<].[+rn=10]}	28.34873333	13.47486062	37.16720538
{[>]NC(CCCC[NH3+])C=O.[+rn=10],CCC(C)C(C)(C)CNCC=O[<].[+rn=90]}	3.537024638	63.02070747	48.64221301
{[>]NC(CCCC[NH3+])C=O.[+rn=20],CCC(C)C(C)(C)CNCC=O[<].[+rn=80]}	3.19596573	49.63890032	42.21562698
{[>]NC(CCCC[NH3+])C=O.[+rn=30],CCC(C)C(C)(C)CNCC=O[<].[+rn=70]}	2.977181427	43.16024782	36.78846359
{[>]NC(CCCC[NH3+])C=O.[+rn=40],CCC(C)C(C)(C)CNCC=O[<].[+rn=60]}	2.939845034	37.53256283	33.61023503
{[>]NC(CCCC[NH3+])C=O.[+rn=50],CCC(C)C(C)(C)CNCC=O[<].[+rn=50]}	3.787997716	32.27006711	32.2723284
{[>]NC(CCCC[NH3+])C=O.[+rn=60],CCC(C)C(C)(C)CNCC=O[<].[+rn=40]}	4.689420501	27.50859392	32.12214442
{[>]NC(CCCC[NH3+])C=O.[+rn=70],CCC(C)C(C)(C)CNCC=O[<].[+rn=30]}	6.372059673	24.77426105	32.36240017
{[>]NC(CCCC[NH3+])C=O.[+rn=80],CCC(C)C(C)(C)CNCC=O[<].[+rn=20]}	8.749719094	22.95824468	33.18038709
{[>]NC(CCCC[NH3+])C=O.[+rn=90],CCC(C)C(C)(C)CNCC=O[<].[+rn=10]}	11.87874229	23.60719468	35.41147913
{[>]NC(CCCC[NH3+])C=O.[+rn=10],CC(C)(C)CC(C)(C)NCC=O[<].[+rn=90]}	0.331139867	50.25080127	44.03696891
{[>]NC(CCCC[NH3+])C=O.[+rn=20],CC(C)(C)CC(C)(C)NCC=O[<].[+rn=80]}	0.313908236	43.01780927	40.64556877
{[>]NC(CCCC[NH3+])C=O.[+rn=30],CC(C)(C)CC(C)(C)NCC=O[<].[+rn=70]}	0.280013102	36.93924131	38.04175371
{[>]NC(CCCC[NH3+])C=O.[+rn=40],CC(C)(C)CC(C)(C)NCC=O[<].[+rn=60]}	0.23741477	32.62083526	36.6914171
{[>]NC(CCCC[NH3+])C=O.[+rn=50],CC(C)(C)CC(C)(C)NCC=O[<].[+rn=50]}	0.217058295	27.87575786	35.42670308
{[>]NC(CCCC[NH3+])C=O.[+rn=60],CC(C)(C)CC(C)(C)NCC=O[<].[+rn=40]}	0.191830212	23.50277167	34.43739752
{[>]NC(CCCC[NH3+])C=O.[+rn=70],CC(C)(C)CC(C)(C)NCC=O[<].[+rn=30]}	0.190303697	19.22140878	33.89073424
{[>]NC(CCCC[NH3+])C=O.[+rn=80],CC(C)(C)CC(C)(C)NCC=O[<].[+rn=20]}	0.184613576	17.12780396	33.68043705
{[>]NC(CCCC[NH3+])C=O.[+rn=90],CC(C)(C)CC(C)(C)NCC=O[<].[+rn=10]}	0.192258862	14.94955946	33.96043622
{[>]NC(CCCC[NH3+])C=O.[+rn=10],CCCCC(C)CNCC=O[<].[+rn=90]}	287.9126673	92.33767108	120.8237184
{[>]NC(CCCC[NH3+])C=O.[+rn=20],CCCCC(C)CNCC=O[<].[+rn=80]}	267.1228433	58.73859843	108.1266048
{[>]NC(CCCC[NH3+])C=O.[+rn=30],CCCCC(C)CNCC=O[<].[+rn=70]}	281.6199443	61.71169217	98.41189576
{[>]NC(CCCC[NH3+])C=O.[+rn=40],CCCCC(C)CNCC=O[<].[+rn=60]}	259.1099002	47.91876803	87.59982655
{[>]NC(CCCC[NH3+])C=O.[+rn=50],CCCCC(C)CNCC=O[<].[+rn=50]}	289.0182087	46.23851121	77.71393667
{[>]NC(CCCC[NH3+])C=O.[+rn=60],CCCCC(C)CNCC=O[<].[+rn=40]}	315.9599157	39.83665371	70.01398051
{[>]NC(CCCC[NH3+])C=O.[+rn=70],CCCCC(C)CNCC=O[<].[+rn=30]}	404.7558093	42.17492122	65.84510038
{[>]NC(CCCC[NH3+])C=O.[+rn=80],CCCCC(C)CNCC=O[<].[+rn=20]}	481.17892	33.05542484	66.92406978
{[>]NC(CCCC[NH3+])C=O.[+rn=90],CCCCC(C)CNCC=O[<].[+rn=10]}	617.0604447	42.86710427	71.82726156
{[>]NC(CCCC[NH3+])C=O.[+rn=10],CCCC(C)(C)CNCC=O[<].[+rn=90]}	10.72044083	70.05879768	69.74772058
{[>]NC(CCCC[NH3+])C=O.[+rn=20],CCCC(C)(C)CNCC=O[<].[+rn=80]}	12.03126933	48.04044908	61.31266797
{[>]NC(CCCC[NH3+])C=O.[+rn=30],CCCC(C)(C)CNCC=O[<].[+rn=70]}	15.11147087	45.50632162	55.05986568
{[>]NC(CCCC[NH3+])C=O.[+rn=40],CCCC(C)(C)CNCC=O[<].[+rn=60]}	18.56506591	37.94067513	49.99807394
{[>]NC(CCCC[NH3+])C=O.[+rn=50],CCCC(C)(C)CNCC=O[<].[+rn=50]}	25.57928638	33.84107705	46.69952325
{[>]NC(CCCC[NH3+])C=O.[+rn=60],CCCC(C)(C)CNCC=O[<].[+rn=40]}	35.49803244	29.21647535	44.44488659
{[>]NC(CCCC[NH3+])C=O.[+rn=70],CCCC(C)(C)CNCC=O[<].[+rn=30]}	51.25327555	26.17865548	45.39912507
{[>]NC(CCCC[NH3+])C=O.[+rn=80],CCCC(C)(C)CNCC=O[<].[+rn=20]}	66.95332411	22.89085943	47.58328791
{[>]NC(CCCC[NH3+])C=O.[+rn=90],CCCC(C)(C)CNCC=O[<].[+rn=10]}	89.53182997	26.56570983	53.22420205
{[>]NC(CCCC[NH3+])C=O.[+rn=10],CCC(C)CCCNCC=O[<].[+rn=90]}	52.75018523	72.43282924	94.7043395
{[>]NC(CCCC[NH3+])C=O.[+rn=20],CCC(C)CCCNCC=O[<].[+rn=80]}	43.53453945	49.24014873	84.04269338
{[>]NC(CCCC[NH3+])C=O.[+rn=30],CCC(C)CCCNCC=O[<].[+rn=70]}	43.07844295	50.268678	75.39849036
{[>]NC(CCCC[NH3+])C=O.[+rn=40],CCC(C)CCCNCC=O[<].[+rn=60]}	40.39629619	39.85648232	67.66266229
{[>]NC(CCCC[NH3+])C=O.[+rn=50],CCC(C)CCCNCC=O[<].[+rn=50]}	43.53005468	37.27908117	62.43544466
{[>]NC(CCCC[NH3+])C=O.[+rn=60],CCC(C)CCCNCC=O[<].[+rn=40]}	49.44653034	32.16142005	57.43070267
{[>]NC(CCCC[NH3+])C=O.[+rn=70],CCC(C)CCCNCC=O[<].[+rn=30]}	68.51442101	32.98121683	54.70916435
{[>]NC(CCCC[NH3+])C=O.[+rn=80],CCC(C)CCCNCC=O[<].[+rn=20]}	90.27094241	27.50613052	55.50905987
{[>]NC(CCCC[NH3+])C=O.[+rn=90],CCC(C)CCCNCC=O[<].[+rn=10]}	124.1278926	37.08971022	58.55648957
{[>]NC(CCCC[NH3+])C=O.[+rn=10],CCC(CC)CCNCC=O[<].[+rn=90]}	13.87427439	74.39497105	78.17815895
{[>]NC(CCCC[NH3+])C=O.[+rn=20],CCC(CC)CCNCC=O[<].[+rn=80]}	11.28861734	48.52514345	66.58964991
{[>]NC(CCCC[NH3+])C=O.[+rn=30],CCC(CC)CCNCC=O[<].[+rn=70]}	9.478658142	48.80568413	58.42440065
{[>]NC(CCCC[NH3+])C=O.[+rn=40],CCC(CC)CCNCC=O[<].[+rn=60]}	7.217431921	36.91324359	52.55697728
{[>]NC(CCCC[NH3+])C=O.[+rn=50],CCC(CC)CCNCC=O[<].[+rn=50]}	7.177075023	32.75345792	49.40846274
{[>]NC(CCCC[NH3+])C=O.[+rn=60],CCC(CC)CCNCC=O[<].[+rn=40]}	7.090031241	27.05214755	47.57280099
{[>]NC(CCCC[NH3+])C=O.[+rn=70],CCC(CC)CCNCC=O[<].[+rn=30]}	9.050568543	27.25872969	47.60498578
{[>]NC(CCCC[NH3+])C=O.[+rn=80],CCC(CC)CCNCC=O[<].[+rn=20]}	9.601063421	22.67335695	49.33485135
{[>]NC(CCCC[NH3+])C=O.[+rn=90],CCC(CC)CCNCC=O[<].[+rn=10]}	11.34207825	28.8188887	54.41197875
{[>]NC(CCCC[NH3+])C=O.[+rn=10],CCC(C)(C)C(C)CNCC=O[<].[+rn=90]}	7.531118676	62.03668046	44.51504264
{[>]NC(CCCC[NH3+])C=O.[+rn=20],CCC(C)(C)C(C)CNCC=O[<].[+rn=80]}	6.704352851	48.31398676	38.27440526
{[>]NC(CCCC[NH3+])C=O.[+rn=30],CCC(C)(C)C(C)CNCC=O[<].[+rn=70]}	6.181088321	42.01893784	33.44134686
{[>]NC(CCCC[NH3+])C=O.[+rn=40],CCC(C)(C)C(C)CNCC=O[<].[+rn=60]}	5.361176184	36.02889148	30.58157543
{[>]NC(CCCC[NH3+])C=O.[+rn=50],CCC(C)(C)C(C)CNCC=O[<].[+rn=50]}	5.483634392	31.12346649	29.05742966
{[>]NC(CCCC[NH3+])C=O.[+rn=60],CCC(C)(C)C(C)CNCC=O[<].[+rn=40]}	5.394318437	26.87723709	28.89425179
{[>]NC(CCCC[NH3+])C=O.[+rn=70],CCC(C)(C)C(C)CNCC=O[<].[+rn=30]}	5.689900404	23.97250245	29.44295428
{[>]NC(CCCC[NH3+])C=O.[+rn=80],CCC(C)(C)C(C)CNCC=O[<].[+rn=20]}	5.650569323	22.13142051	30.88284165
{[>]NC(CCCC[NH3+])C=O.[+rn=90],CCC(C)(C)C(C)CNCC=O[<].[+rn=10]}	6.068040032	23.00749403	33.04903489
{[>]NC(CCCC[NH3+])C=O.[+rn=10],CC(C)CC(C)(C)NCC=O[<].[+rn=90]}	2.416713297	52.16967626	54.04406141
{[>]NC(CCCC[NH3+])C=O.[+rn=20],CC(C)CC(C)(C)NCC=O[<].[+rn=80]}	2.009614204	40.09302793	45.9719498
{[>]NC(CCCC[NH3+])C=O.[+rn=30],CC(C)CC(C)(C)NCC=O[<].[+rn=70]}	1.727766154	34.55692618	40.74914988
{[>]NC(CCCC[NH3+])C=O.[+rn=40],CC(C)CC(C)(C)NCC=O[<].[+rn=60]}	1.408369368	29.9100857	36.78537954
{[>]NC(CCCC[NH3+])C=O.[+rn=50],CC(C)CC(C)(C)NCC=O[<].[+rn=50]}	1.275650881	25.45574455	33.97523425
{[>]NC(CCCC[NH3+])C=O.[+rn=60],CC(C)CC(C)(C)NCC=O[<].[+rn=40]}	1.041858988	21.34413975	32.76175958
{[>]NC(CCCC[NH3+])C=O.[+rn=70],CC(C)CC(C)(C)NCC=O[<].[+rn=30]}	0.963311286	18.85863499	32.53178351
{[>]NC(CCCC[NH3+])C=O.[+rn=80],CC(C)CC(C)(C)NCC=O[<].[+rn=20]}	0.93967369	17.73886157	32.97171882
{[>]NC(CCCC[NH3+])C=O.[+rn=90],CC(C)CC(C)(C)NCC=O[<].[+rn=10]}	1.037998042	17.92892829	34.3158943
{[>]NC(CCCC[NH3+])C=O.[+rn=10],CCC(C)(NCC=O)C(C)(C)C[<].[+rn=90]}	15.58121365	42.93128977	40.05838681
{[>]NC(CCCC[NH3+])C=O.[+rn=20],CCC(C)(NCC=O)C(C)(C)C[<].[+rn=80]}	16.94406767	37.20185378	37.8120056
{[>]NC(CCCC[NH3+])C=O.[+rn=30],CCC(C)(NCC=O)C(C)(C)C[<].[+rn=70]}	18.26433224	31.12567864	36.30749376
{[>]NC(CCCC[NH3+])C=O.[+rn=40],CCC(C)(NCC=O)C(C)(C)C[<].[+rn=60]}	19.01909803	26.68719288	35.28797788
{[>]NC(CCCC[NH3+])C=O.[+rn=50],CCC(C)(NCC=O)C(C)(C)C[<].[+rn=50]}	22.1612934	22.94979492	35.26226258
{[>]NC(CCCC[NH3+])C=O.[+rn=60],CCC(C)(NCC=O)C(C)(C)C[<].[+rn=40]}	27.83958796	20.33153664	34.98357984
{[>]NC(CCCC[NH3+])C=O.[+rn=70],CCC(C)(NCC=O)C(C)(C)C[<].[+rn=30]}	36.43829839	17.36522947	34.77441183
{[>]NC(CCCC[NH3+])C=O.[+rn=80],CCC(C)(NCC=O)C(C)(C)C[<].[+rn=20]}	44.7829475	15.78665968	35.53268338
{[>]NC(CCCC[NH3+])C=O.[+rn=90],CCC(C)(NCC=O)C(C)(C)C[<].[+rn=10]}	53.74753546	14.0766008	36.86225201
{[>]NC(CCCC[NH3+])C=O.[+rn=10],CCC(C)(CC(C)C)NCC=O[<].[+rn=90]}	4.700737678	79.85976811	82.42012667
{[>]NC(CCCC[NH3+])C=O.[+rn=20],CCC(C)(CC(C)C)NCC=O[<].[+rn=80]}	4.389735443	59.72844263	71.24185205
{[>]NC(CCCC[NH3+])C=O.[+rn=30],CCC(C)(CC(C)C)NCC=O[<].[+rn=70]}	4.47770821	52.13951556	61.28428899
{[>]NC(CCCC[NH3+])C=O.[+rn=40],CCC(C)(CC(C)C)NCC=O[<].[+rn=60]}	3.996294044	45.26753624	54.68493469
{[>]NC(CCCC[NH3+])C=O.[+rn=50],CCC(C)(CC(C)C)NCC=O[<].[+rn=50]}	3.8948679	39.12744941	50.85687988
{[>]NC(CCCC[NH3+])C=O.[+rn=60],CCC(C)(CC(C)C)NCC=O[<].[+rn=40]}	3.622697536	33.5659647	48.73965667
{[>]NC(CCCC[NH3+])C=O.[+rn=70],CCC(C)(CC(C)C)NCC=O[<].[+rn=30]}	3.85628089	28.37805024	48.09211658
{[>]NC(CCCC[NH3+])C=O.[+rn=80],CCC(C)(CC(C)C)NCC=O[<].[+rn=20]}	3.888466019	25.44703905	48.67134186
{[>]NC(CCCC[NH3+])C=O.[+rn=90],CCC(C)(CC(C)C)NCC=O[<].[+rn=10]}	4.416063102	25.04131085	50.45355622
{[>]NC(CCCC[NH3+])C=O.[+rn=10],CC(C)(C)C(C)(C)CCNCC=O[<].[+rn=90]}	0.740921477	51.96682416	32.28075605
{[>]NC(CCCC[NH3+])C=O.[+rn=20],CC(C)(C)C(C)(C)CCNCC=O[<].[+rn=80]}	0.759737303	43.65227305	29.47802315
{[>]NC(CCCC[NH3+])C=O.[+rn=30],CC(C)(C)C(C)(C)CCNCC=O[<].[+rn=70]}	0.736919688	37.64156769	27.32787595
{[>]NC(CCCC[NH3+])C=O.[+rn=40],CC(C)(C)C(C)(C)CCNCC=O[<].[+rn=60]}	0.639865487	33.18219243	25.49002453
{[>]NC(CCCC[NH3+])C=O.[+rn=50],CC(C)(C)C(C)(C)CCNCC=O[<].[+rn=50]}	0.571470412	28.55631359	24.9662879
{[>]NC(CCCC[NH3+])C=O.[+rn=60],CC(C)(C)C(C)(C)CCNCC=O[<].[+rn=40]}	0.523384095	25.0016364	25.07756789
{[>]NC(CCCC[NH3+])C=O.[+rn=70],CC(C)(C)C(C)(C)CCNCC=O[<].[+rn=30]}	0.522753249	21.84687841	26.1574989
{[>]NC(CCCC[NH3+])C=O.[+rn=80],CC(C)(C)C(C)(C)CCNCC=O[<].[+rn=20]}	0.501467124	19.67563388	27.74444095
{[>]NC(CCCC[NH3+])C=O.[+rn=90],CC(C)(C)C(C)(C)CCNCC=O[<].[+rn=10]}	0.485309793	16.87536573	29.30230097
{[>]NC(CCCC[NH3+])C=O.[+rn=10],CCC(C)(CC)C(C)NCC=O[<].[+rn=90]}	2.593454304	57.96443432	46.66052376
{[>]NC(CCCC[NH3+])C=O.[+rn=20],CCC(C)(CC)C(C)NCC=O[<].[+rn=80]}	2.275563391	43.31909299	41.25840726
{[>]NC(CCCC[NH3+])C=O.[+rn=30],CCC(C)(CC)C(C)NCC=O[<].[+rn=70]}	2.01005807	37.18074826	38.39173905
{[>]NC(CCCC[NH3+])C=O.[+rn=40],CCC(C)(CC)C(C)NCC=O[<].[+rn=60]}	1.707576643	31.60614284	36.28102604
{[>]NC(CCCC[NH3+])C=O.[+rn=50],CCC(C)(CC)C(C)NCC=O[<].[+rn=50]}	1.674025142	27.00652178	34.29367621
{[>]NC(CCCC[NH3+])C=O.[+rn=60],CCC(C)(CC)C(C)NCC=O[<].[+rn=40]}	1.785813238	23.94613424	33.22010504
{[>]NC(CCCC[NH3+])C=O.[+rn=70],CCC(C)(CC)C(C)NCC=O[<].[+rn=30]}	2.466941863	21.13340313	32.83353008
{[>]NC(CCCC[NH3+])C=O.[+rn=80],CCC(C)(CC)C(C)NCC=O[<].[+rn=20]}	3.072433062	18.91644217	33.82488182
{[>]NC(CCCC[NH3+])C=O.[+rn=90],CCC(C)(CC)C(C)NCC=O[<].[+rn=10]}	3.901750627	19.48002264	35.97236561
{[>]NC(CCCC[NH3+])C=O.[+rn=10],CCC(C)CC(C)NCC=O[<].[+rn=90]}	23.56139606	71.21912602	100.8761214
{[>]NC(CCCC[NH3+])C=O.[+rn=20],CCC(C)CC(C)NCC=O[<].[+rn=80]}	18.48026429	48.39292069	88.92551732
{[>]NC(CCCC[NH3+])C=O.[+rn=30],CCC(C)CC(C)NCC=O[<].[+rn=70]}	15.87576582	46.53753068	77.76495426
{[>]NC(CCCC[NH3+])C=O.[+rn=40],CCC(C)CC(C)NCC=O[<].[+rn=60]}	12.17864517	39.95098108	68.04026339
{[>]NC(CCCC[NH3+])C=O.[+rn=50],CCC(C)CC(C)NCC=O[<].[+rn=50]}	11.20127199	36.26991743	63.02711995
{[>]NC(CCCC[NH3+])C=O.[+rn=60],CCC(C)CC(C)NCC=O[<].[+rn=40]}	9.645293112	33.13836018	59.126139
{[>]NC(CCCC[NH3+])C=O.[+rn=70],CCC(C)CC(C)NCC=O[<].[+rn=30]}	9.466613384	30.13995033	59.81480197
{[>]NC(CCCC[NH3+])C=O.[+rn=80],CCC(C)CC(C)NCC=O[<].[+rn=20]}	9.317326741	26.95936313	61.1109066
{[>]NC(CCCC[NH3+])C=O.[+rn=90],CCC(C)CC(C)NCC=O[<].[+rn=10]}	10.7429402	32.34210546	64.44044501
{[>]NC(CCCC[NH3+])C=O.[+rn=10],CC(C)C(C)(C)CCNCC=O[<].[+rn=90]}	3.832654215	65.14667406	39.79100852
{[>]NC(CCCC[NH3+])C=O.[+rn=20],CC(C)C(C)(C)CCNCC=O[<].[+rn=80]}	3.40756901	49.96318148	34.73096809
{[>]NC(CCCC[NH3+])C=O.[+rn=30],CC(C)C(C)(C)CCNCC=O[<].[+rn=70]}	3.102407066	43.45944477	31.31533707
{[>]NC(CCCC[NH3+])C=O.[+rn=40],CC(C)C(C)(C)CCNCC=O[<].[+rn=60]}	2.567337828	37.41095143	28.37327411
{[>]NC(CCCC[NH3+])C=O.[+rn=50],CC(C)C(C)(C)CCNCC=O[<].[+rn=50]}	2.308557226	32.41196501	26.42333627
{[>]NC(CCCC[NH3+])C=O.[+rn=60],CC(C)C(C)(C)CCNCC=O[<].[+rn=40]}	2.027365606	27.15582241	25.16911367
{[>]NC(CCCC[NH3+])C=O.[+rn=70],CC(C)C(C)(C)CCNCC=O[<].[+rn=30]}	2.094131458	23.35818846	25.29399131
{[>]NC(CCCC[NH3+])C=O.[+rn=80],CC(C)C(C)(C)CCNCC=O[<].[+rn=20]}	2.04729414	20.45938425	26.55527097
{[>]NC(CCCC[NH3+])C=O.[+rn=90],CC(C)C(C)(C)CCNCC=O[<].[+rn=10]}	2.129089146	20.86296981	28.0303808
{[>]NC(CCCC[NH3+])C=O.[+rn=10],CCCCCCC(C)NCC=O[<].[+rn=90]}	56.86555417	85.3721863	108.9231933
{[>]NC(CCCC[NH3+])C=O.[+rn=20],CCCCCCC(C)NCC=O[<].[+rn=80]}	50.174416	56.27723565	96.17127421
{[>]NC(CCCC[NH3+])C=O.[+rn=30],CCCCCCC(C)NCC=O[<].[+rn=70]}	49.25673087	57.01159088	85.73503036
{[>]NC(CCCC[NH3+])C=O.[+rn=40],CCCCCCC(C)NCC=O[<].[+rn=60]}	44.4211389	44.20658444	76.69523885
{[>]NC(CCCC[NH3+])C=O.[+rn=50],CCCCCCC(C)NCC=O[<].[+rn=50]}	44.06439335	40.1340168	70.23473986
{[>]NC(CCCC[NH3+])C=O.[+rn=60],CCCCCCC(C)NCC=O[<].[+rn=40]}	47.54605392	34.56060506	64.48108847
{[>]NC(CCCC[NH3+])C=O.[+rn=70],CCCCCCC(C)NCC=O[<].[+rn=30]}	61.75228468	34.7344312	61.47415702
{[>]NC(CCCC[NH3+])C=O.[+rn=80],CCCCCCC(C)NCC=O[<].[+rn=20]}	71.33183955	27.95001435	61.5585587
{[>]NC(CCCC[NH3+])C=O.[+rn=90],CCCCCCC(C)NCC=O[<].[+rn=10]}	91.29045745	35.68576559	66.4372784
{[>]NC(CCCC[NH3+])C=O.[+rn=10],CC(C)C(C)CCNCC=O[<].[+rn=90]}	22.6378575	64.96594738	72.02558104
{[>]NC(CCCC[NH3+])C=O.[+rn=20],CC(C)C(C)CCNCC=O[<].[+rn=80]}	18.42623256	45.94131131	60.92585721
{[>]NC(CCCC[NH3+])C=O.[+rn=30],CC(C)C(C)CCNCC=O[<].[+rn=70]}	15.33748811	42.93361227	55.54858191
{[>]NC(CCCC[NH3+])C=O.[+rn=40],CC(C)C(C)CCNCC=O[<].[+rn=60]}	11.90418421	35.53496257	52.04260242
{[>]NC(CCCC[NH3+])C=O.[+rn=50],CC(C)C(C)CCNCC=O[<].[+rn=50]}	10.595209	31.1298129	49.46973247
{[>]NC(CCCC[NH3+])C=O.[+rn=60],CC(C)C(C)CCNCC=O[<].[+rn=40]}	9.808087284	26.38830691	47.39035701
{[>]NC(CCCC[NH3+])C=O.[+rn=70],CC(C)C(C)CCNCC=O[<].[+rn=30]}	11.79739928	23.83164526	46.50899585
{[>]NC(CCCC[NH3+])C=O.[+rn=80],CC(C)C(C)CCNCC=O[<].[+rn=20]}	13.97294648	22.23167552	46.30297993
{[>]NC(CCCC[NH3+])C=O.[+rn=90],CC(C)C(C)CCNCC=O[<].[+rn=10]}	16.86727367	26.7683755	47.27906777
{[>]NC(CCCC[NH3+])C=O.[+rn=10],CCC(CC)(NCC=O)C(C)C[<].[+rn=90]}	6.375137694	55.14096494	53.63167537
{[>]NC(CCCC[NH3+])C=O.[+rn=20],CCC(CC)(NCC=O)C(C)C[<].[+rn=80]}	7.376933174	41.60171377	49.33131594
{[>]NC(CCCC[NH3+])C=O.[+rn=30],CCC(CC)(NCC=O)C(C)C[<].[+rn=70]}	8.935966502	35.83139684	45.9819379
{[>]NC(CCCC[NH3+])C=O.[+rn=40],CCC(CC)(NCC=O)C(C)C[<].[+rn=60]}	10.69483055	30.44174994	43.08769506
{[>]NC(CCCC[NH3+])C=O.[+rn=50],CCC(CC)(NCC=O)C(C)C[<].[+rn=50]}	13.11383387	26.09533633	40.6948272
{[>]NC(CCCC[NH3+])C=O.[+rn=60],CCC(CC)(NCC=O)C(C)C[<].[+rn=40]}	16.70592182	22.90045747	38.71377511
{[>]NC(CCCC[NH3+])C=O.[+rn=70],CCC(CC)(NCC=O)C(C)C[<].[+rn=30]}	21.54303075	20.00371754	37.13538778
{[>]NC(CCCC[NH3+])C=O.[+rn=80],CCC(CC)(NCC=O)C(C)C[<].[+rn=20]}	26.98769055	17.54228959	36.59921631
{[>]NC(CCCC[NH3+])C=O.[+rn=90],CCC(CC)(NCC=O)C(C)C[<].[+rn=10]}	32.66961937	17.06130621	36.86840439
{[>]NC(CCCC[NH3+])C=O.[+rn=10],CCC(CNCC=O)C(C)(C)C[<].[+rn=90]}	2.458368664	65.81855277	51.8191591
{[>]NC(CCCC[NH3+])C=O.[+rn=20],CCC(CNCC=O)C(C)(C)C[<].[+rn=80]}	2.330941693	51.19711737	45.09800192
{[>]NC(CCCC[NH3+])C=O.[+rn=30],CCC(CNCC=O)C(C)(C)C[<].[+rn=70]}	2.199817667	44.20001202	40.97247719
{[>]NC(CCCC[NH3+])C=O.[+rn=40],CCC(CNCC=O)C(C)(C)C[<].[+rn=60]}	1.976685666	37.51714422	37.36309063
{[>]NC(CCCC[NH3+])C=O.[+rn=50],CCC(CNCC=O)C(C)(C)C[<].[+rn=50]}	2.063860782	31.62087105	35.54315891
{[>]NC(CCCC[NH3+])C=O.[+rn=60],CCC(CNCC=O)C(C)(C)C[<].[+rn=40]}	1.914380145	26.89542487	33.93019437
{[>]NC(CCCC[NH3+])C=O.[+rn=70],CCC(CNCC=O)C(C)(C)C[<].[+rn=30]}	1.949233602	22.658307	32.6677141
{[>]NC(CCCC[NH3+])C=O.[+rn=80],CCC(CNCC=O)C(C)(C)C[<].[+rn=20]}	1.937438529	19.46329972	32.48295185
{[>]NC(CCCC[NH3+])C=O.[+rn=90],CCC(CNCC=O)C(C)(C)C[<].[+rn=10]}	1.941961977	19.19668158	33.26924299
{[>]NC(CCCC[NH3+])C=O.[+rn=10],CCC(NCC=O)C(C)(C)C[<].[+rn=90]}	40.5042185	59.33915718	58.03755028
{[>]NC(CCCC[NH3+])C=O.[+rn=20],CCC(NCC=O)C(C)(C)C[<].[+rn=80]}	47.77228087	44.43925316	50.17954496
{[>]NC(CCCC[NH3+])C=O.[+rn=30],CCC(NCC=O)C(C)(C)C[<].[+rn=70]}	58.35901985	38.29349549	45.53957905
{[>]NC(CCCC[NH3+])C=O.[+rn=40],CCC(NCC=O)C(C)(C)C[<].[+rn=60]}	73.74225366	33.77040205	42.17839771
{[>]NC(CCCC[NH3+])C=O.[+rn=50],CCC(NCC=O)C(C)(C)C[<].[+rn=50]}	93.28224161	28.88027007	40.0630102
{[>]NC(CCCC[NH3+])C=O.[+rn=60],CCC(NCC=O)C(C)(C)C[<].[+rn=40]}	113.982811	23.80683403	37.73668818
{[>]NC(CCCC[NH3+])C=O.[+rn=70],CCC(NCC=O)C(C)(C)C[<].[+rn=30]}	137.2709524	19.3146628	36.80008321
{[>]NC(CCCC[NH3+])C=O.[+rn=80],CCC(NCC=O)C(C)(C)C[<].[+rn=20]}	157.6581386	17.41205497	36.90710965
{[>]NC(CCCC[NH3+])C=O.[+rn=90],CCC(NCC=O)C(C)(C)C[<].[+rn=10]}	191.7390646	18.08419921	37.75443518
{[>]NC(CCCC[NH3+])C=O.[+rn=10],CCC(C)(CC)CCNCC=O[<].[+rn=90]}	1.941222877	71.1403507	46.7671942
{[>]NC(CCCC[NH3+])C=O.[+rn=20],CCC(C)(CC)CCNCC=O[<].[+rn=80]}	1.683117849	48.73597929	41.80801138
{[>]NC(CCCC[NH3+])C=O.[+rn=30],CCC(C)(CC)CCNCC=O[<].[+rn=70]}	1.479665255	44.76850117	38.04502868
{[>]NC(CCCC[NH3+])C=O.[+rn=40],CCC(C)(CC)CCNCC=O[<].[+rn=60]}	1.241206139	36.84976024	36.04528166
{[>]NC(CCCC[NH3+])C=O.[+rn=50],CCC(C)(CC)CCNCC=O[<].[+rn=50]}	1.161117226	32.4931403	34.77929016
{[>]NC(CCCC[NH3+])C=O.[+rn=60],CCC(C)(CC)CCNCC=O[<].[+rn=40]}	1.076370769	26.96650188	34.46583947
{[>]NC(CCCC[NH3+])C=O.[+rn=70],CCC(C)(CC)CCNCC=O[<].[+rn=30]}	1.111947148	24.4656428	35.08292742
{[>]NC(CCCC[NH3+])C=O.[+rn=80],CCC(C)(CC)CCNCC=O[<].[+rn=20]}	1.12001492	21.01870796	36.52915759
{[>]NC(CCCC[NH3+])C=O.[+rn=90],CCC(C)(CC)CCNCC=O[<].[+rn=10]}	1.228954629	23.8366069	38.29605013
{[>]NC(CCCC[NH3+])C=O.[+rn=10],CCCCC(CC)NCC=O[<].[+rn=90]}	85.22353666	90.81459549	125.8858268
{[>]NC(CCCC[NH3+])C=O.[+rn=20],CCCCC(CC)NCC=O[<].[+rn=80]}	79.41434046	57.19107669	110.1279652
{[>]NC(CCCC[NH3+])C=O.[+rn=30],CCCCC(CC)NCC=O[<].[+rn=70]}	80.0540747	60.8967699	98.6879579
{[>]NC(CCCC[NH3+])C=O.[+rn=40],CCCCC(CC)NCC=O[<].[+rn=60]}	73.97945172	44.26887978	89.013
{[>]NC(CCCC[NH3+])C=O.[+rn=50],CCCCC(CC)NCC=O[<].[+rn=50]}	78.51995915	42.05113434	82.8623538
{[>]NC(CCCC[NH3+])C=O.[+rn=60],CCCCC(CC)NCC=O[<].[+rn=40]}	84.59048546	36.89890819	77.57435535
{[>]NC(CCCC[NH3+])C=O.[+rn=70],CCCCC(CC)NCC=O[<].[+rn=30]}	121.0314792	38.0628505	74.23487359
{[>]NC(CCCC[NH3+])C=O.[+rn=80],CCCCC(CC)NCC=O[<].[+rn=20]}	149.229274	29.91180786	72.5955967
{[>]NC(CCCC[NH3+])C=O.[+rn=90],CCCCC(CC)NCC=O[<].[+rn=10]}	196.7047083	37.62864175	75.30309547
{[>]NC(CCCC[NH3+])C=O.[+rn=10],CCC(C)C(C)(C)C(C)NCC=O[<].[+rn=90]}	1.932866053	57.50481542	39.3379117
{[>]NC(CCCC[NH3+])C=O.[+rn=20],CCC(C)C(C)(C)C(C)NCC=O[<].[+rn=80]}	1.602404152	49.45497774	35.52736329
{[>]NC(CCCC[NH3+])C=O.[+rn=30],CCC(C)C(C)(C)C(C)NCC=O[<].[+rn=70]}	1.364330487	41.90743507	32.23910212
{[>]NC(CCCC[NH3+])C=O.[+rn=40],CCC(C)C(C)(C)C(C)NCC=O[<].[+rn=60]}	1.147282963	36.84188446	29.69595778
{[>]NC(CCCC[NH3+])C=O.[+rn=50],CCC(C)C(C)(C)C(C)NCC=O[<].[+rn=50]}	1.097532596	32.11353272	28.0412645
{[>]NC(CCCC[NH3+])C=O.[+rn=60],CCC(C)C(C)(C)C(C)NCC=O[<].[+rn=40]}	1.031979461	28.79514426	28.06536354
{[>]NC(CCCC[NH3+])C=O.[+rn=70],CCC(C)C(C)(C)C(C)NCC=O[<].[+rn=30]}	1.076511911	24.56719815	28.47886769
{[>]NC(CCCC[NH3+])C=O.[+rn=80],CCC(C)C(C)(C)C(C)NCC=O[<].[+rn=20]}	1.162756231	22.40475736	29.3962036
{[>]NC(CCCC[NH3+])C=O.[+rn=90],CCC(C)C(C)(C)C(C)NCC=O[<].[+rn=10]}	1.403273988	20.30518761	31.01935778
{[>]NC(CCCC[NH3+])C=O.[+rn=10],CC(NCC=O)C(C)(C)C(C)(C)C[<].[+rn=90]}	1.49051134	34.18169151	27.75006866
{[>]NC(CCCC[NH3+])C=O.[+rn=20],CC(NCC=O)C(C)(C)C(C)(C)C[<].[+rn=80]}	1.424521027	32.71464539	25.86334251
{[>]NC(CCCC[NH3+])C=O.[+rn=30],CC(NCC=O)C(C)(C)C(C)(C)C[<].[+rn=70]}	1.367417128	28.1402471	24.86313707
{[>]NC(CCCC[NH3+])C=O.[+rn=40],CC(NCC=O)C(C)(C)C(C)(C)C[<].[+rn=60]}	1.202771843	25.24619861	24.34038353
{[>]NC(CCCC[NH3+])C=O.[+rn=50],CC(NCC=O)C(C)(C)C(C)(C)C[<].[+rn=50]}	1.150793271	21.75853926	23.79177989
{[>]NC(CCCC[NH3+])C=O.[+rn=60],CC(NCC=O)C(C)(C)C(C)(C)C[<].[+rn=40]}	1.033950529	19.12414867	23.58836052
{[>]NC(CCCC[NH3+])C=O.[+rn=70],CC(NCC=O)C(C)(C)C(C)(C)C[<].[+rn=30]}	1.050252396	16.42948397	23.60898831
{[>]NC(CCCC[NH3+])C=O.[+rn=80],CC(NCC=O)C(C)(C)C(C)(C)C[<].[+rn=20]}	0.959190091	14.94824791	23.57502463
{[>]NC(CCCC[NH3+])C=O.[+rn=90],CC(NCC=O)C(C)(C)C(C)(C)C[<].[+rn=10]}	0.932833097	12.74894188	23.56697634
{[>]NC(CCCC[NH3+])C=O.[+rn=10],CCC(C)(C)CC(C)(C)NCC=O[<].[+rn=90]}	0.379342006	69.89766366	52.42704806
{[>]NC(CCCC[NH3+])C=O.[+rn=20],CCC(C)(C)CC(C)(C)NCC=O[<].[+rn=80]}	0.335214765	59.3136263	49.21514936
{[>]NC(CCCC[NH3+])C=O.[+rn=30],CCC(C)(C)CC(C)(C)NCC=O[<].[+rn=70]}	0.302493209	52.02831281	46.24831957
{[>]NC(CCCC[NH3+])C=O.[+rn=40],CCC(C)(C)CC(C)(C)NCC=O[<].[+rn=60]}	0.265554106	46.31887737	44.47180918
{[>]NC(CCCC[NH3+])C=O.[+rn=50],CCC(C)(C)CC(C)(C)NCC=O[<].[+rn=50]}	0.26134969	39.57908903	43.91323818
{[>]NC(CCCC[NH3+])C=O.[+rn=60],CCC(C)(C)CC(C)(C)NCC=O[<].[+rn=40]}	0.251097497	34.15533836	43.09603424
{[>]NC(CCCC[NH3+])C=O.[+rn=70],CCC(C)(C)CC(C)(C)NCC=O[<].[+rn=30]}	0.266288808	28.50095269	42.57462944
{[>]NC(CCCC[NH3+])C=O.[+rn=80],CCC(C)(C)CC(C)(C)NCC=O[<].[+rn=20]}	0.255980098	25.00936404	42.26155098
{[>]NC(CCCC[NH3+])C=O.[+rn=90],CCC(C)(C)CC(C)(C)NCC=O[<].[+rn=10]}	0.258816128	21.33730569	41.96738299
{[>]NC(CCCC[NH3+])C=O.[+rn=10],CCCC(NCC=O)C(C)(C)C[<].[+rn=90]}	107.5754745	104.876794	111.4250806
{[>]NC(CCCC[NH3+])C=O.[+rn=20],CCCC(NCC=O)C(C)(C)C[<].[+rn=80]}	101.3707913	80.8128495	101.4212368
{[>]NC(CCCC[NH3+])C=O.[+rn=30],CCCC(NCC=O)C(C)(C)C[<].[+rn=70]}	103.4607065	70.90358264	91.04829602
{[>]NC(CCCC[NH3+])C=O.[+rn=40],CCCC(NCC=O)C(C)(C)C[<].[+rn=60]}	93.36479526	60.61429716	81.16052723
{[>]NC(CCCC[NH3+])C=O.[+rn=50],CCCC(NCC=O)C(C)(C)C[<].[+rn=50]}	88.43215154	51.99082646	75.733602
{[>]NC(CCCC[NH3+])C=O.[+rn=60],CCCC(NCC=O)C(C)(C)C[<].[+rn=40]}	93.05522977	44.70942048	69.69774888
{[>]NC(CCCC[NH3+])C=O.[+rn=70],CCCC(NCC=O)C(C)(C)C[<].[+rn=30]}	105.6062626	35.83897346	65.78357148
{[>]NC(CCCC[NH3+])C=O.[+rn=80],CCCC(NCC=O)C(C)(C)C[<].[+rn=20]}	120.934875	30.8688406	62.52870864
{[>]NC(CCCC[NH3+])C=O.[+rn=90],CCCC(NCC=O)C(C)(C)C[<].[+rn=10]}	156.318475	28.00638709	62.45822699
{[>]NC(CCCC[NH3+])C=O.[+rn=10],CC(Cc1ccccc1)NCC=O[<].[+rn=90]}	16.64117746	95.40700176	52.02216899
{[>]NC(CCCC[NH3+])C=O.[+rn=20],CC(Cc1ccccc1)NCC=O[<].[+rn=80]}	16.27595346	73.0739144	48.23494253
{[>]NC(CCCC[NH3+])C=O.[+rn=30],CC(Cc1ccccc1)NCC=O[<].[+rn=70]}	19.08538613	68.7059843	46.73985834
{[>]NC(CCCC[NH3+])C=O.[+rn=40],CC(Cc1ccccc1)NCC=O[<].[+rn=60]}	16.78689233	51.70247142	44.80530286
{[>]NC(CCCC[NH3+])C=O.[+rn=50],CC(Cc1ccccc1)NCC=O[<].[+rn=50]}	17.74973822	51.36923893	43.7693159
{[>]NC(CCCC[NH3+])C=O.[+rn=60],CC(Cc1ccccc1)NCC=O[<].[+rn=40]}	17.54901904	40.60164403	44.59129539
{[>]NC(CCCC[NH3+])C=O.[+rn=70],CC(Cc1ccccc1)NCC=O[<].[+rn=30]}	22.47027766	42.78586412	50.45474593
{[>]NC(CCCC[NH3+])C=O.[+rn=80],CC(Cc1ccccc1)NCC=O[<].[+rn=20]}	24.12940935	35.16676094	59.62998114
{[>]NC(CCCC[NH3+])C=O.[+rn=90],CC(Cc1ccccc1)NCC=O[<].[+rn=10]}	31.11781647	37.43032851	74.25351372
{[>]NC(CCCC[NH3+])C=O.[+rn=10],CCC(CC)(CC)CNCC=O[<].[+rn=90]}	1.942336326	71.85215874	54.61972125
{[>]NC(CCCC[NH3+])C=O.[+rn=20],CCC(CC)(CC)CNCC=O[<].[+rn=80]}	1.66346615	49.7746849	51.68396018
{[>]NC(CCCC[NH3+])C=O.[+rn=30],CCC(CC)(CC)CNCC=O[<].[+rn=70]}	1.582557478	45.69283698	49.01264465
{[>]NC(CCCC[NH3+])C=O.[+rn=40],CCC(CC)(CC)CNCC=O[<].[+rn=60]}	1.361840682	37.0338014	47.17311053
{[>]NC(CCCC[NH3+])C=O.[+rn=50],CCC(CC)(CC)CNCC=O[<].[+rn=50]}	1.470548099	31.4662912	45.37692192
{[>]NC(CCCC[NH3+])C=O.[+rn=60],CCC(CC)(CC)CNCC=O[<].[+rn=40]}	1.446309976	26.26558074	43.39073286
{[>]NC(CCCC[NH3+])C=O.[+rn=70],CCC(CC)(CC)CNCC=O[<].[+rn=30]}	1.686676001	23.33844636	42.02982217
{[>]NC(CCCC[NH3+])C=O.[+rn=80],CCC(CC)(CC)CNCC=O[<].[+rn=20]}	1.67972299	19.18313283	40.94660964
{[>]NC(CCCC[NH3+])C=O.[+rn=90],CCC(CC)(CC)CNCC=O[<].[+rn=10]}	1.947555973	20.67871069	40.47511428
{[>]NC(CCCC[NH3+])C=O.[+rn=10],CCCCCCCNCC=O[<].[+rn=90]}	191.4354177	77.12768081	105.87237
{[>]NC(CCCC[NH3+])C=O.[+rn=20],CCCCCCCNCC=O[<].[+rn=80]}	149.6742674	50.74820048	94.29609105
{[>]NC(CCCC[NH3+])C=O.[+rn=30],CCCCCCCNCC=O[<].[+rn=70]}	132.0821677	54.11845298	84.00610519
{[>]NC(CCCC[NH3+])C=O.[+rn=40],CCCCCCCNCC=O[<].[+rn=60]}	103.4394539	36.51739208	75.25506542
{[>]NC(CCCC[NH3+])C=O.[+rn=50],CCCCCCCNCC=O[<].[+rn=50]}	115.0412145	36.65623416	68.73319447
{[>]NC(CCCC[NH3+])C=O.[+rn=60],CCCCCCCNCC=O[<].[+rn=40]}	120.665719	29.76299499	62.57621484
{[>]NC(CCCC[NH3+])C=O.[+rn=70],CCCCCCCNCC=O[<].[+rn=30]}	157.7268614	34.91997631	60.91719152
{[>]NC(CCCC[NH3+])C=O.[+rn=80],CCCCCCCNCC=O[<].[+rn=20]}	172.7921243	27.34716274	62.48601753
{[>]NC(CCCC[NH3+])C=O.[+rn=90],CCCCCCCNCC=O[<].[+rn=10]}	223.425529	36.96109059	66.10211782
{[>]NC(CCCC[NH3+])C=O.[+rn=10],CC(CC(C)(C)C)NCC=O[<].[+rn=90]}	3.02817381	55.78454485	55.77979731
{[>]NC(CCCC[NH3+])C=O.[+rn=20],CC(CC(C)(C)C)NCC=O[<].[+rn=80]}	2.807702303	43.66599499	47.53419497
{[>]NC(CCCC[NH3+])C=O.[+rn=30],CC(CC(C)(C)C)NCC=O[<].[+rn=70]}	2.577341235	37.6043794	42.29443053
{[>]NC(CCCC[NH3+])C=O.[+rn=40],CC(CC(C)(C)C)NCC=O[<].[+rn=60]}	2.059381873	32.0762091	38.33473038
{[>]NC(CCCC[NH3+])C=O.[+rn=50],CC(CC(C)(C)C)NCC=O[<].[+rn=50]}	1.957580166	26.94947167	35.71487352
{[>]NC(CCCC[NH3+])C=O.[+rn=60],CC(CC(C)(C)C)NCC=O[<].[+rn=40]}	1.803095247	22.2499652	34.04757453
{[>]NC(CCCC[NH3+])C=O.[+rn=70],CC(CC(C)(C)C)NCC=O[<].[+rn=30]}	1.848045245	18.85962164	33.68610236
{[>]NC(CCCC[NH3+])C=O.[+rn=80],CC(CC(C)(C)C)NCC=O[<].[+rn=20]}	1.551080937	17.31709452	33.75956961
{[>]NC(CCCC[NH3+])C=O.[+rn=90],CC(CC(C)(C)C)NCC=O[<].[+rn=10]}	1.517506114	17.70405381	35.27880197
{[>]NC(CCCC[NH3+])C=O.[+rn=10],CC(C)CCCCNCC=O[<].[+rn=90]}	174.326075	90.02397335	109.5732491
{[>]NC(CCCC[NH3+])C=O.[+rn=20],CC(C)CCCCNCC=O[<].[+rn=80]}	158.7474448	56.71736493	97.73819932
{[>]NC(CCCC[NH3+])C=O.[+rn=30],CC(C)CCCCNCC=O[<].[+rn=70]}	167.0278243	57.26124057	86.50271784
{[>]NC(CCCC[NH3+])C=O.[+rn=40],CC(C)CCCCNCC=O[<].[+rn=60]}	155.6751626	42.92389304	77.14224725
{[>]NC(CCCC[NH3+])C=O.[+rn=50],CC(C)CCCCNCC=O[<].[+rn=50]}	174.30967	38.95735923	70.02806407
{[>]NC(CCCC[NH3+])C=O.[+rn=60],CC(C)CCCCNCC=O[<].[+rn=40]}	177.1624655	32.62881338	63.11484539
{[>]NC(CCCC[NH3+])C=O.[+rn=70],CC(C)CCCCNCC=O[<].[+rn=30]}	222.9352716	34.23505267	59.07606653
{[>]NC(CCCC[NH3+])C=O.[+rn=80],CC(C)CCCCNCC=O[<].[+rn=20]}	256.0101757	27.45943503	59.96056403
{[>]NC(CCCC[NH3+])C=O.[+rn=90],CC(C)CCCCNCC=O[<].[+rn=10]}	333.8458546	36.24421114	63.62070542
{[>]NC(CCCC[NH3+])C=O.[+rn=10],CCCC(C)(C)C(C)NCC=O[<].[+rn=90]}	3.517643436	69.76927936	64.99909337
{[>]NC(CCCC[NH3+])C=O.[+rn=20],CCCC(C)(C)C(C)NCC=O[<].[+rn=80]}	3.245727552	53.24590899	55.81057169
{[>]NC(CCCC[NH3+])C=O.[+rn=30],CCCC(C)(C)C(C)NCC=O[<].[+rn=70]}	3.262709505	46.48727869	48.22930826
{[>]NC(CCCC[NH3+])C=O.[+rn=40],CCCC(C)(C)C(C)NCC=O[<].[+rn=60]}	3.612507003	40.82901104	43.53214071
{[>]NC(CCCC[NH3+])C=O.[+rn=50],CCCC(C)(C)C(C)NCC=O[<].[+rn=50]}	5.267962814	34.92194826	40.99988328
{[>]NC(CCCC[NH3+])C=O.[+rn=60],CCCC(C)(C)C(C)NCC=O[<].[+rn=40]}	7.290840335	29.788666	39.36033509
{[>]NC(CCCC[NH3+])C=O.[+rn=70],CCCC(C)(C)C(C)NCC=O[<].[+rn=30]}	10.66283344	26.2568686	39.7965946
{[>]NC(CCCC[NH3+])C=O.[+rn=80],CCCC(C)(C)C(C)NCC=O[<].[+rn=20]}	14.36956844	23.65509863	41.44697164
{[>]NC(CCCC[NH3+])C=O.[+rn=90],CCCC(C)(C)C(C)NCC=O[<].[+rn=10]}	19.04195201	23.75386087	43.50317957
{[>]NC(CCCC[NH3+])C=O.[+rn=10],CCC(C)CCC(C)NCC=O[<].[+rn=90]}	45.5712857	91.70751266	116.2568396
{[>]NC(CCCC[NH3+])C=O.[+rn=20],CCC(C)CCC(C)NCC=O[<].[+rn=80]}	42.84162681	63.20283381	104.2707213
{[>]NC(CCCC[NH3+])C=O.[+rn=30],CCC(C)CCC(C)NCC=O[<].[+rn=70]}	43.5709509	60.7142137	93.84200582
{[>]NC(CCCC[NH3+])C=O.[+rn=40],CCC(C)CCC(C)NCC=O[<].[+rn=60]}	37.90026508	52.44374488	83.69395937
{[>]NC(CCCC[NH3+])C=O.[+rn=50],CCC(C)CCC(C)NCC=O[<].[+rn=50]}	40.96949432	48.00255827	77.23438103
{[>]NC(CCCC[NH3+])C=O.[+rn=60],CCC(C)CCC(C)NCC=O[<].[+rn=40]}	40.60791107	43.04786581	71.45833886
{[>]NC(CCCC[NH3+])C=O.[+rn=70],CCC(C)CCC(C)NCC=O[<].[+rn=30]}	47.1632896	39.92432246	69.49323111
{[>]NC(CCCC[NH3+])C=O.[+rn=80],CCC(C)CCC(C)NCC=O[<].[+rn=20]}	57.62443208	35.18772322	69.97621334
{[>]NC(CCCC[NH3+])C=O.[+rn=90],CCC(C)CCC(C)NCC=O[<].[+rn=10]}	77.01463185	40.47315472	72.27447196
