# Supplementary material for: AI-guided few-shot inverse design of HDP-mimicking polymers against drug-resistant bacteria
Source: Nat Commun. 2024 Jul 26;15:6288. doi: 10.1038/s41467-024-50533-4 (PMC11282099; doi:10.1038/s41467-024-50533-4)
Supplement: Supplementary file 11 — Source Data [file 41467_2024_50533_MOESM11_ESM.zip › Source Data/Supplementary Information/FigS9_AdaBoost_Ecoli_RMSE.xlsx]

## Sheet: Sheet1
Descriptor_Init	original_data	augmented_data
value 1	1.29099	1.25945
value 2	0.894427	1.27306
value 3	1.12546	1.15967
value 4	1.12546	1.21769
value 5	0.930949	0.909718
value 6	1.41421	1.27306
value 7	1.77012	1.58658
value 8	1.26491	1.32613
value 9	1.23828	1.36458
value 10	1.65328	1.29987
value 11	2.04939	1.38962
value 12	1.34164	1.28654
value 13	1.29099	1.33907
value 14	1.1547	1.17444
value 15	1.18322	1.25945

## Sheet: Sheet2
Descriptor_Var	original_data	augmented_data
value 1	1.50555	1.36458
value 2	0.856349	1.23176
value 3	1.1547	1.15967
value 4	1.23828	1.1447
value 5	1.0328	0.850963
value 6	1.48324	1.09859
value 7	1.48324	1.61885
value 8	1.34164	1.23176
value 9	1.23828	1.42635
value 10	1.18322	1.25945
value 11	1.48324	1.35188
value 12	1.41421	1.31306
value 13	1.34164	1.5086
value 14	1.36626	1.1447
value 15	1.1547	1.29987

## Sheet: Sheet3
Descriptor_Cor	original_data	augmented_data
value 1	1.50555	1.35188
value 2	0.894427	1.21769
value 3	1	1.06674
value 4	1.09545	1.05045
value 5	1.23828	1.12954
value 6	1.48324	1.15967
value 7	1.18322	1.61885
value 8	1.46059	1.35188
value 9	1.34164	1.25945
value 10	1.89737	1.43839
value 11	1.09545	1.25945
value 12	1.46059	1.28654
value 13	0.774597	0.890564
value 14	0.730297	1.55364
value 15	1.89737	1.49712

## Sheet: Sheet4
Descriptor_Opt	original_data	augmented_data
value 1	1.57056	1.36458
value 2	1.52753	1.28654
value 3	1.1547	1.17444
value 4	1.36626	1.27306
value 5	1.0328	1.03391
value 6	1.29099	1.42635
value 7	1.59164	1.61885
value 8	1.46059	1.25945
value 9	1.34164	1.5425
value 10	1.69312	1.35188
value 11	1.34164	1.28654
value 12	1.46059	1.35188
value 13	0.730297	0.787839
value 14	1.1547	1.20344
value 15	0.774597	1.24568
