# Supplementary material for: AI-guided few-shot inverse design of HDP-mimicking polymers against drug-resistant bacteria
Source: Nat Commun. 2024 Jul 26;15:6288. doi: 10.1038/s41467-024-50533-4 (PMC11282099; doi:10.1038/s41467-024-50533-4)
Supplement: Supplementary file 11 — Source Data [file 41467_2024_50533_MOESM11_ESM.zip › Source Data/Supplementary Information/FigS9_AdaBoost_HC10_RMSE.xlsx]

## Sheet: Sheet1
Descriptor_Init	original_data	augmented_data
value 1	2.0166	1.71203
value 2	2.80476	1.23176
value 3	2.06559	1.9298
value 4	2.09762	1.51998
value 5	2.76887	1.73205
value 6	1.80739	1.70193
value 7	1.52753	1.47391
value 8	2.36643	1.66091
value 9	1.21106	1.70193
value 10	2	2.91252
value 11	1.46059	1.5647
value 12	1.29099	1.86622
value 13	1.91485	1.40197
value 14	2.28035	1.91185
value 15	1.96638	1.12954

## Sheet: Sheet2
Descriptor_Var	original_data	augmented_data
value 1	1.7127	1.64002
value 2	2.69568	1.36458
value 3	2	1.53128
value 4	2.0166	1.5647
value 5	2.59487	1.74198
value 6	1.80739	1.66091
value 7	1.57056	1.23176
value 8	3.29646	1.9298
value 9	1.0328	2.22059
value 10	1.84391	2.1009
value 11	1.59164	1.69177
value 12	1.29099	1.69177
value 13	1.54919	1.57568
value 14	1.94936	2.14154
value 15	1.98326	1.08278

## Sheet: Sheet3
Descriptor_Cor	original_data	augmented_data
value 1	1.48324	1.53128
value 2	2.69568	1.37715
value 3	1.69312	1.60817
value 4	1.67332	1.70193
value 5	2.70801	1.69177
value 6	2.03306	1.53128
value 7	1.1547	1
value 8	1.91485	1.82889
value 9	1.67332	1.64002
value 10	4.04145	1.80993
value 11	1.18322	1.64002
value 12	1.43759	2.61297
value 13	1.75119	1.5086
value 14	1.23828	1.87543
value 15	1.23828	1.6505

## Sheet: Sheet4
Descriptor_Opt	original_data	augmented_data
value 1	1.61245	1.5647
value 2	1.50555	1.61885
value 3	2.0166	1.84765
value 4	2.70801	1.69177
value 5	1.89737	1.75185
value 6	1.06458	1.05045
value 7	1.82574	1.9298
value 8	1.7127	1.60817
value 9	1.65328	1.28654
value 10	1.21106	1.5425
value 11	1.7127	1.5086
value 12	1.09545	1.6505
value 13	1.75119	1.27306
value 14	2.25093	1.66091
value 15	2.55604	1.18903
