# Supplementary material for: AI-guided few-shot inverse design of HDP-mimicking polymers against drug-resistant bacteria
Source: Nat Commun. 2024 Jul 26;15:6288. doi: 10.1038/s41467-024-50533-4 (PMC11282099; doi:10.1038/s41467-024-50533-4)
Supplement: Supplementary file 11 — Source Data [file 41467_2024_50533_MOESM11_ESM.zip › Source Data/Supplementary Information/FigS9_AdaBoost_Sau_RMSE.xlsx]

## Sheet: Sheet1
Descriptor_Init	original_data	augmented_data
value 1	0.632456	0.787839
value 2	0.774597	0.643268
value 3	1	0.669534
value 4	0.730297	0.809427
value 5	0.966092	0.742781
value 6	0.730297	0.890564
value 7	0.57735	0.765641
value 8	0.816497	0.765641
value 9	0.516398	0.525226
value 10	0.730297	0.643268
value 11	0.68313	0.870988
value 12	0.632456	0.719195
value 13	1.0328	0.850963
value 14	0.856349	0.742781
value 15	1.0328	0.850963

## Sheet: Sheet2
Descriptor_Var	original_data	augmented_data
value 1	0.57735	0.742781
value 2	0.730297	0.830455
value 3	1	0.615882
value 4	0.730297	0.850963
value 5	0.730297	0.643268
value 6	0.774597	0.964901
value 7	0.632456	0.830455
value 8	0.816497	0.809427
value 9	0.516398	0.615882
value 10	0.730297	0.58722
value 11	0.816497	0.850963
value 12	0.68313	0.58722
value 13	1.0328	0.809427
value 14	0.774597	0.694808
value 15	0.966092	0.850963

## Sheet: Sheet3
Descriptor_Cor	original_data	augmented_data
value 1	0.57735	0.694808
value 2	0.774597	0.946864
value 3	1.23828	0.694808
value 4	0.774597	0.694808
value 5	0.816497	0.809427
value 6	0.730297	0.809427
value 7	0.730297	0.694808
value 8	0.57735	0.694808
value 9	0.856349	0.58722
value 10	0.57735	0.58722
value 11	0.730297	0.765641
value 12	0.68313	0.557086
value 13	1.06458	0.850963
value 14	0.816497	0.694808
value 15	0.856349	0.850963

## Sheet: Sheet4
Descriptor_Opt	original_data	augmented_data
value 1	0.516398	0.694808
value 2	0.365148	0.742781
value 3	0.447214	0.742781
value 4	0.774597	0.787839
value 5	0.730297	0.742781
value 6	0.632456	0.694808
value 7	0.57735	0.787839
value 8	0.774597	0.870988
value 9	0.57735	0.694808
value 10	0.774597	0.615882
value 11	0.68313	0.615882
value 12	0.68313	0.491304
value 13	1.12546	0.850963
value 14	1.09545	0.719195
value 15	1	0.850963
