# Supplementary material for: AI-guided few-shot inverse design of HDP-mimicking polymers against drug-resistant bacteria
Source: Nat Commun. 2024 Jul 26;15:6288. doi: 10.1038/s41467-024-50533-4 (PMC11282099; doi:10.1038/s41467-024-50533-4)
Supplement: Supplementary file 11 — Source Data [file 41467_2024_50533_MOESM11_ESM.zip › Source Data/Supplementary Information/FigS9_GBDT_Ecoli_RMSE.xlsx]

## Sheet: Sheet1
Descriptor_Init	original_data	augmented_data
value 1	1.10401	1.22251
value 2	1.22354	1.47628
value 3	1.12856	1.10169
value 4	1.13641	1.24262
value 5	1.51241	1.26362
value 6	1.20421	0.988585
value 7	1.40774	1.14039
value 8	0.731293	0.753104
value 9	1.03671	1.20529
value 10	0.918428	1.48935
value 11	1.81665	1.29788
value 12	1.20745	1.14686
value 13	1.23024	1.05189
value 14	1.25351	1.15834
value 15	1.217	1.09504

## Sheet: Sheet2
Descriptor_Var	original_data	augmented_data
value 1	1.21262	1.24338
value 2	1.23189	1.3912
value 3	1.13067	0.980086
value 4	1.21859	1.13292
value 5	1.69257	1.24786
value 6	1.11222	1.10774
value 7	1.41315	1.06094
value 8	0.835982	0.849174
value 9	1.07805	1.23419
value 10	0.992092	1.36277
value 11	1.73564	1.39128
value 12	1.20981	1.08067
value 13	1.13213	1.11622
value 14	1.21323	1.27294
value 15	1.13196	1.1587

## Sheet: Sheet3
Descriptor_Cor	original_data	augmented_data
value 1	1.15839	1.27055
value 2	1.20165	0.936052
value 3	1.29036	1.1407
value 4	1.28336	1.07143
value 5	1.30383	1.00126
value 6	1.14797	1.25647
value 7	1.21427	1.41825
value 8	1.22157	1.21567
value 9	1.37549	1.24082
value 10	1.82497	1.14549
value 11	0.73128	1.30746
value 12	1.02285	1.07929
value 13	0.787472	0.923359
value 14	1.0978	1.38302
value 15	0.975374	1.44371

## Sheet: Sheet4
Descriptor_Opt	original_data	augmented_data
value 1	1.10237	1.05917
value 2	0.985619	0.968033
value 3	1.38504	1.07342
value 4	1.05455	1.08793
value 5	1.12233	0.807563
value 6	1.05636	1.21451
value 7	1.53138	1.21393
value 8	1.08361	0.998858
value 9	1.30366	1.16073
value 10	1.72161	1.17069
value 11	0.70052	1.09384
value 12	1.00034	1.16613
value 13	0.688109	0.769736
value 14	1.02048	1.16915
value 15	0.894415	1.26912
