# Supplementary material for: AI-guided few-shot inverse design of HDP-mimicking polymers against drug-resistant bacteria
Source: Nat Commun. 2024 Jul 26;15:6288. doi: 10.1038/s41467-024-50533-4 (PMC11282099; doi:10.1038/s41467-024-50533-4)
Supplement: Supplementary file 11 — Source Data [file 41467_2024_50533_MOESM11_ESM.zip › Source Data/Supplementary Information/FigS9_GBDT_HC10_RMSE.xlsx]

## Sheet: Sheet1
Descriptor_Init	original_data	augmented_data
value 1	1.80157	1.30959
value 2	2.21739	1.42996
value 3	2.44326	1.9572
value 4	1.61416	1.36428
value 5	1.77647	2.08627
value 6	1.36478	1.82051
value 7	3.25189	1.88008
value 8	1.56685	1.61041
value 9	2.69799	1.59264
value 10	1.88542	3.03713
value 11	2.08906	1.75582
value 12	1.26617	1.7528
value 13	2.1046	2.05523
value 14	1.63573	1.56592
value 15	2.16627	1.67276

## Sheet: Sheet2
Descriptor_Var	original_data	augmented_data
value 1	1.79596	1.64573
value 2	2.37368	1.61858
value 3	2.6204	1.9237
value 4	1.56189	1.64175
value 5	1.7916	1.95034
value 6	1.39899	1.66221
value 7	3.35447	1.80171
value 8	1.82697	1.46016
value 9	2.71621	1.50764
value 10	1.84216	2.84463
value 11	2.01006	1.92811
value 12	1.47563	1.85949
value 13	1.94509	1.82605
value 14	1.74613	1.65916
value 15	2.24301	1.51183

## Sheet: Sheet3
Descriptor_Cor	original_data	augmented_data
value 1	1.36316	0.981961
value 2	2.5084	1.4879
value 3	2.41105	1.76688
value 4	1.26028	0.93005
value 5	1.74086	1.90902
value 6	0.851882	1.78919
value 7	2.67792	1.55929
value 8	1.84504	1.32461
value 9	1.50746	1.07998
value 10	1.36979	2.51885
value 11	2.17072	1.27159
value 12	1.09048	1.63522
value 13	1.43117	1.33751
value 14	1.43176	1.38746
value 15	2.06842	1.10728

## Sheet: Sheet4
Descriptor_Opt	original_data	augmented_data
value 1	1.22939	0.782354
value 2	2.2312	1.51322
value 3	2.27617	1.71115
value 4	1.01488	1.0488
value 5	1.73002	1.86546
value 6	1.27329	1.53622
value 7	2.0136	1.44457
value 8	1.49019	1.54052
value 9	1.43683	1.16264
value 10	1.46134	2.24834
value 11	1.9913	1.48651
value 12	1.10107	1.66916
value 13	1.61409	1.45937
value 14	1.42852	1.52452
value 15	2.20635	0.963412
