# Supplementary material for: AI-guided few-shot inverse design of HDP-mimicking polymers against drug-resistant bacteria
Source: Nat Commun. 2024 Jul 26;15:6288. doi: 10.1038/s41467-024-50533-4 (PMC11282099; doi:10.1038/s41467-024-50533-4)
Supplement: Supplementary file 11 — Source Data [file 41467_2024_50533_MOESM11_ESM.zip › Source Data/Supplementary Information/FigS9_GBDT_Sau_RMSE.xlsx]

## Sheet: Sheet1
Descriptor_Init	original_data	augmented_data
value 1	0.605382	0.737504
value 2	0.693728	0.645302
value 3	0.762472	0.930332
value 4	0.827262	0.687542
value 5	0.672151	0.785053
value 6	0.454459	0.950779
value 7	0.55023	0.72036
value 8	0.568144	0.780712
value 9	0.62183	0.590799
value 10	0.617064	0.510326
value 11	0.702144	0.704455
value 12	0.953347	0.672647
value 13	0.636753	0.65391
value 14	0.990079	0.798882
value 15	0.844362	0.564914

## Sheet: Sheet2
Descriptor_Var	original_data	augmented_data
value 1	0.573688	0.713172
value 2	0.653403	0.629072
value 3	0.744688	0.86481
value 4	0.812583	0.622925
value 5	0.644411	0.745845
value 6	0.432455	0.907138
value 7	0.470344	0.66338
value 8	0.606236	0.684363
value 9	0.621921	0.620496
value 10	0.597625	0.507614
value 11	0.675195	0.685314
value 12	0.896071	0.622404
value 13	0.631973	0.630615
value 14	0.942541	0.8157
value 15	0.744578	0.555426

## Sheet: Sheet3
Descriptor_Cor	original_data	augmented_data
value 1	0.485931	0.783624
value 2	0.859913	0.695086
value 3	0.813418	0.864018
value 4	0.877545	0.690827
value 5	0.72478	0.826862
value 6	0.536618	0.875207
value 7	0.62633	0.697367
value 8	0.505993	0.806127
value 9	0.716309	0.550984
value 10	0.682062	0.545399
value 11	0.611712	0.664449
value 12	0.732641	0.583197
value 13	0.651306	0.600643
value 14	0.937569	0.724795
value 15	0.753496	0.601446

## Sheet: Sheet4
Descriptor_Opt	original_data	augmented_data
value 1	0.514254	0.723468
value 2	0.636167	0.588318
value 3	0.787292	0.607279
value 4	0.938815	0.57579
value 5	0.668911	0.744974
value 6	0.551792	0.757578
value 7	0.555814	0.663406
value 8	0.620882	0.623678
value 9	0.5872	0.575969
value 10	0.72819	0.544473
value 11	0.7239	0.494459
value 12	0.711353	0.670056
value 13	0.808318	0.402684
value 14	0.899635	0.757457
value 15	0.764152	0.674025
