# Supplementary material for: AI-guided few-shot inverse design of HDP-mimicking polymers against drug-resistant bacteria
Source: Nat Commun. 2024 Jul 26;15:6288. doi: 10.1038/s41467-024-50533-4 (PMC11282099; doi:10.1038/s41467-024-50533-4)
Supplement: Supplementary file 11 — Source Data [file 41467_2024_50533_MOESM11_ESM.zip › Source Data/Supplementary Information/FigS9_RF_Ecoli_RMSE.xlsx]

## Sheet: Sheet1
Descriptor_Init	original_data	augmented_data
value 1	1.45825	1.49705
value 2	1.25214	1.54
value 3	1.75946	1.50114
value 4	1.67949	1.46232
value 5	1.73872	1.3078
value 6	1.3997	1.61907
value 7	1.39053	1.76477
value 8	1.3136	1.53284
value 9	1.93472	1.80869
value 10	1.85166	1.5866
value 11	1.25354	1.50899
value 12	1.80761	1.25945
value 13	1.49444	1.22832
value 14	1.66288	1.77074
value 15	1.74319	1.80825

## Sheet: Sheet2
Descriptor_Var	original_data	augmented_data
value 1	1.40971	1.39595
value 2	1.24237	1.51461
value 3	1.79516	1.47994
value 4	1.6077	1.423
value 5	1.65266	1.28245
value 6	1.3267	1.5975
value 7	1.42143	1.73015
value 8	1.28328	1.47861
value 9	1.88682	1.72772
value 10	1.8922	1.55662
value 11	1.23016	1.48613
value 12	1.73019	1.23613
value 13	1.39699	1.20169
value 14	1.62514	1.76728
value 15	1.66279	1.79231

## Sheet: Sheet3
Descriptor_Cor	original_data	augmented_data
value 1	1.12668	1.07544
value 2	1.01779	1.07539
value 3	1.31469	1.12496
value 4	1.54932	1.09159
value 5	1.12125	0.894274
value 6	1.08472	1.23658
value 7	1.38233	1.45991
value 8	1.1972	1.12924
value 9	1.43409	1.32007
value 10	1.72522	1.20621
value 11	0.999761	1.16082
value 12	1.30042	0.966363
value 13	0.940161	0.833223
value 14	1.13133	1.44528
value 15	1.34103	1.52746

## Sheet: Sheet4
Descriptor_Opt	original_data	augmented_data
value 1	1.0373	0.987388
value 2	0.926243	1.09275
value 3	1.25164	1.04552
value 4	1.5417	1.0522
value 5	1.06404	0.847118
value 6	1.12515	1.21469
value 7	1.39036	1.4475
value 8	1.16102	1.03244
value 9	1.35005	1.26315
value 10	1.62107	1.16076
value 11	1.00447	1.07866
value 12	1.27682	0.963305
value 13	0.836344	1.32137
value 14	1.13897	1.44833
value 15	1.27513	1.22958
