# Supplementary material for: AI-guided few-shot inverse design of HDP-mimicking polymers against drug-resistant bacteria
Source: Nat Commun. 2024 Jul 26;15:6288. doi: 10.1038/s41467-024-50533-4 (PMC11282099; doi:10.1038/s41467-024-50533-4)
Supplement: Supplementary file 11 — Source Data [file 41467_2024_50533_MOESM11_ESM.zip › Source Data/Supplementary Information/FigS9_RF_HC10_RMSE.xlsx]

## Sheet: Sheet1
Descriptor_Init	original_data	augmented_data
value 1	2.33309	1.98566
value 2	2.69797	1.98411
value 3	1.422	2.22711
value 4	2.12938	2.16162
value 5	2.92256	2.83127
value 6	1.80856	2.03266
value 7	2.62733	2.19922
value 8	2.21537	2.43215
value 9	1.78306	2.3226
value 10	2.45997	1.95586
value 11	1.9418	2.2899
value 12	2.01226	1.89357
value 13	2.80756	2.182
value 14	1.97479	1.925
value 15	2.88406	2.79709

## Sheet: Sheet2
Descriptor_Var	original_data	augmented_data
value 1	2.25015	1.95847
value 2	2.63779	1.96257
value 3	1.32345	2.18424
value 4	2.05165	2.2142
value 5	2.85904	2.76527
value 6	1.7315	1.99334
value 7	2.62599	2.12389
value 8	2.28062	2.43639
value 9	1.77022	2.27136
value 10	2.42533	1.92556
value 11	1.84553	2.2187
value 12	1.97074	1.92921
value 13	2.83754	2.14374
value 14	1.96353	1.85666
value 15	2.8415	2.75668

## Sheet: Sheet3
Descriptor_Cor	original_data	augmented_data
value 1	1.77615	1.09321
value 2	2.50049	1.59312
value 3	0.983422	1.51306
value 4	1.48468	1.66195
value 5	2.57465	1.99462
value 6	1.85339	1.2256
value 7	1.53052	1.31752
value 8	1.91633	1.90592
value 9	1.00219	1.8579
value 10	2.9149	1.60943
value 11	2.07765	1.70168
value 12	1.90101	1.33837
value 13	1.85098	1.55087
value 14	1.33627	1.23577
value 15	1.81305	2.53898

## Sheet: Sheet4
Descriptor_Opt	original_data	augmented_data
value 1	1.75577	1.07023
value 2	2.41695	1.56318
value 3	1.13839	1.57168
value 4	1.4797	1.69615
value 5	2.48394	1.92902
value 6	1.76815	1.41316
value 7	1.50151	1.37315
value 8	2.02604	1.84925
value 9	1.04382	1.58066
value 10	2.93386	1.58031
value 11	2.01731	1.61553
value 12	1.83691	1.38855
value 13	2.03246	1.44763
value 14	1.3802	1.18259
value 15	1.8622	2.57206
