# Supplementary material for: AI-guided few-shot inverse design of HDP-mimicking polymers against drug-resistant bacteria
Source: Nat Commun. 2024 Jul 26;15:6288. doi: 10.1038/s41467-024-50533-4 (PMC11282099; doi:10.1038/s41467-024-50533-4)
Supplement: Supplementary file 11 — Source Data [file 41467_2024_50533_MOESM11_ESM.zip › Source Data/Supplementary Information/FigS9_RF_Sau_RMSE.xlsx]

## Sheet: Sheet1
Descriptor_Init	original_data	augmented_data
value 1	0.6263	0.831265
value 2	0.733622	0.908868
value 3	1.0027	0.714003
value 4	1.1005	0.865922
value 5	0.851624	0.963921
value 6	0.653588	0.83547
value 7	1.02641	0.727541
value 8	0.825687	0.871459
value 9	0.733565	0.803476
value 10	0.709085	0.972835
value 11	0.831855	0.835761
value 12	0.839384	0.778433
value 13	0.838816	0.640204
value 14	0.903591	0.659715
value 15	0.916173	0.649755

## Sheet: Sheet2
Descriptor_Var	original_data	augmented_data
value 1	0.625071	0.835299
value 2	0.726757	0.906842
value 3	0.983584	0.695723
value 4	1.08537	0.864934
value 5	0.840764	0.957934
value 6	0.642008	0.830081
value 7	1.01957	0.722537
value 8	0.805843	0.851889
value 9	0.736473	0.79549
value 10	0.696187	0.96176
value 11	0.806282	0.830303
value 12	0.828296	0.758571
value 13	0.826877	0.624598
value 14	0.896063	0.666389
value 15	0.916683	0.637873

## Sheet: Sheet3
Descriptor_Cor	original_data	augmented_data
value 1	0.655148	0.83246
value 2	0.663438	0.85188
value 3	0.809447	0.670438
value 4	1.08611	0.801294
value 5	0.769259	0.929841
value 6	0.577052	0.797211
value 7	0.926642	0.710388
value 8	0.706608	0.863568
value 9	0.600621	0.77604
value 10	0.76754	0.989777
value 11	0.861377	0.788439
value 12	0.772259	0.705729
value 13	0.807898	0.607901
value 14	0.848138	0.6128
value 15	0.948058	0.618911

## Sheet: Sheet4
Descriptor_Opt	original_data	augmented_data
value 1	0.560986	0.671294
value 2	0.486332	0.736592
value 3	0.702785	0.609674
value 4	0.993341	0.645141
value 5	0.792919	0.861019
value 6	0.448902	0.686179
value 7	0.867885	0.609016
value 8	0.745638	0.806719
value 9	0.623174	0.852226
value 10	0.833209	0.870661
value 11	0.769133	0.686379
value 12	0.508716	0.623999
value 13	0.709991	0.561342
value 14	0.704634	0.555859
value 15	0.843787	0.472538
