# Supplementary material for: AI-guided few-shot inverse design of HDP-mimicking polymers against drug-resistant bacteria
Source: Nat Commun. 2024 Jul 26;15:6288. doi: 10.1038/s41467-024-50533-4 (PMC11282099; doi:10.1038/s41467-024-50533-4)
Supplement: Supplementary file 11 — Source Data [file 41467_2024_50533_MOESM11_ESM.zip › Source Data/Supplementary Information/FigS9_XGB_Ecoli_RMSE.xlsx]

## Sheet: Sheet1
Descriptor_Init	original_data	augmented_data
value 1	1.2835	1.258
value 2	1.14598	1.71012
value 3	1.21243	1.18281
value 4	1.22586	1.13264
value 5	0.995849	1.26923
value 6	1.3218	1.10245
value 7	1.71365	1.396
value 8	1.0727	1.15438
value 9	1.28488	1.1751
value 10	1.76265	1.65035
value 11	2.29125	1.32701
value 12	1.23209	1.23659
value 13	1.39852	1.17513
value 14	1.06959	1.26454
value 15	1.5369	1.19935

## Sheet: Sheet2
Descriptor_Var	original_data	augmented_data
value 1	0.983853	1.35248
value 2	1.19445	1.5222
value 3	1.3586	1.02841
value 4	0.99367	1.21436
value 5	0.9669	1.10853
value 6	1.30691	1.1117
value 7	1.25502	1.1272
value 8	1.2203	0.772238
value 9	1.21413	1.2657
value 10	1.53196	1.47475
value 11	1.87799	1.37911
value 12	1.45917	1.22896
value 13	1.35084	1.14766
value 14	1.09507	1.27184
value 15	1.17354	1.06724

## Sheet: Sheet3
Descriptor_Cor	original_data	augmented_data
value 1	1.00331	1.10999
value 2	0.902324	1.10208
value 3	1.50424	1.20758
value 4	1.14154	1.15
value 5	1.02161	0.912129
value 6	1.20178	1.27885
value 7	1.36843	1.40681
value 8	1.17279	1.11444
value 9	1.21836	1.3619
value 10	1.69945	1.37074
value 11	1.13419	1.06182
value 12	1.24469	1.17278
value 13	0.913669	0.799586
value 14	1.16484	1.17724
value 15	1.33823	1.28345

## Sheet: Sheet4
Descriptor_Opt	original_data	augmented_data
value 1	1.01707	1.03836
value 2	1.3225	1.07303
value 3	1.3023	1.15637
value 4	1.02128	1.15361
value 5	0.849061	0.933506
value 6	1.23219	1.25959
value 7	1.46635	1.42814
value 8	0.988506	1.09869
value 9	1.23948	1.18967
value 10	1.06835	1.24745
value 11	0.705839	1.19461
value 12	1.08548	1.13502
value 13	1.21471	0.848656
value 14	1.27093	1.19627
value 15	1.06789	1.47654
