# Supplementary material for: AI-guided few-shot inverse design of HDP-mimicking polymers against drug-resistant bacteria
Source: Nat Commun. 2024 Jul 26;15:6288. doi: 10.1038/s41467-024-50533-4 (PMC11282099; doi:10.1038/s41467-024-50533-4)
Supplement: Supplementary file 11 — Source Data [file 41467_2024_50533_MOESM11_ESM.zip › Source Data/Supplementary Information/FigS9_XGB_HC10_RMSE.xlsx]

## Sheet: Sheet1
Descriptor_Init	original_data	augmented_data
value 1	2.10242	1.10046
value 2	2.39696	1.66239
value 3	1.54169	1.78114
value 4	2.78938	1.99587
value 5	1.32758	1.77974
value 6	1.44399	1.19817
value 7	1.90004	2.02842
value 8	1.74124	2.07327
value 9	1.70058	1.60308
value 10	1.49642	1.43423
value 11	2.09802	2.61781
value 12	1.6911	1.95553
value 13	1.33627	1.7551
value 14	1.31561	1.82045
value 15	2.46333	1.73712

## Sheet: Sheet2
Descriptor_Var	original_data	augmented_data
value 1	2.87665	1.23819
value 2	2.57412	1.4954
value 3	1.37185	1.62926
value 4	2.58725	1.94901
value 5	1.44314	1.87822
value 6	1.18834	1.15565
value 7	2.02882	2.00209
value 8	1.41413	1.75812
value 9	1.60782	1.24659
value 10	1.44731	1.43021
value 11	1.72228	2.72663
value 12	2.26987	1.75896
value 13	2.06505	1.72361
value 14	1.35378	1.58463
value 15	1.88141	1.32731

## Sheet: Sheet3
Descriptor_Cor	original_data	augmented_data
value 1	1.90623	1.09074
value 2	2.24198	1.4254
value 3	1.85723	1.69239
value 4	2.61404	1.94252
value 5	1.45345	1.97729
value 6	1.39956	1.23577
value 7	1.97258	2.15726
value 8	1.5085	1.65977
value 9	1.88766	1.38008
value 10	1.62462	1.79757
value 11	1.91337	2.63093
value 12	1.90866	1.61714
value 13	1.33311	1.89267
value 14	1.7856	1.53793
value 15	2.24655	1.62169

## Sheet: Sheet4
Descriptor_Opt	original_data	augmented_data
value 1	1.73543	1.31048
value 2	2.17374	1.2385
value 3	1.25106	1.67882
value 4	2.60366	1.92427
value 5	1.40094	1.75396
value 6	1.46201	0.979594
value 7	2.05432	1.95176
value 8	1.22263	1.58042
value 9	1.65994	1.3488
value 10	1.43554	1.51734
value 11	1.64756	2.58972
value 12	2.0631	1.64359
value 13	1.43356	1.72946
value 14	1.69493	1.53593
value 15	2.28249	1.54774
