# Supplementary material for: AI-guided few-shot inverse design of HDP-mimicking polymers against drug-resistant bacteria
Source: Nat Commun. 2024 Jul 26;15:6288. doi: 10.1038/s41467-024-50533-4 (PMC11282099; doi:10.1038/s41467-024-50533-4)
Supplement: Supplementary file 11 — Source Data [file 41467_2024_50533_MOESM11_ESM.zip › Source Data/Supplementary Information/FigS9_XGB_Sau_RMSE.xlsx]

## Sheet: Sheet1
Descriptor_Init	original_data	augmented_data
value 1	0.71105	0.667693
value 2	0.812031	0.836942
value 3	0.84742	0.611049
value 4	0.669772	0.768705
value 5	0.389332	0.863264
value 6	0.560058	0.712972
value 7	0.458631	0.73896
value 8	0.648055	0.632127
value 9	0.64109	0.608551
value 10	0.795871	0.625763
value 11	0.764263	0.62427
value 12	0.618682	0.557934
value 13	0.986676	0.800929
value 14	0.745978	0.677852
value 15	0.850963	0.776178

## Sheet: Sheet2
Descriptor_Var	original_data	augmented_data
value 1	0.605106	0.673885
value 2	0.805129	0.940012
value 3	0.892326	0.698716
value 4	0.699014	0.872523
value 5	0.471173	1.02836
value 6	0.487056	0.730872
value 7	0.555921	0.69892
value 8	0.735674	0.548114
value 9	0.720035	0.515463
value 10	0.779871	0.657443
value 11	0.560879	0.594226
value 12	0.574705	0.636087
value 13	0.873326	0.772772
value 14	0.829022	0.606232
value 15	0.905097	0.791227

## Sheet: Sheet3
Descriptor_Cor	original_data	augmented_data
value 1	0.793703	0.695086
value 2	0.754382	0.864018
value 3	0.833411	0.690827
value 4	0.727738	0.826862
value 5	0.502594	0.875207
value 6	0.681288	0.697367
value 7	0.609051	0.806127
value 8	0.633178	0.550984
value 9	0.695488	0.545399
value 10	0.773655	0.664449
value 11	0.886312	0.583197
value 12	0.753464	0.600643
value 13	0.836317	0.724795
value 14	0.693463	0.601446
value 15	0.721846	0.755167

## Sheet: Sheet4
Descriptor_Opt	original_data	augmented_data
value 1	0.636167	0.60055
value 2	0.787292	0.93726
value 3	0.938815	0.636495
value 4	0.668911	0.827417
value 5	0.551792	0.896549
value 6	0.555814	0.694161
value 7	0.620882	0.74856
value 8	0.5872	0.528091
value 9	0.72819	0.533654
value 10	0.7239	0.685578
value 11	0.711353	0.64552
value 12	0.808318	0.646746
value 13	0.899635	0.713749
value 14	0.764152	0.647358
value 15	0.850714	0.753715
