# Supplementary material for: AI-guided few-shot inverse design of HDP-mimicking polymers against drug-resistant bacteria
Source: Nat Commun. 2024 Jul 26;15:6288. doi: 10.1038/s41467-024-50533-4 (PMC11282099; doi:10.1038/s41467-024-50533-4)
Supplement: Supplementary file 11 — Source Data [file 41467_2024_50533_MOESM11_ESM.zip › Source Data/Supplementary Information/TableS3_Ecoli_Predicted.xlsx]

## Sheet: Sheet1
Method	GBDT	RF	XGB	Adaboost	Morgan_fingerprints	Graph	Sequence	Descriptor_Init	Descriptor_Var	Descriptor_Cor	Descriptor_Opt	Seq+Descriptor_Opt	Graph+Descriptor_Opt	Seq+Graph+Descriptor_Opt
1	0.62249	0.601003	0.560172	0.445074	0.310524	0.365366	0.338569	0.134352	0.102831	0.193363	0.275232	0.434485	0.50378	0.54707
2	0.411242	0.372092	0.382285	0.465841	0.345664	0.378412	0.378513	0.167506	0.126514	0.260437	0.279619	0.439203	0.450347	0.482734
3	0.588946	0.541341	0.622177	0.286377	0.361363	0.380021	0.390277	0.20392	0.229331	0.330327	0.308275	0.511455	0.407692	0.493756
4	0.66029	0.598065	0.57591	0.600688	0.378504	0.395581	0.392872	0.2095	0.268533	0.345075	0.340692	0.506578	0.550362	0.597597
5	0.455829	0.539442	0.497686	0.449	0.380301	0.404132	0.426506	0.244	0.298	0.371	0.416478	0.560021	0.523747	0.574823
6	0.578905	0.45698	0.587179	0.795638	0.381471	0.40978	0.429713	0.262923	0.334812	0.374174	0.416647	0.649717	0.548058	0.597597
7	0.339039	0.577476	0.491105	0.597222	0.404333	0.435213	0.436	0.267364	0.398266	0.422224	0.491214	0.489143	0.505914	0.60172
8	0.570812	0.464099	0.544155	0.393152	0.427143	0.439413	0.436	0.283999	0.399258	0.459002	0.510022	0.491198	0.566683	0.573831
9	0.556464	0.56006	0.525792	0.658153	0.427156	0.452998	0.480989	0.321043	0.401722	0.466122	0.527244	0.45134	0.646582	0.615501
10	0.584959	0.45497	0.578443	0.475553	0.451684	0.473289	0.4841	0.351429	0.428559	0.487661	0.585448	0.531594	0.513925	0.473528
