# Supplementary material for: AI-guided few-shot inverse design of HDP-mimicking polymers against drug-resistant bacteria
Source: Nat Commun. 2024 Jul 26;15:6288. doi: 10.1038/s41467-024-50533-4 (PMC11282099; doi:10.1038/s41467-024-50533-4)
Supplement: Supplementary file 11 — Source Data [file 41467_2024_50533_MOESM11_ESM.zip › Source Data/Supplementary Information/TableS3_HC10_Predicted.xlsx]

## Sheet: Sheet1
Method	GBDT	RF	XGB	Adaboost	Morgan_fingerprints	Graph	Sequence	Descriptor_Init	Descriptor_Var	Descriptor_Cor	Descriptor_Opt	Seq+Descriptor_Opt	Graph+Descriptor_Opt	Seq+Graph+Descriptor_Opt
1	0.942645	0.922082	0.876976	0.824617	0.787272	0.664586	0.429231	0.496	0.443299	0.604608	0.814477	0.863309	0.787943	0.839112
2	0.841511	0.818805	0.885151	0.860577	0.817604	0.714255	0.435746	0.580014	0.637022	0.663554	0.826998	0.701545	0.818143	0.853912
3	0.867478	0.833404	0.812771	0.825908	0.826463	0.822178	0.46172	0.590431	0.65469	0.69499	0.830654	0.836388	0.866103	0.899773
4	0.692176	0.76989	0.667811	0.725578	0.828642	0.836924	0.48469	0.633676	0.69	0.712255	0.84268	0.851132	0.885697	0.862739
5	0.825334	0.710237	0.707654	0.774033	0.828753	0.837975	0.496749	0.644851	0.710196	0.718599	0.844589	0.854752	0.867945	0.87055
6	0.849471	0.863852	0.782805	0.783328	0.82898	0.859228	0.500187	0.654269	0.716468	0.721387	0.847423	0.863705	0.882047	0.920542
7	0.924284	0.866097	0.931457	0.921182	0.829586	0.88887	0.50575	0.68935	0.729993	0.770161	0.849652	0.877586	0.9265	0.931485
8	0.73889	0.712505	0.679951	0.687113	0.834392	0.893045	0.528944	0.695603	0.732161	0.772759	0.850407	0.907798	0.936087	0.935
9	0.818013	0.79438	0.79582	0.788589	0.838148	0.897962	0.538348	0.703419	0.763888	0.777764	0.882447	0.924822	0.942906	0.939151
10	0.841523	0.804455	0.795596	0.753838	0.854434	0.929263	0.551317	0.814583	0.827735	0.783801	0.927805	0.95205	0.943512	0.945467
