# Supplementary material for: AI-guided few-shot inverse design of HDP-mimicking polymers against drug-resistant bacteria
Source: Nat Commun. 2024 Jul 26;15:6288. doi: 10.1038/s41467-024-50533-4 (PMC11282099; doi:10.1038/s41467-024-50533-4)
Supplement: Supplementary file 11 — Source Data [file 41467_2024_50533_MOESM11_ESM.zip › Source Data/Supplementary Information/TableS3_Sau_Predicted.xlsx]

## Sheet: Sheet1
Method	GBDT	RF	XGB	Adaboost	Morgan_fingerprints	Graph	Sequence	Descriptor_Init	Descriptor_Var	Descriptor_Cor	Descriptor_Opt	Seq+Descriptor_Opt	Graph+Descriptor_Opt	Seq+Graph+Descriptor_Opt
1	0.707392	0.668126	0.560828	0.636288	0.398335	0.440935	0.322018	0.196637	0.380927	0.428753	0.552302	0.567673	0.641125	0.651176
2	0.613941	0.610829	0.556943	0.416958	0.414974	0.464312	0.383601	0.302609	0.426985	0.430415	0.563924	0.59862	0.645327	0.653615
3	0.754471	0.724603	0.742079	0.654762	0.480112	0.536776	0.399505	0.355912	0.434515	0.456836	0.57095	0.605747	0.654116	0.6736
4	0.588745	0.565556	0.439753	0.487859	0.5063	0.569867	0.406662	0.416619	0.443213	0.460142	0.584294	0.645291	0.656392	0.691212
5	0.555314	0.5526	0.496056	0.624147	0.52515	0.574156	0.433069	0.425901	0.470146	0.474655	0.602457	0.660589	0.670045	0.692733
6	0.731846	0.742362	0.676159	0.710771	0.529561	0.595691	0.435367	0.441047	0.477	0.481286	0.619847	0.698953	0.677619	0.629601
7	0.773384	0.753335	0.73382	0.705469	0.534257	0.609293	0.446931	0.495578	0.506434	0.483754	0.625638	0.718799	0.71017	0.718075
8	0.499216	0.536802	0.480357	0.371841	0.535149	0.61499	0.450127	0.497134	0.519893	0.488704	0.633445	0.72329	0.730588	0.732457
9	0.744584	0.767045	0.766295	0.799308	0.552865	0.641908	0.471108	0.499808	0.54968	0.507901	0.650874	0.740881	0.745375	0.743699
10	0.757595	0.742316	0.614993	0.502451	0.555377	0.644564	0.482903	0.521466	0.567147	0.509284	0.661043	0.768353	0.769998	0.786786
