# Supplementary material for: AI-guided few-shot inverse design of HDP-mimicking polymers against drug-resistant bacteria
Source: Nat Commun. 2024 Jul 26;15:6288. doi: 10.1038/s41467-024-50533-4 (PMC11282099; doi:10.1038/s41467-024-50533-4)
Supplement: Supplementary file 11 — Source Data [file 41467_2024_50533_MOESM11_ESM.zip › Source Data/Supplementary Information/TableS6-20_optimized.txt]

smiles	pred_0	HC10	pred_0	Sau	pred_0	value_0
{[>]NC(C)(C)C(C[NH3+])C(=O).[+rn=30],CC(C)(C)CC1CCC1(N)CC=O[<].[+rn=70]}	5.703066008	81.55007276	2.388235892	32.77487774	2.326213553	31.39737323
{[>]NC(C)(C)C(C[NH3+])C(=O).[+rn=40],CC(C)(C)CC1CCC1(N)CC=O[<].[+rn=60]}	5.953419267	96.9831045	2.205185893	28.87386282	1.800849158	21.82409126
{[>]NC(C)(C)C(C[NH3+])C(=O).[+rn=50],CC(C)(C)CC1CCC1(N)CC=O[<].[+rn=50]}	6.39761618	131.9013514	2.052351527	25.97487056	1.452302137	17.14515044
{[>]NC(C)(C)C(C[NH3+])C(=O).[+rn=60],CC(C)(C)CC1CCC1(N)CC=O[<].[+rn=40]}	6.593154716	151.022017	1.875700754	22.98482518	1.291504203	15.33894395
{[>]NC(C)(C)C(C[NH3+])C(=O).[+rn=70],CC(C)(C)CC1CCC1(N)CC=O[<].[+rn=30]}	6.973921555	196.5723421	1.726483493	20.72894668	1.153542198	13.94169311
{[>]NC(C)(C)C(C[NH3+])C(=O).[+rn=80],CC(C)(C)CC1CCC1(N)CC=O[<].[+rn=20]}	7.252120131	238.3231179	1.574753882	18.66198755	0.952674008	12.13171147
{[>]NC(C)(C)C(C[NH3+])C(=O).[+rn=90],CC(C)(C)CC1CCC1(N)CC=O[<].[+rn=10]}	7.608607641	305.0341368	1.458796177	17.22240555	1.073403539	13.18927318
{[>]NC(C)(C)C(C[NH3+])C(=O).[+rn=70],CC(C)CC1CCC1(N)CC=O[<].[+rn=30]}	5.65016363	78.61738868	1.184025074	14.23903519	1.563866019	18.52184851
{[>]NC(C)(C)C(C[NH3+])C(=O).[+rn=80],CC(C)CC1CCC1(N)CC=O[<].[+rn=20]}	6.122786588	109.0481774	0.995990885	12.5010305	1.44755459	17.08889152
{[>]NC(C)(C)C(C[NH3+])C(=O).[+rn=90],CC(C)CC1CCC1(N)CC=O[<].[+rn=10]}	6.584417483	150.1112743	0.905225118	11.73967276	1.752564603	21.10662698
{[>]NC(C)(C)C(C[NH3+])C(=O).[+rn=80],CC(C)CC1CCCC1(N)CC=O[<].[+rn=20]}	5.860201548	90.92201452	1.224674351	14.64543444	1.424201573	16.81483177
{[>]NC(C)(C)C(C[NH3+])C(=O).[+rn=90],CC(C)CC1CCCC1(N)CC=O[<].[+rn=10]}	6.352948675	127.8849449	1.120005372	13.62172998	1.688038166	20.1845087
{[>]NC(C)(C)C(C[NH3+])C(=O).[+rn=50],CC(C)CCC(C)(N)CC=O[<].[+rn=50]}	6.272392031	120.948112	1.656385796	19.74701771	1.953202233	24.25174315
{[>]NC(C)(C)C(C[NH3+])C(=O).[+rn=60],CC(C)CCC(C)(N)CC=O[<].[+rn=40]}	6.421241283	134.0764238	1.390518475	16.42726627	1.475660941	17.42466377
{[>]NC(C)(C)C(C[NH3+])C(=O).[+rn=70],CC(C)CCC(C)(N)CC=O[<].[+rn=30]}	6.792176542	173.331933	1.175438658	14.15464408	1.283510826	15.25429551
{[>]NC(C)(C)C(C[NH3+])C(=O).[+rn=80],CC(C)CCC(C)(N)CC=O[<].[+rn=20]}	6.952485578	193.6767224	1.000569151	12.5407158	1.282675175	15.24547313
{[>]NC(C)(C)C(C[NH3+])C(=O).[+rn=90],CC(C)CCC(C)(N)CC=O[<].[+rn=10]}	7.247407407	237.5468275	0.846557402	11.27241151	1.66878903	19.91731067
{[>]NC(C)(C)C(C[NH3+])C(=O).[+rn=80],CC(C)CC(C)C(C)(N)CC=O[<].[+rn=20]}	5.762808861	84.99370528	0.861355426	11.38848722	1.864230901	22.80303507
{[>]NC(C)(C)C(C[NH3+])C(=O).[+rn=90],CC(C)CC(C)C(C)(N)CC=O[<].[+rn=10]}	6.270110899	120.7572581	0.714543834	10.28786749	2.17574742	28.29136205
{[>]NC(C)(C)C(C[NH3+])C(=O).[+rn=40],CC(C)(C)CCC(C)(N)CC=O[<].[+rn=60]}	7.943201302	384.5457954	2.17072686	28.19319951	2.161640902	28.01641499
{[>]NC(C)(C)C(C[NH3+])C(=O).[+rn=50],CC(C)(C)CCC(C)(N)CC=O[<].[+rn=50]}	8.2496628	475.4331013	1.976309957	24.64282973	1.746218074	21.01409418
{[>]NC(C)(C)C(C[NH3+])C(=O).[+rn=60],CC(C)(C)CCC(C)(N)CC=O[<].[+rn=40]}	8.305016145	494.0058215	1.735355147	20.85665245	1.48707442	17.56289103
{[>]NC(C)(C)C(C[NH3+])C(=O).[+rn=70],CC(C)(C)CCC(C)(N)CC=O[<].[+rn=30]}	8.544618835	583.1382207	1.568832062	18.58563606	1.28803583	15.30215696
{[>]NC(C)(C)C(C[NH3+])C(=O).[+rn=80],CC(C)(C)CCC(C)(N)CC=O[<].[+rn=20]}	8.65797144	630.74285	1.427063378	16.8481788	1.218428523	14.58224449
{[>]NC(C)(C)C(C[NH3+])C(=O).[+rn=90],CC(C)(C)CCC(C)(N)CC=O[<].[+rn=10]}	8.85122538	721.0351981	1.308353028	15.51891174	1.478011042	17.45303634
{[>]NC(C)(C)C(C[NH3+])C(=O).[+rn=90],CCC(N)(CC=O)CCC(C)(C)C[<].[+rn=10]}	5.688932057	80.75600199	1.313676304	15.57620917	1.533546854	18.13712746
{[>]NC(C)(C)C(C[NH3+])C(=O).[+rn=70],CCC(CC(C)(N)CC=O)C(C)C[<].[+rn=30]}	5.883700655	92.41327039	1.295063222	15.37678431	2.122226216	27.26227288
{[>]NC(C)(C)C(C[NH3+])C(=O).[+rn=80],CCC(CC(C)(N)CC=O)C(C)C[<].[+rn=20]}	6.320935967	125.0818839	1.127077015	13.68858137	1.889357577	23.20316848
{[>]NC(C)(C)C(C[NH3+])C(=O).[+rn=90],CCC(CC(C)(N)CC=O)C(C)C[<].[+rn=10]}	6.780813311	171.9737209	0.971344592	12.28953949	1.994403493	24.95345101
{[>]NC(C)(C)C(C[NH3+])C(=O).[+rn=70],CC(CC(C)(N)CC=O)C(C)(C)C[<].[+rn=30]}	6.022139655	101.7086046	1.390892525	16.43152074	1.50187009	17.74371298
{[>]NC(C)(C)C(C[NH3+])C(=O).[+rn=80],CC(CC(C)(N)CC=O)C(C)(C)C[<].[+rn=20]}	6.350431138	127.6622495	1.240123307	14.80291257	1.334911041	15.80688343
{[>]NC(C)(C)C(C[NH3+])C(=O).[+rn=90],CC(CC(C)(N)CC=O)C(C)(C)C[<].[+rn=10]}	6.605808215	152.3507839	1.105244083	13.48323511	1.462056006	17.26131662
{[>]NC(C)(C)C(C[NH3+])C(=O).[+rn=80],CCCCC(N)CC=O[<].[+rn=20]}	6.017019501	101.3487181	0.646091522	9.811701969	1.890428388	23.22037589
{[>]NC(C)(C)C(C[NH3+])C(=O).[+rn=80],CC(C)CCC(N)CC=O[<].[+rn=20]}	5.723270169	82.69875622	0.699154896	10.17884478	1.48402665	17.52587291
{[>]NC(C)(C)C(C[NH3+])C(=O).[+rn=90],CC(C)CCC(N)CC=O[<].[+rn=10]}	6.356547786	128.2039886	0.65856575	9.896801853	2.196378683	28.6983478
{[>]NC(C)(C)C(C[NH3+])C(=O).[+rn=60],CC(C)(C)CCC(N)CC=O[<].[+rn=40]}	5.881060585	92.24451907	1.518554507	17.94985212	1.344512574	15.912304
{[>]NC(C)(C)C(C[NH3+])C(=O).[+rn=70],CC(C)(C)CCC(N)CC=O[<].[+rn=30]}	6.427390836	134.648449	1.309229453	15.52833068	1.227959097	14.67877649
{[>]NC(C)(C)C(C[NH3+])C(=O).[+rn=80],CC(C)(C)CCC(N)CC=O[<].[+rn=20]}	6.744384035	167.6907806	1.156371916	13.96903184	1.281220397	15.23012649
{[>]NC(C)(C)C(C[NH3+])C(=O).[+rn=90],CC(C)(C)CCC(N)CC=O[<].[+rn=10]}	7.101996416	214.7977189	1.028299094	12.78379117	1.677442164	20.03698472
{[>]NC(C)(C)C(C[NH3+])C(=O).[+rn=90],CCC(C)(C)CCC(N)CC=O[<].[+rn=10]}	5.668836356	79.64028307	0.739365773	10.46618428	1.818827686	22.09742307
{[>]NC(C)(C)C(C[NH3+])C(=O).[+rn=90],CC(C)CC1C(C)CC(C=O)C1N[<].[+rn=10]}	5.789541863	86.58135183	0.936092286	11.99324148	2.568731511	37.13720942
{[>]NC(C)(C)C(C[NH3+])C(=O).[+rn=80],CC(C)CC(C=O)C(C)N[<].[+rn=20]}	5.765490712	85.15165507	0.597448249	9.486787245	2.355924544	32.04987083
{[>]NC(C)(C)C(C[NH3+])C(=O).[+rn=90],CC(C)CC(C=O)C(C)N[<].[+rn=10]}	6.095687505	107.0214288	0.519472136	8.988240853	2.60146623	37.98843085
{[>]NC(C)(C)C(C[NH3+])C(=O).[+rn=90],CC(C)C(C=O)C(N)C(C)(C)C[<].[+rn=10]}	5.796278964	86.98611874	1.036748218	12.85878689	2.540124134	36.40894657
{[>]NC(C)(C)C(C[NH3+])C(=O).[+rn=60],CC(N)C(C=O)CC(C)(C)C[<].[+rn=40]}	5.599902079	75.92885879	1.678462088	20.0511377	1.794465008	21.72784714
{[>]NC(C)(C)C(C[NH3+])C(=O).[+rn=70],CC(N)C(C=O)CC(C)(C)C[<].[+rn=30]}	6.166227256	112.3775016	1.485958677	17.54933019	1.592027991	18.88650356
{[>]NC(C)(C)C(C[NH3+])C(=O).[+rn=80],CC(N)C(C=O)CC(C)(C)C[<].[+rn=20]}	6.552764795	146.8576414	1.330739612	15.76130089	1.470685699	17.3647502
{[>]NC(C)(C)C(C[NH3+])C(=O).[+rn=90],CC(N)C(C=O)CC(C)(C)C[<].[+rn=10]}	6.891109541	185.6196633	1.166637675	14.06866317	1.628517126	19.36968078
{[>]NC(C)(C)C(C[NH3+])C(=O).[+rn=90],CC(C)CC(C)(C=O)C(C)(C)N[<].[+rn=10]}	5.664726226	79.41399328	0.714749546	10.28933274	1.831525114	22.29252517
{[>]NC(C)(C)C(C[NH3+])C(=O).[+rn=70],CC(C)(C)CC(C)(C=O)C(C)(C)N[<].[+rn=30]}	5.736314645	83.44896543	1.401448919	16.55204531	1.297670932	15.40456937
{[>]NC(C)(C)C(C[NH3+])C(=O).[+rn=80],CC(C)(C)CC(C)(C=O)C(C)(C)N[<].[+rn=20]}	6.096333072	107.0692701	1.302519389	15.45636301	1.189787432	14.29595215
{[>]NC(C)(C)C(C[NH3+])C(=O).[+rn=90],CC(C)(C)CC(C)(C=O)C(C)(C)N[<].[+rn=10]}	6.41538875	133.5342842	1.19188724	14.31674924	1.312274735	15.5611028
{[>]N[C@@H](C)[C@@H](C[NH3+])C(=O).[+rn=60],CC1CCC1(N)CC=O[<].[+rn=40]}	6.938724528	191.840369	1.614912002	19.18809761	1.704183999	20.41139195
{[>]N[C@@H](C)[C@@H](C[NH3+])C(=O).[+rn=30],NC1(CC=O)CCC1[<].[+rn=70]}	6.037381265	102.7874922	2.669351317	39.81638487	1.250803708	14.91277157
{[>]N[C@@H](C)[C@@H](C[NH3+])C(=O).[+rn=40],NC1(CC=O)CCC1[<].[+rn=60]}	6.005174585	100.521033	2.484547752	35.03470005	0.580638709	9.377027072
{[>]N[C@@H](C)[C@@H](C[NH3+])C(=O).[+rn=50],NC1(CC=O)CCC1[<].[+rn=50]}	8.594026558	603.4294969	2.429327187	33.72062955	0.995563586	12.49733301
{[>]N[C@@H](C)[C@@H](C[NH3+])C(=O).[+rn=60],NC1(CC=O)CCC1[<].[+rn=40]}	8.750452018	672.4465012	2.590311679	37.69620274	1.357085708	16.05141531
{[>]N[C@@H](C)[C@@H](C[NH3+])C(=O).[+rn=40],CCC(N)CC=O[<].[+rn=60]}	7.416586383	267.0637455	2.617144098	38.40299495	2.185514876	28.48331679
{[>]N[C@@H](C)[C@@H](C[NH3+])C(=O).[+rn=60],CCC(N)CC=O[<].[+rn=40]}	6.526871549	144.248542	2.707630382	40.88564831	2.372849857	32.42762059
{[>]N[C@@H](C)[C@@H](C[NH3+])C(=O).[+rn=40],NC(CC=O)C1CC1[<].[+rn=60]}	6.40241853	132.3406093	2.846941764	45.02529191	2.206459262	28.89932788
{[>]N[C@@H](C)[C@@H](C[NH3+])C(=O).[+rn=50],CC1(C(N)CC=O)CC1[<].[+rn=50]}	6.046735489	103.4552967	2.207030221	28.91075332	2.100897097	26.86267165
{[>]N[C@@H](C)[C@@H](C[NH3+])C(=O).[+rn=60],CC1(C(N)CC=O)CC1[<].[+rn=40]}	6.91531115	188.7558788	2.282109822	30.45320432	2.293113353	30.68607491
{[>]N[C@@H](C)[C@@H](C[NH3+])C(=O).[+rn=60],NC1CCCCC1C=O[<].[+rn=40]}	6.453623751	137.1161459	1.678067778	20.04566487	1.504672267	17.77816824
{[>]N[C@@H](C)[C@@H](C[NH3+])C(=O).[+rn=10],CC1CC(C=O)C1N[<].[+rn=90]}	6.74491876	167.7528695	2.885410265	46.24050371	2.077523766	26.43149507
{[>]N[C@@H](C)[C@@H](C[NH3+])C(=O).[+rn=20],CC1CC(C=O)C1N[<].[+rn=80]}	6.254292348	119.4420381	2.451351062	34.23871193	1.767384814	21.32429639
{[>]N[C@@H](C)[C@@H](C[NH3+])C(=O).[+rn=30],CC1CC(C=O)C1N[<].[+rn=70]}	6.481281157	139.7668348	2.160944525	28.00291147	1.506869351	17.80523016
{[>]N[C@@H](C)[C@@H](C[NH3+])C(=O).[+rn=40],CC1CC(C=O)C1N[<].[+rn=60]}	6.008237888	100.7344366	1.866332518	22.83623648	0.858487297	11.36589662
{[>]N[C@@H](C)[C@@H](C[NH3+])C(=O).[+rn=50],CC1CC(C=O)C1N[<].[+rn=50]}	8.364024671	514.6046336	1.763369234	21.26509747	1.270561829	15.11815811
{[>]N[C@@H](C)[C@@H](C[NH3+])C(=O).[+rn=60],CC1CC(C=O)C1N[<].[+rn=40]}	9.041672338	822.652918	1.935103072	23.94976347	1.562027332	18.49828663
{[>]N[C@@H](C)[C@@H](C[NH3+])C(=O).[+rn=70],CC1CC(C=O)C1N[<].[+rn=30]}	9.440090081	1083.941254	2.196045825	28.69173539	2.885504966	46.24353541
{[>]N[C@@H](C)[C@@H](C[NH3+])C(=O).[+rn=60],CC1CC(N)C(C=O)C1[<].[+rn=40]}	6.444538406	136.2564215	1.765500108	21.29649098	2.710096037	40.95549863
{[>]N[C@@H](C)[C@@H](C[NH3+])C(=O).[+rn=60],CC1CCC(C=O)C1N[<].[+rn=40]}	7.492914154	281.555361	1.623166698	19.29806625	1.755838215	21.15451562
{[>]N[C@@H](C)[C@@H](C[NH3+])C(=O).[+rn=60],CC1(C)CC(C=O)C1N[<].[+rn=40]}	5.614441186	76.69697417	1.797309863	21.77068216	2.059737799	26.10803365
{[>]N[C@@H](C)[C@@H](C[NH3+])C(=O).[+rn=70],CC1(C)CC(C=O)C1N[<].[+rn=30]}	7.246198323	237.3480722	2.086460962	26.59553954	2.746497645	42.00072631
