# Supplementary material for: AI-guided few-shot inverse design of HDP-mimicking polymers against drug-resistant bacteria
Source: Nat Commun. 2024 Jul 26;15:6288. doi: 10.1038/s41467-024-50533-4 (PMC11282099; doi:10.1038/s41467-024-50533-4)
Supplement: Supplementary file 11 — Source Data [file 41467_2024_50533_MOESM11_ESM.zip › Source Data/Tang_Sourcedata_Fig_5.csv]

smiles	HC10	Sau	Ecoli
{[>]NC(C)(C)C(C[NH3+])C(=O).[+rn=10],CCCC(N)CC=O[<].[+rn=90]}	233.1112309	29.42019799	141.2511864
{[>]NC(C)(C)C(C[NH3+])C(=O).[+rn=20],CCCC(N)CC=O[<].[+rn=80]}	169.750985	21.8137614	88.49628822
{[>]NC(C)(C)C(C[NH3+])C(=O).[+rn=30],CCCC(N)CC=O[<].[+rn=70]}	134.8558003	16.50656414	61.1520547
{[>]NC(C)(C)C(C[NH3+])C(=O).[+rn=40],CCCC(N)CC=O[<].[+rn=60]}	78.736306	12.71248791	33.42744045
{[>]NC(C)(C)C(C[NH3+])C(=O).[+rn=50],CCCC(N)CC=O[<].[+rn=50]}	56.17722528	11.10976529	22.19041512
{[>]NC(C)(C)C(C[NH3+])C(=O).[+rn=60],CCCC(N)CC=O[<].[+rn=40]}	29.18868189	10.73331011	16.78841021
{[>]NC(C)(C)C(C[NH3+])C(=O).[+rn=70],CCCC(N)CC=O[<].[+rn=30]}	22.66184277	13.00979742	20.19625398
{[>]NC(C)(C)C(C[NH3+])C(=O).[+rn=80],CCCC(N)CC=O[<].[+rn=20]}	14.91048127	16.93259298	36.74169175
{[>]NC(C)(C)C(C[NH3+])C(=O).[+rn=90],CCCC(N)CC=O[<].[+rn=10]}	12.95241953	23.40601742	66.75539812
{[>]NC(C)(C)C(C[NH3+])C(=O).[+rn=10],CC(C=O)CN[<].[+rn=90]}	1084.591757	25.93389496	90.22870775
{[>]NC(C)(C)C(C[NH3+])C(=O).[+rn=20],CC(C=O)CN[<].[+rn=80]}	585.857361	22.45007877	60.51679771
{[>]NC(C)(C)C(C[NH3+])C(=O).[+rn=30],CC(C=O)CN[<].[+rn=70]}	442.1862913	22.30126825	47.80481162
{[>]NC(C)(C)C(C[NH3+])C(=O).[+rn=40],CC(C=O)CN[<].[+rn=60]}	187.0431873	23.05293385	26.70397364
{[>]NC(C)(C)C(C[NH3+])C(=O).[+rn=50],CC(C=O)CN[<].[+rn=50]}	125.2963715	24.55820713	22.40944808
{[>]NC(C)(C)C(C[NH3+])C(=O).[+rn=60],CC(C=O)CN[<].[+rn=40]}	41.69742656	28.83254812	18.48272139
{[>]NC(C)(C)C(C[NH3+])C(=O).[+rn=70],CC(C=O)CN[<].[+rn=30]}	38.49525561	35.10427231	21.56896374
{[>]NC(C)(C)C(C[NH3+])C(=O).[+rn=80],CC(C=O)CN[<].[+rn=20]}	26.73314926	42.27276353	28.27226566
{[>]NC(C)(C)C(C[NH3+])C(=O).[+rn=90],CC(C=O)CN[<].[+rn=10]}	26.36404708	60.61009935	43.97837567
{[>]NC(C)(C)C(C[NH3+])C(=O).[+rn=10],CCC(N)CC=O[<].[+rn=90]}	1043.448485	22.5036135	35.54945212
{[>]NC(C)(C)C(C[NH3+])C(=O).[+rn=20],CCC(N)CC=O[<].[+rn=80]}	575.0332755	18.03014045	26.12540364
{[>]NC(C)(C)C(C[NH3+])C(=O).[+rn=30],CCC(N)CC=O[<].[+rn=70]}	343.9661804	15.39223955	20.41289893
{[>]NC(C)(C)C(C[NH3+])C(=O).[+rn=40],CCC(N)CC=O[<].[+rn=60]}	143.8878559	13.92952292	16.42235105
{[>]NC(C)(C)C(C[NH3+])C(=O).[+rn=50],CCC(N)CC=O[<].[+rn=50]}	87.40265347	13.33013892	14.81532466
{[>]NC(C)(C)C(C[NH3+])C(=O).[+rn=60],CCC(N)CC=O[<].[+rn=40]}	32.96986974	14.37654637	15.06105326
{[>]NC(C)(C)C(C[NH3+])C(=O).[+rn=70],CCC(N)CC=O[<].[+rn=30]}	28.89367192	16.91712327	15.58890556
{[>]NC(C)(C)C(C[NH3+])C(=O).[+rn=80],CCC(N)CC=O[<].[+rn=20]}	23.85501985	20.4123684	19.00278732
{[>]NC(C)(C)C(C[NH3+])C(=O).[+rn=90],CCC(N)CC=O[<].[+rn=10]}	25.53878754	26.51666598	29.68635278
{[>]NC(C)(C)C(C[NH3+])C(=O).[+rn=10],CCCCC(C=O)CN[<].[+rn=90]}	122.802245	37.43814791	150.9160985
{[>]NC(C)(C)C(C[NH3+])C(=O).[+rn=20],CCCCC(C=O)CN[<].[+rn=80]}	92.81878901	27.49974281	95.65893416
{[>]NC(C)(C)C(C[NH3+])C(=O).[+rn=30],CCCCC(C=O)CN[<].[+rn=70]}	83.30906129	20.39157544	67.79287821
{[>]NC(C)(C)C(C[NH3+])C(=O).[+rn=40],CCCCC(C=O)CN[<].[+rn=60]}	60.01774529	15.07936405	40.45351734
{[>]NC(C)(C)C(C[NH3+])C(=O).[+rn=50],CCCCC(C=O)CN[<].[+rn=50]}	54.35130321	11.77907742	25.04903201
{[>]NC(C)(C)C(C[NH3+])C(=O).[+rn=60],CCCCC(C=O)CN[<].[+rn=40]}	38.40222031	10.00235388	15.83541084
{[>]NC(C)(C)C(C[NH3+])C(=O).[+rn=70],CCCCC(C=O)CN[<].[+rn=30]}	33.54940721	8.86807518	15.86506468
{[>]NC(C)(C)C(C[NH3+])C(=O).[+rn=80],CCCCC(C=O)CN[<].[+rn=20]}	24.89993227	8.960809868	24.156571
{[>]NC(C)(C)C(C[NH3+])C(=O).[+rn=90],CCCCC(C=O)CN[<].[+rn=10]}	21.08470319	10.8792152	41.23094079
{[>]NC(C)(C)C(C[NH3+])C(=O).[+rn=10],CCCCC(N)CC=O[<].[+rn=90]}	65.72679593	35.48264633	122.0818766
{[>]NC(C)(C)C(C[NH3+])C(=O).[+rn=20],CCCCC(N)CC=O[<].[+rn=80]}	47.01660483	26.07776528	75.89434648
{[>]NC(C)(C)C(C[NH3+])C(=O).[+rn=30],CCCCC(N)CC=O[<].[+rn=70]}	42.58412682	18.87362438	52.91872472
{[>]NC(C)(C)C(C[NH3+])C(=O).[+rn=40],CCCCC(N)CC=O[<].[+rn=60]}	36.37075439	14.31234608	31.11838825
{[>]NC(C)(C)C(C[NH3+])C(=O).[+rn=50],CCCCC(N)CC=O[<].[+rn=50]}	66.0937035	11.79230893	19.45951013
{[>]NC(C)(C)C(C[NH3+])C(=O).[+rn=60],CCCCC(N)CC=O[<].[+rn=40]}	96.06684164	9.970257086	13.39540173
{[>]NC(C)(C)C(C[NH3+])C(=O).[+rn=70],CCCCC(N)CC=O[<].[+rn=30]}	217.6223521	9.311873771	14.33701412
{[>]NC(C)(C)C(C[NH3+])C(=O).[+rn=80],CCCCC(N)CC=O[<].[+rn=20]}	404.1835844	9.811701969	23.22037589
{[>]NC(C)(C)C(C[NH3+])C(=O).[+rn=90],CCCCC(N)CC=O[<].[+rn=10]}	750.4532282	11.5631253	41.110145
{[>]NC(C)(C)C(C[NH3+])C(=O).[+rn=10],CC(C)CC(C=O)CN[<].[+rn=90]}	12.13860996	42.38164749	127.7287884
{[>]NC(C)(C)C(C[NH3+])C(=O).[+rn=20],CC(C)CC(C=O)CN[<].[+rn=80]}	12.61714006	32.96700437	86.01896146
{[>]NC(C)(C)C(C[NH3+])C(=O).[+rn=30],CC(C)CC(C=O)CN[<].[+rn=70]}	15.59156427	24.21298747	62.17580386
{[>]NC(C)(C)C(C[NH3+])C(=O).[+rn=40],CC(C)CC(C=O)CN[<].[+rn=60]}	19.39682722	17.99087099	38.8310238
{[>]NC(C)(C)C(C[NH3+])C(=O).[+rn=50],CC(C)CC(C=O)CN[<].[+rn=50]}	31.68929395	13.98478317	29.40123145
{[>]NC(C)(C)C(C[NH3+])C(=O).[+rn=60],CC(C)CC(C=O)CN[<].[+rn=40]}	42.26882831	11.76576193	22.86086065
{[>]NC(C)(C)C(C[NH3+])C(=O).[+rn=70],CC(C)CC(C=O)CN[<].[+rn=30]}	68.04477539	10.84074293	21.26256218
{[>]NC(C)(C)C(C[NH3+])C(=O).[+rn=80],CC(C)CC(C=O)CN[<].[+rn=20]}	105.9926601	12.743098	27.28783018
{[>]NC(C)(C)C(C[NH3+])C(=O).[+rn=90],CC(C)CC(C=O)CN[<].[+rn=10]}	198.3377591	16.15423442	42.61145475
{[>]NC(C)(C)C(C[NH3+])C(=O).[+rn=10],CC(N)CC=O[<].[+rn=90]}	780.9322138	27.29573761	112.9411565
{[>]NC(C)(C)C(C[NH3+])C(=O).[+rn=20],CC(N)CC=O[<].[+rn=80]}	424.9889733	23.69021636	76.82916932
{[>]NC(C)(C)C(C[NH3+])C(=O).[+rn=30],CC(N)CC=O[<].[+rn=70]}	301.7740365	23.41502548	60.92390707
{[>]NC(C)(C)C(C[NH3+])C(=O).[+rn=40],CC(N)CC=O[<].[+rn=60]}	124.6471368	24.57932452	33.57655916
{[>]NC(C)(C)C(C[NH3+])C(=O).[+rn=50],CC(N)CC=O[<].[+rn=50]}	97.19390881	26.389956	27.4632594
{[>]NC(C)(C)C(C[NH3+])C(=O).[+rn=60],CC(N)CC=O[<].[+rn=40]}	39.53833359	29.4154629	21.16895768
{[>]NC(C)(C)C(C[NH3+])C(=O).[+rn=70],CC(N)CC=O[<].[+rn=30]}	40.1897301	34.22730949	24.97027721
{[>]NC(C)(C)C(C[NH3+])C(=O).[+rn=80],CC(N)CC=O[<].[+rn=20]}	28.15093676	39.31618281	33.92936097
{[>]NC(C)(C)C(C[NH3+])C(=O).[+rn=90],CC(N)CC=O[<].[+rn=10]}	28.79368042	53.159417	52.02888182
{[>]NC(C)(C)C(C[NH3+])C(=O).[+rn=10],CCC(C=O)CN[<].[+rn=90]}	817.3880145	21.30193554	183.4001917
{[>]NC(C)(C)C(C[NH3+])C(=O).[+rn=20],CCC(C=O)CN[<].[+rn=80]}	458.4095067	16.20948746	125.321535
{[>]NC(C)(C)C(C[NH3+])C(=O).[+rn=30],CCC(C=O)CN[<].[+rn=70]}	310.562318	13.85281341	98.84011204
{[>]NC(C)(C)C(C[NH3+])C(=O).[+rn=40],CCC(C=O)CN[<].[+rn=60]}	129.0304247	12.34753735	57.20739942
{[>]NC(C)(C)C(C[NH3+])C(=O).[+rn=50],CCC(C=O)CN[<].[+rn=50]}	77.7604928	12.66138914	44.45489224
{[>]NC(C)(C)C(C[NH3+])C(=O).[+rn=60],CCC(C=O)CN[<].[+rn=40]}	30.02425711	14.8125495	39.66631361
{[>]NC(C)(C)C(C[NH3+])C(=O).[+rn=70],CCC(C=O)CN[<].[+rn=30]}	24.23196421	20.39940394	42.12504302
{[>]NC(C)(C)C(C[NH3+])C(=O).[+rn=80],CCC(C=O)CN[<].[+rn=20]}	18.85458165	28.5088843	60.54838773
{[>]NC(C)(C)C(C[NH3+])C(=O).[+rn=90],CCC(C=O)CN[<].[+rn=10]}	20.59991876	43.18540209	99.53238523
{[>]NC(C)(C)C(C[NH3+])C(=O).[+rn=10],CCCC(C=O)CN[<].[+rn=90]}	129.2638031	28.40663432	99.80003833
{[>]NC(C)(C)C(C[NH3+])C(=O).[+rn=20],CCCC(C=O)CN[<].[+rn=80]}	81.75580282	20.73180707	62.80923247
{[>]NC(C)(C)C(C[NH3+])C(=O).[+rn=30],CCCC(C=O)CN[<].[+rn=70]}	64.05036399	15.2520233	43.51291087
{[>]NC(C)(C)C(C[NH3+])C(=O).[+rn=40],CCCC(C=O)CN[<].[+rn=60]}	47.19810098	11.12113159	25.09845159
{[>]NC(C)(C)C(C[NH3+])C(=O).[+rn=50],CCCC(C=O)CN[<].[+rn=50]}	57.71025747	8.922282604	17.64951112
{[>]NC(C)(C)C(C[NH3+])C(=O).[+rn=60],CCCC(C=O)CN[<].[+rn=40]}	55.49944895	9.187473882	14.82966979
{[>]NC(C)(C)C(C[NH3+])C(=O).[+rn=70],CCCC(C=O)CN[<].[+rn=30]}	106.6396916	12.52587281	17.47103801
{[>]NC(C)(C)C(C[NH3+])C(=O).[+rn=80],CCCC(C=O)CN[<].[+rn=20]}	139.2241571	17.53897176	32.41359581
{[>]NC(C)(C)C(C[NH3+])C(=O).[+rn=90],CCCC(C=O)CN[<].[+rn=10]}	165.7667764	25.74997797	60.98202051
{[>]NC(C)(C)C(C[NH3+])C(=O).[+rn=10],CCC(CC)CC(N)CC=O[<].[+rn=90]}	8.342294096	31.06086179	172.4047401
{[>]NC(C)(C)C(C[NH3+])C(=O).[+rn=20],CCC(CC)CC(N)CC=O[<].[+rn=80]}	9.735924772	27.01546737	116.5769658
{[>]NC(C)(C)C(C[NH3+])C(=O).[+rn=30],CCC(CC)CC(N)CC=O[<].[+rn=70]}	9.47647337	23.85542509	83.92534394
{[>]NC(C)(C)C(C[NH3+])C(=O).[+rn=40],CCC(CC)CC(N)CC=O[<].[+rn=60]}	8.529574394	20.86575775	54.54409538
{[>]NC(C)(C)C(C[NH3+])C(=O).[+rn=50],CCC(CC)CC(N)CC=O[<].[+rn=50]}	7.228111508	18.67303334	35.97887317
{[>]NC(C)(C)C(C[NH3+])C(=O).[+rn=60],CCC(CC)CC(N)CC=O[<].[+rn=40]}	13.04534249	15.63107311	25.20660983
{[>]NC(C)(C)C(C[NH3+])C(=O).[+rn=70],CCC(CC)CC(N)CC=O[<].[+rn=30]}	29.11200784	13.17758146	23.8313271
{[>]NC(C)(C)C(C[NH3+])C(=O).[+rn=80],CCC(CC)CC(N)CC=O[<].[+rn=20]}	54.54973358	11.49902876	31.09681373
{[>]NC(C)(C)C(C[NH3+])C(=O).[+rn=90],CCC(CC)CC(N)CC=O[<].[+rn=10]}	127.337106	10.20107098	47.22119804
{[>]NC(C)(C)C(C[NH3+])C(=O).[+rn=10],CCCCC(C)C(N)CC=O[<].[+rn=90]}	19.42207719	29.51063139	179.8793171
{[>]NC(C)(C)C(C[NH3+])C(=O).[+rn=20],CCCCC(C)C(N)CC=O[<].[+rn=80]}	16.77367661	24.53398228	117.7467287
{[>]NC(C)(C)C(C[NH3+])C(=O).[+rn=30],CCCCC(C)C(N)CC=O[<].[+rn=70]}	15.47120576	20.40545422	83.76565979
{[>]NC(C)(C)C(C[NH3+])C(=O).[+rn=40],CCCCC(C)C(N)CC=O[<].[+rn=60]}	14.13286369	17.59625457	51.25292862
{[>]NC(C)(C)C(C[NH3+])C(=O).[+rn=50],CCCCC(C)C(N)CC=O[<].[+rn=50]}	16.01377596	15.1692146	32.75154707
{[>]NC(C)(C)C(C[NH3+])C(=O).[+rn=60],CCCCC(C)C(N)CC=O[<].[+rn=40]}	16.53545582	12.42620239	19.84332975
{[>]NC(C)(C)C(C[NH3+])C(=O).[+rn=70],CCCCC(C)C(N)CC=O[<].[+rn=30]}	29.39832241	10.13760757	18.44419795
{[>]NC(C)(C)C(C[NH3+])C(=O).[+rn=80],CCCCC(C)C(N)CC=O[<].[+rn=20]}	104.7321198	8.765145417	25.21727933
{[>]NC(C)(C)C(C[NH3+])C(=O).[+rn=90],CCCCC(C)C(N)CC=O[<].[+rn=10]}	267.6003327	7.63801743	43.0210289
{[>]NC(C)(C)C(C[NH3+])C(=O).[+rn=10],CCCC(C)CC(C=O)CN[<].[+rn=90]}	7.682007966	28.7312228	176.5841045
{[>]NC(C)(C)C(C[NH3+])C(=O).[+rn=20],CCCC(C)CC(C=O)CN[<].[+rn=80]}	6.495033584	23.92470629	115.1375002
{[>]NC(C)(C)C(C[NH3+])C(=O).[+rn=30],CCCC(C)CC(C=O)CN[<].[+rn=70]}	7.025072324	20.00171332	81.76842871
{[>]NC(C)(C)C(C[NH3+])C(=O).[+rn=40],CCCC(C)CC(C=O)CN[<].[+rn=60]}	7.673708311	17.17825954	50.10005352
{[>]NC(C)(C)C(C[NH3+])C(=O).[+rn=50],CCCC(C)CC(C=O)CN[<].[+rn=50]}	7.057432122	14.77095958	33.58831539
{[>]NC(C)(C)C(C[NH3+])C(=O).[+rn=60],CCCC(C)CC(C=O)CN[<].[+rn=40]}	6.335527232	11.70911559	21.42536026
{[>]NC(C)(C)C(C[NH3+])C(=O).[+rn=70],CCCC(C)CC(C=O)CN[<].[+rn=30]}	8.342342364	9.341800384	19.90961235
{[>]NC(C)(C)C(C[NH3+])C(=O).[+rn=80],CCCC(C)CC(C=O)CN[<].[+rn=20]}	24.95890577	7.986147057	28.49744369
{[>]NC(C)(C)C(C[NH3+])C(=O).[+rn=90],CCCC(C)CC(C=O)CN[<].[+rn=10]}	67.78561688	7.360885781	49.31512919
{[>]NC(C)(C)C(C[NH3+])C(=O).[+rn=10],CCCCCC(N)CC=O[<].[+rn=90]}	100.0912371	35.04353963	132.6339923
{[>]NC(C)(C)C(C[NH3+])C(=O).[+rn=20],CCCCCC(N)CC=O[<].[+rn=80]}	74.03335628	26.70797185	84.57854298
{[>]NC(C)(C)C(C[NH3+])C(=O).[+rn=30],CCCCCC(N)CC=O[<].[+rn=70]}	62.89853687	20.1675932	59.51823801
{[>]NC(C)(C)C(C[NH3+])C(=O).[+rn=40],CCCCCC(N)CC=O[<].[+rn=60]}	46.40746477	15.21411265	33.76637596
{[>]NC(C)(C)C(C[NH3+])C(=O).[+rn=50],CCCCCC(N)CC=O[<].[+rn=50]}	46.37562739	12.29587906	21.45773941
{[>]NC(C)(C)C(C[NH3+])C(=O).[+rn=60],CCCCCC(N)CC=O[<].[+rn=40]}	35.08930916	10.17271682	14.36773887
{[>]NC(C)(C)C(C[NH3+])C(=O).[+rn=70],CCCCCC(N)CC=O[<].[+rn=30]}	38.15222947	9.11412564	14.84361722
{[>]NC(C)(C)C(C[NH3+])C(=O).[+rn=80],CCCCCC(N)CC=O[<].[+rn=20]}	40.18315307	8.473688974	22.84725631
{[>]NC(C)(C)C(C[NH3+])C(=O).[+rn=90],CCCCCC(N)CC=O[<].[+rn=10]}	44.51653524	8.790626361	41.37632571
{[>]NC(C)(C)C(C[NH3+])C(=O).[+rn=10],CC(C)CC(C)CC(C=O)CN[<].[+rn=90]}	29.42357731	25.87837034	155.8721641
{[>]NC(C)(C)C(C[NH3+])C(=O).[+rn=20],CC(C)CC(C)CC(C=O)CN[<].[+rn=80]}	25.56335884	22.88401501	103.0182266
{[>]NC(C)(C)C(C[NH3+])C(=O).[+rn=30],CC(C)CC(C)CC(C=O)CN[<].[+rn=70]}	19.57098738	20.46269903	80.89436658
{[>]NC(C)(C)C(C[NH3+])C(=O).[+rn=40],CC(C)CC(C)CC(C=O)CN[<].[+rn=60]}	14.29249609	18.34572759	56.42685234
{[>]NC(C)(C)C(C[NH3+])C(=O).[+rn=50],CC(C)CC(C)CC(C=O)CN[<].[+rn=50]}	10.34587988	16.20295996	41.36406352
{[>]NC(C)(C)C(C[NH3+])C(=O).[+rn=60],CC(C)CC(C)CC(C=O)CN[<].[+rn=40]}	7.492385206	13.63415584	32.20918507
{[>]NC(C)(C)C(C[NH3+])C(=O).[+rn=70],CC(C)CC(C)CC(C=O)CN[<].[+rn=30]}	7.725000172	11.75693235	30.97007902
{[>]NC(C)(C)C(C[NH3+])C(=O).[+rn=80],CC(C)CC(C)CC(C=O)CN[<].[+rn=20]}	11.1843996	10.2299583	35.90231252
{[>]NC(C)(C)C(C[NH3+])C(=O).[+rn=90],CC(C)CC(C)CC(C=O)CN[<].[+rn=10]}	20.95665924	8.824694736	49.63480412
{[>]NC(C)(C)C(C[NH3+])C(=O).[+rn=10],CCC(N)C(C)C=O[<].[+rn=90]}	300.3034844	25.46854235	107.2395949
{[>]NC(C)(C)C(C[NH3+])C(=O).[+rn=20],CCC(N)C(C)C=O[<].[+rn=80]}	184.8732087	18.86500347	73.78154885
{[>]NC(C)(C)C(C[NH3+])C(=O).[+rn=30],CCC(N)C(C)C=O[<].[+rn=70]}	149.3897191	13.31638779	55.43033466
{[>]NC(C)(C)C(C[NH3+])C(=O).[+rn=40],CCC(N)C(C)C=O[<].[+rn=60]}	70.84159608	9.535028902	36.63176429
{[>]NC(C)(C)C(C[NH3+])C(=O).[+rn=50],CCC(N)C(C)C=O[<].[+rn=50]}	40.0364501	8.330725794	30.36180653
{[>]NC(C)(C)C(C[NH3+])C(=O).[+rn=60],CCC(N)C(C)C=O[<].[+rn=40]}	15.75917153	9.120895265	29.3689931
{[>]NC(C)(C)C(C[NH3+])C(=O).[+rn=70],CCC(N)C(C)C=O[<].[+rn=30]}	11.65408984	13.26853551	34.53003096
{[>]NC(C)(C)C(C[NH3+])C(=O).[+rn=80],CCC(N)C(C)C=O[<].[+rn=20]}	11.065479	19.40140091	59.86385407
{[>]NC(C)(C)C(C[NH3+])C(=O).[+rn=90],CCC(N)C(C)C=O[<].[+rn=10]}	15.16227353	28.13760962	106.603079
{[>]NC(C)(C)C(C[NH3+])C(=O).[+rn=10],CCC(C)CC(C=O)CN[<].[+rn=90]}	39.50545913	34.98983286	175.1444131
{[>]NC(C)(C)C(C[NH3+])C(=O).[+rn=20],CCC(C)CC(C=O)CN[<].[+rn=80]}	29.8810247	28.15557219	114.7977461
{[>]NC(C)(C)C(C[NH3+])C(=O).[+rn=30],CCC(C)CC(C=O)CN[<].[+rn=70]}	24.86219814	22.51565161	82.52235961
{[>]NC(C)(C)C(C[NH3+])C(=O).[+rn=40],CCC(C)CC(C=O)CN[<].[+rn=60]}	18.99016369	17.93709681	52.52292237
{[>]NC(C)(C)C(C[NH3+])C(=O).[+rn=50],CCC(C)CC(C=O)CN[<].[+rn=50]}	18.91094479	14.44297462	35.14997903
{[>]NC(C)(C)C(C[NH3+])C(=O).[+rn=60],CCC(C)CC(C=O)CN[<].[+rn=40]}	18.4338129	11.09859819	23.2620176
{[>]NC(C)(C)C(C[NH3+])C(=O).[+rn=70],CCC(C)CC(C=O)CN[<].[+rn=30]}	21.03360068	8.659832615	20.36381306
{[>]NC(C)(C)C(C[NH3+])C(=O).[+rn=80],CCC(C)CC(C=O)CN[<].[+rn=20]}	29.50842844	7.613847594	24.7707141
{[>]NC(C)(C)C(C[NH3+])C(=O).[+rn=90],CCC(C)CC(C=O)CN[<].[+rn=10]}	35.18419905	7.502979015	36.93329026
{[>]NC(C)(C)C(C[NH3+])C(=O).[+rn=10],CC(C)CCCC(N)CC=O[<].[+rn=90]}	82.75247794	30.56507227	164.5433863
{[>]NC(C)(C)C(C[NH3+])C(=O).[+rn=20],CC(C)CCCC(N)CC=O[<].[+rn=80]}	69.47520472	25.37400628	108.0602044
{[>]NC(C)(C)C(C[NH3+])C(=O).[+rn=30],CC(C)CCCC(N)CC=O[<].[+rn=70]}	60.48321757	21.72771151	74.82347688
{[>]NC(C)(C)C(C[NH3+])C(=O).[+rn=40],CC(C)CCCC(N)CC=O[<].[+rn=60]}	44.62325983	18.96587354	44.79260627
{[>]NC(C)(C)C(C[NH3+])C(=O).[+rn=50],CC(C)CCCC(N)CC=O[<].[+rn=50]}	38.99682923	16.80739711	28.15859091
{[>]NC(C)(C)C(C[NH3+])C(=O).[+rn=60],CC(C)CCCC(N)CC=O[<].[+rn=40]}	28.62167575	14.22027474	19.5620177
{[>]NC(C)(C)C(C[NH3+])C(=O).[+rn=70],CC(C)CCCC(N)CC=O[<].[+rn=30]}	22.24561128	12.12710417	18.43261482
{[>]NC(C)(C)C(C[NH3+])C(=O).[+rn=80],CC(C)CCCC(N)CC=O[<].[+rn=20]}	15.06283417	10.64687807	25.31894091
{[>]NC(C)(C)C(C[NH3+])C(=O).[+rn=90],CC(C)CCCC(N)CC=O[<].[+rn=10]}	13.15375665	9.580333792	42.46750198
{[>]NC(C)(C)C(C[NH3+])C(=O).[+rn=10],CCC(C)C(C)CC(C=O)CN[<].[+rn=90]}	21.01543809	26.90906578	211.6826778
{[>]NC(C)(C)C(C[NH3+])C(=O).[+rn=20],CCC(C)C(C)CC(C=O)CN[<].[+rn=80]}	18.12215024	23.96946298	147.6974201
{[>]NC(C)(C)C(C[NH3+])C(=O).[+rn=30],CCC(C)C(C)CC(C=O)CN[<].[+rn=70]}	16.29349345	21.52156684	110.2726552
{[>]NC(C)(C)C(C[NH3+])C(=O).[+rn=40],CCC(C)C(C)CC(C=O)CN[<].[+rn=60]}	14.61840815	19.21545877	74.11500637
{[>]NC(C)(C)C(C[NH3+])C(=O).[+rn=50],CCC(C)C(C)CC(C=O)CN[<].[+rn=50]}	14.31673843	16.87886004	51.19353292
{[>]NC(C)(C)C(C[NH3+])C(=O).[+rn=60],CCC(C)C(C)CC(C=O)CN[<].[+rn=40]}	12.54757023	14.08782731	36.49804594
{[>]NC(C)(C)C(C[NH3+])C(=O).[+rn=70],CCC(C)C(C)CC(C=O)CN[<].[+rn=30]}	11.93755973	11.92615786	32.36547142
{[>]NC(C)(C)C(C[NH3+])C(=O).[+rn=80],CCC(C)C(C)CC(C=O)CN[<].[+rn=20]}	11.07850537	10.19661729	32.62433333
{[>]NC(C)(C)C(C[NH3+])C(=O).[+rn=90],CCC(C)C(C)CC(C=O)CN[<].[+rn=10]}	11.45692913	8.796929002	42.3761879
{[>]NC(C)(C)C(C[NH3+])C(=O).[+rn=10],CC(N)C(C)C=O[<].[+rn=90]}	471.090449	22.09651175	121.5202969
{[>]NC(C)(C)C(C[NH3+])C(=O).[+rn=20],CC(N)C(C)C=O[<].[+rn=80]}	297.1578912	17.57926101	85.48468386
{[>]NC(C)(C)C(C[NH3+])C(=O).[+rn=30],CC(N)C(C)C=O[<].[+rn=70]}	212.9824243	14.9759599	65.7624993
{[>]NC(C)(C)C(C[NH3+])C(=O).[+rn=40],CC(N)C(C)C=O[<].[+rn=60]}	93.6664848	13.5069681	38.69521708
{[>]NC(C)(C)C(C[NH3+])C(=O).[+rn=50],CC(N)C(C)C=O[<].[+rn=50]}	52.70350705	13.60030135	30.27035574
{[>]NC(C)(C)C(C[NH3+])C(=O).[+rn=60],CC(N)C(C)C=O[<].[+rn=40]}	23.2353135	15.75075297	27.74163517
{[>]NC(C)(C)C(C[NH3+])C(=O).[+rn=70],CC(N)C(C)C=O[<].[+rn=30]}	21.60308283	19.99415908	35.77385483
{[>]NC(C)(C)C(C[NH3+])C(=O).[+rn=80],CC(N)C(C)C=O[<].[+rn=20]}	17.8074654	26.524336	48.57045829
{[>]NC(C)(C)C(C[NH3+])C(=O).[+rn=90],CC(N)C(C)C=O[<].[+rn=10]}	17.70788584	37.36659139	77.80752671
{[>]NC(C)(C)C(C[NH3+])C(=O).[+rn=10],CCC(CC)C(N)CC=O[<].[+rn=90]}	20.14096686	30.22648249	159.5273204
{[>]NC(C)(C)C(C[NH3+])C(=O).[+rn=20],CCC(CC)C(N)CC=O[<].[+rn=80]}	18.16219366	24.7870942	103.977606
{[>]NC(C)(C)C(C[NH3+])C(=O).[+rn=30],CCC(CC)C(N)CC=O[<].[+rn=70]}	16.77960303	20.56347902	76.56951412
{[>]NC(C)(C)C(C[NH3+])C(=O).[+rn=40],CCC(CC)C(N)CC=O[<].[+rn=60]}	13.87319509	17.55098639	49.45354349
{[>]NC(C)(C)C(C[NH3+])C(=O).[+rn=50],CCC(CC)C(N)CC=O[<].[+rn=50]}	12.19001094	15.45126881	34.13858147
{[>]NC(C)(C)C(C[NH3+])C(=O).[+rn=60],CCC(CC)C(N)CC=O[<].[+rn=40]}	8.783135245	13.07590701	27.63834957
{[>]NC(C)(C)C(C[NH3+])C(=O).[+rn=70],CCC(CC)C(N)CC=O[<].[+rn=30]}	7.577589745	12.33766874	31.94048597
{[>]NC(C)(C)C(C[NH3+])C(=O).[+rn=80],CCC(CC)C(N)CC=O[<].[+rn=20]}	6.741959339	12.76485631	57.17615526
{[>]NC(C)(C)C(C[NH3+])C(=O).[+rn=90],CCC(CC)C(N)CC=O[<].[+rn=10]}	6.449943381	14.12858601	93.70818159
{[>]NC(C)(C)C(C[NH3+])C(=O).[+rn=10],CCCCCC(C=O)CN[<].[+rn=90]}	58.32380126	35.3022649	137.2884992
{[>]NC(C)(C)C(C[NH3+])C(=O).[+rn=20],CCCCCC(C=O)CN[<].[+rn=80]}	47.39447722	26.94739444	88.09349927
{[>]NC(C)(C)C(C[NH3+])C(=O).[+rn=30],CCCCCC(C=O)CN[<].[+rn=70]}	41.51808423	20.51188583	62.70946266
{[>]NC(C)(C)C(C[NH3+])C(=O).[+rn=40],CCCCCC(C=O)CN[<].[+rn=60]}	29.68255671	15.45158398	35.65527965
{[>]NC(C)(C)C(C[NH3+])C(=O).[+rn=50],CCCCCC(C=O)CN[<].[+rn=50]}	28.7979336	12.17333222	22.7040476
{[>]NC(C)(C)C(C[NH3+])C(=O).[+rn=60],CCCCCC(C=O)CN[<].[+rn=40]}	27.92499532	9.457763712	14.74670728
{[>]NC(C)(C)C(C[NH3+])C(=O).[+rn=70],CCCCCC(C=O)CN[<].[+rn=30]}	48.90566593	7.879395027	15.37604118
{[>]NC(C)(C)C(C[NH3+])C(=O).[+rn=80],CCCCCC(C=O)CN[<].[+rn=20]}	71.36183344	7.586046856	24.64583863
{[>]NC(C)(C)C(C[NH3+])C(=O).[+rn=90],CCCCCC(C=O)CN[<].[+rn=10]}	120.4428299	8.060379811	44.94877932
{[>]NC(C)(C)C(C[NH3+])C(=O).[+rn=10],CCC(C)CC(N)CC=O[<].[+rn=90]}	40.56353632	31.37213376	193.40303
{[>]NC(C)(C)C(C[NH3+])C(=O).[+rn=20],CCC(C)CC(N)CC=O[<].[+rn=80]}	29.38086638	24.8147733	126.283521
{[>]NC(C)(C)C(C[NH3+])C(=O).[+rn=30],CCC(C)CC(N)CC=O[<].[+rn=70]}	23.68307899	19.21025349	88.21152679
{[>]NC(C)(C)C(C[NH3+])C(=O).[+rn=40],CCC(C)CC(N)CC=O[<].[+rn=60]}	18.56695915	15.20385518	49.69992292
{[>]NC(C)(C)C(C[NH3+])C(=O).[+rn=50],CCC(C)CC(N)CC=O[<].[+rn=50]}	17.55974648	12.17760679	30.94858159
{[>]NC(C)(C)C(C[NH3+])C(=O).[+rn=60],CCC(C)CC(N)CC=O[<].[+rn=40]}	16.74554904	10.12002503	20.56084495
{[>]NC(C)(C)C(C[NH3+])C(=O).[+rn=70],CCC(C)CC(N)CC=O[<].[+rn=30]}	21.68377548	8.651972964	22.54497203
{[>]NC(C)(C)C(C[NH3+])C(=O).[+rn=80],CCC(C)CC(N)CC=O[<].[+rn=20]}	28.48157841	8.061281375	41.63881823
{[>]NC(C)(C)C(C[NH3+])C(=O).[+rn=90],CCC(C)CC(N)CC=O[<].[+rn=10]}	35.66134361	7.947720083	72.11626911
{[>]NC(C)(C)C(C[NH3+])C(=O).[+rn=10],CCCC(CC)C(C=O)CN[<].[+rn=90]}	7.431737965	28.18779873	234.2323176
{[>]NC(C)(C)C(C[NH3+])C(=O).[+rn=20],CCCC(CC)C(C=O)CN[<].[+rn=80]}	7.136428106	23.83301708	158.9639161
{[>]NC(C)(C)C(C[NH3+])C(=O).[+rn=30],CCCC(CC)C(C=O)CN[<].[+rn=70]}	6.989457245	20.57797081	119.2646775
{[>]NC(C)(C)C(C[NH3+])C(=O).[+rn=40],CCCC(CC)C(C=O)CN[<].[+rn=60]}	6.306748219	17.81015669	76.93774285
{[>]NC(C)(C)C(C[NH3+])C(=O).[+rn=50],CCCC(CC)C(C=O)CN[<].[+rn=50]}	6.495574839	15.23560605	53.61302562
{[>]NC(C)(C)C(C[NH3+])C(=O).[+rn=60],CCCC(CC)C(C=O)CN[<].[+rn=40]}	6.420634632	12.18197946	30.27665444
{[>]NC(C)(C)C(C[NH3+])C(=O).[+rn=70],CCCC(CC)C(C=O)CN[<].[+rn=30]}	7.749135848	9.682789428	28.66731809
{[>]NC(C)(C)C(C[NH3+])C(=O).[+rn=80],CCCC(CC)C(C=O)CN[<].[+rn=20]}	25.56684021	7.915845492	36.68958031
{[>]NC(C)(C)C(C[NH3+])C(=O).[+rn=90],CCCC(CC)C(C=O)CN[<].[+rn=10]}	101.6762143	6.942378387	58.87062309
{[>]NC(C)(C)C(C[NH3+])C(=O).[+rn=10],CCCC(N)C(C=O)CC[<].[+rn=90]}	21.05274131	28.61039562	230.3107768
{[>]NC(C)(C)C(C[NH3+])C(=O).[+rn=20],CCCC(N)C(C=O)CC[<].[+rn=80]}	16.08298674	22.49918703	154.3305163
{[>]NC(C)(C)C(C[NH3+])C(=O).[+rn=30],CCCC(N)C(C=O)CC[<].[+rn=70]}	13.81544624	17.37817193	113.9873089
{[>]NC(C)(C)C(C[NH3+])C(=O).[+rn=40],CCCC(N)C(C=O)CC[<].[+rn=60]}	11.38208749	13.49262279	68.55619342
{[>]NC(C)(C)C(C[NH3+])C(=O).[+rn=50],CCCC(N)C(C=O)CC[<].[+rn=50]}	10.92473166	10.48904447	44.49956351
{[>]NC(C)(C)C(C[NH3+])C(=O).[+rn=60],CCCC(N)C(C=O)CC[<].[+rn=40]}	11.68024556	7.986350365	27.38497789
{[>]NC(C)(C)C(C[NH3+])C(=O).[+rn=70],CCCC(N)C(C=O)CC[<].[+rn=30]}	18.01048312	6.611258201	32.23123639
{[>]NC(C)(C)C(C[NH3+])C(=O).[+rn=80],CCCC(N)C(C=O)CC[<].[+rn=20]}	30.7664023	6.341577572	64.62468563
{[>]NC(C)(C)C(C[NH3+])C(=O).[+rn=90],CCCC(N)C(C=O)CC[<].[+rn=10]}	51.85325595	6.802043657	104.4487595
{[>]NC(C)(C)C(C[NH3+])C(=O).[+rn=10],CCCCCCC(N)CC=O[<].[+rn=90]}	23.11712359	31.10476991	115.6984442
{[>]NC(C)(C)C(C[NH3+])C(=O).[+rn=20],CCCCCCC(N)CC=O[<].[+rn=80]}	19.82867108	24.34193321	75.16111563
{[>]NC(C)(C)C(C[NH3+])C(=O).[+rn=30],CCCCCCC(N)CC=O[<].[+rn=70]}	19.01538871	19.42969869	53.40555278
{[>]NC(C)(C)C(C[NH3+])C(=O).[+rn=40],CCCCCCC(N)CC=O[<].[+rn=60]}	18.73461039	15.46247238	30.58558272
{[>]NC(C)(C)C(C[NH3+])C(=O).[+rn=50],CCCCCCC(N)CC=O[<].[+rn=50]}	20.8638704	13.22832039	20.33617717
{[>]NC(C)(C)C(C[NH3+])C(=O).[+rn=60],CCCCCCC(N)CC=O[<].[+rn=40]}	24.82139984	11.23350979	14.67909292
{[>]NC(C)(C)C(C[NH3+])C(=O).[+rn=70],CCCCCCC(N)CC=O[<].[+rn=30]}	46.44765596	9.873971399	15.96665853
{[>]NC(C)(C)C(C[NH3+])C(=O).[+rn=80],CCCCCCC(N)CC=O[<].[+rn=20]}	124.3574354	8.928259982	24.88722181
{[>]NC(C)(C)C(C[NH3+])C(=O).[+rn=90],CCCCCCC(N)CC=O[<].[+rn=10]}	338.6240325	8.493287032	45.04163706
{[>]NC(C)(C)C(C[NH3+])C(=O).[+rn=10],CCC(CC)CC(C=O)CN[<].[+rn=90]}	44.49541703	38.97944764	262.9353853
{[>]NC(C)(C)C(C[NH3+])C(=O).[+rn=20],CCC(CC)CC(C=O)CN[<].[+rn=80]}	37.78587754	33.71855213	173.4802626
{[>]NC(C)(C)C(C[NH3+])C(=O).[+rn=30],CCC(CC)CC(C=O)CN[<].[+rn=70]}	33.03524421	29.51888254	126.9501812
{[>]NC(C)(C)C(C[NH3+])C(=O).[+rn=40],CCC(CC)CC(C=O)CN[<].[+rn=60]}	25.83664595	25.06181016	82.04848294
{[>]NC(C)(C)C(C[NH3+])C(=O).[+rn=50],CCC(CC)CC(C=O)CN[<].[+rn=50]}	23.5836364	21.13168417	51.83136709
{[>]NC(C)(C)C(C[NH3+])C(=O).[+rn=60],CCC(CC)CC(C=O)CN[<].[+rn=40]}	18.33241223	17.21631301	30.11863011
{[>]NC(C)(C)C(C[NH3+])C(=O).[+rn=70],CCC(CC)CC(C=O)CN[<].[+rn=30]}	15.91853562	14.08077612	23.3631279
{[>]NC(C)(C)C(C[NH3+])C(=O).[+rn=80],CCC(CC)CC(C=O)CN[<].[+rn=20]}	12.78819639	11.81787143	22.68833553
{[>]NC(C)(C)C(C[NH3+])C(=O).[+rn=90],CCC(CC)CC(C=O)CN[<].[+rn=10]}	11.51052293	10.32520983	29.80071362
{[>]NC(C)(C)C(C[NH3+])C(=O).[+rn=10],CCCCC(N)C(C=O)CC[<].[+rn=90]}	6.642291129	26.08464532	197.2282915
{[>]NC(C)(C)C(C[NH3+])C(=O).[+rn=20],CCCCC(N)C(C=O)CC[<].[+rn=80]}	6.540194334	21.81739759	133.2612758
{[>]NC(C)(C)C(C[NH3+])C(=O).[+rn=30],CCCCC(N)C(C=O)CC[<].[+rn=70]}	7.018173037	18.40529123	96.03197996
{[>]NC(C)(C)C(C[NH3+])C(=O).[+rn=40],CCCCC(N)C(C=O)CC[<].[+rn=60]}	7.438850258	15.38579072	59.62556016
{[>]NC(C)(C)C(C[NH3+])C(=O).[+rn=50],CCCCC(N)C(C=O)CC[<].[+rn=50]}	6.533614178	13.16165237	39.26721855
{[>]NC(C)(C)C(C[NH3+])C(=O).[+rn=60],CCCCC(N)C(C=O)CC[<].[+rn=40]}	6.996026321	10.70912815	23.12896249
{[>]NC(C)(C)C(C[NH3+])C(=O).[+rn=70],CCCCC(N)C(C=O)CC[<].[+rn=30]}	13.132211	8.358034584	23.71489914
{[>]NC(C)(C)C(C[NH3+])C(=O).[+rn=80],CCCCC(N)C(C=O)CC[<].[+rn=20]}	51.05523632	7.04799287	39.01806773
{[>]NC(C)(C)C(C[NH3+])C(=O).[+rn=90],CCCCC(N)C(C=O)CC[<].[+rn=10]}	192.2733874	6.415561225	71.20877066
{[>]NC(C)(C)C(C[NH3+])C(=O).[+rn=10],CCCC(C)C(C=O)CN[<].[+rn=90]}	28.94779007	26.85561281	198.4976771
{[>]NC(C)(C)C(C[NH3+])C(=O).[+rn=20],CCCC(C)C(C=O)CN[<].[+rn=80]}	24.77584819	21.52549162	133.83741
{[>]NC(C)(C)C(C[NH3+])C(=O).[+rn=30],CCCC(C)C(C=O)CN[<].[+rn=70]}	20.82198305	16.8496528	97.76823401
{[>]NC(C)(C)C(C[NH3+])C(=O).[+rn=40],CCCC(C)C(C=O)CN[<].[+rn=60]}	15.5541903	13.19817089	56.95208905
{[>]NC(C)(C)C(C[NH3+])C(=O).[+rn=50],CCCC(C)C(C=O)CN[<].[+rn=50]}	13.81192049	10.56951631	37.6697566
{[>]NC(C)(C)C(C[NH3+])C(=O).[+rn=60],CCCC(C)C(C=O)CN[<].[+rn=40]}	10.83310452	8.189237267	25.91736604
{[>]NC(C)(C)C(C[NH3+])C(=O).[+rn=70],CCCC(C)C(C=O)CN[<].[+rn=30]}	11.8190686	6.703129687	32.00091859
{[>]NC(C)(C)C(C[NH3+])C(=O).[+rn=80],CCCC(C)C(C=O)CN[<].[+rn=20]}	12.89533547	6.313879951	64.70066641
{[>]NC(C)(C)C(C[NH3+])C(=O).[+rn=90],CCCC(C)C(C=O)CN[<].[+rn=10]}	13.17979914	6.540133428	111.9968893
{[>]NC(C)(C)C(C[NH3+])C(=O).[+rn=10],CCCCC(C)CC(C=O)CN[<].[+rn=90]}	7.843336189	29.27439095	182.2730758
{[>]NC(C)(C)C(C[NH3+])C(=O).[+rn=20],CCCCC(C)CC(C=O)CN[<].[+rn=80]}	7.121611151	25.40443293	122.4109714
{[>]NC(C)(C)C(C[NH3+])C(=O).[+rn=30],CCCCC(C)CC(C=O)CN[<].[+rn=70]}	7.364616207	22.55060024	87.84691587
{[>]NC(C)(C)C(C[NH3+])C(=O).[+rn=40],CCCCC(C)CC(C=O)CN[<].[+rn=60]}	9.858677985	19.3108167	56.45085951
{[>]NC(C)(C)C(C[NH3+])C(=O).[+rn=50],CCCCC(C)CC(C=O)CN[<].[+rn=50]}	15.46524775	16.66476519	37.3075672
{[>]NC(C)(C)C(C[NH3+])C(=O).[+rn=60],CCCCC(C)CC(C=O)CN[<].[+rn=40]}	23.93381614	13.893152	21.63094313
{[>]NC(C)(C)C(C[NH3+])C(=O).[+rn=70],CCCCC(C)CC(C=O)CN[<].[+rn=30]}	46.23700171	11.67866963	18.67866687
{[>]NC(C)(C)C(C[NH3+])C(=O).[+rn=80],CCCCC(C)CC(C=O)CN[<].[+rn=20]}	76.32497097	9.898353918	23.14057031
{[>]NC(C)(C)C(C[NH3+])C(=O).[+rn=90],CCCCC(C)CC(C=O)CN[<].[+rn=10]}	161.3199003	8.605755616	37.49304638
{[>]NC(C)(C)C(C[NH3+])C(=O).[+rn=10],CCC(CC)C(C)C(N)CC=O[<].[+rn=90]}	31.41388868	22.63408993	134.6267507
{[>]NC(C)(C)C(C[NH3+])C(=O).[+rn=20],CCC(CC)C(C)C(N)CC=O[<].[+rn=80]}	26.47701066	20.29672762	91.03256874
{[>]NC(C)(C)C(C[NH3+])C(=O).[+rn=30],CCC(CC)C(C)C(N)CC=O[<].[+rn=70]}	21.20343864	18.30680908	70.33250382
{[>]NC(C)(C)C(C[NH3+])C(=O).[+rn=40],CCC(CC)C(C)C(N)CC=O[<].[+rn=60]}	15.93366484	16.39955951	51.17419342
{[>]NC(C)(C)C(C[NH3+])C(=O).[+rn=50],CCC(CC)C(C)C(N)CC=O[<].[+rn=50]}	11.13840975	15.02398401	42.14757078
{[>]NC(C)(C)C(C[NH3+])C(=O).[+rn=60],CCC(CC)C(C)C(N)CC=O[<].[+rn=40]}	8.345733123	13.06807856	37.42293558
{[>]NC(C)(C)C(C[NH3+])C(=O).[+rn=70],CCC(CC)C(C)C(N)CC=O[<].[+rn=30]}	6.449463924	11.61815379	36.11591412
{[>]NC(C)(C)C(C[NH3+])C(=O).[+rn=80],CCC(CC)C(C)C(N)CC=O[<].[+rn=20]}	8.725746917	10.4896234	41.35329121
{[>]NC(C)(C)C(C[NH3+])C(=O).[+rn=90],CCC(CC)C(C)C(N)CC=O[<].[+rn=10]}	14.94030857	9.232461882	57.35746687
{[>]NC(C)(C)C(C[NH3+])C(=O).[+rn=10],CCCC(N)C(C=O)CCC[<].[+rn=90]}	7.286602974	31.61248896	253.0389726
{[>]NC(C)(C)C(C[NH3+])C(=O).[+rn=20],CCCC(N)C(C=O)CCC[<].[+rn=80]}	6.423138998	26.7142778	171.4750469
{[>]NC(C)(C)C(C[NH3+])C(=O).[+rn=30],CCCC(N)C(C=O)CCC[<].[+rn=70]}	6.496498188	23.15877097	125.2353967
{[>]NC(C)(C)C(C[NH3+])C(=O).[+rn=40],CCCC(N)C(C=O)CCC[<].[+rn=60]}	7.003638981	19.74299133	81.49597824
{[>]NC(C)(C)C(C[NH3+])C(=O).[+rn=50],CCCC(N)C(C=O)CCC[<].[+rn=50]}	6.299322784	17.20613588	58.27522752
{[>]NC(C)(C)C(C[NH3+])C(=O).[+rn=60],CCCC(N)C(C=O)CCC[<].[+rn=40]}	6.541066778	13.11149883	29.38460185
{[>]NC(C)(C)C(C[NH3+])C(=O).[+rn=70],CCCC(N)C(C=O)CCC[<].[+rn=30]}	6.770550805	10.14152336	25.75110431
{[>]NC(C)(C)C(C[NH3+])C(=O).[+rn=80],CCCC(N)C(C=O)CCC[<].[+rn=20]}	34.39254554	8.214913097	30.33869641
{[>]NC(C)(C)C(C[NH3+])C(=O).[+rn=90],CCCC(N)C(C=O)CCC[<].[+rn=10]}	175.6415925	7.104638887	46.25238171
{[>]NC(C)(C)C(C[NH3+])C(=O).[+rn=10],CCC(N)C(C=O)CC[<].[+rn=90]}	18.14867555	31.41219977	173.9713662
{[>]NC(C)(C)C(C[NH3+])C(=O).[+rn=20],CCC(N)C(C=O)CC[<].[+rn=80]}	15.88227491	23.1805848	116.0340229
{[>]NC(C)(C)C(C[NH3+])C(=O).[+rn=30],CCC(N)C(C=O)CC[<].[+rn=70]}	16.99770666	15.78962686	84.2883327
{[>]NC(C)(C)C(C[NH3+])C(=O).[+rn=40],CCC(N)C(C=O)CC[<].[+rn=60]}	16.87410911	10.55326546	48.75172118
{[>]NC(C)(C)C(C[NH3+])C(=O).[+rn=50],CCC(N)C(C=O)CC[<].[+rn=50]}	30.65674333	7.346533887	33.18226049
{[>]NC(C)(C)C(C[NH3+])C(=O).[+rn=60],CCC(N)C(C=O)CC[<].[+rn=40]}	53.40754775	6.384753556	29.2297855
{[>]NC(C)(C)C(C[NH3+])C(=O).[+rn=70],CCC(N)C(C=O)CC[<].[+rn=30]}	106.1769779	6.776401766	39.14879141
{[>]NC(C)(C)C(C[NH3+])C(=O).[+rn=80],CCC(N)C(C=O)CC[<].[+rn=20]}	142.3987579	9.363371541	104.8795273
{[>]NC(C)(C)C(C[NH3+])C(=O).[+rn=90],CCC(N)C(C=O)CC[<].[+rn=10]}	207.0615772	12.8218676	158.7600612
{[>]NC(C)(C)C(C[NH3+])C(=O).[+rn=10],CCCCC(C)C(C=O)CN[<].[+rn=90]}	8.709665754	25.7057121	190.637464
{[>]NC(C)(C)C(C[NH3+])C(=O).[+rn=20],CCCCC(C)C(C=O)CN[<].[+rn=80]}	8.162552482	21.59193352	127.1835417
{[>]NC(C)(C)C(C[NH3+])C(=O).[+rn=30],CCCCC(C)C(C=O)CN[<].[+rn=70]}	8.361091716	18.16591979	93.75342406
{[>]NC(C)(C)C(C[NH3+])C(=O).[+rn=40],CCCCC(C)C(C=O)CN[<].[+rn=60]}	7.970169345	15.34544487	57.32136314
{[>]NC(C)(C)C(C[NH3+])C(=O).[+rn=50],CCCCC(C)C(C=O)CN[<].[+rn=50]}	9.831402999	13.1893032	37.45270411
{[>]NC(C)(C)C(C[NH3+])C(=O).[+rn=60],CCCCC(C)C(C=O)CN[<].[+rn=40]}	11.59973718	10.83160114	23.22305753
{[>]NC(C)(C)C(C[NH3+])C(=O).[+rn=70],CCCCC(C)C(C=O)CN[<].[+rn=30]}	23.16349265	8.743044392	25.81717132
{[>]NC(C)(C)C(C[NH3+])C(=O).[+rn=80],CCCCC(C)C(C=O)CN[<].[+rn=20]}	80.06344037	7.396361219	43.82062353
{[>]NC(C)(C)C(C[NH3+])C(=O).[+rn=90],CCCCC(C)C(C=O)CN[<].[+rn=10]}	271.6611761	6.623269076	77.3409372
{[>]NC(C)(C)C(C[NH3+])C(=O).[+rn=10],CC(C)CCC(N)CC=O[<].[+rn=90]}	25.41750377	38.8531859	148.9434581
{[>]NC(C)(C)C(C[NH3+])C(=O).[+rn=20],CC(C)CCC(N)CC=O[<].[+rn=80]}	33.98491408	30.34165243	96.42777447
{[>]NC(C)(C)C(C[NH3+])C(=O).[+rn=30],CC(C)CCC(N)CC=O[<].[+rn=70]}	52.74480887	24.33103031	66.25330509
{[>]NC(C)(C)C(C[NH3+])C(=O).[+rn=40],CC(C)CCC(N)CC=O[<].[+rn=60]}	68.53325399	19.25888931	38.29328681
{[>]NC(C)(C)C(C[NH3+])C(=O).[+rn=50],CC(C)CCC(N)CC=O[<].[+rn=50]}	113.3231511	15.77310817	24.24161501
{[>]NC(C)(C)C(C[NH3+])C(=O).[+rn=60],CC(C)CCC(N)CC=O[<].[+rn=40]}	153.8127619	13.3510308	16.20321424
{[>]NC(C)(C)C(C[NH3+])C(=O).[+rn=70],CC(C)CCC(N)CC=O[<].[+rn=30]}	243.3142007	11.2639786	14.57966386
{[>]NC(C)(C)C(C[NH3+])C(=O).[+rn=80],CC(C)CCC(N)CC=O[<].[+rn=20]}	329.8066354	10.17884478	17.52587291
{[>]NC(C)(C)C(C[NH3+])C(=O).[+rn=90],CC(C)CCC(N)CC=O[<].[+rn=10]}	511.2837006	9.896801853	28.6983478
{[>]NC(C)(C)C(C[NH3+])C(=O).[+rn=10],CCCCC(C=O)C(N)CCC[<].[+rn=90]}	31.19278797	33.39466949	292.422867
{[>]NC(C)(C)C(C[NH3+])C(=O).[+rn=20],CCCCC(C=O)C(N)CCC[<].[+rn=80]}	26.87882068	29.70642243	197.8484571
{[>]NC(C)(C)C(C[NH3+])C(=O).[+rn=30],CCCCC(C=O)C(N)CCC[<].[+rn=70]}	24.4806632	26.75825389	147.9507084
{[>]NC(C)(C)C(C[NH3+])C(=O).[+rn=40],CCCCC(C=O)C(N)CCC[<].[+rn=60]}	20.07157695	22.93469626	98.92422039
{[>]NC(C)(C)C(C[NH3+])C(=O).[+rn=50],CCCCC(C=O)C(N)CCC[<].[+rn=50]}	17.3601573	19.6340968	63.52127576
{[>]NC(C)(C)C(C[NH3+])C(=O).[+rn=60],CCCCC(C=O)C(N)CCC[<].[+rn=40]}	15.21449983	16.01705308	35.0898027
{[>]NC(C)(C)C(C[NH3+])C(=O).[+rn=70],CCCCC(C=O)C(N)CCC[<].[+rn=30]}	14.00325854	13.23162488	26.47149864
{[>]NC(C)(C)C(C[NH3+])C(=O).[+rn=80],CCCCC(C=O)C(N)CCC[<].[+rn=20]}	13.43539859	10.92984916	27.61566391
{[>]NC(C)(C)C(C[NH3+])C(=O).[+rn=90],CCCCC(C=O)C(N)CCC[<].[+rn=10]}	13.11350886	8.943756552	37.1542202
{[>]NC(C)(C)C(C[NH3+])C(=O).[+rn=10],CCCCCCC(C=O)CN[<].[+rn=90]}	20.44481405	31.57824965	117.9374195
{[>]NC(C)(C)C(C[NH3+])C(=O).[+rn=20],CCCCCCC(C=O)CN[<].[+rn=80]}	17.16797945	24.98641008	78.11518897
{[>]NC(C)(C)C(C[NH3+])C(=O).[+rn=30],CCCCCCC(C=O)CN[<].[+rn=70]}	16.19256287	19.90032172	55.81992863
{[>]NC(C)(C)C(C[NH3+])C(=O).[+rn=40],CCCCCCC(C=O)CN[<].[+rn=60]}	15.56449052	15.64314597	32.48602886
{[>]NC(C)(C)C(C[NH3+])C(=O).[+rn=50],CCCCCCC(C=O)CN[<].[+rn=50]}	17.97833065	12.80274143	21.16403896
{[>]NC(C)(C)C(C[NH3+])C(=O).[+rn=60],CCCCCCC(C=O)CN[<].[+rn=40]}	19.87476688	10.23935559	14.85072409
{[>]NC(C)(C)C(C[NH3+])C(=O).[+rn=70],CCCCCCC(C=O)CN[<].[+rn=30]}	35.31497466	8.317518804	16.40489878
{[>]NC(C)(C)C(C[NH3+])C(=O).[+rn=80],CCCCCCC(C=O)CN[<].[+rn=20]}	110.370966	7.521543552	26.3839941
{[>]NC(C)(C)C(C[NH3+])C(=O).[+rn=90],CCCCCCC(C=O)CN[<].[+rn=10]}	305.4095886	7.330898897	48.11263485
{[>]NC(C)(C)C(C[NH3+])C(=O).[+rn=10],CCC(C)CCC(C=O)CN[<].[+rn=90]}	86.40516903	33.24618826	214.8366604
{[>]NC(C)(C)C(C[NH3+])C(=O).[+rn=20],CCC(C)CCC(C=O)CN[<].[+rn=80]}	77.81949476	27.55889972	140.5739935
{[>]NC(C)(C)C(C[NH3+])C(=O).[+rn=30],CCC(C)CCC(C=O)CN[<].[+rn=70]}	69.92335858	22.89055592	99.02940291
{[>]NC(C)(C)C(C[NH3+])C(=O).[+rn=40],CCC(C)CCC(C=O)CN[<].[+rn=60]}	53.65068382	19.36810372	59.99381882
{[>]NC(C)(C)C(C[NH3+])C(=O).[+rn=50],CCC(C)CCC(C=O)CN[<].[+rn=50]}	46.25858946	16.19657322	37.00301396
{[>]NC(C)(C)C(C[NH3+])C(=O).[+rn=60],CCC(C)CCC(C=O)CN[<].[+rn=40]}	33.08991039	12.83614259	22.21276417
{[>]NC(C)(C)C(C[NH3+])C(=O).[+rn=70],CCC(C)CCC(C=O)CN[<].[+rn=30]}	26.67883469	10.30734977	19.04749383
{[>]NC(C)(C)C(C[NH3+])C(=O).[+rn=80],CCC(C)CCC(C=O)CN[<].[+rn=20]}	19.93130284	8.626817422	25.06366719
{[>]NC(C)(C)C(C[NH3+])C(=O).[+rn=90],CCC(C)CCC(C=O)CN[<].[+rn=10]}	18.05689001	7.492896956	40.13924467
{[>]NC(C)(C)C(C[NH3+])C(=O).[+rn=10],CCCCC(CC)C(C=O)CN[<].[+rn=90]}	10.96974519	28.38264474	226.7036611
{[>]NC(C)(C)C(C[NH3+])C(=O).[+rn=20],CCCCC(CC)C(C=O)CN[<].[+rn=80]}	11.62626297	25.09608386	154.8913663
{[>]NC(C)(C)C(C[NH3+])C(=O).[+rn=30],CCCCC(CC)C(C=O)CN[<].[+rn=70]}	10.81425203	22.55177342	117.317146
{[>]NC(C)(C)C(C[NH3+])C(=O).[+rn=40],CCCCC(CC)C(C=O)CN[<].[+rn=60]}	9.183541591	20.02052902	79.36147555
{[>]NC(C)(C)C(C[NH3+])C(=O).[+rn=50],CCCCC(CC)C(C=O)CN[<].[+rn=50]}	7.040701782	17.14504057	54.71644218
{[>]NC(C)(C)C(C[NH3+])C(=O).[+rn=60],CCCCC(CC)C(C=O)CN[<].[+rn=40]}	7.224407538	14.37076148	30.41667441
{[>]NC(C)(C)C(C[NH3+])C(=O).[+rn=70],CCCCC(CC)C(C=O)CN[<].[+rn=30]}	11.99918042	11.92539015	26.04783501
{[>]NC(C)(C)C(C[NH3+])C(=O).[+rn=80],CCCCC(CC)C(C=O)CN[<].[+rn=20]}	25.25319142	10.02756135	30.39802799
{[>]NC(C)(C)C(C[NH3+])C(=O).[+rn=90],CCCCC(CC)C(C=O)CN[<].[+rn=10]}	68.36309148	8.464064096	45.35549502
{[>]NC(C)(C)C(C[NH3+])C(=O).[+rn=10],CCCCC(CC)C(N)CC=O[<].[+rn=90]}	17.45003575	30.19876699	232.9939859
{[>]NC(C)(C)C(C[NH3+])C(=O).[+rn=20],CCCCC(CC)C(N)CC=O[<].[+rn=80]}	14.09258726	26.51649998	159.3063897
{[>]NC(C)(C)C(C[NH3+])C(=O).[+rn=30],CCCCC(CC)C(N)CC=O[<].[+rn=70]}	12.69986281	23.85408236	119.6523205
{[>]NC(C)(C)C(C[NH3+])C(=O).[+rn=40],CCCCC(CC)C(N)CC=O[<].[+rn=60]}	11.05804177	21.10134198	78.53058097
{[>]NC(C)(C)C(C[NH3+])C(=O).[+rn=50],CCCCC(CC)C(N)CC=O[<].[+rn=50]}	11.98589063	18.24253589	51.31260861
{[>]NC(C)(C)C(C[NH3+])C(=O).[+rn=60],CCCCC(CC)C(N)CC=O[<].[+rn=40]}	12.15322566	15.07543924	28.90044419
{[>]NC(C)(C)C(C[NH3+])C(=O).[+rn=70],CCCCC(CC)C(N)CC=O[<].[+rn=30]}	12.54769059	12.57254003	24.00653522
{[>]NC(C)(C)C(C[NH3+])C(=O).[+rn=80],CCCCC(CC)C(N)CC=O[<].[+rn=20]}	12.1693818	10.54920225	28.8768655
{[>]NC(C)(C)C(C[NH3+])C(=O).[+rn=90],CCCCC(CC)C(N)CC=O[<].[+rn=10]}	14.6849266	9.022027366	45.34383455
{[>]NC(C)(C)C(C[NH3+])C(=O).[+rn=10],CCC1CCC1CCC(N)CC=O[<].[+rn=90]}	8.21175811	23.015881	55.05906527
{[>]NC(C)(C)C(C[NH3+])C(=O).[+rn=20],CCC1CCC1CCC(N)CC=O[<].[+rn=80]}	7.024478109	18.2839954	36.5386867
{[>]NC(C)(C)C(C[NH3+])C(=O).[+rn=30],CCC1CCC1CCC(N)CC=O[<].[+rn=70]}	6.375298395	16.42557602	28.22008563
{[>]NC(C)(C)C(C[NH3+])C(=O).[+rn=40],CCC1CCC1CCC(N)CC=O[<].[+rn=60]}	6.507094395	14.13435452	19.16614075
{[>]NC(C)(C)C(C[NH3+])C(=O).[+rn=50],CCC1CCC1CCC(N)CC=O[<].[+rn=50]}	6.919034129	12.50128418	13.80240208
{[>]NC(C)(C)C(C[NH3+])C(=O).[+rn=60],CCC1CCC1CCC(N)CC=O[<].[+rn=40]}	8.61743156	10.90667573	12.39921873
{[>]NC(C)(C)C(C[NH3+])C(=O).[+rn=70],CCC1CCC1CCC(N)CC=O[<].[+rn=30]}	16.42797086	9.949443087	15.01200288
{[>]NC(C)(C)C(C[NH3+])C(=O).[+rn=80],CCC1CCC1CCC(N)CC=O[<].[+rn=20]}	34.21842838	8.937311884	22.27276014
{[>]NC(C)(C)C(C[NH3+])C(=O).[+rn=90],CCC1CCC1CCC(N)CC=O[<].[+rn=10]}	77.51436809	8.59995198	40.98709464
{[>]NC(C)(C)C(C[NH3+])C(=O).[+rn=10],CCCCCCCC(C=O)CN[<].[+rn=90]}	9.672768512	29.11649173	114.6088109
{[>]NC(C)(C)C(C[NH3+])C(=O).[+rn=20],CCCCCCCC(C=O)CN[<].[+rn=80]}	8.666060172	23.84807647	77.20817161
{[>]NC(C)(C)C(C[NH3+])C(=O).[+rn=30],CCCCCCCC(C=O)CN[<].[+rn=70]}	9.21140674	20.25517632	55.43029857
{[>]NC(C)(C)C(C[NH3+])C(=O).[+rn=40],CCCCCCCC(C=O)CN[<].[+rn=60]}	9.432655046	16.8315185	34.16992424
{[>]NC(C)(C)C(C[NH3+])C(=O).[+rn=50],CCCCCCCC(C=O)CN[<].[+rn=50]}	11.22760958	14.45343464	23.05018871
{[>]NC(C)(C)C(C[NH3+])C(=O).[+rn=60],CCCCCCCC(C=O)CN[<].[+rn=40]}	12.55778584	11.90269184	16.74767993
{[>]NC(C)(C)C(C[NH3+])C(=O).[+rn=70],CCCCCCCC(C=O)CN[<].[+rn=30]}	20.80548117	9.759831254	17.14066083
{[>]NC(C)(C)C(C[NH3+])C(=O).[+rn=80],CCCCCCCC(C=O)CN[<].[+rn=20]}	53.61534779	8.661090388	25.93439718
{[>]NC(C)(C)C(C[NH3+])C(=O).[+rn=90],CCCCCCCC(C=O)CN[<].[+rn=10]}	166.5257043	8.067303918	45.53949241
{[>]NC(C)(C)C(C[NH3+])C(=O).[+rn=10],CCCC(C=O)C(N)CC[<].[+rn=90]}	7.482930151	30.29556255	192.0825901
{[>]NC(C)(C)C(C[NH3+])C(=O).[+rn=20],CCCC(C=O)C(N)CC[<].[+rn=80]}	7.014643516	24.22811285	125.348196
{[>]NC(C)(C)C(C[NH3+])C(=O).[+rn=30],CCCC(C=O)C(N)CC[<].[+rn=70]}	8.015613931	18.89107252	89.77059322
{[>]NC(C)(C)C(C[NH3+])C(=O).[+rn=40],CCCC(C=O)C(N)CC[<].[+rn=60]}	9.826418017	14.59852669	57.22012748
{[>]NC(C)(C)C(C[NH3+])C(=O).[+rn=50],CCCC(C=O)C(N)CC[<].[+rn=50]}	20.57668064	11.65559694	38.98233867
{[>]NC(C)(C)C(C[NH3+])C(=O).[+rn=60],CCCC(C=O)C(N)CC[<].[+rn=40]}	39.68531087	8.856913718	26.1326246
{[>]NC(C)(C)C(C[NH3+])C(=O).[+rn=70],CCCC(C=O)C(N)CC[<].[+rn=30]}	84.60785965	7.174362637	24.02020423
{[>]NC(C)(C)C(C[NH3+])C(=O).[+rn=80],CCCC(C=O)C(N)CC[<].[+rn=20]}	177.5446837	6.57912416	33.68469375
{[>]NC(C)(C)C(C[NH3+])C(=O).[+rn=90],CCCC(C=O)C(N)CC[<].[+rn=10]}	310.7600359	6.939761913	60.27265754
{[>]NC(C)(C)C(C[NH3+])C(=O).[+rn=10],CC(C)CCCC(C=O)CN[<].[+rn=90]}	11.16096831	30.16374018	140.4371966
{[>]NC(C)(C)C(C[NH3+])C(=O).[+rn=20],CC(C)CCCC(C=O)CN[<].[+rn=80]}	9.033251933	24.72319271	93.47444761
{[>]NC(C)(C)C(C[NH3+])C(=O).[+rn=30],CC(C)CCCC(C=O)CN[<].[+rn=70]}	7.549515437	20.61187584	66.68904884
{[>]NC(C)(C)C(C[NH3+])C(=O).[+rn=40],CC(C)CCCC(C=O)CN[<].[+rn=60]}	6.964614006	17.42196849	40.54585354
{[>]NC(C)(C)C(C[NH3+])C(=O).[+rn=50],CC(C)CCCC(C=O)CN[<].[+rn=50]}	7.622780103	15.22520304	26.36606472
{[>]NC(C)(C)C(C[NH3+])C(=O).[+rn=60],CC(C)CCCC(C=O)CN[<].[+rn=40]}	9.758203406	12.32856111	19.03184204
{[>]NC(C)(C)C(C[NH3+])C(=O).[+rn=70],CC(C)CCCC(C=O)CN[<].[+rn=30]}	20.08837886	10.12898791	19.87690376
{[>]NC(C)(C)C(C[NH3+])C(=O).[+rn=80],CC(C)CCCC(C=O)CN[<].[+rn=20]}	59.11060116	8.901322696	30.35635463
{[>]NC(C)(C)C(C[NH3+])C(=O).[+rn=90],CC(C)CCCC(C=O)CN[<].[+rn=10]}	155.5660158	8.341529625	54.02766033
{[>]NC(C)(C)C(C[NH3+])C(=O).[+rn=10],CCC(C)CCC(N)CC=O[<].[+rn=90]}	13.02662936	29.84557861	149.128341
{[>]NC(C)(C)C(C[NH3+])C(=O).[+rn=20],CCC(C)CCC(N)CC=O[<].[+rn=80]}	11.73353159	24.77580451	97.16947702
{[>]NC(C)(C)C(C[NH3+])C(=O).[+rn=30],CCC(C)CCC(N)CC=O[<].[+rn=70]}	11.9915919	20.9468506	67.95162024
{[>]NC(C)(C)C(C[NH3+])C(=O).[+rn=40],CCC(C)CCC(N)CC=O[<].[+rn=60]}	13.0884938	18.15154745	40.30981137
{[>]NC(C)(C)C(C[NH3+])C(=O).[+rn=50],CCC(C)CCC(N)CC=O[<].[+rn=50]}	22.47509937	15.61920756	25.13439938
{[>]NC(C)(C)C(C[NH3+])C(=O).[+rn=60],CCC(C)CCC(N)CC=O[<].[+rn=40]}	39.38024524	13.02220545	16.46390037
{[>]NC(C)(C)C(C[NH3+])C(=O).[+rn=70],CCC(C)CCC(N)CC=O[<].[+rn=30]}	92.22953987	10.80753149	15.61496656
{[>]NC(C)(C)C(C[NH3+])C(=O).[+rn=80],CCC(C)CCC(N)CC=O[<].[+rn=20]}	196.4286387	9.427614133	21.33298536
{[>]NC(C)(C)C(C[NH3+])C(=O).[+rn=90],CCC(C)CCC(N)CC=O[<].[+rn=10]}	477.1462364	8.305050176	35.94197434
{[>]NC(C)(C)C(C[NH3+])C(=O).[+rn=10],CCCC(C)CC(N)CC=O[<].[+rn=90]}	40.01359493	26.48992195	176.3306014
{[>]NC(C)(C)C(C[NH3+])C(=O).[+rn=20],CCCC(C)CC(N)CC=O[<].[+rn=80]}	33.87853057	22.10189349	117.9121021
{[>]NC(C)(C)C(C[NH3+])C(=O).[+rn=30],CCCC(C)CC(N)CC=O[<].[+rn=70]}	30.57237294	18.98916481	85.32674315
{[>]NC(C)(C)C(C[NH3+])C(=O).[+rn=40],CCCC(C)CC(N)CC=O[<].[+rn=60]}	23.0437512	16.36565958	50.36109681
{[>]NC(C)(C)C(C[NH3+])C(=O).[+rn=50],CCCC(C)CC(N)CC=O[<].[+rn=50]}	20.72369574	14.20333902	32.35887155
{[>]NC(C)(C)C(C[NH3+])C(=O).[+rn=60],CCCC(C)CC(N)CC=O[<].[+rn=40]}	16.97763385	12.03779995	21.55283242
{[>]NC(C)(C)C(C[NH3+])C(=O).[+rn=70],CCCC(C)CC(N)CC=O[<].[+rn=30]}	17.1134739	10.15256319	23.23149062
{[>]NC(C)(C)C(C[NH3+])C(=O).[+rn=80],CCCC(C)CC(N)CC=O[<].[+rn=20]}	16.0024325	8.747658546	42.50014264
{[>]NC(C)(C)C(C[NH3+])C(=O).[+rn=90],CCCC(C)CC(N)CC=O[<].[+rn=10]}	16.90793039	7.842168968	73.22298366
{[>]NC(C)(C)C(C[NH3+])C(=O).[+rn=10],CCCCC(C)CC(N)CC=O[<].[+rn=90]}	13.5989785	28.0488223	170.5087968
{[>]NC(C)(C)C(C[NH3+])C(=O).[+rn=20],CCCCC(C)CC(N)CC=O[<].[+rn=80]}	11.78523421	24.4843905	114.733824
{[>]NC(C)(C)C(C[NH3+])C(=O).[+rn=30],CCCCC(C)CC(N)CC=O[<].[+rn=70]}	11.75407896	21.6923489	83.41265102
{[>]NC(C)(C)C(C[NH3+])C(=O).[+rn=40],CCCCC(C)CC(N)CC=O[<].[+rn=60]}	11.40513	19.02880594	52.78758697
{[>]NC(C)(C)C(C[NH3+])C(=O).[+rn=50],CCCCC(C)CC(N)CC=O[<].[+rn=50]}	12.40378525	16.87075996	34.00460107
{[>]NC(C)(C)C(C[NH3+])C(=O).[+rn=60],CCCCC(C)CC(N)CC=O[<].[+rn=40]}	12.37307342	14.03389998	22.26133206
{[>]NC(C)(C)C(C[NH3+])C(=O).[+rn=70],CCCCC(C)CC(N)CC=O[<].[+rn=30]}	17.82907512	11.91569173	21.46357436
{[>]NC(C)(C)C(C[NH3+])C(=O).[+rn=80],CCCCC(C)CC(N)CC=O[<].[+rn=20]}	33.68867244	10.56688217	33.37327039
{[>]NC(C)(C)C(C[NH3+])C(=O).[+rn=90],CCCCC(C)CC(N)CC=O[<].[+rn=10]}	80.67126984	9.298924433	55.60611678
{[>]NC(C)(C)C(C[NH3+])C(=O).[+rn=10],CCC(C)C(CC)C(N)CC=O[<].[+rn=90]}	11.07570863	21.69887789	169.6480273
{[>]NC(C)(C)C(C[NH3+])C(=O).[+rn=20],CCC(C)C(CC)C(N)CC=O[<].[+rn=80]}	11.83865391	19.1829808	114.895349
{[>]NC(C)(C)C(C[NH3+])C(=O).[+rn=30],CCC(C)C(CC)C(N)CC=O[<].[+rn=70]}	12.07859088	17.1375713	88.92114243
{[>]NC(C)(C)C(C[NH3+])C(=O).[+rn=40],CCC(C)C(CC)C(N)CC=O[<].[+rn=60]}	11.86504247	15.33016978	64.93369952
{[>]NC(C)(C)C(C[NH3+])C(=O).[+rn=50],CCC(C)C(CC)C(N)CC=O[<].[+rn=50]}	11.03379761	13.83500749	51.9872478
{[>]NC(C)(C)C(C[NH3+])C(=O).[+rn=60],CCC(C)C(CC)C(N)CC=O[<].[+rn=40]}	10.82127878	12.08237901	42.87203282
{[>]NC(C)(C)C(C[NH3+])C(=O).[+rn=70],CCC(C)C(CC)C(N)CC=O[<].[+rn=30]}	9.871494424	10.55671838	40.6475887
{[>]NC(C)(C)C(C[NH3+])C(=O).[+rn=80],CCC(C)C(CC)C(N)CC=O[<].[+rn=20]}	8.820673014	9.354611789	49.8662888
{[>]NC(C)(C)C(C[NH3+])C(=O).[+rn=90],CCC(C)C(CC)C(N)CC=O[<].[+rn=10]}	6.52268189	8.191703461	71.78962166
{[>]NC(C)(C)C(C[NH3+])C(=O).[+rn=10],CC(C)CCC(C=O)CN[<].[+rn=90]}	107.6986359	42.53857761	244.602261
{[>]NC(C)(C)C(C[NH3+])C(=O).[+rn=20],CC(C)CCC(C=O)CN[<].[+rn=80]}	88.43735652	34.0912615	157.3354764
{[>]NC(C)(C)C(C[NH3+])C(=O).[+rn=30],CC(C)CCC(C=O)CN[<].[+rn=70]}	78.05502645	28.22902966	106.515159
{[>]NC(C)(C)C(C[NH3+])C(=O).[+rn=40],CC(C)CCC(C=O)CN[<].[+rn=60]}	55.55998883	22.4963175	62.36090658
{[>]NC(C)(C)C(C[NH3+])C(=O).[+rn=50],CC(C)CCC(C=O)CN[<].[+rn=50]}	49.75205995	17.81164005	41.0159808
{[>]NC(C)(C)C(C[NH3+])C(=O).[+rn=60],CC(C)CCC(C=O)CN[<].[+rn=40]}	37.7070525	14.18179997	26.11373883
{[>]NC(C)(C)C(C[NH3+])C(=O).[+rn=70],CC(C)CCC(C=O)CN[<].[+rn=30]}	34.7859144	11.70895983	20.33558763
{[>]NC(C)(C)C(C[NH3+])C(=O).[+rn=80],CC(C)CCC(C=O)CN[<].[+rn=20]}	26.16461069	10.14395674	20.88236585
{[>]NC(C)(C)C(C[NH3+])C(=O).[+rn=90],CC(C)CCC(C=O)CN[<].[+rn=10]}	20.52192768	9.601978375	29.6095797
{[>]NC(C)(C)C(C[NH3+])C(=O).[+rn=10],CCCCC(CC)CC(N)CC=O[<].[+rn=90]}	6.640499845	34.36984712	208.4692448
{[>]NC(C)(C)C(C[NH3+])C(=O).[+rn=20],CCCCC(CC)CC(N)CC=O[<].[+rn=80]}	6.666945787	30.71362008	141.28357
{[>]NC(C)(C)C(C[NH3+])C(=O).[+rn=30],CCCCC(CC)CC(N)CC=O[<].[+rn=70]}	8.274511781	27.37713989	104.8387252
{[>]NC(C)(C)C(C[NH3+])C(=O).[+rn=40],CCCCC(CC)CC(N)CC=O[<].[+rn=60]}	10.76447542	23.52635795	71.58077696
{[>]NC(C)(C)C(C[NH3+])C(=O).[+rn=50],CCCCC(CC)CC(N)CC=O[<].[+rn=50]}	15.70435296	20.68855306	44.35557666
{[>]NC(C)(C)C(C[NH3+])C(=O).[+rn=60],CCCCC(CC)CC(N)CC=O[<].[+rn=40]}	22.15387783	17.40121787	27.7865697
{[>]NC(C)(C)C(C[NH3+])C(=O).[+rn=70],CCCCC(CC)CC(N)CC=O[<].[+rn=30]}	39.42325663	15.03512051	23.8007735
{[>]NC(C)(C)C(C[NH3+])C(=O).[+rn=80],CCCCC(CC)CC(N)CC=O[<].[+rn=20]}	71.92982974	13.1533252	27.06915968
{[>]NC(C)(C)C(C[NH3+])C(=O).[+rn=90],CCCCC(CC)CC(N)CC=O[<].[+rn=10]}	126.3680917	11.46026204	40.57060785
{[>]NC(C)(C)C(C[NH3+])C(=O).[+rn=10],CCCC(N)C(C=O)CC(C)C[<].[+rn=90]}	11.76134513	34.56262105	264.169219
{[>]NC(C)(C)C(C[NH3+])C(=O).[+rn=20],CCCC(N)C(C=O)CC(C)C[<].[+rn=80]}	12.16231886	31.79014814	176.8035562
{[>]NC(C)(C)C(C[NH3+])C(=O).[+rn=30],CCCC(N)C(C=O)CC(C)C[<].[+rn=70]}	11.03299394	28.5333981	128.1399487
{[>]NC(C)(C)C(C[NH3+])C(=O).[+rn=40],CCCC(N)C(C=O)CC(C)C[<].[+rn=60]}	10.07142663	24.58121618	82.36506191
{[>]NC(C)(C)C(C[NH3+])C(=O).[+rn=50],CCCC(N)C(C=O)CC(C)C[<].[+rn=50]}	7.76418171	21.08817548	58.60400819
{[>]NC(C)(C)C(C[NH3+])C(=O).[+rn=60],CCCC(N)C(C=O)CC(C)C[<].[+rn=40]}	6.795960608	17.60773641	40.0518981
{[>]NC(C)(C)C(C[NH3+])C(=O).[+rn=70],CCCC(N)C(C=O)CC(C)C[<].[+rn=30]}	12.50816677	14.72778533	32.02877039
{[>]NC(C)(C)C(C[NH3+])C(=O).[+rn=80],CCCC(N)C(C=O)CC(C)C[<].[+rn=20]}	27.63997972	12.45202882	29.39770123
{[>]NC(C)(C)C(C[NH3+])C(=O).[+rn=90],CCCC(N)C(C=O)CC(C)C[<].[+rn=10]}	54.79660548	10.44266353	32.83243744
{[>]NC(C)(C)C(C[NH3+])C(=O).[+rn=10],CCC(C)C(C)CCC(N)CC=O[<].[+rn=90]}	6.371730043	21.78456783	126.8808225
{[>]NC(C)(C)C(C[NH3+])C(=O).[+rn=20],CCC(C)C(C)CCC(N)CC=O[<].[+rn=80]}	7.167421149	19.64489452	88.67529847
{[>]NC(C)(C)C(C[NH3+])C(=O).[+rn=30],CCC(C)C(C)CCC(N)CC=O[<].[+rn=70]}	7.034892018	17.72940784	69.35606454
{[>]NC(C)(C)C(C[NH3+])C(=O).[+rn=40],CCC(C)C(C)CCC(N)CC=O[<].[+rn=60]}	6.55257038	16.14617886	48.04588103
{[>]NC(C)(C)C(C[NH3+])C(=O).[+rn=50],CCC(C)C(C)CCC(N)CC=O[<].[+rn=50]}	6.84344513	14.7722715	35.84856602
{[>]NC(C)(C)C(C[NH3+])C(=O).[+rn=60],CCC(C)C(C)CCC(N)CC=O[<].[+rn=40]}	8.173889874	12.88292337	28.74692686
{[>]NC(C)(C)C(C[NH3+])C(=O).[+rn=70],CCC(C)C(C)CCC(N)CC=O[<].[+rn=30]}	12.56300032	11.34727988	28.8367983
{[>]NC(C)(C)C(C[NH3+])C(=O).[+rn=80],CCC(C)C(C)CCC(N)CC=O[<].[+rn=20]}	26.74560272	10.2679003	34.36346622
{[>]NC(C)(C)C(C[NH3+])C(=O).[+rn=90],CCC(C)C(C)CCC(N)CC=O[<].[+rn=10]}	60.7026406	9.387710084	46.19107328
{[>]NC(C)(C)C(C[NH3+])C(=O).[+rn=10],CCCC(C)CCC(C=O)CN[<].[+rn=90]}	41.37630754	28.12990451	176.6862226
{[>]NC(C)(C)C(C[NH3+])C(=O).[+rn=20],CCCC(C)CCC(C=O)CN[<].[+rn=80]}	35.43262307	24.17525188	118.9490129
{[>]NC(C)(C)C(C[NH3+])C(=O).[+rn=30],CCCC(C)CCC(C=O)CN[<].[+rn=70]}	31.29565304	21.3182677	86.66232777
{[>]NC(C)(C)C(C[NH3+])C(=O).[+rn=40],CCCC(C)CCC(C=O)CN[<].[+rn=60]}	26.46696344	18.08288654	54.07090431
{[>]NC(C)(C)C(C[NH3+])C(=O).[+rn=50],CCCC(C)CCC(C=O)CN[<].[+rn=50]}	25.16840294	15.62829074	34.16868534
{[>]NC(C)(C)C(C[NH3+])C(=O).[+rn=60],CCCC(C)CCC(C=O)CN[<].[+rn=40]}	21.23413542	12.90880675	21.95305297
{[>]NC(C)(C)C(C[NH3+])C(=O).[+rn=70],CCCC(C)CCC(C=O)CN[<].[+rn=30]}	19.78984971	10.80351015	20.48262163
{[>]NC(C)(C)C(C[NH3+])C(=O).[+rn=80],CCCC(C)CCC(C=O)CN[<].[+rn=20]}	18.33306067	9.261548658	31.0542614
{[>]NC(C)(C)C(C[NH3+])C(=O).[+rn=90],CCCC(C)CCC(C=O)CN[<].[+rn=10]}	19.9423137	8.142801612	51.98352493
{[>]NC(C)(C)C(C[NH3+])C(=O).[+rn=10],CCC(C)C(N)C(C)C=O[<].[+rn=90]}	31.21570391	21.80890532	172.2119829
{[>]NC(C)(C)C(C[NH3+])C(=O).[+rn=20],CCC(C)C(N)C(C)C=O[<].[+rn=80]}	26.65765317	17.41652968	115.4471576
{[>]NC(C)(C)C(C[NH3+])C(=O).[+rn=30],CCC(C)C(N)C(C)C=O[<].[+rn=70]}	22.46338697	13.63483474	89.64899787
{[>]NC(C)(C)C(C[NH3+])C(=O).[+rn=40],CCC(C)C(N)C(C)C=O[<].[+rn=60]}	17.14129716	10.89908669	56.56660823
{[>]NC(C)(C)C(C[NH3+])C(=O).[+rn=50],CCC(C)C(N)C(C)C=O[<].[+rn=50]}	16.60842468	8.741769245	44.44003219
{[>]NC(C)(C)C(C[NH3+])C(=O).[+rn=60],CCC(C)C(N)C(C)C=O[<].[+rn=40]}	17.12826422	7.142704292	36.48344591
{[>]NC(C)(C)C(C[NH3+])C(=O).[+rn=70],CCC(C)C(N)C(C)C=O[<].[+rn=30]}	15.97903447	6.521423699	40.48947372
{[>]NC(C)(C)C(C[NH3+])C(=O).[+rn=80],CCC(C)C(N)C(C)C=O[<].[+rn=20]}	18.04740703	6.630010864	52.16120576
{[>]NC(C)(C)C(C[NH3+])C(=O).[+rn=90],CCC(C)C(N)C(C)C=O[<].[+rn=10]}	26.53255304	6.292045436	77.21518143
{[>]NC(C)(C)C(C[NH3+])C(=O).[+rn=10],CCCCCCCC(N)CC=O[<].[+rn=90]}	11.04937905	28.81489998	112.111477
{[>]NC(C)(C)C(C[NH3+])C(=O).[+rn=20],CCCCCCCC(N)CC=O[<].[+rn=80]}	9.752400445	24.14625741	74.69560075
{[>]NC(C)(C)C(C[NH3+])C(=O).[+rn=30],CCCCCCCC(N)CC=O[<].[+rn=70]}	10.22719052	20.84051072	53.20558514
{[>]NC(C)(C)C(C[NH3+])C(=O).[+rn=40],CCCCCCCC(N)CC=O[<].[+rn=60]}	10.70181803	17.61880455	32.5188038
{[>]NC(C)(C)C(C[NH3+])C(=O).[+rn=50],CCCCCCCC(N)CC=O[<].[+rn=50]}	13.1903555	15.62259383	22.49900712
{[>]NC(C)(C)C(C[NH3+])C(=O).[+rn=60],CCCCCCCC(N)CC=O[<].[+rn=40]}	15.15465142	13.23619649	16.50909285
{[>]NC(C)(C)C(C[NH3+])C(=O).[+rn=70],CCCCCCCC(N)CC=O[<].[+rn=30]}	24.79631304	11.47270809	16.7057257
{[>]NC(C)(C)C(C[NH3+])C(=O).[+rn=80],CCCCCCCC(N)CC=O[<].[+rn=20]}	61.49408359	10.23620244	24.80899637
{[>]NC(C)(C)C(C[NH3+])C(=O).[+rn=90],CCCCCCCC(N)CC=O[<].[+rn=10]}	182.630361	9.259681016	42.93608699
{[>]NC(C)(C)C(C[NH3+])C(=O).[+rn=10],CCC(C=O)C(C)N[<].[+rn=90]}	164.6347876	23.07102552	181.2562216
{[>]NC(C)(C)C(C[NH3+])C(=O).[+rn=20],CCC(C=O)C(C)N[<].[+rn=80]}	117.1164112	17.09842412	119.5385235
{[>]NC(C)(C)C(C[NH3+])C(=O).[+rn=30],CCC(C=O)C(C)N[<].[+rn=70]}	89.62751299	11.98557289	92.55027121
{[>]NC(C)(C)C(C[NH3+])C(=O).[+rn=40],CCC(C=O)C(C)N[<].[+rn=60]}	46.92576699	8.787324314	59.28377486
{[>]NC(C)(C)C(C[NH3+])C(=O).[+rn=50],CCC(C=O)C(C)N[<].[+rn=50]}	25.72870062	8.023822998	47.38573771
{[>]NC(C)(C)C(C[NH3+])C(=O).[+rn=60],CCC(C=O)C(C)N[<].[+rn=40]}	14.94025707	9.299972777	46.80575935
{[>]NC(C)(C)C(C[NH3+])C(=O).[+rn=70],CCC(C=O)C(C)N[<].[+rn=30]}	11.98937611	11.70221409	58.20911157
{[>]NC(C)(C)C(C[NH3+])C(=O).[+rn=80],CCC(C=O)C(C)N[<].[+rn=20]}	12.37819821	16.93919439	93.66751441
{[>]NC(C)(C)C(C[NH3+])C(=O).[+rn=90],CCC(C=O)C(C)N[<].[+rn=10]}	16.97107535	25.95296779	153.7668296
{[>]NC(C)(C)C(C[NH3+])C(=O).[+rn=10],CCCC(CC)CC(C=O)CN[<].[+rn=90]}	16.19087872	34.64385008	271.0752263
{[>]NC(C)(C)C(C[NH3+])C(=O).[+rn=20],CCCC(CC)CC(C=O)CN[<].[+rn=80]}	13.54528601	30.29258045	182.6683378
{[>]NC(C)(C)C(C[NH3+])C(=O).[+rn=30],CCCC(CC)CC(C=O)CN[<].[+rn=70]}	12.95457254	26.67933548	134.4425838
{[>]NC(C)(C)C(C[NH3+])C(=O).[+rn=40],CCCC(CC)CC(C=O)CN[<].[+rn=60]}	11.94603788	22.70768541	87.14065921
{[>]NC(C)(C)C(C[NH3+])C(=O).[+rn=50],CCCC(CC)CC(C=O)CN[<].[+rn=50]}	12.62228081	19.54316387	54.86416084
{[>]NC(C)(C)C(C[NH3+])C(=O).[+rn=60],CCCC(CC)CC(C=O)CN[<].[+rn=40]}	13.25086836	16.11085821	31.20093915
{[>]NC(C)(C)C(C[NH3+])C(=O).[+rn=70],CCCC(CC)CC(C=O)CN[<].[+rn=30]}	16.79510912	13.47216574	24.32713826
{[>]NC(C)(C)C(C[NH3+])C(=O).[+rn=80],CCCC(CC)CC(C=O)CN[<].[+rn=20]}	21.31823563	11.36504571	25.68551771
{[>]NC(C)(C)C(C[NH3+])C(=O).[+rn=90],CCCC(CC)CC(C=O)CN[<].[+rn=10]}	32.63297007	9.58850356	35.14341862
{[>]NC(C)(C)C(C[NH3+])C(=O).[+rn=10],CCCC(CC)C(N)CC=O[<].[+rn=90]}	9.541326492	27.59705264	204.8206367
{[>]NC(C)(C)C(C[NH3+])C(=O).[+rn=20],CCCC(CC)C(N)CC=O[<].[+rn=80]}	8.531960932	23.01643391	136.7700089
{[>]NC(C)(C)C(C[NH3+])C(=O).[+rn=30],CCCC(CC)C(N)CC=O[<].[+rn=70]}	8.407891962	19.75360819	100.8324284
{[>]NC(C)(C)C(C[NH3+])C(=O).[+rn=40],CCCC(CC)C(N)CC=O[<].[+rn=60]}	7.864610809	17.01195184	62.26760592
{[>]NC(C)(C)C(C[NH3+])C(=O).[+rn=50],CCCC(CC)C(N)CC=O[<].[+rn=50]}	8.269644428	14.4490897	40.85803146
{[>]NC(C)(C)C(C[NH3+])C(=O).[+rn=60],CCCC(CC)C(N)CC=O[<].[+rn=40]}	8.091563182	12.04527512	24.46748128
{[>]NC(C)(C)C(C[NH3+])C(=O).[+rn=70],CCCC(CC)C(N)CC=O[<].[+rn=30]}	9.796235214	9.659805616	25.49445816
{[>]NC(C)(C)C(C[NH3+])C(=O).[+rn=80],CCCC(CC)C(N)CC=O[<].[+rn=20]}	42.38472776	8.209342207	39.73008357
{[>]NC(C)(C)C(C[NH3+])C(=O).[+rn=90],CCCC(CC)C(N)CC=O[<].[+rn=10]}	184.0420619	7.255975233	69.86020911
{[>]NC(C)(C)C(C[NH3+])C(=O).[+rn=10],CCC(C)CCCC(N)CC=O[<].[+rn=90]}	36.8033952	23.19376151	119.3666253
{[>]NC(C)(C)C(C[NH3+])C(=O).[+rn=20],CCC(C)CCCC(N)CC=O[<].[+rn=80]}	28.23808205	20.40012213	79.58941913
{[>]NC(C)(C)C(C[NH3+])C(=O).[+rn=30],CCC(C)CCCC(N)CC=O[<].[+rn=70]}	23.56940339	18.0331517	57.68763166
{[>]NC(C)(C)C(C[NH3+])C(=O).[+rn=40],CCC(C)CCCC(N)CC=O[<].[+rn=60]}	18.96611764	15.9717292	36.05507698
{[>]NC(C)(C)C(C[NH3+])C(=O).[+rn=50],CCC(C)CCCC(N)CC=O[<].[+rn=50]}	19.29568092	14.42310276	23.78746813
{[>]NC(C)(C)C(C[NH3+])C(=O).[+rn=60],CCC(C)CCCC(N)CC=O[<].[+rn=40]}	18.75402543	12.44730987	17.53686517
{[>]NC(C)(C)C(C[NH3+])C(=O).[+rn=70],CCC(C)CCCC(N)CC=O[<].[+rn=30]}	18.63858767	10.88057509	19.18728745
{[>]NC(C)(C)C(C[NH3+])C(=O).[+rn=80],CCC(C)CCCC(N)CC=O[<].[+rn=20]}	19.47538429	9.757897236	29.90167001
{[>]NC(C)(C)C(C[NH3+])C(=O).[+rn=90],CCC(C)CCCC(N)CC=O[<].[+rn=10]}	22.52333667	8.707174298	53.84882897
{[>]NC(C)(C)C(C[NH3+])C(=O).[+rn=10],CC(C)C(C=O)CN[<].[+rn=90]}	103.5843881	23.17864434	194.4035003
{[>]NC(C)(C)C(C[NH3+])C(=O).[+rn=20],CC(C)C(C=O)CN[<].[+rn=80]}	68.18605957	17.43562353	128.518479
{[>]NC(C)(C)C(C[NH3+])C(=O).[+rn=30],CC(C)C(C=O)CN[<].[+rn=70]}	54.33377	13.59845612	103.7719521
{[>]NC(C)(C)C(C[NH3+])C(=O).[+rn=40],CC(C)C(C=O)CN[<].[+rn=60]}	28.0334778	11.08181597	69.28517733
{[>]NC(C)(C)C(C[NH3+])C(=O).[+rn=50],CC(C)C(C=O)CN[<].[+rn=50]}	16.351187	10.43036852	55.29847688
{[>]NC(C)(C)C(C[NH3+])C(=O).[+rn=60],CC(C)C(C=O)CN[<].[+rn=40]}	9.643167498	12.71090503	49.72562857
{[>]NC(C)(C)C(C[NH3+])C(=O).[+rn=70],CC(C)C(C=O)CN[<].[+rn=30]}	8.486364995	17.13875098	57.79774835
{[>]NC(C)(C)C(C[NH3+])C(=O).[+rn=80],CC(C)C(C=O)CN[<].[+rn=20]}	9.6590959	24.60312823	88.43148777
{[>]NC(C)(C)C(C[NH3+])C(=O).[+rn=90],CC(C)C(C=O)CN[<].[+rn=10]}	13.38750754	36.12771642	138.3007616
{[>]NC(C)(C)C(C[NH3+])C(=O).[+rn=10],CCCCC(N)C(C=O)CCC[<].[+rn=90]}	15.77449446	30.81769054	221.604492
{[>]NC(C)(C)C(C[NH3+])C(=O).[+rn=20],CCCCC(N)C(C=O)CCC[<].[+rn=80]}	15.89979058	27.26915807	149.6695078
{[>]NC(C)(C)C(C[NH3+])C(=O).[+rn=30],CCCCC(N)C(C=O)CCC[<].[+rn=70]}	12.89674137	24.55553518	110.9682514
{[>]NC(C)(C)C(C[NH3+])C(=O).[+rn=40],CCCCC(N)C(C=O)CCC[<].[+rn=60]}	9.941561809	21.38662002	75.04673274
{[>]NC(C)(C)C(C[NH3+])C(=O).[+rn=50],CCCCC(N)C(C=O)CCC[<].[+rn=50]}	6.322962553	18.52339421	50.57276575
{[>]NC(C)(C)C(C[NH3+])C(=O).[+rn=60],CCCCC(N)C(C=O)CCC[<].[+rn=40]}	9.851366752	15.09344712	28.31576061
{[>]NC(C)(C)C(C[NH3+])C(=O).[+rn=70],CCCCC(N)C(C=O)CCC[<].[+rn=30]}	17.934464	12.43709551	23.08911735
{[>]NC(C)(C)C(C[NH3+])C(=O).[+rn=80],CCCCC(N)C(C=O)CCC[<].[+rn=20]}	32.95371056	10.31534684	25.00747429
{[>]NC(C)(C)C(C[NH3+])C(=O).[+rn=90],CCCCC(N)C(C=O)CCC[<].[+rn=10]}	79.18790656	8.526801755	34.88766387
{[>]NC(C)(C)C(C[NH3+])C(=O).[+rn=10],CCC(C)C(C=O)CN[<].[+rn=90]}	12.38571396	27.70419529	129.1736001
{[>]NC(C)(C)C(C[NH3+])C(=O).[+rn=20],CCC(C)C(C=O)CN[<].[+rn=80]}	10.34941675	20.44146864	87.0371705
{[>]NC(C)(C)C(C[NH3+])C(=O).[+rn=30],CCC(C)C(C=O)CN[<].[+rn=70]}	10.62441774	14.08783135	62.32765259
{[>]NC(C)(C)C(C[NH3+])C(=O).[+rn=40],CCC(C)C(C=O)CN[<].[+rn=60]}	12.10144474	9.630326104	38.117824
{[>]NC(C)(C)C(C[NH3+])C(=O).[+rn=50],CCC(C)C(C=O)CN[<].[+rn=50]}	18.6793915	7.145576948	29.820866
{[>]NC(C)(C)C(C[NH3+])C(=O).[+rn=60],CCC(C)C(C=O)CN[<].[+rn=40]}	21.86756179	6.392587352	30.12732177
{[>]NC(C)(C)C(C[NH3+])C(=O).[+rn=70],CCC(C)C(C=O)CN[<].[+rn=30]}	35.0933746	6.662062418	37.40675897
{[>]NC(C)(C)C(C[NH3+])C(=O).[+rn=80],CCC(C)C(C=O)CN[<].[+rn=20]}	54.82690609	8.600424848	76.01954872
{[>]NC(C)(C)C(C[NH3+])C(=O).[+rn=90],CCC(C)C(C=O)CN[<].[+rn=10]}	89.12814491	11.70464765	152.0199607
{[>]NC(C)(C)C(C[NH3+])C(=O).[+rn=10],CCCCCCC(C)C(C=O)CN[<].[+rn=90]}	11.03018324	21.81077136	110.6292764
{[>]NC(C)(C)C(C[NH3+])C(=O).[+rn=20],CCCCCCC(C)C(C=O)CN[<].[+rn=80]}	12.02011984	19.45346545	77.05161402
{[>]NC(C)(C)C(C[NH3+])C(=O).[+rn=30],CCCCCCC(C)C(C=O)CN[<].[+rn=70]}	13.20183717	17.3287865	59.73757931
{[>]NC(C)(C)C(C[NH3+])C(=O).[+rn=40],CCCCCCC(C)C(C=O)CN[<].[+rn=60]}	13.35214335	15.11351562	40.20196288
{[>]NC(C)(C)C(C[NH3+])C(=O).[+rn=50],CCCCCCC(C)C(C=O)CN[<].[+rn=50]}	10.79944499	13.3830346	27.5796156
{[>]NC(C)(C)C(C[NH3+])C(=O).[+rn=60],CCCCCCC(C)C(C=O)CN[<].[+rn=40]}	7.89061633	11.3663169	20.92000377
{[>]NC(C)(C)C(C[NH3+])C(=O).[+rn=70],CCCCCCC(C)C(C=O)CN[<].[+rn=30]}	7.70734916	9.774359576	23.27504726
{[>]NC(C)(C)C(C[NH3+])C(=O).[+rn=80],CCCCCCC(C)C(C=O)CN[<].[+rn=20]}	14.34945929	8.767742051	37.13420756
{[>]NC(C)(C)C(C[NH3+])C(=O).[+rn=90],CCCCCCC(C)C(C=O)CN[<].[+rn=10]}	31.26222585	7.817274814	63.43280709
{[>]NC(C)(C)C(C[NH3+])C(=O).[+rn=10],CCC(CC)C(C=O)CN[<].[+rn=90]}	31.38021528	27.13091613	128.5954185
{[>]NC(C)(C)C(C[NH3+])C(=O).[+rn=20],CCC(CC)C(C=O)CN[<].[+rn=80]}	24.61935271	22.83004619	87.72801053
{[>]NC(C)(C)C(C[NH3+])C(=O).[+rn=30],CCC(CC)C(C=O)CN[<].[+rn=70]}	18.67342768	19.43660747	65.87600879
{[>]NC(C)(C)C(C[NH3+])C(=O).[+rn=40],CCC(CC)C(C=O)CN[<].[+rn=60]}	13.92384066	16.49089759	42.52791734
{[>]NC(C)(C)C(C[NH3+])C(=O).[+rn=50],CCC(CC)C(C=O)CN[<].[+rn=50]}	8.640505156	14.27382771	32.63999335
{[>]NC(C)(C)C(C[NH3+])C(=O).[+rn=60],CCC(CC)C(C=O)CN[<].[+rn=40]}	6.776908047	12.07295661	28.27730248
{[>]NC(C)(C)C(C[NH3+])C(=O).[+rn=70],CCC(CC)C(C=O)CN[<].[+rn=30]}	12.43714538	11.40432975	33.5157663
{[>]NC(C)(C)C(C[NH3+])C(=O).[+rn=80],CCC(CC)C(C=O)CN[<].[+rn=20]}	21.0017383	11.81692638	52.37206137
{[>]NC(C)(C)C(C[NH3+])C(=O).[+rn=90],CCC(CC)C(C=O)CN[<].[+rn=10]}	35.4015626	12.94557792	84.65891244
{[>]NC(C)(C)C(C[NH3+])C(=O).[+rn=10],CCC(C)C(C)CC(N)CC=O[<].[+rn=90]}	7.741280651	23.95920311	168.5799124
{[>]NC(C)(C)C(C[NH3+])C(=O).[+rn=20],CCC(C)C(C)CC(N)CC=O[<].[+rn=80]}	6.97337297	21.2814154	113.2622579
{[>]NC(C)(C)C(C[NH3+])C(=O).[+rn=30],CCC(C)C(C)CC(N)CC=O[<].[+rn=70]}	6.662121371	18.99846547	88.96249632
{[>]NC(C)(C)C(C[NH3+])C(=O).[+rn=40],CCC(C)C(C)CC(N)CC=O[<].[+rn=60]}	6.326769465	17.03692271	59.22253387
{[>]NC(C)(C)C(C[NH3+])C(=O).[+rn=50],CCC(C)C(C)CC(N)CC=O[<].[+rn=50]}	6.365134307	15.40751982	45.19200595
{[>]NC(C)(C)C(C[NH3+])C(=O).[+rn=60],CCC(C)C(C)CC(N)CC=O[<].[+rn=40]}	6.529551669	13.37517438	35.60296718
{[>]NC(C)(C)C(C[NH3+])C(=O).[+rn=70],CCC(C)C(C)CC(N)CC=O[<].[+rn=30]}	8.143306084	11.63080226	32.27457801
{[>]NC(C)(C)C(C[NH3+])C(=O).[+rn=80],CCC(C)C(C)CC(N)CC=O[<].[+rn=20]}	12.88484141	10.33873238	37.71046342
{[>]NC(C)(C)C(C[NH3+])C(=O).[+rn=90],CCC(C)C(C)CC(N)CC=O[<].[+rn=10]}	27.91255954	9.01369181	50.794864
{[>]NC(C)(C)C(C[NH3+])C(=O).[+rn=10],CCC(C)C(N)CC=O[<].[+rn=90]}	101.5830135	31.32911562	116.5134203
{[>]NC(C)(C)C(C[NH3+])C(=O).[+rn=20],CCC(C)C(N)CC=O[<].[+rn=80]}	72.18653802	23.69607773	80.03602335
{[>]NC(C)(C)C(C[NH3+])C(=O).[+rn=30],CCC(C)C(N)CC=O[<].[+rn=70]}	53.98710488	17.09362246	57.51468921
{[>]NC(C)(C)C(C[NH3+])C(=O).[+rn=40],CCC(C)C(N)CC=O[<].[+rn=60]}	32.94989793	12.88658795	34.53470415
{[>]NC(C)(C)C(C[NH3+])C(=O).[+rn=50],CCC(C)C(N)CC=O[<].[+rn=50]}	23.73049434	10.01675045	25.223088
{[>]NC(C)(C)C(C[NH3+])C(=O).[+rn=60],CCC(C)C(N)CC=O[<].[+rn=40]}	11.7858913	8.597867899	22.73783301
{[>]NC(C)(C)C(C[NH3+])C(=O).[+rn=70],CCC(C)C(N)CC=O[<].[+rn=30]}	10.10209939	8.072076007	25.86381554
{[>]NC(C)(C)C(C[NH3+])C(=O).[+rn=80],CCC(C)C(N)CC=O[<].[+rn=20]}	7.260070262	9.423631346	43.77653099
{[>]NC(C)(C)C(C[NH3+])C(=O).[+rn=90],CCC(C)C(N)CC=O[<].[+rn=10]}	6.422232612	12.05726202	81.6064801
{[>]NC(C)(C)C(C[NH3+])C(=O).[+rn=10],CC(C)C(N)CC=O[<].[+rn=90]}	249.5716838	28.88329348	45.14968828
{[>]NC(C)(C)C(C[NH3+])C(=O).[+rn=20],CC(C)C(N)CC=O[<].[+rn=80]}	158.9564626	23.28556072	33.58020284
{[>]NC(C)(C)C(C[NH3+])C(=O).[+rn=30],CC(C)C(N)CC=O[<].[+rn=70]}	118.0853874	19.50186319	28.12420736
{[>]NC(C)(C)C(C[NH3+])C(=O).[+rn=40],CC(C)C(N)CC=O[<].[+rn=60]}	56.19937303	17.18135998	25.04330757
{[>]NC(C)(C)C(C[NH3+])C(=O).[+rn=50],CC(C)C(N)CC=O[<].[+rn=50]}	28.38379576	15.64178486	23.00923045
{[>]NC(C)(C)C(C[NH3+])C(=O).[+rn=60],CC(C)C(N)CC=O[<].[+rn=40]}	12.11519494	15.65650549	21.23758242
{[>]NC(C)(C)C(C[NH3+])C(=O).[+rn=70],CC(C)C(N)CC=O[<].[+rn=30]}	10.97440157	17.38910915	19.78261686
{[>]NC(C)(C)C(C[NH3+])C(=O).[+rn=80],CC(C)C(N)CC=O[<].[+rn=20]}	11.38853927	21.53369941	22.6623527
{[>]NC(C)(C)C(C[NH3+])C(=O).[+rn=90],CC(C)C(N)CC=O[<].[+rn=10]}	14.80750146	26.9776027	31.68898931
{[>]NC(C)(C)C(C[NH3+])C(=O).[+rn=10],CC(C)C(C)C(C=O)CN[<].[+rn=90]}	19.29843827	24.70125748	132.2581173
{[>]NC(C)(C)C(C[NH3+])C(=O).[+rn=20],CC(C)C(C)C(C=O)CN[<].[+rn=80]}	16.21357701	19.92151034	92.82780058
{[>]NC(C)(C)C(C[NH3+])C(=O).[+rn=30],CC(C)C(C)C(C=O)CN[<].[+rn=70]}	12.48969144	16.69383744	74.25643834
{[>]NC(C)(C)C(C[NH3+])C(=O).[+rn=40],CC(C)C(C)C(C=O)CN[<].[+rn=60]}	7.379306981	14.04867384	57.62001126
{[>]NC(C)(C)C(C[NH3+])C(=O).[+rn=50],CC(C)C(C)C(C=O)CN[<].[+rn=50]}	8.919215668	11.71716413	49.35519255
{[>]NC(C)(C)C(C[NH3+])C(=O).[+rn=60],CC(C)C(C)C(C=O)CN[<].[+rn=40]}	13.41225382	9.744372379	44.8253225
{[>]NC(C)(C)C(C[NH3+])C(=O).[+rn=70],CC(C)C(C)C(C=O)CN[<].[+rn=30]}	21.27433603	9.396897396	44.06582718
{[>]NC(C)(C)C(C[NH3+])C(=O).[+rn=80],CC(C)C(C)C(C=O)CN[<].[+rn=20]}	37.47096733	10.12101758	48.45414586
{[>]NC(C)(C)C(C[NH3+])C(=O).[+rn=90],CC(C)C(C)C(C=O)CN[<].[+rn=10]}	60.64302485	11.23973322	64.09508543
{[>]NC(C)(C)C(C[NH3+])C(=O).[+rn=10],CC(C)CC(N)CC=O[<].[+rn=90]}	82.80550317	39.41361044	220.8604438
{[>]NC(C)(C)C(C[NH3+])C(=O).[+rn=20],CC(C)CC(N)CC=O[<].[+rn=80]}	65.40976719	31.21772525	145.1992979
{[>]NC(C)(C)C(C[NH3+])C(=O).[+rn=30],CC(C)CC(N)CC=O[<].[+rn=70]}	57.07139762	23.04547253	101.9308345
{[>]NC(C)(C)C(C[NH3+])C(=O).[+rn=40],CC(C)CC(N)CC=O[<].[+rn=60]}	38.04281743	17.38358402	57.25388847
{[>]NC(C)(C)C(C[NH3+])C(=O).[+rn=50],CC(C)CC(N)CC=O[<].[+rn=50]}	31.63407077	14.07578503	37.49525899
{[>]NC(C)(C)C(C[NH3+])C(=O).[+rn=60],CC(C)CC(N)CC=O[<].[+rn=40]}	20.02776501	12.03425621	27.20561678
{[>]NC(C)(C)C(C[NH3+])C(=O).[+rn=70],CC(C)CC(N)CC=O[<].[+rn=30]}	16.55862627	11.68301429	29.65436828
{[>]NC(C)(C)C(C[NH3+])C(=O).[+rn=80],CC(C)CC(N)CC=O[<].[+rn=20]}	11.525094	13.19423737	54.82564134
{[>]NC(C)(C)C(C[NH3+])C(=O).[+rn=90],CC(C)CC(N)CC=O[<].[+rn=10]}	9.928277929	16.20142378	88.0987408
{[>]NC(C)(C)C(C[NH3+])C(=O).[+rn=10],CCC(C=O)C(N)CCC(C)C[<].[+rn=90]}	15.51758825	25.85774236	179.07124
{[>]NC(C)(C)C(C[NH3+])C(=O).[+rn=20],CCC(C=O)C(N)CCC(C)C[<].[+rn=80]}	13.95037699	23.33683271	121.8445464
{[>]NC(C)(C)C(C[NH3+])C(=O).[+rn=30],CCC(C=O)C(N)CCC(C)C[<].[+rn=70]}	10.70030305	20.99721845	91.44184371
{[>]NC(C)(C)C(C[NH3+])C(=O).[+rn=40],CCC(C=O)C(N)CCC(C)C[<].[+rn=60]}	7.920811398	18.81854159	59.25198605
{[>]NC(C)(C)C(C[NH3+])C(=O).[+rn=50],CCC(C=O)C(N)CCC(C)C[<].[+rn=50]}	7.739596194	16.54252492	38.54167269
{[>]NC(C)(C)C(C[NH3+])C(=O).[+rn=60],CCC(C=O)C(N)CCC(C)C[<].[+rn=40]}	12.10456833	13.85953608	27.40915763
{[>]NC(C)(C)C(C[NH3+])C(=O).[+rn=70],CCC(C=O)C(N)CCC(C)C[<].[+rn=30]}	22.52387341	11.68620953	25.90117063
{[>]NC(C)(C)C(C[NH3+])C(=O).[+rn=80],CCC(C=O)C(N)CCC(C)C[<].[+rn=20]}	36.92111846	10.07613522	28.69408851
{[>]NC(C)(C)C(C[NH3+])C(=O).[+rn=90],CCC(C=O)C(N)CCC(C)C[<].[+rn=10]}	61.66376302	8.664655069	39.94149504
{[>]NC(C)(C)C(C[NH3+])C(=O).[+rn=10],CCC(CC)CCC(C=O)CN[<].[+rn=90]}	16.47824069	29.48030485	154.4633329
{[>]NC(C)(C)C(C[NH3+])C(=O).[+rn=20],CCC(CC)CCC(C=O)CN[<].[+rn=80]}	14.23596429	25.72765751	105.4808167
{[>]NC(C)(C)C(C[NH3+])C(=O).[+rn=30],CCC(CC)CCC(C=O)CN[<].[+rn=70]}	12.7749766	23.09775255	77.43562228
{[>]NC(C)(C)C(C[NH3+])C(=O).[+rn=40],CCC(CC)CCC(C=O)CN[<].[+rn=60]}	11.19375031	20.2119107	50.79783768
{[>]NC(C)(C)C(C[NH3+])C(=O).[+rn=50],CCC(CC)CCC(C=O)CN[<].[+rn=50]}	12.04281433	17.37695741	36.00838429
{[>]NC(C)(C)C(C[NH3+])C(=O).[+rn=60],CCC(CC)CCC(C=O)CN[<].[+rn=40]}	11.80319533	14.45968125	25.53435159
{[>]NC(C)(C)C(C[NH3+])C(=O).[+rn=70],CCC(CC)CCC(C=O)CN[<].[+rn=30]}	12.2875465	12.21706772	23.74971105
{[>]NC(C)(C)C(C[NH3+])C(=O).[+rn=80],CCC(CC)CCC(C=O)CN[<].[+rn=20]}	13.01679318	10.62977185	31.05457279
{[>]NC(C)(C)C(C[NH3+])C(=O).[+rn=90],CCC(CC)CCC(C=O)CN[<].[+rn=10]}	14.47353927	9.359516962	47.48678144
{[>]NC(C)(C)C(C[NH3+])C(=O).[+rn=10],CCC(CC(C)C)C(N)CC=O[<].[+rn=90]}	9.061010604	33.8868407	230.5145376
{[>]NC(C)(C)C(C[NH3+])C(=O).[+rn=20],CCC(CC(C)C)C(N)CC=O[<].[+rn=80]}	11.61287206	30.68379077	158.1419336
{[>]NC(C)(C)C(C[NH3+])C(=O).[+rn=30],CCC(CC(C)C)C(N)CC=O[<].[+rn=70]}	15.9828595	27.59620902	119.6026047
{[>]NC(C)(C)C(C[NH3+])C(=O).[+rn=40],CCC(CC(C)C)C(N)CC=O[<].[+rn=60]}	20.19961024	23.73172735	81.33308518
{[>]NC(C)(C)C(C[NH3+])C(=O).[+rn=50],CCC(CC(C)C)C(N)CC=O[<].[+rn=50]}	30.0885638	20.4697211	58.32796452
{[>]NC(C)(C)C(C[NH3+])C(=O).[+rn=60],CCC(CC(C)C)C(N)CC=O[<].[+rn=40]}	42.97205551	17.032627	41.43114969
{[>]NC(C)(C)C(C[NH3+])C(=O).[+rn=70],CCC(CC(C)C)C(N)CC=O[<].[+rn=30]}	78.3915659	14.28130562	35.08031139
{[>]NC(C)(C)C(C[NH3+])C(=O).[+rn=80],CCC(CC(C)C)C(N)CC=O[<].[+rn=20]}	127.0348743	12.19711737	32.49856251
{[>]NC(C)(C)C(C[NH3+])C(=O).[+rn=90],CCC(CC(C)C)C(N)CC=O[<].[+rn=10]}	187.5548576	10.52839337	38.75979927
{[>]NC(C)(C)C(C[NH3+])C(=O).[+rn=10],CC(C)CC(N)C(C)C=O[<].[+rn=90]}	30.32323819	34.18188567	248.4374354
{[>]NC(C)(C)C(C[NH3+])C(=O).[+rn=20],CC(C)CC(N)C(C)C=O[<].[+rn=80]}	25.82518275	27.85636461	166.1883416
{[>]NC(C)(C)C(C[NH3+])C(=O).[+rn=30],CC(C)CC(N)C(C)C=O[<].[+rn=70]}	26.05813814	22.62242175	124.0740899
{[>]NC(C)(C)C(C[NH3+])C(=O).[+rn=40],CC(C)CC(N)C(C)C=O[<].[+rn=60]}	25.85416222	19.01117814	82.83242335
{[>]NC(C)(C)C(C[NH3+])C(=O).[+rn=50],CC(C)CC(N)C(C)C=O[<].[+rn=50]}	30.07350355	15.51020809	59.43212241
{[>]NC(C)(C)C(C[NH3+])C(=O).[+rn=60],CC(C)CC(N)C(C)C=O[<].[+rn=40]}	28.1590365	12.4343728	44.26944316
{[>]NC(C)(C)C(C[NH3+])C(=O).[+rn=70],CC(C)CC(N)C(C)C=O[<].[+rn=30]}	39.02825971	9.91756212	38.65040923
{[>]NC(C)(C)C(C[NH3+])C(=O).[+rn=80],CC(C)CC(N)C(C)C=O[<].[+rn=20]}	50.64426973	8.607733839	39.88984926
{[>]NC(C)(C)C(C[NH3+])C(=O).[+rn=90],CC(C)CC(N)C(C)C=O[<].[+rn=10]}	63.76153171	8.524739848	52.3614715
{[>]NC(C)(C)C(C[NH3+])C(=O).[+rn=10],CCCC(CC)CC(N)CC=O[<].[+rn=90]}	8.389662565	31.09232604	205.333186
{[>]NC(C)(C)C(C[NH3+])C(=O).[+rn=20],CCCC(CC)CC(N)CC=O[<].[+rn=80]}	7.744650666	27.33124986	138.8567335
{[>]NC(C)(C)C(C[NH3+])C(=O).[+rn=30],CCCC(CC)CC(N)CC=O[<].[+rn=70]}	7.774995621	24.46084235	100.5096851
{[>]NC(C)(C)C(C[NH3+])C(=O).[+rn=40],CCCC(CC)CC(N)CC=O[<].[+rn=60]}	7.612525425	21.414601	65.0692945
{[>]NC(C)(C)C(C[NH3+])C(=O).[+rn=50],CCCC(CC)CC(N)CC=O[<].[+rn=50]}	9.68850186	18.46399232	40.87319145
{[>]NC(C)(C)C(C[NH3+])C(=O).[+rn=60],CCCC(CC)CC(N)CC=O[<].[+rn=40]}	11.53296808	15.30323086	25.21809274
{[>]NC(C)(C)C(C[NH3+])C(=O).[+rn=70],CCCC(CC)CC(N)CC=O[<].[+rn=30]}	21.19054874	12.94223481	22.7935213
{[>]NC(C)(C)C(C[NH3+])C(=O).[+rn=80],CCCC(CC)CC(N)CC=O[<].[+rn=20]}	52.64627892	11.03442726	30.71104473
{[>]NC(C)(C)C(C[NH3+])C(=O).[+rn=90],CCCC(CC)CC(N)CC=O[<].[+rn=10]}	146.166512	9.58832349	48.25893755
{[>]NC(C)(C)C(C[NH3+])C(=O).[+rn=10],CCC(CC)C(C)C(C=O)CN[<].[+rn=90]}	11.61091593	25.58852947	190.7632884
{[>]NC(C)(C)C(C[NH3+])C(=O).[+rn=20],CCC(CC)C(C)C(C=O)CN[<].[+rn=80]}	9.765284504	23.17996507	132.7096241
{[>]NC(C)(C)C(C[NH3+])C(=O).[+rn=30],CCC(CC)C(C)C(C=O)CN[<].[+rn=70]}	8.678307616	20.7221266	103.6240427
{[>]NC(C)(C)C(C[NH3+])C(=O).[+rn=40],CCC(CC)C(C)C(C=O)CN[<].[+rn=60]}	7.140266752	18.49716443	76.05653374
{[>]NC(C)(C)C(C[NH3+])C(=O).[+rn=50],CCC(CC)C(C)C(C=O)CN[<].[+rn=50]}	6.476906599	16.30606676	59.43769695
{[>]NC(C)(C)C(C[NH3+])C(=O).[+rn=60],CCC(CC)C(C)C(C=O)CN[<].[+rn=40]}	6.943598637	13.81380074	46.81894299
{[>]NC(C)(C)C(C[NH3+])C(=O).[+rn=70],CCC(CC)C(C)C(C=O)CN[<].[+rn=30]}	7.014652341	11.9841968	41.56042562
{[>]NC(C)(C)C(C[NH3+])C(=O).[+rn=80],CCC(CC)C(C)C(C=O)CN[<].[+rn=20]}	7.308065857	10.76789371	42.84706765
{[>]NC(C)(C)C(C[NH3+])C(=O).[+rn=90],CCC(CC)C(C)C(C=O)CN[<].[+rn=10]}	6.626368535	9.576989397	53.91671154
{[>]NC(C)(C)C(C[NH3+])C(=O).[+rn=10],CCC(C=O)C(N)C(C)C[<].[+rn=90]}	11.96070673	24.53219663	188.9565788
{[>]NC(C)(C)C(C[NH3+])C(=O).[+rn=20],CCC(C=O)C(N)C(C)C[<].[+rn=80]}	13.66287711	20.37578688	129.267279
{[>]NC(C)(C)C(C[NH3+])C(=O).[+rn=30],CCC(C=O)C(N)C(C)C[<].[+rn=70]}	17.99895535	16.90931312	97.39456839
{[>]NC(C)(C)C(C[NH3+])C(=O).[+rn=40],CCC(C=O)C(N)C(C)C[<].[+rn=60]}	24.25572389	14.08208036	63.87036317
{[>]NC(C)(C)C(C[NH3+])C(=O).[+rn=50],CCC(C=O)C(N)C(C)C[<].[+rn=50]}	40.17493931	11.6331882	49.3296467
{[>]NC(C)(C)C(C[NH3+])C(=O).[+rn=60],CCC(C=O)C(N)C(C)C[<].[+rn=40]}	51.12614575	9.511201974	39.8007096
{[>]NC(C)(C)C(C[NH3+])C(=O).[+rn=70],CCC(C=O)C(N)C(C)C[<].[+rn=30]}	74.72322145	8.093646168	41.35216198
{[>]NC(C)(C)C(C[NH3+])C(=O).[+rn=80],CCC(C=O)C(N)C(C)C[<].[+rn=20]}	100.7021623	7.783862772	48.81505329
{[>]NC(C)(C)C(C[NH3+])C(=O).[+rn=90],CCC(C=O)C(N)C(C)C[<].[+rn=10]}	146.755005	8.207228623	72.96051197
{[>]NC(C)(C)C(C[NH3+])C(=O).[+rn=10],CC(C)C(C)CC(C=O)CN[<].[+rn=90]}	50.62005492	36.54744048	225.3100375
{[>]NC(C)(C)C(C[NH3+])C(=O).[+rn=20],CC(C)C(C)CC(C=O)CN[<].[+rn=80]}	44.26819204	31.89874493	155.1390068
{[>]NC(C)(C)C(C[NH3+])C(=O).[+rn=30],CC(C)C(C)CC(C=O)CN[<].[+rn=70]}	39.25644018	27.95285251	116.779667
{[>]NC(C)(C)C(C[NH3+])C(=O).[+rn=40],CC(C)C(C)CC(C=O)CN[<].[+rn=60]}	29.51207064	24.46474191	79.28632337
{[>]NC(C)(C)C(C[NH3+])C(=O).[+rn=50],CC(C)C(C)CC(C=O)CN[<].[+rn=50]}	25.45196823	20.73114932	57.61294794
{[>]NC(C)(C)C(C[NH3+])C(=O).[+rn=60],CC(C)C(C)CC(C=O)CN[<].[+rn=40]}	19.3737993	16.49517628	42.8195956
{[>]NC(C)(C)C(C[NH3+])C(=O).[+rn=70],CC(C)C(C)CC(C=O)CN[<].[+rn=30]}	16.52395829	13.26594703	35.7706929
{[>]NC(C)(C)C(C[NH3+])C(=O).[+rn=80],CC(C)C(C)CC(C=O)CN[<].[+rn=20]}	12.6064775	11.01341845	32.95149876
{[>]NC(C)(C)C(C[NH3+])C(=O).[+rn=90],CC(C)C(C)CC(C=O)CN[<].[+rn=10]}	11.77730969	9.356971067	36.66893158
{[>]NC(C)(C)C(C[NH3+])C(=O).[+rn=10],CCC(CC(N)CC=O)C(C)C[<].[+rn=90]}	7.189803547	28.17488517	169.8388775
{[>]NC(C)(C)C(C[NH3+])C(=O).[+rn=20],CCC(CC(N)CC=O)C(C)C[<].[+rn=80]}	9.645399246	25.23513324	116.0873243
{[>]NC(C)(C)C(C[NH3+])C(=O).[+rn=30],CCC(CC(N)CC=O)C(C)C[<].[+rn=70]}	13.51675269	22.53146855	88.49027887
{[>]NC(C)(C)C(C[NH3+])C(=O).[+rn=40],CCC(CC(N)CC=O)C(C)C[<].[+rn=60]}	17.36642367	20.0059644	62.25509714
{[>]NC(C)(C)C(C[NH3+])C(=O).[+rn=50],CCC(CC(N)CC=O)C(C)C[<].[+rn=50]}	29.51410092	17.62374685	47.00258095
{[>]NC(C)(C)C(C[NH3+])C(=O).[+rn=60],CCC(CC(N)CC=O)C(C)C[<].[+rn=40]}	42.411591	14.79544828	35.97139593
{[>]NC(C)(C)C(C[NH3+])C(=O).[+rn=70],CCC(CC(N)CC=O)C(C)C[<].[+rn=30]}	64.67688269	12.70995885	31.73879652
{[>]NC(C)(C)C(C[NH3+])C(=O).[+rn=80],CCC(CC(N)CC=O)C(C)C[<].[+rn=20]}	100.6758931	11.32900578	33.71111886
{[>]NC(C)(C)C(C[NH3+])C(=O).[+rn=90],CCC(CC(N)CC=O)C(C)C[<].[+rn=10]}	178.425264	9.88480764	43.58570733
{[>]NC(C)(C)C(C[NH3+])C(=O).[+rn=10],CC(CC(N)CC=O)C(C)(C)C[<].[+rn=90]}	17.11842995	29.93818712	102.3760385
{[>]NC(C)(C)C(C[NH3+])C(=O).[+rn=20],CC(CC(N)CC=O)C(C)(C)C[<].[+rn=80]}	20.62876602	27.13488358	71.18309713
{[>]NC(C)(C)C(C[NH3+])C(=O).[+rn=30],CC(CC(N)CC=O)C(C)(C)C[<].[+rn=70]}	27.43591355	24.39482044	54.70937801
{[>]NC(C)(C)C(C[NH3+])C(=O).[+rn=40],CC(CC(N)CC=O)C(C)(C)C[<].[+rn=60]}	34.51560107	21.89287999	37.90270848
{[>]NC(C)(C)C(C[NH3+])C(=O).[+rn=50],CC(CC(N)CC=O)C(C)(C)C[<].[+rn=50]}	53.84633235	19.55671121	26.28606914
{[>]NC(C)(C)C(C[NH3+])C(=O).[+rn=60],CC(CC(N)CC=O)C(C)(C)C[<].[+rn=40]}	82.09438464	16.61737007	21.26665206
{[>]NC(C)(C)C(C[NH3+])C(=O).[+rn=70],CC(CC(N)CC=O)C(C)(C)C[<].[+rn=30]}	128.7053314	14.74123014	18.8047908
{[>]NC(C)(C)C(C[NH3+])C(=O).[+rn=80],CC(CC(N)CC=O)C(C)(C)C[<].[+rn=20]}	181.2049767	13.17731405	17.43748874
{[>]NC(C)(C)C(C[NH3+])C(=O).[+rn=90],CC(CC(N)CC=O)C(C)(C)C[<].[+rn=10]}	235.9128306	11.89422299	20.72621569
{[>]NC(C)(C)C(C[NH3+])C(=O).[+rn=10],CCC(CC(C)C)CC(N)CC=O[<].[+rn=90]}	6.785048577	36.28949471	217.54067
{[>]NC(C)(C)C(C[NH3+])C(=O).[+rn=20],CCC(CC(C)C)CC(N)CC=O[<].[+rn=80]}	6.698503204	32.01084693	152.5168037
{[>]NC(C)(C)C(C[NH3+])C(=O).[+rn=30],CCC(CC(C)C)CC(N)CC=O[<].[+rn=70]}	6.821782714	27.72734022	114.8684742
{[>]NC(C)(C)C(C[NH3+])C(=O).[+rn=40],CCC(CC(C)C)CC(N)CC=O[<].[+rn=60]}	7.246570806	24.00919557	77.57500793
{[>]NC(C)(C)C(C[NH3+])C(=O).[+rn=50],CCC(CC(C)C)CC(N)CC=O[<].[+rn=50]}	8.43065292	21.30132755	55.5754599
{[>]NC(C)(C)C(C[NH3+])C(=O).[+rn=60],CCC(CC(C)C)CC(N)CC=O[<].[+rn=40]}	10.32634177	18.11786449	41.92117633
{[>]NC(C)(C)C(C[NH3+])C(=O).[+rn=70],CCC(CC(C)C)CC(N)CC=O[<].[+rn=30]}	14.06790976	15.83849608	34.50864236
{[>]NC(C)(C)C(C[NH3+])C(=O).[+rn=80],CCC(CC(C)C)CC(N)CC=O[<].[+rn=20]}	22.25452165	13.88930624	32.53192984
{[>]NC(C)(C)C(C[NH3+])C(=O).[+rn=90],CCC(CC(C)C)CC(N)CC=O[<].[+rn=10]}	38.23489895	12.20636795	39.9768958
{[>]NC(C)(C)C(C[NH3+])C(=O).[+rn=10],CCC(CC)CCC(N)CC=O[<].[+rn=90]}	7.123164958	30.13207521	142.9222918
{[>]NC(C)(C)C(C[NH3+])C(=O).[+rn=20],CCC(CC)CCC(N)CC=O[<].[+rn=80]}	6.286132317	26.64584065	96.54311638
{[>]NC(C)(C)C(C[NH3+])C(=O).[+rn=30],CCC(CC)CCC(N)CC=O[<].[+rn=70]}	6.472557278	23.89754035	71.03182596
{[>]NC(C)(C)C(C[NH3+])C(=O).[+rn=40],CCC(CC)CCC(N)CC=O[<].[+rn=60]}	6.793435497	21.30818097	46.60722998
{[>]NC(C)(C)C(C[NH3+])C(=O).[+rn=50],CCC(CC)CCC(N)CC=O[<].[+rn=50]}	6.411234556	18.6899788	32.62076065
{[>]NC(C)(C)C(C[NH3+])C(=O).[+rn=60],CCC(CC)CCC(N)CC=O[<].[+rn=40]}	6.835261577	15.89513253	23.32935563
{[>]NC(C)(C)C(C[NH3+])C(=O).[+rn=70],CCC(CC)CCC(N)CC=O[<].[+rn=30]}	6.689135015	13.75604466	21.15790945
{[>]NC(C)(C)C(C[NH3+])C(=O).[+rn=80],CCC(CC)CCC(N)CC=O[<].[+rn=20]}	10.0009245	12.07826325	26.73533853
{[>]NC(C)(C)C(C[NH3+])C(=O).[+rn=90],CCC(CC)CCC(N)CC=O[<].[+rn=10]}	19.42154742	10.47742504	41.23596057
{[>]NC(C)(C)C(C[NH3+])C(=O).[+rn=10],CCC(C(N)CC=O)C(C)C(C)C[<].[+rn=90]}	7.534315062	26.01536736	157.9768078
{[>]NC(C)(C)C(C[NH3+])C(=O).[+rn=20],CCC(C(N)CC=O)C(C)C(C)C[<].[+rn=80]}	6.993816791	23.54530877	121.0257128
{[>]NC(C)(C)C(C[NH3+])C(=O).[+rn=30],CCC(C(N)CC=O)C(C)C(C)C[<].[+rn=70]}	6.404087289	21.25068028	106.8790444
{[>]NC(C)(C)C(C[NH3+])C(=O).[+rn=40],CCC(C(N)CC=O)C(C)C(C)C[<].[+rn=60]}	7.28115555	19.01985122	91.79381029
{[>]NC(C)(C)C(C[NH3+])C(=O).[+rn=50],CCC(C(N)CC=O)C(C)C(C)C[<].[+rn=50]}	8.948960015	16.8646902	81.45606701
{[>]NC(C)(C)C(C[NH3+])C(=O).[+rn=60],CCC(C(N)CC=O)C(C)C(C)C[<].[+rn=40]}	11.7856334	14.42077803	70.96945048
{[>]NC(C)(C)C(C[NH3+])C(=O).[+rn=70],CCC(C(N)CC=O)C(C)C(C)C[<].[+rn=30]}	16.20427424	12.64505229	62.60616298
{[>]NC(C)(C)C(C[NH3+])C(=O).[+rn=80],CCC(C(N)CC=O)C(C)C(C)C[<].[+rn=20]}	23.7992503	11.3758008	56.28450528
{[>]NC(C)(C)C(C[NH3+])C(=O).[+rn=90],CCC(C(N)CC=O)C(C)C(C)C[<].[+rn=10]}	35.21843887	10.12539441	63.18623019
{[>]NC(C)(C)C(C[NH3+])C(=O).[+rn=10],CCCCC(C=O)C(N)CC[<].[+rn=90]}	26.74809411	30.36678691	231.8446198
{[>]NC(C)(C)C(C[NH3+])C(=O).[+rn=20],CCCCC(C=O)C(N)CC[<].[+rn=80]}	21.61894068	25.62597945	155.6332342
{[>]NC(C)(C)C(C[NH3+])C(=O).[+rn=30],CCCCC(C=O)C(N)CC[<].[+rn=70]}	18.02216144	21.65323349	114.5150527
{[>]NC(C)(C)C(C[NH3+])C(=O).[+rn=40],CCCCC(C=O)C(N)CC[<].[+rn=60]}	14.08374869	18.34811914	73.37573402
{[>]NC(C)(C)C(C[NH3+])C(=O).[+rn=50],CCCCC(C=O)C(N)CC[<].[+rn=50]}	14.40532254	15.80618429	51.4903575
{[>]NC(C)(C)C(C[NH3+])C(=O).[+rn=60],CCCCC(C=O)C(N)CC[<].[+rn=40]}	15.00734257	12.44739558	27.65147154
{[>]NC(C)(C)C(C[NH3+])C(=O).[+rn=70],CCCCC(C=O)C(N)CC[<].[+rn=30]}	15.46860899	9.67962185	23.0450605
{[>]NC(C)(C)C(C[NH3+])C(=O).[+rn=80],CCCCC(C=O)C(N)CC[<].[+rn=20]}	16.83240695	7.803276168	27.26801886
{[>]NC(C)(C)C(C[NH3+])C(=O).[+rn=90],CCCCC(C=O)C(N)CC[<].[+rn=10]}	18.41437609	6.774864916	40.91699083
{[>]NC(C)(C)C(C[NH3+])C(=O).[+rn=10],CCC(N)C(C=O)CC(C)C[<].[+rn=90]}	11.08542701	33.94107824	233.7286551
{[>]NC(C)(C)C(C[NH3+])C(=O).[+rn=20],CCC(N)C(C=O)CC(C)C[<].[+rn=80]}	9.74228882	30.36868793	155.1247348
{[>]NC(C)(C)C(C[NH3+])C(=O).[+rn=30],CCC(N)C(C=O)CC(C)C[<].[+rn=70]}	7.413580717	27.17043034	112.0368612
{[>]NC(C)(C)C(C[NH3+])C(=O).[+rn=40],CCC(N)C(C=O)CC(C)C[<].[+rn=60]}	7.66590729	23.749998	72.11628645
{[>]NC(C)(C)C(C[NH3+])C(=O).[+rn=50],CCC(N)C(C=O)CC(C)C[<].[+rn=50]}	13.8713239	20.4449582	51.49811668
{[>]NC(C)(C)C(C[NH3+])C(=O).[+rn=60],CCC(N)C(C=O)CC(C)C[<].[+rn=40]}	25.00025607	16.285836	37.0902632
{[>]NC(C)(C)C(C[NH3+])C(=O).[+rn=70],CCC(N)C(C=O)CC(C)C[<].[+rn=30]}	44.91075813	12.93337176	30.8577186
{[>]NC(C)(C)C(C[NH3+])C(=O).[+rn=80],CCC(N)C(C=O)CC(C)C[<].[+rn=20]}	73.12787557	10.6579943	29.7383511
{[>]NC(C)(C)C(C[NH3+])C(=O).[+rn=90],CCC(N)C(C=O)CC(C)C[<].[+rn=10]}	125.0388187	8.928149598	33.2466345
{[>]NC(C)(C)C(C[NH3+])C(=O).[+rn=10],CCCCC(C=O)C(N)C(C)C[<].[+rn=90]}	8.641415071	28.65908221	236.4695722
{[>]NC(C)(C)C(C[NH3+])C(=O).[+rn=20],CCCCC(C=O)C(N)C(C)C[<].[+rn=80]}	7.344684885	25.972245	165.2612564
{[>]NC(C)(C)C(C[NH3+])C(=O).[+rn=30],CCCCC(C=O)C(N)C(C)C[<].[+rn=70]}	6.752032941	23.52334607	120.3571088
{[>]NC(C)(C)C(C[NH3+])C(=O).[+rn=40],CCCCC(C=O)C(N)C(C)C[<].[+rn=60]}	6.569601426	20.74325635	78.6398321
{[>]NC(C)(C)C(C[NH3+])C(=O).[+rn=50],CCCCC(C=O)C(N)C(C)C[<].[+rn=50]}	6.848505546	17.96987304	55.77801078
{[>]NC(C)(C)C(C[NH3+])C(=O).[+rn=60],CCCCC(C=O)C(N)C(C)C[<].[+rn=40]}	6.778419556	15.03913956	38.07338235
{[>]NC(C)(C)C(C[NH3+])C(=O).[+rn=70],CCCCC(C=O)C(N)C(C)C[<].[+rn=30]}	6.643842315	12.71874842	32.96856963
{[>]NC(C)(C)C(C[NH3+])C(=O).[+rn=80],CCCCC(C=O)C(N)C(C)C[<].[+rn=20]}	6.399570099	10.84909667	32.05487903
{[>]NC(C)(C)C(C[NH3+])C(=O).[+rn=90],CCCCC(C=O)C(N)C(C)C[<].[+rn=10]}	7.61265321	9.276278823	36.34490096
{[>]NC(C)(C)C(C[NH3+])C(=O).[+rn=10],CCCC(C=O)C(N)C(C)C[<].[+rn=90]}	12.23095879	28.127611	223.5084111
{[>]NC(C)(C)C(C[NH3+])C(=O).[+rn=20],CCCC(C=O)C(N)C(C)C[<].[+rn=80]}	12.27217037	24.80720583	153.3963827
{[>]NC(C)(C)C(C[NH3+])C(=O).[+rn=30],CCCC(C=O)C(N)C(C)C[<].[+rn=70]}	10.98424573	21.84930156	110.7600337
{[>]NC(C)(C)C(C[NH3+])C(=O).[+rn=40],CCCC(C=O)C(N)C(C)C[<].[+rn=60]}	7.93836232	19.47985926	72.7478551
{[>]NC(C)(C)C(C[NH3+])C(=O).[+rn=50],CCCC(C=O)C(N)C(C)C[<].[+rn=50]}	7.904259503	17.24396076	52.81500528
{[>]NC(C)(C)C(C[NH3+])C(=O).[+rn=60],CCCC(C=O)C(N)C(C)C[<].[+rn=40]}	11.16481127	13.69924075	38.12588189
{[>]NC(C)(C)C(C[NH3+])C(=O).[+rn=70],CCCC(C=O)C(N)C(C)C[<].[+rn=30]}	19.24834322	10.89762614	34.45679479
{[>]NC(C)(C)C(C[NH3+])C(=O).[+rn=80],CCCC(C=O)C(N)C(C)C[<].[+rn=20]}	30.39565313	9.254368075	35.79311005
{[>]NC(C)(C)C(C[NH3+])C(=O).[+rn=90],CCCC(C=O)C(N)C(C)C[<].[+rn=10]}	53.23068118	8.004106428	42.06801111
{[>]NC(C)(C)C(C[NH3+])C(=O).[+rn=10],CCCC(C=O)C(N)C(C)CC[<].[+rn=90]}	7.984534971	25.13969762	260.7029889
{[>]NC(C)(C)C(C[NH3+])C(=O).[+rn=20],CCCC(C=O)C(N)C(C)CC[<].[+rn=80]}	8.772609814	22.50148849	174.7451002
{[>]NC(C)(C)C(C[NH3+])C(=O).[+rn=30],CCCC(C=O)C(N)C(C)CC[<].[+rn=70]}	9.670555644	20.37648922	128.9004827
{[>]NC(C)(C)C(C[NH3+])C(=O).[+rn=40],CCCC(C=O)C(N)C(C)CC[<].[+rn=60]}	11.03872007	18.44787343	84.74291082
{[>]NC(C)(C)C(C[NH3+])C(=O).[+rn=50],CCCC(C=O)C(N)C(C)CC[<].[+rn=50]}	9.631239007	16.24758807	60.55860413
{[>]NC(C)(C)C(C[NH3+])C(=O).[+rn=60],CCCC(C=O)C(N)C(C)CC[<].[+rn=40]}	8.276613332	13.64923798	42.54067183
{[>]NC(C)(C)C(C[NH3+])C(=O).[+rn=70],CCCC(C=O)C(N)C(C)CC[<].[+rn=30]}	6.503128297	11.49419607	35.2809222
{[>]NC(C)(C)C(C[NH3+])C(=O).[+rn=80],CCCC(C=O)C(N)C(C)CC[<].[+rn=20]}	9.541782673	9.866020569	35.81483697
{[>]NC(C)(C)C(C[NH3+])C(=O).[+rn=90],CCCC(C=O)C(N)C(C)CC[<].[+rn=10]}	19.6607683	8.374718992	42.42211745
{[>]NC(C)(C)C(C[NH3+])C(=O).[+rn=10],CC(C)C(C)CCC(N)CC=O[<].[+rn=90]}	12.54414056	27.47146843	160.9626859
{[>]NC(C)(C)C(C[NH3+])C(=O).[+rn=20],CC(C)C(C)CCC(N)CC=O[<].[+rn=80]}	10.86224517	24.54871525	110.3547172
{[>]NC(C)(C)C(C[NH3+])C(=O).[+rn=30],CC(C)C(C)CCC(N)CC=O[<].[+rn=70]}	10.64337061	21.9423879	84.70399355
{[>]NC(C)(C)C(C[NH3+])C(=O).[+rn=40],CC(C)C(C)CCC(N)CC=O[<].[+rn=60]}	10.24709175	19.70442546	54.59909337
{[>]NC(C)(C)C(C[NH3+])C(=O).[+rn=50],CC(C)C(C)CCC(N)CC=O[<].[+rn=50]}	11.05268661	17.9948578	39.56216431
{[>]NC(C)(C)C(C[NH3+])C(=O).[+rn=60],CC(C)C(C)CCC(N)CC=O[<].[+rn=40]}	12.68711462	15.37358526	30.09903148
{[>]NC(C)(C)C(C[NH3+])C(=O).[+rn=70],CC(C)C(C)CCC(N)CC=O[<].[+rn=30]}	16.08977594	13.32183998	26.89890943
{[>]NC(C)(C)C(C[NH3+])C(=O).[+rn=80],CC(C)C(C)CCC(N)CC=O[<].[+rn=20]}	26.58992308	11.70222691	27.77598283
{[>]NC(C)(C)C(C[NH3+])C(=O).[+rn=90],CC(C)C(C)CCC(N)CC=O[<].[+rn=10]}	47.6204921	10.15440539	36.36148253
{[>]NC(C)(C)C(C[NH3+])C(=O).[+rn=10],CCCC(C)(CC)C(N)CC=O[<].[+rn=90]}	11.41421259	17.88844346	88.48120665
{[>]NC(C)(C)C(C[NH3+])C(=O).[+rn=20],CCCC(C)(CC)C(N)CC=O[<].[+rn=80]}	12.78382799	15.80280646	61.44763727
{[>]NC(C)(C)C(C[NH3+])C(=O).[+rn=30],CCCC(C)(CC)C(N)CC=O[<].[+rn=70]}	12.44319444	13.9352625	48.4159146
{[>]NC(C)(C)C(C[NH3+])C(=O).[+rn=40],CCCC(C)(CC)C(N)CC=O[<].[+rn=60]}	12.58504058	12.40876294	33.01806787
{[>]NC(C)(C)C(C[NH3+])C(=O).[+rn=50],CCCC(C)(CC)C(N)CC=O[<].[+rn=50]}	10.30544853	11.25731246	23.54415192
{[>]NC(C)(C)C(C[NH3+])C(=O).[+rn=60],CCCC(C)(CC)C(N)CC=O[<].[+rn=40]}	8.373319012	9.967017304	19.09062485
{[>]NC(C)(C)C(C[NH3+])C(=O).[+rn=70],CCCC(C)(CC)C(N)CC=O[<].[+rn=30]}	6.486992494	8.863337401	20.06387234
{[>]NC(C)(C)C(C[NH3+])C(=O).[+rn=80],CCCC(C)(CC)C(N)CC=O[<].[+rn=20]}	9.26688231	7.980081859	27.81269095
{[>]NC(C)(C)C(C[NH3+])C(=O).[+rn=90],CCCC(C)(CC)C(N)CC=O[<].[+rn=10]}	14.67261994	7.226929949	48.24928402
{[>]NC(C)(C)C(C[NH3+])C(=O).[+rn=10],CCCC(C)C(N)CC=O[<].[+rn=90]}	12.82141048	29.04959632	154.4944184
{[>]NC(C)(C)C(C[NH3+])C(=O).[+rn=20],CCCC(C)C(N)CC=O[<].[+rn=80]}	10.15169983	23.35018929	99.33135661
{[>]NC(C)(C)C(C[NH3+])C(=O).[+rn=30],CCCC(C)C(N)CC=O[<].[+rn=70]}	9.621192746	18.10803528	69.14252514
{[>]NC(C)(C)C(C[NH3+])C(=O).[+rn=40],CCCC(C)C(N)CC=O[<].[+rn=60]}	8.826651253	13.99754495	41.05250579
{[>]NC(C)(C)C(C[NH3+])C(=O).[+rn=50],CCCC(C)C(N)CC=O[<].[+rn=50]}	12.57331893	11.26579621	26.53431582
{[>]NC(C)(C)C(C[NH3+])C(=O).[+rn=60],CCCC(C)C(N)CC=O[<].[+rn=40]}	18.97088802	9.162345701	19.624046
{[>]NC(C)(C)C(C[NH3+])C(=O).[+rn=70],CCCC(C)C(N)CC=O[<].[+rn=30]}	41.18942814	7.912153824	22.17936523
{[>]NC(C)(C)C(C[NH3+])C(=O).[+rn=80],CCCC(C)C(N)CC=O[<].[+rn=20]}	120.1270398	7.393673157	37.67591645
{[>]NC(C)(C)C(C[NH3+])C(=O).[+rn=90],CCCC(C)C(N)CC=O[<].[+rn=10]}	226.6088849	7.613691104	72.6588882
{[>]NC(C)(C)C(C[NH3+])C(=O).[+rn=10],CCC(C)CC(N)C(C)C=O[<].[+rn=90]}	18.15484289	29.58950189	241.9450581
{[>]NC(C)(C)C(C[NH3+])C(=O).[+rn=20],CCC(C)CC(N)C(C)C=O[<].[+rn=80]}	18.34007953	25.37254895	162.651669
{[>]NC(C)(C)C(C[NH3+])C(=O).[+rn=30],CCC(C)CC(N)C(C)C=O[<].[+rn=70]}	19.97439783	21.73022468	119.5599959
{[>]NC(C)(C)C(C[NH3+])C(=O).[+rn=40],CCC(C)CC(N)C(C)C=O[<].[+rn=60]}	20.85292265	18.60677258	73.92242298
{[>]NC(C)(C)C(C[NH3+])C(=O).[+rn=50],CCC(C)CC(N)C(C)C=O[<].[+rn=50]}	27.7181768	15.7623069	50.24106748
{[>]NC(C)(C)C(C[NH3+])C(=O).[+rn=60],CCC(C)CC(N)C(C)C=O[<].[+rn=40]}	36.62797623	12.63725765	34.35380297
{[>]NC(C)(C)C(C[NH3+])C(=O).[+rn=70],CCC(C)CC(N)C(C)C=O[<].[+rn=30]}	60.31745559	10.14211274	30.88102238
{[>]NC(C)(C)C(C[NH3+])C(=O).[+rn=80],CCC(C)CC(N)C(C)C=O[<].[+rn=20]}	95.98076145	8.393588971	33.83808468
{[>]NC(C)(C)C(C[NH3+])C(=O).[+rn=90],CCC(C)CC(N)C(C)C=O[<].[+rn=10]}	168.0827784	7.112906393	44.75513398
{[>]NC(C)(C)C(C[NH3+])C(=O).[+rn=10],CCCCCC(C=O)C(N)CC[<].[+rn=90]}	7.940795278	24.45282919	172.002829
{[>]NC(C)(C)C(C[NH3+])C(=O).[+rn=20],CCCCCC(C=O)C(N)CC[<].[+rn=80]}	6.85454559	21.30572023	116.5104395
{[>]NC(C)(C)C(C[NH3+])C(=O).[+rn=30],CCCCCC(C=O)C(N)CC[<].[+rn=70]}	6.569952348	18.89331586	85.87009552
{[>]NC(C)(C)C(C[NH3+])C(=O).[+rn=40],CCCCCC(C=O)C(N)CC[<].[+rn=60]}	7.060390153	16.54754167	54.29295515
{[>]NC(C)(C)C(C[NH3+])C(=O).[+rn=50],CCCCCC(C=O)C(N)CC[<].[+rn=50]}	6.899124053	14.59691228	37.20990856
{[>]NC(C)(C)C(C[NH3+])C(=O).[+rn=60],CCCCCC(C=O)C(N)CC[<].[+rn=40]}	6.865201434	12.25169014	22.91421085
{[>]NC(C)(C)C(C[NH3+])C(=O).[+rn=70],CCCCCC(C=O)C(N)CC[<].[+rn=30]}	7.890054147	10.0883237	20.51985767
{[>]NC(C)(C)C(C[NH3+])C(=O).[+rn=80],CCCCCC(C=O)C(N)CC[<].[+rn=20]}	16.90003861	8.561249017	27.84121283
{[>]NC(C)(C)C(C[NH3+])C(=O).[+rn=90],CCCCCC(C=O)C(N)CC[<].[+rn=10]}	48.56880335	7.342848013	47.89980223
{[>]NC(C)(C)C(C[NH3+])C(=O).[+rn=10],CCCC(C(C)C)C(C=O)CN[<].[+rn=90]}	12.25371048	32.07554885	273.2672859
{[>]NC(C)(C)C(C[NH3+])C(=O).[+rn=20],CCCC(C(C)C)C(C=O)CN[<].[+rn=80]}	10.97824182	28.97318663	187.1578948
{[>]NC(C)(C)C(C[NH3+])C(=O).[+rn=30],CCCC(C(C)C)C(C=O)CN[<].[+rn=70]}	8.565053604	25.89064427	140.455233
{[>]NC(C)(C)C(C[NH3+])C(=O).[+rn=40],CCCC(C(C)C)C(C=O)CN[<].[+rn=60]}	6.634546988	22.4871064	97.85812236
{[>]NC(C)(C)C(C[NH3+])C(=O).[+rn=50],CCCC(C(C)C)C(C=O)CN[<].[+rn=50]}	8.588920439	19.63390886	72.44537963
{[>]NC(C)(C)C(C[NH3+])C(=O).[+rn=60],CCCC(C(C)C)C(C=O)CN[<].[+rn=40]}	11.76760378	16.46318012	55.32364464
{[>]NC(C)(C)C(C[NH3+])C(=O).[+rn=70],CCCC(C(C)C)C(C=O)CN[<].[+rn=30]}	17.84699805	14.01227323	46.54324245
{[>]NC(C)(C)C(C[NH3+])C(=O).[+rn=80],CCCC(C(C)C)C(C=O)CN[<].[+rn=20]}	30.05510832	12.03508868	42.36002113
{[>]NC(C)(C)C(C[NH3+])C(=O).[+rn=90],CCCC(C(C)C)C(C=O)CN[<].[+rn=10]}	48.53950966	10.24350091	46.06673705
{[>]NC(C)(C)C(C[NH3+])C(=O).[+rn=10],CC(C)CCC(C)C(N)CC=O[<].[+rn=90]}	16.586328	33.2929355	208.3510093
{[>]NC(C)(C)C(C[NH3+])C(=O).[+rn=20],CC(C)CCC(C)C(N)CC=O[<].[+rn=80]}	15.66209541	29.76149561	141.0204295
{[>]NC(C)(C)C(C[NH3+])C(=O).[+rn=30],CC(C)CCC(C)C(N)CC=O[<].[+rn=70]}	15.85540211	26.85049487	101.0642028
{[>]NC(C)(C)C(C[NH3+])C(=O).[+rn=40],CC(C)CCC(C)C(N)CC=O[<].[+rn=60]}	14.7038555	24.05401087	63.69671256
{[>]NC(C)(C)C(C[NH3+])C(=O).[+rn=50],CC(C)CCC(C)C(N)CC=O[<].[+rn=50]}	16.13315597	20.88506616	43.75784004
{[>]NC(C)(C)C(C[NH3+])C(=O).[+rn=60],CC(C)CCC(C)C(N)CC=O[<].[+rn=40]}	16.67992051	17.22681473	30.34243447
{[>]NC(C)(C)C(C[NH3+])C(=O).[+rn=70],CC(C)CCC(C)C(N)CC=O[<].[+rn=30]}	24.30922194	14.45023433	26.07510966
{[>]NC(C)(C)C(C[NH3+])C(=O).[+rn=80],CC(C)CCC(C)C(N)CC=O[<].[+rn=20]}	36.39324965	12.43246978	24.89986222
{[>]NC(C)(C)C(C[NH3+])C(=O).[+rn=90],CC(C)CCC(C)C(N)CC=O[<].[+rn=10]}	55.32453864	10.68840972	30.96376912
{[>]NC(C)(C)C(C[NH3+])C(=O).[+rn=10],CCC(C)C(C=O)C(N)CC[<].[+rn=90]}	6.433133833	21.23437629	223.9080189
{[>]NC(C)(C)C(C[NH3+])C(=O).[+rn=20],CCC(C)C(C=O)C(N)CC[<].[+rn=80]}	7.120816667	18.59545484	151.7797682
{[>]NC(C)(C)C(C[NH3+])C(=O).[+rn=30],CCC(C)C(C=O)C(N)CC[<].[+rn=70]}	9.811269424	16.37446699	109.8946216
{[>]NC(C)(C)C(C[NH3+])C(=O).[+rn=40],CCC(C)C(C=O)C(N)CC[<].[+rn=60]}	13.49078441	14.19025451	73.44561195
{[>]NC(C)(C)C(C[NH3+])C(=O).[+rn=50],CCC(C)C(C=O)C(N)CC[<].[+rn=50]}	22.51480458	12.3669118	55.5855814
{[>]NC(C)(C)C(C[NH3+])C(=O).[+rn=60],CCC(C)C(C=O)C(N)CC[<].[+rn=40]}	36.12371883	10.49298762	43.2700555
{[>]NC(C)(C)C(C[NH3+])C(=O).[+rn=70],CCC(C)C(C=O)C(N)CC[<].[+rn=30]}	65.11926722	8.721011831	43.14260734
{[>]NC(C)(C)C(C[NH3+])C(=O).[+rn=80],CCC(C)C(C=O)C(N)CC[<].[+rn=20]}	101.8791997	7.346809061	50.96655582
{[>]NC(C)(C)C(C[NH3+])C(=O).[+rn=90],CCC(C)C(C=O)C(N)CC[<].[+rn=10]}	173.8717773	6.41952905	69.17868331
{[>]NC(C)(C)C(C[NH3+])C(=O).[+rn=10],CCCCC(N)C(C=O)C(C)C[<].[+rn=90]}	19.18709308	22.91552352	184.0264695
{[>]NC(C)(C)C(C[NH3+])C(=O).[+rn=20],CCCCC(N)C(C=O)C(C)C[<].[+rn=80]}	18.90742891	20.583301	124.6601731
{[>]NC(C)(C)C(C[NH3+])C(=O).[+rn=30],CCCCC(N)C(C=O)C(C)C[<].[+rn=70]}	17.0475669	18.42259293	93.72726649
{[>]NC(C)(C)C(C[NH3+])C(=O).[+rn=40],CCCCC(N)C(C=O)C(C)C[<].[+rn=60]}	15.61711073	16.42260511	65.09294816
{[>]NC(C)(C)C(C[NH3+])C(=O).[+rn=50],CCCCC(N)C(C=O)C(C)C[<].[+rn=50]}	12.86553975	14.78246413	49.38478873
{[>]NC(C)(C)C(C[NH3+])C(=O).[+rn=60],CCCCC(N)C(C=O)C(C)C[<].[+rn=40]}	10.3101944	12.54776619	39.2113077
{[>]NC(C)(C)C(C[NH3+])C(=O).[+rn=70],CCCCC(N)C(C=O)C(C)C[<].[+rn=30]}	7.05677636	10.77474329	36.99830562
{[>]NC(C)(C)C(C[NH3+])C(=O).[+rn=80],CCCCC(N)C(C=O)C(C)C[<].[+rn=20]}	9.39271475	9.42895981	45.75065955
{[>]NC(C)(C)C(C[NH3+])C(=O).[+rn=90],CCCCC(N)C(C=O)C(C)C[<].[+rn=10]}	18.29354801	8.207821194	62.70072903
{[>]NC(C)(C)C(C[NH3+])C(=O).[+rn=10],CCC(C=O)C(N)CC(C)C[<].[+rn=90]}	20.84117475	30.41014299	281.3505789
{[>]NC(C)(C)C(C[NH3+])C(=O).[+rn=20],CCC(C=O)C(N)CC(C)C[<].[+rn=80]}	18.81807351	26.27585354	188.5803391
{[>]NC(C)(C)C(C[NH3+])C(=O).[+rn=30],CCC(C=O)C(N)CC(C)C[<].[+rn=70]}	17.24586147	23.16915702	143.3217249
{[>]NC(C)(C)C(C[NH3+])C(=O).[+rn=40],CCC(C=O)C(N)CC(C)C[<].[+rn=60]}	14.19941988	20.25691754	96.57519863
{[>]NC(C)(C)C(C[NH3+])C(=O).[+rn=50],CCC(C=O)C(N)CC(C)C[<].[+rn=50]}	12.66681931	17.58976183	67.75380773
{[>]NC(C)(C)C(C[NH3+])C(=O).[+rn=60],CCC(C=O)C(N)CC(C)C[<].[+rn=40]}	9.726197871	13.97203448	46.19922761
{[>]NC(C)(C)C(C[NH3+])C(=O).[+rn=70],CCC(C=O)C(N)CC(C)C[<].[+rn=30]}	9.45612075	11.24728134	39.40101994
{[>]NC(C)(C)C(C[NH3+])C(=O).[+rn=80],CCC(C=O)C(N)CC(C)C[<].[+rn=20]}	8.573839278	9.35396131	43.13825492
{[>]NC(C)(C)C(C[NH3+])C(=O).[+rn=90],CCC(C=O)C(N)CC(C)C[<].[+rn=10]}	8.905470974	7.975492299	57.45920569
{[>]NC(C)(C)C(C[NH3+])C(=O).[+rn=10],CCC(C)CC(C)C(N)CC=O[<].[+rn=90]}	7.284181151	25.73067176	191.592526
{[>]NC(C)(C)C(C[NH3+])C(=O).[+rn=20],CCC(C)CC(C)C(N)CC=O[<].[+rn=80]}	8.330100869	23.19206207	131.1685798
{[>]NC(C)(C)C(C[NH3+])C(=O).[+rn=30],CCC(C)CC(C)C(N)CC=O[<].[+rn=70]}	10.88596293	20.86555393	96.34491283
{[>]NC(C)(C)C(C[NH3+])C(=O).[+rn=40],CCC(C)CC(C)C(N)CC=O[<].[+rn=60]}	15.38200921	18.81317934	61.07809974
{[>]NC(C)(C)C(C[NH3+])C(=O).[+rn=50],CCC(C)CC(C)C(N)CC=O[<].[+rn=50]}	23.49363068	16.79288297	41.98139125
{[>]NC(C)(C)C(C[NH3+])C(=O).[+rn=60],CCC(C)CC(C)C(N)CC=O[<].[+rn=40]}	34.09689481	13.97705658	29.51018179
{[>]NC(C)(C)C(C[NH3+])C(=O).[+rn=70],CCC(C)CC(C)C(N)CC=O[<].[+rn=30]}	58.75231239	11.87847633	27.22568303
{[>]NC(C)(C)C(C[NH3+])C(=O).[+rn=80],CCC(C)CC(C)C(N)CC=O[<].[+rn=20]}	97.75653112	10.2852751	30.02297756
{[>]NC(C)(C)C(C[NH3+])C(=O).[+rn=90],CCC(C)CC(C)C(N)CC=O[<].[+rn=10]}	156.6549891	8.904797649	41.25016947
{[>]NC(C)(C)C(C[NH3+])C(=O).[+rn=10],CCCCCCCCC(C=O)CN[<].[+rn=90]}	6.83261291	28.65058564	109.0376391
{[>]NC(C)(C)C(C[NH3+])C(=O).[+rn=20],CCCCCCCCC(C=O)CN[<].[+rn=80]}	7.214827612	24.56120929	74.96825839
{[>]NC(C)(C)C(C[NH3+])C(=O).[+rn=30],CCCCCCCCC(C=O)CN[<].[+rn=70]}	6.975158695	21.10347637	55.23939414
{[>]NC(C)(C)C(C[NH3+])C(=O).[+rn=40],CCCCCCCCC(C=O)CN[<].[+rn=60]}	6.810500945	18.1019734	35.5331629
{[>]NC(C)(C)C(C[NH3+])C(=O).[+rn=50],CCCCCCCCC(C=O)CN[<].[+rn=50]}	6.890982576	15.95690697	25.94763885
{[>]NC(C)(C)C(C[NH3+])C(=O).[+rn=60],CCCCCCCCC(C=O)CN[<].[+rn=40]}	8.892236557	13.3023108	19.03466918
{[>]NC(C)(C)C(C[NH3+])C(=O).[+rn=70],CCCCCCCCC(C=O)CN[<].[+rn=30]}	15.16704413	11.3149447	18.64359866
{[>]NC(C)(C)C(C[NH3+])C(=O).[+rn=80],CCCCCCCCC(C=O)CN[<].[+rn=20]}	30.39725899	9.943590174	26.04857606
{[>]NC(C)(C)C(C[NH3+])C(=O).[+rn=90],CCCCCCCCC(C=O)CN[<].[+rn=10]}	75.44687716	9.113393948	43.5554248
{[>]NC(C)(C)C(C[NH3+])C(=O).[+rn=10],CCCCCC(C)C(C=O)CN[<].[+rn=90]}	6.78234008	22.1780018	146.1690582
{[>]NC(C)(C)C(C[NH3+])C(=O).[+rn=20],CCCCCC(C)C(C=O)CN[<].[+rn=80]}	6.871612532	19.50393691	98.38884334
{[>]NC(C)(C)C(C[NH3+])C(=O).[+rn=30],CCCCCC(C)C(C=O)CN[<].[+rn=70]}	7.670966978	17.31486127	73.56813641
{[>]NC(C)(C)C(C[NH3+])C(=O).[+rn=40],CCCCCC(C)C(C=O)CN[<].[+rn=60]}	8.386297686	15.13356699	47.5044614
{[>]NC(C)(C)C(C[NH3+])C(=O).[+rn=50],CCCCCC(C)C(C=O)CN[<].[+rn=50]}	8.355051874	13.34941577	31.82634477
{[>]NC(C)(C)C(C[NH3+])C(=O).[+rn=60],CCCCCC(C)C(C=O)CN[<].[+rn=40]}	8.389347461	11.19672399	21.02239435
{[>]NC(C)(C)C(C[NH3+])C(=O).[+rn=70],CCCCCC(C)C(C=O)CN[<].[+rn=30]}	6.463053298	9.440010867	23.06462226
{[>]NC(C)(C)C(C[NH3+])C(=O).[+rn=80],CCCCCC(C)C(C=O)CN[<].[+rn=20]}	13.82952924	8.24780004	39.63831643
{[>]NC(C)(C)C(C[NH3+])C(=O).[+rn=90],CCCCCC(C)C(C=O)CN[<].[+rn=10]}	38.47188774	7.371197034	71.53559065
{[>]NC(C)(C)C(C[NH3+])C(=O).[+rn=10],CCC(C)(C)C(C=O)CN[<].[+rn=90]}	19.64471384	15.02902711	68.72034161
{[>]NC(C)(C)C(C[NH3+])C(=O).[+rn=20],CCC(C)(C)C(C=O)CN[<].[+rn=80]}	16.4202081	12.2873407	46.99289299
{[>]NC(C)(C)C(C[NH3+])C(=O).[+rn=30],CCC(C)(C)C(C=O)CN[<].[+rn=70]}	13.06436327	10.50957327	38.91876031
{[>]NC(C)(C)C(C[NH3+])C(=O).[+rn=40],CCC(C)(C)C(C=O)CN[<].[+rn=60]}	10.36276089	8.845173356	29.96455676
{[>]NC(C)(C)C(C[NH3+])C(=O).[+rn=50],CCC(C)(C)C(C=O)CN[<].[+rn=50]}	7.629255342	7.847803463	28.37145578
{[>]NC(C)(C)C(C[NH3+])C(=O).[+rn=60],CCC(C)(C)C(C=O)CN[<].[+rn=40]}	6.900561058	7.393472595	27.44458863
{[>]NC(C)(C)C(C[NH3+])C(=O).[+rn=70],CCC(C)(C)C(C=O)CN[<].[+rn=30]}	11.06956282	7.60276935	29.22957321
{[>]NC(C)(C)C(C[NH3+])C(=O).[+rn=80],CCC(C)(C)C(C=O)CN[<].[+rn=20]}	14.69496392	8.381515232	46.60026699
{[>]NC(C)(C)C(C[NH3+])C(=O).[+rn=90],CCC(C)(C)C(C=O)CN[<].[+rn=10]}	17.61238407	9.305672092	89.62048952
{[>]NC(C)(C)C(C[NH3+])C(=O).[+rn=10],CC(C)CCCCC(C=O)CN[<].[+rn=90]}	7.876533007	26.13068454	110.2716699
{[>]NC(C)(C)C(C[NH3+])C(=O).[+rn=20],CC(C)CCCCC(C=O)CN[<].[+rn=80]}	6.738003586	22.44230753	75.48451808
{[>]NC(C)(C)C(C[NH3+])C(=O).[+rn=30],CC(C)CCCCC(C=O)CN[<].[+rn=70]}	6.503352086	19.58783718	56.1383844
{[>]NC(C)(C)C(C[NH3+])C(=O).[+rn=40],CC(C)CCCCC(C=O)CN[<].[+rn=60]}	6.344955519	16.95061158	35.61041261
{[>]NC(C)(C)C(C[NH3+])C(=O).[+rn=50],CC(C)CCCCC(C=O)CN[<].[+rn=50]}	7.297470676	14.78390856	24.56700358
{[>]NC(C)(C)C(C[NH3+])C(=O).[+rn=60],CC(C)CCCCC(C=O)CN[<].[+rn=40]}	8.913689864	12.4958308	18.87937084
{[>]NC(C)(C)C(C[NH3+])C(=O).[+rn=70],CC(C)CCCCC(C=O)CN[<].[+rn=30]}	17.86296043	10.69688881	19.88795365
{[>]NC(C)(C)C(C[NH3+])C(=O).[+rn=80],CC(C)CCCCC(C=O)CN[<].[+rn=20]}	51.66597584	9.329430417	30.17351071
{[>]NC(C)(C)C(C[NH3+])C(=O).[+rn=90],CC(C)CCCCC(C=O)CN[<].[+rn=10]}	153.9213088	8.257762247	52.15541713
{[>]NC(C)(C)C(C[NH3+])C(=O).[+rn=10],CC(C)CC(C)CC(N)CC=O[<].[+rn=90]}	34.87978257	26.57615358	173.5829315
{[>]NC(C)(C)C(C[NH3+])C(=O).[+rn=20],CC(C)CC(C)CC(N)CC=O[<].[+rn=80]}	30.24702212	23.73847883	115.4769707
{[>]NC(C)(C)C(C[NH3+])C(=O).[+rn=30],CC(C)CC(C)CC(N)CC=O[<].[+rn=70]}	25.99857398	21.10836821	89.54183375
{[>]NC(C)(C)C(C[NH3+])C(=O).[+rn=40],CC(C)CC(C)CC(N)CC=O[<].[+rn=60]}	21.03032874	18.80171545	60.69672309
{[>]NC(C)(C)C(C[NH3+])C(=O).[+rn=50],CC(C)CC(C)CC(N)CC=O[<].[+rn=50]}	18.61136864	17.04190425	45.68655133
{[>]NC(C)(C)C(C[NH3+])C(=O).[+rn=60],CC(C)CC(C)CC(N)CC=O[<].[+rn=40]}	15.22850711	15.03349429	39.62325088
{[>]NC(C)(C)C(C[NH3+])C(=O).[+rn=70],CC(C)CC(C)CC(N)CC=O[<].[+rn=30]}	13.00072195	13.10483923	35.63596159
{[>]NC(C)(C)C(C[NH3+])C(=O).[+rn=80],CC(C)CC(C)CC(N)CC=O[<].[+rn=20]}	10.97501838	11.58450464	40.41414005
{[>]NC(C)(C)C(C[NH3+])C(=O).[+rn=90],CC(C)CC(C)CC(N)CC=O[<].[+rn=10]}	10.43587982	10.00233145	55.71502866
{[>]NC(C)(C)C(C[NH3+])C(=O).[+rn=10],CC(C)CC(C)C(C=O)CN[<].[+rn=90]}	48.92778101	30.47248537	238.3129143
{[>]NC(C)(C)C(C[NH3+])C(=O).[+rn=20],CC(C)CC(C)C(C=O)CN[<].[+rn=80]}	40.0928099	26.29652184	163.2621901
{[>]NC(C)(C)C(C[NH3+])C(=O).[+rn=30],CC(C)CC(C)C(C=O)CN[<].[+rn=70]}	33.61744482	22.63789873	125.3770807
{[>]NC(C)(C)C(C[NH3+])C(=O).[+rn=40],CC(C)CC(C)C(C=O)CN[<].[+rn=60]}	27.01497958	19.55720002	86.24416297
{[>]NC(C)(C)C(C[NH3+])C(=O).[+rn=50],CC(C)CC(C)C(C=O)CN[<].[+rn=50]}	23.55201953	17.20463159	64.12474399
{[>]NC(C)(C)C(C[NH3+])C(=O).[+rn=60],CC(C)CC(C)C(C=O)CN[<].[+rn=40]}	19.65573607	13.71855397	49.91323247
{[>]NC(C)(C)C(C[NH3+])C(=O).[+rn=70],CC(C)CC(C)C(C=O)CN[<].[+rn=30]}	16.51931547	10.97869402	43.20258827
{[>]NC(C)(C)C(C[NH3+])C(=O).[+rn=80],CC(C)CC(C)C(C=O)CN[<].[+rn=20]}	12.4176724	9.337030648	45.57788868
{[>]NC(C)(C)C(C[NH3+])C(=O).[+rn=90],CC(C)CC(C)C(C=O)CN[<].[+rn=10]}	10.96457346	8.122158794	59.25409318
{[>]NC(C)(C)C(C[NH3+])C(=O).[+rn=10],CCCC(N)C(C=O)C(C)CC[<].[+rn=90]}	11.62270188	23.29615677	250.7207662
{[>]NC(C)(C)C(C[NH3+])C(=O).[+rn=20],CCCC(N)C(C=O)C(C)CC[<].[+rn=80]}	12.34373516	21.02203366	170.4622573
{[>]NC(C)(C)C(C[NH3+])C(=O).[+rn=30],CCCC(N)C(C=O)C(C)CC[<].[+rn=70]}	13.4486979	18.97132298	125.8932872
{[>]NC(C)(C)C(C[NH3+])C(=O).[+rn=40],CCCC(N)C(C=O)C(C)CC[<].[+rn=60]}	14.61671553	17.16983955	85.27515515
{[>]NC(C)(C)C(C[NH3+])C(=O).[+rn=50],CCCC(N)C(C=O)C(C)CC[<].[+rn=50]}	13.20782979	15.54682196	62.46084389
{[>]NC(C)(C)C(C[NH3+])C(=O).[+rn=60],CCCC(N)C(C=O)C(C)CC[<].[+rn=40]}	11.93549238	13.09407505	45.4776403
{[>]NC(C)(C)C(C[NH3+])C(=O).[+rn=70],CCCC(N)C(C=O)C(C)CC[<].[+rn=30]}	9.410518812	11.09262651	39.75168992
{[>]NC(C)(C)C(C[NH3+])C(=O).[+rn=80],CCCC(N)C(C=O)C(C)CC[<].[+rn=20]}	6.562254395	9.498914914	43.27733201
{[>]NC(C)(C)C(C[NH3+])C(=O).[+rn=90],CCCC(N)C(C=O)C(C)CC[<].[+rn=10]}	12.80633093	8.13740952	55.78910245
{[>]NC(C)(C)C(C[NH3+])C(=O).[+rn=10],CCCC(C=O)C(N)CC(C)C[<].[+rn=90]}	6.726076046	32.2373088	278.9330118
{[>]NC(C)(C)C(C[NH3+])C(=O).[+rn=20],CCCC(C=O)C(N)CC(C)C[<].[+rn=80]}	7.187351845	29.41302851	189.8497264
{[>]NC(C)(C)C(C[NH3+])C(=O).[+rn=30],CCCC(C=O)C(N)CC(C)C[<].[+rn=70]}	7.638193058	26.62626037	141.5675403
{[>]NC(C)(C)C(C[NH3+])C(=O).[+rn=40],CCCC(C=O)C(N)CC(C)C[<].[+rn=60]}	8.330956608	22.8033931	91.89400533
{[>]NC(C)(C)C(C[NH3+])C(=O).[+rn=50],CCCC(C=O)C(N)CC(C)C[<].[+rn=50]}	7.763541727	19.72865036	64.29893156
{[>]NC(C)(C)C(C[NH3+])C(=O).[+rn=60],CCCC(C=O)C(N)CC(C)C[<].[+rn=40]}	7.784091699	16.46927548	44.05262225
{[>]NC(C)(C)C(C[NH3+])C(=O).[+rn=70],CCCC(C=O)C(N)CC(C)C[<].[+rn=30]}	7.390589859	13.80756267	35.60001962
{[>]NC(C)(C)C(C[NH3+])C(=O).[+rn=80],CCCC(C=O)C(N)CC(C)C[<].[+rn=20]}	7.329382377	11.62413733	32.82945977
{[>]NC(C)(C)C(C[NH3+])C(=O).[+rn=90],CCCC(C=O)C(N)CC(C)C[<].[+rn=10]}	10.24820832	9.793364967	37.8846201
{[>]NC(C)(C)C(C[NH3+])C(=O).[+rn=10],CCC(CC(C)C)C(C=O)CN[<].[+rn=90]}	8.659238848	37.56683225	313.2063282
{[>]NC(C)(C)C(C[NH3+])C(=O).[+rn=20],CCC(CC(C)C)C(C=O)CN[<].[+rn=80]}	8.178018136	34.04448553	217.4222247
{[>]NC(C)(C)C(C[NH3+])C(=O).[+rn=30],CCC(CC(C)C)C(C=O)CN[<].[+rn=70]}	8.417204427	29.74313224	162.4531352
{[>]NC(C)(C)C(C[NH3+])C(=O).[+rn=40],CCC(CC(C)C)C(C=O)CN[<].[+rn=60]}	7.783546438	25.47819119	112.1111401
{[>]NC(C)(C)C(C[NH3+])C(=O).[+rn=50],CCC(CC(C)C)C(C=O)CN[<].[+rn=50]}	8.405753795	22.09977773	83.96817549
{[>]NC(C)(C)C(C[NH3+])C(=O).[+rn=60],CCC(CC(C)C)C(C=O)CN[<].[+rn=40]}	8.437514206	18.67031212	59.83718162
{[>]NC(C)(C)C(C[NH3+])C(=O).[+rn=70],CCC(CC(C)C)C(C=O)CN[<].[+rn=30]}	11.48439786	15.76353089	46.9993461
{[>]NC(C)(C)C(C[NH3+])C(=O).[+rn=80],CCC(CC(C)C)C(C=O)CN[<].[+rn=20]}	15.50738323	13.38772487	39.22777722
{[>]NC(C)(C)C(C[NH3+])C(=O).[+rn=90],CCC(CC(C)C)C(C=O)CN[<].[+rn=10]}	21.45617302	11.19526151	40.94095199
{[>]NC(C)(C)C(C[NH3+])C(=O).[+rn=10],CCC(CC(C=O)CN)C(C)C[<].[+rn=90]}	59.44818352	36.45956839	305.3594076
{[>]NC(C)(C)C(C[NH3+])C(=O).[+rn=20],CCC(CC(C=O)CN)C(C)C[<].[+rn=80]}	50.20771685	32.49320048	211.3074456
{[>]NC(C)(C)C(C[NH3+])C(=O).[+rn=30],CCC(CC(C=O)CN)C(C)C[<].[+rn=70]}	45.34538719	28.62301678	158.897629
{[>]NC(C)(C)C(C[NH3+])C(=O).[+rn=40],CCC(CC(C=O)CN)C(C)C[<].[+rn=60]}	37.99936148	24.63343107	106.7973213
{[>]NC(C)(C)C(C[NH3+])C(=O).[+rn=50],CCC(CC(C=O)CN)C(C)C[<].[+rn=50]}	35.27893047	21.51657138	76.39985754
{[>]NC(C)(C)C(C[NH3+])C(=O).[+rn=60],CCC(CC(C=O)CN)C(C)C[<].[+rn=40]}	30.45221253	18.20948604	52.62518864
{[>]NC(C)(C)C(C[NH3+])C(=O).[+rn=70],CCC(CC(C=O)CN)C(C)C[<].[+rn=30]}	27.88855934	15.419527	42.22764807
{[>]NC(C)(C)C(C[NH3+])C(=O).[+rn=80],CCC(CC(C=O)CN)C(C)C[<].[+rn=20]}	24.16573903	13.0911409	35.95650879
{[>]NC(C)(C)C(C[NH3+])C(=O).[+rn=90],CCC(CC(C=O)CN)C(C)C[<].[+rn=10]}	21.82443458	10.97100909	37.96284797
{[>]NC(C)(C)C(C[NH3+])C(=O).[+rn=10],CCC(N)C(C=O)CCC(C)C[<].[+rn=90]}	55.89631963	32.60261038	268.961947
{[>]NC(C)(C)C(C[NH3+])C(=O).[+rn=20],CCC(N)C(C=O)CCC(C)C[<].[+rn=80]}	44.01523741	29.76383307	186.5251454
{[>]NC(C)(C)C(C[NH3+])C(=O).[+rn=30],CCC(N)C(C=O)CCC(C)C[<].[+rn=70]}	39.10818496	27.10683232	136.127086
{[>]NC(C)(C)C(C[NH3+])C(=O).[+rn=40],CCC(N)C(C=O)CCC(C)C[<].[+rn=60]}	31.57277038	23.52335895	86.35886713
{[>]NC(C)(C)C(C[NH3+])C(=O).[+rn=50],CCC(N)C(C=O)CCC(C)C[<].[+rn=50]}	28.40716839	20.2474544	56.77970505
{[>]NC(C)(C)C(C[NH3+])C(=O).[+rn=60],CCC(N)C(C=O)CCC(C)C[<].[+rn=40]}	23.79457455	16.75375491	36.97565981
{[>]NC(C)(C)C(C[NH3+])C(=O).[+rn=70],CCC(N)C(C=O)CCC(C)C[<].[+rn=30]}	21.20756582	14.05511248	29.61507251
{[>]NC(C)(C)C(C[NH3+])C(=O).[+rn=80],CCC(N)C(C=O)CCC(C)C[<].[+rn=20]}	17.06544746	11.90907104	26.76498567
{[>]NC(C)(C)C(C[NH3+])C(=O).[+rn=90],CCC(N)C(C=O)CCC(C)C[<].[+rn=10]}	13.83978874	9.947451257	30.96681704
{[>]NC(C)(C)C(C[NH3+])C(=O).[+rn=10],CCCC(C)CC(N)C(C)C=O[<].[+rn=90]}	14.85707838	25.06739561	217.0628139
{[>]NC(C)(C)C(C[NH3+])C(=O).[+rn=20],CCCC(C)CC(N)C(C)C=O[<].[+rn=80]}	13.14811173	22.13295695	145.2117636
{[>]NC(C)(C)C(C[NH3+])C(=O).[+rn=30],CCCC(C)CC(N)C(C)C=O[<].[+rn=70]}	12.1313878	19.57391817	110.3941627
{[>]NC(C)(C)C(C[NH3+])C(=O).[+rn=40],CCCC(C)CC(N)C(C)C=O[<].[+rn=60]}	11.25888964	17.2043776	69.77072611
{[>]NC(C)(C)C(C[NH3+])C(=O).[+rn=50],CCCC(C)CC(N)C(C)C=O[<].[+rn=50]}	11.32809505	15.02457145	46.71070727
{[>]NC(C)(C)C(C[NH3+])C(=O).[+rn=60],CCCC(C)CC(N)C(C)C=O[<].[+rn=40]}	10.98669499	12.52423019	32.88258689
{[>]NC(C)(C)C(C[NH3+])C(=O).[+rn=70],CCCC(C)CC(N)C(C)C=O[<].[+rn=30]}	11.64124855	10.64377655	29.54756299
{[>]NC(C)(C)C(C[NH3+])C(=O).[+rn=80],CCCC(C)CC(N)C(C)C=O[<].[+rn=20]}	15.44766761	9.263434073	36.39658154
{[>]NC(C)(C)C(C[NH3+])C(=O).[+rn=90],CCCC(C)CC(N)C(C)C=O[<].[+rn=10]}	21.40531866	7.950613723	50.49446034
{[>]NC(C)(C)C(C[NH3+])C(=O).[+rn=10],CC(C)C(CC(N)CC=O)C(C)C[<].[+rn=90]}	6.861843864	34.3086364	121.128683
{[>]NC(C)(C)C(C[NH3+])C(=O).[+rn=20],CC(C)C(CC(N)CC=O)C(C)C[<].[+rn=80]}	7.652197961	31.34455323	96.40285089
{[>]NC(C)(C)C(C[NH3+])C(=O).[+rn=30],CC(C)C(CC(N)CC=O)C(C)C[<].[+rn=70]}	10.43277247	27.51527638	85.73641015
{[>]NC(C)(C)C(C[NH3+])C(=O).[+rn=40],CC(C)C(CC(N)CC=O)C(C)C[<].[+rn=60]}	14.31886285	24.29483402	74.06018004
{[>]NC(C)(C)C(C[NH3+])C(=O).[+rn=50],CC(C)C(CC(N)CC=O)C(C)C[<].[+rn=50]}	19.88840814	21.93898896	68.18479632
{[>]NC(C)(C)C(C[NH3+])C(=O).[+rn=60],CC(C)C(CC(N)CC=O)C(C)C[<].[+rn=40]}	25.76875399	19.60443284	63.48447058
{[>]NC(C)(C)C(C[NH3+])C(=O).[+rn=70],CC(C)C(CC(N)CC=O)C(C)C[<].[+rn=30]}	35.078522	18.07128223	56.52634703
{[>]NC(C)(C)C(C[NH3+])C(=O).[+rn=80],CC(C)C(CC(N)CC=O)C(C)C[<].[+rn=20]}	47.61012303	16.91916949	49.63581421
{[>]NC(C)(C)C(C[NH3+])C(=O).[+rn=90],CC(C)C(CC(N)CC=O)C(C)C[<].[+rn=10]}	69.96218628	15.48724991	50.73056127
{[>]NC(C)(C)C(C[NH3+])C(=O).[+rn=10],CC(C)C(C)(C)CC(C=O)CN[<].[+rn=90]}	12.9681084	31.81304205	145.1721884
{[>]NC(C)(C)C(C[NH3+])C(=O).[+rn=20],CC(C)C(C)(C)CC(C=O)CN[<].[+rn=80]}	12.30177918	29.08863541	96.58094144
{[>]NC(C)(C)C(C[NH3+])C(=O).[+rn=30],CC(C)C(C)(C)CC(C=O)CN[<].[+rn=70]}	11.50524867	26.00625582	73.83858388
{[>]NC(C)(C)C(C[NH3+])C(=O).[+rn=40],CC(C)C(C)(C)CC(C=O)CN[<].[+rn=60]}	10.05292812	22.90958438	49.53066733
{[>]NC(C)(C)C(C[NH3+])C(=O).[+rn=50],CC(C)C(C)(C)CC(C=O)CN[<].[+rn=50]}	9.257986706	20.35871826	34.39897107
{[>]NC(C)(C)C(C[NH3+])C(=O).[+rn=60],CC(C)C(C)(C)CC(C=O)CN[<].[+rn=40]}	7.98168093	17.11994941	26.09417295
{[>]NC(C)(C)C(C[NH3+])C(=O).[+rn=70],CC(C)C(C)(C)CC(C=O)CN[<].[+rn=30]}	7.638860036	14.81183668	23.21840673
{[>]NC(C)(C)C(C[NH3+])C(=O).[+rn=80],CC(C)C(C)(C)CC(C=O)CN[<].[+rn=20]}	7.511387251	13.0031291	21.36418607
{[>]NC(C)(C)C(C[NH3+])C(=O).[+rn=90],CC(C)C(C)(C)CC(C=O)CN[<].[+rn=10]}	7.197180052	11.39969386	23.95681434
{[>]NC(C)(C)C(C[NH3+])C(=O).[+rn=10],CCCC(N)C(C=O)C(C)C[<].[+rn=90]}	7.27125844	23.88254378	235.0296821
{[>]NC(C)(C)C(C[NH3+])C(=O).[+rn=20],CCCC(N)C(C=O)C(C)C[<].[+rn=80]}	8.277982906	20.95245853	158.6556444
{[>]NC(C)(C)C(C[NH3+])C(=O).[+rn=30],CCCC(N)C(C=O)C(C)C[<].[+rn=70]}	8.989891372	18.55215503	120.0813959
{[>]NC(C)(C)C(C[NH3+])C(=O).[+rn=40],CCCC(N)C(C=O)C(C)C[<].[+rn=60]}	10.64833497	16.08644995	83.50510398
{[>]NC(C)(C)C(C[NH3+])C(=O).[+rn=50],CCCC(N)C(C=O)C(C)C[<].[+rn=50]}	10.62853215	14.31892014	63.42282658
{[>]NC(C)(C)C(C[NH3+])C(=O).[+rn=60],CCCC(N)C(C=O)C(C)C[<].[+rn=40]}	10.3661783	12.25737906	49.56351765
{[>]NC(C)(C)C(C[NH3+])C(=O).[+rn=70],CCCC(N)C(C=O)C(C)C[<].[+rn=30]}	9.409901078	9.982294577	46.57807754
{[>]NC(C)(C)C(C[NH3+])C(=O).[+rn=80],CCCC(N)C(C=O)C(C)C[<].[+rn=20]}	7.714007226	8.602934089	56.67150494
{[>]NC(C)(C)C(C[NH3+])C(=O).[+rn=90],CCCC(N)C(C=O)C(C)C[<].[+rn=10]}	8.539161905	7.578704728	79.72942139
{[>]NC(C)(C)C(C[NH3+])C(=O).[+rn=10],CC(C(N)CC=O)C(C)(C)C[<].[+rn=90]}	19.9640335	19.74755249	113.3796383
{[>]NC(C)(C)C(C[NH3+])C(=O).[+rn=20],CC(C(N)CC=O)C(C)(C)C[<].[+rn=80]}	16.67488898	17.95719649	79.10527825
{[>]NC(C)(C)C(C[NH3+])C(=O).[+rn=30],CC(C(N)CC=O)C(C)(C)C[<].[+rn=70]}	13.78182161	15.94181242	64.71661653
{[>]NC(C)(C)C(C[NH3+])C(=O).[+rn=40],CC(C(N)CC=O)C(C)(C)C[<].[+rn=60]}	11.32163679	14.57484444	49.00808908
{[>]NC(C)(C)C(C[NH3+])C(=O).[+rn=50],CC(C(N)CC=O)C(C)(C)C[<].[+rn=50]}	9.700485854	13.75719969	40.82430916
{[>]NC(C)(C)C(C[NH3+])C(=O).[+rn=60],CC(C(N)CC=O)C(C)(C)C[<].[+rn=40]}	7.614814462	12.98481562	35.22286218
{[>]NC(C)(C)C(C[NH3+])C(=O).[+rn=70],CC(C(N)CC=O)C(C)(C)C[<].[+rn=30]}	6.717649454	12.33370665	31.6937719
{[>]NC(C)(C)C(C[NH3+])C(=O).[+rn=80],CC(C(N)CC=O)C(C)(C)C[<].[+rn=20]}	6.976689327	11.94718563	31.29478222
{[>]NC(C)(C)C(C[NH3+])C(=O).[+rn=90],CC(C(N)CC=O)C(C)(C)C[<].[+rn=10]}	8.517369625	11.60442332	41.26930092
{[>]NC(C)(C)C(C[NH3+])C(=O).[+rn=10],CC(C(C=O)CN)C(C)(C)C[<].[+rn=90]}	26.96933854	20.79685471	89.55665292
{[>]NC(C)(C)C(C[NH3+])C(=O).[+rn=20],CC(C(C=O)CN)C(C)(C)C[<].[+rn=80]}	19.96749983	18.92649927	65.70648535
{[>]NC(C)(C)C(C[NH3+])C(=O).[+rn=30],CC(C(C=O)CN)C(C)(C)C[<].[+rn=70]}	15.34290548	16.88154626	55.72920493
{[>]NC(C)(C)C(C[NH3+])C(=O).[+rn=40],CC(C(C=O)CN)C(C)(C)C[<].[+rn=60]}	11.56070817	15.26310708	42.53949292
{[>]NC(C)(C)C(C[NH3+])C(=O).[+rn=50],CC(C(C=O)CN)C(C)(C)C[<].[+rn=50]}	7.838193816	14.22819627	35.53333568
{[>]NC(C)(C)C(C[NH3+])C(=O).[+rn=60],CC(C(C=O)CN)C(C)(C)C[<].[+rn=40]}	6.613097424	13.1786477	31.03389011
{[>]NC(C)(C)C(C[NH3+])C(=O).[+rn=70],CC(C(C=O)CN)C(C)(C)C[<].[+rn=30]}	9.292061943	12.44786506	28.16969553
{[>]NC(C)(C)C(C[NH3+])C(=O).[+rn=80],CC(C(C=O)CN)C(C)(C)C[<].[+rn=20]}	12.79675507	11.84891331	26.43932875
{[>]NC(C)(C)C(C[NH3+])C(=O).[+rn=90],CC(C(C=O)CN)C(C)(C)C[<].[+rn=10]}	20.11905155	11.27174998	32.85819759
{[>]NC(C)(C)C(C[NH3+])C(=O).[+rn=10],CC(C)(C)CCC(N)CC=O[<].[+rn=90]}	73.81157512	35.18586941	93.21541359
{[>]NC(C)(C)C(C[NH3+])C(=O).[+rn=20],CC(C)(C)CCC(N)CC=O[<].[+rn=80]}	95.70827136	31.09825818	65.0815538
{[>]NC(C)(C)C(C[NH3+])C(=O).[+rn=30],CC(C)(C)CCC(N)CC=O[<].[+rn=70]}	133.7190053	27.80722474	48.79611543
{[>]NC(C)(C)C(C[NH3+])C(=O).[+rn=40],CC(C)(C)CCC(N)CC=O[<].[+rn=60]}	177.6726413	24.25878838	31.71633357
{[>]NC(C)(C)C(C[NH3+])C(=O).[+rn=50],CC(C)(C)CCC(N)CC=O[<].[+rn=50]}	277.1275616	21.17887564	21.33020702
{[>]NC(C)(C)C(C[NH3+])C(=O).[+rn=60],CC(C)(C)CCC(N)CC=O[<].[+rn=40]}	367.8754886	17.94985305	15.91230591
{[>]NC(C)(C)C(C[NH3+])C(=O).[+rn=70],CC(C)(C)CCC(N)CC=O[<].[+rn=30]}	536.98452	15.52833068	14.67877649
{[>]NC(C)(C)C(C[NH3+])C(=O).[+rn=80],CC(C)(C)CCC(N)CC=O[<].[+rn=20]}	668.758935	13.96903184	15.23012649
{[>]NC(C)(C)C(C[NH3+])C(=O).[+rn=90],CC(C)(C)CCC(N)CC=O[<].[+rn=10]}	856.6239378	12.78378784	20.03698391
{[>]NC(C)(C)C(C[NH3+])C(=O).[+rn=10],CCC(N)C(C=O)C(C)C[<].[+rn=90]}	8.27467176	21.58663794	188.371697
{[>]NC(C)(C)C(C[NH3+])C(=O).[+rn=20],CCC(N)C(C=O)C(C)C[<].[+rn=80]}	9.345386891	17.74447548	127.6768358
{[>]NC(C)(C)C(C[NH3+])C(=O).[+rn=30],CCC(N)C(C=O)C(C)C[<].[+rn=70]}	12.28071426	14.69968557	98.90867548
{[>]NC(C)(C)C(C[NH3+])C(=O).[+rn=40],CCC(N)C(C=O)C(C)C[<].[+rn=60]}	16.89591051	12.12801266	67.63715683
{[>]NC(C)(C)C(C[NH3+])C(=O).[+rn=50],CCC(N)C(C=O)C(C)C[<].[+rn=50]}	30.40934103	10.29638064	56.74761893
{[>]NC(C)(C)C(C[NH3+])C(=O).[+rn=60],CCC(N)C(C=O)C(C)C[<].[+rn=40]}	46.39422029	8.673675453	47.8979112
{[>]NC(C)(C)C(C[NH3+])C(=O).[+rn=70],CCC(N)C(C=O)C(C)C[<].[+rn=30]}	72.38959677	7.867879513	53.86743333
{[>]NC(C)(C)C(C[NH3+])C(=O).[+rn=80],CCC(N)C(C=O)C(C)C[<].[+rn=20]}	105.887494	7.884830859	67.48546724
{[>]NC(C)(C)C(C[NH3+])C(=O).[+rn=90],CCC(N)C(C=O)C(C)C[<].[+rn=10]}	142.5157011	8.123073201	102.4497625
{[>]NC(C)(C)C(C[NH3+])C(=O).[+rn=10],CCCC(C)C(C)C(N)CC=O[<].[+rn=90]}	9.521896846	21.73292945	182.6265452
{[>]NC(C)(C)C(C[NH3+])C(=O).[+rn=20],CCCC(C)C(C)C(N)CC=O[<].[+rn=80]}	8.08225849	19.28056606	122.3710316
{[>]NC(C)(C)C(C[NH3+])C(=O).[+rn=30],CCCC(C)C(C)C(N)CC=O[<].[+rn=70]}	7.226976289	17.21866129	95.30166552
{[>]NC(C)(C)C(C[NH3+])C(=O).[+rn=40],CCCC(C)C(C)C(N)CC=O[<].[+rn=60]}	7.021453041	15.48566809	65.97011261
{[>]NC(C)(C)C(C[NH3+])C(=O).[+rn=50],CCCC(C)C(C)C(N)CC=O[<].[+rn=50]}	7.29994068	14.09362513	49.91909853
{[>]NC(C)(C)C(C[NH3+])C(=O).[+rn=60],CCCC(C)C(C)C(N)CC=O[<].[+rn=40]}	7.069972695	12.0917993	38.22397656
{[>]NC(C)(C)C(C[NH3+])C(=O).[+rn=70],CCCC(C)C(C)C(N)CC=O[<].[+rn=30]}	6.731894713	10.45459454	35.9982006
{[>]NC(C)(C)C(C[NH3+])C(=O).[+rn=80],CCCC(C)C(C)C(N)CC=O[<].[+rn=20]}	7.376772096	9.299511898	44.52626956
{[>]NC(C)(C)C(C[NH3+])C(=O).[+rn=90],CCCC(C)C(C)C(N)CC=O[<].[+rn=10]}	10.19603801	8.198554759	60.58435522
{[>]NC(C)(C)C(C[NH3+])C(=O).[+rn=10],CCC(C)(C)C(C)C(C=O)CN[<].[+rn=90]}	17.91639254	18.52440861	101.9879245
{[>]NC(C)(C)C(C[NH3+])C(=O).[+rn=20],CCC(C)(C)C(C)C(C=O)CN[<].[+rn=80]}	17.15956096	16.66899986	72.06800354
{[>]NC(C)(C)C(C[NH3+])C(=O).[+rn=30],CCC(C)(C)C(C)C(C=O)CN[<].[+rn=70]}	15.77332659	14.75622285	59.19948222
{[>]NC(C)(C)C(C[NH3+])C(=O).[+rn=40],CCC(C)(C)C(C)C(C=O)CN[<].[+rn=60]}	14.80222364	13.1733462	43.18357958
{[>]NC(C)(C)C(C[NH3+])C(=O).[+rn=50],CCC(C)(C)C(C)C(C=O)CN[<].[+rn=50]}	12.42734528	12.19181575	34.15364275
{[>]NC(C)(C)C(C[NH3+])C(=O).[+rn=60],CCC(C)(C)C(C)C(C=O)CN[<].[+rn=40]}	10.92254668	11.04611466	30.91449932
{[>]NC(C)(C)C(C[NH3+])C(=O).[+rn=70],CCC(C)(C)C(C)C(C=O)CN[<].[+rn=30]}	9.594929104	9.75938577	27.80079132
{[>]NC(C)(C)C(C[NH3+])C(=O).[+rn=80],CCC(C)(C)C(C)C(C=O)CN[<].[+rn=20]}	8.597113116	8.759279071	28.29013608
{[>]NC(C)(C)C(C[NH3+])C(=O).[+rn=90],CCC(C)(C)C(C)C(C=O)CN[<].[+rn=10]}	7.940292343	7.87078268	37.71758181
{[>]NC(C)(C)C(C[NH3+])C(=O).[+rn=10],CC(CC(C)(C)C)C(C=O)CN[<].[+rn=90]}	50.4232839	33.43743016	159.6776163
{[>]NC(C)(C)C(C[NH3+])C(=O).[+rn=20],CC(CC(C)(C)C)C(C=O)CN[<].[+rn=80]}	43.87764652	30.03172373	106.6969003
{[>]NC(C)(C)C(C[NH3+])C(=O).[+rn=30],CC(CC(C)(C)C)C(C=O)CN[<].[+rn=70]}	38.8555143	26.45819832	81.77929154
{[>]NC(C)(C)C(C[NH3+])C(=O).[+rn=40],CC(CC(C)(C)C)C(C=O)CN[<].[+rn=60]}	32.50263796	22.98304527	55.66003284
{[>]NC(C)(C)C(C[NH3+])C(=O).[+rn=50],CC(CC(C)(C)C)C(C=O)CN[<].[+rn=50]}	29.30607457	20.21047705	39.48939854
{[>]NC(C)(C)C(C[NH3+])C(=O).[+rn=60],CC(CC(C)(C)C)C(C=O)CN[<].[+rn=40]}	24.49998826	17.18183749	32.99497104
{[>]NC(C)(C)C(C[NH3+])C(=O).[+rn=70],CC(CC(C)(C)C)C(C=O)CN[<].[+rn=30]}	21.42000081	14.85496207	28.22741631
{[>]NC(C)(C)C(C[NH3+])C(=O).[+rn=80],CC(CC(C)(C)C)C(C=O)CN[<].[+rn=20]}	17.76275374	13.17044994	24.99245883
{[>]NC(C)(C)C(C[NH3+])C(=O).[+rn=90],CC(CC(C)(C)C)C(C=O)CN[<].[+rn=10]}	15.42699272	11.5856795	31.13521728
{[>]NC(C)(C)C(C[NH3+])C(=O).[+rn=10],CC(C)C(C)CC(N)CC=O[<].[+rn=90]}	8.559546582	28.98481035	179.9098369
{[>]NC(C)(C)C(C[NH3+])C(=O).[+rn=20],CC(C)C(C)CC(N)CC=O[<].[+rn=80]}	8.319794887	25.23412126	121.7148129
{[>]NC(C)(C)C(C[NH3+])C(=O).[+rn=30],CC(C)C(C)CC(N)CC=O[<].[+rn=70]}	9.181399651	22.22762079	92.82773549
{[>]NC(C)(C)C(C[NH3+])C(=O).[+rn=40],CC(C)C(C)CC(N)CC=O[<].[+rn=60]}	11.81256766	19.48130333	63.68047062
{[>]NC(C)(C)C(C[NH3+])C(=O).[+rn=50],CC(C)C(C)CC(N)CC=O[<].[+rn=50]}	22.67067862	17.10759242	48.89576207
{[>]NC(C)(C)C(C[NH3+])C(=O).[+rn=60],CC(C)C(C)CC(N)CC=O[<].[+rn=40]}	39.87531527	14.78412181	37.87154146
{[>]NC(C)(C)C(C[NH3+])C(=O).[+rn=70],CC(C)C(C)CC(N)CC=O[<].[+rn=30]}	73.1541898	12.43517327	32.86447445
{[>]NC(C)(C)C(C[NH3+])C(=O).[+rn=80],CC(C)C(C)CC(N)CC=O[<].[+rn=20]}	125.8731553	10.65196296	33.82026986
{[>]NC(C)(C)C(C[NH3+])C(=O).[+rn=90],CC(C)C(C)CC(N)CC=O[<].[+rn=10]}	182.6052081	9.551352414	43.37804422
{[>]NC(C)(C)C(C[NH3+])C(=O).[+rn=10],CC(C)C(C)C(N)CC=O[<].[+rn=90]}	34.99409302	27.62349858	152.4276392
{[>]NC(C)(C)C(C[NH3+])C(=O).[+rn=20],CC(C)C(C)C(N)CC=O[<].[+rn=80]}	29.14797584	22.42710846	104.7180968
{[>]NC(C)(C)C(C[NH3+])C(=O).[+rn=30],CC(C)C(C)C(N)CC=O[<].[+rn=70]}	25.40816475	18.13684658	83.49045734
{[>]NC(C)(C)C(C[NH3+])C(=O).[+rn=40],CC(C)C(C)C(N)CC=O[<].[+rn=60]}	18.49851951	15.03697047	61.07172531
{[>]NC(C)(C)C(C[NH3+])C(=O).[+rn=50],CC(C)C(C)C(N)CC=O[<].[+rn=50]}	15.55128826	13.07030115	52.29291206
{[>]NC(C)(C)C(C[NH3+])C(=O).[+rn=60],CC(C)C(C)C(N)CC=O[<].[+rn=40]}	9.773463415	10.91003541	43.66872345
{[>]NC(C)(C)C(C[NH3+])C(=O).[+rn=70],CC(C)C(C)C(N)CC=O[<].[+rn=30]}	7.157276589	10.25646111	45.25310642
{[>]NC(C)(C)C(C[NH3+])C(=O).[+rn=80],CC(C)C(C)C(N)CC=O[<].[+rn=20]}	6.813377943	11.05724741	49.44668451
{[>]NC(C)(C)C(C[NH3+])C(=O).[+rn=90],CC(C)C(C)C(N)CC=O[<].[+rn=10]}	7.559307269	12.38860295	67.88740331
{[>]NC(C)(C)C(C[NH3+])C(=O).[+rn=10],CCC(C)(C)CCC(C=O)CN[<].[+rn=90]}	66.58561764	33.3759247	149.9626807
{[>]NC(C)(C)C(C[NH3+])C(=O).[+rn=20],CCC(C)(C)CCC(C=O)CN[<].[+rn=80]}	54.98473791	30.03881523	98.48043479
{[>]NC(C)(C)C(C[NH3+])C(=O).[+rn=30],CCC(C)(C)CCC(C=O)CN[<].[+rn=70]}	49.63143241	26.74905519	71.16675699
{[>]NC(C)(C)C(C[NH3+])C(=O).[+rn=40],CCC(C)(C)CCC(C=O)CN[<].[+rn=60]}	39.40098772	22.91471587	44.31911172
{[>]NC(C)(C)C(C[NH3+])C(=O).[+rn=50],CCC(C)(C)CCC(C=O)CN[<].[+rn=50]}	35.90898964	19.71324447	29.89612059
{[>]NC(C)(C)C(C[NH3+])C(=O).[+rn=60],CCC(C)(C)CCC(C=O)CN[<].[+rn=40]}	30.49439721	16.06907165	22.84740004
{[>]NC(C)(C)C(C[NH3+])C(=O).[+rn=70],CCC(C)(C)CCC(C=O)CN[<].[+rn=30]}	28.7674157	13.56570363	18.94346126
{[>]NC(C)(C)C(C[NH3+])C(=O).[+rn=80],CCC(C)(C)CCC(C=O)CN[<].[+rn=20]}	23.48201042	11.60692555	19.46728207
{[>]NC(C)(C)C(C[NH3+])C(=O).[+rn=90],CCC(C)(C)CCC(C=O)CN[<].[+rn=10]}	19.46715483	9.86167303	25.61247641
{[>]NC(C)(C)C(C[NH3+])C(=O).[+rn=10],CC(CC(C=O)CN)C(C)(C)C[<].[+rn=90]}	43.65344873	38.38828716	158.6658243
{[>]NC(C)(C)C(C[NH3+])C(=O).[+rn=20],CC(CC(C=O)CN)C(C)(C)C[<].[+rn=80]}	37.01057666	34.4661919	102.1019856
{[>]NC(C)(C)C(C[NH3+])C(=O).[+rn=30],CC(CC(C=O)CN)C(C)(C)C[<].[+rn=70]}	32.76109469	29.82253545	74.19182801
{[>]NC(C)(C)C(C[NH3+])C(=O).[+rn=40],CC(CC(C=O)CN)C(C)(C)C[<].[+rn=60]}	26.31674115	25.91352823	49.45050485
{[>]NC(C)(C)C(C[NH3+])C(=O).[+rn=50],CC(CC(C=O)CN)C(C)(C)C[<].[+rn=50]}	24.23312277	22.98927404	34.32714693
{[>]NC(C)(C)C(C[NH3+])C(=O).[+rn=60],CC(CC(C=O)CN)C(C)(C)C[<].[+rn=40]}	19.83731202	19.51299141	27.37772406
{[>]NC(C)(C)C(C[NH3+])C(=O).[+rn=70],CC(CC(C=O)CN)C(C)(C)C[<].[+rn=30]}	17.69399515	16.98918081	23.72307118
{[>]NC(C)(C)C(C[NH3+])C(=O).[+rn=80],CC(CC(C=O)CN)C(C)(C)C[<].[+rn=20]}	14.47655913	14.81032655	19.92294108
{[>]NC(C)(C)C(C[NH3+])C(=O).[+rn=90],CC(CC(C=O)CN)C(C)(C)C[<].[+rn=10]}	12.18891663	12.96308203	21.61505214
{[>]NC(C)(C)C(C[NH3+])C(=O).[+rn=10],CC(C)C(C)(C)CC(N)CC=O[<].[+rn=90]}	7.582878216	24.00588644	108.2841833
{[>]NC(C)(C)C(C[NH3+])C(=O).[+rn=20],CC(C)C(C)(C)CC(N)CC=O[<].[+rn=80]}	7.487125739	21.71995337	72.64716023
{[>]NC(C)(C)C(C[NH3+])C(=O).[+rn=30],CC(C)C(C)(C)CC(N)CC=O[<].[+rn=70]}	8.176509467	19.59029024	57.84025497
{[>]NC(C)(C)C(C[NH3+])C(=O).[+rn=40],CC(C)C(C)(C)CC(N)CC=O[<].[+rn=60]}	8.97876453	17.65475479	42.21035967
{[>]NC(C)(C)C(C[NH3+])C(=O).[+rn=50],CC(C)C(C)(C)CC(N)CC=O[<].[+rn=50]}	10.09946681	16.23049798	33.10376834
{[>]NC(C)(C)C(C[NH3+])C(=O).[+rn=60],CC(C)C(C)(C)CC(N)CC=O[<].[+rn=40]}	12.09455102	14.24732317	27.83465902
{[>]NC(C)(C)C(C[NH3+])C(=O).[+rn=70],CC(C)C(C)(C)CC(N)CC=O[<].[+rn=30]}	17.158791	12.68210418	24.2069538
{[>]NC(C)(C)C(C[NH3+])C(=O).[+rn=80],CC(C)C(C)(C)CC(N)CC=O[<].[+rn=20]}	25.46542207	11.40872947	22.55681958
{[>]NC(C)(C)C(C[NH3+])C(=O).[+rn=90],CC(C)C(C)(C)CC(N)CC=O[<].[+rn=10]}	33.57226314	10.34227804	28.90488149
{[>]NC(C)(C)C(C[NH3+])C(=O).[+rn=10],CCC(C)(CC(N)CC=O)C(C)C[<].[+rn=90]}	8.20640788	20.71090965	83.83144234
{[>]NC(C)(C)C(C[NH3+])C(=O).[+rn=20],CCC(C)(CC(N)CC=O)C(C)C[<].[+rn=80]}	7.705662148	18.79692206	57.03951398
{[>]NC(C)(C)C(C[NH3+])C(=O).[+rn=30],CCC(C)(CC(N)CC=O)C(C)C[<].[+rn=70]}	6.623560576	16.91052826	45.37736029
{[>]NC(C)(C)C(C[NH3+])C(=O).[+rn=40],CCC(C)(CC(N)CC=O)C(C)C[<].[+rn=60]}	6.939447199	15.32561804	36.08628468
{[>]NC(C)(C)C(C[NH3+])C(=O).[+rn=50],CCC(C)(CC(N)CC=O)C(C)C[<].[+rn=50]}	7.836208283	14.1552577	29.48238714
{[>]NC(C)(C)C(C[NH3+])C(=O).[+rn=60],CCC(C)(CC(N)CC=O)C(C)C[<].[+rn=40]}	10.69247921	12.4395573	26.32580197
{[>]NC(C)(C)C(C[NH3+])C(=O).[+rn=70],CCC(C)(CC(N)CC=O)C(C)C[<].[+rn=30]}	16.16571746	11.11148555	24.25309732
{[>]NC(C)(C)C(C[NH3+])C(=O).[+rn=80],CCC(C)(CC(N)CC=O)C(C)C[<].[+rn=20]}	25.62506575	10.16092993	24.46348894
{[>]NC(C)(C)C(C[NH3+])C(=O).[+rn=90],CCC(C)(CC(N)CC=O)C(C)C[<].[+rn=10]}	38.37069303	9.206787034	33.3361192
{[>]NC(C)(C)C(C[NH3+])C(=O).[+rn=10],CC(C)C(N)C(C=O)C(C)C[<].[+rn=90]}	21.6130898	25.93999548	174.8313536
{[>]NC(C)(C)C(C[NH3+])C(=O).[+rn=20],CC(C)C(N)C(C=O)C(C)C[<].[+rn=80]}	27.30065871	23.02538948	130.3830611
{[>]NC(C)(C)C(C[NH3+])C(=O).[+rn=30],CC(C)C(N)C(C=O)C(C)C[<].[+rn=70]}	36.74865212	20.67401218	111.4668625
{[>]NC(C)(C)C(C[NH3+])C(=O).[+rn=40],CC(C)C(N)C(C=O)C(C)C[<].[+rn=60]}	46.56905269	18.14890579	97.39098788
{[>]NC(C)(C)C(C[NH3+])C(=O).[+rn=50],CC(C)C(N)C(C=O)C(C)C[<].[+rn=50]}	66.5918601	16.14265678	87.65179057
{[>]NC(C)(C)C(C[NH3+])C(=O).[+rn=60],CC(C)C(N)C(C=O)C(C)C[<].[+rn=40]}	85.0908902	14.36000546	75.14761709
{[>]NC(C)(C)C(C[NH3+])C(=O).[+rn=70],CC(C)C(N)C(C=O)C(C)C[<].[+rn=30]}	134.7100434	12.43352438	63.37855526
{[>]NC(C)(C)C(C[NH3+])C(=O).[+rn=80],CC(C)C(N)C(C=O)C(C)C[<].[+rn=20]}	175.3345131	11.40203655	59.5233293
{[>]NC(C)(C)C(C[NH3+])C(=O).[+rn=90],CC(C)C(N)C(C=O)C(C)C[<].[+rn=10]}	222.3672791	10.72322958	69.67159448
{[>]NC(C)(C)C(C[NH3+])C(=O).[+rn=10],CCC(C)C(N)C(C=O)CC[<].[+rn=90]}	9.054942311	22.22767486	236.9218659
{[>]NC(C)(C)C(C[NH3+])C(=O).[+rn=20],CCC(C)C(N)C(C=O)CC[<].[+rn=80]}	9.406678527	19.04336562	160.4091331
{[>]NC(C)(C)C(C[NH3+])C(=O).[+rn=30],CCC(C)C(N)C(C=O)CC[<].[+rn=70]}	10.08937579	16.49720373	121.4370761
{[>]NC(C)(C)C(C[NH3+])C(=O).[+rn=40],CCC(C)C(N)C(C=O)CC[<].[+rn=60]}	10.19683114	14.05818312	79.08009111
{[>]NC(C)(C)C(C[NH3+])C(=O).[+rn=50],CCC(C)C(N)C(C=O)CC[<].[+rn=50]}	11.68723418	12.17106026	57.8893891
{[>]NC(C)(C)C(C[NH3+])C(=O).[+rn=60],CCC(C)C(N)C(C=O)CC[<].[+rn=40]}	15.38859246	10.41169758	41.67648881
{[>]NC(C)(C)C(C[NH3+])C(=O).[+rn=70],CCC(C)C(N)C(C=O)CC[<].[+rn=30]}	24.78621781	8.476096681	41.64703319
{[>]NC(C)(C)C(C[NH3+])C(=O).[+rn=80],CCC(C)C(N)C(C=O)CC[<].[+rn=20]}	52.74783464	7.091675911	50.72240073
{[>]NC(C)(C)C(C[NH3+])C(=O).[+rn=90],CCC(C)C(N)C(C=O)CC[<].[+rn=10]}	115.964882	6.338907268	70.65718197
{[>]NC(C)(C)C(C[NH3+])C(=O).[+rn=10],CCC(C)(C)C(C)C(N)CC=O[<].[+rn=90]}	8.101106109	16.51650497	90.12722083
{[>]NC(C)(C)C(C[NH3+])C(=O).[+rn=20],CCC(C)(C)C(C)C(N)CC=O[<].[+rn=80]}	8.449867193	14.84250136	62.44532148
{[>]NC(C)(C)C(C[NH3+])C(=O).[+rn=30],CCC(C)(C)C(C)C(N)CC=O[<].[+rn=70]}	8.706353903	13.09977175	50.27967947
{[>]NC(C)(C)C(C[NH3+])C(=O).[+rn=40],CCC(C)(C)C(C)C(N)CC=O[<].[+rn=60]}	8.639728196	11.75752177	38.41294087
{[>]NC(C)(C)C(C[NH3+])C(=O).[+rn=50],CCC(C)(C)C(C)C(N)CC=O[<].[+rn=50]}	8.836625385	10.86912011	32.38866893
{[>]NC(C)(C)C(C[NH3+])C(=O).[+rn=60],CCC(C)(C)C(C)C(N)CC=O[<].[+rn=40]}	9.755880338	9.872162051	30.40694557
{[>]NC(C)(C)C(C[NH3+])C(=O).[+rn=70],CCC(C)(C)C(C)C(N)CC=O[<].[+rn=30]}	10.64724981	9.204058453	29.33737051
{[>]NC(C)(C)C(C[NH3+])C(=O).[+rn=80],CCC(C)(C)C(C)C(N)CC=O[<].[+rn=20]}	12.36978116	8.495282832	31.76703753
{[>]NC(C)(C)C(C[NH3+])C(=O).[+rn=90],CCC(C)(C)C(C)C(N)CC=O[<].[+rn=10]}	12.89692306	7.731223286	43.91877167
{[>]NC(C)(C)C(C[NH3+])C(=O).[+rn=10],CC(C)CC(C)C(N)CC=O[<].[+rn=90]}	6.520402563	28.67339187	175.0554239
{[>]NC(C)(C)C(C[NH3+])C(=O).[+rn=20],CC(C)CC(C)C(N)CC=O[<].[+rn=80]}	7.462538822	24.84531446	115.9055984
{[>]NC(C)(C)C(C[NH3+])C(=O).[+rn=30],CC(C)CC(C)C(N)CC=O[<].[+rn=70]}	11.60968221	21.63701254	88.11271653
{[>]NC(C)(C)C(C[NH3+])C(=O).[+rn=40],CC(C)CC(C)C(N)CC=O[<].[+rn=60]}	18.53511328	18.90236989	57.08817263
{[>]NC(C)(C)C(C[NH3+])C(=O).[+rn=50],CC(C)CC(C)C(N)CC=O[<].[+rn=50]}	31.57078539	16.78286684	42.42488825
{[>]NC(C)(C)C(C[NH3+])C(=O).[+rn=60],CC(C)CC(C)C(N)CC=O[<].[+rn=40]}	45.08407111	14.21894249	32.55931848
{[>]NC(C)(C)C(C[NH3+])C(=O).[+rn=70],CC(C)CC(C)C(N)CC=O[<].[+rn=30]}	69.21057487	11.75778674	30.26771413
{[>]NC(C)(C)C(C[NH3+])C(=O).[+rn=80],CC(C)CC(C)C(N)CC=O[<].[+rn=20]}	100.6972346	10.06505983	32.78520321
{[>]NC(C)(C)C(C[NH3+])C(=O).[+rn=90],CC(C)CC(C)C(N)CC=O[<].[+rn=10]}	191.2284551	9.078780763	44.66535476
{[>]NC(C)(C)C(C[NH3+])C(=O).[+rn=10],CCC(C)C(C)C(N)CC=O[<].[+rn=90]}	8.187815932	19.50642792	159.0385437
{[>]NC(C)(C)C(C[NH3+])C(=O).[+rn=20],CCC(C)C(C)C(N)CC=O[<].[+rn=80]}	7.104681395	16.70695643	105.7690205
{[>]NC(C)(C)C(C[NH3+])C(=O).[+rn=30],CCC(C)C(C)C(N)CC=O[<].[+rn=70]}	6.416682763	14.20667289	84.30120445
{[>]NC(C)(C)C(C[NH3+])C(=O).[+rn=40],CCC(C)C(C)C(N)CC=O[<].[+rn=60]}	6.805162627	12.14351807	58.24392525
{[>]NC(C)(C)C(C[NH3+])C(=O).[+rn=50],CCC(C)C(C)C(N)CC=O[<].[+rn=50]}	6.67496863	10.73774279	46.53355414
{[>]NC(C)(C)C(C[NH3+])C(=O).[+rn=60],CCC(C)C(C)C(N)CC=O[<].[+rn=40]}	6.403348657	9.573488852	38.08935866
{[>]NC(C)(C)C(C[NH3+])C(=O).[+rn=70],CCC(C)C(C)C(N)CC=O[<].[+rn=30]}	7.039500625	8.543303386	40.12792628
{[>]NC(C)(C)C(C[NH3+])C(=O).[+rn=80],CCC(C)C(C)C(N)CC=O[<].[+rn=20]}	9.119571941	7.598075729	48.94254834
{[>]NC(C)(C)C(C[NH3+])C(=O).[+rn=90],CCC(C)C(C)C(N)CC=O[<].[+rn=10]}	13.4876326	6.806990491	67.83876855
{[>]NC(C)(C)C(C[NH3+])C(=O).[+rn=10],CC(C)(C)CC(C=O)CN[<].[+rn=90]}	11.57900561	38.5826698	87.06558361
{[>]NC(C)(C)C(C[NH3+])C(=O).[+rn=20],CC(C)(C)CC(C=O)CN[<].[+rn=80]}	8.609476023	32.42427299	63.03630754
{[>]NC(C)(C)C(C[NH3+])C(=O).[+rn=30],CC(C)(C)CC(C=O)CN[<].[+rn=70]}	6.647830466	28.10812147	49.13923463
{[>]NC(C)(C)C(C[NH3+])C(=O).[+rn=40],CC(C)(C)CC(C=O)CN[<].[+rn=60]}	10.27361512	24.87573165	33.17326487
{[>]NC(C)(C)C(C[NH3+])C(=O).[+rn=50],CC(C)(C)CC(C=O)CN[<].[+rn=50]}	18.44135954	21.5324611	25.22495933
{[>]NC(C)(C)C(C[NH3+])C(=O).[+rn=60],CC(C)(C)CC(C=O)CN[<].[+rn=40]}	27.31551758	18.93300134	19.93167239
{[>]NC(C)(C)C(C[NH3+])C(=O).[+rn=70],CC(C)(C)CC(C=O)CN[<].[+rn=30]}	44.68142551	16.67923125	16.89991434
{[>]NC(C)(C)C(C[NH3+])C(=O).[+rn=80],CC(C)(C)CC(C=O)CN[<].[+rn=20]}	60.18406593	15.75716529	15.95019351
{[>]NC(C)(C)C(C[NH3+])C(=O).[+rn=90],CC(C)(C)CC(C=O)CN[<].[+rn=10]}	81.96380318	16.43264411	20.953525
{[>]NC(C)(C)C(C[NH3+])C(=O).[+rn=10],CC(C)C(C)C(C)C(N)CC=O[<].[+rn=90]}	12.1788923	21.00284713	128.5316731
{[>]NC(C)(C)C(C[NH3+])C(=O).[+rn=20],CC(C)C(C)C(C)C(N)CC=O[<].[+rn=80]}	10.39988452	18.4189764	100.2996171
{[>]NC(C)(C)C(C[NH3+])C(=O).[+rn=30],CC(C)C(C)C(C)C(N)CC=O[<].[+rn=70]}	8.49492709	16.38576297	92.41770468
{[>]NC(C)(C)C(C[NH3+])C(=O).[+rn=40],CC(C)C(C)C(C)C(N)CC=O[<].[+rn=60]}	6.852752527	14.7758264	83.61198396
{[>]NC(C)(C)C(C[NH3+])C(=O).[+rn=50],CC(C)C(C)C(C)C(N)CC=O[<].[+rn=50]}	7.207365621	13.67438236	76.78541331
{[>]NC(C)(C)C(C[NH3+])C(=O).[+rn=60],CC(C)C(C)C(C)C(N)CC=O[<].[+rn=40]}	9.664975158	12.18652789	69.6644202
{[>]NC(C)(C)C(C[NH3+])C(=O).[+rn=70],CC(C)C(C)C(C)C(N)CC=O[<].[+rn=30]}	14.61464462	10.866112	63.69169178
{[>]NC(C)(C)C(C[NH3+])C(=O).[+rn=80],CC(C)C(C)C(C)C(N)CC=O[<].[+rn=20]}	22.60431919	9.82654638	60.7795279
{[>]NC(C)(C)C(C[NH3+])C(=O).[+rn=90],CC(C)C(C)C(C)C(N)CC=O[<].[+rn=10]}	32.92409282	8.951961122	69.30951787
{[>]NC(C)(C)C(C[NH3+])C(=O).[+rn=10],CCC(C)(CC)CC(N)CC=O[<].[+rn=90]}	6.763309886	24.79870986	91.69736193
{[>]NC(C)(C)C(C[NH3+])C(=O).[+rn=20],CCC(C)(CC)CC(N)CC=O[<].[+rn=80]}	7.353933298	22.30683164	62.73861957
{[>]NC(C)(C)C(C[NH3+])C(=O).[+rn=30],CCC(C)(CC)CC(N)CC=O[<].[+rn=70]}	7.306210667	19.82505306	48.52097041
{[>]NC(C)(C)C(C[NH3+])C(=O).[+rn=40],CCC(C)(CC)CC(N)CC=O[<].[+rn=60]}	7.466479465	17.69735964	31.69339917
{[>]NC(C)(C)C(C[NH3+])C(=O).[+rn=50],CCC(C)(CC)CC(N)CC=O[<].[+rn=50]}	7.056065668	16.24286943	21.71824283
{[>]NC(C)(C)C(C[NH3+])C(=O).[+rn=60],CCC(C)(CC)CC(N)CC=O[<].[+rn=40]}	6.483942338	14.14329096	17.47227925
{[>]NC(C)(C)C(C[NH3+])C(=O).[+rn=70],CCC(C)(CC)CC(N)CC=O[<].[+rn=30]}	7.561000768	12.46882201	18.5784174
{[>]NC(C)(C)C(C[NH3+])C(=O).[+rn=80],CCC(C)(CC)CC(N)CC=O[<].[+rn=20]}	11.67310891	11.21864779	23.63324479
{[>]NC(C)(C)C(C[NH3+])C(=O).[+rn=90],CCC(C)(CC)CC(N)CC=O[<].[+rn=10]}	20.18316298	9.971929912	37.12256042
{[>]NC(C)(C)C(C[NH3+])C(=O).[+rn=10],CC(C)C(C)C(C=O)C(C)N[<].[+rn=90]}	8.9313256	21.09756126	156.1713823
{[>]NC(C)(C)C(C[NH3+])C(=O).[+rn=20],CC(C)C(C)C(C=O)C(C)N[<].[+rn=80]}	12.13950326	18.86308478	117.6203969
{[>]NC(C)(C)C(C[NH3+])C(=O).[+rn=30],CC(C)C(C)C(C=O)C(C)N[<].[+rn=70]}	17.22228948	16.51168239	101.728917
{[>]NC(C)(C)C(C[NH3+])C(=O).[+rn=40],CC(C)C(C)C(C=O)C(C)N[<].[+rn=60]}	24.22389942	14.43019666	89.40079411
{[>]NC(C)(C)C(C[NH3+])C(=O).[+rn=50],CC(C)C(C)C(C=O)C(C)N[<].[+rn=50]}	39.37470651	12.92358572	80.56472529
{[>]NC(C)(C)C(C[NH3+])C(=O).[+rn=60],CC(C)C(C)C(C=O)C(C)N[<].[+rn=40]}	52.5477696	11.46290002	72.09584073
{[>]NC(C)(C)C(C[NH3+])C(=O).[+rn=70],CC(C)C(C)C(C=O)C(C)N[<].[+rn=30]}	86.46927556	10.21488547	65.00072261
{[>]NC(C)(C)C(C[NH3+])C(=O).[+rn=80],CC(C)C(C)C(C=O)C(C)N[<].[+rn=20]}	134.9517579	9.434462557	63.22591263
{[>]NC(C)(C)C(C[NH3+])C(=O).[+rn=90],CC(C)C(C)C(C=O)C(C)N[<].[+rn=10]}	204.1161188	8.750145013	73.7401372
{[>]NC(C)(C)C(C[NH3+])C(=O).[+rn=10],CCC(C(C)C)C(N)CC=O[<].[+rn=90]}	14.62060363	18.8262166	151.4464372
{[>]NC(C)(C)C(C[NH3+])C(=O).[+rn=20],CCC(C(C)C)C(N)CC=O[<].[+rn=80]}	12.88652738	16.47181187	101.5472153
{[>]NC(C)(C)C(C[NH3+])C(=O).[+rn=30],CCC(C(C)C)C(N)CC=O[<].[+rn=70]}	11.53473647	14.39198238	79.79920908
{[>]NC(C)(C)C(C[NH3+])C(=O).[+rn=40],CCC(C(C)C)C(N)CC=O[<].[+rn=60]}	9.742841645	12.71210925	60.05738547
{[>]NC(C)(C)C(C[NH3+])C(=O).[+rn=50],CCC(C(C)C)C(N)CC=O[<].[+rn=50]}	8.709599181	11.22559906	52.22719475
{[>]NC(C)(C)C(C[NH3+])C(=O).[+rn=60],CCC(C(C)C)C(N)CC=O[<].[+rn=40]}	7.428597633	10.05311028	47.17467974
{[>]NC(C)(C)C(C[NH3+])C(=O).[+rn=70],CCC(C(C)C)C(N)CC=O[<].[+rn=30]}	6.699324473	9.225470365	51.21906632
{[>]NC(C)(C)C(C[NH3+])C(=O).[+rn=80],CCC(C(C)C)C(N)CC=O[<].[+rn=20]}	6.59588442	8.308213471	64.20490584
{[>]NC(C)(C)C(C[NH3+])C(=O).[+rn=90],CCC(C(C)C)C(N)CC=O[<].[+rn=10]}	6.7558495	7.721005302	91.8238507
{[>]NC(C)(C)C(C[NH3+])C(=O).[+rn=10],CC(C)C(C)CCC(C=O)CN[<].[+rn=90]}	22.7665446	26.86424623	177.976305
{[>]NC(C)(C)C(C[NH3+])C(=O).[+rn=20],CC(C)C(C)CCC(C=O)CN[<].[+rn=80]}	19.7069552	23.57218314	122.0619174
{[>]NC(C)(C)C(C[NH3+])C(=O).[+rn=30],CC(C)C(C)CCC(C=O)CN[<].[+rn=70]}	18.38032903	20.95450653	92.53143247
{[>]NC(C)(C)C(C[NH3+])C(=O).[+rn=40],CC(C)C(C)CCC(C=O)CN[<].[+rn=60]}	16.5773639	18.59326506	59.89017244
{[>]NC(C)(C)C(C[NH3+])C(=O).[+rn=50],CC(C)C(C)CCC(C=O)CN[<].[+rn=50]}	16.01512965	16.7039795	44.78222674
{[>]NC(C)(C)C(C[NH3+])C(=O).[+rn=60],CC(C)C(C)CCC(C=O)CN[<].[+rn=40]}	14.29612867	13.6754649	35.47175492
{[>]NC(C)(C)C(C[NH3+])C(=O).[+rn=70],CC(C)C(C)CCC(C=O)CN[<].[+rn=30]}	14.41198672	11.51883473	30.18083047
{[>]NC(C)(C)C(C[NH3+])C(=O).[+rn=80],CC(C)C(C)CCC(C=O)CN[<].[+rn=20]}	15.38915522	9.890640399	31.25334433
{[>]NC(C)(C)C(C[NH3+])C(=O).[+rn=90],CC(C)C(C)CCC(C=O)CN[<].[+rn=10]}	19.44721429	8.5513971	42.06650671
{[>]NC(C)(C)C(C[NH3+])C(=O).[+rn=10],CCC(C)(C)CC(C=O)CN[<].[+rn=90]}	11.06746599	31.19926329	103.7953938
{[>]NC(C)(C)C(C[NH3+])C(=O).[+rn=20],CCC(C)(C)CC(C=O)CN[<].[+rn=80]}	10.30781286	27.41510696	72.2256096
{[>]NC(C)(C)C(C[NH3+])C(=O).[+rn=30],CCC(C)(C)CC(C=O)CN[<].[+rn=70]}	9.560547892	24.33180743	55.25958962
{[>]NC(C)(C)C(C[NH3+])C(=O).[+rn=40],CCC(C)(C)CC(C=O)CN[<].[+rn=60]}	9.099117642	21.64779761	37.00195275
{[>]NC(C)(C)C(C[NH3+])C(=O).[+rn=50],CCC(C)(C)CC(C=O)CN[<].[+rn=50]}	9.769575163	18.51255403	25.3475925
{[>]NC(C)(C)C(C[NH3+])C(=O).[+rn=60],CCC(C)(C)CC(C=O)CN[<].[+rn=40]}	11.60369643	15.05369197	19.30482673
{[>]NC(C)(C)C(C[NH3+])C(=O).[+rn=70],CCC(C)(C)CC(C=O)CN[<].[+rn=30]}	17.47393255	12.2863908	16.6632002
{[>]NC(C)(C)C(C[NH3+])C(=O).[+rn=80],CCC(C)(C)CC(C=O)CN[<].[+rn=20]}	28.81305031	10.31750006	16.21649364
{[>]NC(C)(C)C(C[NH3+])C(=O).[+rn=90],CCC(C)(C)CC(C=O)CN[<].[+rn=10]}	32.86665132	8.831138356	21.14631453
{[>]NC(C)(C)C(C[NH3+])C(=O).[+rn=10],CCC(C(C=O)CN)C1CCC1C[<].[+rn=90]}	6.568223497	30.81810451	253.3140032
{[>]NC(C)(C)C(C[NH3+])C(=O).[+rn=20],CCC(C(C=O)CN)C1CCC1C[<].[+rn=80]}	6.502348621	25.71044116	164.1103097
{[>]NC(C)(C)C(C[NH3+])C(=O).[+rn=30],CCC(C(C=O)CN)C1CCC1C[<].[+rn=70]}	6.611515762	23.18587073	123.0676512
{[>]NC(C)(C)C(C[NH3+])C(=O).[+rn=40],CCC(C(C=O)CN)C1CCC1C[<].[+rn=60]}	6.979288829	20.01705225	78.53632542
{[>]NC(C)(C)C(C[NH3+])C(=O).[+rn=50],CCC(C(C=O)CN)C1CCC1C[<].[+rn=50]}	7.987543515	17.75479713	58.01784237
{[>]NC(C)(C)C(C[NH3+])C(=O).[+rn=60],CCC(C(C=O)CN)C1CCC1C[<].[+rn=40]}	9.314214627	15.28881367	46.72924583
{[>]NC(C)(C)C(C[NH3+])C(=O).[+rn=70],CCC(C(C=O)CN)C1CCC1C[<].[+rn=30]}	12.60150372	13.70819564	39.71835277
{[>]NC(C)(C)C(C[NH3+])C(=O).[+rn=80],CCC(C(C=O)CN)C1CCC1C[<].[+rn=20]}	18.09543045	12.21338966	33.9813418
{[>]NC(C)(C)C(C[NH3+])C(=O).[+rn=90],CCC(C(C=O)CN)C1CCC1C[<].[+rn=10]}	24.08221583	11.25962883	38.02520926
{[>]NC(C)(C)C(C[NH3+])C(=O).[+rn=10],CC(C)(C)CC(N)CC=O[<].[+rn=90]}	45.85709186	34.32937706	126.0352665
{[>]NC(C)(C)C(C[NH3+])C(=O).[+rn=20],CC(C)(C)CC(N)CC=O[<].[+rn=80]}	36.94472377	28.75007125	85.69479265
{[>]NC(C)(C)C(C[NH3+])C(=O).[+rn=30],CC(C)(C)CC(N)CC=O[<].[+rn=70]}	33.13123503	24.13324394	65.26829661
{[>]NC(C)(C)C(C[NH3+])C(=O).[+rn=40],CC(C)(C)CC(N)CC=O[<].[+rn=60]}	24.54882205	20.73015053	42.78737415
{[>]NC(C)(C)C(C[NH3+])C(=O).[+rn=50],CC(C)(C)CC(N)CC=O[<].[+rn=50]}	20.50643193	18.76970375	30.61709695
{[>]NC(C)(C)C(C[NH3+])C(=O).[+rn=60],CC(C)(C)CC(N)CC=O[<].[+rn=40]}	14.34271869	17.01617842	22.38681548
{[>]NC(C)(C)C(C[NH3+])C(=O).[+rn=70],CC(C)(C)CC(N)CC=O[<].[+rn=30]}	12.4007703	16.87197409	20.33097579
{[>]NC(C)(C)C(C[NH3+])C(=O).[+rn=80],CC(C)(C)CC(N)CC=O[<].[+rn=20]}	9.303752177	17.01015373	26.37912038
{[>]NC(C)(C)C(C[NH3+])C(=O).[+rn=90],CC(C)(C)CC(N)CC=O[<].[+rn=10]}	7.459794663	17.89187648	43.58188495
{[>]NC(C)(C)C(C[NH3+])C(=O).[+rn=10],CCC(N)C(C=O)C(C)C(C)C[<].[+rn=90]}	9.68251744	26.66367433	209.2843965
{[>]NC(C)(C)C(C[NH3+])C(=O).[+rn=20],CCC(N)C(C=O)C(C)C(C)C[<].[+rn=80]}	7.965773981	24.21689236	150.2878545
{[>]NC(C)(C)C(C[NH3+])C(=O).[+rn=30],CCC(N)C(C=O)C(C)C(C)C[<].[+rn=70]}	6.697949054	21.77297583	121.0649218
{[>]NC(C)(C)C(C[NH3+])C(=O).[+rn=40],CCC(N)C(C=O)C(C)C(C)C[<].[+rn=60]}	8.460970353	19.62644797	97.51299837
{[>]NC(C)(C)C(C[NH3+])C(=O).[+rn=50],CCC(N)C(C=O)C(C)C(C)C[<].[+rn=50]}	12.01521462	17.71319838	83.22895584
{[>]NC(C)(C)C(C[NH3+])C(=O).[+rn=60],CCC(N)C(C=O)C(C)C(C)C[<].[+rn=40]}	16.1702609	15.05284387	68.9783946
{[>]NC(C)(C)C(C[NH3+])C(=O).[+rn=70],CCC(N)C(C=O)C(C)C(C)C[<].[+rn=30]}	27.93332939	12.82198733	62.08621563
{[>]NC(C)(C)C(C[NH3+])C(=O).[+rn=80],CCC(N)C(C=O)C(C)C(C)C[<].[+rn=20]}	48.08483645	11.13862819	59.33711428
{[>]NC(C)(C)C(C[NH3+])C(=O).[+rn=90],CCC(N)C(C=O)C(C)C(C)C[<].[+rn=10]}	74.64754403	9.707955714	64.94674
{[>]NC(C)(C)C(C[NH3+])C(=O).[+rn=10],CC1CCC1C(C)CC(N)CC=O[<].[+rn=90]}	9.435668153	20.28581376	81.9009864
{[>]NC(C)(C)C(C[NH3+])C(=O).[+rn=20],CC1CCC1C(C)CC(N)CC=O[<].[+rn=80]}	7.896376055	16.82997629	58.65671133
{[>]NC(C)(C)C(C[NH3+])C(=O).[+rn=30],CC1CCC1C(C)CC(N)CC=O[<].[+rn=70]}	7.298019737	15.24454686	51.90586935
{[>]NC(C)(C)C(C[NH3+])C(=O).[+rn=40],CC1CCC1C(C)CC(N)CC=O[<].[+rn=60]}	6.811647928	13.38784988	41.27557032
{[>]NC(C)(C)C(C[NH3+])C(=O).[+rn=50],CC1CCC1C(C)CC(N)CC=O[<].[+rn=50]}	6.707281335	11.98354289	32.35515296
{[>]NC(C)(C)C(C[NH3+])C(=O).[+rn=60],CC1CCC1C(C)CC(N)CC=O[<].[+rn=40]}	7.014414332	10.51727843	29.64540324
{[>]NC(C)(C)C(C[NH3+])C(=O).[+rn=70],CC1CCC1C(C)CC(N)CC=O[<].[+rn=30]}	7.106304352	9.658713183	30.18773591
{[>]NC(C)(C)C(C[NH3+])C(=O).[+rn=80],CC1CCC1C(C)CC(N)CC=O[<].[+rn=20]}	7.239028675	8.785439558	34.80086581
{[>]NC(C)(C)C(C[NH3+])C(=O).[+rn=90],CC1CCC1C(C)CC(N)CC=O[<].[+rn=10]}	7.431789201	8.382683605	48.13860313
{[>]NC(C)(C)C(C[NH3+])C(=O).[+rn=10],CC(C)C(N)C(C)C=O[<].[+rn=90]}	15.79988411	27.16430721	126.0491375
{[>]NC(C)(C)C(C[NH3+])C(=O).[+rn=20],CC(C)C(N)C(C)C=O[<].[+rn=80]}	11.74391871	21.70782628	85.68660445
{[>]NC(C)(C)C(C[NH3+])C(=O).[+rn=30],CC(C)C(N)C(C)C=O[<].[+rn=70]}	9.921313575	16.28184773	70.16582052
{[>]NC(C)(C)C(C[NH3+])C(=O).[+rn=40],CC(C)C(N)C(C)C=O[<].[+rn=60]}	8.593643408	12.36769374	50.71364204
{[>]NC(C)(C)C(C[NH3+])C(=O).[+rn=50],CC(C)C(N)C(C)C=O[<].[+rn=50]}	8.906606879	10.93065427	42.48977724
{[>]NC(C)(C)C(C[NH3+])C(=O).[+rn=60],CC(C)C(N)C(C)C=O[<].[+rn=40]}	6.682902574	10.98448919	39.53885998
{[>]NC(C)(C)C(C[NH3+])C(=O).[+rn=70],CC(C)C(N)C(C)C=O[<].[+rn=30]}	11.44744503	12.36556225	40.48201995
{[>]NC(C)(C)C(C[NH3+])C(=O).[+rn=80],CC(C)C(N)C(C)C=O[<].[+rn=20]}	8.935775332	16.26882789	47.44684045
{[>]NC(C)(C)C(C[NH3+])C(=O).[+rn=90],CC(C)C(N)C(C)C=O[<].[+rn=10]}	8.033967305	21.43378798	65.76335109
{[>]NC(C)(C)C(C[NH3+])C(=O).[+rn=10],CCC(C)(C)CC(N)CC=O[<].[+rn=90]}	21.42994545	24.62188641	107.1255064
{[>]NC(C)(C)C(C[NH3+])C(=O).[+rn=20],CCC(C)(C)CC(N)CC=O[<].[+rn=80]}	18.77588332	21.72349262	74.63502227
{[>]NC(C)(C)C(C[NH3+])C(=O).[+rn=30],CCC(C)(C)CC(N)CC=O[<].[+rn=70]}	17.83306238	19.09513662	56.26766704
{[>]NC(C)(C)C(C[NH3+])C(=O).[+rn=40],CCC(C)(C)CC(N)CC=O[<].[+rn=60]}	15.88828404	16.56978991	35.40481314
{[>]NC(C)(C)C(C[NH3+])C(=O).[+rn=50],CCC(C)(C)CC(N)CC=O[<].[+rn=50]}	14.02339355	14.64016798	23.4110125
{[>]NC(C)(C)C(C[NH3+])C(=O).[+rn=60],CCC(C)(C)CC(N)CC=O[<].[+rn=40]}	11.58521758	13.06842011	17.16245563
{[>]NC(C)(C)C(C[NH3+])C(=O).[+rn=70],CCC(C)(C)CC(N)CC=O[<].[+rn=30]}	11.08584671	11.56523068	17.40451785
{[>]NC(C)(C)C(C[NH3+])C(=O).[+rn=80],CCC(C)(C)CC(N)CC=O[<].[+rn=20]}	9.489458815	10.1838262	24.38173403
{[>]NC(C)(C)C(C[NH3+])C(=O).[+rn=90],CCC(C)(C)CC(N)CC=O[<].[+rn=10]}	8.363051817	9.069570911	42.5492497
{[>]NC(C)(C)C(C[NH3+])C(=O).[+rn=10],CCC(C)CC(C=O)C(N)CC[<].[+rn=90]}	9.132925695	31.37005128	271.268994
{[>]NC(C)(C)C(C[NH3+])C(=O).[+rn=20],CCC(C)CC(C=O)C(N)CC[<].[+rn=80]}	8.189840972	28.37650451	178.678381
{[>]NC(C)(C)C(C[NH3+])C(=O).[+rn=30],CCC(C)CC(C=O)C(N)CC[<].[+rn=70]}	7.745159081	25.76105877	129.447514
{[>]NC(C)(C)C(C[NH3+])C(=O).[+rn=40],CCC(C)CC(C=O)C(N)CC[<].[+rn=60]}	7.181235521	22.43503126	83.56204124
{[>]NC(C)(C)C(C[NH3+])C(=O).[+rn=50],CCC(C)CC(C=O)C(N)CC[<].[+rn=50]}	7.331346736	19.59320482	58.55615392
{[>]NC(C)(C)C(C[NH3+])C(=O).[+rn=60],CCC(C)CC(C=O)C(N)CC[<].[+rn=40]}	7.495413883	16.41899404	40.16556152
{[>]NC(C)(C)C(C[NH3+])C(=O).[+rn=70],CCC(C)CC(C=O)C(N)CC[<].[+rn=30]}	7.864246598	13.69004354	31.88403126
{[>]NC(C)(C)C(C[NH3+])C(=O).[+rn=80],CCC(C)CC(C=O)C(N)CC[<].[+rn=20]}	9.23099553	11.49410973	29.49545063
{[>]NC(C)(C)C(C[NH3+])C(=O).[+rn=90],CCC(C)CC(C=O)C(N)CC[<].[+rn=10]}	12.23734812	9.499439195	33.10192231
{[>]NC(C)(C)C(C[NH3+])C(=O).[+rn=10],CC(C)(C)C(C=O)CN[<].[+rn=90]}	6.692713002	17.52849188	123.5938289
{[>]NC(C)(C)C(C[NH3+])C(=O).[+rn=20],CC(C)(C)C(C=O)CN[<].[+rn=80]}	7.281679374	15.26842718	84.60581701
{[>]NC(C)(C)C(C[NH3+])C(=O).[+rn=30],CC(C)(C)C(C=O)CN[<].[+rn=70]}	7.984264054	13.85042525	70.14886151
{[>]NC(C)(C)C(C[NH3+])C(=O).[+rn=40],CC(C)(C)C(C=O)CN[<].[+rn=60]}	7.450263933	12.79934173	48.09995711
{[>]NC(C)(C)C(C[NH3+])C(=O).[+rn=50],CC(C)(C)C(C=O)CN[<].[+rn=50]}	7.312890687	13.12820203	35.28302688
{[>]NC(C)(C)C(C[NH3+])C(=O).[+rn=60],CC(C)(C)C(C=O)CN[<].[+rn=40]}	6.90775303	14.38919613	32.70499747
{[>]NC(C)(C)C(C[NH3+])C(=O).[+rn=70],CC(C)(C)C(C=O)CN[<].[+rn=30]}	9.129261344	17.22293114	35.69237683
{[>]NC(C)(C)C(C[NH3+])C(=O).[+rn=80],CC(C)(C)C(C=O)CN[<].[+rn=20]}	11.47136598	21.22564348	45.90597087
{[>]NC(C)(C)C(C[NH3+])C(=O).[+rn=90],CC(C)(C)C(C=O)CN[<].[+rn=10]}	7.770898893	27.86695006	83.53313137
{[>]NC(C)(C)C(C[NH3+])C(=O).[+rn=10],CCC(C)C(C)C(C=O)CN[<].[+rn=90]}	6.332806826	19.88472862	178.4082918
{[>]NC(C)(C)C(C[NH3+])C(=O).[+rn=20],CCC(C)C(C)C(C=O)CN[<].[+rn=80]}	7.073298949	17.14820792	119.3031296
{[>]NC(C)(C)C(C[NH3+])C(=O).[+rn=30],CCC(C)C(C)C(C=O)CN[<].[+rn=70]}	7.291939059	14.79442024	92.08232178
{[>]NC(C)(C)C(C[NH3+])C(=O).[+rn=40],CCC(C)C(C)C(C=O)CN[<].[+rn=60]}	8.206523495	12.74705196	65.18768211
{[>]NC(C)(C)C(C[NH3+])C(=O).[+rn=50],CCC(C)C(C)C(C=O)CN[<].[+rn=50]}	8.500413691	11.16926498	52.89532314
{[>]NC(C)(C)C(C[NH3+])C(=O).[+rn=60],CCC(C)C(C)C(C=O)CN[<].[+rn=40]}	7.96097131	9.665158714	42.45139764
{[>]NC(C)(C)C(C[NH3+])C(=O).[+rn=70],CCC(C)C(C)C(C=O)CN[<].[+rn=30]}	7.38193966	8.36573719	43.24477712
{[>]NC(C)(C)C(C[NH3+])C(=O).[+rn=80],CCC(C)C(C)C(C=O)CN[<].[+rn=20]}	6.330682662	7.154588506	51.21429081
{[>]NC(C)(C)C(C[NH3+])C(=O).[+rn=90],CCC(C)C(C)C(C=O)CN[<].[+rn=10]}	9.848623854	6.325014007	70.040793
{[>]NC(C)(C)C(C[NH3+])C(=O).[+rn=10],CC(C)C(C)(C)C(C=O)CN[<].[+rn=90]}	35.47573769	14.09194489	76.49113621
{[>]NC(C)(C)C(C[NH3+])C(=O).[+rn=20],CC(C)C(C)(C)C(C=O)CN[<].[+rn=80]}	28.15298688	12.59877379	58.71011055
{[>]NC(C)(C)C(C[NH3+])C(=O).[+rn=30],CC(C)C(C)(C)C(C=O)CN[<].[+rn=70]}	20.30254431	10.9614355	52.62313221
{[>]NC(C)(C)C(C[NH3+])C(=O).[+rn=40],CC(C)C(C)(C)C(C=O)CN[<].[+rn=60]}	16.38944528	9.712368231	44.85731142
{[>]NC(C)(C)C(C[NH3+])C(=O).[+rn=50],CC(C)C(C)(C)C(C=O)CN[<].[+rn=50]}	11.98477943	9.11717475	43.24364454
{[>]NC(C)(C)C(C[NH3+])C(=O).[+rn=60],CC(C)C(C)(C)C(C=O)CN[<].[+rn=40]}	9.39976645	8.63059671	43.45237222
{[>]NC(C)(C)C(C[NH3+])C(=O).[+rn=70],CC(C)C(C)(C)C(C=O)CN[<].[+rn=30]}	7.019237585	8.512766993	41.04048479
{[>]NC(C)(C)C(C[NH3+])C(=O).[+rn=80],CC(C)C(C)(C)C(C=O)CN[<].[+rn=20]}	6.745492791	8.788726226	43.17698701
{[>]NC(C)(C)C(C[NH3+])C(=O).[+rn=90],CC(C)C(C)(C)C(C=O)CN[<].[+rn=10]}	9.133367826	8.821912796	56.79586016
{[>]NC(C)(C)C(C[NH3+])C(=O).[+rn=10],CC(C)(C)C(C)(C)C(N)CC=O[<].[+rn=90]}	9.07844171	16.79164825	52.59522579
{[>]NC(C)(C)C(C[NH3+])C(=O).[+rn=20],CC(C)(C)C(C)(C)C(N)CC=O[<].[+rn=80]}	9.397574635	15.31120732	39.34917207
{[>]NC(C)(C)C(C[NH3+])C(=O).[+rn=30],CC(C)(C)C(C)(C)C(N)CC=O[<].[+rn=70]}	10.4076122	14.01194539	35.96268186
{[>]NC(C)(C)C(C[NH3+])C(=O).[+rn=40],CC(C)(C)C(C)(C)C(N)CC=O[<].[+rn=60]}	11.32815854	12.90778859	31.84606449
{[>]NC(C)(C)C(C[NH3+])C(=O).[+rn=50],CC(C)(C)C(C)(C)C(N)CC=O[<].[+rn=50]}	12.93140986	12.17024377	31.05525812
{[>]NC(C)(C)C(C[NH3+])C(=O).[+rn=60],CC(C)(C)C(C)(C)C(N)CC=O[<].[+rn=40]}	15.69890841	11.48733436	29.91683481
{[>]NC(C)(C)C(C[NH3+])C(=O).[+rn=70],CC(C)(C)C(C)(C)C(N)CC=O[<].[+rn=30]}	17.20852539	11.41986726	28.63590627
{[>]NC(C)(C)C(C[NH3+])C(=O).[+rn=80],CC(C)(C)C(C)(C)C(N)CC=O[<].[+rn=20]}	18.35565868	11.84446247	29.49250823
{[>]NC(C)(C)C(C[NH3+])C(=O).[+rn=90],CC(C)(C)C(C)(C)C(N)CC=O[<].[+rn=10]}	18.57526294	11.89888682	36.34520443
{[>]NC(C)(C)C(C[NH3+])C(=O).[+rn=10],CC(C)(C)CCC(C=O)CN[<].[+rn=90]}	71.04745182	43.17140751	164.9276937
{[>]NC(C)(C)C(C[NH3+])C(=O).[+rn=20],CC(C)(C)CCC(C=O)CN[<].[+rn=80]}	57.50673162	37.82445795	105.1714359
{[>]NC(C)(C)C(C[NH3+])C(=O).[+rn=30],CC(C)(C)CCC(C=O)CN[<].[+rn=70]}	52.2096533	32.68195989	77.09326281
{[>]NC(C)(C)C(C[NH3+])C(=O).[+rn=40],CC(C)(C)CCC(C=O)CN[<].[+rn=60]}	42.69091791	27.26663034	49.26638008
{[>]NC(C)(C)C(C[NH3+])C(=O).[+rn=50],CC(C)(C)CCC(C=O)CN[<].[+rn=50]}	40.07991089	22.71018724	34.14261085
{[>]NC(C)(C)C(C[NH3+])C(=O).[+rn=60],CC(C)(C)CCC(C=O)CN[<].[+rn=40]}	33.5831005	18.97945039	25.97626912
{[>]NC(C)(C)C(C[NH3+])C(=O).[+rn=70],CC(C)(C)CCC(C=O)CN[<].[+rn=30]}	32.96990927	16.17975244	22.04817425
{[>]NC(C)(C)C(C[NH3+])C(=O).[+rn=80],CC(C)(C)CCC(C=O)CN[<].[+rn=20]}	30.52784983	14.20259513	19.55928582
{[>]NC(C)(C)C(C[NH3+])C(=O).[+rn=90],CC(C)(C)CCC(C=O)CN[<].[+rn=10]}	28.48849875	12.34200359	24.18906084
{[>]NC(C)(C)C(C[NH3+])C(=O).[+rn=10],CCC(C)(C)C(N)CC=O[<].[+rn=90]}	22.30563501	22.18980047	58.89543516
{[>]NC(C)(C)C(C[NH3+])C(=O).[+rn=20],CCC(C)(C)C(N)CC=O[<].[+rn=80]}	18.61189584	18.50651434	43.48405625
{[>]NC(C)(C)C(C[NH3+])C(=O).[+rn=30],CCC(C)(C)C(N)CC=O[<].[+rn=70]}	15.07768478	15.24552665	37.12453347
{[>]NC(C)(C)C(C[NH3+])C(=O).[+rn=40],CCC(C)(C)C(N)CC=O[<].[+rn=60]}	11.83572241	12.96829079	29.22494599
{[>]NC(C)(C)C(C[NH3+])C(=O).[+rn=50],CCC(C)(C)C(N)CC=O[<].[+rn=50]}	10.31124306	11.52688356	25.03124302
{[>]NC(C)(C)C(C[NH3+])C(=O).[+rn=60],CCC(C)(C)C(N)CC=O[<].[+rn=40]}	6.965355157	10.32088877	21.16853315
{[>]NC(C)(C)C(C[NH3+])C(=O).[+rn=70],CCC(C)(C)C(N)CC=O[<].[+rn=30]}	7.293010156	9.693921541	18.56104321
{[>]NC(C)(C)C(C[NH3+])C(=O).[+rn=80],CCC(C)(C)C(N)CC=O[<].[+rn=20]}	10.57724554	9.975270161	22.44175423
{[>]NC(C)(C)C(C[NH3+])C(=O).[+rn=90],CCC(C)(C)C(N)CC=O[<].[+rn=10]}	13.22070689	10.8300824	36.8557566
{[>]NC(C)(C)C(C[NH3+])C(=O).[+rn=10],CC(C)(C)C(C)(C)CC(N)CC=O[<].[+rn=90]}	12.34110584	23.81117479	47.4473811
{[>]NC(C)(C)C(C[NH3+])C(=O).[+rn=20],CC(C)(C)C(C)(C)CC(N)CC=O[<].[+rn=80]}	12.84481773	21.64296253	34.77787374
{[>]NC(C)(C)C(C[NH3+])C(=O).[+rn=30],CC(C)(C)C(C)(C)CC(N)CC=O[<].[+rn=70]}	13.7214791	19.72155264	30.090499
{[>]NC(C)(C)C(C[NH3+])C(=O).[+rn=40],CC(C)(C)C(C)(C)CC(N)CC=O[<].[+rn=60]}	15.45076567	18.08626678	24.4998064
{[>]NC(C)(C)C(C[NH3+])C(=O).[+rn=50],CC(C)(C)C(C)(C)CC(N)CC=O[<].[+rn=50]}	18.15435857	17.19873083	20.8644593
{[>]NC(C)(C)C(C[NH3+])C(=O).[+rn=60],CC(C)(C)C(C)(C)CC(N)CC=O[<].[+rn=40]}	20.73375526	15.99124942	19.72485581
{[>]NC(C)(C)C(C[NH3+])C(=O).[+rn=70],CC(C)(C)C(C)(C)CC(N)CC=O[<].[+rn=30]}	25.61511299	15.01537896	19.15853355
{[>]NC(C)(C)C(C[NH3+])C(=O).[+rn=80],CC(C)(C)C(C)(C)CC(N)CC=O[<].[+rn=20]}	31.99713366	14.11248904	18.597749
{[>]NC(C)(C)C(C[NH3+])C(=O).[+rn=90],CC(C)(C)C(C)(C)CC(N)CC=O[<].[+rn=10]}	41.4084301	13.1617279	21.68468683
{[>]NC(C)(C)C(C[NH3+])C(=O).[+rn=10],CCC(C(N)CC=O)C(C)(C)C[<].[+rn=90]}	7.340982791	17.61506899	75.60313521
{[>]NC(C)(C)C(C[NH3+])C(=O).[+rn=20],CCC(C(N)CC=O)C(C)(C)C[<].[+rn=80]}	6.525931803	15.91113407	52.10736372
{[>]NC(C)(C)C(C[NH3+])C(=O).[+rn=30],CCC(C(N)CC=O)C(C)(C)C[<].[+rn=70]}	6.794749054	14.3051105	44.68235286
{[>]NC(C)(C)C(C[NH3+])C(=O).[+rn=40],CCC(C(N)CC=O)C(C)(C)C[<].[+rn=60]}	7.853607518	13.02108258	38.27675828
{[>]NC(C)(C)C(C[NH3+])C(=O).[+rn=50],CCC(C(N)CC=O)C(C)(C)C[<].[+rn=50]}	8.563808522	12.28315961	34.94505742
{[>]NC(C)(C)C(C[NH3+])C(=O).[+rn=60],CCC(C(N)CC=O)C(C)(C)C[<].[+rn=40]}	9.955088164	11.46359429	32.40527714
{[>]NC(C)(C)C(C[NH3+])C(=O).[+rn=70],CCC(C(N)CC=O)C(C)(C)C[<].[+rn=30]}	10.77419263	10.78650226	33.97320342
{[>]NC(C)(C)C(C[NH3+])C(=O).[+rn=80],CCC(C(N)CC=O)C(C)(C)C[<].[+rn=20]}	11.94072763	10.2556682	37.76176839
{[>]NC(C)(C)C(C[NH3+])C(=O).[+rn=90],CCC(C(N)CC=O)C(C)(C)C[<].[+rn=10]}	12.79522543	9.717642479	52.95893118
{[>]NC(C)(C)C(C[NH3+])C(=O).[+rn=10],CC(C)(C)C(C)(C)C(C=O)CN[<].[+rn=90]}	48.30390137	16.19416623	44.51248059
{[>]NC(C)(C)C(C[NH3+])C(=O).[+rn=20],CC(C)(C)C(C)(C)C(C=O)CN[<].[+rn=80]}	36.83479619	14.88041828	35.10375131
{[>]NC(C)(C)C(C[NH3+])C(=O).[+rn=30],CC(C)(C)C(C)(C)C(C=O)CN[<].[+rn=70]}	28.56106446	13.62215493	33.54866753
{[>]NC(C)(C)C(C[NH3+])C(=O).[+rn=40],CC(C)(C)C(C)(C)C(C=O)CN[<].[+rn=60]}	23.5966522	12.58070625	31.98231571
{[>]NC(C)(C)C(C[NH3+])C(=O).[+rn=50],CC(C)(C)C(C)(C)C(C=O)CN[<].[+rn=50]}	20.20051968	11.8752118	31.91726719
{[>]NC(C)(C)C(C[NH3+])C(=O).[+rn=60],CC(C)(C)C(C)(C)C(C=O)CN[<].[+rn=40]}	18.43663498	11.32891299	30.95442405
{[>]NC(C)(C)C(C[NH3+])C(=O).[+rn=70],CC(C)(C)C(C)(C)C(C=O)CN[<].[+rn=30]}	15.47352791	11.13796638	29.56619448
{[>]NC(C)(C)C(C[NH3+])C(=O).[+rn=80],CC(C)(C)C(C)(C)C(C=O)CN[<].[+rn=20]}	12.75897522	11.45036903	29.39258173
{[>]NC(C)(C)C(C[NH3+])C(=O).[+rn=90],CC(C)(C)C(C)(C)C(C=O)CN[<].[+rn=10]}	9.850812198	11.7301058	35.4110694
{[>]NC(C)(C)C(C[NH3+])C(=O).[+rn=10],CCC(N)C(C=O)C(C)(C)C[<].[+rn=90]}	7.406041919	18.91807182	101.3722096
{[>]NC(C)(C)C(C[NH3+])C(=O).[+rn=20],CCC(N)C(C=O)C(C)(C)C[<].[+rn=80]}	9.339476678	16.65201247	68.77744286
{[>]NC(C)(C)C(C[NH3+])C(=O).[+rn=30],CCC(N)C(C=O)C(C)(C)C[<].[+rn=70]}	12.87441378	14.56027223	54.93943186
{[>]NC(C)(C)C(C[NH3+])C(=O).[+rn=40],CCC(N)C(C=O)C(C)(C)C[<].[+rn=60]}	17.43221102	13.04198265	42.53104782
{[>]NC(C)(C)C(C[NH3+])C(=O).[+rn=50],CCC(N)C(C=O)C(C)(C)C[<].[+rn=50]}	28.03233921	12.18128362	37.02662864
{[>]NC(C)(C)C(C[NH3+])C(=O).[+rn=60],CCC(N)C(C=O)C(C)(C)C[<].[+rn=40]}	39.75024868	11.56605183	33.87084172
{[>]NC(C)(C)C(C[NH3+])C(=O).[+rn=70],CCC(N)C(C=O)C(C)(C)C[<].[+rn=30]}	58.83042701	11.43173033	32.89391248
{[>]NC(C)(C)C(C[NH3+])C(=O).[+rn=80],CCC(N)C(C=O)C(C)(C)C[<].[+rn=20]}	73.38206789	11.17051778	36.45415309
{[>]NC(C)(C)C(C[NH3+])C(=O).[+rn=90],CCC(N)C(C=O)C(C)(C)C[<].[+rn=10]}	87.05763567	10.82443984	51.81813614
{[>]NC(C)(C)C(C[NH3+])C(=O).[+rn=10],CCC(C)C(C=O)C(N)C(C)C[<].[+rn=90]}	6.46972141	27.8851326	216.1897476
{[>]NC(C)(C)C(C[NH3+])C(=O).[+rn=20],CCC(C)C(C=O)C(N)C(C)C[<].[+rn=80]}	7.468577509	25.33719582	154.7611179
{[>]NC(C)(C)C(C[NH3+])C(=O).[+rn=30],CCC(C)C(C=O)C(N)C(C)C[<].[+rn=70]}	10.07816647	22.91223933	122.9471513
{[>]NC(C)(C)C(C[NH3+])C(=O).[+rn=40],CCC(C)C(C=O)C(N)C(C)C[<].[+rn=60]}	12.25305413	20.43853996	98.25347852
{[>]NC(C)(C)C(C[NH3+])C(=O).[+rn=50],CCC(C)C(C=O)C(N)C(C)C[<].[+rn=50]}	18.12417652	17.92750384	84.0312971
{[>]NC(C)(C)C(C[NH3+])C(=O).[+rn=60],CCC(C)C(C=O)C(N)C(C)C[<].[+rn=40]}	25.98170751	15.13359343	68.68085289
{[>]NC(C)(C)C(C[NH3+])C(=O).[+rn=70],CCC(C)C(C=O)C(N)C(C)C[<].[+rn=30]}	41.11228858	12.95029322	60.17539308
{[>]NC(C)(C)C(C[NH3+])C(=O).[+rn=80],CCC(C)C(C=O)C(N)C(C)C[<].[+rn=20]}	63.11053406	11.21312217	56.04649129
{[>]NC(C)(C)C(C[NH3+])C(=O).[+rn=90],CCC(C)C(C=O)C(N)C(C)C[<].[+rn=10]}	94.32833835	9.691683579	61.1258927
{[>]NC(C)(C)C(C[NH3+])C(=O).[+rn=10],CC(C)C(C)(C)C(N)CC=O[<].[+rn=90]}	8.064379759	16.58186852	96.82044819
{[>]NC(C)(C)C(C[NH3+])C(=O).[+rn=20],CC(C)C(C)(C)C(N)CC=O[<].[+rn=80]}	7.813133882	14.76152336	71.09261258
{[>]NC(C)(C)C(C[NH3+])C(=O).[+rn=30],CC(C)C(C)(C)C(N)CC=O[<].[+rn=70]}	7.32696171	12.91080961	59.04888194
{[>]NC(C)(C)C(C[NH3+])C(=O).[+rn=40],CC(C)C(C)(C)C(N)CC=O[<].[+rn=60]}	6.348237135	11.28509213	47.09063374
{[>]NC(C)(C)C(C[NH3+])C(=O).[+rn=50],CC(C)C(C)(C)C(N)CC=O[<].[+rn=50]}	6.60157502	10.63406136	41.73473847
{[>]NC(C)(C)C(C[NH3+])C(=O).[+rn=60],CC(C)C(C)(C)C(N)CC=O[<].[+rn=40]}	8.222279487	9.992425536	39.21469918
{[>]NC(C)(C)C(C[NH3+])C(=O).[+rn=70],CC(C)C(C)(C)C(N)CC=O[<].[+rn=30]}	9.297585966	9.602481294	35.69051659
{[>]NC(C)(C)C(C[NH3+])C(=O).[+rn=80],CC(C)C(C)(C)C(N)CC=O[<].[+rn=20]}	11.27195177	9.77766782	36.10903434
{[>]NC(C)(C)C(C[NH3+])C(=O).[+rn=90],CC(C)C(C)(C)C(N)CC=O[<].[+rn=10]}	12.97430876	9.578971508	45.74091834
{[>]NC(C)(C)C(C[NH3+])C(=O).[+rn=10],CCC(C)C(C=O)C(C)N[<].[+rn=90]}	9.684891833	17.99277652	168.0238104
{[>]NC(C)(C)C(C[NH3+])C(=O).[+rn=20],CCC(C)C(C=O)C(C)N[<].[+rn=80]}	8.634130969	14.3147549	112.6401412
{[>]NC(C)(C)C(C[NH3+])C(=O).[+rn=30],CCC(C)C(C=O)C(C)N[<].[+rn=70]}	6.54180953	11.39532972	85.81978489
{[>]NC(C)(C)C(C[NH3+])C(=O).[+rn=40],CCC(C)C(C=O)C(C)N[<].[+rn=60]}	10.65042839	9.17000451	60.54481081
{[>]NC(C)(C)C(C[NH3+])C(=O).[+rn=50],CCC(C)C(C=O)C(C)N[<].[+rn=50]}	18.84872463	7.642671934	49.37188038
{[>]NC(C)(C)C(C[NH3+])C(=O).[+rn=60],CCC(C)C(C=O)C(C)N[<].[+rn=40]}	29.74681364	6.529054601	44.94999956
{[>]NC(C)(C)C(C[NH3+])C(=O).[+rn=70],CCC(C)C(C=O)C(C)N[<].[+rn=30]}	46.72145846	6.560846368	54.58499761
{[>]NC(C)(C)C(C[NH3+])C(=O).[+rn=80],CCC(C)C(C=O)C(C)N[<].[+rn=20]}	78.80072656	6.355728029	71.34462385
{[>]NC(C)(C)C(C[NH3+])C(=O).[+rn=90],CCC(C)C(C=O)C(C)N[<].[+rn=10]}	150.8403215	6.499752818	110.0593695
{[>]NC(C)(C)C(C[NH3+])C(=O).[+rn=10],CC(C)C(C(C)C)C(N)CC=O[<].[+rn=90]}	11.43137696	22.68201673	116.735227
{[>]NC(C)(C)C(C[NH3+])C(=O).[+rn=20],CC(C)C(C(C)C)C(N)CC=O[<].[+rn=80]}	12.57957186	21.06448488	99.86296418
{[>]NC(C)(C)C(C[NH3+])C(=O).[+rn=30],CC(C)C(C(C)C)C(N)CC=O[<].[+rn=70]}	13.56408024	19.35375501	92.79774778
{[>]NC(C)(C)C(C[NH3+])C(=O).[+rn=40],CC(C)C(C(C)C)C(N)CC=O[<].[+rn=60]}	15.20544393	17.90211484	87.18794878
{[>]NC(C)(C)C(C[NH3+])C(=O).[+rn=50],CC(C)C(C(C)C)C(N)CC=O[<].[+rn=50]}	15.23672903	17.36631388	85.01040813
{[>]NC(C)(C)C(C[NH3+])C(=O).[+rn=60],CC(C)C(C(C)C)C(N)CC=O[<].[+rn=40]}	16.25672312	16.53328298	81.84671083
{[>]NC(C)(C)C(C[NH3+])C(=O).[+rn=70],CC(C)C(C(C)C)C(N)CC=O[<].[+rn=30]}	16.78207629	15.72131571	76.10897245
{[>]NC(C)(C)C(C[NH3+])C(=O).[+rn=80],CC(C)C(C(C)C)C(N)CC=O[<].[+rn=20]}	18.03514849	15.24784833	71.60113471
{[>]NC(C)(C)C(C[NH3+])C(=O).[+rn=90],CC(C)C(C(C)C)C(N)CC=O[<].[+rn=10]}	19.30819372	14.62388255	78.84287141
{[>]NC(C)(C)C(C[NH3+])C(=O).[+rn=10],CC1CCC(CC(N)CC=O)C1[<].[+rn=90]}	12.66134162	27.89682697	43.8797985
{[>]NC(C)(C)C(C[NH3+])C(=O).[+rn=20],CC1CCC(CC(N)CC=O)C1[<].[+rn=80]}	11.43211301	22.23782243	29.34064278
{[>]NC(C)(C)C(C[NH3+])C(=O).[+rn=30],CC1CCC(CC(N)CC=O)C1[<].[+rn=70]}	11.59491904	19.84689791	23.28135189
{[>]NC(C)(C)C(C[NH3+])C(=O).[+rn=40],CC1CCC(CC(N)CC=O)C1[<].[+rn=60]}	10.9993533	16.79652719	16.43001497
{[>]NC(C)(C)C(C[NH3+])C(=O).[+rn=50],CC1CCC(CC(N)CC=O)C1[<].[+rn=50]}	10.85313884	14.70208787	13.29467786
{[>]NC(C)(C)C(C[NH3+])C(=O).[+rn=60],CC1CCC(CC(N)CC=O)C1[<].[+rn=40]}	10.09174105	12.72434953	14.07294483
{[>]NC(C)(C)C(C[NH3+])C(=O).[+rn=70],CC1CCC(CC(N)CC=O)C1[<].[+rn=30]}	11.91926196	11.57536121	16.10730089
{[>]NC(C)(C)C(C[NH3+])C(=O).[+rn=80],CC1CCC(CC(N)CC=O)C1[<].[+rn=20]}	15.09613797	10.41086552	21.23565165
{[>]NC(C)(C)C(C[NH3+])C(=O).[+rn=90],CC1CCC(CC(N)CC=O)C1[<].[+rn=10]}	21.83692001	9.745075933	36.49513011
{[>]NC(C)(C)C(C[NH3+])C(=O).[+rn=10],CCC(C)CC(C=O)C(C)N[<].[+rn=90]}	14.59230687	33.08534929	248.2374261
{[>]NC(C)(C)C(C[NH3+])C(=O).[+rn=20],CCC(C)CC(C=O)C(C)N[<].[+rn=80]}	14.39893118	29.58685168	160.3393168
{[>]NC(C)(C)C(C[NH3+])C(=O).[+rn=30],CCC(C)CC(C=O)C(C)N[<].[+rn=70]}	14.96345265	25.75566809	113.9398008
{[>]NC(C)(C)C(C[NH3+])C(=O).[+rn=40],CCC(C)CC(C=O)C(C)N[<].[+rn=60]}	15.31452729	22.31975328	75.76676835
{[>]NC(C)(C)C(C[NH3+])C(=O).[+rn=50],CCC(C)CC(C=O)C(C)N[<].[+rn=50]}	20.98556573	18.86215392	54.18399302
{[>]NC(C)(C)C(C[NH3+])C(=O).[+rn=60],CCC(C)CC(C=O)C(C)N[<].[+rn=40]}	26.75576015	15.0270041	37.89522508
{[>]NC(C)(C)C(C[NH3+])C(=O).[+rn=70],CCC(C)CC(C=O)C(C)N[<].[+rn=30]}	46.05720643	12.06966381	30.91495301
{[>]NC(C)(C)C(C[NH3+])C(=O).[+rn=80],CCC(C)CC(C=O)C(C)N[<].[+rn=20]}	76.01463548	9.868249368	31.45950032
{[>]NC(C)(C)C(C[NH3+])C(=O).[+rn=90],CCC(C)CC(C=O)C(C)N[<].[+rn=10]}	137.0325885	8.25256955	34.95593046
{[>]NC(C)(C)C(C[NH3+])C(=O).[+rn=10],CC(C=O)C(N)C1CCCCC1C[<].[+rn=90]}	6.444667455	22.73795978	101.2146582
{[>]NC(C)(C)C(C[NH3+])C(=O).[+rn=20],CC(C=O)C(N)C1CCCCC1C[<].[+rn=80]}	6.313742576	18.4565656	73.70396186
{[>]NC(C)(C)C(C[NH3+])C(=O).[+rn=30],CC(C=O)C(N)C1CCCCC1C[<].[+rn=70]}	6.579236059	16.4885019	60.95733568
{[>]NC(C)(C)C(C[NH3+])C(=O).[+rn=40],CC(C=O)C(N)C1CCCCC1C[<].[+rn=60]}	7.024665509	14.49863573	44.77999412
{[>]NC(C)(C)C(C[NH3+])C(=O).[+rn=50],CC(C=O)C(N)C1CCCCC1C[<].[+rn=50]}	7.984885133	13.32373664	34.84696135
{[>]NC(C)(C)C(C[NH3+])C(=O).[+rn=60],CC(C=O)C(N)C1CCCCC1C[<].[+rn=40]}	8.991439085	11.54605144	30.17121243
{[>]NC(C)(C)C(C[NH3+])C(=O).[+rn=70],CC(C=O)C(N)C1CCCCC1C[<].[+rn=30]}	11.2598532	10.19712369	28.34636124
{[>]NC(C)(C)C(C[NH3+])C(=O).[+rn=80],CC(C=O)C(N)C1CCCCC1C[<].[+rn=20]}	15.50083745	8.979373451	28.60769877
{[>]NC(C)(C)C(C[NH3+])C(=O).[+rn=90],CC(C=O)C(N)C1CCCCC1C[<].[+rn=10]}	20.92863003	8.52627956	36.21082577
{[>]NC(C)(C)C(C[NH3+])C(=O).[+rn=10],CCC(C(C)C)C(C=O)CN[<].[+rn=90]}	60.11724768	19.26071437	150.7027231
{[>]NC(C)(C)C(C[NH3+])C(=O).[+rn=20],CCC(C(C)C)C(C=O)CN[<].[+rn=80]}	41.30585866	16.90943529	99.21406897
{[>]NC(C)(C)C(C[NH3+])C(=O).[+rn=30],CCC(C(C)C)C(C=O)CN[<].[+rn=70]}	29.08060093	14.86107367	76.17026658
{[>]NC(C)(C)C(C[NH3+])C(=O).[+rn=40],CCC(C(C)C)C(C=O)CN[<].[+rn=60]}	20.54385198	13.15001283	56.79719037
{[>]NC(C)(C)C(C[NH3+])C(=O).[+rn=50],CCC(C(C)C)C(C=O)CN[<].[+rn=50]}	12.98825456	11.62150468	48.03893024
{[>]NC(C)(C)C(C[NH3+])C(=O).[+rn=60],CCC(C(C)C)C(C=O)CN[<].[+rn=40]}	8.57872032	10.31996275	43.11894124
{[>]NC(C)(C)C(C[NH3+])C(=O).[+rn=70],CCC(C(C)C)C(C=O)CN[<].[+rn=30]}	7.273682076	9.16842986	43.79277781
{[>]NC(C)(C)C(C[NH3+])C(=O).[+rn=80],CCC(C(C)C)C(C=O)CN[<].[+rn=20]}	12.74686996	8.142391283	53.15151536
{[>]NC(C)(C)C(C[NH3+])C(=O).[+rn=90],CCC(C(C)C)C(C=O)CN[<].[+rn=10]}	23.78522938	7.43381299	73.62924589
{[>]NC(C)(C)C(C[NH3+])C(=O).[+rn=10],CC(C(N)CC=O)C(C)C(C)(C)C[<].[+rn=90]}	9.804803586	21.37674036	88.85996788
{[>]NC(C)(C)C(C[NH3+])C(=O).[+rn=20],CC(C(N)CC=O)C(C)C(C)(C)C[<].[+rn=80]}	8.136688184	19.48995347	69.1973611
{[>]NC(C)(C)C(C[NH3+])C(=O).[+rn=30],CC(C(N)CC=O)C(C)C(C)(C)C[<].[+rn=70]}	6.552760903	17.61091069	61.61808335
{[>]NC(C)(C)C(C[NH3+])C(=O).[+rn=40],CC(C(N)CC=O)C(C)C(C)(C)C[<].[+rn=60]}	7.639354636	16.04701563	54.25138074
{[>]NC(C)(C)C(C[NH3+])C(=O).[+rn=50],CC(C(N)CC=O)C(C)C(C)(C)C[<].[+rn=50]}	10.11594878	14.99303394	48.59122979
{[>]NC(C)(C)C(C[NH3+])C(=O).[+rn=60],CC(C(N)CC=O)C(C)C(C)(C)C[<].[+rn=40]}	12.54045997	13.24787708	42.34445177
{[>]NC(C)(C)C(C[NH3+])C(=O).[+rn=70],CC(C(N)CC=O)C(C)C(C)(C)C[<].[+rn=30]}	16.84488657	11.99608537	37.50483845
{[>]NC(C)(C)C(C[NH3+])C(=O).[+rn=80],CC(C(N)CC=O)C(C)C(C)(C)C[<].[+rn=20]}	22.26196747	11.27006605	35.11128226
{[>]NC(C)(C)C(C[NH3+])C(=O).[+rn=90],CC(C(N)CC=O)C(C)C(C)(C)C[<].[+rn=10]}	31.07199593	10.45688211	39.05829292
{[>]NC(C)(C)C(C[NH3+])C(=O).[+rn=10],CCCC(C=O)C(C)N[<].[+rn=90]}	19.73774362	33.53159327	180.3961507
{[>]NC(C)(C)C(C[NH3+])C(=O).[+rn=20],CCCC(C=O)C(C)N[<].[+rn=80]}	19.8908406	25.12179122	118.4486774
{[>]NC(C)(C)C(C[NH3+])C(=O).[+rn=30],CCCC(C=O)C(C)N[<].[+rn=70]}	26.33137034	17.75658897	81.72965591
{[>]NC(C)(C)C(C[NH3+])C(=O).[+rn=40],CCCC(C=O)C(C)N[<].[+rn=60]}	38.01847347	12.57874605	47.31316324
{[>]NC(C)(C)C(C[NH3+])C(=O).[+rn=50],CCCC(C=O)C(C)N[<].[+rn=50]}	75.38311673	9.298809951	31.67301663
{[>]NC(C)(C)C(C[NH3+])C(=O).[+rn=60],CCCC(C=O)C(C)N[<].[+rn=40]}	112.7081531	7.509921041	24.03147936
{[>]NC(C)(C)C(C[NH3+])C(=O).[+rn=70],CCCC(C=O)C(C)N[<].[+rn=30]}	195.1523256	6.993007342	27.64835166
{[>]NC(C)(C)C(C[NH3+])C(=O).[+rn=80],CCCC(C=O)C(C)N[<].[+rn=20]}	311.1798903	7.921361017	53.52525154
{[>]NC(C)(C)C(C[NH3+])C(=O).[+rn=90],CCCC(C=O)C(C)N[<].[+rn=10]}	507.3680408	9.769596283	97.53682006
{[>]NC(C)(C)C(C[NH3+])C(=O).[+rn=10],CC(C)C(C=O)C(C)N[<].[+rn=90]}	7.772075288	20.38350059	124.5275178
{[>]NC(C)(C)C(C[NH3+])C(=O).[+rn=20],CC(C)C(C=O)C(C)N[<].[+rn=80]}	8.929584808	15.48147196	88.79702614
{[>]NC(C)(C)C(C[NH3+])C(=O).[+rn=30],CC(C)C(C=O)C(C)N[<].[+rn=70]}	8.178756511	11.36514887	80.49706374
{[>]NC(C)(C)C(C[NH3+])C(=O).[+rn=40],CC(C)C(C=O)C(C)N[<].[+rn=60]}	7.335888745	9.39568226	65.14627832
{[>]NC(C)(C)C(C[NH3+])C(=O).[+rn=50],CC(C)C(C=O)C(C)N[<].[+rn=50]}	7.07779099	8.910622931	61.79717738
{[>]NC(C)(C)C(C[NH3+])C(=O).[+rn=60],CC(C)C(C=O)C(C)N[<].[+rn=40]}	7.971465983	9.44908226	63.07223687
{[>]NC(C)(C)C(C[NH3+])C(=O).[+rn=70],CC(C)C(C=O)C(C)N[<].[+rn=30]}	9.245347107	11.25453568	70.6560849
{[>]NC(C)(C)C(C[NH3+])C(=O).[+rn=80],CC(C)C(C=O)C(C)N[<].[+rn=20]}	8.592238858	14.02881793	83.23582274
{[>]NC(C)(C)C(C[NH3+])C(=O).[+rn=90],CC(C)C(C=O)C(C)N[<].[+rn=10]}	7.183623117	19.00439754	121.9605802
{[>]NC(C)(C)C(C[NH3+])C(=O).[+rn=10],CCC(C)C1CCC1C(N)CC=O[<].[+rn=90]}	6.468906958	26.40368775	149.1404867
{[>]NC(C)(C)C(C[NH3+])C(=O).[+rn=20],CCC(C)C1CCC1C(N)CC=O[<].[+rn=80]}	6.417079374	21.87900446	102.152176
{[>]NC(C)(C)C(C[NH3+])C(=O).[+rn=30],CCC(C)C1CCC1C(N)CC=O[<].[+rn=70]}	6.498858383	19.85562441	79.45986566
{[>]NC(C)(C)C(C[NH3+])C(=O).[+rn=40],CCC(C)C1CCC1C(N)CC=O[<].[+rn=60]}	6.777923809	17.43972338	52.17667244
{[>]NC(C)(C)C(C[NH3+])C(=O).[+rn=50],CCC(C)C1CCC1C(N)CC=O[<].[+rn=50]}	8.222520536	15.61126854	38.06717143
{[>]NC(C)(C)C(C[NH3+])C(=O).[+rn=60],CCC(C)C1CCC1C(N)CC=O[<].[+rn=40]}	11.10547625	13.27305063	30.37983791
{[>]NC(C)(C)C(C[NH3+])C(=O).[+rn=70],CCC(C)C1CCC1C(N)CC=O[<].[+rn=30]}	17.67500464	11.98492953	26.54322544
{[>]NC(C)(C)C(C[NH3+])C(=O).[+rn=80],CCC(C)C1CCC1C(N)CC=O[<].[+rn=20]}	30.83771016	10.70657818	25.48793744
{[>]NC(C)(C)C(C[NH3+])C(=O).[+rn=90],CCC(C)C1CCC1C(N)CC=O[<].[+rn=10]}	52.15439379	10.06161184	32.46767285
{[>]NC(C)(C)C(C[NH3+])C(=O).[+rn=10],CC(C)(C)C(N)CC=O[<].[+rn=90]}	19.3189171	34.10296731	36.21726073
{[>]NC(C)(C)C(C[NH3+])C(=O).[+rn=20],CC(C)(C)C(N)CC=O[<].[+rn=80]}	19.05463268	30.32926307	28.59940294
{[>]NC(C)(C)C(C[NH3+])C(=O).[+rn=30],CC(C)(C)C(N)CC=O[<].[+rn=70]}	20.10476696	27.25909405	26.94862091
{[>]NC(C)(C)C(C[NH3+])C(=O).[+rn=40],CC(C)(C)C(N)CC=O[<].[+rn=60]}	20.24022736	25.46115372	24.48909653
{[>]NC(C)(C)C(C[NH3+])C(=O).[+rn=50],CC(C)(C)C(N)CC=O[<].[+rn=50]}	17.31764844	24.06340404	22.30076242
{[>]NC(C)(C)C(C[NH3+])C(=O).[+rn=60],CC(C)(C)C(N)CC=O[<].[+rn=40]}	11.85267681	23.11062403	20.18750585
{[>]NC(C)(C)C(C[NH3+])C(=O).[+rn=70],CC(C)(C)C(N)CC=O[<].[+rn=30]}	7.912679718	22.22120339	17.58342741
{[>]NC(C)(C)C(C[NH3+])C(=O).[+rn=80],CC(C)(C)C(N)CC=O[<].[+rn=20]}	6.368678721	24.01303628	17.24513961
{[>]NC(C)(C)C(C[NH3+])C(=O).[+rn=90],CC(C)(C)C(N)CC=O[<].[+rn=10]}	8.044956088	27.78501685	21.64634447
{[>]NC(C)(C)C(C[NH3+])C(=O).[+rn=10],CCC(C=O)C(N)CC(C)(C)C[<].[+rn=90]}	21.48332132	34.05232207	173.7750889
{[>]NC(C)(C)C(C[NH3+])C(=O).[+rn=20],CCC(C=O)C(N)CC(C)(C)C[<].[+rn=80]}	17.69906892	30.86811878	114.8936307
{[>]NC(C)(C)C(C[NH3+])C(=O).[+rn=30],CCC(C=O)C(N)CC(C)(C)C[<].[+rn=70]}	15.18937383	27.49376921	87.45908654
{[>]NC(C)(C)C(C[NH3+])C(=O).[+rn=40],CCC(C=O)C(N)CC(C)(C)C[<].[+rn=60]}	12.80326035	23.71619397	57.50867861
{[>]NC(C)(C)C(C[NH3+])C(=O).[+rn=50],CCC(C=O)C(N)CC(C)(C)C[<].[+rn=50]}	11.45205874	20.72596262	39.74117807
{[>]NC(C)(C)C(C[NH3+])C(=O).[+rn=60],CCC(C=O)C(N)CC(C)(C)C[<].[+rn=40]}	9.063535506	17.777918	32.41901092
{[>]NC(C)(C)C(C[NH3+])C(=O).[+rn=70],CCC(C=O)C(N)CC(C)(C)C[<].[+rn=30]}	8.020447162	15.40669921	27.87372526
{[>]NC(C)(C)C(C[NH3+])C(=O).[+rn=80],CCC(C=O)C(N)CC(C)(C)C[<].[+rn=20]}	6.339598618	13.67105929	25.03020019
{[>]NC(C)(C)C(C[NH3+])C(=O).[+rn=90],CCC(C=O)C(N)CC(C)(C)C[<].[+rn=10]}	7.942656129	12.20386764	30.33884077
{[>]NC(C)(C)C(C[NH3+])C(=O).[+rn=10],NCC(C=O)CC1CCCC1[<].[+rn=90]}	37.20891855	43.00294647	52.74915787
{[>]NC(C)(C)C(C[NH3+])C(=O).[+rn=20],NCC(C=O)CC1CCCC1[<].[+rn=80]}	31.25565057	30.90470272	35.77431685
{[>]NC(C)(C)C(C[NH3+])C(=O).[+rn=30],NCC(C=O)CC1CCCC1[<].[+rn=70]}	28.29673939	26.43012894	29.49213569
{[>]NC(C)(C)C(C[NH3+])C(=O).[+rn=40],NCC(C=O)CC1CCCC1[<].[+rn=60]}	23.5598465	20.45156103	19.6419792
{[>]NC(C)(C)C(C[NH3+])C(=O).[+rn=50],NCC(C=O)CC1CCCC1[<].[+rn=50]}	24.95528129	16.90253333	14.36822132
{[>]NC(C)(C)C(C[NH3+])C(=O).[+rn=60],NCC(C=O)CC1CCCC1[<].[+rn=40]}	19.10244161	13.80907213	14.53742985
{[>]NC(C)(C)C(C[NH3+])C(=O).[+rn=70],NCC(C=O)CC1CCCC1[<].[+rn=30]}	16.35614292	12.06020792	16.92354235
{[>]NC(C)(C)C(C[NH3+])C(=O).[+rn=80],NCC(C=O)CC1CCCC1[<].[+rn=20]}	14.34609397	10.86635178	20.45241212
{[>]NC(C)(C)C(C[NH3+])C(=O).[+rn=90],NCC(C=O)CC1CCCC1[<].[+rn=10]}	15.95132376	11.49384051	33.30404827
{[>]NC(C)(C)C(C[NH3+])C(=O).[+rn=10],CCC(C)(C)CCC(N)CC=O[<].[+rn=90]}	18.55315367	29.3399581	89.6727956
{[>]NC(C)(C)C(C[NH3+])C(=O).[+rn=20],CCC(C)(C)CCC(N)CC=O[<].[+rn=80]}	20.44282857	26.49445009	63.11674438
{[>]NC(C)(C)C(C[NH3+])C(=O).[+rn=30],CCC(C)(C)CCC(N)CC=O[<].[+rn=70]}	25.86631283	24.05396758	48.72145944
{[>]NC(C)(C)C(C[NH3+])C(=O).[+rn=40],CCC(C)(C)CCC(N)CC=O[<].[+rn=60]}	34.51998806	21.4126707	32.6318946
{[>]NC(C)(C)C(C[NH3+])C(=O).[+rn=50],CCC(C)(C)CCC(N)CC=O[<].[+rn=50]}	56.65349477	18.58712753	21.43768714
{[>]NC(C)(C)C(C[NH3+])C(=O).[+rn=60],CCC(C)(C)CCC(N)CC=O[<].[+rn=40]}	86.40080502	15.39008255	15.86099607
{[>]NC(C)(C)C(C[NH3+])C(=O).[+rn=70],CCC(C)(C)CCC(N)CC=O[<].[+rn=30]}	147.2500787	13.40180835	14.89804936
{[>]NC(C)(C)C(C[NH3+])C(=O).[+rn=80],CCC(C)(C)CCC(N)CC=O[<].[+rn=20]}	217.2536468	11.98741563	15.8009948
{[>]NC(C)(C)C(C[NH3+])C(=O).[+rn=90],CCC(C)(C)CCC(N)CC=O[<].[+rn=10]}	317.6092967	10.4661821	22.09742041
{[>]NC(C)(C)C(C[NH3+])C(=O).[+rn=10],CCCC(C(C)C)C(N)CC=O[<].[+rn=90]}	6.39338285	28.66084642	213.5292356
{[>]NC(C)(C)C(C[NH3+])C(=O).[+rn=20],CCCC(C(C)C)C(N)CC=O[<].[+rn=80]}	6.722486268	25.86009497	149.0561359
{[>]NC(C)(C)C(C[NH3+])C(=O).[+rn=30],CCCC(C(C)C)C(N)CC=O[<].[+rn=70]}	6.887887397	23.23140598	116.262757
{[>]NC(C)(C)C(C[NH3+])C(=O).[+rn=40],CCCC(C(C)C)C(N)CC=O[<].[+rn=60]}	7.192664408	20.7176747	82.9297765
{[>]NC(C)(C)C(C[NH3+])C(=O).[+rn=50],CCCC(C(C)C)C(N)CC=O[<].[+rn=50]}	6.386060987	17.93582031	63.49479281
{[>]NC(C)(C)C(C[NH3+])C(=O).[+rn=60],CCCC(C(C)C)C(N)CC=O[<].[+rn=40]}	6.702279063	15.05482009	48.50403572
{[>]NC(C)(C)C(C[NH3+])C(=O).[+rn=70],CCCC(C(C)C)C(N)CC=O[<].[+rn=30]}	8.266291267	12.69364674	41.89226054
{[>]NC(C)(C)C(C[NH3+])C(=O).[+rn=80],CCCC(C(C)C)C(N)CC=O[<].[+rn=20]}	13.31962158	11.00150222	42.89598424
{[>]NC(C)(C)C(C[NH3+])C(=O).[+rn=90],CCCC(C(C)C)C(N)CC=O[<].[+rn=10]}	27.9108946	9.699950327	54.24585627
{[>]NC(C)(C)C(C[NH3+])C(=O).[+rn=10],CCCCC(N)C(C)C=O[<].[+rn=90]}	29.41960918	33.49860509	189.717621
{[>]NC(C)(C)C(C[NH3+])C(=O).[+rn=20],CCCCC(N)C(C)C=O[<].[+rn=80]}	23.19287073	26.60822615	119.5818668
{[>]NC(C)(C)C(C[NH3+])C(=O).[+rn=30],CCCCC(N)C(C)C=O[<].[+rn=70]}	21.14330563	20.69372088	82.23874204
{[>]NC(C)(C)C(C[NH3+])C(=O).[+rn=40],CCCCC(N)C(C)C=O[<].[+rn=60]}	19.78771134	15.80865155	48.11837631
{[>]NC(C)(C)C(C[NH3+])C(=O).[+rn=50],CCCCC(N)C(C)C=O[<].[+rn=50]}	22.84199543	12.43885778	29.84323713
{[>]NC(C)(C)C(C[NH3+])C(=O).[+rn=60],CCCCC(N)C(C)C=O[<].[+rn=40]}	33.62775245	9.532095135	18.98924481
{[>]NC(C)(C)C(C[NH3+])C(=O).[+rn=70],CCCCC(N)C(C)C=O[<].[+rn=30]}	87.54735483	7.50877482	19.03168418
{[>]NC(C)(C)C(C[NH3+])C(=O).[+rn=80],CCCCC(N)C(C)C=O[<].[+rn=20]}	211.2733762	6.872450769	29.90618434
{[>]NC(C)(C)C(C[NH3+])C(=O).[+rn=90],CCCCC(N)C(C)C=O[<].[+rn=10]}	315.2238706	6.991081458	52.66895248
{[>]NC(C)(C)C(C[NH3+])C(=O).[+rn=10],CCCC(C)C(C=O)C(C)N[<].[+rn=90]}	10.31152587	19.73004905	220.6436081
{[>]NC(C)(C)C(C[NH3+])C(=O).[+rn=20],CCCC(C)C(C=O)C(C)N[<].[+rn=80]}	7.979291179	17.14581178	144.2375147
{[>]NC(C)(C)C(C[NH3+])C(=O).[+rn=30],CCCC(C)C(C=O)C(C)N[<].[+rn=70]}	6.376091505	14.86100932	109.789799
{[>]NC(C)(C)C(C[NH3+])C(=O).[+rn=40],CCCC(C)C(C=O)C(C)N[<].[+rn=60]}	6.782385208	13.02025798	74.13911046
{[>]NC(C)(C)C(C[NH3+])C(=O).[+rn=50],CCCC(C)C(C=O)C(C)N[<].[+rn=50]}	6.40595957	11.45912021	57.23753341
{[>]NC(C)(C)C(C[NH3+])C(=O).[+rn=60],CCCC(C)C(C=O)C(C)N[<].[+rn=40]}	6.767489433	9.943122816	44.62007343
{[>]NC(C)(C)C(C[NH3+])C(=O).[+rn=70],CCCC(C)C(C=O)C(C)N[<].[+rn=30]}	7.180792531	8.58290303	46.93730591
{[>]NC(C)(C)C(C[NH3+])C(=O).[+rn=80],CCCC(C)C(C=O)C(C)N[<].[+rn=20]}	7.060910793	7.498592655	62.49087614
{[>]NC(C)(C)C(C[NH3+])C(=O).[+rn=90],CCCC(C)C(C=O)C(C)N[<].[+rn=10]}	6.482294028	6.643992819	92.19458401
{[>]NC(C)(C)C(C[NH3+])C(=O).[+rn=10],CCC(N)C(C=O)CC(C)(C)C[<].[+rn=90]}	12.10734323	42.6609497	144.2567386
{[>]NC(C)(C)C(C[NH3+])C(=O).[+rn=20],CCC(N)C(C=O)CC(C)(C)C[<].[+rn=80]}	9.887382077	38.03375887	93.05027066
{[>]NC(C)(C)C(C[NH3+])C(=O).[+rn=30],CCC(N)C(C=O)CC(C)(C)C[<].[+rn=70]}	7.157935677	33.03490381	72.43256691
{[>]NC(C)(C)C(C[NH3+])C(=O).[+rn=40],CCC(N)C(C=O)CC(C)(C)C[<].[+rn=60]}	7.553353262	28.6307905	50.32904151
{[>]NC(C)(C)C(C[NH3+])C(=O).[+rn=50],CCC(N)C(C=O)CC(C)(C)C[<].[+rn=50]}	10.58875699	25.22371777	36.32369464
{[>]NC(C)(C)C(C[NH3+])C(=O).[+rn=60],CCC(N)C(C=O)CC(C)(C)C[<].[+rn=40]}	15.83806445	21.61838449	26.81450968
{[>]NC(C)(C)C(C[NH3+])C(=O).[+rn=70],CCC(N)C(C=O)CC(C)(C)C[<].[+rn=30]}	26.29543527	18.89746396	22.6821549
{[>]NC(C)(C)C(C[NH3+])C(=O).[+rn=80],CCC(N)C(C=O)CC(C)(C)C[<].[+rn=20]}	41.81562586	16.60508542	19.17145625
{[>]NC(C)(C)C(C[NH3+])C(=O).[+rn=90],CCC(N)C(C=O)CC(C)(C)C[<].[+rn=10]}	60.2463117	14.4719342	20.18881995
{[>]NC(C)(C)C(C[NH3+])C(=O).[+rn=10],CC(N)C(C=O)C1CCCC1C[<].[+rn=90]}	13.19379575	26.24097406	109.7193013
{[>]NC(C)(C)C(C[NH3+])C(=O).[+rn=20],CC(N)C(C=O)C1CCCC1C[<].[+rn=80]}	16.26836534	21.07890563	75.69097726
{[>]NC(C)(C)C(C[NH3+])C(=O).[+rn=30],CC(N)C(C=O)C1CCCC1C[<].[+rn=70]}	22.56418896	18.8100371	61.77034461
{[>]NC(C)(C)C(C[NH3+])C(=O).[+rn=40],CC(N)C(C=O)C1CCCC1C[<].[+rn=60]}	30.15925662	16.2188403	44.4586961
{[>]NC(C)(C)C(C[NH3+])C(=O).[+rn=50],CC(N)C(C=O)C1CCCC1C[<].[+rn=50]}	48.43942757	14.45011824	33.11116426
{[>]NC(C)(C)C(C[NH3+])C(=O).[+rn=60],CC(N)C(C=O)C1CCCC1C[<].[+rn=40]}	67.52496843	12.6279539	28.71412161
{[>]NC(C)(C)C(C[NH3+])C(=O).[+rn=70],CC(N)C(C=O)C1CCCC1C[<].[+rn=30]}	106.2894087	11.54225746	26.62058819
{[>]NC(C)(C)C(C[NH3+])C(=O).[+rn=80],CC(N)C(C=O)C1CCCC1C[<].[+rn=20]}	157.6524167	10.40801084	28.13831371
{[>]NC(C)(C)C(C[NH3+])C(=O).[+rn=90],CC(N)C(C=O)C1CCCC1C[<].[+rn=10]}	265.3445799	9.912181434	37.54956683
{[>]NC(C)(C)C(C[NH3+])C(=O).[+rn=10],CC(C)CC(C=O)C(C)N[<].[+rn=90]}	35.02127124	34.98260178	195.6348678
{[>]NC(C)(C)C(C[NH3+])C(=O).[+rn=20],CC(C)CC(C=O)C(C)N[<].[+rn=80]}	44.62851014	29.08345377	126.5538863
{[>]NC(C)(C)C(C[NH3+])C(=O).[+rn=30],CC(C)CC(C=O)C(C)N[<].[+rn=70]}	65.64021054	24.57829171	89.9436965
{[>]NC(C)(C)C(C[NH3+])C(=O).[+rn=40],CC(C)CC(C=O)C(C)N[<].[+rn=60]}	92.05708144	20.78111091	58.14147609
{[>]NC(C)(C)C(C[NH3+])C(=O).[+rn=50],CC(C)CC(C=O)C(C)N[<].[+rn=50]}	145.4204968	17.07159013	42.11544279
{[>]NC(C)(C)C(C[NH3+])C(=O).[+rn=60],CC(C)CC(C=O)C(C)N[<].[+rn=40]}	186.1513754	13.55209761	32.66341364
{[>]NC(C)(C)C(C[NH3+])C(=O).[+rn=70],CC(C)CC(C=O)C(C)N[<].[+rn=30]}	270.7743253	10.96257348	31.15413708
{[>]NC(C)(C)C(C[NH3+])C(=O).[+rn=80],CC(C)CC(C=O)C(C)N[<].[+rn=20]}	339.5889145	9.486787245	32.04987083
{[>]NC(C)(C)C(C[NH3+])C(=O).[+rn=90],CC(C)CC(C=O)C(C)N[<].[+rn=10]}	426.8066288	8.988240384	37.98843694
{[>]NC(C)(C)C(C[NH3+])C(=O).[+rn=10],CCCC(C)C(C)C(C=O)CN[<].[+rn=90]}	12.72058167	20.6315169	175.6674203
{[>]NC(C)(C)C(C[NH3+])C(=O).[+rn=20],CCCC(C)C(C)C(C=O)CN[<].[+rn=80]}	11.52932393	18.29775813	118.4066482
{[>]NC(C)(C)C(C[NH3+])C(=O).[+rn=30],CCCC(C)C(C)C(C=O)CN[<].[+rn=70]}	9.405070615	16.45553318	91.21688573
{[>]NC(C)(C)C(C[NH3+])C(=O).[+rn=40],CCCC(C)C(C)C(C=O)CN[<].[+rn=60]}	7.889438546	14.83040233	64.59104167
{[>]NC(C)(C)C(C[NH3+])C(=O).[+rn=50],CCCC(C)C(C)C(C=O)CN[<].[+rn=50]}	6.52896257	13.34809408	51.33988746
{[>]NC(C)(C)C(C[NH3+])C(=O).[+rn=60],CCCC(C)C(C)C(C=O)CN[<].[+rn=40]}	8.347455175	11.36050875	39.59171788
{[>]NC(C)(C)C(C[NH3+])C(=O).[+rn=70],CCCC(C)C(C)C(C=O)CN[<].[+rn=30]}	11.84240648	9.90782234	38.13103414
{[>]NC(C)(C)C(C[NH3+])C(=O).[+rn=80],CCCC(C)C(C)C(C=O)CN[<].[+rn=20]}	20.09933491	8.733592845	47.35142494
{[>]NC(C)(C)C(C[NH3+])C(=O).[+rn=90],CCCC(C)C(C)C(C=O)CN[<].[+rn=10]}	40.86787535	7.661685229	64.49498264
{[>]NC(C)(C)C(C[NH3+])C(=O).[+rn=10],CCC(C)(CC)C(N)CC=O[<].[+rn=90]}	6.563472488	16.30427117	70.2879513
{[>]NC(C)(C)C(C[NH3+])C(=O).[+rn=20],CCC(C)(CC)C(N)CC=O[<].[+rn=80]}	6.743455368	14.47567546	52.25618419
{[>]NC(C)(C)C(C[NH3+])C(=O).[+rn=30],CCC(C)(CC)C(N)CC=O[<].[+rn=70]}	7.461118974	12.85412367	44.00871927
{[>]NC(C)(C)C(C[NH3+])C(=O).[+rn=40],CCC(C)(CC)C(N)CC=O[<].[+rn=60]}	9.058397339	11.48375497	33.75067015
{[>]NC(C)(C)C(C[NH3+])C(=O).[+rn=50],CCC(C)(CC)C(N)CC=O[<].[+rn=50]}	9.600222535	10.58939109	28.2874896
{[>]NC(C)(C)C(C[NH3+])C(=O).[+rn=60],CCC(C)(CC)C(N)CC=O[<].[+rn=40]}	11.55986266	9.689392555	25.16228911
{[>]NC(C)(C)C(C[NH3+])C(=O).[+rn=70],CCC(C)(CC)C(N)CC=O[<].[+rn=30]}	12.92079737	9.27466899	24.86221477
{[>]NC(C)(C)C(C[NH3+])C(=O).[+rn=80],CCC(C)(CC)C(N)CC=O[<].[+rn=20]}	14.80585352	9.326425627	33.37293241
{[>]NC(C)(C)C(C[NH3+])C(=O).[+rn=90],CCC(C)(CC)C(N)CC=O[<].[+rn=10]}	15.83344442	8.9886502	53.58307091
{[>]NC(C)(C)C(C[NH3+])C(=O).[+rn=10],CC(C)CC(C)CCC(N)CC=O[<].[+rn=90]}	8.489857051	25.44852548	119.422289
{[>]NC(C)(C)C(C[NH3+])C(=O).[+rn=20],CC(C)CC(C)CCC(N)CC=O[<].[+rn=80]}	10.81740265	22.85673939	82.35723229
{[>]NC(C)(C)C(C[NH3+])C(=O).[+rn=30],CC(C)CC(C)CCC(N)CC=O[<].[+rn=70]}	14.37090406	20.68301104	64.41720813
{[>]NC(C)(C)C(C[NH3+])C(=O).[+rn=40],CC(C)CC(C)CCC(N)CC=O[<].[+rn=60]}	18.62676675	18.65000869	44.58541177
{[>]NC(C)(C)C(C[NH3+])C(=O).[+rn=50],CC(C)CC(C)CCC(N)CC=O[<].[+rn=50]}	26.72843188	16.7834066	33.88371262
{[>]NC(C)(C)C(C[NH3+])C(=O).[+rn=60],CC(C)CC(C)CCC(N)CC=O[<].[+rn=40]}	35.8537445	14.39482098	29.58283883
{[>]NC(C)(C)C(C[NH3+])C(=O).[+rn=70],CC(C)CC(C)CCC(N)CC=O[<].[+rn=30]}	53.96414466	12.87316275	29.06021113
{[>]NC(C)(C)C(C[NH3+])C(=O).[+rn=80],CC(C)CC(C)CCC(N)CC=O[<].[+rn=20]}	79.74085922	11.70097797	33.39346555
{[>]NC(C)(C)C(C[NH3+])C(=O).[+rn=90],CC(C)CC(C)CCC(N)CC=O[<].[+rn=10]}	127.3189721	10.48060164	46.36839476
{[>]NC(C)(C)C(C[NH3+])C(=O).[+rn=10],CCCCC(C=O)C(C)N[<].[+rn=90]}	47.71916467	33.63252658	242.1510537
{[>]NC(C)(C)C(C[NH3+])C(=O).[+rn=20],CCCCC(C=O)C(C)N[<].[+rn=80]}	37.84510657	26.69255498	156.1408509
{[>]NC(C)(C)C(C[NH3+])C(=O).[+rn=30],CCCCC(C=O)C(C)N[<].[+rn=70]}	33.04087414	21.22795808	108.7230018
{[>]NC(C)(C)C(C[NH3+])C(=O).[+rn=40],CCCCC(C=O)C(C)N[<].[+rn=60]}	28.42553484	16.9805191	66.50827511
{[>]NC(C)(C)C(C[NH3+])C(=O).[+rn=50],CCCCC(C=O)C(C)N[<].[+rn=50]}	27.02882212	13.37588749	43.07547259
{[>]NC(C)(C)C(C[NH3+])C(=O).[+rn=60],CCCCC(C=O)C(C)N[<].[+rn=40]}	19.1341954	10.44937874	25.23604562
{[>]NC(C)(C)C(C[NH3+])C(=O).[+rn=70],CCCCC(C=O)C(C)N[<].[+rn=30]}	17.89129162	8.271359331	23.52090769
{[>]NC(C)(C)C(C[NH3+])C(=O).[+rn=80],CCCCC(C=O)C(C)N[<].[+rn=20]}	15.71478088	7.203019291	32.149714
{[>]NC(C)(C)C(C[NH3+])C(=O).[+rn=90],CCCCC(C=O)C(C)N[<].[+rn=10]}	15.06004862	7.036967011	52.67655261
{[>]NC(C)(C)C(C[NH3+])C(=O).[+rn=10],CCC(C)C(C)C(C)C(N)CC=O[<].[+rn=90]}	8.602235094	20.44385316	135.4111698
{[>]NC(C)(C)C(C[NH3+])C(=O).[+rn=20],CCC(C)C(C)C(C)C(N)CC=O[<].[+rn=80]}	9.080632584	18.36711898	103.9708443
{[>]NC(C)(C)C(C[NH3+])C(=O).[+rn=30],CCC(C)C(C)C(C)C(N)CC=O[<].[+rn=70]}	8.993392484	16.51646965	92.38751626
{[>]NC(C)(C)C(C[NH3+])C(=O).[+rn=40],CCC(C)C(C)C(C)C(N)CC=O[<].[+rn=60]}	7.930306986	14.88574632	82.98709542
{[>]NC(C)(C)C(C[NH3+])C(=O).[+rn=50],CCC(C)C(C)C(C)C(N)CC=O[<].[+rn=50]}	6.318712819	13.70624961	75.12815276
{[>]NC(C)(C)C(C[NH3+])C(=O).[+rn=60],CCC(C)C(C)C(C)C(N)CC=O[<].[+rn=40]}	7.288682584	12.15894055	67.38237798
{[>]NC(C)(C)C(C[NH3+])C(=O).[+rn=70],CCC(C)C(C)C(C)C(N)CC=O[<].[+rn=30]}	9.286490255	10.68578552	59.94242778
{[>]NC(C)(C)C(C[NH3+])C(=O).[+rn=80],CCC(C)C(C)C(C)C(N)CC=O[<].[+rn=20]}	14.24465499	9.643539734	56.91289495
{[>]NC(C)(C)C(C[NH3+])C(=O).[+rn=90],CCC(C)C(C)C(C)C(N)CC=O[<].[+rn=10]}	21.6793139	8.673518898	64.57410335
{[>]NC(C)(C)C(C[NH3+])C(=O).[+rn=10],CCC(C)(C)C(C)CC(N)CC=O[<].[+rn=90]}	7.206389185	21.65077914	90.9072319
{[>]NC(C)(C)C(C[NH3+])C(=O).[+rn=20],CCC(C)(C)C(C)CC(N)CC=O[<].[+rn=80]}	7.421402149	19.82785491	63.08286806
{[>]NC(C)(C)C(C[NH3+])C(=O).[+rn=30],CCC(C)(C)C(C)CC(N)CC=O[<].[+rn=70]}	8.374670203	17.96274978	50.27831253
{[>]NC(C)(C)C(C[NH3+])C(=O).[+rn=40],CCC(C)(C)C(C)CC(N)CC=O[<].[+rn=60]}	10.42504486	16.2270265	36.22814746
{[>]NC(C)(C)C(C[NH3+])C(=O).[+rn=50],CCC(C)(C)C(C)CC(N)CC=O[<].[+rn=50]}	13.92691198	14.84953854	26.34868543
{[>]NC(C)(C)C(C[NH3+])C(=O).[+rn=60],CCC(C)(C)C(C)CC(N)CC=O[<].[+rn=40]}	17.47809971	12.95770569	22.7302613
{[>]NC(C)(C)C(C[NH3+])C(=O).[+rn=70],CCC(C)(C)C(C)CC(N)CC=O[<].[+rn=30]}	23.85521649	11.52343973	21.03989394
{[>]NC(C)(C)C(C[NH3+])C(=O).[+rn=80],CCC(C)(C)C(C)CC(N)CC=O[<].[+rn=20]}	37.48516713	10.59872543	21.17969555
{[>]NC(C)(C)C(C[NH3+])C(=O).[+rn=90],CCC(C)(C)C(C)CC(N)CC=O[<].[+rn=10]}	57.27425831	9.650089917	27.9692989
{[>]NC(C)(C)C(C[NH3+])C(=O).[+rn=10],CC(C)CCC(C=O)C(C)N[<].[+rn=90]}	64.45406432	36.29093917	288.0008308
{[>]NC(C)(C)C(C[NH3+])C(=O).[+rn=20],CC(C)CCC(C=O)C(C)N[<].[+rn=80]}	53.57445428	32.1899875	193.7080904
{[>]NC(C)(C)C(C[NH3+])C(=O).[+rn=30],CC(C)CCC(C=O)C(C)N[<].[+rn=70]}	48.35957718	28.56276023	141.4462203
{[>]NC(C)(C)C(C[NH3+])C(=O).[+rn=40],CC(C)CCC(C=O)C(C)N[<].[+rn=60]}	40.23364672	24.55971088	88.35031232
{[>]NC(C)(C)C(C[NH3+])C(=O).[+rn=50],CC(C)CCC(C=O)C(C)N[<].[+rn=50]}	39.17997576	20.50424828	61.26490659
{[>]NC(C)(C)C(C[NH3+])C(=O).[+rn=60],CC(C)CCC(C=O)C(C)N[<].[+rn=40]}	33.42997924	16.46612873	40.02748414
{[>]NC(C)(C)C(C[NH3+])C(=O).[+rn=70],CC(C)CCC(C=O)C(C)N[<].[+rn=30]}	30.45377118	13.29279064	31.91540085
{[>]NC(C)(C)C(C[NH3+])C(=O).[+rn=80],CC(C)CCC(C=O)C(C)N[<].[+rn=20]}	23.00937829	11.09424225	28.40790305
{[>]NC(C)(C)C(C[NH3+])C(=O).[+rn=90],CC(C)CCC(C=O)C(C)N[<].[+rn=10]}	18.31851484	9.401770792	34.42145869
{[>]NC(C)(C)C(C[NH3+])C(=O).[+rn=10],CC(N)C(C=O)CC(C)(C)C[<].[+rn=90]}	54.08902787	39.02105942	126.5591538
{[>]NC(C)(C)C(C[NH3+])C(=O).[+rn=20],CC(N)C(C=O)CC(C)(C)C[<].[+rn=80]}	74.07796339	35.41116776	80.39533568
{[>]NC(C)(C)C(C[NH3+])C(=O).[+rn=30],CC(N)C(C=O)CC(C)(C)C[<].[+rn=70]}	107.8277466	31.35398039	60.98310849
{[>]NC(C)(C)C(C[NH3+])C(=O).[+rn=40],CC(N)C(C=O)CC(C)(C)C[<].[+rn=60]}	142.3193133	27.0495002	40.40152694
{[>]NC(C)(C)C(C[NH3+])C(=O).[+rn=50],CC(N)C(C=O)CC(C)(C)C[<].[+rn=50]}	218.8530796	23.45007872	28.87169094
{[>]NC(C)(C)C(C[NH3+])C(=O).[+rn=60],CC(N)C(C=O)CC(C)(C)C[<].[+rn=40]}	302.8079574	20.0511377	21.72784714
{[>]NC(C)(C)C(C[NH3+])C(=O).[+rn=70],CC(N)C(C=O)CC(C)(C)C[<].[+rn=30]}	448.1669058	17.54933019	18.88650356
{[>]NC(C)(C)C(C[NH3+])C(=O).[+rn=80],CC(N)C(C=O)CC(C)(C)C[<].[+rn=20]}	585.6758082	15.76129965	17.36475368
{[>]NC(C)(C)C(C[NH3+])C(=O).[+rn=90],CC(N)C(C=O)CC(C)(C)C[<].[+rn=10]}	740.2599635	14.0686617	19.36968156
{[>]NC(C)(C)C(C[NH3+])C(=O).[+rn=10],CC(C)C(C)C(C)(C)C(N)CC=O[<].[+rn=90]}	30.1387283	16.55477754	88.00250932
{[>]NC(C)(C)C(C[NH3+])C(=O).[+rn=20],CC(C)C(C)C(C)(C)C(N)CC=O[<].[+rn=80]}	24.37549105	15.02812984	74.55529652
{[>]NC(C)(C)C(C[NH3+])C(=O).[+rn=30],CC(C)C(C)C(C)(C)C(N)CC=O[<].[+rn=70]}	19.81467996	13.59188881	70.641097
{[>]NC(C)(C)C(C[NH3+])C(=O).[+rn=40],CC(C)C(C)C(C)(C)C(N)CC=O[<].[+rn=60]}	16.51794737	12.33866703	64.47195379
{[>]NC(C)(C)C(C[NH3+])C(=O).[+rn=50],CC(C)C(C)C(C)(C)C(N)CC=O[<].[+rn=50]}	14.32970097	11.36814034	59.71420216
{[>]NC(C)(C)C(C[NH3+])C(=O).[+rn=60],CC(C)C(C)C(C)(C)C(N)CC=O[<].[+rn=40]}	12.66615752	10.31526128	55.82661666
{[>]NC(C)(C)C(C[NH3+])C(=O).[+rn=70],CC(C)C(C)C(C)(C)C(N)CC=O[<].[+rn=30]}	11.3417491	9.414613363	51.76046686
{[>]NC(C)(C)C(C[NH3+])C(=O).[+rn=80],CC(C)C(C)C(C)(C)C(N)CC=O[<].[+rn=20]}	10.02387081	8.945508675	50.11476144
{[>]NC(C)(C)C(C[NH3+])C(=O).[+rn=90],CC(C)C(C)C(C)(C)C(N)CC=O[<].[+rn=10]}	8.36696637	8.492769547	57.15214822
{[>]NC(C)(C)C(C[NH3+])C(=O).[+rn=10],CCC(C)C1CCC1C(C=O)CN[<].[+rn=90]}	7.389603668	29.05467947	220.2338972
{[>]NC(C)(C)C(C[NH3+])C(=O).[+rn=20],CCC(C)C1CCC1C(C=O)CN[<].[+rn=80]}	7.032178225	24.03032161	143.857393
{[>]NC(C)(C)C(C[NH3+])C(=O).[+rn=30],CCC(C)C1CCC1C(C=O)CN[<].[+rn=70]}	6.98169927	21.75727394	109.3141643
{[>]NC(C)(C)C(C[NH3+])C(=O).[+rn=40],CCC(C)C1CCC1C(C=O)CN[<].[+rn=60]}	6.797413204	18.81452614	70.0353346
{[>]NC(C)(C)C(C[NH3+])C(=O).[+rn=50],CCC(C)C1CCC1C(C=O)CN[<].[+rn=50]}	7.442375949	16.80217054	50.70932816
{[>]NC(C)(C)C(C[NH3+])C(=O).[+rn=60],CCC(C)C1CCC1C(C=O)CN[<].[+rn=40]}	8.408992126	14.48374871	40.88022926
{[>]NC(C)(C)C(C[NH3+])C(=O).[+rn=70],CCC(C)C1CCC1C(C=O)CN[<].[+rn=30]}	9.431457705	13.09134031	34.55863652
{[>]NC(C)(C)C(C[NH3+])C(=O).[+rn=80],CCC(C)C1CCC1C(C=O)CN[<].[+rn=20]}	10.93847102	11.62919755	30.30546201
{[>]NC(C)(C)C(C[NH3+])C(=O).[+rn=90],CCC(C)C1CCC1C(C=O)CN[<].[+rn=10]}	12.83656165	10.72167402	35.01906967
{[>]NC(C)(C)C(C[NH3+])C(=O).[+rn=10],CCC(C(C=O)CN)C(C)(C)C[<].[+rn=90]}	119.0475442	19.82392206	90.56575626
{[>]NC(C)(C)C(C[NH3+])C(=O).[+rn=20],CCC(C(C=O)CN)C(C)(C)C[<].[+rn=80]}	86.78267197	18.00422335	64.53167486
{[>]NC(C)(C)C(C[NH3+])C(=O).[+rn=30],CCC(C(C=O)CN)C(C)(C)C[<].[+rn=70]}	60.19795973	16.16015217	53.68962792
{[>]NC(C)(C)C(C[NH3+])C(=O).[+rn=40],CCC(C(C=O)CN)C(C)(C)C[<].[+rn=60]}	39.67371964	14.87168909	40.58836068
{[>]NC(C)(C)C(C[NH3+])C(=O).[+rn=50],CCC(C(C=O)CN)C(C)(C)C[<].[+rn=50]}	25.93077494	13.86886127	33.63099855
{[>]NC(C)(C)C(C[NH3+])C(=O).[+rn=60],CCC(C(C=O)CN)C(C)(C)C[<].[+rn=40]}	17.71369206	12.59631138	30.95028847
{[>]NC(C)(C)C(C[NH3+])C(=O).[+rn=70],CCC(C(C=O)CN)C(C)(C)C[<].[+rn=30]}	11.94564649	11.50509679	28.68958298
{[>]NC(C)(C)C(C[NH3+])C(=O).[+rn=80],CCC(C(C=O)CN)C(C)(C)C[<].[+rn=20]}	8.475246293	10.57809919	29.19949331
{[>]NC(C)(C)C(C[NH3+])C(=O).[+rn=90],CCC(C(C=O)CN)C(C)(C)C[<].[+rn=10]}	6.682086928	9.806857553	38.78815988
{[>]NC(C)(C)C(C[NH3+])C(=O).[+rn=10],CCC(N)C(C=O)C(C)(C)CC[<].[+rn=90]}	7.266578267	19.45308959	114.2730888
{[>]NC(C)(C)C(C[NH3+])C(=O).[+rn=20],CCC(N)C(C=O)C(C)(C)CC[<].[+rn=80]}	6.895019874	17.38878485	77.96456195
{[>]NC(C)(C)C(C[NH3+])C(=O).[+rn=30],CCC(N)C(C=O)C(C)(C)CC[<].[+rn=70]}	9.424381376	15.33420931	62.13680354
{[>]NC(C)(C)C(C[NH3+])C(=O).[+rn=40],CCC(N)C(C=O)C(C)(C)CC[<].[+rn=60]}	12.49823692	13.72856633	43.83759745
{[>]NC(C)(C)C(C[NH3+])C(=O).[+rn=50],CCC(N)C(C=O)C(C)(C)CC[<].[+rn=50]}	18.03783712	12.51878639	32.30680498
{[>]NC(C)(C)C(C[NH3+])C(=O).[+rn=60],CCC(N)C(C=O)C(C)(C)CC[<].[+rn=40]}	25.01920008	11.16792669	27.99964123
{[>]NC(C)(C)C(C[NH3+])C(=O).[+rn=70],CCC(N)C(C=O)C(C)(C)CC[<].[+rn=30]}	38.36726284	10.0425736	28.56215622
{[>]NC(C)(C)C(C[NH3+])C(=O).[+rn=80],CCC(N)C(C=O)C(C)(C)CC[<].[+rn=20]}	54.78326982	9.205143162	32.47264321
{[>]NC(C)(C)C(C[NH3+])C(=O).[+rn=90],CCC(N)C(C=O)C(C)(C)CC[<].[+rn=10]}	75.48139009	8.478539572	44.6582949
{[>]NC(C)(C)C(C[NH3+])C(=O).[+rn=10],CCC(C)C(N)C(C=O)C(C)C[<].[+rn=90]}	7.0584053	26.04839578	209.5056408
{[>]NC(C)(C)C(C[NH3+])C(=O).[+rn=20],CCC(C)C(N)C(C=O)C(C)C[<].[+rn=80]}	6.587518645	23.36142408	152.1610406
{[>]NC(C)(C)C(C[NH3+])C(=O).[+rn=30],CCC(C)C(N)C(C=O)C(C)C[<].[+rn=70]}	6.746902241	21.0125176	127.3814162
{[>]NC(C)(C)C(C[NH3+])C(=O).[+rn=40],CCC(C)C(N)C(C=O)C(C)C[<].[+rn=60]}	8.391123787	18.90318033	103.1676214
{[>]NC(C)(C)C(C[NH3+])C(=O).[+rn=50],CCC(C)C(N)C(C=O)C(C)C[<].[+rn=50]}	10.84697412	16.77163613	88.82046959
{[>]NC(C)(C)C(C[NH3+])C(=O).[+rn=60],CCC(C)C(N)C(C=O)C(C)C[<].[+rn=40]}	13.23514486	14.04056733	73.54821991
{[>]NC(C)(C)C(C[NH3+])C(=O).[+rn=70],CCC(C)C(N)C(C=O)C(C)C[<].[+rn=30]}	17.25429487	11.97696884	63.0700186
{[>]NC(C)(C)C(C[NH3+])C(=O).[+rn=80],CCC(C)C(N)C(C=O)C(C)C[<].[+rn=20]}	22.73913445	10.39882384	56.48596171
{[>]NC(C)(C)C(C[NH3+])C(=O).[+rn=90],CCC(C)C(N)C(C=O)C(C)C[<].[+rn=10]}	36.36368506	9.088084355	63.48156756
{[>]NC(C)(C)C(C[NH3+])C(=O).[+rn=10],CCCC(CC(N)CC=O)C(C)C[<].[+rn=90]}	10.71499761	37.38842392	216.3880036
{[>]NC(C)(C)C(C[NH3+])C(=O).[+rn=20],CCCC(CC(N)CC=O)C(C)C[<].[+rn=80]}	13.26868453	32.95866796	153.4110151
{[>]NC(C)(C)C(C[NH3+])C(=O).[+rn=30],CCCC(CC(N)CC=O)C(C)C[<].[+rn=70]}	17.21481083	28.57498101	115.9261557
{[>]NC(C)(C)C(C[NH3+])C(=O).[+rn=40],CCCC(CC(N)CC=O)C(C)C[<].[+rn=60]}	21.13566376	24.77502839	80.18806545
{[>]NC(C)(C)C(C[NH3+])C(=O).[+rn=50],CCCC(CC(N)CC=O)C(C)C[<].[+rn=50]}	30.79720833	21.904378	58.47560146
{[>]NC(C)(C)C(C[NH3+])C(=O).[+rn=60],CCCC(CC(N)CC=O)C(C)C[<].[+rn=40]}	42.52688121	18.50796591	44.01496721
{[>]NC(C)(C)C(C[NH3+])C(=O).[+rn=70],CCCC(CC(N)CC=O)C(C)C[<].[+rn=30]}	69.34148007	16.12422056	36.51373814
{[>]NC(C)(C)C(C[NH3+])C(=O).[+rn=80],CCCC(CC(N)CC=O)C(C)C[<].[+rn=20]}	108.430783	14.15589461	31.59345618
{[>]NC(C)(C)C(C[NH3+])C(=O).[+rn=90],CCCC(CC(N)CC=O)C(C)C[<].[+rn=10]}	155.8218383	12.38733245	35.85483101
{[>]NC(C)(C)C(C[NH3+])C(=O).[+rn=10],CC(CC(C)(C)C)C(N)CC=O[<].[+rn=90]}	13.71415785	30.28117708	105.1410963
{[>]NC(C)(C)C(C[NH3+])C(=O).[+rn=20],CC(CC(C)(C)C)C(N)CC=O[<].[+rn=80]}	18.05858963	27.43015485	74.12392206
{[>]NC(C)(C)C(C[NH3+])C(=O).[+rn=30],CC(CC(C)(C)C)C(N)CC=O[<].[+rn=70]}	24.64865842	24.42865222	58.65609084
{[>]NC(C)(C)C(C[NH3+])C(=O).[+rn=40],CC(CC(C)(C)C)C(N)CC=O[<].[+rn=60]}	32.68437178	21.92869219	39.7068967
{[>]NC(C)(C)C(C[NH3+])C(=O).[+rn=50],CC(CC(C)(C)C)C(N)CC=O[<].[+rn=50]}	47.37025431	19.4100743	28.99114727
{[>]NC(C)(C)C(C[NH3+])C(=O).[+rn=60],CC(CC(C)(C)C)C(N)CC=O[<].[+rn=40]}	63.22437703	16.60817252	23.14342681
{[>]NC(C)(C)C(C[NH3+])C(=O).[+rn=70],CC(CC(C)(C)C)C(N)CC=O[<].[+rn=30]}	91.81491114	14.78292181	20.69850929
{[>]NC(C)(C)C(C[NH3+])C(=O).[+rn=80],CC(CC(C)(C)C)C(N)CC=O[<].[+rn=20]}	124.4698081	13.37046968	19.09440713
{[>]NC(C)(C)C(C[NH3+])C(=O).[+rn=90],CC(CC(C)(C)C)C(N)CC=O[<].[+rn=10]}	170.0844284	12.05591167	23.29380411
{[>]NC(C)(C)C(C[NH3+])C(=O).[+rn=10],CC(C)CC(C)(C)C(N)CC=O[<].[+rn=90]}	18.29654057	21.67573454	99.12320221
{[>]NC(C)(C)C(C[NH3+])C(=O).[+rn=20],CC(C)CC(C)(C)C(N)CC=O[<].[+rn=80]}	13.39173257	19.74523811	67.86112172
{[>]NC(C)(C)C(C[NH3+])C(=O).[+rn=30],CC(C)CC(C)(C)C(N)CC=O[<].[+rn=70]}	10.08474576	17.82473503	54.60303311
{[>]NC(C)(C)C(C[NH3+])C(=O).[+rn=40],CC(C)CC(C)(C)C(N)CC=O[<].[+rn=60]}	7.488438067	16.15434566	40.12429882
{[>]NC(C)(C)C(C[NH3+])C(=O).[+rn=50],CC(C)CC(C)(C)C(N)CC=O[<].[+rn=50]}	6.92478765	14.87471581	31.7880945
{[>]NC(C)(C)C(C[NH3+])C(=O).[+rn=60],CC(C)CC(C)(C)C(N)CC=O[<].[+rn=40]}	8.35134441	12.99812739	28.96733904
{[>]NC(C)(C)C(C[NH3+])C(=O).[+rn=70],CC(C)CC(C)(C)C(N)CC=O[<].[+rn=30]}	11.60995887	11.66878044	26.59708065
{[>]NC(C)(C)C(C[NH3+])C(=O).[+rn=80],CC(C)CC(C)(C)C(N)CC=O[<].[+rn=20]}	16.4899931	10.67210077	25.13542188
{[>]NC(C)(C)C(C[NH3+])C(=O).[+rn=90],CC(C)CC(C)(C)C(N)CC=O[<].[+rn=10]}	25.36142225	9.617173222	32.36732469
{[>]NC(C)(C)C(C[NH3+])C(=O).[+rn=10],CCCC(C)CCC(N)CC=O[<].[+rn=90]}	7.044024404	26.15156504	131.2307908
{[>]NC(C)(C)C(C[NH3+])C(=O).[+rn=20],CCCC(C)CCC(N)CC=O[<].[+rn=80]}	7.427949687	22.76056558	87.80130542
{[>]NC(C)(C)C(C[NH3+])C(=O).[+rn=30],CCCC(C)CCC(N)CC=O[<].[+rn=70]}	11.07461411	20.07131547	63.48917739
{[>]NC(C)(C)C(C[NH3+])C(=O).[+rn=40],CCCC(C)CCC(N)CC=O[<].[+rn=60]}	15.22771515	17.7682176	39.40327134
{[>]NC(C)(C)C(C[NH3+])C(=O).[+rn=50],CCCC(C)CCC(N)CC=O[<].[+rn=50]}	25.75373874	16.00672395	24.93984277
{[>]NC(C)(C)C(C[NH3+])C(=O).[+rn=60],CCCC(C)CCC(N)CC=O[<].[+rn=40]}	38.01107249	13.57206925	16.89106607
{[>]NC(C)(C)C(C[NH3+])C(=O).[+rn=70],CCCC(C)CCC(N)CC=O[<].[+rn=30]}	61.999166	11.55968752	17.53729733
{[>]NC(C)(C)C(C[NH3+])C(=O).[+rn=80],CCCC(C)CCC(N)CC=O[<].[+rn=20]}	106.2737028	10.28786266	27.72516298
{[>]NC(C)(C)C(C[NH3+])C(=O).[+rn=90],CCCC(C)CCC(N)CC=O[<].[+rn=10]}	227.2118139	9.049458335	49.17687963
{[>]NC(C)(C)C(C[NH3+])C(=O).[+rn=10],CC(C)CC(N)C(C=O)C(C)C[<].[+rn=90]}	11.48654786	30.11171831	200.8580603
{[>]NC(C)(C)C(C[NH3+])C(=O).[+rn=20],CC(C)CC(N)C(C=O)C(C)C[<].[+rn=80]}	10.13779694	27.26231866	147.2578844
{[>]NC(C)(C)C(C[NH3+])C(=O).[+rn=30],CC(C)CC(N)C(C=O)C(C)C[<].[+rn=70]}	9.138497013	24.32948154	122.9536667
{[>]NC(C)(C)C(C[NH3+])C(=O).[+rn=40],CC(C)CC(N)C(C=O)C(C)C[<].[+rn=60]}	7.605309082	21.70778778	93.26248279
{[>]NC(C)(C)C(C[NH3+])C(=O).[+rn=50],CC(C)CC(N)C(C=O)C(C)C[<].[+rn=50]}	6.461710892	19.28241531	80.18267569
{[>]NC(C)(C)C(C[NH3+])C(=O).[+rn=60],CC(C)CC(N)C(C=O)C(C)C[<].[+rn=40]}	7.462673478	16.56118025	66.89005366
{[>]NC(C)(C)C(C[NH3+])C(=O).[+rn=70],CC(C)CC(N)C(C=O)C(C)C[<].[+rn=30]}	8.317350518	14.31424413	57.21237843
{[>]NC(C)(C)C(C[NH3+])C(=O).[+rn=80],CC(C)CC(N)C(C=O)C(C)C[<].[+rn=20]}	9.749098283	12.59315372	52.09694324
{[>]NC(C)(C)C(C[NH3+])C(=O).[+rn=90],CC(C)CC(N)C(C=O)C(C)C[<].[+rn=10]}	10.12017267	11.11994351	58.45832498
{[>]NC(C)(C)C(C[NH3+])C(=O).[+rn=10],CCC(CC)CC(C)C(N)CC=O[<].[+rn=90]}	7.554976118	32.01353224	183.3020023
{[>]NC(C)(C)C(C[NH3+])C(=O).[+rn=20],CCC(CC)CC(C)C(N)CC=O[<].[+rn=80]}	7.34418118	28.94079817	132.3183226
{[>]NC(C)(C)C(C[NH3+])C(=O).[+rn=30],CCC(CC)CC(C)C(N)CC=O[<].[+rn=70]}	6.397811291	25.32000465	102.1054427
{[>]NC(C)(C)C(C[NH3+])C(=O).[+rn=40],CCC(CC)CC(C)C(N)CC=O[<].[+rn=60]}	8.039308001	22.040301	68.08094363
{[>]NC(C)(C)C(C[NH3+])C(=O).[+rn=50],CCC(CC)CC(C)C(N)CC=O[<].[+rn=50]}	10.77042053	19.69854476	47.09777852
{[>]NC(C)(C)C(C[NH3+])C(=O).[+rn=60],CCC(CC)CC(C)C(N)CC=O[<].[+rn=40]}	14.08497301	16.8080797	35.15569106
{[>]NC(C)(C)C(C[NH3+])C(=O).[+rn=70],CCC(CC)CC(C)C(N)CC=O[<].[+rn=30]}	20.80197348	14.67136122	29.74000806
{[>]NC(C)(C)C(C[NH3+])C(=O).[+rn=80],CCC(CC)CC(C)C(N)CC=O[<].[+rn=20]}	32.82841677	13.09266117	28.37240846
{[>]NC(C)(C)C(C[NH3+])C(=O).[+rn=90],CCC(CC)CC(C)C(N)CC=O[<].[+rn=10]}	53.33781868	11.58996296	33.15109922
{[>]NC(C)(C)C(C[NH3+])C(=O).[+rn=10],CCC(N)C(C=O)C(CC)CC[<].[+rn=90]}	18.46978979	30.87081532	247.7217284
{[>]NC(C)(C)C(C[NH3+])C(=O).[+rn=20],CCC(N)C(C=O)C(CC)CC[<].[+rn=80]}	14.09779543	27.72700031	176.0573275
{[>]NC(C)(C)C(C[NH3+])C(=O).[+rn=30],CCC(N)C(C=O)C(CC)CC[<].[+rn=70]}	10.15166696	24.69733343	135.4183484
{[>]NC(C)(C)C(C[NH3+])C(=O).[+rn=40],CCC(N)C(C=O)C(CC)CC[<].[+rn=60]}	7.48848296	22.24906635	89.95289434
{[>]NC(C)(C)C(C[NH3+])C(=O).[+rn=50],CCC(N)C(C=O)C(CC)CC[<].[+rn=50]}	7.839963893	19.699335	65.32837578
{[>]NC(C)(C)C(C[NH3+])C(=O).[+rn=60],CCC(N)C(C=O)C(CC)CC[<].[+rn=40]}	11.23708737	16.60421792	47.22734571
{[>]NC(C)(C)C(C[NH3+])C(=O).[+rn=70],CCC(N)C(C=O)C(CC)CC[<].[+rn=30]}	17.25962281	14.17889427	40.57607527
{[>]NC(C)(C)C(C[NH3+])C(=O).[+rn=80],CCC(N)C(C=O)C(CC)CC[<].[+rn=20]}	26.69209894	12.45041602	38.55223259
{[>]NC(C)(C)C(C[NH3+])C(=O).[+rn=90],CCC(N)C(C=O)C(CC)CC[<].[+rn=10]}	45.87007644	10.80665708	43.84706558
{[>]NC(C)(C)C(C[NH3+])C(=O).[+rn=10],CCC(C)CC(C)C(C=O)CN[<].[+rn=90]}	15.16676681	24.93655875	224.9694016
{[>]NC(C)(C)C(C[NH3+])C(=O).[+rn=20],CCC(C)CC(C)C(C=O)CN[<].[+rn=80]}	13.25572693	22.2080134	155.7926205
{[>]NC(C)(C)C(C[NH3+])C(=O).[+rn=30],CCC(C)CC(C)C(C=O)CN[<].[+rn=70]}	11.87120151	19.80552785	120.1844946
{[>]NC(C)(C)C(C[NH3+])C(=O).[+rn=40],CCC(C)CC(C)C(C=O)CN[<].[+rn=60]}	9.632074246	17.75887962	81.86148979
{[>]NC(C)(C)C(C[NH3+])C(=O).[+rn=50],CCC(C)CC(C)C(C=O)CN[<].[+rn=50]}	9.12682155	15.59804689	57.1422721
{[>]NC(C)(C)C(C[NH3+])C(=O).[+rn=60],CCC(C)CC(C)C(C=O)CN[<].[+rn=40]}	8.759735116	12.86365781	41.74936724
{[>]NC(C)(C)C(C[NH3+])C(=O).[+rn=70],CCC(C)CC(C)C(C=O)CN[<].[+rn=30]}	10.38324432	10.9744985	37.25387918
{[>]NC(C)(C)C(C[NH3+])C(=O).[+rn=80],CCC(C)CC(C)C(C=O)CN[<].[+rn=20]}	11.93589774	9.485790584	42.97249183
{[>]NC(C)(C)C(C[NH3+])C(=O).[+rn=90],CCC(C)CC(C)C(C=O)CN[<].[+rn=10]}	14.84114599	8.199331481	57.18707411
{[>]NC(C)(C)C(C[NH3+])C(=O).[+rn=10],CC(C)CCCCC(N)CC=O[<].[+rn=90]}	6.414187062	26.01950626	107.2505152
{[>]NC(C)(C)C(C[NH3+])C(=O).[+rn=20],CC(C)CCCCC(N)CC=O[<].[+rn=80]}	7.029761308	22.92365115	73.30694698
{[>]NC(C)(C)C(C[NH3+])C(=O).[+rn=30],CC(C)CCCCC(N)CC=O[<].[+rn=70]}	6.301885614	20.17602641	53.91615362
{[>]NC(C)(C)C(C[NH3+])C(=O).[+rn=40],CC(C)CCCCC(N)CC=O[<].[+rn=60]}	7.49738566	17.70544188	34.19017473
{[>]NC(C)(C)C(C[NH3+])C(=O).[+rn=50],CC(C)CCCCC(N)CC=O[<].[+rn=50]}	11.21757657	15.79772622	23.87123542
{[>]NC(C)(C)C(C[NH3+])C(=O).[+rn=60],CC(C)CCCCC(N)CC=O[<].[+rn=40]}	17.75807956	14.0491733	18.72128903
{[>]NC(C)(C)C(C[NH3+])C(=O).[+rn=70],CC(C)CCCCC(N)CC=O[<].[+rn=30]}	38.09320488	12.34358625	19.49497448
{[>]NC(C)(C)C(C[NH3+])C(=O).[+rn=80],CC(C)CCCCC(N)CC=O[<].[+rn=20]}	79.20671552	10.95971732	28.27010058
{[>]NC(C)(C)C(C[NH3+])C(=O).[+rn=90],CC(C)CCCCC(N)CC=O[<].[+rn=10]}	189.3360993	9.551737577	48.18471245
{[>]NC(C)(C)C(C[NH3+])C(=O).[+rn=10],NC(CC=O)CCCC1CCCC1[<].[+rn=90]}	10.66535239	26.79549478	29.11940336
{[>]NC(C)(C)C(C[NH3+])C(=O).[+rn=20],NC(CC=O)CCCC1CCCC1[<].[+rn=80]}	9.405428099	21.71694263	20.38580926
{[>]NC(C)(C)C(C[NH3+])C(=O).[+rn=30],NC(CC=O)CCCC1CCCC1[<].[+rn=70]}	9.020342686	19.98865032	17.10734016
{[>]NC(C)(C)C(C[NH3+])C(=O).[+rn=40],NC(CC=O)CCCC1CCCC1[<].[+rn=60]}	8.469388275	17.52000053	13.60963702
{[>]NC(C)(C)C(C[NH3+])C(=O).[+rn=50],NC(CC=O)CCCC1CCCC1[<].[+rn=50]}	8.216688677	15.94852424	12.31149847
{[>]NC(C)(C)C(C[NH3+])C(=O).[+rn=60],NC(CC=O)CCCC1CCCC1[<].[+rn=40]}	8.168380196	14.5610056	13.50677295
{[>]NC(C)(C)C(C[NH3+])C(=O).[+rn=70],NC(CC=O)CCCC1CCCC1[<].[+rn=30]}	9.513852885	13.41429496	16.75089935
{[>]NC(C)(C)C(C[NH3+])C(=O).[+rn=80],NC(CC=O)CCCC1CCCC1[<].[+rn=20]}	11.9573156	12.07952474	22.78103916
{[>]NC(C)(C)C(C[NH3+])C(=O).[+rn=90],NC(CC=O)CCCC1CCCC1[<].[+rn=10]}	20.19174354	12.13949041	35.50717236
{[>]NC(C)(C)C(C[NH3+])C(=O).[+rn=10],CCCC(C)(C)CC(N)CC=O[<].[+rn=90]}	19.69702189	23.56587726	89.53592739
{[>]NC(C)(C)C(C[NH3+])C(=O).[+rn=20],CCCC(C)(C)CC(N)CC=O[<].[+rn=80]}	16.30099694	21.10457069	60.89838957
{[>]NC(C)(C)C(C[NH3+])C(=O).[+rn=30],CCCC(C)(C)CC(N)CC=O[<].[+rn=70]}	14.04331756	18.87069009	46.22271691
{[>]NC(C)(C)C(C[NH3+])C(=O).[+rn=40],CCCC(C)(C)CC(N)CC=O[<].[+rn=60]}	11.29114017	16.78339741	31.41299245
{[>]NC(C)(C)C(C[NH3+])C(=O).[+rn=50],CCCC(C)(C)CC(N)CC=O[<].[+rn=50]}	9.915523586	15.26530402	22.53639128
{[>]NC(C)(C)C(C[NH3+])C(=O).[+rn=60],CCCC(C)(C)CC(N)CC=O[<].[+rn=40]}	8.079706632	13.40203207	17.73222728
{[>]NC(C)(C)C(C[NH3+])C(=O).[+rn=70],CCCC(C)(C)CC(N)CC=O[<].[+rn=30]}	7.115670214	11.88473653	18.90192752
{[>]NC(C)(C)C(C[NH3+])C(=O).[+rn=80],CCCC(C)(C)CC(N)CC=O[<].[+rn=20]}	6.359885813	10.63480196	27.81063712
{[>]NC(C)(C)C(C[NH3+])C(=O).[+rn=90],CCCC(C)(C)CC(N)CC=O[<].[+rn=10]}	6.305428829	9.386858002	44.54113374
{[>]NC(C)(C)C(C[NH3+])C(=O).[+rn=10],CC(N)C(C=O)C(C)(C)C[<].[+rn=90]}	37.50716212	13.74834117	87.01276563
{[>]NC(C)(C)C(C[NH3+])C(=O).[+rn=20],CC(N)C(C=O)C(C)(C)C[<].[+rn=80]}	32.02875148	12.76194866	64.37855662
{[>]NC(C)(C)C(C[NH3+])C(=O).[+rn=30],CC(N)C(C=O)C(C)(C)C[<].[+rn=70]}	27.59266244	11.85944823	59.46395246
{[>]NC(C)(C)C(C[NH3+])C(=O).[+rn=40],CC(N)C(C=O)C(C)(C)C[<].[+rn=60]}	23.44289863	11.14536591	51.76916883
{[>]NC(C)(C)C(C[NH3+])C(=O).[+rn=50],CC(N)C(C=O)C(C)(C)C[<].[+rn=50]}	19.85843053	11.4234309	46.23457311
{[>]NC(C)(C)C(C[NH3+])C(=O).[+rn=60],CC(N)C(C=O)C(C)(C)C[<].[+rn=40]}	20.15318811	11.95355001	45.9162146
{[>]NC(C)(C)C(C[NH3+])C(=O).[+rn=70],CC(N)C(C=O)C(C)(C)C[<].[+rn=30]}	19.43477099	12.51044566	46.99631071
{[>]NC(C)(C)C(C[NH3+])C(=O).[+rn=80],CC(N)C(C=O)C(C)(C)C[<].[+rn=20]}	18.47019394	13.92596277	52.61335909
{[>]NC(C)(C)C(C[NH3+])C(=O).[+rn=90],CC(N)C(C=O)C(C)(C)C[<].[+rn=10]}	16.05245246	15.67785997	74.54573079
{[>]NC(C)(C)C(C[NH3+])C(=O).[+rn=10],CCC(C)(CC)C(C=O)CN[<].[+rn=90]}	81.89396555	13.86341373	52.77716976
{[>]NC(C)(C)C(C[NH3+])C(=O).[+rn=20],CCC(C)(CC)C(C=O)CN[<].[+rn=80]}	58.84114435	12.30772177	39.25615903
{[>]NC(C)(C)C(C[NH3+])C(=O).[+rn=30],CCC(C)(CC)C(C=O)CN[<].[+rn=70]}	39.17400956	10.93894491	33.81369291
{[>]NC(C)(C)C(C[NH3+])C(=O).[+rn=40],CCC(C)(CC)C(C=O)CN[<].[+rn=60]}	26.44879571	9.66679447	28.29274382
{[>]NC(C)(C)C(C[NH3+])C(=O).[+rn=50],CCC(C)(CC)C(C=O)CN[<].[+rn=50]}	18.21271263	8.878977888	27.8609413
{[>]NC(C)(C)C(C[NH3+])C(=O).[+rn=60],CCC(C)(CC)C(C=O)CN[<].[+rn=40]}	14.35096135	8.141085674	26.95717479
{[>]NC(C)(C)C(C[NH3+])C(=O).[+rn=70],CCC(C)(CC)C(C=O)CN[<].[+rn=30]}	10.43056082	8.063719971	28.39164275
{[>]NC(C)(C)C(C[NH3+])C(=O).[+rn=80],CCC(C)(CC)C(C=O)CN[<].[+rn=20]}	7.371266538	8.347792023	38.8375867
{[>]NC(C)(C)C(C[NH3+])C(=O).[+rn=90],CCC(C)(CC)C(C=O)CN[<].[+rn=10]}	7.663736131	8.379498075	62.83818901
{[>]NC(C)(C)C(C[NH3+])C(=O).[+rn=10],CC1CCCC1(C)C(C=O)CN[<].[+rn=90]}	59.42493263	11.31805226	22.69089185
{[>]NC(C)(C)C(C[NH3+])C(=O).[+rn=20],CC1CCCC1(C)C(C=O)CN[<].[+rn=80]}	42.18329333	8.937196726	17.28470674
{[>]NC(C)(C)C(C[NH3+])C(=O).[+rn=30],CC1CCCC1(C)C(C=O)CN[<].[+rn=70]}	30.4568038	7.890039944	15.87368842
{[>]NC(C)(C)C(C[NH3+])C(=O).[+rn=40],CC1CCCC1(C)C(C=O)CN[<].[+rn=60]}	25.32310792	6.931908283	15.12115457
{[>]NC(C)(C)C(C[NH3+])C(=O).[+rn=50],CC1CCCC1(C)C(C=O)CN[<].[+rn=50]}	17.21127495	6.280350175	16.36123512
{[>]NC(C)(C)C(C[NH3+])C(=O).[+rn=60],CC1CCCC1(C)C(C=O)CN[<].[+rn=40]}	13.31480623	6.963135935	19.19718858
{[>]NC(C)(C)C(C[NH3+])C(=O).[+rn=70],CC1CCCC1(C)C(C=O)CN[<].[+rn=30]}	9.638629559	7.319532975	22.7762072
{[>]NC(C)(C)C(C[NH3+])C(=O).[+rn=80],CC1CCCC1(C)C(C=O)CN[<].[+rn=20]}	6.699318845	7.615855438	28.20402846
{[>]NC(C)(C)C(C[NH3+])C(=O).[+rn=90],CC1CCCC1(C)C(C=O)CN[<].[+rn=10]}	9.157682328	7.417607798	41.57088438
{[>]NC(C)(C)C(C[NH3+])C(=O).[+rn=10],CCC(C(N)CC=O)C1CCC1C[<].[+rn=90]}	6.531552261	26.39617998	164.2609183
{[>]NC(C)(C)C(C[NH3+])C(=O).[+rn=20],CCC(C(N)CC=O)C1CCC1C[<].[+rn=80]}	6.986242032	21.91940019	110.7136877
{[>]NC(C)(C)C(C[NH3+])C(=O).[+rn=30],CCC(C(N)CC=O)C1CCC1C[<].[+rn=70]}	7.949806048	19.92355021	87.40828448
{[>]NC(C)(C)C(C[NH3+])C(=O).[+rn=40],CCC(C(N)CC=O)C1CCC1C[<].[+rn=60]}	9.579084415	17.47196697	60.45044852
{[>]NC(C)(C)C(C[NH3+])C(=O).[+rn=50],CCC(C(N)CC=O)C1CCC1C[<].[+rn=50]}	13.22014536	15.63513768	44.39894593
{[>]NC(C)(C)C(C[NH3+])C(=O).[+rn=60],CCC(C(N)CC=O)C1CCC1C[<].[+rn=40]}	17.04707279	13.25390342	36.12156474
{[>]NC(C)(C)C(C[NH3+])C(=O).[+rn=70],CCC(C(N)CC=O)C1CCC1C[<].[+rn=30]}	24.4015696	11.95089326	32.12656405
{[>]NC(C)(C)C(C[NH3+])C(=O).[+rn=80],CCC(C(N)CC=O)C1CCC1C[<].[+rn=20]}	38.90565744	10.69176519	30.16448119
{[>]NC(C)(C)C(C[NH3+])C(=O).[+rn=90],CCC(C(N)CC=O)C1CCC1C[<].[+rn=10]}	65.32814476	10.04895237	38.69107672
{[>]NC(C)(C)C(C[NH3+])C(=O).[+rn=10],CCCC(C)(C)C(N)CC=O[<].[+rn=90]}	14.82084837	18.9362003	73.98624728
{[>]NC(C)(C)C(C[NH3+])C(=O).[+rn=20],CCCC(C)(C)C(N)CC=O[<].[+rn=80]}	13.92089854	16.89912088	55.3520306
{[>]NC(C)(C)C(C[NH3+])C(=O).[+rn=30],CCCC(C)(C)C(N)CC=O[<].[+rn=70]}	13.24168326	15.03068382	46.08541203
{[>]NC(C)(C)C(C[NH3+])C(=O).[+rn=40],CCCC(C)(C)C(N)CC=O[<].[+rn=60]}	12.15296409	13.30277644	33.13869615
{[>]NC(C)(C)C(C[NH3+])C(=O).[+rn=50],CCCC(C)(C)C(N)CC=O[<].[+rn=50]}	8.812160837	11.99090116	25.19652688
{[>]NC(C)(C)C(C[NH3+])C(=O).[+rn=60],CCCC(C)(C)C(N)CC=O[<].[+rn=40]}	6.754851219	10.59790607	20.3034231
{[>]NC(C)(C)C(C[NH3+])C(=O).[+rn=70],CCCC(C)(C)C(N)CC=O[<].[+rn=30]}	8.174988825	9.528553339	19.04476094
{[>]NC(C)(C)C(C[NH3+])C(=O).[+rn=80],CCCC(C)(C)C(N)CC=O[<].[+rn=20]}	11.69938621	8.583966031	25.122603
{[>]NC(C)(C)C(C[NH3+])C(=O).[+rn=90],CCCC(C)(C)C(N)CC=O[<].[+rn=10]}	17.14861022	7.935262685	42.25494982
{[>]NC(C)(C)C(C[NH3+])C(=O).[+rn=10],CCC(C=O)C(N)CCC(C)(C)C[<].[+rn=90]}	12.54755029	27.94980941	96.13202308
{[>]NC(C)(C)C(C[NH3+])C(=O).[+rn=20],CCC(C=O)C(N)CCC(C)(C)C[<].[+rn=80]}	10.38936565	25.54436558	68.13115997
{[>]NC(C)(C)C(C[NH3+])C(=O).[+rn=30],CCC(C=O)C(N)CCC(C)(C)C[<].[+rn=70]}	8.087136022	22.80373451	54.48598211
{[>]NC(C)(C)C(C[NH3+])C(=O).[+rn=40],CCC(C=O)C(N)CCC(C)(C)C[<].[+rn=60]}	6.293951212	20.06524978	37.88730593
{[>]NC(C)(C)C(C[NH3+])C(=O).[+rn=50],CCC(C=O)C(N)CCC(C)(C)C[<].[+rn=50]}	9.387141798	17.9305356	27.72077711
{[>]NC(C)(C)C(C[NH3+])C(=O).[+rn=60],CCC(C=O)C(N)CCC(C)(C)C[<].[+rn=40]}	13.00130067	15.45764106	22.08416642
{[>]NC(C)(C)C(C[NH3+])C(=O).[+rn=70],CCC(C=O)C(N)CCC(C)(C)C[<].[+rn=30]}	19.18932071	13.71315725	20.30187417
{[>]NC(C)(C)C(C[NH3+])C(=O).[+rn=80],CCC(C=O)C(N)CCC(C)(C)C[<].[+rn=20]}	28.11054881	12.34459403	20.22206288
{[>]NC(C)(C)C(C[NH3+])C(=O).[+rn=90],CCC(C=O)C(N)CCC(C)(C)C[<].[+rn=10]}	40.25263967	11.08019683	24.46695775
{[>]NC(C)(C)C(C[NH3+])C(=O).[+rn=10],CC(C=O)C(N)C(C)(C)C[<].[+rn=90]}	12.54317311	19.57961241	98.87978596
{[>]NC(C)(C)C(C[NH3+])C(=O).[+rn=20],CC(C=O)C(N)C(C)(C)C[<].[+rn=80]}	11.98160415	17.04774387	73.01329839
{[>]NC(C)(C)C(C[NH3+])C(=O).[+rn=30],CC(C=O)C(N)C(C)(C)C[<].[+rn=70]}	11.55000185	15.09715177	60.79650193
{[>]NC(C)(C)C(C[NH3+])C(=O).[+rn=40],CC(C=O)C(N)C(C)(C)C[<].[+rn=60]}	13.00839029	13.59278435	47.30454805
{[>]NC(C)(C)C(C[NH3+])C(=O).[+rn=50],CC(C=O)C(N)C(C)(C)C[<].[+rn=50]}	14.48157496	12.82701092	41.97354467
{[>]NC(C)(C)C(C[NH3+])C(=O).[+rn=60],CC(C=O)C(N)C(C)(C)C[<].[+rn=40]}	14.1024953	12.57554819	37.92943646
{[>]NC(C)(C)C(C[NH3+])C(=O).[+rn=70],CC(C=O)C(N)C(C)(C)C[<].[+rn=30]}	13.44755711	13.63849087	34.65759065
{[>]NC(C)(C)C(C[NH3+])C(=O).[+rn=80],CC(C=O)C(N)C(C)(C)C[<].[+rn=20]}	14.85609731	15.51672323	34.31365265
{[>]NC(C)(C)C(C[NH3+])C(=O).[+rn=90],CC(C=O)C(N)C(C)(C)C[<].[+rn=10]}	15.17397291	16.87816225	44.01192061
{[>]NC(C)(C)C(C[NH3+])C(=O).[+rn=10],CCC(C)CCC(N)C(C)C=O[<].[+rn=90]}	14.36777704	23.02491368	171.458056
{[>]NC(C)(C)C(C[NH3+])C(=O).[+rn=20],CCC(C)CCC(N)C(C)C=O[<].[+rn=80]}	12.4273017	20.47863118	114.8601677
{[>]NC(C)(C)C(C[NH3+])C(=O).[+rn=30],CCC(C)CCC(N)C(C)C=O[<].[+rn=70]}	10.98848337	18.26408206	84.13586273
{[>]NC(C)(C)C(C[NH3+])C(=O).[+rn=40],CCC(C)CCC(N)C(C)C=O[<].[+rn=60]}	9.281511699	16.13182041	52.02818317
{[>]NC(C)(C)C(C[NH3+])C(=O).[+rn=50],CCC(C)CCC(N)C(C)C=O[<].[+rn=50]}	9.344720212	14.30058597	32.87202041
{[>]NC(C)(C)C(C[NH3+])C(=O).[+rn=60],CCC(C)CCC(N)C(C)C=O[<].[+rn=40]}	9.525046954	11.96240557	22.80877887
{[>]NC(C)(C)C(C[NH3+])C(=O).[+rn=70],CCC(C)CCC(N)C(C)C=O[<].[+rn=30]}	13.3857139	10.19295619	21.94756248
{[>]NC(C)(C)C(C[NH3+])C(=O).[+rn=80],CCC(C)CCC(N)C(C)C=O[<].[+rn=20]}	27.39587189	8.934521942	25.30521067
{[>]NC(C)(C)C(C[NH3+])C(=O).[+rn=90],CCC(C)CCC(N)C(C)C=O[<].[+rn=10]}	61.92429371	7.807659912	37.03852742
{[>]NC(C)(C)C(C[NH3+])C(=O).[+rn=10],CCC(C)(C(C)C)C(C=O)CN[<].[+rn=90]}	98.53187295	11.68704719	69.23332047
{[>]NC(C)(C)C(C[NH3+])C(=O).[+rn=20],CCC(C)(C(C)C)C(C=O)CN[<].[+rn=80]}	64.94793075	10.54465487	52.68588279
{[>]NC(C)(C)C(C[NH3+])C(=O).[+rn=30],CCC(C)(C(C)C)C(C=O)CN[<].[+rn=70]}	48.0572888	9.41388112	48.4336819
{[>]NC(C)(C)C(C[NH3+])C(=O).[+rn=40],CCC(C)(C(C)C)C(C=O)CN[<].[+rn=60]}	36.34290144	8.509461004	43.15773499
{[>]NC(C)(C)C(C[NH3+])C(=O).[+rn=50],CCC(C)(C(C)C)C(C=O)CN[<].[+rn=50]}	25.03734564	7.825221165	42.80879506
{[>]NC(C)(C)C(C[NH3+])C(=O).[+rn=60],CCC(C)(C(C)C)C(C=O)CN[<].[+rn=40]}	17.11918528	7.068838131	43.54055874
{[>]NC(C)(C)C(C[NH3+])C(=O).[+rn=70],CCC(C)(C(C)C)C(C=O)CN[<].[+rn=30]}	11.19495056	6.597360801	44.48186802
{[>]NC(C)(C)C(C[NH3+])C(=O).[+rn=80],CCC(C)(C(C)C)C(C=O)CN[<].[+rn=20]}	7.700628505	6.360413823	49.2735798
{[>]NC(C)(C)C(C[NH3+])C(=O).[+rn=90],CCC(C)(C(C)C)C(C=O)CN[<].[+rn=10]}	6.76734095	6.421396129	68.47972183
{[>]NC(C)(C)C(C[NH3+])C(=O).[+rn=10],CC(C)CCC(N)C(C)C=O[<].[+rn=90]}	10.27812604	32.28421379	190.6065908
{[>]NC(C)(C)C(C[NH3+])C(=O).[+rn=20],CC(C)CCC(N)C(C)C=O[<].[+rn=80]}	9.359511759	27.98716977	124.7501189
{[>]NC(C)(C)C(C[NH3+])C(=O).[+rn=30],CC(C)CCC(N)C(C)C=O[<].[+rn=70]}	10.06948355	24.49652498	89.452075
{[>]NC(C)(C)C(C[NH3+])C(=O).[+rn=40],CC(C)CCC(N)C(C)C=O[<].[+rn=60]}	11.26925687	21.35998691	55.55387903
{[>]NC(C)(C)C(C[NH3+])C(=O).[+rn=50],CC(C)CCC(N)C(C)C=O[<].[+rn=50]}	18.51602754	18.13832593	36.79951314
{[>]NC(C)(C)C(C[NH3+])C(=O).[+rn=60],CC(C)CCC(N)C(C)C=O[<].[+rn=40]}	31.31520178	14.33494073	26.26012528
{[>]NC(C)(C)C(C[NH3+])C(=O).[+rn=70],CC(C)CCC(N)C(C)C=O[<].[+rn=30]}	61.35137454	11.48679864	22.73099905
{[>]NC(C)(C)C(C[NH3+])C(=O).[+rn=80],CC(C)CCC(N)C(C)C=O[<].[+rn=20]}	104.5324289	9.524156762	23.66114805
{[>]NC(C)(C)C(C[NH3+])C(=O).[+rn=90],CC(C)CCC(N)C(C)C=O[<].[+rn=10]}	170.4658488	8.276112243	31.1999712
{[>]NC(C)(C)C(C[NH3+])C(=O).[+rn=10],CCC(C)(C)CC(N)C(C)C=O[<].[+rn=90]}	18.27410298	30.08741334	162.8216715
{[>]NC(C)(C)C(C[NH3+])C(=O).[+rn=20],CCC(C)(C)CC(N)C(C)C=O[<].[+rn=80]}	18.9920337	27.3113262	105.1731637
{[>]NC(C)(C)C(C[NH3+])C(=O).[+rn=30],CCC(C)(C)CC(N)C(C)C=O[<].[+rn=70]}	20.84033765	24.60936439	73.76469056
{[>]NC(C)(C)C(C[NH3+])C(=O).[+rn=40],CCC(C)(C)CC(N)C(C)C=O[<].[+rn=60]}	21.91942563	21.13274302	46.23644033
{[>]NC(C)(C)C(C[NH3+])C(=O).[+rn=50],CCC(C)(C)CC(N)C(C)C=O[<].[+rn=50]}	25.79016653	18.16463885	31.54399855
{[>]NC(C)(C)C(C[NH3+])C(=O).[+rn=60],CCC(C)(C)CC(N)C(C)C=O[<].[+rn=40]}	24.89353294	14.8791507	24.99044703
{[>]NC(C)(C)C(C[NH3+])C(=O).[+rn=70],CCC(C)(C)CC(N)C(C)C=O[<].[+rn=30]}	29.55168624	12.58029148	21.33049804
{[>]NC(C)(C)C(C[NH3+])C(=O).[+rn=80],CCC(C)(C)CC(N)C(C)C=O[<].[+rn=20]}	36.16839049	10.87852284	19.33841326
{[>]NC(C)(C)C(C[NH3+])C(=O).[+rn=90],CCC(C)(C)CC(N)C(C)C=O[<].[+rn=10]}	45.17156386	9.510475614	24.35518594
{[>]NC(C)(C)C(C[NH3+])C(=O).[+rn=10],CCC(C)(C(C)C)C(N)CC=O[<].[+rn=90]}	11.90633797	12.46091303	76.32431088
{[>]NC(C)(C)C(C[NH3+])C(=O).[+rn=20],CCC(C)(C(C)C)C(N)CC=O[<].[+rn=80]}	13.5779884	11.16679244	55.76856987
{[>]NC(C)(C)C(C[NH3+])C(=O).[+rn=30],CCC(C)(C(C)C)C(N)CC=O[<].[+rn=70]}	15.21879508	10.11187818	47.09383119
{[>]NC(C)(C)C(C[NH3+])C(=O).[+rn=40],CCC(C)(C(C)C)C(N)CC=O[<].[+rn=60]}	16.42347659	9.136010793	41.05695412
{[>]NC(C)(C)C(C[NH3+])C(=O).[+rn=50],CCC(C)(C(C)C)C(N)CC=O[<].[+rn=50]}	16.45889084	8.387006948	38.93895164
{[>]NC(C)(C)C(C[NH3+])C(=O).[+rn=60],CCC(C)(C(C)C)C(N)CC=O[<].[+rn=40]}	16.13069323	7.493037673	41.02082994
{[>]NC(C)(C)C(C[NH3+])C(=O).[+rn=70],CCC(C)(C(C)C)C(N)CC=O[<].[+rn=30]}	15.76019756	6.989404767	43.77911589
{[>]NC(C)(C)C(C[NH3+])C(=O).[+rn=80],CCC(C)(C(C)C)C(N)CC=O[<].[+rn=20]}	15.21622243	6.756676169	48.37594906
{[>]NC(C)(C)C(C[NH3+])C(=O).[+rn=90],CCC(C)(C(C)C)C(N)CC=O[<].[+rn=10]}	14.72435655	6.413438382	63.95352995
{[>]NC(C)(C)C(C[NH3+])C(=O).[+rn=10],CCC(C)C(CC)C(C=O)CN[<].[+rn=90]}	22.88534773	23.95295896	213.9109375
{[>]NC(C)(C)C(C[NH3+])C(=O).[+rn=20],CCC(C)C(CC)C(C=O)CN[<].[+rn=80]}	22.61749957	21.62807394	145.4109581
{[>]NC(C)(C)C(C[NH3+])C(=O).[+rn=30],CCC(C)C(CC)C(C=O)CN[<].[+rn=70]}	18.67936181	19.30475047	111.6339339
{[>]NC(C)(C)C(C[NH3+])C(=O).[+rn=40],CCC(C)C(CC)C(C=O)CN[<].[+rn=60]}	15.55943726	17.32457806	78.18182035
{[>]NC(C)(C)C(C[NH3+])C(=O).[+rn=50],CCC(C)C(CC)C(C=O)CN[<].[+rn=50]}	11.8230538	15.61902994	59.40928674
{[>]NC(C)(C)C(C[NH3+])C(=O).[+rn=60],CCC(C)C(CC)C(C=O)CN[<].[+rn=40]}	8.55071404	13.14919103	46.02042508
{[>]NC(C)(C)C(C[NH3+])C(=O).[+rn=70],CCC(C)C(CC)C(C=O)CN[<].[+rn=30]}	6.535138026	11.38133772	41.559068
{[>]NC(C)(C)C(C[NH3+])C(=O).[+rn=80],CCC(C)C(CC)C(C=O)CN[<].[+rn=20]}	9.192358232	9.952121631	45.8410581
{[>]NC(C)(C)C(C[NH3+])C(=O).[+rn=90],CCC(C)C(CC)C(C=O)CN[<].[+rn=10]}	17.03479315	8.636519243	55.88895232
{[>]NC(C)(C)C(C[NH3+])C(=O).[+rn=10],CCC(CC)(CC)C(N)CC=O[<].[+rn=90]}	29.001368	19.07299013	60.46960759
{[>]NC(C)(C)C(C[NH3+])C(=O).[+rn=20],CCC(CC)(CC)C(N)CC=O[<].[+rn=80]}	32.01816379	17.52619986	44.84536523
{[>]NC(C)(C)C(C[NH3+])C(=O).[+rn=30],CCC(CC)(CC)C(N)CC=O[<].[+rn=70]}	35.12315077	15.88375716	39.44818279
{[>]NC(C)(C)C(C[NH3+])C(=O).[+rn=40],CCC(CC)(CC)C(N)CC=O[<].[+rn=60]}	36.69311273	14.62854524	33.06050124
{[>]NC(C)(C)C(C[NH3+])C(=O).[+rn=50],CCC(CC)(CC)C(N)CC=O[<].[+rn=50]}	35.56938553	14.09659277	29.45751803
{[>]NC(C)(C)C(C[NH3+])C(=O).[+rn=60],CCC(CC)(CC)C(N)CC=O[<].[+rn=40]}	33.67796453	13.51875929	29.40865699
{[>]NC(C)(C)C(C[NH3+])C(=O).[+rn=70],CCC(CC)(CC)C(N)CC=O[<].[+rn=30]}	33.28870945	13.35111716	32.58508272
{[>]NC(C)(C)C(C[NH3+])C(=O).[+rn=80],CCC(CC)(CC)C(N)CC=O[<].[+rn=20]}	34.70011922	13.03929484	39.24668913
{[>]NC(C)(C)C(C[NH3+])C(=O).[+rn=90],CCC(CC)(CC)C(N)CC=O[<].[+rn=10]}	36.01479021	12.48315391	50.12976594
{[>]NC(C)(C)C(C[NH3+])C(=O).[+rn=10],CCCC(C)C(C=O)C(N)CC[<].[+rn=90]}	7.53927841	23.3960474	254.0244709
{[>]NC(C)(C)C(C[NH3+])C(=O).[+rn=20],CCCC(C)C(C=O)C(N)CC[<].[+rn=80]}	8.15254469	21.0406786	172.1872674
{[>]NC(C)(C)C(C[NH3+])C(=O).[+rn=30],CCCC(C)C(C=O)C(N)CC[<].[+rn=70]}	8.638956484	18.98641004	128.6506264
{[>]NC(C)(C)C(C[NH3+])C(=O).[+rn=40],CCCC(C)C(C=O)C(N)CC[<].[+rn=60]}	9.127693471	17.12278275	87.27607736
{[>]NC(C)(C)C(C[NH3+])C(=O).[+rn=50],CCCC(C)C(C=O)C(N)CC[<].[+rn=50]}	8.62617114	15.42210285	63.87847841
{[>]NC(C)(C)C(C[NH3+])C(=O).[+rn=60],CCCC(C)C(C=O)C(N)CC[<].[+rn=40]}	8.021045084	12.96642376	45.77852445
{[>]NC(C)(C)C(C[NH3+])C(=O).[+rn=70],CCCC(C)C(C=O)C(N)CC[<].[+rn=30]}	7.118049234	10.9901332	40.47025869
{[>]NC(C)(C)C(C[NH3+])C(=O).[+rn=80],CCCC(C)C(C=O)C(N)CC[<].[+rn=20]}	7.234375752	9.415534273	44.99351757
{[>]NC(C)(C)C(C[NH3+])C(=O).[+rn=90],CCCC(C)C(C=O)C(N)CC[<].[+rn=10]}	12.31160831	8.059038585	58.30115175
{[>]NC(C)(C)C(C[NH3+])C(=O).[+rn=10],CC(C)(C)CCCC(C=O)CN[<].[+rn=90]}	10.64513405	25.34749801	73.5677871
{[>]NC(C)(C)C(C[NH3+])C(=O).[+rn=20],CC(C)(C)CCCC(C=O)CN[<].[+rn=80]}	8.518487945	22.63254852	54.85878719
{[>]NC(C)(C)C(C[NH3+])C(=O).[+rn=30],CC(C)(C)CCCC(C=O)CN[<].[+rn=70]}	6.352063073	20.36641714	42.93004121
{[>]NC(C)(C)C(C[NH3+])C(=O).[+rn=40],CC(C)(C)CCCC(C=O)CN[<].[+rn=60]}	8.01828014	18.49116569	30.59178123
{[>]NC(C)(C)C(C[NH3+])C(=O).[+rn=50],CC(C)(C)CCCC(C=O)CN[<].[+rn=50]}	11.08482328	16.80233927	22.52000385
{[>]NC(C)(C)C(C[NH3+])C(=O).[+rn=60],CC(C)(C)CCCC(C=O)CN[<].[+rn=40]}	13.58303329	14.63460147	18.57059812
{[>]NC(C)(C)C(C[NH3+])C(=O).[+rn=70],CC(C)(C)CCCC(C=O)CN[<].[+rn=30]}	18.25449259	12.82708185	19.25779153
{[>]NC(C)(C)C(C[NH3+])C(=O).[+rn=80],CC(C)(C)CCCC(C=O)CN[<].[+rn=20]}	24.78563087	11.41917206	21.75997978
{[>]NC(C)(C)C(C[NH3+])C(=O).[+rn=90],CC(C)(C)CCCC(C=O)CN[<].[+rn=10]}	38.25731727	10.25863843	33.87674937
{[>]NC(C)(C)C(C[NH3+])C(=O).[+rn=10],CCC(CC)C(N)C(C)C=O[<].[+rn=90]}	9.483431904	25.21337613	198.3520353
{[>]NC(C)(C)C(C[NH3+])C(=O).[+rn=20],CCC(CC)C(N)C(C)C=O[<].[+rn=80]}	8.497567558	22.1140511	135.0365603
{[>]NC(C)(C)C(C[NH3+])C(=O).[+rn=30],CCC(CC)C(N)C(C)C=O[<].[+rn=70]}	8.113312161	19.56901544	101.4531446
{[>]NC(C)(C)C(C[NH3+])C(=O).[+rn=40],CCC(CC)C(N)C(C)C=O[<].[+rn=60]}	7.085784881	17.2260392	69.60881455
{[>]NC(C)(C)C(C[NH3+])C(=O).[+rn=50],CCC(CC)C(N)C(C)C=O[<].[+rn=50]}	7.338243738	15.18509412	53.73007321
{[>]NC(C)(C)C(C[NH3+])C(=O).[+rn=60],CCC(CC)C(N)C(C)C=O[<].[+rn=40]}	8.425122955	12.77103134	42.94637929
{[>]NC(C)(C)C(C[NH3+])C(=O).[+rn=70],CCC(CC)C(N)C(C)C=O[<].[+rn=30]}	9.684518227	10.67858805	39.20384908
{[>]NC(C)(C)C(C[NH3+])C(=O).[+rn=80],CCC(CC)C(N)C(C)C=O[<].[+rn=20]}	12.74122398	9.420102824	43.3318891
{[>]NC(C)(C)C(C[NH3+])C(=O).[+rn=90],CCC(CC)C(N)C(C)C=O[<].[+rn=10]}	18.6909881	8.671150102	60.6741959
{[>]NC(C)(C)C(C[NH3+])C(=O).[+rn=10],CCC(C)(CC)CCC(N)CC=O[<].[+rn=90]}	6.455024712	25.60722106	84.94860778
{[>]NC(C)(C)C(C[NH3+])C(=O).[+rn=20],CCC(C)(CC)CCC(N)CC=O[<].[+rn=80]}	6.287093365	23.31995102	61.8157335
{[>]NC(C)(C)C(C[NH3+])C(=O).[+rn=30],CCC(C)(CC)CCC(N)CC=O[<].[+rn=70]}	7.207966237	21.03428018	48.33951399
{[>]NC(C)(C)C(C[NH3+])C(=O).[+rn=40],CCC(C)(CC)CCC(N)CC=O[<].[+rn=60]}	9.079683509	18.76955982	34.68592697
{[>]NC(C)(C)C(C[NH3+])C(=O).[+rn=50],CCC(C)(CC)CCC(N)CC=O[<].[+rn=50]}	11.81713264	16.87515834	23.79712762
{[>]NC(C)(C)C(C[NH3+])C(=O).[+rn=60],CCC(C)(CC)CCC(N)CC=O[<].[+rn=40]}	15.60835137	14.59930159	18.37921893
{[>]NC(C)(C)C(C[NH3+])C(=O).[+rn=70],CCC(C)(CC)CCC(N)CC=O[<].[+rn=30]}	23.4762429	13.02235219	18.18859558
{[>]NC(C)(C)C(C[NH3+])C(=O).[+rn=80],CCC(C)(CC)CCC(N)CC=O[<].[+rn=20]}	36.36654915	12.00113034	19.56642257
{[>]NC(C)(C)C(C[NH3+])C(=O).[+rn=90],CCC(C)(CC)CCC(N)CC=O[<].[+rn=10]}	57.60283598	10.85738719	27.61890406
{[>]NC(C)(C)C(C[NH3+])C(=O).[+rn=10],CC(C)C(C=O)C(N)C(C)(C)C[<].[+rn=90]}	48.94662319	30.18829578	132.139626
{[>]NC(C)(C)C(C[NH3+])C(=O).[+rn=20],CC(C)C(C=O)C(N)C(C)(C)C[<].[+rn=80]}	60.00230488	27.36255073	96.24322465
{[>]NC(C)(C)C(C[NH3+])C(=O).[+rn=30],CC(C)C(C=O)C(N)C(C)(C)C[<].[+rn=70]}	76.14036049	24.36351217	79.95581547
{[>]NC(C)(C)C(C[NH3+])C(=O).[+rn=40],CC(C)C(C=O)C(N)C(C)(C)C[<].[+rn=60]}	91.28591027	21.48630296	62.72419713
{[>]NC(C)(C)C(C[NH3+])C(=O).[+rn=50],CC(C)C(C=O)C(N)C(C)(C)C[<].[+rn=50]}	124.5797431	19.46464919	53.78432314
{[>]NC(C)(C)C(C[NH3+])C(=O).[+rn=60],CC(C)C(C=O)C(N)C(C)(C)C[<].[+rn=40]}	158.5010624	16.99966437	46.50650176
{[>]NC(C)(C)C(C[NH3+])C(=O).[+rn=70],CC(C)C(C=O)C(N)C(C)(C)C[<].[+rn=30]}	225.7056126	15.31792693	39.87982261
{[>]NC(C)(C)C(C[NH3+])C(=O).[+rn=80],CC(C)C(C=O)C(N)C(C)(C)C[<].[+rn=20]}	286.2215203	14.06273843	34.98616313
{[>]NC(C)(C)C(C[NH3+])C(=O).[+rn=90],CC(C)C(C=O)C(N)C(C)(C)C[<].[+rn=10]}	346.9048443	12.85878689	36.40894657
{[>]NC(C)(C)C(C[NH3+])C(=O).[+rn=10],CCC(C(C)C)C(N)C(C)C=O[<].[+rn=90]}	6.767121875	23.27070419	165.1585726
{[>]NC(C)(C)C(C[NH3+])C(=O).[+rn=20],CCC(C(C)C)C(N)C(C)C=O[<].[+rn=80]}	6.621928381	20.82969204	123.1751004
{[>]NC(C)(C)C(C[NH3+])C(=O).[+rn=30],CCC(C(C)C)C(N)C(C)C=O[<].[+rn=70]}	6.661694035	18.51464545	107.5395372
{[>]NC(C)(C)C(C[NH3+])C(=O).[+rn=40],CCC(C(C)C)C(N)C(C)C=O[<].[+rn=60]}	6.667413432	16.26724601	94.17427989
{[>]NC(C)(C)C(C[NH3+])C(=O).[+rn=50],CCC(C(C)C)C(N)C(C)C=O[<].[+rn=50]}	6.804713474	14.14924299	82.9540076
{[>]NC(C)(C)C(C[NH3+])C(=O).[+rn=60],CCC(C(C)C)C(N)C(C)C=O[<].[+rn=40]}	7.34087937	11.90226403	70.93574502
{[>]NC(C)(C)C(C[NH3+])C(=O).[+rn=70],CCC(C(C)C)C(N)C(C)C=O[<].[+rn=30]}	8.878089007	10.45677902	63.26526001
{[>]NC(C)(C)C(C[NH3+])C(=O).[+rn=80],CCC(C(C)C)C(N)C(C)C=O[<].[+rn=20]}	10.44147444	9.284386911	58.39939451
{[>]NC(C)(C)C(C[NH3+])C(=O).[+rn=90],CCC(C(C)C)C(N)C(C)C=O[<].[+rn=10]}	12.8006375	8.216356558	66.79424347
{[>]NC(C)(C)C(C[NH3+])C(=O).[+rn=10],CCC(C)CC(N)C(C=O)CC[<].[+rn=90]}	7.178020304	24.95995712	243.72844
{[>]NC(C)(C)C(C[NH3+])C(=O).[+rn=20],CCC(C)CC(N)C(C=O)CC[<].[+rn=80]}	6.359686024	22.39735007	164.502527
{[>]NC(C)(C)C(C[NH3+])C(=O).[+rn=30],CCC(C)CC(N)C(C=O)CC[<].[+rn=70]}	6.795215479	20.06502355	124.1707275
{[>]NC(C)(C)C(C[NH3+])C(=O).[+rn=40],CCC(C)CC(N)C(C=O)CC[<].[+rn=60]}	7.287370083	18.08440724	78.85234873
{[>]NC(C)(C)C(C[NH3+])C(=O).[+rn=50],CCC(C)CC(N)C(C=O)CC[<].[+rn=50]}	6.86975488	15.9147065	54.46980633
{[>]NC(C)(C)C(C[NH3+])C(=O).[+rn=60],CCC(C)CC(N)C(C=O)CC[<].[+rn=40]}	6.598281113	13.29935219	36.52353295
{[>]NC(C)(C)C(C[NH3+])C(=O).[+rn=70],CCC(C)CC(N)C(C=O)CC[<].[+rn=30]}	6.321171746	11.23659675	33.25183104
{[>]NC(C)(C)C(C[NH3+])C(=O).[+rn=80],CCC(C)CC(N)C(C=O)CC[<].[+rn=20]}	7.443574009	9.520692415	38.05486466
{[>]NC(C)(C)C(C[NH3+])C(=O).[+rn=90],CCC(C)CC(N)C(C=O)CC[<].[+rn=10]}	10.8035741	8.12276302	51.46764736
{[>]NC(C)(C)C(C[NH3+])C(=O).[+rn=10],CCCC(C)(C)C(C=O)CN[<].[+rn=90]}	8.791955911	16.48062569	85.83462692
{[>]NC(C)(C)C(C[NH3+])C(=O).[+rn=20],CCCC(C)(C)C(C=O)CN[<].[+rn=80]}	10.61344811	14.50346049	58.27456904
{[>]NC(C)(C)C(C[NH3+])C(=O).[+rn=30],CCCC(C)(C)C(C=O)CN[<].[+rn=70]}	11.61685738	12.46462728	46.69322076
{[>]NC(C)(C)C(C[NH3+])C(=O).[+rn=40],CCCC(C)(C)C(C=O)CN[<].[+rn=60]}	11.83056581	10.75274738	32.98692432
{[>]NC(C)(C)C(C[NH3+])C(=O).[+rn=50],CCCC(C)(C)C(C=O)CN[<].[+rn=50]}	11.62165328	9.669240552	25.26577799
{[>]NC(C)(C)C(C[NH3+])C(=O).[+rn=60],CCCC(C)(C)C(C=O)CN[<].[+rn=40]}	11.49459267	8.711710442	21.81847696
{[>]NC(C)(C)C(C[NH3+])C(=O).[+rn=70],CCCC(C)(C)C(C=O)CN[<].[+rn=30]}	11.91232097	8.035864381	27.03304566
{[>]NC(C)(C)C(C[NH3+])C(=O).[+rn=80],CCCC(C)(C)C(C=O)CN[<].[+rn=20]}	13.00498279	7.744038215	43.74250461
{[>]NC(C)(C)C(C[NH3+])C(=O).[+rn=90],CCCC(C)(C)C(C=O)CN[<].[+rn=10]}	12.58090676	7.305649486	76.36529114
{[>]NC(C)(C)C(C[NH3+])C(=O).[+rn=10],CCC(CC)C(C=O)C(C)N[<].[+rn=90]}	8.544462439	24.04802583	192.6789245
[truncated: 17,090 more rows]
