# Supplementary material for: AI-guided few-shot inverse design of HDP-mimicking polymers against drug-resistant bacteria
Source: Nat Commun. 2024 Jul 26;15:6288. doi: 10.1038/s41467-024-50533-4 (PMC11282099; doi:10.1038/s41467-024-50533-4)
Supplement: Supplementary file 11 — Source Data [file 41467_2024_50533_MOESM11_ESM.zip › Source Data/Tang_Sourcedata_Fig_7.xlsx]

## Sheet: fig7b
Normalized RI response	DM:iPen=10:0	DM:iPen=9:1	DM:iPen=8:2	DM:iPen=7:3	DM:iPen=6:4	DM:iPen=5:5
3	-0.00445	0.02158	0.0165	-0.01004	0.0151	0.0022
3.01667	-0.0046	0.02125	0.01702	-0.00996	0.01263	0.00173
3.03333	-0.00475	0.01815	0.01591	-0.00801	0.01591	0.00126
3.05	-0.00325	0.01787	0.01643	-0.00793	0.01632	0.00079182
3.06667	-0.0034	0.01758	0.01695	-0.00784	0.01673	0.000324871
3.08333	-0.00355	0.0173	0.01585	-0.00776	0.01713	-0.00014418
3.1	-0.0037	0.01701	0.01637	-0.00768	0.01754	-0.000614418
3.11667	-0.0022	0.01394	0.01526	-0.0076	0.01794	-0.00108
3.13333	-0.00201	0.01365	0.01578	-0.00752	0.01836	-0.00155
3.15	-0.00182	0.01337	0.01468	-0.00744	0.01876	-0.00157
3.16667	-0.00163	0.01309	0.0152	-0.00549	0.01916	-0.00129
3.18333	-0.00144	0.01001	0.01409	-0.00541	0.01957	-0.00101
3.2	0.000399083	0.00973	0.01462	-0.00533	0.01998	-0.00072259
3.21667	0.000589795	0.00944	0.01351	-0.00525	0.02039	-0.000441343
3.23333	0.000776976	0.00916	0.01403	-0.00517	0.02366	-0.000156377
3.25	0.000967688	0.00887	0.01455	-0.00509	0.02407	0.000127636
3.26667	0.00116	0.0058	0.01345	-0.00501	0.02161	0.000411649
3.28333	0.00135	0.00551	0.01234	-0.00492	0.02202	0.000696629
3.3	0.00154	0.00523	0.01286	-0.00298	0.02242	0.000977877
3.31667	0.00338	0.00494	0.01176	-0.00289	0.02283	0.00126
3.33333	0.00357	0.00466	0.01228	-0.00281	0.02324	0.00155
3.35	0.00376	0.00438	0.01117	-0.00273	0.02365	0.00183
3.36667	0.00395	0.0041	0.01169	-0.00275	0.02405	0.00212
3.38333	0.00414	0.00382	0.01059	-0.000956579	0.02446	0.0024
3.4	0.00433	0.00353	0.01111	-0.00102	0.02487	0.000657687
3.41667	0.00452	0.00045237	0.01	-0.00109	0.02528	0.000943262
3.43333	0.00636	0.000169079	0.01052	-0.00116	0.02568	0.00122
3.45	0.00655	-0.000114228	0.00942	-0.00123	0.02609	0.00151
3.46667	0.00674	-0.000397536	0.00832	-0.0013	0.0265	0.0018
3.48333	0.00693	-0.000680788	0.00883	-0.00137	0.02404	0.00208
3.5	0.00712	0.00183	0.00773	0.000430461	0.02444	0.00236
3.51667	0.00731	0.00155	0.00663	0.000361611	0.02486	0.00265
3.53333	0.00749	0.00127	0.00715	0.00029298	0.02526	0.00293
3.55	0.00768	0.000979379	0.00604	0.000224345	0.02567	0.00119
3.56667	0.00788	0.000698704	0.00494	0.00202	0.02607	0.00147
3.58333	0.00806	0.000414654	0.00546	0.00195	0.02648	0.00176
3.6	0.00825	0.000131346	0.00435	0.00189	0.02402	0.00204
3.61667	0.00844	-0.000151961	0.00325	0.00181	0.02443	0.00232
3.63333	0.00863	-0.000435252	0.00214	0.00175	0.02484	0.00261
3.65	0.00882	-0.000716619	0.00266	0.00168	0.02524	0.00289
3.66667	0.00901	-0.001	0.00156	0.00161	0.02565	0.00318
3.68333	0.0092	-0.00128	0.000458028	0.00154	0.02319	0.00144
3.7	0.00939	-0.00157	-0.000648873	0.00334	0.0236	0.00172
3.71667	0.00958	0.000943548	-0.00175	0.00327	0.024	0.002
3.73333	0.00977	0.000662873	-0.00286	0.0032	0.02155	0.00229
3.75	0.00996	0.00037698	-0.00396	0.00313	0.02195	0.00257
3.76667	0.01015	9.36729e-05	-0.00507	0.00493	0.02236	0.00286
3.78333	0.01034	-0.000189618	-0.00617	0.00486	0.02277	0.00112
3.8	0.01053	-0.000472926	-0.00593	0.00479	0.0203	0.0014
3.81667	0.00906	0.00204	-0.00538	0.00472	0.02071	0.00168
3.83333	0.00925	0.00176	-0.00483	0.00466	0.02112	0.00196
3.85	0.00944	0.00148	-0.00427	0.00645	0.02153	0.00225
3.86667	0.00963	0.00119	-0.00372	0.00638	0.01907	0.00254
3.88333	0.00982	0.000907717	-0.00317	0.00631	0.01948	0.00079182
3.9	0.01001	0.00342	-0.00262	0.00625	0.01988	0.00108
3.91667	0.0102	0.00314	-0.00206	0.00618	0.01742	0.00136
3.93333	0.01039	0.00285	-0.00151	0.00611	0.01783	0.00164
3.95	0.00892	0.00257	-0.000961165	0.0079	0.01824	0.00193
3.96667	0.00912	0.00229	-0.00203	0.00784	0.01578	0.00222
3.98333	0.00931	0.002	-0.00148	0.00777	0.01618	0.0025
4	0.00949	0.00172	-0.000926466	0.0077	0.01659	0.000757205
4.01667	0.00803	0.00143	-0.00037475	0.00763	0.01413	0.00104
4.03333	0.00822	0.00395	-0.00145	0.00943	0.01454	0.00132
4.05	0.00841	0.00366	-0.000895237	0.00936	0.01208	0.00161
4.06667	0.0086	0.00338	-0.000343794	0.00929	0.01249	0.00189
4.08333	0.00879	0.0031	0.000208326	0.00922	0.01289	0.000150545
4.1	0.00898	0.00281	-0.000864007	0.00916	0.01043	0.000432689
4.11667	0.00752	0.00253	-0.000311597	0.01095	0.01084	0.000718263
4.13333	0.00771	0.00504	0.000240523	0.01088	0.01125	0.001
4.15	0.00789	0.00476	-0.000832778	0.01081	0.00879	0.00129
4.16667	0.00808	0.00447	-0.000279365	0.01075	0.00919	0.00157
4.18333	0.00827	0.00419	0.000272755	0.01068	0.0096	0.00186
4.2	0.00681	0.00391	-0.000798079	0.01061	0.00714	0.00214
4.21667	0.007	0.00362	-0.000247168	0.01054	0.00755	0.000397261
4.23333	0.00719	0.00334	0.000304952	0.01234	0.00509	0.000679321
4.25	0.00738	0.00306	0.000857068	0.01227	0.0055	0.000964896
4.26667	0.00592	0.00278	-0.000214936	0.0122	0.0059	0.00125
4.28333	0.0061	0.00529	0.000337184	0.01213	0.00344	0.00153
4.3	0.00629	0.005	0.000888297	0.01393	0.00385	0.00182
4.31667	0.00648	0.00472	-0.000182739	0.01386	0.00426	0.0021
4.33333	0.00667	0.00444	0.00036781	0.01379	0.0018	0.00238
4.35	0.00521	0.00416	0.000922996	0.01372	0.0022	0.00267
4.36667	0.0054	0.00387	-0.000150507	0.01365	0.00261	0.00296
4.38333	0.00559	0.00359	0.000402509	0.01358	0.00301	0.00324
4.4	0.00413	0.0033	0.000954225	0.01352	0.000556296	0.00352
4.41667	0.00431	0.00302	-0.00011831	0.01345	0.000961868	0.0038
4.43333	0.0045	0.00274	0.000433739	0.01524	0.00137	0.00409
4.45	0.00469	0.00245	0.000985454	0.01517	0.00178	0.00437
4.46667	0.00488	0.00217	-8.6078e-05	0.01511	-0.000680047	0.00466
4.48333	0.00507	0.00189	0.000464968	0.01504	-0.000274891	0.00494
4.5	0.00361	0.00161	0.00102	0.01497	0.00013243	0.00523
4.51667	0.0038	0.00132	-5.38811e-05	0.0149	0.000539752	0.00551
4.53333	0.00399	0.00104	0.000499667	0.01483	0.000949615	0.00697
4.55	0.00417	0.00355	0.00105	0.01476	0.00135	0.0063
4.56667	0.00437	0.00327	0.0016	0.0147	0.00176	0.00563
4.58333	0.00456	0.00299	0.00215	0.01463	-0.000698427	0.00496
4.6	0.00474	0.0027	0.000586415	0.01642	-0.000291435	0.0043
4.61667	0.00493	0.00242	0.00037822	0.01635	0.000115887	0.00363
4.63333	0.00512	0.00213	0.000172851	0.01629	0.000523183	0.00296
4.65	0.00531	0.00185	-3.37806e-05	0.01622	0.000931236	0.00229
4.66667	0.0055	0.00156	-0.000240412	0.01615	0.00134	0.00163
4.68333	0.00569	0.00128	-0.00207	0.01608	-0.00112	0.000960569
4.7	0.00588	0.001	-0.00228	0.01601	-0.000716806	0.000293263
4.71667	0.00607	0.000716619	-0.00248	0.01594	-0.000307979	0.00165
4.73333	0.00626	0.000434103	-0.00269	0.01588	9.93181e-05	0.000982204
4.75	0.00609	0.00294	-0.0029	0.0158	0.00050664	0.000316643
4.76667	0.00575	0.00266	-0.00311	0.01574	0.000912856	-0.000350695
4.78333	0.00541	0.00238	-0.00331	0.01567	0.00132	-0.00102
4.8	0.00507	0.0021	-0.00352	0.0156	0.00173	-0.00169
4.81667	0.00473	0.00182	-0.00372	0.01553	0.00214	-0.000327315
4.83333	0.00439	0.00153	-0.00393	0.01546	0.00254	-0.000995184
4.85	0.00405	0.00125	-0.00414	0.01539	0.00295	-0.00166
4.86667	0.00372	0.000961464	-0.00434	0.01533	0.000490096	-0.00233
4.88333	0.00503	0.00348	-0.00455	0.01526	0.000894476	-0.003
4.9	0.00469	0.00319	-0.00476	0.01519	0.0013	-0.00366
4.91667	0.00435	0.00291	-0.00497	0.01512	0.00171	-0.00231
4.93333	0.00402	0.00263	-0.00517	0.01505	0.00212	-0.00297
4.95	0.00368	0.00234	-0.00538	0.01312	0.00252	-0.00364
4.96667	0.00334	0.00206	-0.00558	0.01305	0.00293	-0.00431
4.98333	0.003	0.00457	-0.00579	0.01298	0.00334	-0.00498
5	0.00431	0.00429	-0.006	0.01291	0.00375	-0.00362
5.01667	0.00397	0.004	-0.0062	0.01284	0.00415	-0.00428
5.03333	0.00363	0.00372	-0.00479	0.01091	0.00456	-0.00495
5.05	0.0033	0.00344	-0.00499	0.01084	0.00497	-0.00562
5.06667	0.00296	0.00315	-0.0052	0.01077	0.00251	-0.00426
5.08333	0.00262	0.00567	-0.00541	0.0107	0.00292	-0.00493
5.1	0.00393	0.00538	-0.00561	0.01063	0.00333	-0.00559
5.11667	0.00359	0.0051	-0.0042	0.01056	0.00373	-0.00424
5.13333	0.00325	0.00481	-0.0044	0.00863	0.00414	-0.00491
5.15	0.00292	0.00453	-0.00461	0.00856	0.00455	-0.00557
5.16667	0.00258	0.00425	-0.00482	0.00849	0.00209	-0.00421
5.18333	0.00389	0.00397	-0.00502	0.00842	0.00249	-0.00488
5.2	0.00355	0.00368	-0.00361	0.00835	0.0029	-0.00352
5.21667	0.00321	0.0034	-0.00381	0.00642	0.00331	-0.00419
5.23333	0.00287	0.00312	-0.00402	0.00635	0.00371	-0.00486
5.25	0.00254	0.00283	-0.0026	0.00628	0.00412	-0.0035
5.26667	0.0022	0.00255	-0.00281	0.00621	0.00166	-0.00417
5.28333	0.00351	0.00227	-0.00301	0.00428	0.00207	-0.00483
5.3	0.00317	0.00198	-0.00322	0.00421	0.00248	-0.00348
5.31667	0.00283	0.0017	-0.0018	0.00414	0.00289	-0.00415
5.33333	0.00249	0.00142	-0.00201	0.00407	0.000423871	-0.00279
5.35	0.00215	0.00113	-0.00221	0.00214	0.000833211	-0.00345
5.36667	0.00182	0.000847999	-0.000798079	0.00207	0.00124	-0.00209
5.38333	0.00148	0.000566615	-0.001	0.002	0.00165	-0.00276
5.4	0.00279	0.000283308	-0.00121	6.86354e-05	0.00205	-0.00343
5.41667	0.000801698	0	-0.00142	0	-0.000407297	-0.00207
5.43333	0.00212	-3.40426e-05	0	-0.000251322	0	-0.00274
5.45	0.00178	-0.00286	-0.000181675	-0.000502204	0.000183213	-0.00138
5.46667	0.00144	-0.0029	-0.00036434	-0.000753306	-0.0025	-0.00205
5.48333	0.0011	-0.00293	0.00108	-0.00287	-0.00232	-0.000692302
5.5	0.000759318	-0.00297	0.000898706	-0.00312	-0.00213	-0.00136
5.51667	0.00207	-0.003	0.000714801	-0.00337	-0.00195	0
5.53333	0.00173	-0.00303	0.00216	-0.00362	-0.00464	-0.000536534
5.55	0.0014	-0.00586	0.00198	-0.00388	-0.00445	0.000956242
5.56667	0.00106	-0.00589	0.00179	-0.00599	-0.00427	0.00244
5.58333	0.000716937	-0.00593	0.00161	-0.00625	-0.00695	0.00191
5.6	0.000381425	-0.00597	0.00306	-0.0065	-0.00677	0.0034
5.61667	4.0994e-05	-0.006	0.00287	-0.00675	-0.00659	0.00286
5.63333	-0.000297821	-0.00883	0.00269	-0.007	-0.0064	0.00435
5.65	-0.000635708	-0.00886	0.00251	-0.00912	-0.00909	0.00382
5.66667	0.000678088	-0.0089	0.00395	-0.00937	-0.00891	0.00531
5.68333	0.000338835	-0.01173	0.00377	-0.00962	-0.00872	0.00477
5.7	0	-0.01176	0.00359	-0.00987	-0.01141	0.00626
5.71667	0.000360234	-0.01179	0.00341	-0.01199	-0.01122	0.00775
5.73333	0.000716937	-0.01462	0.00485	-0.01224	-0.01104	0.00722
5.75	0.00108	-0.01465	0.00467	-0.01249	-0.01372	0.00668
5.76667	0.00143	-0.01469	0.00449	-0.01274	-0.01354	0.00817
5.78333	0.00179	-0.01752	0.00431	-0.01299	-0.01336	0.00966
5.8	0.00215	-0.01756	0.00413	-0.01324	-0.01605	0.00913
5.81667	0.00251	-0.01759	0.00394	-0.0135	-0.01586	0.01061
5.83333	0.00287	-0.02042	0.00539	-0.01375	-0.01568	0.01008
5.85	0.00323	-0.02045	0.0052	-0.014	-0.01836	0.01157
5.86667	0.00359	-0.02328	0.00502	-0.01611	-0.01818	0.01103
5.88333	0.00394	-0.02331	0.00484	-0.01637	-0.01799	0.0105
5.9	0.00431	-0.02614	0.00466	-0.01662	-0.01781	0.01199
5.91667	0.00466	-0.02618	0.00448	-0.01687	-0.0205	0.01145
5.93333	0.00502	-0.02901	0.00592	-0.01712	-0.02032	0.01294
5.95	0.00538	-0.02904	0.00574	-0.01737	-0.02013	0.01443
5.96667	0.00574	-0.03187	0.00556	-0.01762	-0.02282	0.0139
5.98333	0.00775	-0.03191	0.00537	-0.01787	-0.02263	0.01336
6	0.00811	-0.03194	0.00519	-0.01812	-0.02245	0.01485
6.01667	0.00847	-0.03477	0.00501	-0.01837	-0.02226	0.01432
6.03333	0.00883	-0.0348	0.00483	-0.01863	-0.02495	0.01581
6.05	0.00919	-0.03484	0.00465	-0.01888	-0.02476	0.01527
6.06667	0.00789	-0.03766	0.00447	-0.01913	-0.02459	0.01474
6.08333	0.00825	-0.0377	0.00429	-0.01938	-0.0244	0.01623
6.1	0.00861	-0.04053	0.00573	-0.01963	-0.02422	0.01569
6.11667	0.00897	-0.04057	0.00554	-0.01988	-0.0269	0.01515
6.13333	0.00932	-0.0406	0.00536	-0.02014	-0.02672	0.01665
6.15	0.00968	-0.04343	0.00518	-0.02039	-0.02653	0.01611
6.16667	0.01004	-0.04346	0.005	-0.02064	-0.02635	0.01557
6.18333	0.0104	-0.0435	0.00482	-0.02089	-0.02617	0.01504
6.2	0.01076	-0.04353	0.00464	-0.02114	-0.02598	0.01653
6.21667	0.01112	-0.04636	0.00446	-0.02139	-0.02581	0.01599
6.23333	0.01148	-0.0464	0.00427	-0.01978	-0.02562	0.01546
6.25	0.01183	-0.04642	0.00409	-0.02003	-0.02544	0.01492
6.26667	0.01219	-0.04646	0.00391	-0.02028	-0.02525	0.01439
6.28333	0.01255	-0.0465	0.00373	-0.02053	-0.02507	0.01588
6.3	0.01291	-0.04933	0.00355	-0.02078	-0.02489	0.01534
6.31667	0.01327	-0.04936	0.00337	-0.02103	-0.02757	0.01481
6.33333	0.01363	-0.04939	0.00318	-0.02129	-0.02739	0.01427
6.35	0.01399	-0.04943	0.003	-0.02154	-0.02433	0.01373
6.36667	0.01435	-0.04946	0.00282	-0.02179	-0.02415	0.0132
6.38333	0.01471	-0.04949	0.00264	-0.02204	-0.02684	0.01266
6.4	0.01506	-0.04953	0.00246	-0.02043	-0.02666	0.01213
6.41667	0.01542	-0.04956	0.00228	-0.02068	-0.02647	0.01159
6.43333	0.01413	-0.0496	0.00209	-0.02093	-0.02629	0.01106
6.45	0.01449	-0.04963	0.00191	-0.02118	-0.02611	0.01052
6.46667	0.01484	-0.04967	0.00173	-0.02143	-0.02592	0.00999
6.48333	0.0152	-0.0497	0.00155	-0.02168	-0.02574	0.00945
6.5	0.01556	-0.04973	0.00137	-0.02193	-0.02555	0.00891
6.51667	0.01592	-0.04977	0.00119	-0.02218	-0.0225	0.00838
6.53333	0.01628	-0.0498	0.001	-0.02244	-0.02232	0.00784
6.55	0.01499	-0.04983	0.000822368	-0.02269	-0.02214	0.00528
6.56667	0.01535	-0.04708	0.000638463	-0.02107	-0.02196	0.00475
6.58333	0.0157	-0.04711	0.000458028	-0.02132	-0.02177	0.00421
6.6	0.01606	-0.04714	0.000276666	-0.02157	-0.02159	0.00368
6.61667	0.01642	-0.04718	-0.00153	-0.02183	-0.02141	0.00314
6.63333	0.01513	-0.04721	-0.00171	-0.02208	-0.02122	0.000579803
6.65	0.01548	-0.04445	-0.00189	-0.02233	-0.02104	4.56149e-05
6.66667	0.01584	-0.04448	-0.00208	-0.02258	-0.02085	-0.000488938
6.68333	0.0162	-0.04452	-0.00226	-0.02283	-0.02067	-0.00103
6.7	0.01491	-0.04455	-0.00244	-0.02122	-0.02049	-0.00359
6.71667	0.01526	-0.04179	-0.00262	-0.02147	-0.0203	-0.00412
6.73333	0.01562	-0.04183	-0.0028	-0.02172	-0.02013	-0.00466
6.75	0.01598	-0.04186	-0.00461	-0.02197	-0.01707	-0.00722
6.76667	0.01469	-0.04189	-0.00479	-0.02222	-0.01689	-0.00674
6.78333	0.01505	-0.03913	-0.00497	-0.02248	-0.01671	-0.00532
6.8	0.01541	-0.03916	-0.00515	-0.02273	-0.01652	-0.00592
6.81667	0.01577	-0.0392	-0.00533	-0.02298	-0.01634	-0.0045
6.83333	0.01447	-0.03644	-0.00551	-0.02323	-0.01616	-0.0051
6.85	0.01483	-0.03647	-0.0057	-0.02348	-0.01597	-0.00368
6.86667	0.01519	-0.03651	-0.00588	-0.02187	-0.01579	-0.00225
6.88333	0.01389	-0.03375	-0.00606	-0.02212	-0.0156	-0.00286
6.9	0.01425	-0.03378	-0.00787	-0.02237	-0.01542	-0.00143
6.91667	0.01461	-0.03381	-0.008	-0.02262	-0.01524	-0.00204
6.93333	0.01331	-0.03105	-0.008	-0.02287	-0.01506	-0.000614418
6.95	0.01367	-0.03108	-0.008	-0.02312	-0.01488	-0.00122
6.96667	0.01403	-0.03112	-0.008	-0.02337	-0.01469	0.000205113
6.98333	0.01274	-0.02836	-0.00963	-0.02362	-0.01451	-0.000397789
7	0.0131	-0.02839	-0.00963	-0.02387	-0.01432	0.00103
7.01667	0.01346	-0.02843	-0.00963	-0.02413	-0.01414	0.000421931
7.03333	0.01216	-0.02567	-0.00963	-0.02438	-0.01396	0.00184
7.05	0.01252	-0.0257	-0.00963	-0.02463	-0.01377	0.00124
7.06667	0.01122	-0.02573	-0.00963	-0.02488	-0.01359	0.000640379
7.08333	0.01158	-0.02297	-0.00963	-0.02513	-0.0134	0.00206
7.1	0.01194	-0.023	-0.00963	-0.02539	-0.01323	0.00146
7.11667	0.0123	-0.02304	-0.00963	-0.02564	-0.01304	0.00288
7.13333	0.01101	-0.02028	-0.00963	-0.02589	-0.01286	0.00228
7.15	0.01137	-0.02031	-0.01125	-0.02614	-0.01268	0.00167
7.16667	0.01007	-0.02035	-0.01125	-0.02639	-0.01249	0.0031
7.18333	0.01043	-0.02038	-0.01125	-0.02664	-0.01231	0.0025
7.2	0.01079	-0.01762	-0.01125	-0.02689	-0.01212	0.00189
7.21667	0.01115	-0.01765	-0.01125	-0.02528	-0.01194	0.00331
7.23333	0.00985	-0.01769	-0.01125	-0.02553	-0.01176	0.00271
7.25	0.01021	-0.01772	-0.01125	-0.02578	-0.01157	0.00211
7.26667	0.00892	-0.01496	-0.01125	-0.02603	-0.01139	0.00353
7.28333	0.00927	-0.015	-0.01125	-0.02628	-0.01121	0.00293
7.3	0.00963	-0.01503	-0.01125	-0.02653	-0.01103	0.00232
7.31667	0.00834	-0.01506	-0.01125	-0.02678	-0.01084	0.00375
7.33333	0.0087	-0.0151	-0.01125	-0.02704	-0.01066	0.00315
7.35	0.00906	-0.01234	-0.01125	-0.02729	-0.01048	0.00254
7.36667	0.00942	-0.01237	-0.01125	-0.02754	-0.01029	0.00194
7.38333	0.00812	-0.0124	-0.01125	-0.02779	-0.01011	0.00336
7.4	0.00848	-0.01244	-0.01125	-0.02804	-0.00993	0.00276
7.41667	0.00884	-0.01247	-0.01125	-0.02829	-0.01261	0.00215
7.43333	0.00754	-0.00971	-0.01125	-0.02855	-0.01243	0.00155
7.45	0.0079	-0.00975	-0.01125	-0.0288	-0.01225	0.000951915
7.46667	0.00661	-0.00978	-0.01125	-0.02905	-0.01206	0.00237
7.48333	0.00697	-0.00981	-0.01125	-0.0293	-0.01188	0.00177
7.5	0.00732	-0.00985	-0.01125	-0.02955	-0.0117	0.00117
7.51667	0.00768	-0.00988	-0.00963	-0.0298	-0.01151	0.000566822
7.53333	0.00639	-0.00712	-0.00963	-0.03005	-0.01133	-3.81444e-05
7.55	0.00675	-0.00715	-0.00963	-0.0303	-0.01401	0.00138
7.56667	0.00711	-0.00718	-0.00963	-0.03055	-0.01383	0.000783167
7.58333	0.00581	-0.00722	-0.00963	-0.03081	-0.01364	0.000178674
7.6	0.00617	-0.00726	-0.00963	-0.03106	-0.01347	-0.000424141
7.61667	0.00653	-0.00729	-0.008	-0.03131	-0.01328	-0.00103
7.63333	0.00689	-0.00732	-0.008	-0.03156	-0.0131	-0.00163
7.65	0.00559	-0.00456	-0.008	-0.03181	-0.01291	-0.00223
7.66667	0.00595	-0.0046	-0.008	-0.03207	-0.01273	-0.00283
7.68333	0.00466	-0.00463	-0.008	-0.03232	-0.01255	-0.00344
7.7	0.00502	-0.00466	-0.00638	-0.03257	-0.01523	-0.00404
7.71667	0.00538	-0.0047	-0.00638	-0.03282	-0.01505	-0.00464
7.73333	0.00574	-0.00473	-0.00638	-0.03307	-0.01486	-0.00525
7.75	0.00609	-0.00477	-0.00475	-0.03332	-0.01755	-0.00587
7.76667	0.00419	-0.0048	-0.00475	-0.03357	-0.01701	-0.00466
7.78333	0.00391	-0.00484	-0.00475	-0.03382	-0.01612	-0.00547
7.8	0.00362	-0.00487	-0.00475	-0.03407	-0.01524	-0.00628
7.81667	0.00334	-0.00211	-0.00475	-0.03433	-0.01722	-0.0071
7.83333	0.00141	-0.00214	-0.00313	-0.03458	-0.01633	-0.00791
7.85	0.00112	-0.00217	-0.00313	-0.03483	-0.01545	-0.00872
7.86667	0.000840547	-0.00221	-0.00313	-0.03508	-0.01456	-0.00954
7.88333	0.00055801	-0.00225	-0.00313	-0.03533	-0.01655	-0.01035
7.9	0.000273764	-0.00228	-0.00151	-0.03372	-0.01567	-0.01116
7.91667	-0.00166	-0.00231	-0.00151	-0.03397	-0.01478	-0.01198
7.93333	-0.00195	-0.00235	-0.00151	-0.03422	-0.0139	-0.01279
7.95	-0.00223	-0.00241	-0.00151	-0.03447	-0.01588	-0.0136
7.96667	-0.00251	-0.00246	-0.00151	-0.03472	-0.01499	-0.01442
7.98333	-0.00279	0.000282349	0.000119371	-0.03497	-0.01411	-0.01523
8	-0.00308	0.000229168	0.000119371	-0.03523	-0.01609	-0.01604
8.01667	-0.00336	0.000175987	0.000119371	-0.03548	-0.01521	-0.01686
8.03333	-0.00364	0.00012281	0.000119371	-0.03573	-0.01719	-0.01565
8.05	-0.00393	6.96291e-05	0.00174	-0.03411	-0.0163	-0.01646
8.06667	-0.00421	1.64485e-05	0.00174	-0.03437	-0.01542	-0.01727
8.08333	-0.00449	-3.67291e-05	0.00174	-0.03462	-0.01741	-0.01809
8.1	-0.00477	-8.991e-05	0.00174	-0.03487	-0.01652	-0.0189
8.11667	-0.00506	-0.00014309	0.00174	-0.03512	-0.01563	-0.01971
8.13333	-0.00534	0.0026	0.00174	-0.03537	-0.01761	-0.02053
8.15	-0.00562	0.00254	0.00174	-0.03562	-0.01673	-0.01932
8.16667	-0.00591	0.00249	0.00174	-0.03401	-0.01872	-0.02013
8.18333	-0.00619	0.00244	0.00337	-0.03426	-0.0207	-0.02094
8.2	-0.00647	0.00239	0.00337	-0.03451	-0.01981	-0.01973
8.21667	-0.00676	0.00233	0.00337	-0.03476	-0.01892	-0.02054
8.23333	-0.00704	0.00228	0.00337	-0.03501	-0.02091	-0.02136
8.25	-0.00732	0.00223	0.00337	-0.0334	-0.02003	-0.02015
8.26667	-0.0076	0.00217	0.00337	-0.03365	-0.02201	-0.02096
8.28333	-0.00623	0.00212	0.00337	-0.0339	-0.02112	-0.02178
8.3	-0.00652	0.00207	0.00337	-0.03415	-0.02311	-0.02056
8.31667	-0.0068	0.00201	0.00337	-0.03254	-0.02222	-0.02137
8.33333	-0.00708	0.00196	0.00337	-0.03279	-0.02421	-0.02016
8.35	-0.00737	0.00191	0.00337	-0.03304	-0.02332	-0.02098
8.36667	-0.00765	0.00186	0.00337	-0.03329	-0.0253	-0.01977
8.38333	-0.00793	0.0018	0.00337	-0.03168	-0.02729	-0.02058
8.4	-0.00656	0.00175	0.00337	-0.03193	-0.0264	-0.01937
8.41667	-0.00684	0.0017	0.00337	-0.03218	-0.02838	-0.02018
8.43333	-0.00713	0.00164	0.00337	-0.03057	-0.0275	-0.01897
8.45	-0.00741	0.00159	0.00174	-0.03082	-0.02948	-0.01776
8.46667	-0.00604	0.00153	0.00174	-0.03107	-0.0286	-0.01655
8.48333	-0.00633	0.00148	0.00174	-0.02945	-0.03058	-0.01736
8.5	-0.00495	0.00143	0.00174	-0.02971	-0.0297	-0.01615
8.51667	-0.00524	0.00137	0.00174	-0.02996	-0.03168	-0.01494
8.53333	-0.00552	0.00132	0.00174	-0.02834	-0.03079	-0.01372
8.55	-0.0058	0.00127	0.00174	-0.02859	-0.03278	-0.01454
8.56667	-0.00609	0.00122	0.00174	-0.02884	-0.03189	-0.01333
8.58333	-0.00471	-0.00163	0.00174	-0.02866	-0.03387	-0.01212
8.6	-0.005	-0.00168	0.00174	-0.0266	-0.03299	-0.0109
8.61667	-0.00528	-0.00174	0.000119371	-0.02641	-0.03498	-0.00969
8.63333	-0.00391	-0.00179	0.000119371	-0.02622	-0.03409	-0.00848
8.65	-0.0042	-0.00185	0.000119371	-0.02416	-0.03607	-0.00727
8.66667	-0.00448	-0.0019	0.000119371	-0.02397	-0.03519	-0.00765
8.68333	-0.00311	-0.00195	0.000119371	-0.02378	-0.03717	-0.00839
8.7	-0.00339	-0.00201	0.000119371	-0.02172	-0.03629	-0.00913
8.71667	-0.00367	-0.00206	0.000119371	-0.02153	-0.03827	-0.00987
8.73333	-0.0023	-0.00491	0.000119371	-0.02134	-0.03738	-0.00858
8.75	-0.00259	-0.00496	0.000119371	-0.01928	-0.0365	-0.00932
8.76667	-0.00287	-0.00501	0.000119371	-0.01909	-0.03848	-0.01006
8.78333	-0.0015	-0.00506	0.000119371	-0.0189	-0.0376	-0.0108
8.8	-0.00178	-0.00512	0.000119371	-0.01684	-0.03958	-0.01154
8.81667	-0.00207	-0.00517	0.000119371	-0.01665	-0.0387	-0.01228
8.83333	-0.000695747	-0.00523	0.000119371	-0.01646	-0.03781	-0.01303
8.85	-0.000978284	-0.00528	0.000119371	-0.0144	-0.03979	-0.01174
8.86667	0.00039202	-0.00533	0.000119371	-0.01421	-0.03891	-0.01248
8.88333	0.000109572	-0.00539	-0.00151	-0.01401	-0.03803	-0.0112
8.9	0.00148	-0.00824	-0.00151	-0.01196	-0.03714	-0.01194
8.91667	0.0012	-0.00829	-0.00151	-0.01177	-0.03912	-0.01268
8.93333	0.000914713	-0.00554	-0.00151	-0.01157	-0.03824	-0.01139
8.95	0.00229	-0.0056	-0.00151	-0.00952	-0.03735	-0.01213
8.96667	0.002	-0.00844	-0.00151	-0.00933	-0.03647	-0.01085
8.98333	0.00172	-0.0085	-0.00151	-0.00913	-0.03558	-0.01159
9	0.00309	-0.00855	-0.00151	-0.00707	-0.0347	-0.01233
9.01667	0.0028	-0.00861	-0.00151	-0.00688	-0.03668	-0.01105
9.03333	0.00252	-0.00866	-0.00151	-0.00669	-0.0358	-0.01179
9.05	0.00389	-0.00871	-0.00151	-0.0065	-0.03492	-0.0105
9.06667	0.00361	-0.00877	-0.00151	-0.00444	-0.03403	-0.01124
9.08333	0.00333	-0.00882	-0.00151	-0.00425	-0.03314	-0.00996
9.1	0.00304	-0.00887	-0.00151	-0.00219	-0.03226	-0.0107
9.11667	0.00441	-0.00892	-0.00151	-0.002	-0.03137	-0.00941
9.13333	0.00413	-0.00898	-0.00151	-0.00181	-0.03049	-0.00813
9.15	0.00385	-0.00903	-0.00151	-0.00162	-0.0296	-0.00887
9.16667	0.00356	-0.00908	-0.00151	0.000438432	-0.02872	-0.00759
9.18333	0.00328	-0.00914	-0.00313	0.000629748	-0.02783	-0.00832
9.2	0.00303	-0.00919	-0.00151	0.000821064	-0.02695	-0.00704
9.21667	0.00505	-0.00924	-0.00151	0.00288	-0.02606	-0.00575
9.23333	0.00542	-0.0093	-0.00151	0.00307	-0.02518	-0.00649
9.25	0.00579	-0.00935	-0.00151	0.00326	-0.0243	-0.00521
9.26667	0.00616	-0.00941	-0.00313	0.00346	-0.02341	-0.00595
9.28333	0.00653	-0.00945	-0.00151	0.00551	-0.01966	-0.00466
9.3	0.0069	-0.00951	-0.00151	0.0057	-0.02164	-0.00338
9.31667	0.00726	-0.00956	-0.00151	0.00589	-0.02076	-0.00209
9.33333	0.00764	-0.00961	-0.00151	0.00609	-0.01701	-0.00284
9.35	0.008	-0.00687	-0.00151	0.00815	-0.01612	-0.00155
9.36667	0.00837	-0.00693	-0.00151	0.00834	-0.01524	-0.00229
9.38333	0.00874	-0.00698	-0.00151	0.00853	-0.01435	-0.00101
9.4	0.00911	-0.00703	-0.00151	0.00872	-0.01347	0.000277477
9.41667	0.00948	-0.00709	-0.00151	0.00891	-0.01258	-0.000462977
9.43333	0.00985	-0.00714	-0.00151	0.01097	-0.0117	0.000822109
9.45	0.01021	-0.00719	-0.00151	0.01116	-0.01081	0.00211
9.46667	0.01058	-0.00724	-0.00151	0.01136	-0.00993	0.00339
9.48333	0.01095	-0.0073	-0.00151	0.01155	-0.00904	0.00265
9.5	0.00967	-0.00456	-0.00151	0.01174	-0.00815	0.00394
9.51667	0.01003	-0.00461	-0.00151	0.01193	-0.00727	0.00522
9.53333	0.0104	-0.00466	-0.00151	0.01212	-0.00352	0.00448
9.55	0.01077	-0.00472	-0.00151	0.01418	-0.00263	0.00576
9.56667	0.01114	-0.00477	-0.00151	0.01437	-0.00175	0.00502
9.58333	0.00985	-0.00483	-0.00157	0.01456	-0.000863844	0.00631
9.6	0.01022	-0.00208	-0.00168	0.01475	1.95734e-05	0.00557
9.61667	0.01059	-0.00213	-0.0018	0.01495	0.000906729	0.00685
9.63333	0.00931	-0.00219	-0.00191	0.01514	0.00179	0.00814
9.65	0.00968	-0.00224	-0.00202	0.01346	0.00267	0.0074
9.66667	0.01004	-0.00229	-0.00214	0.01552	0.00356	0.00868
9.68333	0.00876	-0.00235	-0.00225	0.01571	0.00444	0.00794
9.7	0.00913	-0.0024	-0.00237	0.0159	0.00533	0.00922
9.71667	0.0095	-0.00245	-0.00248	0.01423	0.00621	0.00849
9.73333	0.00821	0.000289129	-0.00259	0.01442	0.00709	0.00977
9.75	0.00858	0.000235948	-0.00271	0.01461	0.00798	0.01106
9.76667	0.00895	0.000182768	-0.00282	0.01481	0.00883	0.01032
9.78333	0.00766	0.00012959	-0.00293	0.015	0.00932	0.0116
9.8	0.00803	7.64095e-05	-0.00305	0.01519	0.00981	0.01086
9.81667	0.0084	2.32285e-05	-0.00316	0.01538	0.00744	0.01215
9.83333	0.00712	-2.99489e-05	-0.00327	0.01557	0.00793	0.01168
9.85	0.00748	0.00271	-0.00339	0.01576	0.00842	0.01121
9.86667	0.0062	0.00266	-0.00188	0.01409	0.00891	0.01276
9.88333	0.00657	0.0026	-0.00199	0.01428	0.0094	0.01431
9.9	0.00694	0.00255	-0.00373	0.01447	0.00989	0.01383
9.91667	0.00565	0.0025	-0.00384	0.01466	0.01038	0.01336
9.93333	0.00602	0.00245	-0.00396	0.01299	0.008	0.01491
9.95	0.00639	0.00239	-0.00244	0.01318	0.00849	0.01443
9.96667	0.0051	0.00234	-0.00256	0.01338	0.00898	0.01396
9.98333	0.00547	0.00229	-0.00267	0.01357	0.00947	0.01551
10	0.00584	0.00223	-0.00278	0.01376	0.00709	0.01504
10.0167	0.00456	0.00497	-0.0029	0.01208	0.00759	0.01658
10.0333	0.00493	0.00492	-0.00301	0.01228	0.00808	0.01611
10.05	0.00364	0.00487	-0.00313	0.01247	0.00857	0.01564
10.0667	0.00401	0.00481	-0.00324	0.01266	0.00619	0.01719
10.0833	0.00272	0.00477	-0.00335	0.01098	0.00668	0.01671
10.1	0.00309	0.00471	-0.00347	0.01118	0.00717	0.01826
10.1167	0.00346	0.00466	-0.00358	0.01137	0.00766	0.01779
10.1333	0.00218	0.0046	-0.00369	0.01156	0.00529	0.01731
10.15	0.00255	0.00455	-0.00381	0.00989	0.00578	0.01684
10.1667	0.00126	0.0045	-0.00392	0.01008	0.00627	0.01839
10.1833	0.00163	0.00444	-0.00403	0.01027	0.00676	0.01791
10.2	0.002	0.00439	-0.00415	0.0086	0.00438	0.01744
10.2167	0.000713405	0.00434	-0.00264	0.00879	0.00487	0.01697
10.2333	0.00108	0.00428	-0.00275	0.00898	0.00536	0.01851
10.25	0.00145	0.00423	-0.00286	0.00917	0.00585	0.01804
10.2667	0.000164898	0.00418	-0.00298	0.0075	0.00347	0.01757
10.2833	0.000533288	0.00413	-0.00309	0.00769	0.00396	0.01709
10.3	0.000900586	0.00407	-0.0032	0.00788	0.00159	0.01662
10.3167	0.00127	0.00402	-0.00332	0.00621	0.00208	0.01817
10.3333	-1.45549e-05	0.00397	-0.00343	0.0064	0.00257	0.01769
10.35	0.000353171	0.00391	-0.00355	0.00659	0.00306	0.01722
10.3667	0.000724	0.00386	-0.00366	0.00492	0.000680047	0.01674
10.3833	0.00109	0.0038	-0.00377	0.00511	0.00117	0.01627
10.4	-0.000193786	0.00375	-0.00389	0.0053	0.00166	0.01579
10.4167	0.000174746	0.0037	-0.004	0.00549	0.00215	0.01532
10.4333	0.000543883	0.00365	-0.00249	0.00568	-0.000225035	0.01687
10.45	0.000911181	0.0036	-0.0026	0.00401	0.000265521	0.01639
10.4667	-0.000374361	0.00354	-0.00272	0.0042	0.000753566	0.01592
10.4833	-4.70632e-06	0.00349	-0.00283	0.0044	0.00124	0.01544
10.5	0.000363766	0.00343	-0.00294	0.00272	-0.00113	0.01497
10.5167	0.000731064	0.00338	-0.00306	0.00291	-0.000643288	0.0145
10.5333	-0.000550947	0.000531807	-0.00317	0.0031	-0.000150003	0.01402
10.55	-0.000183938	0.000478617	-0.00328	0.00143	0.000340553	0.01355
10.5667	0.000184595	0.000425427	-0.0034	0.00162	-0.00203	0.01307
10.5833	0.000554478	0.000372268	-0.00189	0.00181	-0.00154	0.0126
10.6	0.000621581	0.000319078	-0.002	0.002	-0.00105	0.01212
10.6167	0.000522693	0.000265888	-0.00211	0.000331583	-0.000565294	0.01165
10.6333	-0.00123	0.000212729	-0.00223	0.000522133	-7.50319e-05	0.01117
10.65	-0.00133	0.000159539	-0.00234	0.000713449	0.000415524	0.0107
10.6667	-0.00143	0.000106349	-0.00245	0.00090875	-0.00196	0.01022
10.6833	-0.00153	5.31903e-05	-0.000943815	0.0011	-0.00147	0.00975
10.7	-0.00164	0	-0.00105	0.00129	-0.000980248	0.00725
10.7167	-0.00173	-0.00021957	-0.00117	-0.000383493	-0.000490262	0.00677
10.7333	-0.00184	-0.000439009	-0.00128	-0.000191804	0	0.0063
10.75	-0.00194	-0.000656901	-0.0014	0	0.000142699	0.00582
10.7667	-0.00204	-0.000877858	-0.00151	-0.000288276	0.000285397	0.00535
10.7833	-0.00214	-0.00389	0	-0.000577933	0.000428011	0.00487
10.8	-0.00224	-0.00411	0.000272898	-0.000864907	0.000570709	0.0044
10.8167	-0.00234	-0.00433	0.000544776	-0.00115	0.00071068	0.00392
10.8333	-0.00244	-0.00455	0.000818899	-0.00331	0.000857717	0.00142
10.85	-0.00254	-0.00477	0.00109	-0.0036	0.000998628	0.000947588
10.8667	-0.00264	-0.00499	0.00136	-0.00388	0.00114	0.000475958
10.8833	-0.00274	-0.00521	0.00326	-0.00417	0.00129	0
10.9	-0.00284	-0.00543	0.00354	-0.00446	0.00143	-0.00122
10.9167	-0.00295	-0.00565	0.00381	-0.00475	0.00157	-0.000422306
10.9333	-0.00304	-0.00587	0.00408	-0.00504	0.00171	0.000378736
10.95	-0.00315	-0.00609	0.00435	-0.00532	0.00186	0.00118
10.9667	-0.00325	-0.00631	0.00625	-0.00561	0.002	0.00198
10.9833	-0.00335	-0.00653	0.00652	-0.0059	0.00501	0.000757205
11	-0.00345	-0.00954	0.00679	-0.00619	0.00515	0.00156
11.0167	-0.00355	-0.00976	0.00707	-0.00648	0.00529	0.00236
11.0333	-0.002	-0.00998	0.00734	-0.00676	0.00543	0.00316
11.05	-0.0021	-0.0102	0.00761	-0.00519	0.00558	0.00194
11.0667	-0.0022	-0.01042	0.00951	-0.00548	0.00572	0.00274
11.0833	-0.0023	-0.01064	0.00979	-0.00576	0.00586	0.00354
11.1	-0.0024	-0.01086	0.01006	-0.00605	0.006	0.00231
11.1167	-0.0025	-0.01108	0.01033	-0.00634	0.00615	0.00312
11.1333	-0.0026	-0.01409	0.0106	-0.00663	0.00916	0.00392
11.15	-0.0027	-0.01431	0.01087	-0.00505	0.0093	0.0027
11.1667	-0.00115	-0.01454	0.01277	-0.00534	0.00945	0.0035
11.1833	-0.00125	-0.01475	0.01305	-0.00563	0.00959	0.0043
11.2	-0.00135	-0.01497	0.01332	-0.00591	0.00973	0.00307
11.2167	-0.00145	-0.01519	0.01359	-0.00621	0.01274	0.00388
11.2333	0.00010077	-0.01541	0.01386	-0.00463	0.01288	0.00468
11.25	0	-0.01563	0.01414	-0.00491	0.01303	0.00345
11.2667	-1.22501e-05	-0.01585	0.01441	-0.00521	0.01317	0.00425
11.2833	-2.44929e-05	-0.01607	0.01468	-0.00363	0.01331	0.00505
11.3	-3.67428e-05	-0.01629	0.01496	-0.00391	0.01345	0.00383
11.3167	0.0016	-0.01651	0.01523	-0.0042	0.01359	0.00463
11.3333	0.00159	-0.01673	0.0155	-0.00263	0.01661	0.00341
11.35	0.00158	-0.01695	0.01577	-0.00291	0.01675	0.00421
11.3667	0.00157	-0.01717	0.01604	-0.0032	0.01689	0.00501
11.3833	0.00155	-0.01738	0.01632	-0.00162	0.01704	0.00379
11.4	0.0032	-0.0204	0.01659	-0.00191	0.01718	0.00459
11.4167	0.00318	-0.01783	0.01686	-0.000334761	0.01732	0.00337
11.4333	0.00317	-0.01805	0.01714	-0.000621777	0.02033	0.00417
11.45	0.00316	-0.01826	0.01579	0.000952594	0.02047	0.00497
11.4667	0.0048	-0.01848	0.01606	0.00066562	0.02062	0.00374
11.4833	0.00479	-0.0187	0.01633	0.00224	0.02076	0.00454
11.5	0.00477	-0.01892	0.0166	0.00196	0.0209	0.00535
11.5167	0.00476	-0.01915	0.01688	0.00353	0.02104	0.00412
11.5333	0.00475	-0.01936	0.01715	0.00324	0.02119	0.00492
11.55	0.00639	-0.01958	0.0158	0.00482	0.02133	0.00572
11.5667	0.00638	-0.0198	0.01607	0.00454	0.02147	0.0045
11.5833	0.00637	-0.02002	0.01634	0.00611	0.02448	0.0053
11.6	0.00636	-0.02024	0.01662	0.00582	0.02462	0.00611
11.6167	0.008	-0.02046	0.01527	0.0074	0.02477	0.00691
11.6333	0.00799	-0.02068	0.01554	0.00711	0.02491	0.00568
11.65	0.00797	-0.0209	0.01581	0.00869	0.02505	0.00648
11.6667	0.00796	-0.02112	0.01446	0.0084	0.0252	0.00728
11.6833	0.00795	-0.02134	0.01473	0.00998	0.02534	0.00606
11.7	0.00959	-0.02156	0.01501	0.00969	0.02548	0.00686
11.7167	0.00957	-0.01898	0.01365	0.01127	0.02562	0.00523
11.7333	0.00956	-0.0192	0.01393	0.01098	0.02577	0.00481
11.75	0.00955	-0.01942	0.0142	0.01256	0.02591	0.00439
11.7667	0.01119	-0.01964	0.01447	0.01413	0.02605	0.00397
11.7833	0.01118	-0.01986	0.01312	0.01385	0.0262	0.00355
11.8	0.01117	-0.01728	0.01339	0.01542	0.02921	0.0011
11.8167	0.01116	-0.0175	0.01367	0.01514	0.02935	0.000683648
11.8333	0.01114	-0.01772	0.01232	0.01671	0.02949	0.000263816
11.85	0.01278	-0.01795	0.01259	0.01643	0.02963	-0.00218
11.8667	0.01277	-0.01537	0.01286	0.018	0.02978	-0.0026
11.8833	0.01276	-0.01559	0.01151	0.01771	0.02992	-0.00302
11.9	0.01275	-0.01581	0.01178	0.01929	0.03006	-0.00344
11.9167	0.01274	-0.01603	0.01206	0.019	0.0302	-0.00386
11.9333	0.01272	-0.01345	0.0107	0.02058	0.03034	-0.00428
11.95	0.01436	-0.01367	0.01098	0.02216	0.03049	-0.00672
11.9667	0.01435	-0.0111	0.01125	0.02187	0.03063	-0.00714
11.9833	0.01434	-0.01131	0.0099	0.02345	0.03077	-0.00756
12	0.01433	-0.01153	0.01017	0.02316	0.03091	-0.00798
12.0167	0.01431	-0.01175	0.01044	0.02474	0.03106	-0.0084
12.0333	0.0143	-0.00918	0.01072	0.02445	0.0312	-0.00882
12.05	0.01594	-0.00939	0.00937	0.02603	0.03134	-0.00924
12.0667	0.01593	-0.00961	0.00964	0.02574	0.03149	-0.01169
12.0833	0.01592	-0.00704	0.00991	0.02731	0.03163	-0.0121
12.1	0.01591	-0.00726	0.01018	0.02703	0.03177	-0.01252
12.1167	0.0159	-0.00468	0.00883	0.02861	0.03191	-0.01294
12.1333	0.01588	-0.0049	0.00911	0.02831	0.03206	-0.01336
12.15	0.01752	-0.00512	0.00938	0.02803	0.0322	-0.01378
12.1667	0.01751	-0.00254	0.00965	0.02961	0.03234	-0.01218
12.1833	0.0175	-0.00276	0.00992	0.02932	0.03249	-0.0126
12.2	0.01749	-0.000190072	0.0102	0.02903	0.03263	-0.01504
12.2167	0.01747	-0.000409642	0.00885	0.03061	0.03277	-0.01546
12.2333	0.01746	-0.000627042	0.00912	0.03032	0.03291	-0.01588
12.25	0.0191	0.00195	0.00939	0.0319	0.03306	-0.01427
12.2667	0.01744	0.00173	0.00966	0.03161	0.0332	-0.01469
12.2833	0.01908	0.00431	0.00994	0.03132	0.03334	-0.01511
12.3	0.01907	0.00408	0.01021	0.0329	0.03349	-0.01553
12.3167	0.01905	0.00386	0.01048	0.03261	0.03363	-0.01595
12.3333	0.01904	0.00364	0.01076	0.03232	0.03377	-0.01637
12.35	0.01903	0.00622	0.01103	0.0339	0.03391	-0.01679
12.3667	0.01902	0.006	0.0113	0.03361	0.03406	-0.01518
12.3833	0.019	0.00578	0.01158	0.03332	0.0342	-0.0156
12.4	0.01899	0.00835	0.01185	0.03303	0.03434	-0.01602
12.4167	0.01898	0.00814	0.01212	0.03275	0.03449	-0.01644
12.4333	0.01897	0.00792	0.01239	0.03432	0.03463	-0.01484
12.45	0.01895	0.0077	0.01267	0.03403	0.03764	-0.01526
12.4667	0.01894	0.01027	0.01456	0.03375	0.03491	-0.01568
12.4833	0.01893	0.01006	0.01484	0.03346	0.03506	-0.01407
12.5	0.01892	0.00984	0.01511	0.03317	0.0352	-0.01449
12.5167	0.01891	0.00961	0.01538	0.03288	0.03821	-0.01491
12.5333	0.01889	0.00939	0.01566	0.03446	0.03835	-0.0133
12.55	0.01888	0.01197	0.01593	0.03417	0.03849	-0.01372
12.5667	0.01887	0.01175	0.0162	0.03388	0.03863	-0.01414
12.5833	0.01886	0.01153	0.01648	0.0336	0.03878	-0.01253
12.6	0.01885	0.01131	0.01675	0.0333	0.03892	-0.01295
12.6167	0.01883	0.0111	0.01864	0.03302	0.0362	-0.01135
12.6333	0.01882	0.01087	0.01891	0.03273	0.03634	-0.01177
12.65	0.01881	0.01065	0.01919	0.03244	0.03648	-0.01016
12.6667	0.0188	0.01043	0.01946	0.03215	0.03662	-0.01058
12.6833	0.01879	0.01301	0.01973	0.03187	0.03677	-0.00898
12.7	0.01877	0.01	0.02001	0.03158	0.03691	-0.0094
12.7167	0.01876	0.00978	0.02028	0.03129	0.03705	-0.00981
12.7333	0.01875	0.01235	0.02218	0.031	0.03719	-0.00821
12.75	0.01874	0.01213	0.02245	0.03071	0.03734	-0.00863
12.7667	0.01872	0.01191	0.02272	0.03042	0.03748	-0.00702
12.7833	0.01871	0.01169	0.023	0.03014	0.03762	-0.00744
12.8	0.0187	0.01147	0.02327	0.02985	0.0349	-0.00584
12.8167	0.01869	0.00846	0.02354	0.02956	0.03504	-0.00626
12.8333	0.01868	0.00824	0.02544	0.02927	0.03518	-0.00462
12.85	0.01866	0.00802	0.02571	0.02898	0.03533	-0.00485
12.8667	0.01865	0.0078	0.02599	0.02683	0.03547	-0.00508
12.8833	0.01864	0.00758	0.02626	0.02654	0.03561	-0.00328
12.9	0.01863	0.00736	0.02653	0.02625	0.03575	-0.0035
12.9167	0.01861	0.00714	0.02658	0.02596	0.03303	-0.00171
12.9333	0.0186	0.00413	0.02619	0.02568	0.03317	-0.00193
12.95	0.01859	0.00391	0.0258	0.02539	0.03332	-0.00216
12.9667	0.01692	0.00369	0.02703	0.0251	0.03346	-0.000363231
12.9833	0.01691	0.00347	0.02665	0.02295	0.03073	-0.000588457
13	0.0169	0.00325	0.02626	0.02266	0.03087	0.00121
13.0167	0.01689	0.00303	0.02587	0.02237	0.03102	0.000982204
13.0333	0.01687	1.49511e-05	0.02548	0.02208	0.02829	0.000752878
13.05	0.01686	-0.000204619	0.02509	0.02179	0.02843	0.00255
13.0667	0.01685	-0.000424189	0.0247	0.0215	0.02857	0.00232
13.0833	0.01684	-0.000644957	0.02431	0.02122	0.02872	0.00412
13.1	0.01683	-0.000865915	0.02393	0.01906	0.02599	0.00389
13.1167	0.01681	-0.00388	0.02354	0.01877	0.02614	0.00367
13.1333	0.0168	-0.0041	0.02315	0.01849	0.02341	0.00546
13.15	0.01514	-0.00432	0.02276	0.0182	0.02356	0.00524
13.1667	0.01512	-0.00454	0.02237	0.01791	0.0237	0.00501
13.1833	0.01511	-0.00475	0.02198	0.01762	0.02097	0.00681
13.2	0.0151	-0.00777	0.02159	0.01547	0.02112	0.00658
13.2167	0.01509	-0.00799	0.0212	0.01518	0.02126	0.00636
13.2333	0.01507	-0.00821	0.02082	0.01489	0.0214	0.00613
13.25	0.01506	-0.00843	0.02043	0.0146	0.01867	0.0059
13.2667	0.0134	-0.00865	0.02004	0.01431	0.01882	0.0077
13.2833	0.01339	-0.01166	0.01965	0.01216	0.01609	0.00747
13.3	0.01337	-0.01188	0.01926	0.01187	0.01624	0.00724
13.3167	0.01336	-0.0121	0.01887	0.01158	0.01638	0.00702
13.3333	0.01335	-0.01232	0.01848	0.0113	0.01366	0.00679
13.35	0.01334	-0.01534	0.0181	0.00914	0.0138	0.00656
13.3667	0.01167	-0.01556	0.01771	0.00885	0.01394	0.00633
13.3833	0.01166	-0.01578	0.01732	0.00857	0.01121	0.00611
13.4	0.01164	-0.016	0.01531	0.00828	0.01136	0.00588
13.4167	0.01163	-0.01621	0.01492	0.00799	0.00863	0.00566
13.4333	0.01162	-0.01923	0.01453	0.00584	0.00877	0.00543
13.45	0.01161	-0.01945	0.01414	0.00555	0.00891	0.0052
13.4667	0.01159	-0.01967	0.01375	0.00526	0.00619	0.00497
13.4833	0.00993	-0.01989	0.01336	0.00497	0.00633	0.00475
13.5	0.00992	-0.02011	0.01297	0.00468	0.00648	0.00452
13.5167	0.00991	-0.02048	0.01259	0.00253	0.00375	0.00429
13.5333	0.00989	-0.02087	0.0122	0.00224	0.0039	0.00473
13.55	0.00988	-0.02405	0.01181	0.00195	0.00404	0.00534
13.5667	0.00987	-0.02444	0.01142	0.00167	0.00418	0.00595
13.5833	0.00986	-0.02483	0.01103	-0.000490247	0.00145	0.00655
13.6	0.00819	-0.02522	0.00902	-0.000777221	0.0016	0.00513
13.6167	0.00818	-0.02561	0.01026	-0.00106	0.00174	0.00574
13.6333	0.00817	-0.026	0.00824	-0.00136	-0.00113	0.00634
13.65	0.00815	-0.0264	0.00786	-0.00351	-0.00156	0.00695
13.6667	0.00814	-0.02678	0.00747	-0.0038	-0.00199	0.00755
13.6833	0.00813	-0.02718	0.00708	-0.00409	-0.00242	0.00614
13.7	0.00647	-0.02757	0.00669	-0.00437	-0.00572	0.00674
13.7167	0.00645	-0.02795	0.0063	-0.00466	-0.00615	0.00735
13.7333	0.00644	-0.02835	0.00591	-0.00682	-0.00658	0.00795
13.75	0.00643	-0.03153	0.00552	-0.0071	-0.00701	0.00653
13.7667	0.00642	-0.03193	0.00514	-0.00739	-0.00744	0.00714
13.7833	0.0064	-0.03231	0.00475	-0.00768	-0.00787	0.00775
13.8	0.00639	-0.0327	0.00436	-0.00983	-0.0083	0.00835
13.8167	0.00638	-0.0331	0.00397	-0.01012	-0.0116	0.00693
13.8333	0.00471	-0.03348	0.00358	-0.01035	-0.01203	0.00754
13.85	0.0047	-0.03388	0.00319	-0.01055	-0.01246	0.00814
13.8667	0.00469	-0.03427	0.0028	-0.01075	-0.01289	0.00672
13.8833	0.00468	-0.03465	0.00242	-0.01281	-0.01332	0.00733
13.9	0.00467	-0.03505	0.00203	-0.01301	-0.01375	0.00794
13.9167	0.00465	-0.03544	0.00164	-0.01321	-0.01418	0.00652
13.9333	0.00464	-0.03583	0.00125	-0.01341	-0.01461	0.00712
13.95	0.00463	-0.03622	0.000860537	-0.01361	-0.01504	0.0057
13.9667	0.00462	-0.03661	0.000471908	-0.01381	-0.01547	0.00631
13.9833	0.00461	-0.03421	8.34177e-05	-0.01401	-0.0159	0.00691
14	0.00459	-0.03459	-0.000305205	-0.01607	-0.01633	0.0055
14.0167	0.00293	-0.03498	-0.000693982	-0.01627	-0.01676	0.0061
14.0333	0.00291	-0.03538	-0.00108	-0.01648	-0.01719	0.00671
14.05	0.0029	-0.03577	-0.00147	-0.01668	-0.01763	0.00529
14.0667	0.00289	-0.03616	-0.00133	-0.01688	-0.01805	0.00589
14.0833	0.00288	-0.03655	-0.00113	-0.01707	-0.01848	0.0065
14.1	0.00286	-0.03694	-0.000940345	-0.01727	-0.01891	0.00508
14.1167	0.00285	-0.03733	-0.00074603	-0.01747	-0.01935	0.00569
14.1333	0.00284	-0.03492	-0.000551716	-0.01767	-0.01978	0.00629
14.15	0.00283	-0.03531	-0.000357401	-0.01787	-0.02021	0.00487
14.1667	0.00281	-0.03571	-0.000163205	-0.01807	-0.02063	0.00548
14.1833	0.00278	-0.03609	3.08044e-05	-0.01827	-0.02106	0.00608
14.2	0.0026	-0.03649	0.00022493	-0.01847	-0.01863	0.00466
14.2167	0.00241	-0.03688	0.000419859	-0.01867	-0.01906	0.00527
14.2333	0.00223	-0.03726	0.000614174	-0.01887	-0.01949	0.00588
14.25	0.00205	-0.03486	-0.000815429	-0.02094	-0.01992	0.00648
14.2667	0.00186	-0.03525	-0.000624584	-0.02114	-0.02035	0.00506
14.2833	0.00168	-0.03565	-0.000430269	-0.02134	-0.01791	0.00567
14.3	0.0015	-0.03603	-0.000234744	-0.01967	-0.01834	0.00627
14.3167	0.00132	-0.03642	-4.06177e-05	-0.02174	-0.01877	0.00688
14.3333	0.00113	-0.03682	0.000153391	-0.02194	-0.0192	0.00546
14.35	0.00095003	-0.03441	0.000346991	-0.02214	-0.01964	0.00607
14.3667	0.000766381	-0.0348	0.00217	-0.02234	-0.0172	0.00667
14.3833	0.000582732	-0.03519	0.000735621	-0.02067	-0.01763	0.00728
14.4	0.000402615	-0.03558	0.000929936	-0.02087	-0.01805	0.00586
14.4167	0.000218338	-0.03597	0.00112	-0.02107	-0.01848	0.00646
14.4333	0.00169	-0.03357	0.00132	-0.02127	-0.01605	0.00667
14.45	0.0015	-0.03396	0.00151	-0.02147	-0.01648	0.00654
14.4667	0.00132	-0.03435	0.00171	-0.02167	-0.01691	0.00438
14.4833	0.00114	-0.03474	0.0019	-0.02187	-0.01734	0.00424
14.5	0.000957093	-0.03233	0.0021	-0.02207	-0.01777	0.00411
14.5167	0.000773444	-0.03273	0.00229	-0.02227	-0.01533	0.00397
14.5333	0.000589795	-0.03311	0.00248	-0.02247	-0.01576	0.00383
14.55	0.000406147	-0.03071	0.00268	-0.02267	-0.01619	0.0037
14.5667	0.000224849	-0.0311	0.00287	-0.02287	-0.01662	0.00154
14.5833	0.0017	-0.02869	0.00306	-0.02307	-0.01418	0.0014
14.6	0.00151	-0.02908	0.00326	-0.02327	-0.01462	0.00127
14.6167	0.00133	-0.02948	0.00183	-0.02347	-0.01505	0.00113
14.6333	0.00115	-0.02707	0.00202	-0.02367	-0.01548	0.000995184
14.65	0.000964157	-0.02746	0.00222	-0.022	-0.01304	0.000861051
14.6667	0.000780508	-0.02785	0.00241	-0.0222	-0.01347	-0.0013
14.6833	0.000596859	-0.02545	0.00261	-0.0224	-0.0139	-0.00144
14.7	0.00207	-0.02584	0.0028	-0.0226	-0.01433	-0.00157
14.7167	0.00189	-0.02623	0.00299	-0.0228	-0.01476	-0.00171
14.7333	0.0017	-0.02382	0.00319	-0.023	-0.01232	-0.00184
14.75	0.00152	-0.02422	0.00338	-0.0232	-0.01276	-0.00198
14.7667	0.00133	-0.02181	0.00357	-0.0234	-0.01318	-0.00212
14.7833	0.00115	-0.0222	0.00377	-0.0236	-0.01361	-0.00427
14.8	0.00262	-0.02259	0.00396	-0.0238	-0.01404	-0.00238
14.8167	0.00244	-0.02018	0.00416	-0.024	-0.0116	-0.00455
14.8333	0.00226	-0.02058	0.00435	-0.0242	-0.01204	-0.00468
14.85	0.00207	-0.01817	0.00455	-0.0244	-0.01247	-0.00482
14.8667	0.00189	-0.01856	0.00474	-0.0246	-0.0129	-0.00495
14.8833	0.00336	-0.01616	0.00493	-0.0248	-0.01333	-0.00509
14.9	0.00318	-0.01655	0.00513	-0.025	-0.01376	-0.00522
14.9167	0.00299	-0.01694	0.00532	-0.0252	-0.01419	-0.00536
14.9333	0.00446	-0.01454	0.00552	-0.0254	-0.01175	-0.0055
14.95	0.00428	-0.01492	0.00571	-0.0256	-0.01218	-0.00563
14.9667	0.0041	-0.01252	0.00591	-0.02393	-0.01261	-0.00577
14.9833	0.00392	-0.01291	0.0061	-0.02413	-0.01304	-0.0059
15	0.00539	-0.0105	0.00629	-0.02433	-0.01347	-0.00806
15.0167	0.0052	-0.01089	0.00649	-0.02453	-0.0139	-0.0082
15.0333	0.00502	-0.01129	0.00668	-0.02473	-0.01433	-0.00631
15.05	0.00484	-0.00888	0.00687	-0.02493	-0.0119	-0.00847
15.0667	0.00465	-0.00927	0.00707	-0.02513	-0.01233	-0.00861
15.0833	0.00612	-0.00966	0.00726	-0.02533	-0.01276	-0.00874
15.1	0.00594	-0.00726	0.00746	-0.02553	-0.01318	-0.00887
15.1167	0.00576	-0.00765	0.00765	-0.02573	-0.01361	-0.00901
15.1333	0.00723	-0.00804	0.00785	-0.02593	-0.01405	-0.00915
15.15	0.00705	-0.00563	0.00804	-0.02613	-0.01161	-0.00928
15.1667	0.00686	-0.00603	0.00823	-0.02633	-0.01204	-0.00942
15.1833	0.00668	-0.00362	0.00843	-0.02466	-0.01247	-0.00955
15.2	0.00815	-0.00401	0.00862	-0.02486	-0.0129	-0.00969
15.2167	0.00797	-0.0044	0.00882	-0.02506	-0.01333	-0.00983
15.2333	0.00778	-0.00479	0.00901	-0.02526	-0.01376	-0.00996
15.25	0.0076	-0.00238	0.00921	-0.02546	-0.01419	-0.01212
15.2667	0.00907	-0.00278	0.0094	-0.02566	-0.01175	-0.01226
15.2833	0.00889	-0.00317	0.00797	-0.02586	-0.01219	-0.01239
15.3	0.00871	-0.000764394	0.00816	-0.02606	-0.01261	-0.01253
15.3167	0.01017	-0.00115	0.00836	-0.02626	-0.01304	-0.01266
15.3333	0.00999	-0.00154	0.00855	-0.02459	-0.01347	-0.0128
15.35	0.00981	-0.00193	0.00874	-0.02479	-0.0139	-0.01293
15.3667	0.00963	-0.00232	0.00894	-0.02499	-0.01434	-0.01307
15.3833	0.00944	8.13177e-05	0.00751	-0.02519	-0.0119	-0.01321
15.4	0.01091	-0.000309259	0.0077	-0.02539	-0.01233	-0.01334
15.4167	0.01073	-0.000698704	0.0079	-0.02373	-0.01276	-0.01348
15.4333	0.01055	-0.00109	0.00809	-0.02393	-0.01319	-0.01361
15.45	0.01202	-0.00148	0.00829	-0.02413	-0.01362	-0.01375
15.4667	0.01183	-0.00187	0.00848	-0.02246	-0.01118	-0.01388
15.4833	0.01165	0.000533677	0.00867	-0.02266	-0.01161	-0.01604
15.5	0.01147	0.0001431	0.00724	-0.02286	-0.01204	-0.01618
15.5167	0.01294	-0.000247477	0.00744	-0.02306	-0.01247	-0.01632
15.5333	0.01276	-0.000638985	0.00763	-0.02139	-0.0129	-0.01645
15.55	0.01257	-0.00103	0.00782	-0.02159	-0.01046	-0.01658
15.5667	0.01239	-0.00142	0.00802	-0.02179	-0.01089	-0.01672
15.5833	0.01221	-0.00181	0.00659	-0.02013	-0.01132	-0.01686
15.6	0.01368	0.000595399	0.00678	-0.02033	-0.01176	-0.01699
15.6167	0.01349	0.000204822	0.00698	-0.02053	-0.01219	-0.01713
15.6333	0.01331	-0.000185521	0.00717	-0.02073	-0.00975	-0.01726
15.65	0.01313	-0.000576097	0.00574	-0.01906	-0.01018	-0.0174
15.6667	0.01295	-0.000967436	0.00593	-0.01926	-0.01061	-0.01754
15.6833	0.01276	-0.00136	0.00613	-0.01759	-0.01104	-0.01767
15.7	0.01423	0.00105	0.0047	-0.01779	-0.0086	-0.01781
15.7167	0.01405	0.000656901	0.00489	-0.01799	-0.00903	-0.01794
15.7333	0.01387	0.000266838	0.00509	-0.01633	-0.00946	-0.01808
15.75	0.01369	-0.000123739	0.00528	-0.01653	-0.00989	-0.01821
15.7667	0.0135	-0.000514316	0.00385	-0.01486	-0.00746	-0.01835
15.7833	0.01332	-0.000901746	0.00405	-0.01506	-0.00788	-0.01848
15.8	0.01313	-0.0013	0.00424	-0.0134	-0.00831	-0.01659
15.8167	0.01461	0.00111	0.00443	-0.0136	-0.00588	-0.01673
15.8333	0.01442	0.000716619	0.003	-0.01193	-0.00631	-0.01687
15.85	0.01424	0.000328561	0.0032	-0.01213	-0.00674	-0.017
15.8667	0.01416	-6.20162e-05	0.00339	-0.01046	-0.0043	-0.01713
15.8833	0.01426	-0.000452359	0.00358	-0.01066	-0.00473	-0.01525
15.9	0.01436	-0.000842027	0.00378	-0.009	-0.00516	-0.01538
15.9167	0.01446	-0.00124	0.00235	-0.0092	-0.00273	-0.01552
15.9333	0.01456	0.00117	0.00254	-0.00753	-0.00316	-0.01363
15.95	0.01466	0.000782309	0.00274	-0.00773	-0.00358	-0.01376
15.9667	0.01477	0.000390342	0.00131	-0.00607	-0.00401	-0.0139
15.9833	0.01486	0	0.0015	-0.00627	-0.00157	-0.01201
16	0.01497	-0.000211624	0.0017	-0.0046	-0.00201	-0.01215
16.0167	0.01507	-0.000423248	0.00189	-0.00293	0.000430099	-0.01228
16.0333	0.01517	-0.000633013	0.000458028	-0.00313	0	-0.01241
16.05	0.01527	-0.000847999	0.000652343	-0.00147	-0.000145008	-0.01053
16.0667	0.01537	0.00174	0.000846658	-0.00167	0.00258	-0.01066
16.0833	0.01382	0.00152	0.00104	0	0.00243	-0.00877
16.1	0.01392	0.00131	-0.00038863	-0.000585905	0.00229	-0.0089
16.1167	0.01402	0.0011	-0.000194009	0.000689534	0.00501	-0.00702
16.1333	0.01413	0.000889802	0	0.00197	0.00486	-0.00715
16.15	0.01423	0.00348	0.000328905	0.00138	0.00472	-0.00526
16.1667	0.01433	0.00326	-0.000968105	0.00266	0.00458	-0.0054
16.1833	0.01278	0.00305	-0.000638463	0.00394	0.0073	-0.00351
16.2	0.01288	0.00284	-0.000308774	0.00522	0.00716	-0.00364
16.2167	0.01298	0.00263	2.01306e-05	0.00463	0.00701	-0.00175
16.2333	0.01308	0.00521	0.000350461	0.00591	0.00686	-0.00189
16.25	0.01318	0.005	0.000676632	0.00719	0.00959	0
16.2667	0.01163	0.00479	-0.000617644	0.0066	0.00944	0.000878358
16.2833	0.01173	0.00458	-0.000288875	0.00788	0.00929	-0.000265248
16.3	0.01183	0.00437	4.00292e-05	0.00916	0.00915	0.000614418
16.3167	0.01194	0.00416	0.00036781	0.01043	0.00901	-0.000532207
16.3333	0.01038	0.00674	0.000697452	0.00985	0.01173	0.000349225
16.35	0.01049	0.00653	0.00103	0.01113	0.01159	0.00123
16.3667	0.01059	0.00631	0.00136	0.0124	0.01144	8.32982e-05
16.3833	0.01069	0.0061	0.00168	0.01182	0.01129	0.000964896
16.4	0.01079	0.00589	0.00201	0.0131	0.01402	0.00184
16.4167	0.00924	0.00568	0.00234	0.01437	0.01387	0.000696629
16.4333	0.00934	0.00827	0.00267	0.01565	0.01373	0.00158
16.45	0.00944	0.00805	0.003	0.01507	0.01358	0.00246
16.4667	0.00789	0.00784	0.00333	0.01635	0.01344	0.00131
16.4833	0.00799	0.00763	0.00366	0.01762	0.01329	0.00219
16.5	0.00809	0.00742	0.00399	0.01704	0.01601	0.00307
16.5167	0.00654	0.00721	0.00432	0.01831	0.01587	0.00193
16.5333	0.00664	0.00699	0.00464	0.01959	0.01573	0.00281
16.55	0.00674	0.00678	0.00497	0.02087	0.01558	0.00369
16.5667	0.00519	0.00657	0.00693	0.02028	0.01543	0.00254
16.5833	0.00529	0.00636	0.00726	0.02156	0.01529	0.00342
16.6	0.0054	0.00615	0.00758	0.02284	0.01514	0.0043
16.6167	0.0055	0.00594	0.00791	0.02225	0.015	0.00315
16.6333	0.00394	0.00573	0.00824	0.02353	0.01772	0.00404
16.65	0.00405	0.00831	0.00857	0.02481	0.01758	0.00289
16.6667	0.00249	0.0081	0.0089	0.02422	0.01743	0.00377
16.6833	0.0026	0.00509	0.00923	0.0255	0.01729	0.00465
16.7	0.0027	0.00488	0.01118	0.02678	0.01714	0.0035
16.7167	0.0028	0.00466	0.01151	0.02619	0.017	0.00438
16.7333	0.00125	0.00445	0.01184	0.02747	0.01685	0.00324
16.75	0.00135	0.00425	0.01217	0.02875	0.01671	0.00412
16.7667	0.00145	0.00403	0.0125	0.02816	0.01656	0.00297
16.7833	-0.000101488	0.00382	0.01282	0.02944	0.01642	0.00183
16.8	0	0.00361	0.01315	0.02885	0.01627	0.00271
16.8167	-0.000384956	0.0034	0.01511	0.03013	0.019	0.00156
16.8333	-0.000769913	0.00318	0.01543	0.02955	0.01885	0.00244
16.85	-0.00116	0.00297	0.01576	0.03082	0.0187	0.0013
16.8667	-0.0032	0.00276	0.01609	0.03024	0.01856	0.000151982
16.8833	-0.00358	0.00255	0.01805	0.03152	0.01842	0.00103
16.9	-0.00397	0.00234	0.01838	0.03279	0.01827	-0.000113257
16.9167	-0.00435	-0.000668844	0.0187	0.0322	0.01813	-0.00126
16.9333	-0.00474	-0.000877858	0.01903	0.03348	0.01798	0.00036754
16.95	-0.00512	-0.00109	0.01936	0.03289	0.01783	0.00036754
16.9667	-0.00716	-0.0013	0.02132	0.03231	0.01769	0.00036754
16.9833	-0.00755	-0.00151	0.02164	0.03359	0.01755	0.00036754
17	-0.00793	-0.00173	0.02197	0.033	0.0174	0.00036754
17.0167	-0.00832	-0.00193	0.0223	0.03241	0.01726	0.00239
17.0333	-0.00871	-0.00494	0.02263	0.03183	0.01711	0.00239
17.05	-0.00909	-0.00515	0.02296	0.03311	0.01696	0.00239
17.0667	-0.00948	-0.00537	0.02491	0.03252	0.01682	0.00239
17.0833	-0.01151	-0.00558	0.02524	0.0338	0.01668	0.00239
17.1	-0.0119	-0.00579	0.02557	0.03321	0.01653	0.00239
17.1167	-0.01229	-0.006	0.0259	0.03262	0.01639	0.00239
17.1333	-0.01267	-0.00901	0.02623	0.03203	0.01624	0.00239
17.15	-0.01306	-0.00922	0.02656	0.03331	0.01609	0.00239
17.1667	-0.01344	-0.00943	0.02851	0.03272	0.01595	0.00239
17.1833	-0.01383	-0.00964	0.02884	0.03214	0.01581	0.00239
17.2	-0.01421	-0.00985	0.02917	0.03155	0.01566	0.00036754
17.2167	-0.0146	-0.01007	0.02949	0.03283	0.01552	0.00036754
17.2333	-0.01499	-0.01307	0.02982	0.03224	0.01537	0.00036754
17.25	-0.01372	-0.01329	0.03015	0.03165	0.01522	0.00036754
17.2667	-0.0141	-0.0135	0.03048	0.03107	0.01508	0.00036754
17.2833	-0.01449	-0.01371	0.03081	0.03048	0.01494	-0.00166
17.3	-0.01487	-0.01392	0.03114	0.02989	0.01479	-0.00166
17.3167	-0.01526	-0.01413	0.03147	0.02931	0.01465	-0.00166
17.3333	-0.01565	-0.01434	0.0318	0.02872	0.0145	-0.00368
17.35	-0.01603	-0.01735	0.03213	0.02813	0.01435	-0.00368
17.3667	-0.01642	-0.01756	0.03245	0.02755	0.01421	-0.00437
17.3833	-0.01515	-0.01777	0.03278	0.02696	0.01693	-0.00273
17.4	-0.01553	-0.01799	0.03311	0.02637	0.01679	-0.00109
17.4167	-0.01592	-0.0182	0.03344	0.02578	0.01378	-0.00147
17.4333	-0.01631	-0.01841	0.03377	0.02519	0.0165	0.00017556
17.45	-0.01504	-0.01862	0.0341	0.02461	0.01635	-0.000204924
17.4667	-0.01542	-0.01883	0.03443	0.02402	0.01621	0.00144
17.4833	-0.01581	-0.01904	0.03476	0.02343	0.01606	0.00106
17.5	-0.01454	-0.01925	0.03508	0.02285	0.01592	0.0027
17.5167	-0.01493	-0.01947	0.03541	0.02226	0.01578	0.00232
17.5333	-0.01531	-0.01968	0.03574	0.02167	0.01563	0.00397
17.55	-0.01404	-0.01989	0.03607	0.02108	0.01548	0.00359
17.5667	-0.01443	-0.0201	0.0364	0.02236	0.01534	0.00321
17.5833	-0.01482	-0.02031	0.03673	0.01991	0.01519	0.00485
17.6	-0.01355	-0.02053	0.03705	0.01932	0.01505	0.00447
17.6167	-0.01393	-0.02073	0.03677	0.01874	0.01491	0.00409
17.6333	-0.01266	-0.02095	0.03649	0.01815	0.01476	0.00573
17.65	-0.01305	-0.02116	0.0362	0.01756	0.01461	0.00535
17.6667	-0.01344	-0.02137	0.03592	0.01698	0.01447	0.00497
17.6833	-0.01217	-0.02158	0.03564	0.01639	0.01432	0.00459
17.7	-0.01256	-0.02179	0.03535	0.01588	0.01418	0.00624
17.7167	-0.01129	-0.02201	0.03507	0.01588	0.01404	0.00585
17.7333	-0.01167	-0.01942	0.03479	0.01588	0.01389	0.00547
17.75	-0.0104	-0.01964	0.0345	0.01588	0.01374	0.00712
17.7667	-0.01079	-0.01984	0.03422	0.01588	0.0136	0.00674
17.7833	-0.00952	-0.02005	0.03394	0.01588	0.01345	0.00636
17.8	-0.00991	-0.02027	0.03365	0.01588	0.01331	0.008
17.8167	-0.00864	-0.01768	0.03337	0.01588	0.01317	0.00762
17.8333	-0.00903	-0.0179	0.03309	0.01588	0.01302	0.00724
17.85	-0.00776	-0.01811	0.0328	0.01588	0.01287	0.00686
17.8667	-0.00814	-0.01552	0.03414	0.01588	0.01273	0.0085
17.8833	-0.00688	-0.01574	0.03223	0.01588	0.00972	0.00812
17.9	-0.00726	-0.01594	0.03357	0.01588	0.00957	0.00774
17.9167	-0.00599	-0.01336	0.03329	0.01588	0.00943	0.00736
17.9333	-0.00638	-0.01357	0.03301	0.01588	0.00928	0.009
17.95	-0.00511	-0.01378	0.03272	0.01588	0.00913	0.00862
17.9667	-0.0055	-0.0112	0.03244	0.01401	0.00899	0.00824
17.9833	-0.00423	-0.01141	0.03216	0.01588	0.00885	0.00786
18	-0.00462	-0.01163	0.03187	0.01401	0.0087	0.00951
18.0167	-0.00335	-0.00904	0.03159	0.01401	0.00856	0.00913
18.0333	-0.00373	-0.00925	0.03293	0.01401	0.00841	0.00874
18.05	-0.00247	-0.00667	0.03264	0.01401	0.00826	0.00836
18.0667	-0.00285	-0.00688	0.03236	0.01401	0.00812	0.01001
18.0833	-0.00159	-0.0043	0.03208	0.01401	0.00798	0.00963
18.1	-0.00197	-0.00451	0.03179	0.01401	0.00496	0.00925
18.1167	-0.00070281	-0.00192	0.03151	0.01401	0.00482	0.00887
18.1333	-0.00109	-0.00214	0.03123	0.01401	0.00467	0.00849
18.15	0.000179651	0.000447518	0.03094	0.01401	0.00453	0.01013
18.1667	-0.000205982	0.000235894	0.03229	0.01401	0.00439	0.00975
18.1833	0.00106	2.43969e-05	0.032	0.01401	0.00424	0.01139
18.2	0.000674557	0.00261	0.03172	0.01401	0.00409	0.01101
18.2167	0.00194	0.00519	0.03143	0.01215	0.00395	0.01063
18.2333	0.00156	0.00498	0.03115	0.01215	0.000937362	0.01228
18.25	0.00117	0.00477	0.03087	0.01215	0.000790325	0.01189
18.2667	0.00244	0.00735	0.03058	0.01215	0.000649414	0.01092
18.2833	0.00206	0.00714	0.03193	0.01215	0.000502115	0.01147
18.3	0.00167	0.00972	0.03164	0.01215	0.000357108	0.00999
18.3167	0.00293	0.00951	0.03136	0.01215	0.0002121	0.00851
18.3333	0.00255	0.0121	0.03108	0.01215	6.71795e-05	0.00905
18.35	0.00382	0.01188	0.03079	0.01215	-7.78286e-05	0.00757
18.3667	0.00343	0.01447	0.03051	0.01028	-0.000222836	0.00812
18.3833	0.00305	0.01425	0.03022	0.01028	-0.00323	0.00664
18.4	0.00266	0.01684	0.02994	0.01028	-0.00338	0.00515
18.4167	0.00393	0.01663	0.03128	0.01028	-0.00352	0.0057
18.4333	0.00355	0.01642	0.031	0.01028	-0.00367	0.00422
18.45	0.00481	0.019	0.03072	0.00842	-0.00382	0.00274
18.4667	0.00443	0.01879	0.03043	0.00842	-0.00396	0.00328
18.4833	0.00404	0.02137	0.03015	0.00842	-0.0041	0.0018
18.5	0.00366	0.02116	0.02986	0.00842	-0.00425	0.00235
18.5167	0.00492	0.02095	0.02958	0.00842	-0.00439	0.00289
18.5333	0.00454	0.02353	0.0293	0.00655	-0.00454	0.00141
18.55	0.00415	0.02332	0.02901	0.00655	-0.00469	0.00196
18.5667	0.00376	0.02311	0.02873	0.00655	-0.0077	0.000480285
18.5833	0.00338	0.0257	0.02845	0.00655	-0.00784	-0.000999511
18.6	0.00465	0.02548	0.02816	0.00655	-0.00799	-0.000454323
18.6167	0.00426	0.0279	0.02788	0.00655	-0.00814	-0.00193
18.6333	0.00388	0.02677	0.0276	0.00655	-0.00828	-0.00139
18.65	0.00383	0.02564	0.02731	0.00468	-0.00842	-0.000843743
18.6667	0.00411	0.02731	0.02703	0.00468	-0.00856	-0.00232
18.6833	0.00439	0.02619	0.02675	0.00468	-0.00871	-0.00178
18.7	0.00467	0.02785	0.02646	0.00468	-0.0089	-0.00326
18.7167	0.00495	0.02672	0.02618	0.00468	-0.0093	-0.00271
18.7333	0.00688	0.0256	0.0259	0.00282	-0.0097	-0.00419
18.75	0.00716	0.02726	0.02561	0.00282	-0.01009	-0.00365
18.7667	0.00744	0.02613	0.02533	0.00282	-0.01049	-0.0031
18.7833	0.00772	0.025	0.02504	0.00282	-0.01089	-0.00458
18.8	0.008	0.02667	0.02476	0.00282	-0.01129	-0.00404
18.8167	0.00827	0.02554	0.02448	0.000952594	-0.01168	-0.00349
18.8333	0.00855	0.02441	0.02257	0.000952594	-0.01208	-0.00497
18.85	0.00883	0.02608	0.02228	0.000952594	-0.01248	-0.00443
18.8667	0.00911	0.02495	0.022	0.000952594	-0.01287	-0.00388
18.8833	0.00939	0.02382	0.02172	0.000952594	-0.01327	-0.00334
18.9	0.00967	0.02549	0.02143	0.000952594	-0.01367	-0.00482
18.9167	0.00995	0.02437	0.02115	0.000952594	-0.01407	-0.00427
18.9333	0.01023	0.02324	0.01924	-0.000912736	-0.01446	-0.00373
18.95	0.00886	0.0249	0.01896	-0.000912736	-0.01486	-0.00318
18.9667	0.00914	0.02377	0.01868	-0.000912736	-0.01239	-0.00466
18.9833	0.00942	0.02265	0.01839	-0.000912736	-0.01279	-0.00411
19	0.00969	0.02431	0.01811	-0.000912736	-0.01318	-0.00357
19.0167	0.00997	0.02318	0.01782	-0.000912736	-0.01358	-0.00302
19.0333	0.01025	0.02205	0.01592	-0.000912736	-0.01398	-0.00248
19.05	0.01053	0.02093	0.01564	-0.000912736	-0.01438	-0.00193
19.0667	0.01081	0.02259	0.01535	-0.000912736	-0.01478	-0.00139
19.0833	0.00944	0.02146	0.01507	-0.000912736	-0.01231	-0.000843743
19.1	0.00972	0.02033	0.01479	-0.000912736	-0.0127	-0.00029713
19.1167	0.00999	0.022	0.01288	-0.000912736	-0.0131	0.000248273
19.1333	0.01027	0.02087	0.01259	-0.000912736	-0.0135	-0.000298409
19.15	0.01055	0.01975	0.01231	-0.000912736	-0.0139	-0.00103
19.1667	0.01084	0.02141	0.01209	-0.000912736	-0.01143	-0.00175
19.1833	0.01111	0.02029	0.01209	-0.000912736	-0.01182	-0.00248
19.2	0.01139	0.01916	0.01047	-0.000912736	-0.01222	-0.00321
19.2167	0.01002	0.01803	0.01047	-0.00278	-0.01262	-0.00393
19.2333	0.0103	0.0197	0.01047	-0.00278	-0.01015	-0.00466
19.25	0.01058	0.01857	0.01047	-0.00278	-0.01054	-0.00539
19.2667	0.01086	0.01744	0.01047	-0.00278	-0.01094	-0.00611
19.2833	0.00948	0.01631	0.00884	-0.000912736	-0.01134	-0.00684
19.3	0.00976	0.01798	0.00884	-0.000912736	-0.01174	-0.00554
19.3167	0.01004	0.01685	0.00884	-0.000912736	-0.00927	-0.00627
19.3333	0.01032	0.01572	0.00884	-0.000912736	-0.00966	-0.007
19.35	0.00895	0.01738	0.00884	-0.000912736	-0.01006	-0.00772
19.3667	0.00922	0.01626	0.00884	-0.000912736	-0.01046	-0.00845
19.3833	0.00785	0.01513	0.00722	0.000952594	-0.01086	-0.00918
19.4	0.00813	0.014	0.00722	0.000952594	-0.00839	-0.00788
19.4167	0.00841	0.01567	0.00722	0.000952594	-0.00879	-0.00861
19.4333	0.00869	0.01454	0.00722	0.000952594	-0.00918	-0.00933
19.45	0.00731	0.01341	0.00722	0.000952594	-0.00958	-0.00804
19.4667	0.00759	0.01228	0.00722	0.000952594	-0.00997	-0.00876
19.4833	0.00787	0.01395	0.00722	0.000952594	-0.00751	-0.00746
19.5	0.0065	0.01282	0.00559	0.000952594	-0.0079	-0.00819
19.5167	0.00678	0.01169	0.00559	0.000952594	-0.0083	-0.00892
19.5333	0.0054	0.01056	0.00559	0.000952594	-0.0087	-0.00762
19.55	0.00569	0.00944	0.00559	0.000952594	-0.0091	-0.00835
19.5667	0.00431	0.0111	0.00559	0.00282	-0.00949	-0.00705
19.5833	0.00459	0.00997	0.00559	0.00282	-0.00989	-0.00778
19.6	0.00487	0.00884	0.00559	0.00282	-0.01029	-0.00648
19.6167	0.0035	0.00772	0.00559	0.00282	-0.01068	-0.0072
19.6333	0.00378	0.00659	0.00559	0.00282	-0.01108	-0.00793
19.65	0.0024	0.00546	0.00559	0.00282	-0.01148	-0.00663
19.6667	0.00268	0.00712	0.00559	0.00282	-0.00901	-0.00534
19.6833	0.00131	0.006	0.00559	0.00282	-0.0094	-0.00606
19.7	0.00159	0.00487	0.00559	0.00282	-0.0098	-0.00476
19.7167	0.000211337	0.00374	0.00559	0.00282	-0.0102	-0.00549
19.7333	0.000490908	0.00262	0.00559	0.00282	-0.0106	-0.00419
19.75	-0.000459122	0.00149	0.00397	0.00468	-0.011	-0.00492
19.7667	0.000720469	0.000356379	0.00397	0.00468	-0.0114	-0.00362
19.7833	0.000244802	-0.000770365	0.00397	0.00468	-0.01179	-0.00232
19.8	-0.000229035	-0.0019	0.00397	0.00468	-0.01219	-0.00305
19.8167	0.00095003	-0.00303	0.00397	0.00468	-0.01258	-0.00175
19.8333	0.000476781	-0.00136	0.00397	0.00468	-0.01298	-0.00248
19.85	0.00166	-0.00249	0.00397	0.00468	-0.01338	-0.00118
19.8667	0.00118	-0.00362	0.00397	0.00468	-0.01378	0.000116318
19.8833	0.000706342	-0.00475	0.00397	0.00468	-0.01418	-0.000610091
19.9	0.00189	-0.00588	0.00397	0.00468	-0.01458	0.000687975
19.9167	0.00141	-0.007	0.00397	0.00468	-0.01497	0.00199
19.9333	0.00259	-0.00813	0.00397	0.00468	-0.01537	0.00126
19.95	0.00212	-0.00926	0.00397	0.00655	-0.01576	0.00256
19.9667	0.0033	-0.01031	0.00397	0.00655	-0.01616	0.00183
19.9833	0.00282	-0.01031	0.00397	0.00655	-0.01656	0.0031
20	0.00235	-0.01031	0.00397	0.00655	-0.01696	0.00421
20.0167	0.00353	-0.00751	0.00397	0.00655	-0.01736	0.00331
20.0333	0.00305	-0.00751	0.00397	0.00655	-0.01775	0.00442
20.05	0.00423	-0.00751	0.00397	0.00655	-0.02102	0.00351
20.0667	0.00376	-0.00751	0.00397	0.00655	-0.02141	0.00463
20.0833	0.00328	-0.00751	0.00397	0.00655	-0.02181	0.00575
20.1	0.00327	-0.00751	0.00397	0.00842	-0.02221	0.00484
20.1167	0.000858205	-0.00751	0.00397	0.00842	-0.02261	0.00595
20.1333	0.000100355	-0.00751	0.00559	0.00842	-0.02014	0.00505
20.15	-0.00231	-0.00751	0.00559	0.00842	-0.02054	0.00616
20.1667	-0.00307	-0.00751	0.00559	0.00842	-0.02093	0.00728
20.1833	-0.00548	-0.00472	0.00559	0.01028	-0.02133	0.00637
20.2	-0.00624	-0.00472	0.00559	0.01028	-0.02172	0.00749
20.2167	-0.00865	-0.00472	0.00559	0.01028	-0.02212	0.00658
20.2333	-0.00941	-0.00472	0.0049	0.01028	-0.02252	0.00769
20.25	-0.01016	-0.00472	0.00409	0.01028	-0.02292	0.00678
20.2667	-0.01258	-0.00192	0.00491	0.01215	-0.02332	0.0079
20.2833	-0.01333	-0.00192	0.0041	0.01215	-0.02372	0.00902
20.3	-0.01409	-0.00192	0.00329	0.01215	-0.02411	0.00811
20.3167	-0.0165	-0.00192	0.00248	0.01215	-0.02451	0.00922
20.3333	-0.01726	-0.00192	0.0033	0.01215	-0.0249	0.00832
20.35	-0.01802	-0.00192	0.00249	0.01401	-0.0253	0.00943
20.3667	-0.01878	-0.00192	0.00169	0.01401	-0.0257	0.00852
20.3833	-0.01953	0.000877858	0.000881357	0.01401	-0.0261	0.00964
20.4	-0.02029	0.000877858	0.0017	0.01401	-0.0265	0.00873
20.4167	-0.02105	0.000877858	0.000891767	0.01332	-0.02403	0.00985
20.4333	-0.02181	0.000877858	8.38916e-05	0.0131	-0.02442	0.00894
20.45	-0.02257	0.00367	0.000902176	0.01101	-0.02482	0.01006
20.4667	-0.02332	0.00367	9.38093e-05	0.01079	-0.02522	0.01117
20.4833	-0.02408	0.00367	-0.000711331	0.0087	-0.02562	0.01026
20.5	-0.02484	0.00647	0.000104246	0.00661	-0.02601	0.01138
20.5167	-0.0256	0.00647	0.000922996	0.00639	-0.02641	0.01047
20.5333	-0.02636	0.00647	0.000114648	0.0043	-0.02681	0.00956
20.55	-0.02546	0.00926	-0.000693982	0.00222	-0.02721	0.01068
20.5667	-0.02622	0.00926	0.000124601	0.00199	-0.02473	0.00977
20.5833	-0.02533	0.00926	0.000943815	-9.46635e-05	-0.02513	0.01089
20.6	-0.02608	0.01206	0.000135002	-0.00218	-0.02553	0.00998
20.6167	-0.02519	0.01206	0.000950755	-0.0024	-0.02593	0.00907
20.6333	-0.02594	0.01485	0.00177	-0.00449	-0.02633	0.01019
20.65	-0.02505	0.01274	0.00259	-0.00472	-0.02386	0.00928
20.6667	-0.02415	0.0115	0.00178	-0.0068	-0.02425	0.01039
20.6833	-0.02326	0.00745	0.0026	-0.00702	-0.02465	0.00948
20.7	-0.02402	0.0062	0.00341	-0.00911	-0.02505	0.00858
20.7167	-0.02312	0.00494	0.00423	-0.00933	-0.02544	0.00969
20.7333	-0.02058	0.000901746	0.00505	-0.01142	-0.02297	0.00878
20.75	-0.01968	-0.000351976	0.00749	-0.01164	-0.02337	0.00787
20.7667	-0.01879	-0.00161	0.00831	-0.01373	-0.02377	0.00899
20.7833	-0.01789	-0.00565	0.00518	-0.01395	-0.0213	0.00808
20.8	-0.01534	-0.0069	0.00169	-0.01604	-0.02169	0.0092
20.8167	-0.01444	-0.00815	-0.000175492	-0.01626	-0.02209	0.00829
20.8333	-0.0119	-0.0094	-0.00366	-0.01835	-0.02249	0.00738
20.85	-0.00935	-0.01065	-0.00552	-0.01857	-0.02289	0.00647
20.8667	-0.00845	-0.01191	-0.00901	-0.01879	-0.02042	0.00759
20.8833	-0.00591	-0.01316	-0.01087	-0.02088	-0.02081	0.00668
20.9	-0.00336	-0.0144	-0.01274	-0.0211	-0.02121	0.00577
20.9167	-0.000808761	-0.01566	-0.0146	-0.02133	-0.02161	0.00486
20.9333	0.00339	-0.01691	-0.01809	-0.02155	-0.01914	0.00622
20.95	0.00594	-0.01816	-0.01996	-0.02177	-0.01954	0.00607
20.9667	0.01014	-0.01661	-0.02182	-0.02386	-0.01994	0.00592
20.9833	0.01269	-0.01787	-0.02368	-0.02408	-0.01747	0.00577
21	0.01689	-0.01912	-0.02555	-0.0243	-0.01786	0.00764
21.0167	0.01944	-0.01758	-0.02578	-0.02452	-0.01826	0.00749
21.0333	0.02364	-0.01882	-0.02765	-0.02474	-0.01866	0.00734
21.05	0.02784	-0.01728	-0.02789	-0.02497	-0.01619	0.00719
21.0667	0.03204	-0.01853	-0.02975	-0.02519	-0.01658	0.00704
21.0833	0.03625	-0.01698	-0.02999	-0.02541	-0.01698	0.00688
21.1	0.0421	-0.01824	-0.03023	-0.02377	-0.01451	0.00876
21.1167	0.0463	-0.01669	-0.03209	-0.02399	-0.01491	0.0086
21.1333	0.05216	-0.01515	-0.03233	-0.02421	-0.01244	0.00845
21.15	0.05636	-0.0136	-0.03257	-0.02257	-0.01284	0.0083
21.1667	0.06221	-0.01206	-0.03119	-0.02279	-0.01323	0.00815
21.1833	0.06641	-0.01052	-0.03143	-0.02301	-0.01076	0.008
21.2	0.07227	-0.00897	-0.03167	-0.02137	-0.01116	0.00784
21.2167	0.07812	-0.00743	-0.03028	-0.01973	-0.00869	0.00769
21.2333	0.08398	-0.00588	-0.03052	-0.01994	-0.00909	0.00754
21.25	0.08983	-0.00434	-0.02914	-0.0183	-0.00662	0.00739
21.2667	0.09734	0	-0.02938	-0.01666	-0.00701	0.00724
21.2833	0.1032	0.00546	-0.02799	-0.01688	-0.00455	0.00709
21.3	0.10905	0.01092	-0.0266	-0.01524	-0.00207	0.00694
21.3167	0.11656	0.01918	-0.02522	-0.0136	-0.00247	0.00678
21.3333	0.12241	0.02464	-0.02383	-0.01195	0	0.00663
21.35	0.12992	0.0329	-0.02245	-0.00844	0.00197	0.00648
21.3667	0.13743	0.04115	-0.01944	-0.0068	0.00393	0.00633
21.3833	0.14493	0.04662	-0.01805	-0.00515	0.00303	0.00617
21.4	0.15244	0.05487	-0.01505	-0.00351	0.00499	0.00602
21.4167	0.15995	0.06313	-0.01204	0	0.00695	0.00587
21.4333	0.16746	0.07139	-0.00903	0.00325	0.00891	0.00572
21.45	0.17497	0.07685	-0.00602	0.00837	0.01088	0.00354
21.4667	0.18413	0.0851	-0.00301	0.01162	0.01284	0.00339
21.4833	0.19163	0.09336	0	0.01674	0.01768	0.00324
21.5	0.19914	0.10162	0.00815	0.02185	0.01964	0.00309
21.5167	0.2083	0.10987	0.01631	0.02697	0.0216	0.00294
21.5333	0.21747	0.11813	0.02609	0.03209	0.02644	0.00278
21.55	0.22663	0.12918	0.03587	0.03721	0.0284	0.000605764
21.5667	0.23579	0.13744	0.04403	0.04232	0.03323	0.000454323
21.5833	0.24495	0.14569	0.05381	0.04744	0.0352	0.000303596
21.6	0.25411	0.15675	0.06359	0.05256	0.04003	0.000151798
21.6167	0.26492	0.165	0.07499	0.05954	0.04199	0
21.6333	0.27408	0.17606	0.08477	0.06466	0.04683	-1.88622e-05
21.65	0.2849	0.18431	0.09618	0.07164	0.05165	-0.00206
21.6667	0.29571	0.19536	0.10758	0.07676	0.05649	-0.00208
21.6833	0.30487	0.20362	0.11736	0.08374	0.06132	-0.0021
21.7	0.31734	0.21467	0.13039	0.09072	0.06615	-0.00212
21.7167	0.32815	0.22572	0.14179	0.09771	0.07098	-0.00214
21.7333	0.33897	0.23678	0.1532	0.10469	0.07868	-0.00216
21.75	0.35143	0.24782	0.16622	0.11167	0.08352	-0.00218
21.7667	0.36225	0.25888	0.17925	0.12052	0.09121	-0.00422
21.7833	0.37471	0.26993	0.19228	0.1275	0.09605	-0.00424
21.8	0.38883	0.28098	0.20531	0.13635	0.10375	-0.00426
21.8167	0.4013	0.29203	0.21996	0.14334	0.11144	-0.00428
21.8333	0.41377	0.30588	0.23299	0.15219	0.11914	-0.0043
21.85	0.42624	0.31693	0.24764	0.16104	0.12398	-0.00431
21.8667	0.44036	0.33078	0.26229	0.16988	0.13168	-0.00434
21.8833	0.45448	0.34183	0.27695	0.17873	0.14224	-0.00435
21.9	0.4686	0.35568	0.2916	0.18758	0.14994	-0.00437
21.9167	0.48272	0.36952	0.30787	0.19643	0.15764	-0.00439
21.9333	0.49684	0.38058	0.32253	0.20528	0.16821	-0.00441
21.95	0.51096	0.39443	0.33881	0.21599	0.17591	-0.00443
21.9667	0.52673	0.40828	0.35508	0.22484	0.18647	-0.00445
21.9833	0.54251	0.42212	0.37136	0.23555	0.19704	-0.00244
22	0.55663	0.43876	0.38926	0.2444	0.20474	-0.00246
22.0167	0.5724	0.45261	0.40554	0.25512	0.21531	-0.00248
22.0333	0.58817	0.46646	0.42344	0.26583	0.22588	-0.000471631
22.05	0.60395	0.4803	0.44134	0.27655	0.23644	-0.000488938
22.0667	0.61972	0.49695	0.45924	0.28726	0.24988	-0.000510573
22.0833	0.63549	0.51079	0.47714	0.29797	0.26045	0.0015
22.1	0.65126	0.52464	0.49504	0.31055	0.27101	0.00148
22.1167	0.66704	0.54129	0.51294	0.32127	0.28445	0.00348
22.1333	0.68281	0.55513	0.53084	0.33385	0.29502	0.00549
22.15	0.69859	0.57177	0.54875	0.34643	0.30845	0.00547
22.1667	0.71436	0.58562	0.56665	0.35714	0.32189	0.00748
22.1833	0.73014	0.60226	0.58454	0.36972	0.33532	0.00948
22.2	0.74425	0.61891	0.60407	0.3823	0.34589	0.01149
22.2167	0.76003	0.63555	0.62197	0.39488	0.35932	0.0135
22.2333	0.77415	0.64939	0.63987	0.40746	0.37276	0.0155
22.25	0.78992	0.66604	0.65777	0.42004	0.38619	0.01751
22.2667	0.80404	0.67989	0.67567	0.43449	0.4025	0.02154
22.2833	0.81816	0.69653	0.69358	0.44707	0.41593	0.02355
22.3	0.83228	0.71317	0.71148	0.46151	0.42937	0.02758
22.3167	0.84475	0.72702	0.72775	0.47596	0.44567	0.03161
22.3333	0.85722	0.74366	0.74403	0.48854	0.45911	0.03362
22.35	0.86968	0.75751	0.76031	0.50299	0.47541	0.03765
22.3667	0.88215	0.77136	0.77658	0.51556	0.48884	0.04169
22.3833	0.89462	0.788	0.79286	0.53001	0.50515	0.04774
22.4	0.90543	0.80184	0.80914	0.54446	0.51858	0.05177
22.4167	0.91625	0.81569	0.82379	0.5589	0.53488	0.05783
22.4333	0.92541	0.82954	0.83844	0.57335	0.55119	0.06389
22.45	0.93457	0.84059	0.85147	0.58779	0.56462	0.06994
22.4667	0.94373	0.85444	0.86612	0.60224	0.58093	0.076
22.4833	0.95289	0.86549	0.87915	0.61668	0.59723	0.08206
22.5	0.9604	0.87934	0.89056	0.63113	0.61353	0.09014
22.5167	0.96625	0.89039	0.90359	0.64558	0.62697	0.09822
22.5333	0.97376	0.90144	0.91499	0.66002	0.64327	0.10428
22.55	0.97796	0.91249	0.92477	0.67447	0.6567	0.11236
22.5667	0.98381	0.92075	0.93455	0.68891	0.67301	0.12247
22.5833	0.98802	0.9318	0.94433	0.70336	0.68644	0.13056
22.6	0.99057	0.94006	0.95248	0.71594	0.70275	0.14066
22.6167	0.99477	0.94831	0.96064	0.73038	0.71618	0.15077
22.6333	0.99732	0.95657	0.96717	0.74483	0.73248	0.16088
22.65	0.99821	0.96203	0.9737	0.75928	0.74591	0.17099
22.6667	0.99911	0.97029	0.98023	0.77186	0.76222	0.18109
22.6833	1	0.97575	0.98514	0.78443	0.77565	0.19323
22.7	0.99924	0.98121	0.98842	0.79888	0.78909	0.20536
22.7167	0.99848	0.98388	0.99171	0.81146	0.80252	0.21749
22.7333	0.99607	0.98934	0.99499	0.82404	0.81596	0.22963
22.75	0.99366	0.992	0.99665	0.83475	0.82653	0.24379
22.7667	0.9896	0.99467	0.99831	0.84733	0.83996	0.25592
22.7833	0.98719	0.99734	0.99997	0.85805	0.85053	0.27008
22.8	0.98312	1	1	0.86877	0.86397	0.28423
22.8167	0.9774	0.99987	0.99841	0.87948	0.87453	0.2984
22.8333	0.97334	0.99974	0.99682	0.89019	0.8851	0.31255
22.85	0.96597	0.99682	0.99523	0.90091	0.89566	0.32671
22.8667	0.96025	0.99669	0.99202	0.90975	0.90623	0.34289
22.8833	0.95288	0.99377	0.98881	0.9186	0.91393	0.35705
22.9	0.94551	0.99084	0.98397	0.92745	0.9245	0.37324
22.9167	0.93814	0.98791	0.98075	0.9363	0.9322	0.38942
22.9333	0.93077	0.98499	0.97429	0.94328	0.9399	0.40561
22.95	0.92175	0.97927	0.96945	0.95213	0.9476	0.42179
22.9667	0.91272	0.97635	0.96299	0.95725	0.95529	0.43797
22.9833	0.9037	0.97062	0.95491	0.96423	0.96013	0.45416
23	0.89302	0.96211	0.94844	0.96935	0.96783	0.47237
23.0167	0.884	0.95639	0.94036	0.97447	0.97266	0.48855
23.0333	0.87332	0.95067	0.93064	0.97959	0.97749	0.50474
23.05	0.86264	0.94216	0.92256	0.9847	0.98232	0.52092
23.0667	0.85197	0.93364	0.91285	0.98796	0.98716	0.53913
23.0833	0.83964	0.92513	0.90314	0.9912	0.98912	0.55531
23.1	0.82896	0.91661	0.89343	0.99446	0.99109	0.5715
23.1167	0.81829	0.90809	0.88209	0.99584	0.99305	0.5897
23.1333	0.80595	0.89678	0.87238	0.99723	0.99501	0.60589
23.15	0.79362	0.88547	0.86104	0.99861	0.99697	0.62207
23.1667	0.7813	0.87696	0.84971	1	0.99894	0.63825
23.1833	0.77062	0.86565	0.83675	0.99952	0.99804	0.65444
23.2	0.75829	0.85434	0.82542	0.99904	1	0.67062
23.2167	0.74596	0.84582	0.81408	0.9967	0.9991	0.68478
23.2333	0.73198	0.83451	0.80112	0.99622	0.99533	0.70097
23.25	0.71965	0.8204	0.78817	0.99387	0.99442	0.71715
23.2667	0.70732	0.80909	0.77521	0.98966	0.99352	0.73131
23.2833	0.69499	0.79778	0.76225	0.98731	0.98974	0.74547
23.3	0.68265	0.78647	0.74929	0.9831	0.98598	0.75962
23.3167	0.67033	0.77237	0.73633	0.97889	0.9822	0.77379
23.3333	0.65634	0.76106	0.72337	0.97468	0.97843	0.78794
23.35	0.64401	0.74974	0.71041	0.97047	0.97179	0.8021
23.3667	0.63168	0.73564	0.69582	0.96439	0.96802	0.81423
23.3833	0.61935	0.72433	0.68287	0.95832	0.96138	0.82637
23.4	0.60537	0.71022	0.66991	0.95224	0.95761	0.8385
23.4167	0.59304	0.69891	0.65532	0.94616	0.95097	0.85064
23.4333	0.58071	0.6848	0.64237	0.93822	0.94433	0.86074
23.45	0.56838	0.67349	0.62941	0.93214	0.93769	0.87288
23.4667	0.55605	0.65939	0.61645	0.9242	0.93105	0.88298
23.4833	0.54372	0.64807	0.60186	0.91626	0.92442	0.89309
23.5	0.53139	0.63397	0.58891	0.90645	0.91491	0.90117
23.5167	0.52071	0.62266	0.57595	0.89851	0.90827	0.91128
23.5333	0.50838	0.61135	0.56299	0.89057	0.89876	0.91936
23.55	0.49605	0.59724	0.55003	0.88076	0.88926	0.92745
23.5667	0.48372	0.58593	0.53707	0.87095	0.88262	0.93553
23.5833	0.47305	0.57183	0.52411	0.86114	0.87311	0.94159
23.6	0.46072	0.56052	0.51115	0.85134	0.8636	0.94967
23.6167	0.45004	0.5492	0.49819	0.84153	0.8541	0.95573
23.6333	0.43936	0.5351	0.48523	0.83172	0.84459	0.96178
23.65	0.42703	0.52379	0.47227	0.82004	0.83508	0.96582
23.6667	0.41636	0.51248	0.46094	0.81023	0.82558	0.97188
23.6833	0.40568	0.50117	0.44798	0.79856	0.81607	0.9759
23.7	0.395	0.48986	0.43664	0.78876	0.80369	0.97994
23.7167	0.38432	0.47855	0.42531	0.77708	0.79418	0.98397
23.7333	0.37365	0.46724	0.41397	0.76727	0.78468	0.98598
23.75	0.36297	0.45592	0.40264	0.7556	0.77231	0.99
23.7667	0.35395	0.44461	0.39131	0.74392	0.7628	0.99201
23.7833	0.34327	0.4333	0.37997	0.73411	0.75329	0.99402
23.8	0.33425	0.42199	0.36864	0.72244	0.74091	0.99603
23.8167	0.32357	0.41348	0.35892	0.71077	0.73141	0.99803
23.8333	0.31455	0.40217	0.34759	0.6991	0.7219	0.99801
23.85	0.30552	0.39086	0.33788	0.68742	0.70953	0.998
23.8667	0.2965	0.38234	0.32654	0.67761	0.70002	1
23.8833	0.28748	0.37103	0.31683	0.66594	0.68764	0.99998
23.9	0.27845	0.36251	0.30712	0.65426	0.67814	0.99794
23.9167	0.26943	0.354	0.29741	0.64259	0.66577	0.99792
23.9333	0.26206	0.34269	0.2877	0.63279	0.65626	0.9979
23.95	0.25304	0.33417	0.27799	0.62111	0.64675	0.99585
23.9667	0.24567	0.32566	0.2699	0.60944	0.63437	0.99381
23.9833	0.23664	0.31714	0.26019	0.59963	0.62487	0.99177
24	0.22927	0.30583	0.25211	0.58795	0.61536	0.98972
24.0167	0.2219	0.30011	0.2424	0.57815	0.60299	0.98768
24.0333	0.21453	0.2916	0.23431	0.56647	0.59348	0.98563
24.05	0.20716	0.28308	0.22622	0.55667	0.58397	0.98359
24.0667	0.19979	0.27457	0.21814	0.54686	0.57447	0.97952
24.0833	0.19242	0.26605	0.21005	0.53518	0.56496	0.97748
24.1	0.18505	0.25753	0.20196	0.52538	0.55258	0.97341
24.1167	0.17933	0.25181	0.19388	0.51557	0.54308	0.96934
24.1333	0.17196	0.2433	0.18742	0.50576	0.53357	0.96527
24.15	0.16624	0.23758	0.17933	0.49595	0.52407	0.9612
24.1667	0.16052	0.22906	0.17287	0.48614	0.51456	0.95713
24.1833	0.15315	0.22335	0.1664	0.47634	0.50505	0.95306
24.2	0.14743	0.21483	0.15832	0.46653	0.49554	0.94899
24.2167	0.14172	0.20911	0.15186	0.45672	0.48604	0.94492
24.2333	0.136	0.20059	0.14539	0.44691	0.47653	0.93883
24.25	0.13028	0.19487	0.13893	0.43897	0.46989	0.93273
24.2667	0.12622	0.18915	0.13409	0.42916	0.46039	0.92866
24.2833	0.1205	0.18343	0.12763	0.41935	0.45088	0.92257
24.3	0.11478	0.17771	0.12117	0.41141	0.44137	0.91647
24.3167	0.11072	0.17199	0.11471	0.4016	0.43186	0.91038
24.3333	0.105	0.16348	0.10987	0.39366	0.42236	0.90428
24.35	0.10094	0.15776	0.10341	0.38572	0.41572	0.89819
24.3667	0.09687	0.15483	0.09857	0.37591	0.40621	0.89209
24.3833	0.09116	0.14911	0.09373	0.36797	0.39957	0.886
24.4	0.08709	0.14339	0.08889	0.36002	0.39007	0.87788
24.4167	0.08303	0.13767	0.08243	0.35208	0.38342	0.87178
24.4333	0.07897	0.13195	0.07759	0.34414	0.37392	0.86366
24.45	0.0749	0.12623	0.07275	0.3362	0.36728	0.85757
24.4667	0.07084	0.12051	0.06792	0.32825	0.35777	0.84945
24.4833	0.06677	0.11759	0.06308	0.32218	0.35113	0.84132
24.5	0.06436	0.11187	0.05986	0.31424	0.34449	0.83321
24.5167	0.0603	0.10894	0.05503	0.30629	0.33499	0.82711
24.5333	0.05623	0.10322	0.05181	0.29835	0.32835	0.81696
24.55	0.05382	0.1003	0.04698	0.29227	0.32171	0.80885
24.5667	0.04976	0.09458	0.04376	0.28433	0.3122	0.80073
24.5833	0.04735	0.09166	0.03892	0.27825	0.30556	0.7926
24.6	0.04493	0.08593	0.03571	0.27218	0.29892	0.78449
24.6167	0.04087	0.08301	0.0325	0.26424	0.29228	0.77636
24.6333	0.03846	0.08008	0.02766	0.25816	0.28564	0.76622
24.65	0.03605	0.07436	0.02444	0.25208	0.27614	0.7581
24.6667	0.03364	0.07144	0.02123	0.246	0.27236	0.74998
24.6833	0.02957	0.06851	0.01802	0.23806	0.26573	0.73983
24.7	0.02882	0.06559	0.01497	0.23199	0.25909	0.73171
24.7167	0.0264	0.05987	0.01422	0.22777	0.25244	0.72156
24.7333	0.02399	0.05695	0.01185	0.2217	0.24581	0.71345
24.75	0.02158	0.05402	0.00947	0.21562	0.23917	0.7033
24.7667	0.01917	0.05109	0.0071	0.20955	0.2354	0.69518
24.7833	0.01676	0.04817	0.00635	0.20347	0.22876	0.68503
24.8	0.01435	0.04525	0.00398	0.19926	0.22212	0.67692
24.8167	0.01359	0.04232	0.00322	0.19318	0.21835	0.66677
24.8333	0.01118	0.0394	0.00247	0.18897	0.21171	0.65662
24.85	0.00877	0.03647	0.000100725	0.18289	0.20794	0.6485
24.8667	0.00801	0.03354	-0.000648873	0.17868	0.20417	0.63836
24.8833	0.0056	0.03342	-0.0014	0.17261	0.19753	0.62821
24.9	0.00484	0.03049	-0.00215	0.16839	0.19375	0.61807
24.9167	0.00243	0.02757	-0.0029	0.16418	0.18998	0.60994
24.9333	0.00167	0.02744	-0.00365	0.15997	0.18621	0.5998
24.95	-0.000738127	0.02451	-0.0044	0.15389	0.18244	0.58966
24.9667	-0.000473249	0.02159	-0.00515	0.14968	0.17867	0.57951
24.9833	0.000329046	0.02146	-0.0059	0.14547	0.1749	0.57139
25	0.00113	0.01854	-0.00502	0.14126	0.17113	0.56124
25.0167	0.000284065	0.01561	-0.00577	0.13705	0.16735	0.5511
25.0333	0.00109	0.01548	-0.00652	0.13284	0.16359	0.54095
25.05	0.00189	0.01256	-0.00728	0.12863	0.15981	0.53283
25.0667	0.00104	0.01243	-0.0064	0.12628	0.15891	0.52268
25.0833	0.00185	0.0095	-0.00715	0.12207	0.15514	0.51254
25.1	0.00265	0.00937	-0.00628	0.11786	0.15136	0.50442
25.1167	0.0018	0.00645	-0.00703	0.11365	0.14759	0.49427
25.1333	0.00261	0.00632	-0.00778	0.10944	0.14382	0.48413
25.15	0.00341	0.00339	-0.0069	0.10523	0.14292	0.47601
25.1667	0.00256	0.00327	-0.00765	0.10288	0.13915	0.46586
25.1833	0.00336	0.00314	-0.00678	0.09867	0.13538	0.45774
25.2	0.00251	0.000210189	-0.00753	0.09446	0.1316	0.44759
25.2167	0.00332	8.07624e-05	-0.00828	0.09211	0.12783	0.43948
25.2333	0.00412	-0.00284	-0.0074	0.08791	0.12693	0.43136
25.25	0.00327	-0.00297	-0.00815	0.08369	0.12316	0.42121
25.2667	0.00408	-0.00311	-0.00728	0.08135	0.11939	0.41309
25.2833	0.00323	-0.00603	-0.00803	0.079	0.11561	0.40497
25.3	0.00403	-0.00526	-0.00715	0.07479	0.11471	0.39482
25.3167	0.00318	-0.00413	-0.0079	0.07058	0.11094	0.3867
25.3333	0.00399	-0.00579	-0.00703	0.06824	0.10717	0.37859
25.35	0.00314	-0.00466	-0.00616	0.06589	0.1034	0.37046
25.3667	0.00394	-0.00633	-0.00691	0.06168	0.10249	0.36234
25.3833	0.00309	-0.0052	-0.00766	0.05933	0.09872	0.35422
25.4	0.0039	-0.00407	-0.00678	0.05512	0.09495	0.3461
25.4167	0.00305	-0.00294	-0.00591	0.05278	0.09118	0.33798
25.4333	0.0022	-0.00461	-0.00666	0.04857	0.08741	0.32986
25.45	0.003	-0.00348	-0.00578	0.04622	0.08363	0.32174
25.4667	0.00215	-0.00515	-0.00653	0.04388	0.08273	0.31565
25.4833	0.0013	-0.00402	-0.00566	0.03966	0.07896	0.30752
25.5	0.0021	-0.00289	-0.00641	0.03732	0.07519	0.29941
25.5167	0.00126	-0.00456	-0.00553	0.03497	0.07142	0.29331
25.5333	0.000406147	-0.00343	-0.00628	0.03076	0.06765	0.28519
25.55	-0.000441464	-0.0051	-0.00541	0.02841	0.06388	0.2791
25.5667	0.000363766	-0.00397	-0.00616	0.02607	0.0601	0.27098
25.5833	-0.000487376	-0.00564	-0.00691	0.02372	0.05633	0.26488
25.6	-0.00138	-0.00451	-0.00604	0.02138	0.05256	0.25879
25.6167	-0.00232	-0.00338	-0.00679	0.01717	0.04879	0.25067
25.6333	-0.00161	-0.00505	-0.00591	0.01482	0.04502	0.24457
25.65	-0.00256	-0.00392	-0.00504	0.01248	0.04412	0.23848
25.6667	-0.00351	-0.00558	-0.00579	0.01013	0.04034	0.23238
25.6833	-0.00445	-0.00445	-0.00491	0.00779	0.03657	0.22629
25.7	-0.0054	-0.00333	-0.00404	0.00544	0.0328	0.22019
25.7167	-0.00469	-0.00499	-0.00536	0.0031	0.02903	0.21409
25.7333	-0.00564	-0.00387	-0.00602	0.00074932	0.02813	0.208
25.75	-0.00658	-0.00274	-0.00667	0.000271268	0.02435	0.20191
25.7667	-0.00753	-0.00161	-0.00733	-0.00207	0.02345	0.19784
25.7833	-0.00682	-0.00328	-0.00961	-0.00442	0.01968	0.19174
25.8	-0.00777	-0.00215	-0.01026	-0.00505	0.01877	0.18767
25.8167	-0.00871	0.00177	-0.01092	-0.00791	0.01787	0.18158
25.8333	-0.008	0.0029	-0.00995	-0.00889	0.01696	0.17751
25.85	-0.00895	0.00403	-0.01061	-0.00988	0.0132	0.17141
25.8667	-0.00824	0.00516	-0.01126	-0.01273	0.01229	0.16734
25.8833	-0.00753	0.00629	-0.01192	-0.01371	0.01056	0.16328
25.9	-0.00848	0.00742	-0.01257	-0.0147	0.01122	0.15718
25.9167	-0.00777	0.01134	-0.01161	-0.01568	0.00901	0.15311
25.9333	-0.00707	0.01247	-0.01226	-0.0148	0.00679	0.14904
25.95	-0.00801	0.01639	-0.01129	-0.01579	0.00458	0.14497
25.9667	-0.0073	0.01949	-0.01032	-0.01677	0.00524	0.1409
25.9833	-0.0066	0.01562	-0.00935	-0.01776	0.00589	0.13885
26	-0.00589	0.01455	-0.00839	-0.01688	0.00368	0.13479
26.0167	-0.00518	0.01347	-0.00742	-0.01786	0.00434	0.13072
26.0333	-0.00447	0.0124	-0.00645	-0.01698	0.00499	0.12665
26.05	-0.00376	0.01132	-0.00548	-0.0161	0.00565	0.1246
26.0667	-0.00306	0.01025	-0.00451	-0.01708	0.0063	0.12053
26.0833	-0.00235	0.01197	-0.00192	-0.0162	0.00696	0.11849
26.1	-0.00165	0.0109	-0.000950755	-0.01532	0.01048	0.11442
26.1167	-0.000935903	0.00982	0.00164	-0.01444	0.01114	0.11237
26.1333	-0.000229317	0.01155	0.00261	-0.01356	0.0118	0.10831
26.15	0.000476781	0.01047	0.0052	-0.01268	0.01532	0.10626
26.1667	0.00119	0.0094	0.00617	-0.0118	0.01598	0.10422
26.1833	0.00239	0.01113	0.00876	-0.01278	0.01663	0.10218
26.2	0.00385	0.01005	0.00973	-0.0119	0.02016	0.0981
26.2167	0.0053	0.00898	0.01233	-0.01102	0.02081	0.09606
26.2333	0.00676	0.0107	0.01329	-0.01014	0.02147	0.09401
26.25	0.00822	0.00962	0.01589	-0.00926	0.02499	0.09197
26.2667	0.00967	0.01021	0.01686	-0.00838	0.02565	0.08993
26.2833	0.01113	0.01307	0.01782	-0.00664	0.02703	0.08788
26.3	0.01259	0.01592	0.01879	-0.00267	0.02902	0.08584
26.3167	0.01404	0.01597	0.01976	-0.00056199	0.03101	0.08379
26.3333	0.01384	0.01883	0.02073	0.00154	0.033	0.07972
26.35	0.0153	0.02168	0.0217	0.00364	0.03499	0.07768
26.3667	0.01676	0.02174	0.02104	0.00574	0.03411	0.07564
26.3833	0.01656	0.02179	0.02201	0.00785	0.0361	0.07359
26.4	0.01637	0.02185	0.02252	0.00808	0.03523	0.07155
26.4167	0.01782	0.01911	0.02327	0.01019	0.03722	0.06748
26.4333	0.01763	0.01917	0.02403	0.01042	0.03634	0.06544
26.45	0.01743	0.01643	0.02479	0.01066	0.03546	0.06339
26.4667	0.01723	0.01369	0.02555	0.0109	0.03458	0.06135
26.4833	0.01704	0.01375	0.02468	0.01113	0.03084	0.05728
26.5	0.01684	0.01101	0.02544	0.01137	0.02709	0.05523
26.5167	0.01664	0.00827	0.02457	0.01161	0.02622	0.05319
26.5333	0.01479	0.00274	0.02371	0.01185	0.02247	0.05114
26.55	0.0146	0	0.02284	0.01022	0.01873	0.04707
26.5667	0.0144	0.000540009	0.02198	0.01045	0.01498	0.04503
26.5833	0.01255	-0.00172	0.02111	0.00882	0.01124	0.04298
26.6	0.01235	-0.00118	0.02024	0.00906	0.00749	0.04094
26.6167	0.01216	-0.00343	0.01938	0.00743	0.00374	0.0389
26.6333	0.01031	-0.00569	0.01689	0.0058	0	0.03685
26.65	0.01011	-0.00515	0.01602	0.00604	0.000322875	0.03481
26.6667	0.00826	-0.00741	0.01516	0.00441	-0.00222	0.03074
26.6833	0.00806	-0.00966	0.01267	0.00278	-0.0019	0.0287
26.7	0.00621	-0.00912	0.0118	0.00116	-0.00158	0.02665
26.7167	0.00437	-0.01138	0.01093	0.00139	-0.00412	0.02461
26.7333	0.00417	-0.01363	0.00845	-0.000237358	-0.0038	0.02256
26.75	0.00232	-0.0131	0.00758	0	-0.00348	0.02052
26.7667	0.00212	-0.01535	0.00509	-0.000542062	-0.00602	0.01847
26.7833	0.000270666	-0.0176	0.00422	-0.00109	-0.0057	0.01643
26.8	7.43312e-05	-0.01707	0.00336	0.000231896	-0.00538	0.01641
26.8167	-0.00012204	-0.01932	0.00249	-0.000312051	-0.00506	0.01437
26.8333	-0.00197	-0.01879	0	0.00101	-0.00474	0.01232
26.85	-0.00217	-0.02104	0.000444148	0.000462347	-0.00441	0.01028
26.8667	-0.00237	-0.0205	0.000888297	0.00179	-0.00409	0.01026
26.8833	-0.00256	-0.01996	0.00133	0.00124	-0.00377	0.00822
26.9	-0.00276	-0.02222	0.00177	0.00256	-0.00345	0.00617
26.9167	-0.00296	-0.02168	0.00222	0.00202	-0.00312	0.00615
26.9333	-0.00481	-0.02114	0.00266	0.00334	-0.00281	0.00411
26.95	-0.005	-0.02339	0.0031	0.00279	-0.00248	0.00206
26.9667	-0.0052	-0.02285	0.00354	0.00411	-0.00216	0.00204
26.9833	-0.0054	-0.02232	0.00399	0.00544	-0.00184	0
27	-0.00559	-0.02177	0.00443	0.00489	0.00135	-2.76565e-05
27.0167	-0.00579	-0.02124	0.00487	0.00621	0.00168	-0.00208
27.0333	-0.00599	-0.0207	0.00532	0.00753	0.002	-0.00211
27.05	-0.00618	-0.02016	0.00576	0.00699	0.00519	-0.00214
27.0667	-0.00638	-0.01962	0.0062	0.00831	0.00551	-0.00419
27.0833	-0.00658	-0.01908	0.00664	0.00963	0.00583	-0.00422
27.1	-0.00677	-0.01854	0.00709	0.00909	0.00902	-0.00627
27.1167	-0.00697	-0.018	0.00915	0.01041	0.00934	-0.0063
27.1333	-0.00717	-0.01746	0.0096	0.00986	0.00967	-0.00633
27.15	-0.00736	-0.01692	0.01004	0.01118	0.01286	-0.00635
27.1667	-0.00741	-0.01638	0.01048	0.01251	0.01318	-0.00841
27.1833	-0.00736	-0.01584	0.01093	0.01196	0.01321	-0.00843
27.2	-0.0073	-0.01531	0.01137	0.01328	0.01557	-0.00846
27.2167	-0.00724	-0.01476	0.01181	0.0146	0.01506	-0.00849
27.2333	-0.00719	-0.01432	0.01226	0.01406	0.01455	-0.00852
27.25	-0.00713	-0.01454	0.0127	0.01538	0.01691	-0.01057
27.2667	-0.00708	-0.01196	0.01314	0.01483	0.0164	-0.0106
27.2833	-0.00702	-0.01218	0.01358	0.01615	0.01589	-0.01062
27.3	-0.00697	-0.01239	0.01403	0.01561	0.01825	-0.01065
27.3167	-0.00691	-0.01261	0.01447	0.01693	0.01774	-0.01068
27.3333	-0.00686	-0.01003	0.01491	0.01639	0.01723	-0.01071
27.35	-0.0068	-0.01024	0.01535	0.01771	0.0196	-0.01074
27.3667	-0.00674	-0.01046	0.0158	0.01716	0.01909	-0.01076
27.3833	-0.00669	-0.01068	0.01462	0.01849	0.01858	-0.01079
27.4	-0.00663	-0.0081	0.01506	0.01794	0.01807	-0.01082
27.4167	-0.00658	-0.00831	0.0155	0.01926	0.02043	-0.01085
27.4333	-0.00652	-0.00853	0.01595	0.01872	0.01992	-0.01087
27.45	-0.00646	-0.00595	0.01639	0.02004	0.01942	-0.0109
27.4667	-0.00641	-0.00616	0.01683	0.01949	0.02177	-0.01093
27.4833	-0.00635	-0.00359	0.01728	0.02081	0.02127	-0.01096
27.5	-0.00464	-0.0038	0.01772	0.02027	0.02076	-0.01099
27.5167	-0.00459	-0.00402	0.01816	0.02159	0.02025	-0.01101
27.5333	-0.00453	-0.00144	0.01828	0.02104	0.02261	-0.00901
27.55	-0.00448	-0.00165	0.01789	0.02237	0.0221	-0.00904
27.5667	-0.00442	0.000925633	0.0175	0.02182	0.02159	-0.00907
27.5833	-0.00437	0.000704675	0.01711	0.02314	0.02108	-0.0091
27.6	-0.00266	0.000491523	0.01672	0.0226	0.02344	-0.00913
27.6167	-0.0026	0.00307	0.01633	0.02495	0.02293	-0.00915
27.6333	-0.00255	0.00285	0.01594	0.02573	0.02242	-0.00715
27.65	-0.00249	0.00543	0.01555	0.02838	0.02191	-0.00718
27.6667	-0.00243	0.00522	0.01516	0.02916	0.02141	-0.00721
27.6833	-0.00238	0.0078	0.01477	0.02994	0.02376	-0.00724
27.7	-0.000667493	0.00758	0.01276	0.0326	0.02326	-0.00726
27.7167	-0.000614517	0.00736	0.01237	0.03338	0.02275	-0.00527
27.7333	-0.00055801	0.00994	0.01198	0.03416	0.02224	-0.0053
27.75	-0.000501503	0.00973	0.01159	0.03681	0.02173	-0.00532
27.7667	-0.000444995	0.00951	0.00957	0.03759	0.02122	-0.00535
27.7833	-0.00039202	0.01209	0.00918	0.04024	0.02106	-0.00335
27.8	-0.000334516	0.01188	0.00879	0.04102	0.02213	-0.00338
27.8167	-0.000278421	0.01446	0.00678	0.04181	0.0232	-0.00341
27.8333	-0.000223351	0.01452	0.00639	0.04259	0.02426	-0.00344
27.85	-0.00016726	0.01473	0.006	0.04337	0.02533	-0.00144
27.8667	-0.000111165	0.01494	0.00398	0.04415	0.02639	-0.00147
27.8833	-5.60945e-05	0.01795	0.00359	0.0468	0.02745	-0.00149
27.9	0	0.01817	0.00321	0.04759	0.02852	0.000506246
27.9167	-0.00206	0.02118	0.00119	0.04837	0.02959	0.000475958
27.9333	-0.00413	0.02139	0.000801549	0.04915	0.03065	0.000449996
27.95	-0.00619	0.02161	-0.00121	0.04993	0.03171	0.00245
27.9667	-0.00825	0.02182	-0.00323	0.05072	0.02991	0.00242
27.9833	-0.01032	0.02203	-0.00362	0.0515	0.03097	0.00239
28	-0.01238	0.02504	-0.00563	0.05228	0.03204	0.00439
28.0167	-0.01444	0.02525	-0.00602	0.05493	0.03023	0.00436
28.0333	-0.01651	0.02547	-0.00804	0.05385	0.0313	0.00636
28.05	-0.01857	0.02568	-0.01005	0.05463	0.03236	0.00556
28.0667	-0.02064	0.02589	-0.01206	0.05541	0.03056	0.0047
28.0833	-0.0227	0.02611	-0.01245	0.0562	0.03163	0.00588
28.1	-0.02476	0.02632	-0.01447	0.05698	0.02982	0.00502
28.1167	-0.02682	0.02654	-0.01648	0.05776	0.03088	0.00416
28.1333	-0.02889	0.02675	-0.0185	0.05372	0.02908	0.00534
28.15	-0.03095	0.02696	-0.01889	0.04818	0.03015	0.00448
28.1667	-0.03136	0.02718	-0.0209	0.04264	0.02834	0.00565
28.1833	-0.03342	0.02739	-0.02292	0.0371	0.02654	0.00479
28.2	-0.03549	0.02761	-0.02493	0.03157	0.02761	0.00596
28.2167	-0.03755	0.02495	-0.02532	0.02603	0.02581	0.00511
28.2333	-0.03796	0.02173	-0.02734	0.02049	0.0234	0.00425
28.25	-0.04002	0.0185	-0.02963	0.01495	0.01975	0.00542
28.2667	-0.04043	0.01528	-0.03094	0.01128	0.01323	0.00456
28.2833	-0.0425	0.01205	-0.03226	0.00575	0.00958	0.00574
28.3	-0.04291	0.00883	-0.0352	0.00208	0.00305	0.00488
28.3167	-0.04332	0.0084	-0.03651	-0.0016	-0.000602347	0.00605
28.3333	-0.04373	0.00517	-0.03783	-0.00527	-0.00426	0.0052
28.35	-0.04414	0.00195	-0.03914	-0.00894	-0.00791	0.00434
28.3667	-0.04455	-0.00128	-0.03884	-0.01075	-0.01157	0.00551
28.3833	-0.04496	-0.00171	-0.04015	-0.01255	-0.01522	0.00466
28.4	-0.04372	-0.00214	-0.04147	-0.01436	-0.01888	0.00582
28.4167	-0.04413	-0.00536	-0.04116	-0.01616	-0.01966	0.007
28.4333	-0.04454	-0.00579	-0.04085	-0.01797	-0.02044	0.00614
28.45	-0.0433	-0.00622	-0.04054	-0.01977	-0.02123	0.00528
28.4667	-0.04205	-0.00665	-0.04023	-0.01971	-0.02489	0.00646
28.4833	-0.04081	-0.00708	-0.03992	-0.01965	-0.02567	0.0056
28.5	-0.03957	-0.00751	-0.03962	-0.01959	-0.02359	0.00677
28.5167	-0.03833	-0.00794	-0.03931	-0.01953	-0.02438	0.00591
28.5333	-0.03708	-0.00837	-0.03737	-0.01947	-0.02516	0.00506
28.55	-0.03584	-0.0088	-0.03707	-0.01755	-0.02308	0.00623
28.5667	-0.0346	-0.00923	-0.03513	-0.01749	-0.021	0.00537
28.5833	-0.03335	-0.00687	-0.03482	-0.01556	-0.02179	0.00654
28.6	-0.03211	-0.0073	-0.03289	-0.01364	-0.01971	0.00569
28.6167	-0.03087	-0.00773	-0.03096	-0.01358	-0.01763	0.00483
28.6333	-0.02962	-0.00816	-0.03065	-0.01165	-0.01554	0.006
28.65	-0.02673	-0.00579	-0.02872	-0.01159	-0.01347	0.00515
28.6667	-0.02548	-0.00622	-0.02678	-0.00967	-0.01138	0.00429
28.6833	-0.02424	-0.00665	-0.02485	-0.00961	-0.01217	0.00344
28.7	-0.023	-0.00708	-0.02454	-0.00768	-0.01008	0.00461
28.7167	-0.02176	-0.00472	-0.02261	-0.00762	-0.00801	0.00375
28.7333	-0.02052	-0.00515	-0.02068	-0.00569	-0.00592	0.00289
28.75	-0.01927	-0.00558	-0.02037	-0.00563	-0.00384	0.00204
28.7667	-0.01803	-0.00601	-0.01844	-0.00371	-0.00463	0.00119
28.7833	-0.01679	-0.00644	-0.01813	-0.00365	-0.00255	0.00361
28.8	-0.01554	-0.00687	-0.01619	-0.00359	-0.000467236	0.00401
28.8167	-0.0143	-0.0073	-0.01589	-0.00166	0.00161	0.0044
28.8333	-0.01306	-0.00773	-0.01558	-0.0016	0.000827084	0.0048
28.85	-0.01347	-0.00816	-0.01365	-0.00154	0.00291	0.0052
28.8667	-0.01223	-0.00859	-0.01334	-0.00148	0.00212	0.0056
28.8833	-0.01098	-0.00902	-0.01303	-0.00142	0.00134	0.006
28.9	-0.00974	-0.01224	-0.01272	-0.00136	0.00342	0.00639
28.9167	-0.0085	-0.01267	-0.01079	-0.0013	0.00263	0.00679
28.9333	-0.00891	-0.0131	-0.01048	-0.00124	0.00184	0.00516
28.95	-0.00766	-0.01353	-0.01017	-0.00305	0.00393	0.00556
28.9667	-0.00642	-0.01396	-0.00986	-0.00299	0.00314	0.00596
28.9833	-0.00683	-0.01719	-0.00955	-0.00293	0.00235	0.00636
29	-0.00559	-0.01762	-0.00924	-0.00287	0.00157	0.00675
29.0167	-0.00435	-0.01805	-0.00894	-0.00281	0.000778072	0.00715
29.0333	-0.00476	-0.02127	-0.00863	-0.00461	-6.38123e-06	0.00755
29.05	-0.00351	-0.0217	-0.00832	-0.00455	0.00208	0.00592
29.0667	-0.00227	-0.02213	-0.00801	-0.00449	0.00129	0.00632
29.0833	-0.00268	-0.02536	-0.0077	-0.00443	0.000502017	0.00672
29.1	-0.00144	-0.0242	-0.00739	-0.00624	-0.000284589	0.00711
29.1167	-0.00185	-0.02484	-0.00709	-0.00618	-0.00107	0.00751
29.1333	-0.000603922	-0.02267	-0.00678	-0.00798	-0.00186	0.00791
29.15	-0.00102	-0.0233	-0.00647	-0.00792	-0.00191	0.00628
29.1667	0.000226961	-0.02113	-0.00616	-0.00786	-0.00191	0.00668
29.1833	-0.000183173	-0.02176	-0.00585	-0.00967	-0.00191	0.00707
29.2	-0.000593327	-0.01959	-0.00554	-0.01147	-0.00191	0.00747
29.2167	0.000649835	-0.01743	-0.00686	-0.01142	-0.00191	0.00787
29.2333	0.00189	-0.01805	-0.00655	-0.01322	-0.00478	0.00827
29.25	0.00148	-0.01869	-0.00624	-0.01316	-0.00478	0.00664
29.2667	0.00107	-0.01652	-0.00593	-0.01497	-0.00478	0.00704
29.2833	0.00231	-0.01715	-0.00562	-0.01491	-0.00478	0.00744
29.3	0.0019	-0.01498	-0.00532	-0.01671	-0.00478	0.00784
29.3167	0.00315	-0.0156	-0.00501	-0.01665	-0.00478	0.00823
29.3333	0.00274	-0.01344	-0.0047	-0.01846	-0.00478	0.0066
29.35	0.00233	-0.01127	-0.00601	-0.0184	-0.00478	0.007
29.3667	0.00357	-0.0119	-0.0057	-0.0202	-0.00478	0.0074
29.3833	0.00316	-0.00974	-0.0054	-0.02014	-0.00478	0.0078
29.4	0.0044	-0.01037	-0.00509	-0.02195	-0.00478	0.0082
29.4167	0.00564	-0.0082	-0.00478	-0.02189	-0.00478	0.00657
29.4333	0.00523	-0.00883	-0.00447	-0.02183	-0.00478	0.00697
29.45	0.00648	-0.00666	-0.00416	-0.02364	-0.00478	0.00736
29.4667	0.00607	-0.0045	-0.00385	-0.02358	-0.00478	0.00776
29.4833	0.00731	-0.00233	-0.00355	-0.02538	-0.00478	0.00816
29.5	0.0069	-0.00296	-0.00324	-0.02532	-0.00478	0.00653
29.5167	0.00814	-0.000788281	-0.0013	-0.02526	-0.00478	0.00693
29.5333	0.00938	0.00137	-0.000995864	-0.02707	-0.00191	0.00733
29.55	0.00897	0.000746478	-0.000687042	-0.02701	-0.00191	0.00772
29.5667	0.01022	0.00291	-0.00037822	-0.02695	-0.00191	0.00812
29.5833	0.00981	0.00508	-6.94048e-05	-0.02689	0.000955742	0.00852
29.6	0.01105	0.00725	0.000239207	-0.02869	0.000955742	0.00689
29.6167	0.01229	0.00662	0.00217	-0.02863	0.000955742	0.00729
29.6333	0.01188	0.00878	0.00248	-0.02857	0.000955742	0.00768
29.65	0.01312	0.01095	0.00279	-0.03038	0.00382	0.00606
29.6667	0.01271	0.01312	0.0031	-0.03032	0.00382	0.00646
29.6833	0.01396	0.01528	0.00514	-0.03022	0.00382	0.00685
29.7	0.01355	0.01465	0.0063	-0.02758	0.00669	0.00725
29.7167	0.01479	0.01682	0.00747	-0.02493	0.00669	0.00562
29.7333	0.01438	0.01899	0.00863	-0.02415	0.00669	0.00602
29.75	0.01562	0.02116	0.0098	-0.02336	0.00956	0.00642
29.7667	0.01521	0.02333	0.01096	-0.02071	0.00956	0.00681
29.7833	0.01645	0.02549	0.01213	-0.01993	0.00956	0.00519
29.8	0.01604	0.02486	0.01492	-0.01729	0.01243	0.00559
29.8167	0.01563	0.02703	0.01609	-0.0165	0.01243	0.00598
29.8333	0.01523	0.02919	0.01725	-0.01572	0.01243	0.00435
29.85	0.01647	0.03136	0.01842	-0.01494	0.0153	0.00475
29.8667	0.01606	0.03353	0.01958	-0.01229	0.0153	0.00312
29.8833	0.01565	0.0329	0.02075	-0.01151	0.0153	0.00352
29.9	0.01524	0.03507	0.02192	-0.01073	0.0153	0.00392
29.9167	0.01483	0.03723	0.02308	-0.00994	0.01817	0.00229
29.9333	0.01442	0.0394	0.02424	-0.00729	0.01817	0.00269
29.95	0.01401	0.04156	0.02541	-0.00651	0.01817	0.00106
29.9667	0.0136	0.04094	0.02658	-0.00759	0.01817	0.00146
29.9833	0.01153	0.0431	0.02612	-0.00681	0.02103	-0.000168069
30	0.01149	0.04527	0.02728	-0.00603	0.0217	0.000229621

## Sheet: fig7d
	δ	DM:iPen=10:0	DM:iPen=9:1	DM:iPen=8:2	DM:iPen=7:3	DM:iPen=6:4	DM:iPen=5:5
	-5.21818	-17071.5	-18958	-15092.5	-19253	-7701	-15848
	-5.21788	-17899	-18619	-14545	-18546	-8136	-16320
	-5.21757	-18372	-20115	-14992	-16252	-9089	-16867
	-5.21727	-16381	-20492	-15310	-16610	-9104	-15385
	-5.21697	-15678	-19143	-15525	-16853	-8535	-16756
	-5.21667	-16731	-19366	-16541	-16583	-7694	-16244
	-5.21636	-16770	-18885	-16812	-16667	-6492	-15664
	-5.21606	-15747	-16345	-16662	-15717	-5617	-16013
	-5.21576	-15836	-17260	-17322	-15233	-6242	-15760
	-5.21546	-14620	-17609	-16810	-15334	-6630	-13801
	-5.21515	-15824	-16429	-17230	-15858	-7132	-13254
	-5.21485	-16768	-16932	-17935	-16732	-6553	-13465
	-5.21455	-17424	-17267	-19014	-17772	-5671	-14381
	-5.21424	-17088	-16730	-17286	-17082	-4964	-15206
	-5.21394	-16851	-17067	-15189	-15669	-5711	-16039
	-5.21364	-18164	-15920	-14873	-14590	-6815	-15988
	-5.21334	-19043	-15748	-14380	-13863	-7021	-15707
	-5.21303	-19293	-16036	-15374	-14801	-6488	-15553
	-5.21273	-18717	-16219	-15565	-17516	-6780	-14766
	-5.21243	-16569	-15800	-15488	-17299	-6224	-14114
	-5.21213	-17405	-15652	-15304	-18343	-6138	-14981
	-5.21182	-18822	-15560	-16506	-17636	-6276	-15896
	-5.21152	-17948	-14723	-17516	-16419	-6077	-15603
	-5.21122	-15647	-15198	-15717	-15977	-5905	-14343
	-5.21091	-14941	-17168	-14735	-16074	-6152	-12483
	-5.21061	-17307	-17596	-15676	-14520	-7469	-13977
	-5.21031	-17990	-18123	-17382	-14633	-8597	-14969
	-5.21001	-17769	-17641	-17357	-14368	-8209	-13654
	-5.2097	-17482	-16647	-15522	-15875	-7075	-13320
	-5.2094	-15980	-17079	-15450	-17504	-6108	-13139
	-5.2091	-15920	-15897	-15707	-19034	-6043	-13124
	-5.2088	-16606	-15850	-16101	-18356	-6694	-14163
	-5.20849	-17648	-14831	-15841	-17040	-7381	-14905
	-5.20819	-17151	-15885	-16544	-17377	-7470	-16132
	-5.20789	-16241	-16174	-14565	-17413	-6935	-15465
	-5.20759	-15496	-16752	-14610	-17483	-5686	-15753
	-5.20728	-16522	-17444	-15654	-17169	-5649	-16459
	-5.20698	-17611	-16146	-14623	-16535	-5523	-16917
	-5.20668	-16578	-14253	-15416	-15749	-6441	-14974
	-5.20637	-16516	-14893	-15388	-16333	-7059	-14637
	-5.20607	-15128	-16086	-16727	-18022	-7597	-14993
	-5.20577	-15252	-16279	-16771	-17541	-7224	-15276
	-5.20547	-17791	-16533	-14941	-16603	-7057	-16100
	-5.20516	-17792	-14900	-14779	-16918	-6461	-14239
	-5.20486	-18362	-16183	-16027	-16393	-6712	-14545
	-5.20456	-18859	-16515	-16577	-15044	-6893	-14653
	-5.20426	-17572	-16297	-17107	-14520	-7241	-14233
	-5.20395	-16060	-16181	-16976	-13869	-7340	-13697
	-5.20365	-14610	-16473	-17346	-14116	-6592	-13420
	-5.20335	-14570	-16930	-16977	-15760	-6684	-13235
	-5.20304	-15363	-16539	-15232	-16989	-6445	-12662
	-5.20274	-15485	-15843	-16258	-16313	-5756	-12420
	-5.20244	-15315	-16640	-17821	-13646	-5826	-12135
	-5.20214	-15117	-17490	-18239	-14834	-5638	-12812
	-5.20183	-16065	-17056	-17984	-16024	-6254	-12245
	-5.20153	-16186	-15654	-17380	-16951	-6182	-12656
	-5.20123	-16274	-16288	-15525	-18996	-5565	-12492
	-5.20093	-17956	-17707	-13746	-19629	-6051	-12859
	-5.20062	-16907	-17070	-13856	-17799	-5604	-12659
	-5.20032	-15117	-16430	-13116	-17125	-5135	-12408
	-5.20002	-15911	-15911	-13785	-15533	-5271	-12987
	-5.19972	-16742	-17186	-14243	-13989	-5320	-13835
	-5.19941	-16413	-18637	-14456	-13321	-5472	-13790
	-5.19911	-14628	-17431	-15132	-14191	-5675	-13276
	-5.19881	-13913	-16522	-13485	-14238	-5851	-13011
	-5.1985	-15706	-16150	-11894	-14414	-5707	-12162
	-5.1982	-16588	-15105	-11534	-16201	-5941	-12730
	-5.1979	-15627	-14150	-13134	-16000	-6352	-13945
	-5.1976	-16263	-14063	-15207	-14809	-6379	-13850
	-5.19729	-16753	-13202	-15289	-14686	-5973	-13994
	-5.19699	-16038	-13740	-15672	-15400	-5901	-13791
	-5.19669	-15999	-14771	-16982	-14716	-6342	-13205
	-5.19639	-16507	-15982	-16807	-15167	-6431	-13162
	-5.19608	-16350	-16132	-15754	-14751	-5885	-14536
	-5.19578	-16324	-13153	-15205	-14311	-6179	-15309
	-5.19548	-15654	-12596	-15551	-14439	-6568	-13828
	-5.19517	-13674	-13406	-16590	-15100	-6230	-13798
	-5.19487	-12658	-15066	-14658	-13922	-5342	-15395
	-5.19457	-15377	-14677	-15115	-14504	-5192	-15500
	-5.19427	-15747	-14313	-17626	-15175	-5501	-13957
	-5.19396	-16329	-16154	-17787	-14004	-5518	-11642
	-5.19366	-15662	-16035	-17770	-12704	-5068	-12029
	-5.19336	-15256	-14983	-17736	-12228	-5541	-13705
	-5.19306	-15447	-12926	-15892	-12192	-5423	-13816
	-5.19275	-13851	-12985	-14575	-12235	-5806	-13932
	-5.19245	-13460	-13568	-14589	-11904	-5976	-14179
	-5.19215	-14092	-13755	-14830	-13075	-5669	-12844
	-5.19185	-14729	-14633	-14562	-13546	-5771	-12974
	-5.19154	-14652	-14810	-13714	-12229	-5604	-12244
	-5.19124	-14561	-15406	-13515	-11979	-5606	-11100
	-5.19094	-14458	-14353	-13021	-13895	-6129	-10934
	-5.19063	-16428	-13781	-13784	-13519	-6696	-11978
	-5.19033	-16775	-12993	-12384	-12645	-6956	-11227
	-5.19003	-16484	-12951	-11557	-12085	-6960	-13233
	-5.18973	-16501	-13158	-12736	-12059	-6330	-14600
	-5.18942	-15754	-13400	-13874	-12109	-5520	-14139
	-5.18912	-16776	-14529	-13943	-12875	-5319	-14233
	-5.18882	-15622	-12858	-13616	-13451	-4682	-13174
	-5.18852	-15346	-14199	-13289	-12271	-4919	-12184
	-5.18821	-15803	-15280	-13512	-13706	-4881	-11240
	-5.18791	-16479	-15165	-12581	-15122	-4555	-9943
	-5.18761	-15551	-14717	-12230	-13737	-5240	-9631
	-5.18731	-13969	-14379	-11201	-11912	-5749	-10108
	-5.187	-15114	-15493	-11240	-11394	-5284	-10697
	-5.1867	-14897	-14829	-13007	-11161	-4476	-10876
	-5.1864	-13116	-14445	-14337	-11268	-4770	-11760
	-5.18609	-13063	-13864	-14815	-10972	-5376	-12265
	-5.18579	-12377	-13952	-14242	-10422	-5155	-10889
	-5.18549	-13602	-13456	-13338	-11469	-5290	-8522
	-5.18519	-13687	-13963	-12390	-12435	-4735	-7586
	-5.18488	-14332	-14087	-12730	-13334	-4602	-9512
	-5.18458	-13957	-13609	-11726	-12956	-4808	-9706
	-5.18428	-12242	-13022	-10683	-14075	-4689	-10053
	-5.18398	-10877	-11935	-8885	-12772	-5333	-11051
	-5.18367	-11984	-12280	-8433	-13644	-5113	-10385
	-5.18337	-11823	-13051	-11051	-14651	-5808	-11619
	-5.18307	-11526	-14878	-12305	-14862	-6190	-11477
	-5.18276	-11432	-13506	-12701	-12819	-6420	-11285
	-5.18246	-14506	-13020	-13263	-11672	-5967	-10931
	-5.18216	-16660	-12937	-13247	-9900	-5960	-10045
	-5.18186	-15982	-13327	-12514	-9677	-5704	-9509
	-5.18155	-15214	-14203	-13113	-9027	-5515	-9431
	-5.18125	-14523	-14355	-15047	-11511	-5429	-8976
	-5.18095	-12781	-14103	-15147	-11950	-4266	-10429
	-5.18065	-12180	-13338	-15458	-11918	-4543	-11227
	-5.18034	-13807	-11624	-14636	-12285	-4653	-11816
	-5.18004	-12834	-11179	-13525	-11930	-4503	-11401
	-5.17974	-12478	-12259	-12256	-12666	-5512	-12496
	-5.17944	-10982	-12581	-11230	-10890	-6444	-12727
	-5.17913	-10246	-12632	-11092	-10428	-5283	-12470
	-5.17883	-12161	-13230	-11721	-10937	-5465	-11991
	-5.17853	-13722	-11656	-12539	-11307	-6047	-14270
	-5.17822	-13081	-12953	-13276	-11531	-6235	-14427
	-5.17792	-11202	-12807	-14646	-10338	-5370	-12246
	-5.17762	-11533	-11696	-12073	-9448	-4366	-11261
	-5.17732	-11825	-12292	-11807	-10045	-4546	-10915
	-5.17701	-10090	-11712	-11787	-10448	-5731	-10605
	-5.17671	-9818	-13072	-10299	-10608	-6026	-11419
	-5.17641	-11925	-13947	-9848	-12619	-5404	-11635
	-5.17611	-10245	-13527	-10104	-11741	-4285	-13027
	-5.1758	-8997	-13582	-11486	-11009	-4077	-13451
	-5.1755	-9339	-13949	-12456	-11292	-4815	-13233
	-5.1752	-9170	-15025	-12219	-12782	-5288	-12292
	-5.17489	-10711	-13982	-11738	-11837	-4100	-12008
	-5.17459	-14258	-12414	-11799	-11735	-3978	-11854
	-5.17429	-15407	-12933	-12536	-13532	-4114	-12000
	-5.17399	-14704	-12685	-11456	-11575	-4453	-10196
	-5.17368	-13562	-12301	-9766	-10839	-5112	-11996
	-5.17338	-13202	-11963	-9351	-11634	-4490	-11987
	-5.17308	-11264	-11977	-10756	-11770	-4175	-11585
	-5.17278	-10639	-10562	-11204	-10918	-4910	-12041
	-5.17247	-10824	-10066	-11860	-11995	-5364	-10791
	-5.17217	-11568	-11561	-12592	-13028	-4558	-10102
	-5.17187	-13099	-11463	-13715	-10508	-3323	-11816
	-5.17157	-13200	-11080	-16524	-9587	-3393	-10212
	-5.17126	-13037	-11994	-16416	-8522	-3732	-9542
	-5.17096	-12358	-12561	-14303	-9021	-3884	-9325
	-5.17066	-11632	-11830	-12839	-10536	-4388	-12144
	-5.17035	-11899	-11442	-11488	-10811	-4986	-12904
	-5.17005	-12634	-12110	-12296	-10837	-4875	-12603
	-5.16975	-12129	-12224	-12678	-10223	-5319	-10829
	-5.16945	-10771	-11397	-12733	-9857	-5441	-10691
	-5.16914	-8320	-11306	-14567	-9327	-5183	-10703
	-5.16884	-8708	-11722	-13420	-10056	-4941	-11035
	-5.16854	-10856	-9995	-11355	-10116	-4949	-11667
	-5.16824	-12230	-9827	-10646	-9658	-5451	-13240
	-5.16793	-10879	-9686	-10493	-9905	-5755	-11423
	-5.16763	-9519	-11125	-10649	-10598	-5468	-10649
	-5.16733	-8978	-10925	-9891	-10100	-4995	-12213
	-5.16702	-7875	-11974	-11915	-9503	-4552	-11036
	-5.16672	-8046	-12706	-13598	-9563	-4748	-9475
	-5.16642	-9258	-12621	-12817	-10402	-4922	-8585
	-5.16612	-10603	-12628	-11458	-9926	-4661	-8294
	-5.16581	-10798	-11945	-11699	-9242	-4294	-8448
	-5.16551	-9577	-10555	-11542	-7427	-4270	-9685
	-5.16521	-8180	-10526	-11097	-8440	-4417	-10374
	-5.16491	-8311	-12321	-10921	-9105	-4816	-8321
	-5.1646	-9964	-12909	-11829	-10141	-4995	-8794
	-5.1643	-11261	-13643	-10922	-11770	-4549	-7621
	-5.164	-11416	-13401	-10928	-11606	-4532	-7866
	-5.1637	-10831	-12529	-12215	-11425	-4459	-11097
	-5.16339	-8581	-12379	-10887	-12487	-4318	-11620
	-5.16309	-7144	-13086	-8839	-11459	-4818	-8451
	-5.16279	-6352	-14304	-8453	-10793	-5009	-7707
	-5.16248	-6218	-13875	-10782	-12129	-4721	-8480
	-5.16218	-6473	-13085	-11184	-10233	-4553	-7993
	-5.16188	-7638	-13164	-9274	-8338	-4914	-8887
	-5.16158	-8047	-11156	-9300	-8797	-4616	-10349
	-5.16127	-10188	-11188	-8062	-10523	-4737	-10714
	-5.16097	-12732	-10408	-6862	-11808	-5032	-11586
	-5.16067	-11118	-7778	-8348	-11908	-5521	-10470
	-5.16037	-10038	-7302	-8606	-11074	-4354	-9742
	-5.16006	-10560	-8747	-7490	-10380	-3856	-9696
	-5.15976	-11132	-9193	-7391	-10161	-4488	-10792
	-5.15946	-10636	-9288	-5803	-9981	-5456	-11201
	-5.15916	-11017	-9348	-5748	-12646	-5003	-10750
	-5.15885	-12188	-9784	-8996	-12321	-4114	-10740
	-5.15855	-11878	-10191	-10584	-8457	-3728	-10996
	-5.15825	-12101	-10479	-8983	-7823	-4179	-11584
	-5.15794	-11385	-9783	-8739	-10256	-4845	-11867
	-5.15764	-12440	-9249	-8535	-13800	-4304	-12399
	-5.15734	-11763	-10847	-9448	-13065	-3620	-11509
	-5.15704	-10111	-10554	-10882	-12106	-3026	-11603
	-5.15673	-11152	-9022	-11418	-11632	-2100	-11165
	-5.15643	-12582	-9002	-10923	-9475	-2680	-11623
	-5.15613	-11602	-8429	-8814	-9261	-3415	-10653
	-5.15583	-10199	-8206	-8442	-9527	-3735	-10048
	-5.15552	-10294	-8729	-9678	-9749	-3678	-10371
	-5.15522	-9442	-9287	-9517	-7972	-4622	-9918
	-5.15492	-11415	-9509	-8349	-8567	-4634	-9810
	-5.15461	-11630	-9548	-7919	-7670	-3757	-8969
	-5.15431	-10519	-10836	-8588	-8738	-3427	-9110
	-5.15401	-9923	-12658	-9040	-10030	-3830	-8199
	-5.15371	-10977	-13187	-9317	-9706	-4188	-8226
	-5.1534	-11755	-11144	-8615	-9655	-4972	-8576
	-5.1531	-10065	-9515	-8627	-9933	-4335	-9862
	-5.1528	-8837	-12346	-9446	-10343	-3189	-9167
	-5.1525	-8842	-13013	-9882	-11097	-3378	-7749
	-5.15219	-8943	-10608	-10001	-9650	-3698	-9065
	-5.15189	-9021	-8788	-9646	-8543	-3678	-10046
	-5.15159	-8262	-7846	-9594	-7030	-3625	-10437
	-5.15129	-8761	-8008	-8215	-7751	-3912	-10401
	-5.15098	-10556	-10130	-7149	-7968	-4125	-10079
	-5.15068	-9758	-9924	-8296	-8511	-3911	-10170
	-5.15038	-9158	-11018	-9061	-7787	-3626	-10582
	-5.15007	-9650	-11494	-9315	-7635	-3005	-13249
	-5.14977	-9936	-9733	-9090	-9358	-3256	-10508
	-5.14947	-10895	-9035	-8826	-8113	-3365	-9335
	-5.14917	-9788	-9531	-9321	-8221	-3167	-9740
	-5.14886	-10706	-9124	-9574	-8671	-3713	-8420
	-5.14856	-10719	-9184	-8903	-10592	-4791	-7582
	-5.14826	-10687	-9189	-9374	-11957	-5358	-7118
	-5.14796	-10786	-7901	-9033	-10940	-5301	-8918
	-5.14765	-10293	-7068	-10481	-8574	-4510	-9233
	-5.14735	-10828	-6741	-11276	-8332	-4240	-8994
	-5.14705	-11027	-6698	-10283	-8934	-4466	-9521
	-5.14674	-12364	-7207	-8597	-8507	-3923	-9164
	-5.14644	-12497	-7919	-6470	-6877	-3368	-8872
	-5.14614	-10811	-8598	-7194	-7505	-3635	-7921
	-5.14584	-9826	-8789	-7845	-8849	-3095	-8532
	-5.14553	-8572	-8186	-8567	-9179	-2497	-8414
	-5.14523	-8736	-7089	-10672	-7867	-2454	-6916
	-5.14493	-8087	-6436	-11198	-5808	-2804	-6167
	-5.14463	-8492	-6585	-11927	-6874	-3505	-6739
	-5.14432	-8897	-6897	-11635	-7668	-3879	-6466
	-5.14402	-10500	-8198	-9154	-7688	-2940	-6490
	-5.14372	-10310	-8063	-7606	-8110	-3055	-7889
	-5.14342	-9973	-8246	-8669	-8446	-2544	-7451
	-5.14311	-10035	-7234	-9183	-7671	-2403	-7267
	-5.14281	-9309	-6871	-9237	-7867	-1874	-7803
	-5.14251	-9299	-5516	-10099	-7987	-2155	-6480
	-5.1422	-10638	-4320	-8894	-7438	-3107	-7321
	-5.1419	-10289	-6903	-10419	-7616	-2982	-7720
	-5.1416	-9583	-6930	-10384	-9023	-3008	-8392
	-5.1413	-7958	-6056	-8718	-9083	-2933	-6839
	-5.14099	-7424	-5848	-10112	-9354	-2690	-7165
	-5.14069	-6496	-7415	-10582	-6665	-2078	-6747
	-5.14039	-6582	-8797	-10579	-7409	-2841	-7435
	-5.14009	-7258	-6798	-10284	-9553	-3435	-8562
	-5.13978	-6377	-4159	-9411	-9049	-3832	-9008
	-5.13948	-6996	-4716	-10041	-8261	-4274	-9262
	-5.13918	-6323	-8014	-10165	-8976	-3522	-9772
	-5.13887	-6547	-7374	-9768	-7850	-3089	-9238
	-5.13857	-7232	-7351	-8904	-7995	-2888	-7733
	-5.13827	-8854	-8078	-9161	-8452	-2718	-7605
	-5.13797	-6385	-6372	-8365	-9046	-3031	-8021
	-5.13766	-6280	-5616	-7847	-9762	-3442	-8480
	-5.13736	-8151	-5197	-6741	-7697	-3545	-7636
	-5.13706	-8712	-6944	-7348	-6602	-2472	-6784
	-5.13676	-8568	-7558	-7863	-7473	-1931	-8491
	-5.13645	-8758	-7081	-7019	-6978	-2499	-8566
	-5.13615	-8586	-6873	-6808	-6272	-3899	-8292
	-5.13585	-7003	-6959	-6506	-6487	-3505	-8017
	-5.13555	-6115	-7012	-6798	-5834	-3067	-7762
	-5.13524	-6083	-6408	-8210	-7004	-2820	-7311
	-5.13494	-7650	-6726	-8932	-7915	-3103	-5934
	-5.13464	-8959	-7198	-9830	-7689	-3407	-5260
	-5.13433	-8974	-7496	-9328	-7400	-3005	-6830
	-5.13403	-9467	-8341	-9565	-8470	-3979	-7171
	-5.13373	-10996	-8446	-6999	-8005	-4694	-6293
	-5.13343	-11572	-7972	-4459	-6098	-4053	-9307
	-5.13312	-10412	-7717	-5113	-5781	-3858	-10999
	-5.13282	-9026	-7158	-6729	-6989	-3273	-10197
	-5.13252	-7433	-7229	-6438	-5815	-2881	-8252
	-5.13222	-7968	-8356	-5596	-5554	-2607	-7036
	-5.13191	-9345	-8472	-6739	-6503	-4140	-6206
	-5.13161	-9342	-7579	-8373	-7438	-3423	-6734
	-5.13131	-9991	-6730	-8387	-8688	-3454	-5230
	-5.13101	-10508	-6676	-8732	-8226	-3760	-4366
	-5.1307	-8917	-6836	-7610	-8810	-3206	-5339
	-5.1304	-9058	-6467	-5547	-8039	-2384	-6712
	-5.1301	-10466	-7832	-6471	-6676	-2330	-7650
	-5.12979	-7635	-7083	-8105	-7169	-2159	-5991
	-5.12949	-6001	-7676	-7099	-7869	-2219	-4727
	-5.12919	-7690	-8845	-7117	-6401	-2713	-4964
	-5.12889	-9702	-8571	-8372	-4693	-2610	-6260
	-5.12858	-9105	-6504	-7825	-4344	-1782	-6567
	-5.12828	-10192	-5986	-8672	-3483	-2551	-4664
	-5.12798	-9436	-4909	-9577	-4156	-3336	-4221
	-5.12768	-7138	-5343	-9075	-4675	-2997	-4891
	-5.12737	-8298	-6901	-7595	-5320	-2732	-4341
	-5.12707	-9783	-8538	-7266	-4148	-2271	-5309
	-5.12677	-8796	-8038	-7848	-3864	-1749	-6701
	-5.12646	-8269	-7977	-6635	-4760	-2531	-5893
	-5.12616	-8560	-6466	-6364	-5058	-2318	-5783
	-5.12586	-8821	-6021	-6301	-6307	-1832	-6758
	-5.12556	-7640	-7387	-8459	-6278	-1318	-7445
	-5.12525	-7713	-8494	-8276	-5289	-2999	-7498
	-5.12495	-8706	-8991	-7158	-4530	-3514	-7265
	-5.12465	-9000	-7975	-8895	-5801	-3149	-6981
	-5.12435	-8669	-8652	-7343	-5469	-3156	-5177
	-5.12404	-5775	-8496	-5503	-5045	-3261	-4754
	-5.12374	-5467	-7229	-3487	-4440	-2463	-4666
	-5.12344	-6828	-6956	-2645	-6211	-1714	-4857
	-5.12314	-6025	-7624	-2360	-7078	-2018	-6097
	-5.12283	-4677	-6024	-4650	-5351	-3208	-4542
	-5.12253	-4916	-5199	-6513	-5480	-4004	-3096
	-5.12223	-4951	-4706	-6832	-5494	-4147	-3786
	-5.12192	-5870	-3308	-7069	-4950	-3928	-4710
	-5.12162	-9059	-3342	-6516	-5773	-3053	-7628
	-5.12132	-9331	-3540	-5590	-5742	-2584	-8375
	-5.12102	-8090	-4566	-7758	-6205	-2241	-7952
	-5.12071	-4961	-5854	-9363	-7625	-1819	-8368
	-5.12041	-3714	-7028	-7965	-6412	-2065	-8927
	-5.12011	-5189	-7358	-5720	-5079	-2482	-8292
	-5.11981	-7722	-6953	-5624	-6098	-1872	-7349
	-5.1195	-5020	-6001	-7124	-7501	-2469	-6284
	-5.1192	-4190	-5302	-6413	-7693	-2739	-5607
	-5.1189	-4708	-5223	-5199	-6966	-2843	-6167
	-5.11859	-4982	-6718	-6947	-7583	-2821	-5351
	-5.11829	-4870	-8429	-8505	-7325	-3139	-5181
	-5.11799	-5584	-6546	-10180	-7286	-2238	-5986
	-5.11769	-6917	-5745	-9557	-7459	-1558	-5295
	-5.11738	-5620	-7329	-6613	-7302	-1171	-3836
	-5.11708	-5355	-7444	-5733	-6701	-1946	-3483
	-5.11678	-4725	-6273	-4841	-4804	-2701	-3280
	-5.11648	-4846	-6619	-6025	-3722	-3409	-4123
	-5.11617	-5729	-8112	-5731	-3967	-3246	-3850
	-5.11587	-6504	-6713	-5781	-3678	-2451	-3755
	-5.11557	-6205	-2884	-7231	-4172	-1775	-3729
	-5.11527	-4937	-1348	-5642	-4758	-1648	-4450
	-5.11496	-5078	-2262	-5426	-5254	-1904	-4086
	-5.11466	-4316	-4593	-6321	-5233	-2372	-4954
	-5.11436	-7133	-6724	-5653	-5199	-2777	-6039
	-5.11405	-7814	-6186	-4524	-6668	-2931	-5725
	-5.11375	-6617	-6777	-4135	-7460	-2930	-6924
	-5.11345	-5871	-6509	-4840	-8074	-1600	-6697
	-5.11315	-5531	-6073	-2629	-6889	-916	-4812
	-5.11284	-6258	-4506	-2145	-6136	-1730	-4760
	-5.11254	-6961	-3463	-4455	-5898	-1939	-5003
	-5.11224	-7885	-3129	-4841	-4234	-2117	-4451
	-5.11194	-7460	-3470	-6347	-2941	-2313	-5384
	-5.11163	-6972	-5003	-7373	-3965	-1281	-4440
	-5.11133	-6877	-5520	-5462	-4695	-560	-2646
	-5.11103	-6506	-4542	-3386	-4375	-1377	-3689
	-5.11072	-6815	-2849	-4398	-3753	-2956	-4668
	-5.11042	-6367	-5014	-5422	-2455	-2495	-4468
	-5.11012	-6172	-8013	-4420	-3199	-2727	-4064
	-5.10982	-4833	-8380	-4440	-2192	-2733	-5050
	-5.10951	-5284	-7059	-4175	-2887	-2121	-4184
	-5.10921	-6012	-5329	-2823	-4839	-2282	-4512
	-5.10891	-5723	-4587	-3425	-5364	-2313	-4180
	-5.10861	-5499	-7362	-5265	-3150	-1981	-4554
	-5.1083	-4195	-8009	-4750	-1302	-1213	-5451
	-5.108	-3941	-8896	-6437	-2645	-1571	-4934
	-5.1077	-5654	-9100	-8078	-2352	-2117	-4084
	-5.1074	-5796	-6334	-7278	-2088	-2776	-4907
	-5.10709	-6374	-3771	-6096	-3983	-1974	-5371
	-5.10679	-5550	-4412	-6696	-4500	-1809	-5706
	-5.10649	-4430	-3594	-6843	-5073	-1710	-5294
	-5.10618	-4604	-1160	-6600	-5129	-953	-2766
	-5.10588	-6853	-2362	-5872	-5352	-1424	-4208
	-5.10558	-6376	-4651	-4993	-4724	-1937	-4799
	-5.10528	-6591	-6226	-5211	-3635	-2097	-2826
	-5.10497	-7835	-5557	-4312	-1733	-1455	-3026
	-5.10467	-7976	-3876	-5096	-2196	-1052	-2782
	-5.10437	-8381	-4220	-6191	-3400	-1528	-2277
	-5.10407	-7587	-3022	-5655	-4791	-1833	-3234
	-5.10376	-6912	-2930	-4185	-5237	-2124	-2922
	-5.10346	-6964	-4685	-3449	-4608	-1338	-2501
	-5.10316	-8039	-5500	-4058	-3695	-1274	-1933
	-5.10286	-8708	-4659	-4136	-3139	-1061	-2737
	-5.10255	-6061	-4402	-4226	-3826	-783	-2484
	-5.10225	-5596	-4164	-3701	-3842	-904	-3401
	-5.10195	-5217	-4874	-4557	-3222	-1240	-2701
	-5.10164	-3698	-5705	-5558	-2879	-2221	-704
	-5.10134	-3594	-5306	-3971	-2036	-1894	-1844
	-5.10104	-4176	-6387	-4541	-3006	-1121	-3032
	-5.10074	-5029	-8090	-4048	-4965	-1337	-2836
	-5.10043	-4098	-6369	-3843	-5042	-2445	-3820
	-5.10013	-3548	-4868	-4253	-4069	-2007	-3571
	-5.09983	-2628	-4309	-5639	-2737	-2011	-3934
	-5.09953	-4506	-4824	-6283	-2534	-1909	-4062
	-5.09922	-4025	-4738	-5181	-2959	-1068	-1959
	-5.09892	-3847	-5390	-3608	-1422	-1783	-2247
	-5.09862	-3744	-5280	-2771	-1633	-1891	-3617
	-5.09831	-5198	-4210	-1632	-2859	-2231	-3317
	-5.09801	-6048	-3971	-642	-3730	-2157	-3623
	-5.09771	-5934	-3876	-1485	-4188	-2144	-2859
	-5.09741	-5561	-3974	-2618	-3338	-2283	-2977
	-5.0971	-5804	-2919	-4411	-3625	-1677	-3167
	-5.0968	-5341	-3775	-4807	-5582	-766	-4153
	-5.0965	-4232	-4819	-4799	-4239	-722	-5452
	-5.0962	-3608	-2450	-4716	-4966	-279	-5183
	-5.09589	-4867	-2123	-3328	-6459	-196	-4707
	-5.09559	-5665	-2568	-2489	-7702	-1127	-2734
	-5.09529	-4958	-2560	-3256	-8652	-1463	-2730
	-5.09499	-3822	-3434	-4702	-6742	-1458	-3004
	-5.09468	-3950	-3930	-4355	-5236	-438	-2648
	-5.09438	-5433	-3603	-4305	-4160	166	-3170
	-5.09408	-4356	-4659	-5159	-3102	26	-3869
	-5.09377	-3354	-3046	-5246	-2648	-189	-4574
	-5.09347	-2666	-3199	-4277	-1879	-327	-4850
	-5.09317	-3048	-4229	-3663	-1630	243	-4309
	-5.09287	-3863	-4068	-4702	-3295	1198	-3899
	-5.09256	-6142	-4781	-3850	-3393	769	-1501
	-5.09226	-4685	-4118	-2392	-2633	784	81
	-5.09196	-2792	-3111	-2544	-4258	806	-1912
	-5.09166	-3230	-4002	-2976	-5486	-254	-2237
	-5.09135	-4796	-6539	-926	-6636	-1592	-894
	-5.09105	-4627	-3587	901	-7324	-1368	1290
	-5.09075	-4198	-1301	883	-4202	-1634	234
	-5.09044	-4578	-1501	961	-3602	-1897	-2453
	-5.09014	-3023	-1804	3630	-5128	-2147	-2439
	-5.08984	-2326	-1664	1634	-4930	-2493	-4423
	-5.08954	-1947	-2660	-2106	-4526	-1937	-4814
	-5.08923	-1604	-3282	-2426	-5356	-2016	-4316
	-5.08893	-1633	-3191	-3107	-4089	-1384	-3224
	-5.08863	-2772	-2966	-5288	-3814	-1384	-1358
	-5.08833	-3442	-4048	-5240	-3698	-1494	-2412
	-5.08802	-4962	-4600	-4872	-2358	-2053	-2462
	-5.08772	-6185	-4401	-3985	-2912	-3043	-120
	-5.08742	-4206	-4895	-2315	-3410	-1842	-2245
	-5.08712	-2606	-5344	-3052	-3107	-1097	-5228
	-5.08681	-4186	-5969	-4594	-2770	-1635	-5401
	-5.08651	-5257	-5467	-3297	-3604	-1630	-3826
	-5.08621	-4317	-2626	-3313	-2822	-941	-2438
	-5.0859	-3154	-1577	-3629	-1429	-756	-1305
	-5.0856	-1826	-1764	-3513	-2256	-231	-2413
	-5.0853	78	-3928	-2711	-3325	-822	-4539
	-5.085	-579	-4838	-2372	-4527	-1269	-4955
	-5.08469	306	-2801	-4248	-4930	-893	-5227
	-5.08439	1294	-1254	-4857	-4456	-1397	-4372
	-5.08409	-112	-3488	-3653	-2909	-1716	-2063
	-5.08379	-2646	-4066	-2401	-2912	-1868	-1014
	-5.08348	-2996	-2832	-1322	-2963	-1580	-839
	-5.08318	-1511	-4038	-2197	-3535	-908	-2647
	-5.08288	-1473	-3932	-4557	-3568	-713	-2876
	-5.08257	-1819	-3602	-5164	-3367	271	-2670
	-5.08227	-1178	-4645	-3305	-2371	-2	-1305
	-5.08197	1222	-4402	-2856	-2697	-636	-680
	-5.08167	1379	-3435	-4677	-3486	-1118	-2099
	-5.08136	-928	-3182	-5316	-1578	-1694	-2682
	-5.08106	-622	-2593	-4746	-1574	-1203	-4251
	-5.08076	-895	-3103	-2525	-3127	-1300	-2415
	-5.08046	-2083	-3149	-2671	-3072	-1570	-544
	-5.08015	-2789	-2531	-3427	-3129	-1570	-1705
	-5.07985	-2124	-2772	-522	-4794	-750	-2710
	-5.07955	-2558	-2004	-1911	-5106	39	-4035
	-5.07925	-2769	-3616	-1053	-4106	-214	-4174
	-5.07894	-4433	-4949	-1095	-4386	-257	-4068
	-5.07864	-2908	-3637	-2629	-4260	-471	-3653
	-5.07834	-2553	-3986	-2221	-5503	257	-3585
	-5.07803	-3555	-2942	-2396	-6155	297	-2718
	-5.07773	-4586	-1611	-4714	-5145	-1237	-3622
	-5.07743	-4912	-2409	-4964	-3774	-1781	-2551
	-5.07713	-2818	-2794	-3198	-2691	-833	103
	-5.07682	-1961	-3507	-879	-2998	-543	-679
	-5.07652	-1423	-2740	-1744	-3541	-331	-757
	-5.07622	-2787	-4635	-2622	-3599	175	402
	-5.07592	-3096	-3476	-2381	-3678	98	-1810
	-5.07561	-1408	-3191	-2691	-1445	13	-2402
	-5.07531	-537	-2823	-1687	34	-397	-1432
	-5.07501	-1069	-3481	-1273	-2736	488	-1281
	-5.07471	120	-2281	-2981	-3537	1419	-2056
	-5.0744	745	-138	-4329	-613	379	-1482
	-5.0741	-1014	589	-4372	757	-376	-720
	-5.0738	-2227	668	-3779	9	-637	1555
	-5.07349	-2842	-711	-2208	-1902	303	820
	-5.07319	-5046	-2014	-2778	-2764	742	-621
	-5.07289	-4235	-1584	-4465	-3487	246	-1764
	-5.07259	-3508	-876	-4611	-2186	235	-2409
	-5.07228	-3307	-1631	-2963	-1797	268	-1399
	-5.07198	-4481	-2416	-2839	-2137	296	-366
	-5.07168	-2753	-1259	-2158	-3949	634	512
	-5.07138	-335	-2537	-2386	-4875	1249	96
	-5.07107	-65	-1613	-4095	-3545	188	267
	-5.07077	-1492	-496	-5906	-2476	-562	845
	-5.07047	-2728	-420	-4109	-2256	-869	2047
	-5.07016	-3248	-2759	-3572	-2931	-89	2389
	-5.06986	-4542	-4429	-5190	-2326	180	2445
	-5.06956	-4864	-5407	-2917	-458	-108	2750
	-5.06926	-4650	-4125	-2176	-958	120	2033
	-5.06895	-1496	-3637	-4111	-2350	-410	251
	-5.06865	-222	-2704	-3355	-1637	-1298	361
	-5.06835	-1844	-2902	-108	429	-538	-1282
	-5.06805	-2594	-5195	312	2546	571	-503
	-5.06774	-4067	-4434	-1941	2442	546	469
	-5.06744	-4055	-2214	-2188	2917	-412	-1336
	-5.06714	-4073	-2663	-2649	1276	-1556	-3169
	-5.06684	-3825	-1404	-3218	-833	-970	-2037
	-5.06653	-3410	-605	-2764	-936	-677	-998
	-5.06623	-5054	-2676	-1964	-3083	-1016	-3716
	-5.06593	-3968	-4030	139	-3376	-1318	-2822
	-5.06562	-3067	-5450	-1016	-2947	-92	-1998
	-5.06532	-2305	-3546	848	-1236	369	-2211
	-5.06502	717	-732	4169	-1327	751	-1355
	-5.06472	1315	-1673	3969	-2832	414	-334
	-5.06441	95	-1984	2214	-1705	-716	522
	-5.06411	-933	-1195	-1191	-88	-1396	-378
	-5.06381	-1552	-1835	-3252	-495	-630	-2232
	-5.06351	-1062	-415	-1496	-703	168	-2348
	-5.0632	-182	759	-730	84	219	-1849
	-5.0629	-132	9	-2417	-990	195	-1096
	-5.0626	-777	-529	-570	-1271	121	-420
	-5.06229	-824	594	692	-2579	1322	58
	-5.06199	491	1859	572	-3790	1230	433
	-5.06169	1608	1523	-2268	-4519	666	-1036
	-5.06139	2065	83	-323	-2694	530	-3307
	-5.06108	-11	-543	1640	-2602	-142	-2021
	-5.06078	-285	-1774	-1557	-963	25	88
	-5.06048	-90	-545	-2228	-2406	24	1430
	-5.06018	-2117	194	-4250	-2397	289	2139
	-5.05987	-2193	232	-3631	-3256	936	2392
	-5.05957	-31	457	-1397	-3068	1209	1752
	-5.05927	-501	1769	-2325	-1716	116	2434
	-5.05897	-2169	1612	-491	-341	-18	3862
	-5.05866	-1925	858	-420	1737	339	5615
	-5.05836	-1346	-1523	-1976	428	195	4101
	-5.05806	-2014	-3464	-3445	-48	-160	-509
	-5.05775	-2197	-3142	-1946	1081	-645	-1082
	-5.05745	214	-4047	-1358	1000	31	-866
	-5.05715	1603	-4893	-1890	1948	537	-986
	-5.05685	-684	-2763	-613	422	205	42
	-5.05654	-2501	-4105	35	-1311	-835	-398
	-5.05624	-577	-6007	1707	-83	-1154	-1755
	-5.05594	-155	-5880	623	876	36	-2515
	-5.05564	-568	-3037	-2788	979	-420	-2379
	-5.05533	382	-2187	-3194	828	-3.14758e-07	-1348
	-5.05503	-613	-2315	-1735	-952	-414	-825
	-5.05473	-1512	-2803	721	-3267	290	-535
	-5.05442	-1929	-5730	2078	-2768	423	-409
	-5.05412	-326	-5708	2125	-2609	-649	375
	-5.05382	96	-5685	1623	-1279	-1852	497
	-5.05352	-1614	-3825	877	-2032	-1631	1127
	-5.05321	-2059	-1927	-2034	-1968	-141	1393
	-5.05291	-2168	-1694	-2592	-2033	479	197
	-5.05261	-1554	-1128	-3225	-2132	-377	-197
	-5.05231	-1909	-1648	-2987	-1328	-221	-1608
	-5.052	-1654	-1763	-1961	-2293	434	66
	-5.0517	-650	-4	-3095	-1626	1099	1008
	-5.0514	552	-1320	-1	-1495	480	369
	-5.0511	646	-1600	1243	-3249	293	412
	-5.05079	-326	1337	2046	-2346	289	735
	-5.05049	-1116	496	2546	-641	115	-208
	-5.05019	-584	-304	2126	-1609	-573	92
	-5.04988	-3256	536	-563	-2246	353	1115
	-5.04958	-3657	-612	-1124	-1756	502	911
	-5.04928	-2282	-282	1046	-1357	425	1309
	-5.04898	-2115	-1364	920	-1561	516	-202
	-5.04867	-101	-730	500	-175	87	-1245
	-5.04837	324	626	-648	1144	-38	1310
	-5.04807	1033	164	481	79	83	779
	-5.04777	-103	-1548	542	285	-74	1634
	-5.04746	-1526	-1787	269	-638	-81	555
	-5.04716	-1481	-19	-388	-550	-672	-2871
	-5.04686	-1431	431	254	390	678	-3962
	-5.04656	-819	964	872	1278	1117	-1859
	-5.04625	-922	1199	233	1217	549	-1014
	-5.04595	-883	534	-709	-837	44	606
	-5.04565	150	1137	-251	-1061	549	303
	-5.04534	-293	792	1469	-231	-413	-1048
	-5.04504	-625	-39	2376	731	-1406	-311
	-5.04474	-89	-188	1303	1307	-1007	-639
	-5.04444	-1035	-321	620	713	82	-52
	-5.04413	-373	-2355	430	18	1170	-494
	-5.04383	421	-710	-374	-160	1523	-1239
	-5.04353	-1882	771	765	10	1469	-2924
	-5.04323	-698	937	1473	-883	1373	-3018
	-5.04292	1462	-209	856	-2259	427	-476
	-5.04262	1705	-1566	-29	-1283	-86	-1140
	-5.04232	-537	-1165	-527	-939	-8	-1078
	-5.04201	-279	-1202	-342	-681	-230	-83
	-5.04171	-351	-1310	341	483	-11	1196
	-5.04141	197	-2361	-241	495	345	392
	-5.04111	-326	-2077	-1307	484	1138	1354
	-5.0408	-3009	-2775	-1780	1588	1444	2926
	-5.0405	-1490	-3972	-1304	2247	971	2036
	-5.0402	513	-1340	1042	1110	1038	561
	-5.0399	379	240	1589	81	1995	-311
	-5.03959	1304	-545	1.30645e-06	125	1360	804
	-5.03929	1329	-1222	-235	884	93	3098
	-5.03899	246	-675	568	1300	-433	1133
	-5.03869	-844	-236	-732	1217	-74	609
	-5.03838	-2067	-72	-526	1151	69	-236
	-5.03808	429	1570	2535	72	700	1742
	-5.03778	-225	1749	2133	-2068	1381	1891
	-5.03747	212	2427	89	-1854	1137	1613
	-5.03717	-64	1792	-442	182	-837	551
	-5.03687	-346	848	30	974	-1239	-2110
	-5.03657	-1781	-955	-908	-96	-516	-3747
	-5.03626	-697	-927	57	459	-80	-4643
	-5.03596	3458	-1849	2032	-277	241	-4591
	-5.03566	5008	-1789	49	-942	-744	-2371
	-5.03536	3101	-793	-2440	168	-744	-3382
	-5.03505	2706	-1630	-1790	2550	-735	-2325
	-5.03475	2563	-1771	1261	3227	-385	-2060
	-5.03445	544	546	27	1512	265	-1585
	-5.03414	195	34	-1442	1500	735	-38
	-5.03384	-1337	-258	560	365	-116	11
	-5.03354	-2349	-255	2903	-2229	-979	368
	-5.03324	-1172	-244	3871	-2938	-26	1457
	-5.03293	1230	-1225	4030	-2920	1061	620
	-5.03263	1564	-1623	2152	-2455	800	831
	-5.03233	1379	-2637	847	-1853	184	2022
	-5.03203	1436	-1808	1967	-1262	907	2661
	-5.03172	1004	-2183	1235	391	934	434
	-5.03142	1790	-826	1519	1016	1417	-1874
	-5.03112	1575	276	48	-1051	1324	-1148
	-5.03082	-0.999999	-642	-961	-1086	1024	386
	-5.03051	-206	176	-381	-177	1124	2141
	-5.03021	-2329	1805	-581	861	536	2400
	-5.02991	-5046	70	25	889	598	2578
	-5.0296	-3162	173	-627	-112	-0.999999	1568
	-5.0293	-1047	3390	217	-768	352	561
	-5.029	-622	4036	1406	-307	1072	1347
	-5.0287	-665	4931	2189	734	-55	702
	-5.02839	-2638	3633	1580	3238	66	-219
	-5.02809	-2520	2043	1476	3190	399	-26
	-5.02779	-331	1171	3428	1542	245	1519
	-5.02749	-33	730	2306	892	-328	1838
	-5.02718	-283	1325	1065	1861	-64	1550
	-5.02688	291	1366	-123	2785	432	1590
	-5.02658	1892	-820	-2011	2943	1074	2462
	-5.02627	2588	31	-3024	2320	1369	2652
	-5.02597	1597	1871	-1997	2003	681	621
	-5.02567	2090	942	-2173	2823	-21	-1007
	-5.02537	912	-291	-3072	3844	-336	-2699
	-5.02506	843	907	-1732	2721	-462	-2253
	-5.02476	3259	1084	1747	1910	-414	1163
	-5.02446	2059	1522	3007	440	49	3281
	-5.02416	862	1198	961	173	-68	2707
	-5.02385	360	2532	-1537	-387	242	1296
	-5.02355	-1136	2562	-1842	-554	326	851
	-5.02325	-2560	551	-183	152	330	2355
	-5.02295	-2687	48	2264	348	2128	2728
	-5.02264	-2672	619	3017	-1399	2720	2378
	-5.02234	-2722	1201	3913	-3205	1181	2321
	-5.02204	-554	3237	2916	-1757	578	1118
	-5.02173	-1432	2010	473	-1587	588	2300
	-5.02143	-3065	439	1429	-1154	882	3556
	-5.02113	-2341	357	3306	1320	-644	2671
	-5.02083	-770	261	4228	2635	-259	3564
	-5.02052	1020	802	3632	1267	879	3607
	-5.02022	908	1837	3473	-375	1353	1727
	-5.01992	921	3314	2935	-482	834	1202
	-5.01962	1958	3950	2239	-2430	1252	2130
	-5.01931	2652	3407	1898	-1494	1378	237
	-5.01901	1604	1739	2250	-246	751	-1438
	-5.01871	-1447	430	1625	914	476	755
	-5.01841	-417	1973	461	1546	915	2517
	-5.0181	2803	1890	-130	1361	790	1945
	-5.0178	1554	2619	1236	580	652	456
	-5.0175	-279	3480	2588	-145	862	950
	-5.01719	-1958	1542	3076	2016	903	2061
	-5.01689	-51	1125	3235	832	1488	1083
	-5.01659	-27	326	3901	-31	1921	1743
	-5.01629	1596	-497	3301	-313	2316	2290
	-5.01598	2278	727	1804	936	2417	2233
	-5.01568	995	-86	176	517	2346	1505
	-5.01538	840	-1447	-1841	4	1335	870
	-5.01508	1802	-693	-190	-1491	1549	3507
	-5.01477	1244	1812	1309	-811	1401	1921
	-5.01447	1106	2221	1534	54	366	556
	-5.01417	2875	2875	2354	1199	1378	1204
	-5.01386	1663	3832	4086	2673	2150	2902
	-5.01356	813	3895	2826	3636	2552	1510
	-5.01326	1694	3337	3	2928	2355	1281
	-5.01296	2129	2865	862	2212	2171	2638
	-5.01265	2453	3912	3263	3000	1735	2539
	-5.01235	3313	2893	3218	1845	1342	1045
	-5.01205	2685	1938	3744	471	1885	1747
	-5.01175	3195	1943	2686	-1721	1732	2026
	-5.01144	4605	1776	4075	-1860	1275	2328
	-5.01114	3959	981	6255	-371	1014	1431
	-5.01084	2508	857	6149	1920	888	-53
	-5.01054	1111	128	4471	1772	166	1820
	-5.01023	-526	959	4255	545	541	5029
	-5.00993	-1616	2694	3402	336	1494	6277
	-5.00963	-2876	2074	857	577	1563	2781
	-5.00932	-2966	2995	649	1249	1602	759
	-5.00902	293	4299	1258	-1336	1663	3095
	-5.00872	1753	3827	1980	-469	1691	4271
	-5.00842	1658	3488	2323	-151	1725	3399
	-5.00811	312	1818	1746	147	1334	3253
	-5.00781	322	-551	2450	2175	551	3357
	-5.00751	1971	149	3272	1797	1059	3289
	-5.00721	1527	1181	3860	1760	1710	3283
	-5.0069	-701	1958	3134	2331	2383	137
	-5.0066	-2090	15	2284	2722	1853	297
	-5.0063	955	-853	3384	3083	1221	734
	-5.00599	1935	-505	2134	1298	1505	-232
	-5.00569	439	-399	2272	1793	928	2441
	-5.00539	-2670	-966	2957	2577	605	3342
	-5.00509	-3114	-1268	3273	1694	1261	3187
	-5.00478	-630	-1003	4258	2351	1527	2316
	-5.00448	1254	861	3284	3331	1167	49
	-5.00418	913	1185	2270	3722	-0.999999	294
	-5.00388	638	534	1495	2961	591	2075
	-5.00357	3093	1532	1231	647	1034	1889
	-5.00327	3287	1377	784	1350	1161	2304
	-5.00297	947	1377	506	524	1283	1842
	-5.00267	586	2586	2432	1548	1585	298
	-5.00236	828	3278	2620	2120	840	1193
	-5.00206	-1187	2435	2059	1226	1105	1289
	-5.00176	-1877	-91	2233	1107	2702	924
	-5.00145	204	-778	2130	-1030	3241	3243
	-5.00115	-542	-1098	3566	24	2647	3405
	-5.00085	-1881	-1068	2774	1428	2136	2449
	-5.00055	-570	949	4411	2255	2120	1888
	-5.00024	3093	2449	5306	1356	1850	2301
	-4.99994	3959	2287	3993	627	2198	561
	-4.99964	2732	-11	3318	197	1820	661
	-4.99934	686	2310	3319	-353	1508	886
	-4.99903	-764	1333	4157	1247	1460	1916
	-4.99873	-1336	67	2995	2945	1081	-20
	-4.99843	1677	991	1944	1232	1070	636
	-4.99812	2847	2795	386	-311	1236	895
	-4.99782	2615	3400	328	922	711	1149
	-4.99752	2194	3916	1772	1795	741	1864
	-4.99722	1723	3915	2112	2094	909	595
	-4.99691	2994	3100	987	1014	725	2650
	-4.99661	356	3152	1155	-1537	1045	2020
	-4.99631	-1705	1984	4546	498	602	255
	-4.99601	-1553	1175	4274	2804	491	-486
	-4.9957	1706	1378	5383	3985	1148	174
	-4.9954	3374	1376	4117	5388	2274	474
	-4.9951	3184	947	253	5208	2557	319
	-4.9948	2018	-124	643	4402	2687	914
	-4.99449	2442	351	3822	4129	1467	1807
	-4.99419	1976	724	2790	4030	1131	389
	-4.99389	1752	1651	1696	3542	1549	1772
	-4.99358	-91	1121	1725	4075	1496	3334
	-4.99328	324	466	3200	4187	1154	4663
	-4.99298	-265	2280	3370	4029	1835	4763
	-4.99268	979	4742	4774	4205	1692	3971
	-4.99237	1440	3599	3901	2865	895	2909
	-4.99207	1450	2241	2201	2383	425	2406
	-4.99177	-477	1150	1845	3305	932	2148
	-4.99147	-2032	-134	1119	4908	1847	1770
	-4.99116	628	-616	-111	6978	1152	2654
	-4.99086	2614	1366	1347	6781	562	2700
	-4.99056	43	4203	4596	4723	752	1672
	-4.99026	-1468	4496	4877	1810	1751	1709
	-4.98995	-1332	2830	4653	930	1921	1497
	-4.98965	-811	2212	5243	2197	1147	1283
	-4.98935	-1898	1848	3457	1553	1568	710
	-4.98904	785	3137	2439	1982	2005	160
	-4.98874	724	2692	2530	2210	1409	837
	-4.98844	-616	3026	969	3051	1690	3357
	-4.98814	-537	3140	-1709	5033	2061	3665
	-4.98783	-314	2114	-854	3277	2356	3137
	-4.98753	230	1773	1359	3903	2709	1937
	-4.98723	670	3242	2328	5182	2953	695
	-4.98693	432	3931	3131	5190	2695	1993
	-4.98662	-6	6755	451	2945	1464	3783
	-4.98632	102	6647	-864	709	1437	4050
	-4.98602	347	4506	-1792	2805	937	3994
	-4.98571	733	3678	-684	2282	1087	2801
	-4.98541	1	3397	2646	5070	1062	3224
	-4.98511	517	2819	2921	5068	1445	4004
	-4.98481	2841	3407	1900	2067	1491	3360
	-4.9845	4359	2236	1306	508	2552	5418
	-4.9842	3438	3263	-212	1356	3490	5814
	-4.9839	1020	5785	-475	1124	2039	4657
	-4.9836	1839	6978	-88	911	975	5588
	-4.98329	4169	5939	59	1268	562	5762
	-4.98299	4320	3018	2478	3878	682	3935
	-4.98269	3495	2385	4617	4576	351	3794
	-4.98239	1685	965	2832	4148	626	3184
	-4.98208	-674	-345	783	3739	1797	1268
	-4.98178	176	440	894	4163	2051	1462
	-4.98148	2138	-603	2682	3793	953	3230
	-4.98117	-443	-1253	2989	799	1143	4713
	-4.98087	-808	-101	1811	1564	1279	4057
	-4.98057	-307	1644	1215	3469	1406	3052
	-4.98027	1028	5373	5143	4319	1398	2867
	-4.97996	-253	5562	5961	3840	1192	1896
	-4.97966	-1941	3728	5494	3513	1007	993
	-4.97936	-2817	3153	4165	827	654	4450
	-4.97906	-848	3758	1352	-2376	-347	4438
	-4.97875	1595	2134	820	-2689	449	3402
	-4.97845	-166	11	619	-2618	666	3078
	-4.97815	-494	-1003	897	-2209	1004	2160
	-4.97784	-1284	12	1499	-262	769	3637
	-4.97754	375	1341	3906	247	1430	4565
	-4.97724	1228	2514	4227	2285	1293	5397
	-4.97694	-761	1379	3982	4634	1854	5137
	-4.97663	-726	74	1315	2684	2590	5024
	-4.97633	-139	1427	2121	3246	2782	5438
	-4.97603	34	3210	3850	3692	2020	1982
	-4.97573	2202	3376	3095	3132	2363	538
	-4.97542	4436	2145	2371	4024	2367	3363
	-4.97512	5058	3238	4278	3535	1305	5571
	-4.97482	5188	5424	1586	3214	1411	4379
	-4.97452	4542	5028	-2201	3195	1639	5125
	-4.97421	2248	1634	1025	3361	1677	5848
	-4.97391	1655	3027	3819	3252	2388	4133
	-4.97361	2747	5467	4888	1489	2464	2044
	-4.9733	2409	4509	3475	602	2477	1871
	-4.973	2838	886	3789	3036	1652	707
	-4.9727	4805	765	2650	3794	804	794
	-4.9724	5057	2734	2025	2169	1086	995
	-4.97209	1522	2511	2171	1530	2306	1500
	-4.97179	1931	2431	2253	2155	2561	1440
	-4.97149	2422	3213	1825	2453	2265	1389
	-4.97119	2648	5469	2033	2.80212e-06	1580	2507
	-4.97088	2448	5557	4229	1266	979	5236
	-4.97058	2345	4149	3338	1505	1306	7502
	-4.97028	960	3182	1545	1214	2615	5112
	-4.96997	1784	2331	1464	2339	2603	1311
	-4.96967	3424	1728	-299	3578	2222	1822
	-4.96937	3459	1359	-41	4998	2738	1433
	-4.96907	665	2629	2789	4357	2415	2120
	-4.96876	444	4043	2576	4554	2031	3381
	-4.96846	2341	5472	2659	4269	1969	2680
	-4.96816	3722	6000	3284	4141	1000	1604
	-4.96786	1450	4941	4197	2213	2141	1598
	-4.96755	-3074	3832	4678	2305	1842	3113
	-4.96725	-2360	3125	6323	3703	992	5674
	-4.96695	-95	3603	5587	2311	1485	5469
	-4.96665	1942	1962	5004	993	1624	4378
	-4.96634	3794	979	3840	1042	299	2553
	-4.96604	4122	3830	3729	2932	277	887
	-4.96574	4389	3941	962	4192	-303	2209
	-4.96543	3075	1371	492	3274	-106	2635
	-4.96513	1711	790	1716	3243	75	3323
	-4.96483	229	3068	2792	3756	907	2138
	-4.96453	1024	3660	2953	4052	1361	2060
	-4.96422	3504	3627	1119	4659	1719	2843
	-4.96392	3223	4227	1454	3379	1590	3922
	-4.96362	774	4674	3427	2562	2238	3070
	-4.96332	3676	2354	5122	3479	1993	2832
	-4.96301	4180	1359	2785	5604	1574	4951
	-4.96271	5258	2690	2269	5679	1919	3144
	-4.96241	6528	2124	1910	5153	999	2308
	-4.96211	5209	1771	1218	3770	1340	2267
	-4.9618	4318	2727	2851	1570	1540	2277
	-4.9615	2563	3792	4605	1091	1061	3411
	-4.9612	-14	2796	5377	2391	976	3343
	-4.96089	164	2381	6041	5689	1435	2127
	-4.96059	2236	3872	4542	6028	2083	2989
	-4.96029	2920	4609	4626	5595	2489	3108
	-4.95999	1076	2841	3727	5019	1657	3891
	-4.95968	322	3200	3484	1957	3077	4779
	-4.95938	287	341	3285	-1648	3218	4935
	-4.95908	831	453	3359	798	1277	6184
	-4.95878	2029	-794	1648	1819	252	5762
	-4.95847	2153	-3369	1857	1880	-3	5238
	-4.95817	2103	-3073	4267	3524	518	4569
	-4.95787	369	-2586	5599	2612	1789	4091
	-4.95756	-1448	-1511	4357	1874	3371	4645
	-4.95726	431	273	2028	1030	3657	4404
	-4.95696	2231	1776	1114	460	2716	3114
	-4.95666	2958	2545	1223	510	2867	1649
	-4.95635	2925	2708	1240	3751	1940	933
	-4.95605	1240	3160	3311	6012	1577	-83
	-4.95575	1120	1538	3620	4610	1986	-138
	-4.95545	-495	1185	3373	3294	1655	-608
	-4.95514	1884	2846	4174	3327	909	-809
	-4.95484	2279	4860	5192	3741	783	412
	-4.95454	639	4490	4196	2839	1771	1402
	-4.95424	995	2323	3793	5065	2543	3110
	-4.95393	1162	-961	5297	5517	2443	4992
	-4.95363	2138	-687	5076	4843	1688	5220
	-4.95333	3732	900	5333	2893	1490	5204
	-4.95302	5198	1642	4699	1243	1053	7105
	-4.95272	6086	451	4451	1316	1830	5015
	-4.95242	4347	-862	4399	2362	2464	2081
	-4.95212	1858	56	2618	2598	2675	2581
	-4.95181	-197	1737	3381	892	2641	3462
	-4.95151	-569	3548	1227	1583	2602	4100
	-4.95121	3759	3909	-417	2235	2071	3272
	-4.95091	4234	2625	-499	3113	892	3447
	-4.9506	3238	3397	2276	3212	595	1616
	-4.9503	5527	4709	4189	3504	1009	-665
	-4.95	6035	5882	4521	5109	1068	563
	-4.94969	3606	6989	3243	5541	1058	3642
	-4.94939	1142	6358	3891	5065	1332	2005
	-4.94909	1682	6430	4921	5254	1566	1137
	-4.94879	2559	5911	3075	5000	2554	370
	-4.94848	3734	1797	2719	5121	3279	237
	-4.94818	4073	1184	1518	4711	2348	4359
	-4.94788	2236	1830	1788	3347	816	4491
	-4.94758	1701	255	1586	1638	507	3057
	-4.94727	3772	129	-534	1596	574	3268
	-4.94697	4148	1281	-283	3085	1101	5154
	-4.94667	3596	2531	2455	1908	1363	6294
	-4.94637	3318	3441	3011	1678	1883	5537
	-4.94606	3330	2590	4155	2853	2701	5462
	-4.94576	1448	2283	5056	2404	2419	3744
	-4.94546	547	1025	3645	1873	2704	2414
	-4.94515	2448	350	2400	1972	3258	4967
	-4.94485	4092	1968	2499	4131	3997	6128
	-4.94455	5722	2086	4087	3888	3878	4832
	-4.94425	5064	2482	6257	5062	2979	3397
	-4.94394	5268	6739	3696	2550	1983	2180
	-4.94364	6199	6079	1774	1561	1460	875
	-4.94334	4135	3983	3651	2351	2310	1949
	-4.94304	5148	4151	4854	2053	2327	1629
	-4.94273	4449	3694	4979	789	1484	1760
	-4.94243	5428	3386	4019	1317	2285	3073
	-4.94213	4746	3067	1843	2522	2428	2351
	-4.94182	2982	1289	1628	1550	2400	790
	-4.94152	1948	-333	2363	1652	3368	817
	-4.94122	3432	1680	1627	2161	3196	16
	-4.94092	5601	2136	3169	2408	2883	1313
	-4.94061	5530	1637	4458	2585	2537	3924
	-4.94031	4733	-236	4213	3344	2557	3843
	-4.94001	3618	-896	5297	4771	1360	4595
	-4.93971	4027	-445	3884	4712	578	5320
	-4.9394	3343	1946	3124	3673	569	3702
	-4.9391	5667	2417	2183	2906	-272	6348
	-4.9388	7186	250	952	1911	532	7195
	-4.9385	7377	3142	2250	1002	1472	7737
	-4.93819	6480	6294	3638	718	1684	6801
	-4.93789	3902	4148	2803	1504	2841	5904
	-4.93759	4280	3693	3108	2280	2876	5106
	-4.93728	4835	3537	1256	2627	1538	4708
	-4.93698	5336	1973	1533	2771	1354	5753
	-4.93668	4479	569	2495	4043	1325	4827
	-4.93638	3710	914	702	3335	1024	3265
	-4.93607	4026	1604	2183	4032	1450	4477
	-4.93577	4477	3012	1311	3981	1674	3599
	-4.93547	3264	3264	-612	2973	2178	2313
	-4.93517	2859	2629	-45	2659	1784	469
	-4.93486	2447	2151	2127	2315	1581	117
	-4.93456	1410	-283	2345	3338	2368	1232
	-4.93426	294	-1524	3333	3492	1738	2298
	-4.93396	1693	-1109	4429	2817	1419	3690
	-4.93365	3141	-1150	5965	3962	1989	4276
	-4.93335	1169	-314	5093	4835	2809	4624
	-4.93305	974	478	3197	3878	2636	3728
	-4.93274	3710	2013	1163	4038	2742	4674
	-4.93244	4253	4522	2077	4031	1292	5888
	-4.93214	3916	5577	1888	3596	309	6949
	-4.93184	4787	3441	2740	4089	698	8623
	-4.93153	5389	3714	2645	3907	1356	10014
	-4.93123	4827	4722	3287	3529	1952	10300
	-4.93093	2331	4759	4214	1348	1367	7553
	-4.93063	2229	2218	3609	-763	1039	3772
	-4.93032	3215	2306	2498	-396	2781	1011
	-4.93002	2783	2716	2620	228	2435	2807
	-4.92972	3911	2570	3150	-71	1846	6318
	-4.92941	4522	2845	2274	-123	2008	7340
	-4.92911	5293	4556	1041	3305	2835	5651
	-4.92881	4189	6400	493	3937	2110	4506
	-4.92851	4513	6583	860	1278	1066	3916
	-4.9282	3302	5237	2444	1992	1585	4099
	-4.9279	2836	5787	361	2483	1314	1979
	-4.9276	1781	3041	645	2680	1264	3297
	-4.9273	1640	3655	2099	1460	1137	3295
	-4.92699	1568	4340	567	482	1525	3002
	-4.92669	431	4394	-1879	2484	1129	2790
	-4.92639	4263	4560	16	3105	1397	3348
	-4.92609	6419	2548	519	2420	2043	5913
	-4.92578	4634	2628	-1700	4307	2975	8351
	-4.92548	2338	2871	-1628	4767	3006	5244
	-4.92518	2718	3195	-764	2144	2266	4107
	-4.92487	3121	3753	-634	135	3177	2809
	-4.92457	5008	4367	482	432	3450	1285
	-4.92427	5026	4359	-779	2695	3634	4451
	-4.92397	4569	2673	32	5446	3419	4403
	-4.92366	4725	2436	1313	5694	2998	3855
	-4.92336	6601	2751	3215	3853	3022	3911
	-4.92306	6901	5303	2063	2533	2216	4342
	-4.92276	6099	5974	2866	3893	1955	3193
	-4.92245	6505	4858	2493	5717	1918	3194
	-4.92215	5837	4903	3021	5494	2445	2642
	-4.92185	3473	3996	5812	2659	3511	1588
	-4.92154	4604	3346	4446	2539	3185	3932
	-4.92124	4619	1103	3614	3066	2847	5413
	-4.92094	3577	709	4761	4394	1802	7063
	-4.92064	2134	1806	3417	4768	2413	4627
	-4.92033	2441	2722	2259	4972	2869	1928
	-4.92003	2556	4187	3408	3111	2031	2502
	-4.91973	1702	5566	2688	558	1697	3274
	-4.91943	1571	6774	725	2719	2685	3018
	-4.91912	744	6554	797	2687	3435	759
	-4.91882	-817	3913	1897	2150	2613	-1147
	-4.91852	87	3678	4291	4049	1274	2635
	-4.91822	2419	3308	5021	5111	930	4856
	-4.91791	4298	3631	5663	2600	1847	4645
	-4.91761	2481	4293	5005	1568	1382	2434
	-4.91731	1706	2222	4887	4287	1717	2460
	-4.917	2231	3069	5397	5514	1915	1106
	-4.9167	2317	1018	4534	4085	1449	1942
	-4.9164	269	518	4861	5167	2043	4146
	-4.9161	635	1330	5168	4518	1553	3236
	-4.91579	3979	2281	4356	4267	1804	3765
	-4.91549	4123	3738	3042	1888	2108	1068
	-4.91519	3399	4190	4306	2687	2262	2694
	-4.91489	4429	5775	4004	2640	2629	3557
	-4.91458	3489	6502	2590	4159	2486	2403
	-4.91428	3161	5563	918	5935	1891	2948
	-4.91398	1410	4885	1991	4293	3126	4351
	-4.91367	2060	5512	2445	2740	2876	5533
	-4.91337	1463	4566	2464	1616	1024	4978
	-4.91307	199	3795	2875	1145	125	3587
	-4.91277	674	2647	4580	3197	1747	1252
	-4.91246	1224	2661	4385	2768	2382	1556
	-4.91216	3081	3918	2577	1697	1744	2513
	-4.91186	3892	3936	4008	2128	2031	3997
	-4.91156	5205	4312	5806	2600	3118	4154
	-4.91125	6004	3587	5891	1791	3227	4074
	-4.91095	3577	2212	3907	1599	2850	5872
	-4.91065	2701	3057	1812	474	1734	5702
	-4.91035	3690	2623	27	2344	887	3915
	-4.91004	2632	2570	-2362	3816	1133	4073
	-4.90974	2147	3341	-1997	4770	2053	2658
	-4.90944	3081	3029	-1037	4701	2313	3087
	-4.90913	3689	2810	1605	4803	1647	3108
	-4.90883	2672	3258	3198	4524	1193	3407
	-4.90853	2199	2092	2800	3441	2365	1882
	-4.90823	2211	1146	2710	2856	3429	4435
	-4.90792	2496	1299	4422	3945	3523	4931
	-4.90762	3195	2548	4129	5141	2840	2608
	-4.90732	2358	3844	3843	4865	1900	1131
	-4.90702	1369	4696	4046	3385	1439	1320
	-4.90671	1982	5191	4376	3577	1681	3276
	-4.90641	4157	3396	2598	3633	1401	3770
	-4.90611	4453	2407	674	3832	397	2923
	-4.90581	4149	807	1651	3653	1689	2359
	-4.9055	6501	1792	947	5316	2088	721
	-4.9052	7953	3240	-197	4466	1578	1739
	-4.9049	8945	3580	-157	4790	1442	4234
	-4.90459	7385	3684	16	2620	2042	5329
	-4.90429	6233	3257	122	1523	1422	5891
	-4.90399	6103	3718	878	3899	-303	5213
	-4.90369	2586	4691	1154	4384	432	3882
	-4.90338	1655	6589	499	6241	657	2941
	-4.90308	506	4157	2136	5453	489	3946
	-4.90278	997	2363	5272	4634	1685	4050
	-4.90248	-359	5070	5332	4595	2308	2329
	-4.90217	-1995	6062	3211	3744	1395	4330
	-4.90187	740	5314	2029	4935	963	6051
	-4.90157	3953	3170	2210	5706	2178	3458
	-4.90126	2095	2201	2929	8349	1560	2167
	-4.90096	1654	1827	3030	8181	1660	2539
	-4.90066	1110	835	3597	5276	1707	3417
	-4.90036	412	3239	5161	3538	1744	5257
	-4.90005	872	3239	5317	1143	1085	5923
	-4.89975	1380	3905	2987	480	1299	5541
	-4.89945	2555	3428	2876	277	1675	5649
	-4.89915	1999	1349	2930	1984	1378	2100
	-4.89884	3803	1443	2154	3553	426	363
	-4.89854	1429	477	2567	4600	385	2569
	-4.89824	-1003	444	3808	5041	127	3665
	-4.89794	1407	1507	2928	4700	116	3470
	-4.89763	2645	4037	3189	5977	49	2116
	-4.89733	3326	4833	3531	6128	325	3284
	-4.89703	4894	4015	2030	5146	1303	3313
	-4.89672	6292	4019	3303	4622	1266	611
	-4.89642	8411	4844	3824	3925	1805	430
	-4.89612	8715	4932	3576	4375	2302	2299
	-4.89582	5441	5078	3261	5536	2016	3186
	-4.89551	2649	5486	2091	5405	2078	4440
	-4.89521	2490	5199	2840	4177	2521	4227
	-4.89491	4296	7157	2165	3506	2247	4468
	-4.89461	4974	7046	723	3561	2116	4653
	-4.8943	5387	6194	2212	4832	1816	5442
	-4.894	5535	4925	3422	5252	3006	3767
	-4.8937	4587	4765	4246	3396	2815	4361
	-4.89339	3425	6354	3930	1864	1890	3818
	-4.89309	2670	7438	4861	2744	1613	5459
	-4.89279	3011	6913	5722	2964	2182	5214
	-4.89249	1669	6377	4459	2665	1204	5402
	-4.89218	231	7098	3772	2928	1245	5013
	-4.89188	154	3953	4520	3334	1998	3145
	-4.89158	-255	2423	4861	2993	2796	3059
	-4.89128	630	777	4320	2089	2412	1892
	-4.89097	3014	-269	1875	4093	1481	3905
	-4.89067	3474	1449	1835	4553	1169	3905
	-4.89037	2848	2980	2459	3240	1704	4288
	-4.89007	3218	2165	2613	3316	2684	4583
	-4.88976	3993	3000	3799	1203	1992	3913
	-4.88946	3830	4824	3739	1033	-258	5638
	-4.88916	3928	3906	3855	1632	297	8325
	-4.88885	3602	1919	2272	1241	1519	7977
	-4.88855	4065	520	2088	1078	1161	5439
	-4.88825	3045	1759	1312	2914	1359	6301
	-4.88795	1688	1890	1155	4068	1436	5665
	-4.88764	3789	2699	3350	2558	424	4705
	-4.88734	5828	3109	4579	3273	-1321	4977
	-4.88704	6559	2004	3383	3515	76	2623
	-4.88674	3871	2833	3376	2431	2043	1034
	-4.88643	3530	4615	2122	2710	2465	1955
	-4.88613	2973	6282	3230	1185	2134	1598
	-4.88583	2982	6126	2665	1060	1510	3250
	-4.88552	4417	4394	2081	488	1834	3594
	-4.88522	4462	3590	1855	2440	2476	3064
	-4.88492	5232	3870	-88	3294	2383	2699
	-4.88462	6170	4748	45	2674	2044	4762
	-4.88431	5728	4165	1357	2776	1807	6096
	-4.88401	4356	4072	2187	2141	2303	6791
	-4.88371	2830	4105	2784	2835	2126	4922
	-4.88341	332	4143	5364	4868	2672	3193
	-4.8831	1037	4292	5447	3932	2151	4363
	-4.8828	1756	4356	2689	1605	406	4951
	-4.8825	1906	3082	3050	1673	44	5169
	-4.8822	1755	4371	2861	1943	897	7399
	-4.88189	1476	3558	2468	2341	1364	5916
	-4.88159	3164	2433	3187	4669	1616	2856
	-4.88129	4383	2936	2886	4433	1811	1941
	-4.88098	4491	2742	2319	4652	2689	3223
	-4.88068	3218	3470	3502	2954	3367	4597
	-4.88038	-960	3890	4150	4566	2426	4038
	-4.88008	1102	2611	1604	4721	1256	4797
	-4.87977	700	-1505	88	4393	1194	5420
	-4.87947	-833	-1814	1735	3942	1070	7053
	-4.87917	-755	-251	3554	2494	1131	5733
	-4.87887	-2670	2693	3140	2466	1203	956
	-4.87856	-1956	2099	3371	3774	1370	-86
	-4.87826	2628	1731	3711	4320	1359	339
	-4.87796	4428	2264	4460	6500	1114	2852
	-4.87766	4049	3355	4910	6970	1260	5166
	-4.87735	4828	4972	5701	7618	2582	5157
	-4.87705	2899	5815	3635	6376	2128	4518
	-4.87675	1680	4565	2777	5505	1785	4186
	-4.87644	2076	3622	2135	5360	1392	5479
	-4.87614	3140	5629	3550	5101	1904	5608
	-4.87584	4573	5361	4156	5983	1724	4000
	-4.87554	5982	4808	2181	6498	395	5096
	-4.87523	3962	2438	2843	5111	-42	4785
	-4.87493	2757	3807	5339	5767	-89	3996
	-4.87463	2925	5803	4781	6980	278	5183
	-4.87433	2203	4267	3430	8488	388	5119
	-4.87402	3019	2490	3733	9074	1628	3613
	-4.87372	1575	4129	5218	9739	2194	2012
	-4.87342	-675	5734	5709	6689	2693	1881
	-4.87311	2215	6489	4077	5013	2341	5706
	-4.87281	3629	4956	3079	7946	1669	6507
	-4.87251	2450	4289	1729	6793	1955	5833
	-4.87221	2853	5434	2506	4492	2328	5824
	-4.8719	1120	5291	4545	4424	2126	4979
	-4.8716	1560	6899	6021	3954	1298	3131
	-4.8713	3833	5395	6774	3496	1743	1074
	-4.871	4378	4172	6749	2959	1880	1635
	-4.87069	4552	5285	8532	2565	2021	2811
	-4.87039	3337	4194	7316	897	2231	2282
	-4.87009	2757	3058	4675	-70	1287	2424
	-4.86979	3989	2571	2986	298	-128	2643
	-4.86948	4467	1101	1498	917	865	4940
	-4.86918	4379	66	831	546	2367	2484
	-4.86888	3706	309	1277	1339	2168	2788
	-4.86857	4494	2580	1889	2763	1570	4026
	-4.86827	6063	2911	2541	5910	1279	3790
	-4.86797	4806	699	3400	6222	925	3305
	-4.86767	5866	1491	3238	5363	392	3052
	-4.86736	5189	2954	2687	3244	1066	1373
	-4.86706	4654	3915	3397	2027	1671	1303
	-4.86676	2616	3520	2520	2808	2590	1963
	-4.86646	2368	3466	2809	3950	3320	1397
	-4.86615	3179	4142	3853	3953	2359	2389
	-4.86585	1894	5099	3209	3556	1487	4567
	-4.86555	1714	4453	3185	2750	1878	4966
	-4.86524	-139	3625	3537	3495	2023	4456
	-4.86494	-740	3071	5948	6205	2897	4214
	-4.86464	-115	4757	5542	6166	2788	3241
	-4.86434	1798	3772	6356	2537	1803	4598
	-4.86403	4572	4135	5472	2423	1099	7401
	-4.86373	3993	6629	4147	2576	1112	6778
	-4.86343	2879	6840	5359	3054	936	7380
	-4.86313	4996	6657	6520	3514	2261	7900
	-4.86282	4202	3768	8581	2842	2839	4708
	-4.86252	4151	3950	8289	2298	1679	3076
	-4.86222	3254	4419	6866	2852	1383	2881
	-4.86192	936	5982	5240	1268	1752	206
	-4.86161	985	7151	5400	-349	1732	-288
	-4.86131	1909	5944	7121	-900	2430	860
	-4.86101	703	4713	6524	600	2306	2485
	-4.8607	1670	3199	5437	1437	1637	3178
	-4.8604	1837	1894	5152	3115	2438	4340
	-4.8601	2381	2256	5267	4142	2019	2985
	-4.8598	1009	-122	4790	3321	1676	3094
	-4.85949	2168	323	3639	3568	1180	6284
	-4.85919	4284	2885	4869	2499	872	6590
	-4.85889	3419	3131	4969	2498	1421	4714
	-4.85859	2268	1239	4185	3358	1792	4897
	-4.85828	295	2295	4842	1893	2045	6145
	-4.85798	-282	3796	4469	267	1522	3971
	-4.85768	808	-124	4356	1373	1205	1155
	-4.85737	4979	756	4628	2499	807	1151
	-4.85707	6339	1513	6124	3143	669	2852
	-4.85677	5337	2264	6050	2919	692	4119
	-4.85647	1887	2149	4834	3083	1152	3177
	-4.85616	719	780	3714	1902	1760	-291
	-4.85586	2868	-151	3911	2752	1858	676
	-4.85556	2815	326	5616	2596	1818	2260
	-4.85526	5637	2016	7026	2103	2778	2083
	-4.85495	5286	1380	4550	3612	2965	3799
	-4.85465	4607	3646	1706	3174	1903	3026
	-4.85435	2703	4330	70	4361	1127	959
	-4.85405	1297	3228	413	4608	1697	1868
	-4.85374	2222	1280	567	2507	930	1408
	-4.85344	3785	2364	377	1719	997	1335
	-4.85314	3731	4518	1539	1556	1017	4562
	-4.85283	2987	5349	1823	3941	854	6220
	-4.85253	2347	4502	1219	4091	894	5331
	-4.85223	1561	2993	-1447	5888	288	2998
	-4.85193	3051	1442	763	3633	920	3363
	-4.85162	2644	2514	4423	2363	1405	2525
	-4.85132	1572	4191	3934	3581	1440	864
	-4.85102	3194	5213	2362	4597	838	1922
	-4.85072	3228	7542	1811	2568	987	3891
	-4.85041	3722	3557	1514	2620	1778	4090
	-4.85011	3357	2345	2274	3932	1847	3440
	-4.84981	3910	1478	2388	4515	2420	2452
	-4.84951	3879	-139	2015	3262	3148	1264
	-4.8492	3264	2078	3422	3807	3477	1461
	-4.8489	3526	2565	4977	5486	2536	2234
	-4.8486	595	4263	4273	4438	2083	3777
	-4.84829	-1152	4613	3272	4823	2161	4375
	-4.84799	-314	3616	3754	4183	1711	1815
	-4.84769	84	2074	4892	4453	626	588
	-4.84739	1328	111	3421	2644	399	995
	-4.84708	-868	-1005	1214	2174	920	856
	-4.84678	943	-15	2068	5293	480	2198
	-4.84648	2342	730	4241	7456	1053	1163
	-4.84618	1368	336	3911	6543	1152	1071
	-4.84587	422	1890	2138	5935	1341	2440
	-4.84557	744	-1161	1730	2353	1372	5731
	-4.84527	2600	-1555	2561	1634	1238	7342
	-4.84496	4092	1106	3803	2942	2159	7454
	-4.84466	4416	2354	4395	2114	3439	5375
	-4.84436	4837	4512	4173	4253	3527	5462
	-4.84406	5470	6203	4641	4471	2781	4503
	-4.84375	5402	3479	3634	4108	1904	4641
	-4.84345	4447	417	2117	6551	781	3710
	-4.84315	4858	1283	1291	5940	913	4942
	-4.84285	4762	3978	1700	4417	1987	6049
	-4.84254	3089	6538	1394	3866	1653	3630
	-4.84224	3406	5715	1284	3683	1574	2641
	-4.84194	3855	6237	3840	5505	846	2044
	-4.84164	4256	6586	4416	5254	30	1275
	-4.84133	3940	4507	3014	2299	649	3187
	-4.84103	6020	4061	4155	1707	1324	5530
	-4.84073	5448	2941	4060	1935	1264	6015
	-4.84042	2922	2372	4300	1387	687	3083
	-4.84012	1935	2451	2806	1757	1024	-558
	-4.83982	2386	1018	2620	1706	1967	-2254
	-4.83952	2654	15	1536	2176	2535	-674
	-4.83921	3988	1060	269	4171	2735	-313
	-4.83891	3378	2078	2397	4461	2763	817
	-4.83861	2793	1863	1961	4754	3042	2371
	-4.83831	3637	1156	3606	3648	2204	3756
	-4.838	3669	-196	4326	3719	357	4955
	-4.8377	750	-1514	3435	2931	489	3562
	-4.8374	1366	259	3111	1414	1563	2366
	-4.83709	3377	1672	2354	884	1572	4455
	-4.83679	2412	2443	815	-847	1077	6221
	-4.83649	2531	3716	2096	-1262	1541	5998
	-4.83619	2796	3227	879	1861	1988	5071
	-4.83588	2525	2341	880	2978	1998	5153
	-4.83558	3446	1265	1415	3939	1306	3101
	-4.83528	4167	2590	554	4893	1387	1699
	-4.83498	5769	1662	1322	5578	1634	3147
	-4.83467	6366	1546	848	3735	883	2123
	-4.83437	6812	-1339	-342	1446	423	2679
	-4.83407	4367	-1302	-609	1006	28	3326
	-4.83377	4364	-240	579	5830	714	6491
	-4.83346	4319	144	859	6351	2287	6606
	-4.83316	5551	2779	-162	5337	3650	5772
	-4.83286	5154	3382	1310	4870	2569	5284
	-4.83255	3858	3873	3867	5100	1881	4921
	-4.83225	4065	4971	2608	3975	2465	6119
	-4.83195	2491	4755	1562	5114	2189	6805
	-4.83165	1718	5127	2783	4961	2060	5965
	-4.83134	3729	4539	1864	4983	1922	3779
	-4.83104	3923	2826	1317	5951	925	1523
	-4.83074	2181	3816	3072	5898	1121	2088
	-4.83044	2076	4370	3289	5846	993	2632
	-4.83013	2144	3623	2277	4746	380	2645
	-4.82983	1485	2415	697	3665	1141	2812
	-4.82953	-607	5056	1722	4959	1394	2344
	-4.82922	-2433	6368	987	4201	1784	733
	-4.82892	-2996	4330	-1067	1760	2838	796
	-4.82862	-1468	3685	-2080	2148	2342	1280
	-4.82832	-1060	4166	-1094	2750	1739	3349
	-4.82801	-166	4449	3290	2973	580	5312
	-4.82771	1559	4815	4287	3816	875	5240
	-4.82741	1519	6386	189	4588	1976	5926
	-4.82711	4732	3721	1087	4680	2727	5935
	-4.8268	5372	776	3222	2491	3573	4250
	-4.8265	6023	-582	4116	2038	4339	3929
	-4.8262	6428	-1116	4086	2910	3784	4736
	-4.8259	4622	247	2759	3077	3743	4913
	-4.82559	3778	1206	3937	3643	4719	3132
	-4.82529	2491	1305	3849	4854	4082	1938
	-4.82499	1746	1243	5119	5821	2578	1893
	-4.82468	1520	3760	6914	6370	2525	2917
	-4.82438	1337	5189	7421	4106	2939	4514
	-4.82408	167	6510	6442	4354	3023	3994
	-4.82378	2174	4757	3072	4152	2118	3602
	-4.82347	2515	4692	659	3677	1581	4233
	-4.82317	3053	3518	3594	4118	1916	5974
	-4.82287	4141	3090	5149	3007	2744	5138
	-4.82257	5069	3719	4539	3849	2296	2768
	-4.82226	3920	2941	5068	2828	1180	3175
	-4.82196	4746	2862	4888	2199	945	3471
	-4.82166	4573	4570	4930	2091	573	2653
	-4.82136	2933	3551	4807	2645	1460	3297
	-4.82105	3479	3890	4668	2635	1963	3289
	-4.82075	3055	5432	4436	1217	1860	4070
	-4.82045	3715	6085	5890	1591	2772	2331
	-4.82014	4659	5545	6520	2821	1984	1821
	-4.81984	5794	4342	4496	3721	1874	699
	-4.81954	7039	6505	2218	3034	3178	-936
	-4.81924	4792	6555	3199	2415	3379	635
	-4.81893	5615	4967	4448	3081	2198	1287
	-4.81863	5954	2813	4387	1821	696	952
	-4.81833	5285	-516	1984	3235	1203	4014
	-4.81803	6103	187	1728	1969	1987	6350
	-4.81772	5410	3822	2218	1330	1598	4837
	-4.81742	4650	4833	1725	2338	732	3034
	-4.81712	2698	4359	1405	3012	1293	1879
	-4.81681	1510	4134	4405	2593	1902	2477
	-4.81651	2814	2571	6019	3320	1284	5664
	-4.81621	2796	3447	6117	3372	1711	6653
	-4.81591	2823	2362	5634	6669	2451	5858
	-4.8156	3482	420	3127	6474	1655	5909
	-4.8153	2074	1381	3499	6185	1147	3482
	-4.815	3289	2515	4533	7184	1290	3906
	-4.8147	4566	1325	5675	7213	2584	5970
	-4.81439	4613	1572	5230	6293	3774	6933
	-4.81409	3114	2770	5606	5865	3127	7281
	-4.81379	3572	3481	6119	5196	1960	5760
	-4.81349	5434	2790	4733	3066	982	8206
	-4.81318	6426	3965	4528	2573	558	9108
	-4.81288	4213	3580	3336	2596	1848	7589
	-4.81258	3287	4656	2966	1416	1617	7740
	-4.81227	5862	4079	4066	2138	1093	6718
	-4.81197	4047	1851	4925	1532	1671	5445
	-4.81167	3879	1012	5346	950	1772	4898
	-4.81137	1513	309	5630	1394	1658	3239
	-4.81106	-207	604	5260	1471	2244	3544
	-4.81076	838	2797	3839	1332	3244	3607
	-4.81046	1608	2514	3132	2822	3903	5420
	-4.81016	680	913	2323	3126	3709	3993
	-4.80985	262	-77	649	1601	2731	2364
	-4.80955	1022	108	-336	1444	1395	3095
	-4.80925	3570	1795	841	389	600	3585
	-4.80894	2511	5055	2435	814	1506	2450
	-4.80864	1032	6825	3959	744	3700	3405
	-4.80834	426	6676	3069	1694	3399	4037
	-4.80804	-281	4869	1187	3124	1940	3586
	-4.80773	-1736	3280	204	3194	1214	3273
	-4.80743	-1251	2287	1091	2758	2089	3280
	-4.80713	151	2144	1964	2489	3031	2247
	-4.80683	2019	1460	2395	1592	2727	1596
	-4.80652	580	3815	2182	2264	2332	2808
	-4.80622	-1226	3233	1682	1193	1889	6192
	-4.80592	-1018	1610	1481	1113	1143	7302
	-4.80562	-656	1690	4009	1505	1614	5692
	-4.80531	11	3959	4138	2894	1287	1977
	-4.80501	-934	5266	4869	3664	585	-598
	-4.80471	295	7781	3438	3600	1242	-3
	-4.8044	1301	7478	2271	4744	1507	3376
	-4.8041	2570	3615	2612	3243	333	5546
	-4.8038	3291	2282	2480	526	-98	4674
	-4.8035	2486	3844	1177	2393	1224	3303
	-4.80319	2524	4679	-1000	5497	2319	2339
	-4.80289	2784	2080	660	2880	2031	3408
	-4.80259	-88	656	2335	2076	1810	3020
	-4.80229	-1258	1329	2365	1139	1696	3238
	-4.80198	-884	2453	2144	543	954	3540
	-4.80168	-859	1777	3424	-938	737	2870
	-4.80138	1973	653	4153	-1621	381	1576
	-4.80107	3443	-1133	3938	2318	-650	1753
	-4.80077	3486	-680	3324	4400	-51	2943
	-4.80047	4442	1987	1794	3078	292	3117
	-4.80017	4075	3474	2753	3923	387	4011
	-4.79986	2711	3408	3028	2586	1191	3373
	-4.79956	547	2060	2313	3179	770	1230
	-4.79926	-258	2123	771	2342	-33	997
	-4.79896	1418	3344	-141	4482	397	3233
	-4.79865	2053	4099	1521	3449	1295	4426
	-4.79835	-59	3484	2424	2816	1558	3326
	-4.79805	1699	1678	3795	5134	1215	1858
	-4.79775	3250	1481	4827	4399	1193	2641
	-4.79744	774	2669	1399	3200	1580	3989
	-4.79714	-1038	2623	1377	3138	1056	1884
	-4.79684	830	4501	1455	2577	658	1060
	-4.79653	3241	6135	698	1732	1808	1920
	-4.79623	3244	5695	-137	127	1643	1485
	-4.79593	763	6298	1508	981	1248	2323
	-4.79563	-589	5329	1213	3133	1346	2806
	-4.79532	1897	4141	715	618	1422	5101
	-4.79502	3782	2962	1515	-1422	1104	5527
	-4.79472	2440	3018	43	-592	1300	4612
	-4.79442	4713	1392	1476	337	2362	4546
	-4.79411	6984	1153	4384	3112	2060	4259
	-4.79381	7108	1228	3907	2882	2599	7071
	-4.79351	6586	1217	2575	4016	3056	7474
	-4.79321	4263	1279	1368	4318	2483	5912
	-4.7929	2158	4546	1530	3556	1490	4198
	-4.7926	-394	6426	1740	6042	1589	2323
	-4.7923	-1573	4806	2095	8264	2513	3372
	-4.79199	-1907	3995	2840	11250	2979	3154
	-4.79169	-360	4935	1052	10526	3871	2811
	-4.79139	1935	4485	482	7166	2626	4210
	-4.79109	4342	3034	578	4460	573	3635
	-4.79078	2902	2339	262	2563	-34	4805
	-4.79048	4113	1402	4130	3371	1469	7623
	-4.79018	3562	1783	4706	4393	1870	6357
	-4.78988	2479	2736	5568	6082	1385	3540
	-4.78957	4620	1684	6159	7134	756	3162
	-4.78927	3319	1649	4870	6655	642	3408
	-4.78897	1599	3585	3415	1739	579	2297
	-4.78866	1100	3154	3085	-257	22	2830
	-4.78836	619	2749	2797	2624	1153	2403
	-4.78806	-30	3105	4810	3801	2418	1319
	-4.78776	-292	3953	4522	4124	2802	1663
	-4.78745	-759	1103	4400	3452	1105	609
	-4.78715	631	1702	4573	4194	502	444
	-4.78685	2487	3147	4345	4121	2003	2582
	-4.78655	3870	2480	2849	3662	3325	3539
	-4.78624	3685	2527	3359	3096	2944	1606
	-4.78594	4810	3507	2589	2135	2474	1439
	-4.78564	4824	6624	762	-1783	1775	2352
	-4.78534	2318	8150	1254	-1603	1905	1437
	-4.78503	997	6188	1070	388	2398	851
	-4.78473	1028	3954	2210	2370	1459	2444
	-4.78443	2637	3653	1946	2065	256	2209
	-4.78412	1634	2727	1678	2782	1163	451
	-4.78382	325	892	3294	2694	1390	1674
	-4.78352	785	387	2300	2118	1800	2828
	-4.78322	3704	2250	663	3975	1557	2416
	-4.78291	4893	3346	1319	2942	2068	1562
	-4.78261	2435	5902	4956	674	1969	1305
	-4.78231	1299	5995	7267	2027	1214	2382
	-4.78201	1240	3924	6601	5631	737	3558
	-4.7817	1752	1152	5110	5134	1796	4523
	-4.7814	506	-15	5939	3943	2494	4730
	-4.7811	-702	1755	5759	4264	2056	5173
	-4.78079	1036	3792	5237	5040	2174	4924
	-4.78049	102	4126	3734	3139	2714	2292
	-4.78019	949	5195	3839	2638	3000	4229
	-4.77989	2663	7150	5130	4239	3004	4477
	-4.77958	5406	6554	2275	5466	3022	4867
	-4.77928	5425	5483	2466	4985	2163	4923
	-4.77898	783	5775	2275	3695	1012	4073
	-4.77868	654	4797	-641	3325	628	2547
	-4.77837	1425	3725	181	4379	145	3219
	-4.77807	2312	2977	1380	3328	325	3074
	-4.77777	5106	1568	3191	1881	506	3548
	-4.77747	3545	786	3759	2269	367	3315
	-4.77716	7.00001	1787	1887	2535	945	2705
	-4.77686	-1029	2117	-252	2891	1173	1761
	-4.77656	546	3518	250	2674	2154	1727
	-4.77625	710	3364	-1069	2209	1769	1440
	-4.77595	1028	1599	-3022	3406	139	1487
	-4.77565	1013	3294	-2190	3250	-300	-1131
	-4.77535	1618	4122	33	4096	257	692
	-4.77504	4150	1380	1036	3623	1063	2110
	-4.77474	4926	-926	-60	3571	1153	2140
	-4.77444	4394	566	461	2898	1321	1855
	-4.77414	3890	2738	2256	2012	288	1754
	-4.77383	2458	5789	1951	2392	36	2178
	-4.77353	586	5973	2849	2530	1426	2103
	-4.77323	-1412	5104	4426	4437	1841	3263
	-4.77292	-283	1510	5074	4455	2310	1092
	-4.77262	1276	-672	3192	3162	1516	1589
	-4.77232	4978	-951	923	2320	711	3730
	-4.77202	7843	498	-408	3567	919	4603
	-4.77171	5181	2452	1468	4566	2062	4259
	-4.77141	3164	2120	2678	3717	815	2642
	-4.77111	2610	1236	3644	4263	855	5139
	-4.77081	5550	-229	2958	4624	1181	2546
	-4.7705	8318	885	1825	4164	1530	1238
	-4.7702	8962	2137	4363	4775	2338	2499
	-4.7699	7307	2596	5538	3008	1307	4132
	-4.7696	7394	1769	6751	3377	2412	2094
	-4.76929	5016	2283	8163	3709	2267	2817
	-4.76899	2243	3007	8430	3621	1944	3114
	-4.76869	1431	4863	5479	2338	480	4264
	-4.76838	3882	4185	4775	3370	638	7090
	-4.76808	5783	5140	6385	5308	2183	6485
	-4.76778	6552	5538	6528	7932	3162	3808
	-4.76748	6041	4448	7735	7816	3340	3285
	-4.76717	2659	3904	6697	8245	3281	2404
	-4.76687	1281	4881	3622	4683	3589	3266
	-4.76657	30	3711	2496	3032	3699	2846
	-4.76627	979	3033	2700	2741	3806	1680
	-4.76596	3795	5210	4541	1873	2902	1375
	-4.76566	3127	1226	3617	1192	1295	1517
	-4.76536	1349	578	1873	-732	2257	641
	-4.76506	3676	-671	2371	-1930	3048	825
	-4.76475	4360	-94	1997	-2442	2097	1570
	-4.76445	5174	2006	1789	444	1685	-73
	-4.76415	6103	3190	1720	-205	2049	1155
	-4.76384	4589	2607	2862	1601	2545	-924
	-4.76354	2178	3637	4046	4215	2942	-642
	-4.76324	916	2038	4818	4477	2592	1829
	-4.76294	2094	-154	4652	2346	2758	2990
	-4.76263	4182	1848	2038	1140	2559	4828
	-4.76233	5856	3115	218	2417	2967	4335
	-4.76203	5404	4242	-10	3863	2048	2086
	-4.76173	4187	2714	881	5072	2353	1172
	-4.76142	2461	2290	2700	6660	2185	1447
	-4.76112	275	1224	2237	6703	1067	1251
	-4.76082	136	1843	1022	3794	2134	2221
	-4.76051	431	708	350	1484	1797	2264
	-4.76021	-223	-103	215	3467	733	865
	-4.75991	1061	1832	1130	5252	640	1558
	-4.75961	3337	2586	2368	4649	223	2804
	-4.7593	2981	-258	4586	1969	963	2905
	-4.759	2659	-406	5726	334	1455	2609
	-4.7587	3155	1048	3436	2106	1917	2310
	-4.7584	5411	4615	2595	3866	1714	2675
	-4.75809	5385	3362	3802	4248	1904	2935
	-4.75779	5035	2423	2640	4505	1087	3076
	-4.75749	6129	4379	1575	2612	764	4737
	-4.75719	5937	5282	3604	2326	1223	4240
	-4.75688	5030	4275	3999	1831	1215	2883
	-4.75658	3067	3285	1804	2621	730	321
	-4.75628	1817	1059	2032	2514	1081	565
	-4.75597	2975	-1002	4507	3131	2316	772
	-4.75567	4903	1590	2143	3594	2309	414
	-4.75537	5951	4348	2406	3167	1632	637
	-4.75507	5104	2868	5593	2381	849	1126
	-4.75476	4458	1379	4813	1499	617	1721
	-4.75446	2891	1237	2955	756	226	2809
	-4.75416	1503	1849	3475	318	661	3612
	-4.75386	79	1859	3128	-1077	943	3498
	-4.75355	-1640	111	5256	-89	985	4374
	-4.75325	3042	2087	4906	575	1148	3476
	-4.75295	5019	4843	1708	1095	1311	3535
	-4.75264	4720	4469	1118	-702	1574	1381
	-4.75234	6058	3889	1488	-1267	1321	2119
	-4.75204	5185	552	652	-169	268	2694
	-4.75174	2618	-146	1651	2770	495	3246
	-4.75143	1379	1995	3393	2688	2047	3893
	-4.75113	1266	1641	2675	2047	1319	3638
	-4.75083	1014	1877	2477	1662	1571	1849
	-4.75053	1783	383	2220	1089	936	2121
	-4.75022	2397	-543	2373	864	609	3078
	-4.74992	1695	-688	1313	1090	38	3997
	-4.74962	1184	-725	1095	2188	849	3625
	-4.74932	890	1539	3458	2151	1662	3600
	-4.74901	2362	1313	5582	2354	1549	4254
	-4.74871	3216	-1220	5215	2915	1484	3486
	-4.74841	2794	8	3909	3880	2469	1910
	-4.7481	2240	1011	2847	2373	1693	1806
	-4.7478	3029	1728	2404	2753	1321	3455
	-4.7475	2479	766	3786	4625	1968	3223
	-4.7472	4951	2311	4237	8445	464	2628
	-4.74689	6483	3283	1490	7812	665	4536
	-4.74659	7312	3665	1520	5046	1395	4518
	-4.74629	6429	4458	1987	3231	508	3759
	-4.74599	4192	6161	4543	1311	385	3842
	-4.74568	3252	6550	6217	2882	574	1455
	-4.74538	2710	5756	5926	4142	1082	-694
	-4.74508	2277	5588	3813	3572	1036	1707
	-4.74477	1840	6486	1997	5001	1514	2501
	-4.74447	2437	7738	2743	6091	734	2382
	-4.74417	2312	5487	5684	7050	1064	3880
	-4.74387	2331	4227	5288	7232	2242	6330
	-4.74356	3845	2744	4156	6400	2078	6348
	-4.74326	4089	1707	2390	4896	2399	5182
	-4.74296	3362	3632	2396	3623	2826	3650
	-4.74266	3165	3757	3059	3266	2596	3134
	-4.74235	5230	2591	1456	1500	1053	3140
	-4.74205	6646	434	2566	555	1034	2035
	-4.74175	6191	107	4203	1559	1433	-298
	-4.74145	4911	2590	4955	1917	826	-537
	-4.74114	1957	4888	3515	3951	267	-642
	-4.74084	-274	4333	2226	4613	1011	863
	-4.74054	1406	2900	-480	4108	1215	44
	-4.74023	1711	3240	-1229	2874	546	1017
	-4.73993	710	3413	-1616	2621	383	2543
	-4.73963	-711	3542	-3	3658	965	2180
	-4.73933	-1196	3378	636	4716	1501	704
	-4.73902	732	2380	2584	6118	1615	761
	-4.73872	3676	1954	3391	5304	1433	2524
	-4.73842	4148	1369	3946	4568	1380	2964
	-4.73812	2995	2101	6339	3398	1266	1975
	-4.73781	3143	6043	5613	2256	1333	3539
	-4.73751	1554	5612	1108	3226	1743	4706
	-4.73721	-1549	3470	-410	3692	1383	4106
	-4.73691	241	3529	1867	3469	411	4931
	-4.7366	2756	3938	4581	2690	44	6529
	-4.7363	4145	3273	4749	2167	-155	7722
	-4.736	4272	3822	1701	3001	489	8730
	-4.73569	6539	2311	1306	4654	140	8295
	-4.73539	8773	3131	1189	6227	-118	7173
	-4.73509	7518	4471	2629	5764	-496	7181
	-4.73479	4453	3452	3306	3475	-212	6286
	-4.73448	5897	3186	3058	2103	-552	5573
	-4.73418	5806	2651	2119	2105	-303	6811
	-4.73388	2519	1516	2203	3108	256	6655
	-4.73358	1126	763	2548	3808	1135	6046
	-4.73327	4193	1455	2102	4057	1276	7657
	-4.73297	6354	604	-765	1633	2635	6948
	-4.73267	5227	1690	390	1359	3748	6224
	-4.73236	2547	1906	1849	2872	2450	6964
	-4.73206	1042	1431	1128	917	1541	6698
	-4.73176	718	1665	2705	310	987	4066
	-4.73146	110	936	2931	2462	1940	107
	-4.73115	-73	-278	1936	3426	2143	626
	-4.73085	-2854	302	2675	2213	2183	4174
	-4.73055	-1770	810	4629	3999	2201	3948
	-4.73025	1624	4481	4762	4934	2297	3295
	-4.72994	6905	6173	2718	4110	2432	3134
	-4.72964	6706	1604	1705	4765	1834	3996
	-4.72934	1524	1204	1130	3832	1403	5116
	-4.72904	1207	2843	1290	3173	1502	2071
	-4.72873	5153	1717	796	1789	1411	870
	-4.72843	5108	1804	1427	371	1170	1367
	-4.72813	6028	5318	-111	1514	1421	2872
	-4.72782	6566	5338	1049	1456	1753	4537
	-4.72752	4388	2481	976	1880	935	3572
	-4.72722	1880	2512	-131	1789	-41	2039
	-4.72692	1664	3186	471	2450	-302	1802
	-4.72661	996	3456	1718	2728	-236	1503
	-4.72631	1238	3271	3041	2224	1124	3342
	-4.72601	2481	1091	1865	1756	1410	3469
	-4.72571	-418	879	1931	2245	413	3481
	-4.7254	-706	1680	3758	3213	182	4609
	-4.7251	-1255	20	3843	3469	158	4038
	-4.7248	-1914	20	3736	4079	1088	4078
	-4.72449	-1086	1681	-229	4075	458	7018
	-4.72419	1012	354	-1450	3716	-58	8052
	-4.72389	3252	-757	-169	1648	-112	6266
	-4.72359	3170	981	3043	3343	428	4650
	-4.72328	1862	909	2759	4504	401	2919
	-4.72298	1272	-230	2607	3838	939	1549
	-4.72268	1200	-1026	-153	3370	1926	933
	-4.72238	3753	-1109	-529	1520	2206	-477
	-4.72207	5047	874	-486	1508	926	1009
	-4.72177	5961	3750	1858	1893	-330	3073
	-4.72147	5911	3283	2623	2002	67	2867
	-4.72117	3817	1159	2276	1487	261	2287
	-4.72086	4706	607	1627	1567	-51	2082
	-4.72056	3422	1446	3468	3390	1306	2698
	-4.72026	2365	3979	2248	3232	1930	3219
	-4.71995	2486	5446	1489	1972	2717	2385
	-4.71965	1332	4577	3923	4641	2901	657
	-4.71935	1750	1693	1859	2890	3047	-796
	-4.71905	714	2907	1782	764	1715	1012
	-4.71874	1041	3602	2185	522	370	1158
	-4.71844	3103	4357	166	-541	605	2345
	-4.71814	2422	4564	1386	-199	1153	3118
	-4.71784	1967	5659	2319	1996	1954	2529
	-4.71753	4698	5352	2370	2287	2085	4210
	-4.71723	6089	2801	3277	2544	1955	2782
	-4.71693	6349	-150	1511	729	1648	3199
	-4.71662	3590	-3656	-128	-155	767	3651
	-4.71632	3625	-4118	-92	-728	2084	2386
	-4.71602	6591	-1570	-87	-168	2737	3507
	-4.71572	8463	-1367	373	79	2685	4067
	-4.71541	5595	248	1556	1571	2865	2348
	-4.71511	5231	972	-324	248	2786	-834
	-4.71481	5653	-417	-820	-118	1860	-1903
	-4.71451	4133	-68	154	1428	887	-1322
	-4.7142	3351	1441	-692	2403	778	632
	-4.7139	2124	671	1619	2109	671	1662
	-4.7136	1318	742	2953	1391	559	1968
	-4.7133	3098	124	557	-112	624	2727
	-4.71299	2321	29	2175	-823	320	1947
	-4.71269	478	3233	1018	-511	573	1449
	-4.71239	1881	3580	1228	1978	1303	2094
	-4.71208	1361	-16	1726	2222	1556	1022
	-4.71178	1919	1190	1239	584	1475	708
	-4.71148	4338	3823	1318	-661	1244	-1082
	-4.71118	2927	5779	1270	-903	1774	-162
	-4.71087	2137	6524	-609	244	2083	1080
	-4.71057	118	6034	-276	221	2526	33
	-4.71027	-626	5354	881	781	2244	1120
	-4.70997	820	4721	48	2310	1062	2446
	-4.70966	637	3768	-1256	2931	1173	2467
	-4.70936	1056	4109	-169	2516	2417	2410
	-4.70906	1857	3186	2320	2375	2561	1019
	-4.70876	2431	2562	3386	3778	1535	-9
	-4.70845	2740	4842	2257	2782	1925	55
	-4.70815	2967	7088	1485	1849	2148	-1507
	-4.70785	1621	4651	-1014	1214	1163	-826
	-4.70754	1706	703	-630	342	1431	1042
	-4.70724	2485	2232	3240	380	1930	3261
	-4.70694	3800	1720	4417	606	1476	2751
	-4.70664	5317	845	2120	2759	1008	3019
	-4.70633	2286	585	807	2811	1412	1928
	-4.70603	969	2538	2906	3314	1138	210
	-4.70573	827	2726	3077	1340	1703	-42
	-4.70543	2172	2010	4612	-280	1492	607
	-4.70512	2598	2216	4058	197	316	364
	-4.70482	2941	2040	3372	1177	699	1057
	-4.70452	2462	2136	1606	2315	1221	1891
	-4.70421	906	1888	2616	1744	1643	-1220
	-4.70391	-97	2465	3845	2219	2185	-3297
	-4.70361	70	2493	1348	2533	1992	-57
	-4.70331	2266	1781	1765	2449	1826	1177
	-4.703	2434	2280	3129	4500	1921	1773
	-4.7027	3648	3607	2179	3241	1473	3415
	-4.7024	4185	3666	2613	2432	1907	3433
	-4.7021	2530	1449	2518	2670	2645	3105
	-4.70179	1867	1353	4426	3013	2268	3590
	-4.70149	-651	2733	6706	4036	1798	2939
	-4.70119	-330	3466	6264	3520	1568	1162
	-4.70089	1511	4628	4269	2478	801	1641
	-4.70058	2213	7363	3704	3987	-652	3801
	-4.70028	1675	5640	3223	7280	277	4418
	-4.69998	2331	1807	2652	7074	1233	4161
	-4.69967	879	-628	3339	4232	1228	2690
	-4.69937	2032	-125	4867	2666	835	4001
	-4.69907	2259	1778	3811	3032	858	4325
	-4.69877	322	2117	2774	1600	1760	2699
	-4.69846	200	1880	4003	780	1219	3816
	-4.69816	1074	747	4826	322	459	4479
	-4.69786	944	671	3867	1612	-709	3055
	-4.69756	3124	1385	5397	2648	586	2652
	-4.69725	3917	4434	7273	2380	2311	2910
	-4.69695	3749	4932	6135	649	1770	2356
	-4.69665	3689	3157	4262	475	944	1010
	-4.69634	4050	1895	1734	1724	961	1703
	-4.69604	1509	1174	1914	3707	850	3626
	-4.69574	2571	711	4029	4138	955	3046
	-4.69544	1350	-263	6090	5899	1230	4790
	-4.69513	-824	738	3886	6416	608	4887
	-4.69483	-535	1126	2376	3772	948	1708
	-4.69453	-719	677	78	2551	444	1427
	-4.69423	-799	1167	-1543	3193	158	2540
	-4.69392	-388	-246	-117	5534	634	1986
	-4.69362	692	508	-1286	6190	973	-147
	-4.69332	94	3657	-765	4996	48	761
	-4.69302	1534	4372	-166	4035	-176	120
	-4.69271	3433	6187	1436	2328	1528	305
	-4.69241	3895	7819	427	1438	1864	1613
	-4.69211	2659	7475	182	1881	1295	1598
	-4.6918	2504	5424	1839	2145	849	2412
	-4.6915	943	2122	1757	6107	985	1927
	-4.6912	2169	3157	-642	6789	724	3454
	-4.6909	3848	3376	1149	6410	50	3990
	-4.69059	3110	3025	4620	7258	-803	3804
	-4.69029	2583	3040	3449	6720	64	4901
	-4.68999	1768	2734	2245	4835	1431	3789
	-4.68969	586	879	1376	3043	1137	2175
	-4.68938	2624	521	906	4189	2165	999
	-4.68908	1693	883	1038	3588	1542	1594
	-4.68878	2514	1049	264	2703	277	2341
	-4.68847	1173	2720	2787	3204	638	2262
	-4.68817	1891	5599	3079	4264	949	2756
	-4.68787	1452	4418	917	4602	821	2506
	-4.68757	1553	2257	1284	4117	557	2234
	-4.68726	-204	1580	3917	2559	-212	554
	-4.68696	-672	246	5219	4499	-66	-598
	-4.68666	-2291	-959	5416	5506	260	2011
	-4.68636	-748	-89	6745	4371	-169	3451
	-4.68605	2282	1168	7213	4020	-127	4120
	-4.68575	970	3543	6430	3101	151	5909
	-4.68545	808	3299	5204	3633	613	4812
	-4.68515	2341	3584	3573	3836	1269	2934
	-4.68484	3921	4139	5241	5264	1050	772
	-4.68454	2171	2866	5782	3275	1531	777
	-4.68424	1354	1350	5570	3032	2268	2124
	-4.68393	1721	187	3582	3630	2721	1179
	-4.68363	2302	675	3424	4224	1603	-274
	-4.68333	2386	396	3066	3493	916	2565
	-4.68303	3003	629	5124	3399	595	4549
	-4.68272	4806	787	4821	1624	892	2720
	-4.68242	4726	-646	3617	1247	3059	2083
	-4.68212	3714	692	4526	1685	3165	3087
	-4.68182	4515	1768	4553	2172	3063	857
	-4.68151	3605	1236	3160	898	3914	1133
	-4.68121	2162	802	2654	690	3451	2081
	-4.68091	2336	3735	2601	561	2484	2691
	-4.68061	4186	4655	891	-276	1535	3111
	-4.6803	4226	5344	-396	419	983	2411
	-4.68	3545	5977	302	-681	230	3107
	-4.6797	2668	6290	4492	-582	783	3440
	-4.67939	1697	6656	6544	-793	572	2546
	-4.67909	2614	4489	5971	49	-627	3629
	-4.67879	2475	3422	4029	-93	-909	4482
	-4.67849	2728	2281	2438	-187	-596	6405
	-4.67818	3300	2721	2272	2268	-347	8372
	-4.67788	2605	2019	3875	3163	-456	7077
	-4.67758	5199	2086	4234	1794	424	5849
	-4.67728	6567	1823	6538	1097	2618	3120
	-4.67697	4436	2198	6079	-27	2865	1707
	-4.67667	-415	1665	5314	-2093	2302	1038
	-4.67637	-1490	2729	3924	-1745	1481	940
	-4.67606	1102	1492	769	-352	1177	971
	-4.67576	2394	907	709	-751	541	2620
	-4.67546	1993	2331	3913	155	-401	1838
	-4.67516	2937	1578	2388	422	-1114	1552
	-4.67485	1178	2899	943	2185	156	2296
	-4.67455	191	3376	1240	2877	1426	1492
	-4.67425	-290	2290	1597	1494	1088	419
	-4.67395	-1111	1387	2170	702	947	-274
	-4.67364	1039	-353	1027	1261	1560	-1428
	-4.67334	2959	180	-1779	582	898	821
	-4.67304	1731	1294	930	-19	1298	192
	-4.67274	1627	1614	4217	2753	1299	1121
	-4.67243	1612	4224	4420	1891	336	1204
	-4.67213	-111	5175	3106	139	208	925
	-4.67183	-1233	3903	1623	-681	1253	2770
	-4.67152	-656	3682	1629	1319	1152	3785
	-4.67122	280	1516	1160	329	347	722
	-4.67092	-846	3458	985	1232	721	404
	-4.67062	1887	4026	1002	663	1352	1709
	-4.67031	2688	4578	1308	-1074	1107	1116
	-4.67001	3179	5022	3635	-1261	1478	2572
	-4.66971	4192	2258	2535	-409	154	4149
	-4.66941	4796	-369	2374	131	159	3045
	-4.6691	2322	1363	1923	-880	888	1705
	-4.6688	1680	3220	3494	-107	594	729
	-4.6685	2041	1395	3639	2500	1496	574
	-4.66819	716	350	1636	2307	420	-1315
	-4.66789	658	-700	2903	-103	-232	-2527
	-4.66759	1072	225	3480	-129	-71	-3744
	-4.66729	-119	3143	4126	-99	-19	-2225
	-4.66698	-1364	2198	3986	-1349	386	-1681
	-4.66668	-951	2459	5686	513	1343	683
	-4.66638	1988	2048	6048	841	1391	2223
	-4.66608	1526	882	4281	599	-221	3145
	-4.66577	602	1555	1948	-621	-474	2198
	-4.66547	2373	1235	-1250	259	401	121
	-4.66517	1126	-934	-3033	2450	-123	608
	-4.66487	-1017	234	-202	1269	530	693
	-4.66456	952	1057	1714	499	1269	1787
	-4.66426	2089	3444	2261	-282	63	827
	-4.66396	3731	5151	346	2075	191	1296
	-4.66365	4699	2825	785	5220	144	3525
	-4.66335	2992	1881	-198	5230	23	2889
	-4.66305	2580	1834	-907	3813	120	3156
	-4.66275	2899	2398	-141	3112	216	3215
	-4.66244	3288	1996	-451	2762	360	4402
	-4.66214	3431	2778	-757	2457	370	4153
	-4.66184	3781	2562	1571	3980	281	1401
	-4.66154	3316	2389	4191	4291	214	1148
	-4.66123	712	3714	7465	3786	1573	2664
	-4.66093	1225	5026	7570	2373	1584	4523
	-4.66063	1744	6237	5718	1426	915	2543
	-4.66032	715	6354	3519	-145	813	2401
	-4.66002	-538	4992	2040	1746	263	2570
	-4.65972	-294	3577	2971	2252	639	2417
	-4.65942	2404	3044	1814	1007	813	3138
	-4.65911	4898	3096	1989	3227	787	2088
	-4.65881	4778	3506	2042	3305	-39	292
	-4.65851	6173	3207	2248	3949	-528	-999
	-4.65821	6426	2091	2245	6158	737	581
	-4.6579	3868	2806	3470	5652	1322	2250
	-4.6576	582	3175	4042	1813	2177	708
	-4.6573	-575	3911	4022	-769	2888	-784
	-4.657	-613	1086	4662	-870	2825	815
	-4.65669	1559	-1118	4393	639	2138	488
	-4.65639	4246	211	2806	259	616	-790
	-4.65609	5581	164	1017	-1418	118	295
	-4.65578	4617	1373	241	348	1580	3313
	-4.65548	3091	2800	1134	1342	1616	5190
	-4.65518	1399	4486	2943	1259	603	5440
	-4.65488	2305	3580	3359	2746	519	2628
	-4.65457	620	2318	3026	4236	1402	1580
	-4.65427	-1692	647	822	1873	1580	-365
	-4.65397	-3121	-1731	370	1681	1274	1643
	-4.65367	-2661	-1521	85	3669	1769	3050
	-4.65336	-704	-990	211	1942	1344	4168
	-4.65306	1428	-572	451	1240	1915	2595
	-4.65276	323	1515	688	2624	1541	4361
	-4.65246	218	4227	1358	3486	1734	6609
	-4.65215	719	3039	3996	3866	1905	6523
	-4.65185	535	2497	4364	3749	2092	4006
	-4.65155	-2093	1601	2169	2723	35	1917
	-4.65124	1619	3047	904	607	-664	-60
	-4.65094	2366	4228	1712	1497	13	1827
	-4.65064	-45	1368	3682	319	-23	3039
	-4.65034	390	-519	4965	492	-463	4019
	-4.65003	615	3124	4251	1580	-188	3967
	-4.64973	-300	6319	5020	1327	-45	2168
	-4.64943	860	3955	4879	2002	-359	1746
	-4.64913	1914	2763	5603	3043	563	303
	-4.64882	-363	3715	5898	4931	1302	-2523
	-4.64852	-304	3862	3846	4457	1380	-1474
	-4.64822	4724	3728	3924	6271	199	653
	-4.64791	8189	3568	4679	6147	-321	1356
	-4.64761	8109	3060	2907	3479	111	3496
	-4.64731	6552	4731	588	482	797	3549
	-4.64701	5526	5332	1996	-1085	2167	1698
	-4.6467	3774	3929	4234	-2381	976	922
	-4.6464	4469	2599	2606	-199	575	805
	-4.6461	3609	5096	890	1156	724	2305
	-4.6458	2831	5634	-8	4481	-400	1989
	-4.64549	2062	4654	-25	5142	47	1305
	-4.64519	1789	6565	-246	4293	1131	1866
	-4.64489	1737	7023	-301	2771	2172	3171
	-4.64459	-65	5734	653	685	2628	5567
	-4.64428	404	3868	2058	2550	2084	5218
	-4.64398	1118	4471	1619	2091	2150	5706
	-4.64368	1942	5416	148	3282	1739	4468
	-4.64337	107	5423	1043	840	1146	2965
	-4.64307	1293	7373	3595	489	782	3108
	-4.64277	2358	5464	4465	1941	227	4072
	-4.64247	1184	3770	3445	2698	1183	2934
	-4.64216	2391	3183	3908	2749	1690	2338
	-4.64186	3811	415	3582	5165	1850	1928
	-4.64156	3918	-176	1548	5975	2137	1772
	-4.64126	2826	1187	960	5687	1945	1951
	-4.64095	682	77	915	6411	2574	2604
	-4.64065	1935	2393	1188	5436	1299	3092
	-4.64035	3211	5692	-1563	3695	599	2262
	-4.64004	3248	3860	-2872	2287	3	2282
	-4.63974	3345	2314	-1125	3814	20	2582
	-4.63944	3560	2221	1777	5716	58	2438
	-4.63914	4886	2194	3268	3672	792	2784
	-4.63883	6724	3462	2655	2798	1442	4375
	-4.63853	5603	2813	114	2487	1381	4114
	-4.63823	4424	5410	544	2103	1693	6074
	-4.63793	2846	5446	1713	3171	771	4562
	-4.63762	767	3878	2302	1856	317	2681
	-4.63732	3313	3211	2741	1353	708	2280
	-4.63702	3781	2349	-81	2237	1083	2987
	-4.63672	1705	4191	-818	3033	743	2771
	-4.63641	2400	3556	-1940	2683	339	3697
	-4.63611	2385	1881	-1394	1156	501	4697
	-4.63581	296	2806	512	1885	1338	3764
	-4.6355	239	7998	2738	1895	2403	3590
	-4.6352	2719	7359	3536	740	2140	3362
	-4.6349	4581	5381	3808	3183	587	1088
	-4.6346	3416	1739	3426	3420	1124	156
	-4.63429	935	1222	4199	513	1391	805
	-4.63399	1992	3663	3445	1687	2328	852
	-4.63369	59	3810	3287	3559	2946	1563
	-4.63339	-1285	3714	1483	2574	1111	3066
	-4.63308	-945	1376	220	-257	1378	899
	-4.63278	1392	-991	115	765	1630	765
	-4.63248	2983	53	513	3773	1584	1964
	-4.63217	3451	-305	1883	4482	1731	2511
	-4.63187	187	974	5760	4843	1532	2485
	-4.63157	-1563	4155	5433	6152	856	4178
	-4.63127	-331	3207	3245	6968	747	3420
	-4.63096	39	934	4163	5993	1339	2403
	-4.63066	-836	726	3659	4753	2129	2690
	-4.63036	-863	1911	2481	1313	1635	4143
	-4.63006	1355	4342	615	1408	1443	1945
	-4.62975	1115	4058	-449	2984	757	1261
	-4.62945	-86	1995	-139	2069	498	-291
	-4.62915	1136	3357	2890	2047	548	1075
	-4.62885	3690	1645	2268	1155	446	1927
	-4.62854	3881	514	1909	1555	452	2408
	-4.62824	3279	1690	203	-353	206	435
	-4.62794	2004	3636	-1610	-1873	-181	-980
	-4.62763	1618	2624	-942	311	-72	224
	-4.62733	2831	3030	484	1319	2	2493
	-4.62703	2651	5113	2679	1594	535	2859
	-4.62673	2599	4130	1967	1350	-273	2066
	-4.62642	3274	2937	1285	158	-92	-500
	-4.62612	2130	1680	1958	981	913	-1009
	-4.62582	4151	3767	2415	2916	1480	-891
	-4.62552	4923	4506	1192	5106	1464	-729
	-4.62521	3818	3988	452	3461	541	787
	-4.62491	2911	2231	635	-329	-21	1504
	-4.62461	2006	3638	1961	101	-1201	-42
	-4.62431	1948	4061	1597	1074	-2012	903
	-4.624	1774	4231	2399	2579	-1369	1370
	-4.6237	-1463	2539	1449	1587	-1580	2597
	-4.6234	-328	427	816	3155	-1771	3900
	-4.62309	-1167	623	1036	4387	-1758	890
	-4.62279	-1777	-2114	1385	4957	-1748	705
	-4.62249	290	-1841	3174	3550	-1033	1889
	-4.62219	1648	-1208	3179	2314	-377	2834
	-4.62188	239	-1649	2767	1360	202	2901
	-4.62158	-1089	1080	2736	3095	1106	2559
	-4.62128	-2917	1324	1613	2606	1394	4066
	-4.62098	-327	1028	2424	2752	1675	5376
	-4.62067	952	2059	3475	3070	1304	5872
	-4.62037	-856	949	2771	2212	1495	4097
	-4.62007	-237	-383	1692	1545	1029	2880
	-4.61976	1307	1758	2061	3069	50	1043
	-4.61946	1047	2286	741	4202	11	957
	-4.61916	204	1093	2042	3782	-178	2405
	-4.61886	148	-385	4719	4731	1133	2685
	-4.61855	123	91	5212	3746	1158	4059
	-4.61825	-39	2656	3852	2656	1093	5746
	-4.61795	-36	4866	3360	2235	532	3597
	-4.61765	586	4617	2691	3719	414	1627
	-4.61734	-1227	4801	2381	4184	1778	2704
	-4.61704	665	6530	2821	4307	2109	2088
	-4.61674	1068	6406	3448	3146	1435	1048
	-4.61644	-82	2651	2815	1186	1349	1097
	-4.61613	1108	163	2479	1837	1053	782
	-4.61583	2418	953	775	2593	476	-34
	-4.61553	-168	1471	1314	2367	197	2222
	-4.61522	-2994	1641	1151	2866	-716	4408
	-4.61492	-3690	1281	2490	2578	-1216	3003
	-4.61462	-2849	2344	3110	2356	-529	1336
	-4.61432	399	2659	2781	976	-548	3442
	-4.61401	1905	1564	3187	1049	-692	5527
	-4.61371	336	1636	3251	205	-1278	4511
	-4.61341	162	180	2715	740	-1060	2851
[truncated: 63,537 more rows]
