# Supplementary material for: AI-guided few-shot inverse design of HDP-mimicking polymers against drug-resistant bacteria
Source: Nat Commun. 2024 Jul 26;15:6288. doi: 10.1038/s41467-024-50533-4 (PMC11282099; doi:10.1038/s41467-024-50533-4)
Supplement: Supplementary file 11 — Source Data [file 41467_2024_50533_MOESM11_ESM.zip › Source Data/Tang_Sourcedata_Fig_8.xlsx]

## Sheet: fig8a
Time	control	TX-100(1‰)	1×MIC	2×MIC	4×MIC
-600	13.1433	12.2907	14.6515	12.6258	12.2688
-570	13.2792	12.5708	13.354	13.5955	13.2037
-540	13.3993	12.992	12.7785	12.657	13.2043
-510	12.704	12.597	12.848	12.9413	12.7327
-480	13.2837	12.5055	12.9295	13.0113	12.9955
-450	13.6495	13.5983	12.4497	13.2315	12.2052
-420	12.982	13.8425	12.2555	12.8455	12.461
-390	12.7905	13.154	12.4895	13.752	12.6047
-360	12.997	12.3332	12.579	13.404	12.4603
-330	13.0322	12.3232	13.0013	12.523	12.4618
-300	13.5917	12.2405	11.897	12.4812	12.4733
-270	12.3945	12.626	12.3023	12.2475	11.9497
-240	12.2585	11.7912	11.477	12.4957	11.7078
-210	11.8353	12.839	13.4485	12.9655	12.2445
-180	12.0158	11.3775	13.7178	11.7855	11.8972
-150	11.9945	12.108	12.06	12.1095	11.9703
-120	12.2967	11.6195	11.991	12.573	12.6605
-90	12.5765	13.007	11.864	12.596	13.0675
-60	11.9255	12.3765	11.87	11.6435	11.2598
-30	12.8872	11.3145	12.1167	12.3875	11.6252
0	12.4693	12.7075	11.535	12.0422	12.7505
30	11.6185	49.6643	54.2815	67.4802	85.8942
60	11.6635	67.0535	66.151	78.97	98.7205
90	9.6635	80.0735	72.574	85.3448	106.833
120	10.2462	93.416	82.3135	94.804	115.219
150	10.416	104.11	87.046	101.332	119.739
180	9.8515	116.955	95.8345	108.326	129.753
210	9.843	124.351	103.391	116.782	135.62
240	9.99225	133.423	108.681	122.96	143.019
270	9.9065	141.047	114.531	129.179	148.796
300	9.18975	143.33	119.787	134.049	151.36
330	9.30875	151.583	125.115	134.972	159.095
360	9.052	155.026	128.608	143.555	163.805
390	9.99375	160.063	136.752	151.768	167.185
420	8.851	165.875	142.52	151.816	173.219
450	10.2037	167.304	143.012	158.809	177.039
480	8.8225	168.802	145.195	159.281	176.646
510	8.6585	170.935	151.305	161.857	177.334
540	10.5705	174.981	154.071	166.286	181.224
570	9.73275	179.358	153.615	164.837	182.397
600	9.337	179.04	161.886	173.97	192.254
630	9.885	181.482	168.14	176.377	191.047
660	9.42075	181.511	163.696	174.866	190.722
690	9.64525	181.344	168.132	177.008	192.67
720	9.3095	187.495	171.604	180.286	193.806
750	9.206	188.554	174.088	185.519	198.38
780	9.58125	189.348	175.688	185.087	200.655
810	10.0152	192.924	175.995	188.629	200.141
840	10.8577	191.725	178.26	188.496	206.272
870	10.7135	192.553	182.167	191.734	202.74
900	9.70325	194.097	184.038	195.683	206.537
930	11.469	196.578	181.827	192.394	207.555
960	9.6425	195.619	190.61	196.638	208.633
990	11.4247	198.68	190.551	197.552	211.504
1020	11.2323	197.642	191.612	202.278	209.688
1050	11.1672	197.459	194.526	201.213	208.76
1080	12.2508	200.108	195.244	207.361	215.317
1110	12.242	194.584	197.225	203.858	219.609
1140	11.963	202.222	197.399	204.453	212.563
1170	12.0832	199.954	197.478	207.212	218.641
1200	11.2093	202.53	201.375	208.406	214.877
1230	11.1915	203.512	201.111	209.913	222.154
1260	11.8842	201.758	198.187	207.878	219.197
1290	12.2385	204.603	206.332	211.119	222.055
1320	12.536	202.144	206.077	208.38	221.398
1350	12.2825	202.297	201.483	208.607	222.786
1380	12.748	200.022	199.583	210.18	220.506
1410	13.3573	205.283	203.978	214.362	221.009
1440	12.503	201.953	205.953	212.596	226.133
1470	13.141	204.889	211.322	217.14	225.059
1500	11.8347	206.529	211.985	214.073	225.319
1530	12.782	204.858	209.905	215.221	225.848
1560	12.2807	205.811	211.944	218.227	229.653
1590	12.0315	203.778	207.635	214.459	225.102
1620	12.6175	204.728	211.121	217.469	230.333
1650	13.2065	204.902	209.28	218.523	230.387
1680	12.74	203.274	211.178	217.372	232.28
1710	14.2457	210	214.572	221.669	230.86
1740	12.6903	209.694	215.112	218.834	231.819
1770	12.5433	207.623	213.274	222.108	228.962
1800	11.9123	211.429	212.074	217.291	231.611
1830	12.2212	209.819	214.566	223.843	232.475
1860	13.91	206.458	215.226	222.934	228.824
1890	13.1448	208.209	215.207	223.603	229.06
1920	13.06	207.214	214.893	219.844	233.482
1950	13.7615	207.728	216.648	224.154	233.502
1980	13.3655	208.251	217.178	221.852	232.2
2010	12.598	211.913	219.107	226.56	232.084
2040	12.7865	207.215	213.48	222.496	229.666
2070	13.0395	211.403	215.227	221.94	235.9
2100	13.0633	215.417	212.815	224.327	227.618
2130	13.714	211.799	213.419	223.945	234.025
2160	13.728	210.215	212.591	223.759	230.098
2190	12.795	205.185	213.137	218.99	228.141
2220	13.1397	207.31	215.619	223.125	230.931
2250	13.1743	209.707	214.335	220.096	233.839
2280	13.5645	209.909	214.412	222.726	232.615
2310	13.8313	212.191	217.608	224.392	233.34
2340	13.5917	212.349	214.517	224.531	232.07
2370	14.2393	217.833	218.043	225.319	231.741
2400	13.3825	207.261	214.872	219.686	226.329
2430	14.4842	212.595	214.733	219.998	230.102
2460	13.555	206.993	214.213	223.001	229.577
2490	13.0025	210.664	210.75	222.859	230.037
2520	13.1668	209.916	213.817	223.459	229.341
2550	13.0192	204.98	205.86	213.958	228.285
2580	13.078	208.409	211.754	217.707	224.481
2610	14.2933	209.019	216.738	218.259	228.709
2640	13.534	208.324	209.077	218.107	219.943
2670	13.1382	212.238	214.343	217.123	227.097
2700	14.291	211.281	216.942	218.02	233.462
2730	13.9347	211.779	210.829	217.458	223.859
2760	13.0552	211.836	212.751	218.837	221.818
2790	12.8643	208.451	210.873	219.831	227.508

## Sheet: fig8b
Time	control	1×MIC	2×MIC	4×MIC
-600	44.5022	43.293	43.9645	44.0243
-570	44.057	43.34	43.7595	45.3162
-540	43.2082	44.1627	43.5588	44.0385
-510	45.6572	44.8283	43.2482	43.8505
-480	43.937	43.9683	44.089	44.3032
-450	43.8777	44.7267	43.9667	44.9108
-420	45.3792	45.0387	43.5318	44.3473
-390	44.5052	44.2277	42.933	44.227
-360	44.8425	44.7203	44.2555	44.2825
-330	44.9382	44.8193	44.3685	44.519
-300	45.5847	44.9413	45.2527	45.512
-270	45.1097	45.2133	44.0712	44.3275
-240	44.9745	44.7823	43.8465	45.4607
-210	44.625	44.167	45.0782	45.0018
-180	45.1908	44.4487	43.3227	45.25
-150	45.2272	45.154	44.941	45.0265
-120	45.5395	46.0327	43.635	45.8993
-90	45.742	44.8553	43.8615	45.6265
-60	44.3092	46.047	43.7077	45.519
-30	45.409	46.7863	44.6645	45.3425
0	45.6448	45.3163	45.0307	45.964
30	45.5887	49.8607	53.619	56.8578
60	45.3525	54.416	57.1123	59.3522
90	43.5303	55.574	58.9627	62.0258
120	43.8615	59.774	61.7392	63.9862
150	44.7335	63.3043	65.532	67.3
180	45.4567	65.4767	67.053	68.342
210	44.622	65.646	68.4718	68.7845
240	44.5605	67.4453	68.051	68.852
270	42.7035	67.7177	67.2463	68.7343
300	43.63	69.412	71.269	71.7202
330	43.8417	70.156	71.1552	71.755
360	44.4573	71.6683	71.7682	72.56
390	44.6808	71.777	70.8485	72.8415
420	44.0355	71.9147	72.042	72.2452
450	44.5913	73.023	72.7512	72.5373
480	43.8252	73.3687	74.44	72.7053
510	45.052	74.8633	73.0645	74.1063
540	44.5887	76.7097	73.0032	73.431
570	44.6983	75.6443	74.931	73.669
600	43.6638	75.2013	74.193	73.3363
630	44.327	76.03	74.3713	74.742
660	45.1795	75.1823	75.1252	74.625
690	44.2608	74.8257	75.414	74.1623
720	43.9432	75.155	74.2138	73.8015
750	44.1643	75.7617	74.5907	74.1298
780	44.6758	75.5537	74.7648	73.4698
810	44.24	76.1823	73.9038	73.804
840	44.801	76.045	73.769	73.7103
870	44.648	76.5527	74.402	74.2752
900	44.4873	76.0893	75.2655	76.278
930	43.485	76.9793	73.9245	72.7925
960	44.1125	76.484	74.7785	74.1462
990	43.8578	77.2037	73.911	73.369
1020	44.0007	75.906	75.3482	73.6843
1050	44.1305	77.355	76.0455	73.34
1080	43.9282	77.077	75.895	74.0378
1110	44.0358	76.7793	75.2163	73.7523
1140	45.0917	77.0793	75.587	73.6145
1170	44.0585	78.4	75.242	74.0932
1200	44.0285	77.2057	73.2242	73.3748
1230	45.12	78.3477	75.555	74.4043
1260	44.926	80.5113	75.532	75.838
1290	44.5337	78.8837	75.042	74.3782
1320	45.0913	77.807	75.9555	75.1573
1350	43.9432	78.3677	76.3393	76.1997
1380	45.382	77.6753	74.9928	74.9843
1410	44.6405	78.3487	76.7327	75.6697
1440	45.5057	81.0683	76.7973	74.7853
1470	45.5423	82.6083	77.603	75.307
1500	45.6142	80.0787	75.8167	75.6552
1530	44.6745	79.7657	76.0547	75.3277
1560	45.6235	80.098	75.7935	76.0105
1590	44.4427	79.7183	76.0855	76.0198
1620	45.1865	79.652	73.927	76.5095
1650	45.6313	80.562	76.3755	75.6518
1680	45.7212	80.567	76.367	75.552
1710	46.3207	79.641	75.82	74.9107
1740	44.7978	80.2003	76.6305	76.403
1770	45.7888	79.2803	76.503	75.832
1800	45.6902	79.37	76.5957	74.6852
1830	45.5483	79.146	75.4543	75.1065
1860	46.33	79.4423	76.3882	75.675
1890	45.8485	80.5297	76.2357	75.014
1920	45.5595	80.0667	76.6368	75.3205
1950	45.6332	81.183	76.3023	75.7595
1980	46.5658	78.0847	76.6317	76.743
2010	45.7335	80.6693	76.0777	76.1393
2040	45.7918	79.0777	75.7405	73.6792
2070	45.773	80.0703	76.5623	76.1415
2100	46.5545	81.434	77.6205	75.69
2130	46.644	81.078	77.6093	76.276
2160	45.2263	80.363	75.6985	75.229

## Sheet: fig8e
Time	control	Polmyxin B	1×MIC	2×MIC	4×MIC
-600	44.106	39.2148	42.5237	42.3272	42.5537
-570	43.525	39.737	42.7358	42.1123	42.1937
-540	42.4293	40.4115	41.4225	41.8248	40.6293
-510	41.4275	39.7557	41.5335	42.1343	41.368
-480	41.9547	41.8713	42.018	42.8765	40.806
-450	42.366	39.952	40.5445	41.526	40.97
-420	40.9838	37.2722	41.2563	41.6208	39.5997
-390	40.777	37.839	42.6253	42.4453	42.1153
-360	40.2278	39.2983	40.539	41.228	40.065
-330	42.1523	39.3188	41.763	42.5185	39.222
-300	41.048	40.2555	39.2362	40.8552	40.8133
-270	39.576	39.6945	41.4038	42.5373	40.3083
-240	42.6322	36.3757	41.1868	40.918	41.4137
-210	38.3107	37.0388	40.1073	41.8528	42.551
-180	42.151	39.8877	40.7908	40.983	40.4877
-150	41.6788	39.0378	43.364	43.427	40.7667
-120	40.3738	39.124	40.5968	41.7225	40.5893
-90	40.7473	39.294	41.788	41.0945	38.2017
-60	40.2863	38.1695	39.3895	40.4685	39.0247
-30	40.2983	37.1112	40.2557	39.608	39.4577
0	40.1715	39.0812	40.2615	41.5175	40.021
30	44.798	324.624	185.486	212.78	250.548
60	43.0883	364.131	195.918	220.305	244.218
90	43.0345	395.688	210.399	230.37	249.701
120	43.3845	405.614	222.979	244.34	256.231
150	43.118	418.462	229.485	254.994	262.182
180	43.4183	425.539	236.832	259.207	261.122
210	42.3852	434.076	243.79	265.395	267.195
240	43.4353	437.171	247.948	273.405	274.064
270	41.4838	433.544	253.764	270.651	275.384
300	43.069	431.488	255.619	275.963	280.287
330	42.4778	433.672	256.144	281.745	279.471
360	42.2218	431.16	255.715	279.199	287.513
390	42.1245	429.252	260.803	283.036	284.943
420	42.1935	426.318	266.08	290.333	287.543
450	43.9375	432.342	264.518	290.484	288.988
480	40.4235	430.8	264.142	288.414	294.262
510	40.538	426.488	263.712	292.07	294.104
540	41.9397	426.373	270.503	294.832	294.803
570	41.007	419.96	265.914	295.001	290.463
600	42.5202	421.212	267.889	298.123	292.053
630	40.3023	417.202	268.216	296.765	294.802
660	41.696	411.278	270.366	292.201	296.829
690	41.2385	413.823	270.719	294.691	295.173
720	42.5237	411.533	266.096	294.649	290.106
750	42.102	413.938	270.279	295.333	293.091
780	41.3522	409.527	267.15	295.775	293.788
810	41.2157	408.085	267.537	290.289	295.04
840	42.344	413.231	269.04	296.647	293.824
870	41.7675	409.863	272.541	300.295	295.262
900	42.4582	404.446	265.452	295.14	292.718
930	40.6065	401.73	267.44	296.118	290.957
960	40.107	404.814	271.681	300.503	291.055
990	41.5078	399.785	266.788	291.045	290.373
1020	40.3035	396.294	272.985	297.795	296.05
1050	41.2317	402.187	269.379	301.476	297.296
1080	40.112	397.942	269.749	296.734	292.933
1110	42.3832	400.845	266.672	299.998	291.118
1140	39.084	392.953	267	299.028	288.749
1170	42.912	395.411	268.531	300.867	294.86
1200	40.3405	394.562	267.033	300.544	288.989
1230	40.1445	395.358	268.349	295.23	292.921
1260	40.5688	401.149	273.784	297.75	300.038
1290	40.081	392.996	272.138	300.889	285.833
1320	39.306	387.086	263.936	293.92	289.751
1350	39.4522	392.246	268.078	295.43	290.036
1380	41.0835	392.851	272.922	308.957	290.965
1410	40.856	391.899	272.476	297.739	285.442
1440	39.8843	384.02	267.163	302.402	287.06
1470	38.0983	387.983	272.577	298.439	285.296
1500	38.2533	382.198	268.117	302.265	285.961
1530	40.7015	384.269	267.5	293.998	285.609
1560	37.9532	388.82	272.565	304.21	289.798
1590	39.059	387.572	272.476	295.329	286.831
1620	40.3757	392.051	271.385	302.966	292.331
1650	38.2	382.418	270.339	295.877	286.935
1680	39.652	379.091	262.708	292.12	280.102
1710	40.5125	381.546	265.459	295.411	285.175
1740	39	386.569	265.202	297.416	282.386
1770	38.9417	378.733	266.532	298.094	286.157
1800	37.7642	371.969	265.425	293.329	283.075
1830	38.1868	373.037	264.486	291.125	279.064
1860	37.429	377.603	269.801	294.754	280.214
1890	38.3858	377.074	264.896	291.252	280.501
1920	37.8683	376.678	272.307	296.202	281.35
1950	40.3777	376.872	268.014	292.083	281.565
1980	37.9648	373.994	266.086	294.022	280.096
2010	40.51	372.403	269.125	290.735	277.233
2040	39.8462	371.839	263.495	290.664	275.035
2070	39.2383	374.824	268.051	293.908	278.202
2100	39.0325	375.54	267.596	291.879	279.144

## Sheet: fig8f
Time	control	TX-100(1‰)	1×MIC	2×MIC	4×MIC
-600	5.74	5.78625	5.54375	5.5495	5.971
-570	6.36025	5.687	5.3595	4.5675	5.561
-540	5.35225	5.78975	5.38325	5.79825	5.3695
-510	5.0225	5.48925	6.3665	6.7985	5.25125
-480	5.964	5.939	5.043	5.82075	5.88125
-450	5.33475	6.029	5.86825	6.5495	5.917
-420	5.1405	5.388	6.137	5.33125	5.68225
-390	5.8305	5.35375	5.1295	5.71575	5.866
-360	4.90875	5.2245	5.136	5.124	5.35425
-330	5.20725	5.3955	5.82825	4.876	5.86175
-300	5.94625	5.50375	5.86375	6.7535	5.79025
-270	5.891	5.293	6.12	5.52175	5.82625
-240	5.471	5.3855	6.075	5.328	5.606
-210	5.4025	5.331	5.2985	6.11975	5.625
-180	4.6795	5.13275	4.4315	5.4845	4.59425
-150	5.558	4.7325	5.21375	5.167	5.49525
-120	5.4155	4.78575	5.42975	5.32825	5.57
-90	5.86575	5.48125	6.00925	4.76575	5.41975
-60	5.6635	5.41175	6.56825	5.61325	5.1245
-30	6.146	5.2275	5.50275	5.523	5.65575
0	5.61975	5.124	5.12275	5.23075	4.948
30	7.127	12.2438	5.431	12.0798	21.3325
60	6.94625	20.8253	6.43875	14.9898	23.3697
90	7.33925	26.2392	8.679	18.1062	29.337
120	7.1235	27.4232	11.0322	21.1805	33.7797
150	7.445	32.2188	11.8752	24.0855	37.673
180	6.9245	33.7758	14.5065	27.663	41.0658
210	7.04125	34.483	15.1418	28.6487	42.962
240	6.77225	37.1992	17.0535	31.2003	46.567
270	5.9155	39.753	19.9005	33.8218	49.1725
300	6.5685	40.63	21.3775	37.314	50.9832
330	7.449	40.1568	24.8313	37.3368	52.0337
360	7.8945	42.7963	26.056	41.4925	55.3948
390	7.357	42.6397	28.6438	41.2735	56.609
420	7.40925	43.9445	30.468	42.7435	56.1245
450	6.51075	44.6003	32.5595	46.847	59.0328
480	6.99725	46.3918	32.7833	47.6493	58.1217
510	7.236	48.64	33.982	46.9555	59.4188
540	7.7995	49.5568	35.5007	48.226	60.564
570	8.082	50.1202	36.9663	50.108	61.6643
600	7.528	52.5718	38.3935	51.8935	61.9723
630	7.07075	49.9207	40.5845	52.2912	63.2425
660	6.5945	51.1868	40.8877	52.848	63.0412
690	6.65175	52.5205	41.971	56.4453	63.6397
720	6.647	51.3753	42.8147	52.8038	64.0572
750	6.43675	51.8302	43.7455	53.6695	63.0232
780	7.56925	53.06	44.0763	56.363	64.2207
810	6.23575	54.7677	45.617	54.9528	67.2722
840	7.04875	54.5135	44.6848	56.3728	67.5367
870	6.497	54.0375	46.8387	56.4515	65.7673
900	6.24825	56.1617	45.3237	60.5328	65.9745
930	5.70625	54.1572	48.651	57.963	66.63
960	7.64325	53.779	48.2218	57.1292	68.3535
990	6.93275	54.1628	48.1803	60.2875	69.9682
1020	6.57025	55.5662	48.1998	57.681	69.093
1050	6.1385	54.9905	48.424	58.031	69.116
1080	6.35975	54.7617	49.8775	59.5185	67.758
1110	6.37925	55.1992	51.594	60.267	69.0558
1140	6.49675	57.0605	50.8107	61.9267	69.6492
1170	6.70125	55.585	51.0622	61.0677	68.7013
1200	6.09425	53.6452	50.3043	62.588	69.4615
1230	6.31475	55.0235	51.8225	62.815	69.646
1260	5.73675	53.3495	53.1115	57.592	68.1063
1290	5.9	55.9657	52.459	62.714	68.3252
1320	6.44325	56.032	53.9368	60.915	70.9617
1350	6.3985	56.5575	54.1178	60.4222	68.7565
1380	7.03825	55.6715	52.6512	63.3113	69.319
1410	6.69975	56.9808	54.318	61.7223	67.6347
1440	6.002	55.382	52.6542	62.3892	71.667
1470	7.24975	55.8267	53.6835	62.083	70.768
1500	6.1215	55.9308	53.1407	62.3272	68.9825
1530	6.80375	55.8942	54.7765	62.697	67.608
1560	6.20925	56.5115	53.5015	63.8785	69.8515
1590	5.88125	55.2565	53.3107	59.5517	67.1088
1620	5.6945	57.9633	54.9188	62.5123	69.8012
1650	5.626	56.6818	53.8847	62.6058	67.5935
1680	7.36825	55.3585	54.4243	61.5915	67.9772
1710	6.4035	57.033	54.3765	61.3723	68.5263
1740	5.6775	55.3155	54.8648	61.8068	68.627
1770	6.23725	56.1325	53.5647	61.6472	69.853
1800	6.9435	57.0555	55.597	61.356	69.2422
1830	6.4105	54.66	55.989	61.9397	68.3752
1860	6.16975	58.5288	55.5598	62.3892	68.9368
1890	5.9105	55.1347	55.3987	60.6322	67.9625
1920	6.80175	57.3997	54.7705	63.8768	67.5455
1950	5.7555	57.79	54.7157	62.8952	65.0978
1980	6.3515	55.9117	55.3675	61.5847	68.747
2010	7.72225	55.9032	53.614	62.7545	70.35
2040	6.8305	56.837	52.4228	62.978	67.1843
2070	6.71775	55.969	54.8552	60.3545	67.3808
2100	6.20925	56.991	55.5523	62.5325	68.1865
2130	6.34825	55.1735	55.9258	61.6243	66.6532
2160	7.27675	56.5175	54.794	61.708	68.245
2190	5.9095	59.0655	54.0562	63.5755	68.4735
2220	6.67425	56.782	53.9562	61.139	67.9027
2250	6.4145	57.0087	54.8847	61.839	68.759
2280	6.68725	56.8143	55.028	61.6987	67.3252
2310	5.8765	56.0928	55.591	61.4847	66.8178
2340	6.147	55.9295	54.7972	60.2792	66.6282
2370	6.009	58.5087	54.9498	62.975	69.031
2400	6.54675	57.4915	55.6735	61.9965	68.0113
2430	6.62725	56.5538	54.941	60.02	67.0498
2460	5.81225	56.1825	55.1223	60.8155	67.189
2490	6.24825	56.5388	51.984	60.3685	67.3045
2520	5.81225	57.0145	53.9245	60.9573	65.9505
2550	5.409	56.2208	55.2822	60.1268	67.1543
2580	5.95525	58.246	55.4835	59.1965	66.552
2610	6.7085	59.496	54.217	60.8453	66.7185
2640	6.994	57.5637	54.608	61.3293	67.2943
2670	6.3245	57.905	53.4385	60.857	67.5498
2700	6.37475	57.7895	56.1688	59.6067	68.9933
2730	6.3095	56.5412	53.512	59.5433	65.5493
2760	6.112	57.2028	55.6557	61.2375	66.852
2790	6.94075	57.6782	54.6953	59.5647	67.4788
2820	5.63225	55.9993	54.9258	59.8785	64.5708
2850	6.781	56.39	54.8597	58.012	64.4555
2880	6.32775	57.4117	54.3805	57.863	64.7793
2910	5.9525	56.9387	54.1433	60.0802	64.6077
2940	6.118	58.6617	53.362	59.1208	64.4052
2970	6.1455	58.5405	53.2425	59.8937	65.7657
3000	6.13925	57.6007	53.5433	58.0265	63.5237
3030	7.267	57.3058	51.9147	57.8008	65.3238
3060	5.0925	57.7112	53.0808	57.1217	63.5797
3090	6.33525	55.2792	54.6452	58.8447	66.0863
3120	5.78875	58.1115	53.001	57.8435	65.226
3150	5.48375	59.021	53.1397	59.3475	63.2963
3180	5.9935	57.1688	53.1613	57.223	64.595
3210	5.70275	56.8702	52.2777	58.313	63.7388
3240	4.56275	56.734	53.1887	56.2775	63.6725
3270	6.2845	58.9025	54.2935	59.5745	66.0863
3300	5.517	56.6545	52.8862	57.9068	62.1497
3330	6.61575	55.1685	53.1103	58.7323	63.3618
3360	5.594	57.3817	52.5725	56.5147	63.6198
3390	5.5615	55.6808	53.5145	57.362	63.7767
3420	5.88375	57.929	52.7388	57.3852	59.5857
3450	6.20475	55.4685	50.8215	54.7317	60.3912
3480	5.42175	57.2047	53.6752	58.3248	63.7415
3510	6.051	57.1685	51.7065	58.3312	61.997
3540	5.541	56.579	52.0003	57.1857	63.053
3570	6.20225	58.2833	52.4708	59.0707	63.2067
3600	6.0195	56.6545	50.9205	55.8892	61.2353
3630	5.68775	56.5965	52.6082	57.9477	62.598
3660	5.94425	55.8248	51.0027	57.353	62.1715
3690	6.51225	57.794	53.5928	55.2	61.0905
3720	6.51325	55.9338	51.6853	56.8155	61.861
3750	5.6045	57.2085	50.64	56.967	63.0508
3780	5.9595	56.788	51.5592	54.653	61.154
3810	5.89575	57.6833	51.1527	54.1857	60.6525
3840	6.04475	55.4855	49.9402	52.4363	60.2623
3870	4.9585	56.0647	47.869	55.9738	60.9775
3900	5.857	56.8392	50.7545	52.7908	58.6872
3930	5.55875	55.3043	50.6148	54.0748	58.5222
3960	5.8535	55.6422	51.3625	54.4988	60.0613
3990	7.03275	58.059	52.1142	55.626	59.8125
4020	6.361	58.5085	51.777	55.8708	60.2833
4050	6.6865	55.8937	48.9892	54.9997	60.4495
4080	6.68	54.9768	48.5712	52.5905	60.5745
4110	5.552	57.0588	50.5213	53.89	59.2343
4140	6.67825	58.2715	49.2055	54.003	60.4338
4170	5.584	57.0767	49.309	54.4487	59.7582
4200	5.57775	56.8143	48.751	52.9333	58.849
4230	5.82925	56.943	48.2437	51.6572	59.3323
4260	5.40375	57.2218	48.0568	54.0087	58.859
4290	6.39225	56.5868	49.0603	54.1688	60.1467
4320	5.6495	58.7298	49.1365	54.114	59.1645
